# Supplementary material for: A New MRI-Based Model of Heart Function with Coupled Hemodynamics and Application to Normal and Diseased Canine Left Ventricles
Source: Front Bioeng Biotechnol. 2015 Sep 23;3:140. doi: 10.3389/fbioe.2015.00140 (PMC4585083; doi:10.3389/fbioe.2015.00140)
Supplement: Supplementary file 6 [file Data_Sheet_6.ZIP › Case3_HF_SR_Diastole/nodes/case3_diastole_time_0.2400.csv]

4.622230E+00	3.975710E+00	2.024840E+00
4.544870E+00	3.953150E+00	1.942630E+00
4.582160E+00	4.014270E+00	2.021630E+00
4.572520E+00	4.069030E+00	2.068640E+00
4.645310E+00	4.031930E+00	2.117270E+00
4.602980E+00	4.114670E+00	2.151050E+00
4.507730E+00	4.052210E+00	1.997080E+00
4.415520E+00	4.025470E+00	1.906740E+00
4.511350E+00	4.142960E+00	2.091200E+00
4.491490E+00	4.227890E+00	2.158890E+00
4.574090E+00	4.193440E+00	2.202470E+00
4.533810E+00	4.245870E+00	2.219630E+00
4.419320E+00	4.116490E+00	1.980170E+00
4.356810E+00	4.080970E+00	1.909460E+00
4.394760E+00	4.221850E+00	2.067860E+00
4.442450E+00	4.259610E+00	2.146670E+00
4.473570E+00	4.283280E+00	2.207750E+00
4.325510E+00	4.144620E+00	1.947880E+00
4.300400E+00	4.212230E+00	1.998860E+00
4.318230E+00	4.246920E+00	2.040090E+00
4.322690E+00	4.277760E+00	2.081170E+00
4.400680E+00	4.282290E+00	2.139460E+00
4.266940E+00	4.246650E+00	2.018150E+00
4.884030E+00	3.613530E+00	2.057950E+00
4.817960E+00	3.582950E+00	1.955610E+00
4.837270E+00	3.679230E+00	2.043980E+00
4.822210E+00	3.781530E+00	2.116520E+00
4.906500E+00	3.673450E+00	2.129510E+00
4.830080E+00	3.906950E+00	2.226240E+00
4.925050E+00	3.783820E+00	2.241290E+00
4.827890E+00	4.002920E+00	2.329540E+00
4.936860E+00	3.919720E+00	2.378970E+00
4.880030E+00	4.028900E+00	2.425130E+00
4.740630E+00	3.734820E+00	1.967400E+00
4.687320E+00	3.646940E+00	1.834470E+00
4.695400E+00	3.905530E+00	2.056900E+00
4.745130E+00	4.011140E+00	2.224100E+00
4.769510E+00	4.060050E+00	2.311920E+00
4.807270E+00	4.087970E+00	2.403170E+00
4.593570E+00	3.654770E+00	1.742070E+00
4.486300E+00	3.611840E+00	1.624720E+00
4.518800E+00	3.709610E+00	1.720140E+00
4.574300E+00	3.788000E+00	1.841990E+00
4.689790E+00	4.134940E+00	2.289930E+00
4.684440E+00	4.221170E+00	2.404770E+00
4.774620E+00	4.171980E+00	2.464360E+00
4.726050E+00	4.240660E+00	2.496670E+00
4.434820E+00	3.752690E+00	1.687140E+00
4.369060E+00	3.681140E+00	1.577480E+00
4.395960E+00	3.908160E+00	1.780210E+00
4.577060E+00	4.258770E+00	2.311150E+00
4.649410E+00	4.286850E+00	2.451260E+00
4.293280E+00	3.772570E+00	1.613380E+00
4.202840E+00	3.928290E+00	1.705260E+00
4.287420E+00	4.041920E+00	1.847670E+00
4.480030E+00	4.335980E+00	2.290970E+00
4.555020E+00	4.351970E+00	2.414550E+00
4.173720E+00	4.044130E+00	1.797130E+00
4.120430E+00	3.996870E+00	1.731750E+00
4.200990E+00	4.169050E+00	1.923670E+00
4.367310E+00	4.336760E+00	2.182350E+00
4.418190E+00	4.427120E+00	2.337770E+00
4.471000E+00	4.461860E+00	2.433270E+00
4.533220E+00	4.428920E+00	2.476280E+00
4.494620E+00	4.487530E+00	2.506070E+00
4.084150E+00	4.075470E+00	1.780160E+00
4.044010E+00	4.186170E+00	1.879790E+00
4.127360E+00	4.238540E+00	1.954170E+00
4.208530E+00	4.297170E+00	2.044770E+00
4.256470E+00	4.403880E+00	2.181170E+00
4.280160E+00	4.482410E+00	2.274580E+00
4.350980E+00	4.498890E+00	2.357850E+00
4.423980E+00	4.494330E+00	2.423210E+00
4.068970E+00	4.281890E+00	1.967300E+00
3.989980E+00	4.244280E+00	1.919680E+00
4.099560E+00	4.382240E+00	2.062430E+00
4.152940E+00	4.479360E+00	2.187290E+00
4.219890E+00	4.517280E+00	2.264980E+00
4.268790E+00	4.542770E+00	2.347970E+00
3.979890E+00	4.311360E+00	1.967370E+00
3.993880E+00	4.394350E+00	2.036290E+00
4.051820E+00	4.444100E+00	2.104680E+00
4.053190E+00	4.488550E+00	2.148040E+00
4.077670E+00	4.532050E+00	2.200500E+00
4.169870E+00	4.549680E+00	2.269050E+00
3.979380E+00	4.458170E+00	2.104370E+00
4.019570E+00	4.508610E+00	2.159350E+00
5.195440E+00	3.665530E+00	2.464460E+00
5.149260E+00	3.617410E+00	2.391640E+00
5.134750E+00	3.701290E+00	2.419740E+00
5.136730E+00	3.765520E+00	2.472520E+00
5.059940E+00	3.422280E+00	2.165160E+00
5.021490E+00	3.340340E+00	2.077130E+00
4.959240E+00	3.525590E+00	2.107500E+00
4.990680E+00	3.657170E+00	2.218460E+00
5.080680E+00	3.539640E+00	2.266810E+00
5.047750E+00	3.751940E+00	2.370280E+00
5.020590E+00	3.875060E+00	2.425840E+00
5.074500E+00	3.867780E+00	2.483200E+00
5.013880E+00	3.941090E+00	2.479150E+00
4.967810E+00	3.274490E+00	1.975500E+00
4.888170E+00	3.243110E+00	1.842160E+00
4.897690E+00	3.407640E+00	1.948140E+00
4.875410E+00	4.090050E+00	2.490280E+00
4.948620E+00	4.028390E+00	2.512340E+00
4.909320E+00	4.094000E+00	2.552130E+00
4.768750E+00	3.233620E+00	1.675890E+00
4.655950E+00	3.178700E+00	1.517560E+00
4.665160E+00	3.328000E+00	1.614740E+00
4.711090E+00	3.462220E+00	1.732530E+00
4.832020E+00	4.127420E+00	2.479710E+00
4.860000E+00	4.140770E+00	2.555290E+00
4.535440E+00	3.421310E+00	1.535590E+00
4.431410E+00	3.303020E+00	1.389560E+00
4.710570E+00	4.285320E+00	2.560610E+00
4.801870E+00	4.217220E+00	2.607780E+00
4.760510E+00	4.288470E+00	2.652470E+00
4.289810E+00	3.319300E+00	1.311400E+00
4.149150E+00	3.266680E+00	1.227200E+00
4.190520E+00	3.403570E+00	1.314060E+00
4.276760E+00	3.548910E+00	1.431360E+00
4.638000E+00	4.343820E+00	2.519980E+00
4.697440E+00	4.337270E+00	2.622810E+00
4.081970E+00	3.459450E+00	1.291640E+00
4.010010E+00	3.368260E+00	1.215990E+00
4.027280E+00	3.627120E+00	1.380130E+00
4.122060E+00	3.780030E+00	1.537110E+00
4.589530E+00	4.384750E+00	2.495360E+00
4.620150E+00	4.398230E+00	2.580190E+00
3.926640E+00	3.477920E+00	1.257030E+00
3.842570E+00	3.664700E+00	1.377950E+00
3.971280E+00	3.772680E+00	1.474040E+00
4.024280E+00	3.931380E+00	1.637970E+00
4.525310E+00	4.491520E+00	2.569620E+00
4.558320E+00	4.463490E+00	2.584620E+00
4.541690E+00	4.495140E+00	2.605840E+00
3.869240E+00	3.829340E+00	1.501200E+00
3.772590E+00	3.759740E+00	1.434820E+00
3.868730E+00	3.956340E+00	1.630610E+00
3.956010E+00	4.071410E+00	1.745710E+00
4.357910E+00	4.540230E+00	2.418730E+00
4.432700E+00	4.536330E+00	2.499110E+00
4.503780E+00	4.514110E+00	2.579780E+00
3.757130E+00	3.859270E+00	1.508260E+00
3.769120E+00	3.976270E+00	1.630590E+00
3.846080E+00	4.061210E+00	1.713810E+00
3.895340E+00	4.201370E+00	1.860590E+00
4.313290E+00	4.568160E+00	2.415680E+00
4.349130E+00	4.590160E+00	2.485290E+00
3.757500E+00	4.083780E+00	1.721250E+00
3.776980E+00	4.196810E+00	1.838450E+00
3.823940E+00	4.261860E+00	1.904080E+00
3.886160E+00	4.352820E+00	1.983320E+00
4.094360E+00	4.590710E+00	2.279780E+00
4.193540E+00	4.599540E+00	2.368010E+00
4.274210E+00	4.592750E+00	2.419820E+00
3.757420E+00	4.292010E+00	1.929820E+00
3.816280E+00	4.398210E+00	2.020090E+00
3.822960E+00	4.451040E+00	2.078610E+00
3.888800E+00	4.457500E+00	2.091200E+00
3.981760E+00	4.539350E+00	2.192040E+00
4.025740E+00	4.616870E+00	2.289920E+00
4.106820E+00	4.662010E+00	2.396070E+00
3.852970E+00	4.518370E+00	2.157380E+00
3.941010E+00	4.609220E+00	2.254600E+00
4.002700E+00	4.657660E+00	2.344450E+00
5.289210E+00	3.516110E+00	2.501400E+00
5.283640E+00	3.443450E+00	2.459270E+00
5.234370E+00	3.553480E+00	2.452900E+00
5.269590E+00	3.604640E+00	2.526100E+00
5.238680E+00	3.058070E+00	2.233610E+00
5.193340E+00	2.986590E+00	2.148080E+00
5.188070E+00	3.118670E+00	2.186240E+00
5.147580E+00	3.308400E+00	2.225270E+00
5.250930E+00	3.161020E+00	2.295370E+00
5.194180E+00	3.467330E+00	2.371560E+00
5.258960E+00	3.317970E+00	2.382560E+00
5.144630E+00	3.849290E+00	2.565970E+00
5.213510E+00	3.733910E+00	2.554160E+00
5.152030E+00	3.903980E+00	2.631210E+00
5.228390E+00	3.840330E+00	2.670010E+00
5.172740E+00	3.952940E+00	2.700450E+00
5.123930E+00	2.926940E+00	2.022610E+00
5.064600E+00	2.835000E+00	1.897010E+00
5.046290E+00	2.959550E+00	1.921350E+00
5.062720E+00	3.124610E+00	2.027800E+00
5.066520E+00	3.974700E+00	2.608290E+00
5.049710E+00	4.076910E+00	2.701570E+00
5.133060E+00	4.037220E+00	2.750660E+00
5.084650E+00	4.105450E+00	2.778090E+00
4.963730E+00	2.769040E+00	1.720390E+00
4.865120E+00	2.674960E+00	1.563580E+00
4.876880E+00	2.820060E+00	1.617610E+00
4.912830E+00	2.984020E+00	1.729570E+00
4.952420E+00	4.104010E+00	2.632850E+00
5.014840E+00	4.145750E+00	2.741260E+00
4.753190E+00	2.902970E+00	1.497210E+00
4.644610E+00	2.769810E+00	1.361030E+00
4.881100E+00	4.166290E+00	2.631640E+00
4.919870E+00	4.202610E+00	2.712270E+00
4.488850E+00	2.763800E+00	1.216400E+00
4.328570E+00	2.710560E+00	1.117390E+00
4.364650E+00	2.867780E+00	1.165290E+00
4.442940E+00	3.030690E+00	1.262150E+00
4.765430E+00	4.336130E+00	2.709590E+00
4.838040E+00	4.285860E+00	2.736600E+00
4.811890E+00	4.336790E+00	2.770480E+00
4.195640E+00	3.000930E+00	1.139750E+00
4.024040E+00	2.883680E+00	1.041400E+00
4.700850E+00	4.391940E+00	2.683740E+00
4.772520E+00	4.382060E+00	2.770090E+00
3.926030E+00	3.228600E+00	1.145710E+00
3.767800E+00	3.055560E+00	1.090580E+00
4.632410E+00	4.442970E+00	2.657540E+00
4.697950E+00	4.448590E+00	2.744630E+00
3.706820E+00	3.282310E+00	1.171710E+00
3.576060E+00	3.196640E+00	1.153120E+00
3.753140E+00	3.474410E+00	1.245660E+00
4.578030E+00	4.509420E+00	2.680340E+00
3.586360E+00	3.419680E+00	1.230600E+00
3.448280E+00	3.348800E+00	1.242060E+00
3.652420E+00	3.673280E+00	1.376660E+00
4.454610E+00	4.569600E+00	2.604880E+00
4.519020E+00	4.579980E+00	2.703390E+00
3.479730E+00	3.531020E+00	1.311050E+00
3.391390E+00	3.443310E+00	1.295970E+00
3.492330E+00	3.706700E+00	1.424650E+00
3.630800E+00	3.909530E+00	1.570220E+00
4.358070E+00	4.638060E+00	2.586380E+00
4.445050E+00	4.635250E+00	2.677170E+00
3.377580E+00	3.555810E+00	1.370400E+00
3.390080E+00	3.706460E+00	1.455670E+00
3.477860E+00	3.829140E+00	1.519310E+00
3.508440E+00	3.961460E+00	1.635140E+00
3.643500E+00	4.123760E+00	1.768620E+00
4.247580E+00	4.660970E+00	2.492490E+00
4.303450E+00	4.677830E+00	2.587590E+00
4.354130E+00	4.703030E+00	2.670090E+00
3.386750E+00	3.829380E+00	1.556520E+00
3.418620E+00	3.968730E+00	1.666980E+00
3.507320E+00	4.064300E+00	1.726530E+00
3.555950E+00	4.165510E+00	1.821320E+00
3.643770E+00	4.268550E+00	1.923270E+00
3.737690E+00	4.413110E+00	2.048500E+00
4.163250E+00	4.701720E+00	2.476820E+00
4.181890E+00	4.734330E+00	2.554850E+00
4.261610E+00	4.715250E+00	2.604850E+00
3.429180E+00	4.092510E+00	1.777860E+00
3.537820E+00	4.250680E+00	1.918370E+00
3.622010E+00	4.346880E+00	1.996050E+00
3.653560E+00	4.419770E+00	2.067330E+00
3.702370E+00	4.462040E+00	2.111340E+00
3.757490E+00	4.520150E+00	2.164250E+00
3.847610E+00	4.609740E+00	2.241590E+00
3.927590E+00	4.669710E+00	2.336090E+00
4.007630E+00	4.722800E+00	2.430980E+00
4.103990E+00	4.732190E+00	2.482810E+00
3.657660E+00	4.493830E+00	2.152630E+00
3.746640E+00	4.605330E+00	2.240070E+00
3.839580E+00	4.679130E+00	2.325380E+00
3.909740E+00	4.720960E+00	2.394980E+00
5.365260E+00	2.904870E+00	2.377190E+00
5.328790E+00	2.803880E+00	2.288080E+00
5.294110E+00	2.985440E+00	2.298030E+00
5.324820E+00	3.176720E+00	2.409080E+00
5.380670E+00	3.028310E+00	2.440160E+00
5.329040E+00	3.329210E+00	2.470020E+00
5.388940E+00	3.219460E+00	2.513050E+00
5.344640E+00	3.463860E+00	2.569740E+00
5.298260E+00	3.683910E+00	2.638680E+00
5.370940E+00	3.600700E+00	2.683150E+00
5.297810E+00	3.781410E+00	2.707770E+00
5.361570E+00	3.729550E+00	2.759360E+00
5.302990E+00	3.843720E+00	2.770170E+00
5.275450E+00	2.710110E+00	2.192710E+00
5.213610E+00	2.627990E+00	2.096840E+00
5.209210E+00	2.797000E+00	2.108530E+00
5.192610E+00	3.991790E+00	2.769820E+00
5.254430E+00	3.938740E+00	2.803410E+00
5.203750E+00	4.020120E+00	2.843260E+00
5.151520E+00	2.540080E+00	1.979620E+00
5.071960E+00	2.458710E+00	1.850150E+00
5.075000E+00	2.626970E+00	1.857610E+00
5.066160E+00	4.154260E+00	2.833550E+00
5.153170E+00	4.096130E+00	2.876440E+00
5.112570E+00	4.165950E+00	2.911830E+00
4.977990E+00	2.377940E+00	1.711320E+00
4.844500E+00	2.326200E+00	1.556400E+00
4.931220E+00	2.478400E+00	1.634270E+00
4.997540E+00	4.199140E+00	2.801150E+00
5.040260E+00	4.219050E+00	2.892730E+00
4.651880E+00	2.543790E+00	1.333840E+00
4.597790E+00	2.341700E+00	1.309690E+00
4.939380E+00	4.263210E+00	2.830580E+00
4.936310E+00	4.308740E+00	2.880070E+00
4.994110E+00	4.293110E+00	2.918110E+00
4.952070E+00	4.342770E+00	2.917980E+00
4.452810E+00	2.295000E+00	1.214770E+00
4.268100E+00	2.379930E+00	1.111890E+00
4.406120E+00	2.461920E+00	1.162140E+00
4.865730E+00	4.349530E+00	2.850500E+00
4.857980E+00	4.434020E+00	2.910460E+00
4.934970E+00	4.404420E+00	2.941350E+00
4.913610E+00	4.452690E+00	2.955300E+00
4.142020E+00	2.590110E+00	1.037650E+00
4.017320E+00	2.402720E+00	1.008440E+00
4.777330E+00	4.430750E+00	2.841180E+00
4.789270E+00	4.487380E+00	2.905890E+00
4.872540E+00	4.490770E+00	2.961840E+00
3.871340E+00	2.745940E+00	1.004060E+00
3.698010E+00	2.659290E+00	1.011920E+00
4.689720E+00	4.507140E+00	2.835470E+00
4.746330E+00	4.524890E+00	2.907320E+00
4.796670E+00	4.552050E+00	2.973190E+00
3.612920E+00	2.946300E+00	1.077730E+00
3.460810E+00	2.864580E+00	1.106580E+00
4.587270E+00	4.562740E+00	2.786940E+00
4.641580E+00	4.565320E+00	2.867490E+00
4.708130E+00	4.559750E+00	2.918100E+00
3.429310E+00	3.131410E+00	1.177050E+00
3.291410E+00	3.055970E+00	1.215040E+00
4.516510E+00	4.623950E+00	2.766640E+00
4.578390E+00	4.610210E+00	2.855700E+00
3.306590E+00	3.342930E+00	1.295890E+00
3.185080E+00	3.205700E+00	1.313570E+00
4.445140E+00	4.686940E+00	2.747920E+00
4.509580E+00	4.670430E+00	2.839060E+00
3.196310E+00	3.370280E+00	1.363960E+00
3.144990E+00	3.292480E+00	1.374680E+00
3.265970E+00	3.601780E+00	1.459500E+00
4.394290E+00	4.725630E+00	2.743980E+00
4.432030E+00	4.737570E+00	2.830220E+00
3.144100E+00	3.414360E+00	1.431520E+00
3.162330E+00	3.582780E+00	1.514650E+00
3.208160E+00	3.700180E+00	1.545350E+00
3.285800E+00	3.876830E+00	1.653130E+00
4.222590E+00	4.752940E+00	2.623540E+00
4.270760E+00	4.775550E+00	2.692460E+00
4.350090E+00	4.760740E+00	2.752050E+00
3.151280E+00	3.716090E+00	1.598700E+00
3.178570E+00	3.871120E+00	1.706420E+00
3.230940E+00	3.961390E+00	1.738920E+00
3.301080E+00	4.064360E+00	1.794890E+00
3.419560E+00	4.220100E+00	1.922360E+00
3.541300E+00	4.374590E+00	2.035730E+00
4.056190E+00	4.758510E+00	2.497750E+00
4.089600E+00	4.784220E+00	2.565300E+00
4.180550E+00	4.789760E+00	2.638440E+00
3.173240E+00	4.004440E+00	1.799850E+00
3.290280E+00	4.179210E+00	1.923750E+00
3.398950E+00	4.320210E+00	2.025260E+00
3.477730E+00	4.413220E+00	2.100270E+00
3.488350E+00	4.460800E+00	2.152010E+00
3.554880E+00	4.478620E+00	2.151820E+00
3.630470E+00	4.588770E+00	2.235040E+00
3.734430E+00	4.693310E+00	2.339070E+00
3.843430E+00	4.734680E+00	2.392610E+00
3.913510E+00	4.782270E+00	2.463250E+00
4.012590E+00	4.781690E+00	2.512500E+00
3.515040E+00	4.526120E+00	2.204020E+00
3.560630E+00	4.614180E+00	2.261730E+00
3.631690E+00	4.665070E+00	2.302110E+00
3.656450E+00	4.712300E+00	2.354790E+00
3.706460E+00	4.758890E+00	2.408730E+00
3.801930E+00	4.769390E+00	2.422970E+00
3.574050E+00	4.685360E+00	2.331520E+00
3.635920E+00	4.737290E+00	2.382190E+00
5.484000E+00	2.991010E+00	2.616570E+00
5.479710E+00	2.903650E+00	2.572950E+00
5.447980E+00	3.049640E+00	2.554670E+00
5.431660E+00	3.273260E+00	2.623580E+00
5.490460E+00	3.107910E+00	2.657550E+00
5.424540E+00	3.466590E+00	2.694470E+00
5.489270E+00	3.302170E+00	2.726800E+00
5.422180E+00	3.607290E+00	2.758590E+00
5.488720E+00	3.480080E+00	2.811340E+00
5.415800E+00	3.677820E+00	2.801680E+00
5.449620E+00	3.624550E+00	2.827170E+00
5.420280E+00	3.721020E+00	2.873360E+00
5.382420E+00	2.663420E+00	2.383530E+00
5.335380E+00	2.545840E+00	2.300730E+00
5.319350E+00	2.659310E+00	2.267330E+00
5.420650E+00	2.819650E+00	2.443830E+00
5.309890E+00	3.885550E+00	2.835130E+00
5.352970E+00	3.826070E+00	2.858350E+00
5.326900E+00	3.910470E+00	2.905670E+00
5.274950E+00	2.453780E+00	2.212790E+00
5.191600E+00	2.375540E+00	2.117580E+00
5.211560E+00	2.492470E+00	2.100560E+00
5.218160E+00	4.053300E+00	2.909060E+00
5.279360E+00	4.005520E+00	2.944670E+00
5.233800E+00	4.088480E+00	2.968790E+00
5.109480E+00	2.277710E+00	1.992780E+00
5.028910E+00	2.186560E+00	1.883710E+00
5.049880E+00	2.315360E+00	1.851350E+00
5.115600E+00	4.210630E+00	2.961320E+00
5.192560E+00	4.162360E+00	2.998090E+00
5.151760E+00	4.231680E+00	3.034570E+00
4.907670E+00	2.087900E+00	1.775760E+00
4.773530E+00	2.067490E+00	1.611290E+00
4.888530E+00	2.180830E+00	1.672590E+00
5.077650E+00	4.275270E+00	2.984720E+00
5.083940E+00	4.316770E+00	3.031600E+00
5.131860E+00	4.283410E+00	3.078080E+00
5.098860E+00	4.340420E+00	3.082620E+00
4.641880E+00	2.178690E+00	1.409990E+00
4.574890E+00	1.995660E+00	1.464280E+00
5.028310E+00	4.365070E+00	3.003360E+00
5.038670E+00	4.423880E+00	3.056370E+00
5.084730E+00	4.394360E+00	3.110580E+00
5.056210E+00	4.453170E+00	3.111390E+00
4.338270E+00	2.187490E+00	1.214720E+00
4.976240E+00	4.470180E+00	3.025060E+00
4.966290E+00	4.547460E+00	3.088520E+00
5.039680E+00	4.508810E+00	3.141340E+00
5.013160E+00	4.564000E+00	3.154290E+00
4.079000E+00	2.169980E+00	1.114440E+00
3.902820E+00	2.223310E+00	1.083060E+00
3.952950E+00	2.290260E+00	1.043050E+00
4.894020E+00	4.541020E+00	3.022150E+00
4.900990E+00	4.591070E+00	3.081870E+00
4.960680E+00	4.601770E+00	3.141710E+00
3.796080E+00	2.396430E+00	1.027890E+00
3.682160E+00	2.269630E+00	1.084370E+00
4.845820E+00	4.584840E+00	3.037830E+00
4.848140E+00	4.616950E+00	3.086410E+00
4.889210E+00	4.647430E+00	3.157840E+00
3.544300E+00	2.583450E+00	1.057920E+00
3.391350E+00	2.532390E+00	1.136720E+00
4.647950E+00	4.611940E+00	2.930510E+00
4.722210E+00	4.612900E+00	2.996850E+00
4.790480E+00	4.617800E+00	3.060520E+00
4.822900E+00	4.645740E+00	3.126400E+00
3.319180E+00	2.797970E+00	1.162720E+00
3.184770E+00	2.745740E+00	1.223240E+00
4.577560E+00	4.664970E+00	2.923090E+00
4.642540E+00	4.670850E+00	3.028320E+00
3.166420E+00	2.987930E+00	1.263450E+00
3.066560E+00	2.933410E+00	1.329140E+00
4.510230E+00	4.716800E+00	2.903460E+00
4.557910E+00	4.721750E+00	2.979820E+00
3.087360E+00	3.191500E+00	1.388250E+00
3.017380E+00	3.052560E+00	1.392840E+00
4.471940E+00	4.750360E+00	2.899010E+00
4.500510E+00	4.755610E+00	2.943710E+00
2.993080E+00	3.186640E+00	1.468760E+00
2.956720E+00	3.356920E+00	1.562260E+00
3.063550E+00	3.467720E+00	1.532880E+00
4.311770E+00	4.796040E+00	2.764360E+00
4.351520E+00	4.806130E+00	2.839580E+00
4.443610E+00	4.785080E+00	2.914050E+00
2.990250E+00	3.529410E+00	1.624100E+00
2.942170E+00	3.460180E+00	1.636090E+00
3.054260E+00	3.757770E+00	1.708380E+00
4.111730E+00	4.845310E+00	2.662390E+00
4.211160E+00	4.845800E+00	2.729370E+00
4.281750E+00	4.825440E+00	2.778440E+00
2.941400E+00	3.590490E+00	1.692350E+00
2.956350E+00	3.750340E+00	1.769570E+00
2.998730E+00	3.849780E+00	1.795670E+00
3.044790E+00	3.977230E+00	1.843070E+00
3.160940E+00	4.135540E+00	1.934720E+00
3.271510E+00	4.282700E+00	2.028560E+00
3.396310E+00	4.424370E+00	2.139820E+00
3.983540E+00	4.847920E+00	2.602940E+00
4.067670E+00	4.881280E+00	2.685460E+00
4.134660E+00	4.911240E+00	2.774470E+00
2.943410E+00	3.879040E+00	1.847240E+00
2.973090E+00	4.019310E+00	1.923620E+00
3.060220E+00	4.106500E+00	1.957790E+00
3.138490E+00	4.230720E+00	2.034080E+00
3.240000E+00	4.358860E+00	2.113550E+00
3.324360E+00	4.459930E+00	2.201340E+00
3.445950E+00	4.571500E+00	2.260370E+00
3.797050E+00	4.843300E+00	2.509260E+00
3.888260E+00	4.883810E+00	2.603570E+00
3.931780E+00	4.926580E+00	2.677310E+00
4.029760E+00	4.917310E+00	2.714220E+00
2.998710E+00	4.159220E+00	2.038230E+00
3.110330E+00	4.309040E+00	2.120440E+00
3.212330E+00	4.422600E+00	2.200620E+00
3.316580E+00	4.534890E+00	2.269210E+00
3.388810E+00	4.617630E+00	2.318160E+00
3.402130E+00	4.667290E+00	2.363870E+00
3.477160E+00	4.679220E+00	2.353980E+00
3.609560E+00	4.775310E+00	2.426910E+00
3.667230E+00	4.860820E+00	2.514890E+00
3.725470E+00	4.910470E+00	2.596700E+00
3.828750E+00	4.913530E+00	2.623290E+00
3.443770E+00	4.743160E+00	2.426160E+00
3.557100E+00	4.847280E+00	2.494780E+00
3.626650E+00	4.898660E+00	2.560150E+00
5.571470E+00	3.252060E+00	2.860580E+00
5.571430E+00	3.185030E+00	2.836610E+00
5.541100E+00	3.302230E+00	2.818690E+00
5.538770E+00	3.402030E+00	2.856780E+00
5.567260E+00	3.330030E+00	2.887480E+00
5.545540E+00	3.466840E+00	2.923380E+00
5.474100E+00	2.576370E+00	2.563320E+00
5.429280E+00	2.486530E+00	2.495350E+00
5.431400E+00	2.624540E+00	2.472490E+00
5.486160E+00	2.779100E+00	2.557220E+00
5.500320E+00	2.681250E+00	2.610610E+00
5.519910E+00	2.894510E+00	2.664900E+00
5.545710E+00	3.115660E+00	2.760410E+00
5.488580E+00	3.607300E+00	2.904130E+00
5.472950E+00	3.712150E+00	2.965150E+00
5.370440E+00	2.406910E+00	2.423680E+00
5.296980E+00	2.327750E+00	2.349130E+00
5.323410E+00	2.431920E+00	2.323500E+00
5.412160E+00	3.840150E+00	2.987000E+00
5.355670E+00	3.941620E+00	2.989830E+00
5.388230E+00	3.922620E+00	3.039250E+00
5.351950E+00	3.984800E+00	3.069750E+00
5.222110E+00	2.248110E+00	2.273100E+00
5.142790E+00	2.161880E+00	2.191450E+00
5.170320E+00	2.264150E+00	2.147670E+00
5.250200E+00	4.117320E+00	3.033980E+00
5.288380E+00	4.068930E+00	3.050730E+00
5.266500E+00	4.130740E+00	3.117470E+00
5.037800E+00	2.048320E+00	2.094410E+00
4.963050E+00	1.997130E+00	1.980460E+00
5.015660E+00	2.086220E+00	1.963700E+00
5.172400E+00	4.243060E+00	3.097710E+00
5.209170E+00	4.202930E+00	3.109760E+00
5.197900E+00	4.259560E+00	3.174090E+00
4.824360E+00	1.955000E+00	1.789450E+00
5.119510E+00	4.359220E+00	3.137350E+00
5.149740E+00	4.322700E+00	3.158510E+00
5.149880E+00	4.382300E+00	3.210160E+00
4.598530E+00	1.891800E+00	1.577210E+00
4.437200E+00	1.838850E+00	1.512210E+00
4.483880E+00	1.918280E+00	1.463920E+00
5.080970E+00	4.476340E+00	3.166910E+00
5.108890E+00	4.441430E+00	3.189070E+00
5.106740E+00	4.497970E+00	3.240140E+00
4.301580E+00	1.985860E+00	1.320680E+00
4.179410E+00	1.873840E+00	1.349470E+00
5.017250E+00	4.603660E+00	3.205180E+00
5.062650E+00	4.554290E+00	3.221800E+00
5.059670E+00	4.596520E+00	3.274110E+00
3.983800E+00	2.031640E+00	1.173060E+00
4.963890E+00	4.651390E+00	3.202870E+00
5.017720E+00	4.648960E+00	3.270350E+00
3.766300E+00	2.054470E+00	1.175310E+00
3.609980E+00	2.043850E+00	1.211650E+00
3.636280E+00	2.150280E+00	1.145790E+00
4.924860E+00	4.681680E+00	3.210710E+00
4.951260E+00	4.706490E+00	3.283270E+00
3.476180E+00	2.288680E+00	1.156680E+00
3.335250E+00	2.259090E+00	1.249450E+00
4.721390E+00	4.659390E+00	3.099800E+00
4.780120E+00	4.660960E+00	3.135330E+00
4.822580E+00	4.700770E+00	3.210930E+00
4.887540E+00	4.707410E+00	3.238000E+00
3.243070E+00	2.503850E+00	1.218160E+00
3.115460E+00	2.480280E+00	1.311000E+00
4.672840E+00	4.681190E+00	3.109630E+00
4.695730E+00	4.709600E+00	3.176180E+00
4.754120E+00	4.700050E+00	3.189240E+00
3.070160E+00	2.713850E+00	1.308110E+00
2.973360E+00	2.685660E+00	1.394290E+00
4.583500E+00	4.727770E+00	3.062570E+00
4.634750E+00	4.712030E+00	3.124820E+00
2.962920E+00	2.929880E+00	1.418070E+00
2.912710E+00	2.806600E+00	1.453320E+00
4.504990E+00	4.792640E+00	3.021960E+00
2.871760E+00	2.931920E+00	1.513900E+00
2.827900E+00	3.113310E+00	1.617850E+00
2.911040E+00	3.144420E+00	1.536270E+00
4.391290E+00	4.855570E+00	2.945890E+00
4.442410E+00	4.879190E+00	3.061210E+00
2.876480E+00	3.371390E+00	1.657400E+00
2.784690E+00	3.274970E+00	1.709410E+00
4.268930E+00	4.888090E+00	2.866940E+00
4.334700E+00	4.901810E+00	2.939740E+00
4.369860E+00	4.909220E+00	2.992060E+00
2.811440E+00	3.428780E+00	1.752580E+00
2.768730E+00	3.372170E+00	1.768240E+00
2.851060E+00	3.657730E+00	1.796580E+00
4.187110E+00	4.936670E+00	2.864480E+00
4.221380E+00	4.974940E+00	2.941720E+00
4.309580E+00	4.939270E+00	2.965450E+00
2.760980E+00	3.498100E+00	1.814290E+00
2.760540E+00	3.655500E+00	1.864100E+00
2.804460E+00	3.767800E+00	1.897990E+00
2.853200E+00	3.948770E+00	1.956640E+00
3.988610E+00	4.951170E+00	2.744710E+00
4.038160E+00	4.974430E+00	2.830420E+00
4.132380E+00	4.972520E+00	2.884300E+00
2.750720E+00	3.794320E+00	1.955570E+00
2.757680E+00	3.942830E+00	2.012490E+00
2.802820E+00	4.031320E+00	2.041740E+00
2.862720E+00	4.169390E+00	2.116820E+00
3.002480E+00	4.279620E+00	2.141950E+00
3.091610E+00	4.384030E+00	2.215600E+00
3.200640E+00	4.500870E+00	2.282510E+00
3.304490E+00	4.632220E+00	2.357060E+00
3.783770E+00	4.940150E+00	2.648400E+00
3.829920E+00	4.973640E+00	2.701500E+00
3.936350E+00	4.984990E+00	2.770690E+00
2.750050E+00	4.046720E+00	2.084290E+00
2.772730E+00	4.150250E+00	2.147800E+00
2.808500E+00	4.204350E+00	2.169120E+00
2.830060E+00	4.259180E+00	2.213400E+00
2.952610E+00	4.339070E+00	2.230870E+00
3.081190E+00	4.467520E+00	2.301590E+00
3.180090E+00	4.561740E+00	2.346550E+00
3.211970E+00	4.629720E+00	2.392800E+00
3.265550E+00	4.675630E+00	2.410430E+00
3.326880E+00	4.735360E+00	2.443820E+00
3.418370E+00	4.849600E+00	2.520060E+00
3.546830E+00	4.901910E+00	2.558870E+00
3.618340E+00	4.950550E+00	2.633270E+00
3.735420E+00	4.961140E+00	2.668350E+00
2.765460E+00	4.200470E+00	2.196410E+00
3.214810E+00	4.704100E+00	2.450780E+00
3.301830E+00	4.795060E+00	2.494070E+00
3.321920E+00	4.849050E+00	2.531730E+00
3.360650E+00	4.878750E+00	2.553110E+00
3.388790E+00	4.912710E+00	2.594520E+00
3.492440E+00	4.927330E+00	2.599930E+00
3.311770E+00	4.881230E+00	2.566010E+00
5.598110E+00	3.054560E+00	2.895700E+00
5.590790E+00	2.981030E+00	2.878930E+00
5.580140E+00	3.073810E+00	2.845930E+00
5.597400E+00	3.172810E+00	2.907210E+00
5.600080E+00	3.331400E+00	2.968270E+00
5.591830E+00	3.453190E+00	3.012680E+00
5.447770E+00	2.388600E+00	2.608950E+00
5.382420E+00	2.304230E+00	2.557850E+00
5.396520E+00	2.380400E+00	2.501280E+00
5.491650E+00	2.510440E+00	2.632860E+00
5.550120E+00	2.705290E+00	2.722890E+00
5.571880E+00	2.909520E+00	2.801310E+00
5.545840E+00	3.607990E+00	3.031030E+00
5.487560E+00	3.738190E+00	3.035350E+00
5.517460E+00	3.707720E+00	3.079820E+00
5.478890E+00	3.788200E+00	3.111670E+00
5.319110E+00	2.225570E+00	2.497490E+00
5.247740E+00	2.156080E+00	2.451830E+00
5.272810E+00	2.235120E+00	2.392690E+00
5.415600E+00	3.898270E+00	3.101480E+00
5.396350E+00	3.968050E+00	3.180450E+00
5.150700E+00	2.073510E+00	2.401720E+00
5.078690E+00	2.020720E+00	2.302090E+00
5.125970E+00	2.094660E+00	2.281110E+00
5.332060E+00	4.052060E+00	3.157820E+00
5.318530E+00	4.112690E+00	3.215610E+00
4.972180E+00	1.946140E+00	2.116860E+00
5.276040E+00	4.192470E+00	3.229830E+00
5.247460E+00	4.261560E+00	3.262850E+00
4.805210E+00	1.851690E+00	1.902990E+00
4.677360E+00	1.759840E+00	1.843320E+00
4.649910E+00	1.822550E+00	1.705720E+00
5.215330E+00	4.320780E+00	3.273470E+00
5.197360E+00	4.382980E+00	3.309670E+00
4.566690E+00	1.704300E+00	1.788940E+00
4.399580E+00	1.665720E+00	1.705920E+00
4.508930E+00	1.740830E+00	1.673620E+00
5.164760E+00	4.439240E+00	3.309490E+00
5.141960E+00	4.492270E+00	3.341450E+00
4.258970E+00	1.754160E+00	1.504640E+00
4.077390E+00	1.679350E+00	1.499020E+00
5.107470E+00	4.546400E+00	3.340190E+00
5.064180E+00	4.622250E+00	3.357220E+00
3.930070E+00	1.852160E+00	1.319440E+00
3.853390E+00	1.748350E+00	1.420150E+00
5.012660E+00	4.689460E+00	3.349340E+00
5.049700E+00	4.667460E+00	3.401690E+00
5.028200E+00	4.698720E+00	3.407650E+00
3.737240E+00	1.747700E+00	1.415310E+00
3.574460E+00	1.796660E+00	1.421330E+00
3.688370E+00	1.844540E+00	1.332750E+00
4.971360E+00	4.726120E+00	3.349780E+00
4.990310E+00	4.738860E+00	3.424250E+00
3.441850E+00	2.017970E+00	1.317150E+00
3.296390E+00	2.001400E+00	1.413740E+00
4.851720E+00	4.732460E+00	3.270950E+00
4.873010E+00	4.754380E+00	3.345300E+00
4.931670E+00	4.753480E+00	3.376930E+00
3.194750E+00	2.237820E+00	1.346990E+00
3.078700E+00	2.226060E+00	1.459350E+00
4.731220E+00	4.728040E+00	3.230230E+00
4.759180E+00	4.750890E+00	3.295790E+00
4.816790E+00	4.752350E+00	3.318380E+00
3.006570E+00	2.468520E+00	1.415630E+00
2.908090E+00	2.443540E+00	1.516300E+00
4.578400E+00	4.771320E+00	3.135620E+00
4.643950E+00	4.760120E+00	3.206660E+00
4.698620E+00	4.756380E+00	3.265190E+00
2.866840E+00	2.705620E+00	1.503470E+00
2.798690E+00	2.609290E+00	1.599200E+00
4.518490E+00	4.837740E+00	3.130150E+00
4.582530E+00	4.833610E+00	3.229870E+00
2.776150E+00	2.768940E+00	1.604600E+00
2.719770E+00	2.742080E+00	1.674870E+00
2.794690E+00	2.911280E+00	1.596130E+00
4.482940E+00	4.879210E+00	3.129950E+00
4.513550E+00	4.879500E+00	3.176930E+00
2.728050E+00	2.881050E+00	1.676690E+00
2.689450E+00	2.835640E+00	1.726200E+00
2.735740E+00	3.080630E+00	1.713770E+00
4.365960E+00	4.945000E+00	3.071510E+00
4.454020E+00	4.914610E+00	3.146160E+00
2.662300E+00	2.948360E+00	1.761330E+00
2.636030E+00	3.160780E+00	1.835260E+00
2.711660E+00	3.320530E+00	1.800410E+00
4.285340E+00	4.983650E+00	3.025140E+00
4.308430E+00	5.010840E+00	3.132270E+00
2.637660E+00	3.338080E+00	1.878660E+00
2.594610E+00	3.275530E+00	1.894530E+00
2.665280E+00	3.565890E+00	1.912920E+00
4.085900E+00	5.006310E+00	2.912240E+00
4.134600E+00	5.039400E+00	2.997050E+00
4.224360E+00	5.027390E+00	3.054760E+00
2.588490E+00	3.402050E+00	1.947770E+00
2.578300E+00	3.560840E+00	1.984190E+00
2.613040E+00	3.668170E+00	2.000710E+00
2.658280E+00	3.858010E+00	2.049030E+00
3.846910E+00	5.030670E+00	2.812410E+00
3.947920E+00	5.036780E+00	2.879400E+00
4.037400E+00	5.043330E+00	2.945340E+00
2.562890E+00	3.698140E+00	2.052690E+00
2.571790E+00	3.855810E+00	2.108550E+00
2.610730E+00	3.948400E+00	2.119640E+00
2.674670E+00	4.084410E+00	2.170590E+00
2.857780E+00	4.342050E+00	2.279640E+00
2.956710E+00	4.441220E+00	2.326950E+00
3.086480E+00	4.575050E+00	2.398900E+00
3.696610E+00	5.024650E+00	2.754960E+00
3.784710E+00	5.057350E+00	2.846890E+00
3.853650E+00	5.090650E+00	2.924830E+00
2.563470E+00	3.968710E+00	2.167320E+00
2.596060E+00	4.090360E+00	2.236340E+00
2.652030E+00	4.163880E+00	2.252660E+00
2.736980E+00	4.256230E+00	2.270160E+00
2.826840E+00	4.395120E+00	2.345330E+00
2.930210E+00	4.507010E+00	2.408770E+00
3.001230E+00	4.600610E+00	2.456280E+00
3.097430E+00	4.685700E+00	2.483870E+00
3.211190E+00	4.812640E+00	2.537500E+00
3.476620E+00	4.992010E+00	2.689880E+00
3.575920E+00	5.045250E+00	2.758000E+00
3.602090E+00	5.079100E+00	2.826250E+00
3.723570E+00	5.084770E+00	2.880440E+00
2.608210E+00	4.198530E+00	2.312100E+00
2.701200E+00	4.344060E+00	2.367410E+00
2.802780E+00	4.460820E+00	2.429010E+00
2.897840E+00	4.567650E+00	2.479710E+00
2.988590E+00	4.671160E+00	2.511360E+00
3.078640E+00	4.751230E+00	2.541110E+00
3.110920E+00	4.816320E+00	2.583540E+00
3.176090E+00	4.861470E+00	2.597490E+00
3.277480E+00	4.921020E+00	2.627310E+00
3.331130E+00	4.995360E+00	2.705230E+00
3.389300E+00	5.040020E+00	2.765190E+00
3.504670E+00	5.057580E+00	2.779330E+00
3.121030E+00	4.883410E+00	2.646200E+00
3.228830E+00	4.976350E+00	2.706080E+00
3.299320E+00	5.019970E+00	2.740590E+00
5.575880E+00	2.506370E+00	2.860210E+00
5.553990E+00	2.435510E+00	2.825270E+00
5.559250E+00	2.542680E+00	2.784730E+00
5.586590E+00	2.731760E+00	2.838800E+00
5.593440E+00	2.601530E+00	2.892650E+00
5.599590E+00	2.871940E+00	2.884110E+00
5.616160E+00	2.762620E+00	2.933270E+00
5.619820E+00	2.973600E+00	2.955120E+00
5.645760E+00	3.152000E+00	3.014830E+00
5.643550E+00	3.327660E+00	3.071780E+00
5.611040E+00	3.474680E+00	3.080390E+00
5.653600E+00	3.412430E+00	3.134790E+00
5.613830E+00	3.539850E+00	3.156040E+00
5.406260E+00	2.238390E+00	2.693680E+00
5.343390E+00	2.154980E+00	2.666380E+00
5.349010E+00	2.219040E+00	2.591210E+00
5.476050E+00	2.353330E+00	2.708240E+00
5.546920E+00	3.680480E+00	3.139010E+00
5.522180E+00	3.771090E+00	3.216930E+00
5.257920E+00	2.079340E+00	2.640910E+00
5.187260E+00	2.046880E+00	2.575470E+00
5.233800E+00	2.102070E+00	2.538550E+00
5.459400E+00	3.874170E+00	3.195890E+00
5.438480E+00	3.945580E+00	3.255710E+00
5.086680E+00	1.982210E+00	2.424180E+00
5.382380E+00	4.045200E+00	3.280990E+00
5.335010E+00	4.129420E+00	3.280270E+00
5.359070E+00	4.109700E+00	3.323890E+00
5.334960E+00	4.164030E+00	3.349220E+00
4.942790E+00	1.873110E+00	2.231640E+00
4.836960E+00	1.781050E+00	2.174570E+00
4.827180E+00	1.817230E+00	2.045970E+00
5.255420E+00	4.279300E+00	3.309940E+00
5.286740E+00	4.238470E+00	3.330540E+00
5.269360E+00	4.286860E+00	3.373630E+00
4.743540E+00	1.708020E+00	2.110490E+00
4.629750E+00	1.638950E+00	2.028400E+00
4.655230E+00	1.690730E+00	1.936090E+00
5.202710E+00	4.399130E+00	3.361250E+00
5.239110E+00	4.354080E+00	3.405980E+00
5.205790E+00	4.416710E+00	3.419210E+00
4.500580E+00	1.584240E+00	1.957010E+00
4.313710E+00	1.544640E+00	1.872040E+00
4.454130E+00	1.607720E+00	1.858290E+00
5.143790E+00	4.506230E+00	3.392570E+00
5.172160E+00	4.470280E+00	3.425180E+00
5.146690E+00	4.523430E+00	3.455010E+00
4.176470E+00	1.589120E+00	1.667470E+00
3.999790E+00	1.540870E+00	1.695200E+00
5.077840E+00	4.635010E+00	3.435890E+00
5.108550E+00	4.581420E+00	3.445180E+00
5.102810E+00	4.622140E+00	3.502330E+00
3.849200E+00	1.652590E+00	1.526950E+00
3.779690E+00	1.577440E+00	1.614280E+00
5.056720E+00	4.693220E+00	3.478190E+00
3.672530E+00	1.585210E+00	1.617580E+00
3.510900E+00	1.633350E+00	1.628700E+00
3.628120E+00	1.659730E+00	1.538300E+00
5.018560E+00	4.751400E+00	3.484260E+00
5.038650E+00	4.746850E+00	3.523930E+00
5.018110E+00	4.771990E+00	3.519280E+00
3.395090E+00	1.798390E+00	1.511170E+00
3.247600E+00	1.797580E+00	1.600030E+00
4.895590E+00	4.781890E+00	3.410150E+00
4.926290E+00	4.801760E+00	3.482140E+00
4.990600E+00	4.783370E+00	3.503620E+00
3.161470E+00	1.998380E+00	1.519860E+00
3.043310E+00	1.998230E+00	1.625940E+00
4.783560E+00	4.773730E+00	3.367540E+00
4.808880E+00	4.801230E+00	3.435830E+00
4.864150E+00	4.805000E+00	3.455210E+00
2.969050E+00	2.211410E+00	1.560300E+00
2.876990E+00	2.195510E+00	1.668600E+00
4.646540E+00	4.799370E+00	3.295080E+00
4.689810E+00	4.807070E+00	3.381550E+00
4.752930E+00	4.799930E+00	3.414020E+00
2.829250E+00	2.406420E+00	1.622340E+00
2.753350E+00	2.382350E+00	1.726200E+00
4.614430E+00	4.831250E+00	3.306510E+00
4.632460E+00	4.832530E+00	3.353920E+00
2.727080E+00	2.579970E+00	1.697650E+00
2.656540E+00	2.553980E+00	1.800240E+00
4.512330E+00	4.922520E+00	3.245100E+00
4.585970E+00	4.871410E+00	3.326400E+00
2.642480E+00	2.768850E+00	1.783150E+00
2.577530E+00	2.690200E+00	1.866310E+00
4.404520E+00	4.977280E+00	3.188320E+00
4.450150E+00	4.995730E+00	3.309040E+00
2.566200E+00	2.814490E+00	1.872420E+00
2.537790E+00	2.768380E+00	1.909140E+00
2.568660E+00	2.973300E+00	1.863190E+00
4.350730E+00	5.018520E+00	3.192150E+00
4.378540E+00	5.025840E+00	3.246210E+00
2.514410E+00	2.865580E+00	1.935130E+00
2.473770E+00	3.063660E+00	1.997400E+00
2.540440E+00	3.226450E+00	1.935870E+00
4.177250E+00	5.059650E+00	3.088970E+00
4.229720E+00	5.080720E+00	3.179760E+00
4.320200E+00	5.053190E+00	3.223290E+00
2.459000E+00	3.268900E+00	2.025750E+00
2.393590E+00	3.217150E+00	2.076500E+00
2.501220E+00	3.481670E+00	2.037040E+00
3.959980E+00	5.092910E+00	2.976850E+00
4.032900E+00	5.106950E+00	3.080410E+00
4.132620E+00	5.092810E+00	3.132010E+00
2.414580E+00	3.380940E+00	2.097630E+00
2.363900E+00	3.322170E+00	2.127350E+00
2.414700E+00	3.548230E+00	2.117750E+00
2.479990E+00	3.769260E+00	2.155540E+00
3.909770E+00	5.118810E+00	2.993910E+00
3.941120E+00	5.130790E+00	3.043520E+00
2.348540E+00	3.467660E+00	2.169890E+00
2.385090E+00	3.646810E+00	2.181750E+00
2.402170E+00	3.779830E+00	2.233140E+00
2.438470E+00	3.874590E+00	2.236710E+00
2.496690E+00	4.013130E+00	2.261220E+00
3.625460E+00	5.128800E+00	2.922270E+00
3.754230E+00	5.138930E+00	2.977390E+00
3.865110E+00	5.145220E+00	3.024750E+00
2.389630E+00	3.921230E+00	2.298920E+00
2.441100E+00	4.068820E+00	2.345450E+00
2.449410E+00	4.145130E+00	2.391470E+00
2.508170E+00	4.168620E+00	2.359940E+00
2.587310E+00	4.299430E+00	2.406000E+00
2.685430E+00	4.420070E+00	2.462160E+00
2.784280E+00	4.533030E+00	2.508050E+00
2.877610E+00	4.643350E+00	2.544290E+00
2.983600E+00	4.768220E+00	2.597310E+00
3.461140E+00	5.108540E+00	2.881740E+00
3.558380E+00	5.157480E+00	2.949540E+00
3.637160E+00	5.193610E+00	3.032710E+00
2.477800E+00	4.243410E+00	2.442910E+00
2.574430E+00	4.383060E+00	2.496860E+00
2.673730E+00	4.500960E+00	2.544000E+00
2.768350E+00	4.614100E+00	2.576640E+00
2.854720E+00	4.699530E+00	2.606940E+00
2.884690E+00	4.761570E+00	2.649320E+00
2.937690E+00	4.805640E+00	2.657890E+00
3.000100E+00	4.865640E+00	2.677900E+00
3.111070E+00	4.956920E+00	2.731970E+00
3.262680E+00	5.045800E+00	2.797100E+00
3.314970E+00	5.115980E+00	2.903370E+00
3.380780E+00	5.176590E+00	2.990220E+00
3.502470E+00	5.185990E+00	2.994910E+00
2.888360E+00	4.827950E+00	2.706180E+00
2.987820E+00	4.932910E+00	2.752190E+00
3.100530E+00	5.016150E+00	2.820590E+00
3.199600E+00	5.092190E+00	2.894620E+00
3.269020E+00	5.152830E+00	2.960710E+00
5.466250E+00	2.198460E+00	2.897180E+00
5.407480E+00	2.143440E+00	2.845520E+00
5.441000E+00	2.226800E+00	2.792830E+00
5.527350E+00	2.347460E+00	2.836730E+00
5.528110E+00	2.290370E+00	2.918270E+00
5.584650E+00	2.445050E+00	2.928170E+00
5.626480E+00	2.618240E+00	2.991870E+00
5.656030E+00	2.785310E+00	3.033370E+00
5.671550E+00	2.964830E+00	3.078450E+00
5.695290E+00	3.128200E+00	3.121280E+00
5.697330E+00	3.277670E+00	3.168930E+00
5.690170E+00	3.405570E+00	3.208330E+00
5.663830E+00	3.522030E+00	3.263460E+00
5.351780E+00	2.081670E+00	2.848010E+00
5.290910E+00	2.047720E+00	2.782910E+00
5.332730E+00	2.098740E+00	2.748300E+00
5.594890E+00	3.655020E+00	3.234030E+00
5.565350E+00	3.743040E+00	3.315130E+00
5.190330E+00	2.010200E+00	2.683030E+00
5.496140E+00	3.863230E+00	3.296920E+00
5.449050E+00	3.951710E+00	3.323650E+00
5.489120E+00	3.902820E+00	3.375500E+00
5.444610E+00	3.990850E+00	3.402990E+00
5.053800E+00	1.917870E+00	2.529700E+00
4.959730E+00	1.828280E+00	2.480590E+00
4.953180E+00	1.853990E+00	2.361200E+00
5.384210E+00	4.088610E+00	3.381430E+00
5.375190E+00	4.142760E+00	3.434150E+00
4.883710E+00	1.767380E+00	2.436990E+00
4.785650E+00	1.692800E+00	2.358750E+00
4.813720E+00	1.733910E+00	2.270470E+00
5.337310E+00	4.227060E+00	3.455520E+00
5.292370E+00	4.298090E+00	3.456010E+00
5.324150E+00	4.284890E+00	3.506900E+00
5.296900E+00	4.334690E+00	3.529270E+00
4.673830E+00	1.610790E+00	2.260330E+00
4.556340E+00	1.549110E+00	2.188300E+00
4.587560E+00	1.589980E+00	2.103000E+00
5.212590E+00	4.443820E+00	3.492700E+00
5.247140E+00	4.399020E+00	3.505040E+00
5.235580E+00	4.437570E+00	3.562490E+00
4.414790E+00	1.506660E+00	2.129390E+00
4.218660E+00	1.464450E+00	2.034270E+00
4.368550E+00	1.514430E+00	2.025080E+00
5.193630E+00	4.486530E+00	3.542980E+00
4.101090E+00	1.482280E+00	1.852190E+00
3.966900E+00	1.466530E+00	1.895970E+00
5.150060E+00	4.561030E+00	3.570060E+00
5.110660E+00	4.644000E+00	3.586780E+00
3.802590E+00	1.466830E+00	1.861420E+00
3.659090E+00	1.469780E+00	1.884730E+00
3.697070E+00	1.491590E+00	1.801040E+00
3.781020E+00	1.514240E+00	1.733020E+00
5.071090E+00	4.715190E+00	3.574480E+00
5.107030E+00	4.680500E+00	3.652300E+00
5.076040E+00	4.732410E+00	3.642720E+00
3.560900E+00	1.543800E+00	1.758430E+00
3.410430E+00	1.549500E+00	1.832840E+00
5.023630E+00	4.781530E+00	3.590800E+00
3.331830E+00	1.652470E+00	1.707800E+00
3.194250E+00	1.669350E+00	1.807790E+00
4.966080E+00	4.819160E+00	3.558420E+00
4.967960E+00	4.844040E+00	3.651580E+00
3.119000E+00	1.814630E+00	1.708260E+00
3.002470E+00	1.824690E+00	1.810520E+00
4.835010E+00	4.831540E+00	3.500360E+00
4.858490E+00	4.851470E+00	3.570270E+00
4.915530E+00	4.848680E+00	3.599340E+00
2.938230E+00	1.998110E+00	1.732440E+00
2.846840E+00	1.996680E+00	1.843180E+00
4.724310E+00	4.831520E+00	3.456320E+00
4.753640E+00	4.859480E+00	3.525320E+00
4.806660E+00	4.854910E+00	3.548590E+00
2.794880E+00	2.183900E+00	1.775320E+00
2.713460E+00	2.173170E+00	1.883320E+00
4.623630E+00	4.881290E+00	3.426350E+00
4.690800E+00	4.869370E+00	3.491470E+00
2.680140E+00	2.362350E+00	1.833170E+00
2.613980E+00	2.344480E+00	1.945800E+00
4.537520E+00	4.943940E+00	3.373840E+00
4.579610E+00	4.962320E+00	3.488160E+00
2.587550E+00	2.525420E+00	1.897580E+00
2.527630E+00	2.505440E+00	1.996740E+00
4.489360E+00	4.990530E+00	3.379840E+00
4.515240E+00	4.993910E+00	3.434310E+00
2.509140E+00	2.697530E+00	1.962720E+00
2.482840E+00	2.611730E+00	2.034930E+00
4.363620E+00	5.070270E+00	3.352800E+00
4.458240E+00	5.027190E+00	3.409140E+00
2.438010E+00	2.712930E+00	2.062370E+00
2.378200E+00	2.866610E+00	2.114160E+00
2.447820E+00	2.876150E+00	2.025690E+00
4.290450E+00	5.094510E+00	3.273980E+00
4.292900E+00	5.114480E+00	3.340090E+00
2.383510E+00	3.044050E+00	2.090720E+00
2.310370E+00	3.017680E+00	2.173320E+00
4.086850E+00	5.129010E+00	3.172570E+00
4.147010E+00	5.153530E+00	3.259950E+00
4.242830E+00	5.132180E+00	3.305180E+00
2.310620E+00	3.238600E+00	2.163060E+00
2.249950E+00	3.149030E+00	2.245700E+00
3.920540E+00	5.174310E+00	3.131340E+00
4.034540E+00	5.169100E+00	3.206340E+00
2.240470E+00	3.276660E+00	2.253290E+00
2.209570E+00	3.227370E+00	2.282610E+00
2.263500E+00	3.445780E+00	2.263090E+00
2.318050E+00	3.687640E+00	2.269160E+00
3.779370E+00	5.190840E+00	3.094540E+00
3.840080E+00	5.239980E+00	3.207530E+00
2.202150E+00	3.332250E+00	2.314990E+00
2.195860E+00	3.491610E+00	2.334640E+00
2.232950E+00	3.604560E+00	2.316170E+00
2.251920E+00	3.740190E+00	2.355160E+00
2.301950E+00	3.890630E+00	2.360450E+00
2.373500E+00	4.085290E+00	2.413990E+00
3.696920E+00	5.217260E+00	3.111430E+00
3.733890E+00	5.237560E+00	3.166840E+00
2.177210E+00	3.646240E+00	2.389710E+00
2.225030E+00	3.856360E+00	2.422310E+00
2.278330E+00	3.990560E+00	2.431570E+00
2.303740E+00	4.085400E+00	2.478520E+00
2.345790E+00	4.147420E+00	2.484830E+00
2.393680E+00	4.225150E+00	2.503140E+00
2.475150E+00	4.348630E+00	2.538540E+00
2.566220E+00	4.470060E+00	2.578690E+00
2.658990E+00	4.585370E+00	2.615410E+00
2.763370E+00	4.709190E+00	2.670790E+00
3.449230E+00	5.213620E+00	3.048040E+00
3.519070E+00	5.251600E+00	3.121590E+00
3.647300E+00	5.249370E+00	3.149310E+00
2.306900E+00	4.179570E+00	2.543000E+00
2.380940E+00	4.317710E+00	2.580760E+00
2.465230E+00	4.437530E+00	2.616710E+00
2.553930E+00	4.552610E+00	2.653920E+00
2.637100E+00	4.641230E+00	2.680590E+00
2.669090E+00	4.702170E+00	2.720990E+00
2.723180E+00	4.745460E+00	2.729070E+00
2.780980E+00	4.805540E+00	2.744770E+00
2.875710E+00	4.903310E+00	2.786450E+00
2.979010E+00	4.990440E+00	2.843200E+00
3.081570E+00	5.067550E+00	2.915000E+00
3.173650E+00	5.142460E+00	2.980090E+00
3.267620E+00	5.214290E+00	3.067460E+00
3.391950E+00	5.238000E+00	3.101200E+00
2.673320E+00	4.767440E+00	2.773420E+00
2.767800E+00	4.872820E+00	2.816240E+00
2.868890E+00	4.962090E+00	2.879440E+00
2.973620E+00	5.043800E+00	2.940410E+00
3.070280E+00	5.120650E+00	2.999900E+00
3.149140E+00	5.180950E+00	3.059060E+00
5.427560E+00	2.128910E+00	2.942020E+00
5.510890E+00	2.215490E+00	2.982260E+00
5.589190E+00	2.334190E+00	3.064040E+00
5.628250E+00	2.499880E+00	3.056010E+00
5.659530E+00	2.640940E+00	3.104910E+00
5.694420E+00	2.793510E+00	3.140570E+00
5.721140E+00	2.951930E+00	3.182980E+00
5.751590E+00	3.102960E+00	3.216820E+00
5.746400E+00	3.249830E+00	3.260290E+00
5.734720E+00	3.380820E+00	3.302190E+00
5.710510E+00	3.491700E+00	3.359260E+00
5.282830E+00	2.024510E+00	2.864410E+00
5.361040E+00	2.068670E+00	2.913640E+00
5.639300E+00	3.623110E+00	3.332330E+00
5.613990E+00	3.708700E+00	3.406250E+00
5.157290E+00	1.952310E+00	2.830240E+00
5.059210E+00	1.877130E+00	2.772060E+00
5.064320E+00	1.899150E+00	2.656200E+00
5.543600E+00	3.815770E+00	3.394020E+00
5.519430E+00	3.898030E+00	3.451020E+00
5.493950E+00	3.980800E+00	3.505050E+00
5.000540E+00	1.823760E+00	2.777770E+00
4.894420E+00	1.743670E+00	2.669170E+00
4.932200E+00	1.791580E+00	2.583550E+00
5.431070E+00	4.077790E+00	3.481360E+00
5.399000E+00	4.156310E+00	3.494280E+00
5.441040E+00	4.126900E+00	3.548680E+00
5.407330E+00	4.191770E+00	3.554940E+00
4.806050E+00	1.679620E+00	2.585600E+00
4.708580E+00	1.601050E+00	2.493060E+00
4.751060E+00	1.643940E+00	2.428630E+00
5.365040E+00	4.267830E+00	3.586450E+00
5.327370E+00	4.331320E+00	3.621880E+00
4.598210E+00	1.537340E+00	2.418760E+00
4.477070E+00	1.495450E+00	2.370420E+00
4.514120E+00	1.518810E+00	2.273350E+00
5.280970E+00	4.389090E+00	3.614040E+00
5.234910E+00	4.452470E+00	3.653230E+00
4.321640E+00	1.456600E+00	2.307890E+00
4.127310E+00	1.413970E+00	2.230230E+00
4.266610E+00	1.451130E+00	2.192420E+00
5.193620E+00	4.501850E+00	3.636340E+00
5.213210E+00	4.487040E+00	3.694660E+00
5.189940E+00	4.528710E+00	3.710890E+00
3.952700E+00	1.441900E+00	2.028370E+00
3.883020E+00	1.415920E+00	2.136130E+00
5.127770E+00	4.639690E+00	3.663710E+00
5.149720E+00	4.596850E+00	3.680720E+00
5.146730E+00	4.650730E+00	3.739790E+00
3.767710E+00	1.401990E+00	2.128110E+00
3.612660E+00	1.420230E+00	2.127850E+00
3.722800E+00	1.426670E+00	2.034150E+00
5.064550E+00	4.771510E+00	3.696220E+00
5.110340E+00	4.715600E+00	3.719230E+00
5.103680E+00	4.760900E+00	3.772260E+00
3.498590E+00	1.479890E+00	1.975270E+00
3.361040E+00	1.481870E+00	2.066960E+00
5.018110E+00	4.824140E+00	3.689760E+00
5.058080E+00	4.824650E+00	3.784410E+00
3.272300E+00	1.559500E+00	1.926800E+00
3.152240E+00	1.577140E+00	2.038580E+00
4.990190E+00	4.855340E+00	3.699450E+00
5.007110E+00	4.858840E+00	3.744040E+00
3.073840E+00	1.682470E+00	1.914100E+00
2.968710E+00	1.692710E+00	2.026340E+00
4.877740E+00	4.869270E+00	3.641830E+00
4.904940E+00	4.884310E+00	3.715930E+00
4.968040E+00	4.877460E+00	3.736310E+00
2.903390E+00	1.830750E+00	1.924350E+00
2.816060E+00	1.834020E+00	2.040880E+00
4.775180E+00	4.877810E+00	3.598960E+00
4.797320E+00	4.894690E+00	3.669040E+00
4.848050E+00	4.887390E+00	3.685220E+00
2.760210E+00	1.992110E+00	1.954350E+00
2.682900E+00	1.984690E+00	2.070180E+00
4.639920E+00	4.922580E+00	3.530380E+00
4.680520E+00	4.921770E+00	3.619650E+00
4.742270E+00	4.904030E+00	3.649240E+00
2.644840E+00	2.162630E+00	2.002300E+00
2.572640E+00	2.149400E+00	2.108030E+00
4.610050E+00	4.955840E+00	3.551200E+00
4.625410E+00	4.955490E+00	3.598290E+00
2.547570E+00	2.335320E+00	2.052270E+00
2.482580E+00	2.318680E+00	2.155630E+00
4.506310E+00	5.046930E+00	3.522710E+00
4.583130E+00	4.992460E+00	3.581830E+00
2.456070E+00	2.519800E+00	2.104580E+00
2.430370E+00	2.428420E+00	2.184820E+00
4.431250E+00	5.071140E+00	3.454150E+00
4.441730E+00	5.093380E+00	3.506090E+00
2.382520E+00	2.533560E+00	2.210480E+00
2.317340E+00	2.685740E+00	2.244570E+00
2.378510E+00	2.695500E+00	2.149700E+00
4.284650E+00	5.160710E+00	3.432250E+00
4.386880E+00	5.116000E+00	3.476500E+00
2.315980E+00	2.845920E+00	2.204160E+00
2.255850E+00	2.825360E+00	2.297600E+00
4.206870E+00	5.169380E+00	3.367080E+00
4.211250E+00	5.197620E+00	3.427800E+00
2.246100E+00	2.987900E+00	2.263390E+00
2.184760E+00	2.961420E+00	2.346340E+00
3.950000E+00	5.225640E+00	3.243360E+00
4.042180E+00	5.227970E+00	3.347640E+00
4.153720E+00	5.205770E+00	3.397930E+00
2.182480E+00	3.158700E+00	2.329620E+00
2.147850E+00	3.061930E+00	2.385180E+00
3.899700E+00	5.256000E+00	3.264880E+00
3.938820E+00	5.261800E+00	3.312020E+00
2.113930E+00	3.180960E+00	2.405070E+00
2.088970E+00	3.305880E+00	2.439580E+00
2.140850E+00	3.398680E+00	2.397230E+00
3.715520E+00	5.298500E+00	3.260620E+00
3.860100E+00	5.283820E+00	3.300350E+00
2.076400E+00	3.436100E+00	2.471990E+00
2.055490E+00	3.568330E+00	2.493780E+00
2.099500E+00	3.602540E+00	2.452260E+00
2.147710E+00	3.799680E+00	2.482340E+00
2.206860E+00	4.009270E+00	2.518020E+00
3.603180E+00	5.293870E+00	3.199970E+00
3.611430E+00	5.325470E+00	3.249670E+00
2.067060E+00	3.716740E+00	2.538940E+00
2.113040E+00	3.900350E+00	2.547030E+00
2.128570E+00	4.003160E+00	2.583080E+00
2.171250E+00	4.068320E+00	2.588760E+00
2.218390E+00	4.151320E+00	2.601600E+00
2.289010E+00	4.283190E+00	2.624120E+00
2.367010E+00	4.404470E+00	2.657950E+00
2.452710E+00	4.518410E+00	2.693900E+00
2.546410E+00	4.648530E+00	2.740180E+00
3.332020E+00	5.265120E+00	3.145800E+00
3.396940E+00	5.310260E+00	3.214450E+00
3.536220E+00	5.324150E+00	3.229640E+00
2.127260E+00	4.099910E+00	2.641310E+00
2.196460E+00	4.244310E+00	2.671520E+00
2.270620E+00	4.368900E+00	2.700910E+00
2.354040E+00	4.484020E+00	2.736500E+00
2.431180E+00	4.575100E+00	2.754130E+00
2.456960E+00	4.639010E+00	2.787490E+00
2.504830E+00	4.684100E+00	2.794120E+00
2.563250E+00	4.745320E+00	2.813600E+00
2.660240E+00	4.844070E+00	2.854600E+00
2.762350E+00	4.932370E+00	2.912880E+00
2.868680E+00	5.017700E+00	2.975770E+00
2.974560E+00	5.101540E+00	3.028830E+00
3.068890E+00	5.170550E+00	3.091170E+00
3.151770E+00	5.234880E+00	3.151730E+00
3.264960E+00	5.285770E+00	3.181270E+00
2.455330E+00	4.706130E+00	2.840700E+00
2.548180E+00	4.815940E+00	2.894520E+00
2.655050E+00	4.909660E+00	2.950280E+00
2.763750E+00	4.990230E+00	3.005360E+00
2.872720E+00	5.078380E+00	3.071440E+00
2.988000E+00	5.162240E+00	3.131750E+00
3.067140E+00	5.209130E+00	3.157780E+00
5.604940E+00	2.281870E+00	3.202690E+00
5.576560E+00	2.235340E+00	3.193960E+00
5.584840E+00	2.273570E+00	3.151390E+00
5.623340E+00	2.340850E+00	3.192090E+00
5.408250E+00	2.070050E+00	3.130850E+00
5.331090E+00	2.015690E+00	3.088310E+00
5.371140E+00	2.059580E+00	3.004870E+00
5.503730E+00	2.172570E+00	3.106010E+00
5.659950E+00	2.494380E+00	3.189580E+00
5.695150E+00	2.665070E+00	3.194230E+00
5.741260E+00	2.782510E+00	3.236590E+00
5.772220E+00	2.935650E+00	3.286980E+00
5.796990E+00	3.088740E+00	3.317920E+00
5.789540E+00	3.231870E+00	3.353330E+00
5.778790E+00	3.358700E+00	3.394170E+00
5.760450E+00	3.471010E+00	3.447930E+00
5.267010E+00	1.968900E+00	3.121170E+00
5.201210E+00	1.936530E+00	3.059250E+00
5.249640E+00	1.973560E+00	2.990530E+00
5.686750E+00	3.595730E+00	3.419840E+00
5.663170E+00	3.678420E+00	3.471880E+00
5.106460E+00	1.884150E+00	2.960150E+00
5.601620E+00	3.792630E+00	3.500460E+00
5.548790E+00	3.903050E+00	3.525620E+00
5.536080E+00	3.954530E+00	3.572300E+00
4.905250E+00	1.723430E+00	2.840280E+00
4.831620E+00	1.661640E+00	2.805460E+00
4.840800E+00	1.686150E+00	2.702530E+00
4.966110E+00	1.781930E+00	2.852160E+00
5.498170E+00	4.045200E+00	3.597290E+00
5.462770E+00	4.141930E+00	3.622440E+00
5.428620E+00	4.203610E+00	3.630150E+00
5.470830E+00	4.173720E+00	3.683470E+00
5.429200E+00	4.235670E+00	3.702530E+00
4.647350E+00	1.526070E+00	2.703460E+00
4.527370E+00	1.483580E+00	2.648300E+00
4.607980E+00	1.518060E+00	2.617780E+00
4.666840E+00	1.562440E+00	2.569010E+00
4.726430E+00	1.574800E+00	2.744390E+00
5.324260E+00	4.352040E+00	3.683310E+00
5.366480E+00	4.302820E+00	3.688340E+00
5.350130E+00	4.340040E+00	3.745550E+00
4.422260E+00	1.468840E+00	2.456570E+00
4.334200E+00	1.439940E+00	2.517830E+00
5.298060E+00	4.396810E+00	3.733990E+00
4.214800E+00	1.403790E+00	2.482150E+00
4.044240E+00	1.380510E+00	2.446450E+00
4.168590E+00	1.403730E+00	2.381640E+00
5.246920E+00	4.469850E+00	3.771950E+00
5.216020E+00	4.524910E+00	3.800460E+00
3.878210E+00	1.394260E+00	2.255610E+00
3.811940E+00	1.358420E+00	2.350400E+00
5.193700E+00	4.582860E+00	3.804730E+00
5.182130E+00	4.645710E+00	3.835030E+00
3.703150E+00	1.350630E+00	2.353460E+00
3.552940E+00	1.357460E+00	2.358900E+00
3.660630E+00	1.378230E+00	2.267520E+00
5.156110E+00	4.708480E+00	3.833790E+00
5.119980E+00	4.790600E+00	3.853420E+00
3.445650E+00	1.414270E+00	2.209020E+00
3.316180E+00	1.408680E+00	2.304700E+00
5.089790E+00	4.836050E+00	3.848660E+00
5.106780E+00	4.834530E+00	3.889210E+00
5.089470E+00	4.854560E+00	3.885660E+00
3.232040E+00	1.486970E+00	2.170770E+00
3.118450E+00	1.485550E+00	2.275580E+00
4.996340E+00	4.894770E+00	3.838640E+00
5.061790E+00	4.865770E+00	3.867460E+00
3.040120E+00	1.578870E+00	2.144230E+00
2.946190E+00	1.580450E+00	2.260900E+00
4.941850E+00	4.905260E+00	3.793810E+00
4.940530E+00	4.919510E+00	3.852340E+00
2.875480E+00	1.693940E+00	2.141630E+00
2.790360E+00	1.688150E+00	2.256000E+00
4.823490E+00	4.911250E+00	3.729220E+00
4.850300E+00	4.920540E+00	3.775690E+00
4.894700E+00	4.927500E+00	3.844250E+00
2.731180E+00	1.826610E+00	2.153550E+00
2.655910E+00	1.814430E+00	2.270680E+00
4.710950E+00	4.936210E+00	3.696920E+00
4.744090E+00	4.956260E+00	3.767480E+00
4.804060E+00	4.937930E+00	3.782120E+00
2.605220E+00	1.969390E+00	2.177980E+00
2.533750E+00	1.953720E+00	2.290870E+00
4.610630E+00	5.010800E+00	3.689290E+00
4.680300E+00	4.976400E+00	3.737590E+00
2.502830E+00	2.139460E+00	2.221280E+00
2.435260E+00	2.116570E+00	2.337770E+00
4.555370E+00	5.039340E+00	3.625880E+00
4.558690E+00	5.061210E+00	3.676410E+00
2.404690E+00	2.339120E+00	2.273500E+00
2.347000E+00	2.252960E+00	2.377790E+00
4.436700E+00	5.130170E+00	3.573890E+00
4.513300E+00	5.093150E+00	3.640000E+00
2.330240E+00	2.380900E+00	2.356340E+00
2.305860E+00	2.336210E+00	2.407350E+00
2.311180E+00	2.525560E+00	2.317150E+00
4.357550E+00	5.170420E+00	3.536370E+00
4.371580E+00	5.211560E+00	3.644910E+00
2.268740E+00	2.432420E+00	2.411970E+00
2.215290E+00	2.615170E+00	2.423510E+00
2.259110E+00	2.688890E+00	2.329620E+00
4.197390E+00	5.254620E+00	3.505790E+00
4.292390E+00	5.230250E+00	3.565820E+00
2.194340E+00	2.800960E+00	2.386210E+00
2.137090E+00	2.774530E+00	2.475540E+00
4.116290E+00	5.250260E+00	3.447790E+00
4.122450E+00	5.280550E+00	3.498660E+00
2.116830E+00	2.974300E+00	2.434330E+00
2.096280E+00	2.874710E+00	2.507390E+00
3.934760E+00	5.308400E+00	3.396060E+00
4.052850E+00	5.291570E+00	3.465040E+00
2.055800E+00	2.991290E+00	2.525380E+00
2.030080E+00	3.118610E+00	2.552630E+00
2.053650E+00	3.213620E+00	2.483480E+00
3.817220E+00	5.328030E+00	3.362270E+00
3.855120E+00	5.383470E+00	3.452630E+00
1.996950E+00	3.255210E+00	2.566570E+00
1.985980E+00	3.398180E+00	2.602150E+00
2.019580E+00	3.484090E+00	2.544610E+00
3.598270E+00	5.369870E+00	3.316780E+00
3.722900E+00	5.372210E+00	3.386740E+00
1.957630E+00	3.526530E+00	2.615690E+00
1.948720E+00	3.646880E+00	2.644030E+00
1.996370E+00	3.684190E+00	2.607380E+00
2.037280E+00	3.916910E+00	2.625960E+00
3.485110E+00	5.369340E+00	3.295660E+00
3.504000E+00	5.431810E+00	3.389490E+00
1.955650E+00	3.770350E+00	2.671350E+00
1.962200E+00	3.910810E+00	2.692830E+00
1.995140E+00	3.983050E+00	2.689120E+00
2.039140E+00	4.069700E+00	2.698090E+00
2.105600E+00	4.205870E+00	2.718010E+00
2.174560E+00	4.327930E+00	2.744450E+00
2.247360E+00	4.449850E+00	2.783140E+00
2.348270E+00	4.586630E+00	2.807260E+00
3.176850E+00	5.297310E+00	3.225030E+00
3.251710E+00	5.352200E+00	3.270670E+00
3.379930E+00	5.392880E+00	3.334180E+00
1.954440E+00	4.013740E+00	2.743240E+00
2.018890E+00	4.164240E+00	2.769400E+00
2.084590E+00	4.295250E+00	2.789480E+00
2.151430E+00	4.389010E+00	2.805830E+00
2.177420E+00	4.464680E+00	2.835740E+00
2.242860E+00	4.530630E+00	2.832250E+00
2.267800E+00	4.603610E+00	2.857010E+00
2.342530E+00	4.681500E+00	2.878580E+00
2.425940E+00	4.784290E+00	2.929850E+00
2.535540E+00	4.898130E+00	3.002690E+00
2.669010E+00	4.970180E+00	3.033580E+00
2.760660E+00	5.046420E+00	3.099190E+00
2.882100E+00	5.151670E+00	3.188260E+00
3.052900E+00	5.255820E+00	3.230380E+00
2.924760E+00	5.243560E+00	3.281770E+00
3.151350E+00	5.322160E+00	3.270830E+00
2.170250E+00	4.547590E+00	2.880380E+00
2.242990E+00	4.661630E+00	2.910580E+00
2.320760E+00	4.736550E+00	2.936220E+00
2.353460E+00	4.798900E+00	2.975800E+00
2.424190E+00	4.848740E+00	2.993680E+00
2.448670E+00	4.895020E+00	3.035460E+00
2.496430E+00	4.948280E+00	3.088760E+00
2.631330E+00	5.008870E+00	3.121700E+00
2.749720E+00	5.098300E+00	3.197620E+00
2.820870E+00	5.174540E+00	3.258310E+00
2.359100E+00	4.864000E+00	3.038170E+00
2.427110E+00	4.914070E+00	3.070430E+00
5.565420E+00	2.192750E+00	3.309430E+00
5.532120E+00	2.149990E+00	3.292900E+00
5.549130E+00	2.180160E+00	3.236410E+00
5.610470E+00	2.276710E+00	3.280990E+00
5.655370E+00	2.391180E+00	3.269250E+00
5.659070E+00	2.373390E+00	3.351600E+00
5.697630E+00	2.490360E+00	3.343520E+00
5.354580E+00	2.017520E+00	3.197530E+00
5.464160E+00	2.098770E+00	3.259320E+00
5.723750E+00	2.634960E+00	3.288020E+00
5.780740E+00	2.777680E+00	3.344300E+00
5.826340E+00	2.942540E+00	3.410160E+00
5.835160E+00	3.108160E+00	3.402560E+00
5.834040E+00	3.221820E+00	3.441980E+00
5.824850E+00	3.342880E+00	3.481550E+00
5.809560E+00	3.445700E+00	3.540360E+00
5.183150E+00	1.911910E+00	3.158690E+00
5.281050E+00	1.961320E+00	3.233800E+00
5.732450E+00	3.584340E+00	3.513130E+00
5.678680E+00	3.691230E+00	3.535580E+00
5.725800E+00	3.641770E+00	3.586480E+00
5.675530E+00	3.744940E+00	3.615780E+00
4.934980E+00	1.683530E+00	3.114270E+00
4.876030E+00	1.639370E+00	3.075020E+00
4.921430E+00	1.683680E+00	3.041360E+00
4.950410E+00	1.733580E+00	2.965610E+00
4.981220E+00	1.734400E+00	3.120360E+00
5.030470E+00	1.811320E+00	2.979900E+00
5.064080E+00	1.826170E+00	3.108230E+00
5.595940E+00	3.875550E+00	3.602670E+00
5.557140E+00	3.960460E+00	3.628340E+00
5.604400E+00	3.924520E+00	3.673100E+00
5.567660E+00	3.999490E+00	3.689210E+00
4.789780E+00	1.582250E+00	2.989920E+00
4.687970E+00	1.523290E+00	2.948620E+00
4.692790E+00	1.542880E+00	2.819890E+00
4.834960E+00	1.634570E+00	2.930330E+00
5.528130E+00	4.100450E+00	3.718480E+00
5.491470E+00	4.181740E+00	3.743280E+00
5.470670E+00	4.227940E+00	3.800090E+00
4.587470E+00	1.482300E+00	2.903510E+00
4.450390E+00	1.454200E+00	2.860620E+00
4.558770E+00	1.480190E+00	2.793650E+00
5.403410E+00	4.291830E+00	3.775060E+00
5.357400E+00	4.355200E+00	3.836850E+00
4.313340E+00	1.427760E+00	2.629410E+00
4.245190E+00	1.395600E+00	2.722530E+00
5.303480E+00	4.415380E+00	3.819630E+00
5.324330E+00	4.400340E+00	3.868260E+00
5.294890E+00	4.443220E+00	3.888960E+00
4.115200E+00	1.361270E+00	2.715900E+00
3.959460E+00	1.340970E+00	2.640440E+00
4.085120E+00	1.368580E+00	2.596130E+00
5.219380E+00	4.540970E+00	3.844230E+00
5.246120E+00	4.504550E+00	3.867120E+00
5.232770E+00	4.550440E+00	3.903140E+00
3.811310E+00	1.330670E+00	2.472290E+00
3.780000E+00	1.289980E+00	2.619220E+00
5.189980E+00	4.664300E+00	3.881950E+00
5.219840E+00	4.618520E+00	3.928080E+00
5.201940E+00	4.685750E+00	3.940360E+00
3.625840E+00	1.286080E+00	2.589690E+00
3.479070E+00	1.278780E+00	2.580610E+00
3.602330E+00	1.311280E+00	2.505000E+00
5.131530E+00	4.813970E+00	3.926830E+00
5.177610E+00	4.756240E+00	3.959350E+00
5.153030E+00	4.820950E+00	3.993160E+00
3.395580E+00	1.335570E+00	2.439370E+00
3.269450E+00	1.324390E+00	2.533480E+00
5.090110E+00	4.870890E+00	3.968060E+00
3.195120E+00	1.396560E+00	2.402960E+00
3.088060E+00	1.385150E+00	2.505410E+00
5.036740E+00	4.896380E+00	3.916160E+00
5.036830E+00	4.910300E+00	3.972100E+00
3.017590E+00	1.474380E+00	2.381040E+00
2.926660E+00	1.462840E+00	2.493310E+00
4.931510E+00	4.938740E+00	3.942880E+00
4.998040E+00	4.924010E+00	3.956890E+00
2.859000E+00	1.568420E+00	2.373520E+00
2.776050E+00	1.553550E+00	2.486630E+00
4.822470E+00	4.962530E+00	3.900070E+00
4.873040E+00	4.953140E+00	3.935220E+00
2.710960E+00	1.674010E+00	2.369960E+00
2.632220E+00	1.654500E+00	2.483980E+00
4.777310E+00	4.968940E+00	3.851190E+00
4.775210E+00	4.987290E+00	3.911640E+00
2.577860E+00	1.793420E+00	2.379550E+00
2.502660E+00	1.773980E+00	2.500970E+00
4.648490E+00	5.021400E+00	3.775210E+00
4.678920E+00	5.031210E+00	3.857990E+00
4.741540E+00	4.998820E+00	3.891220E+00
2.458710E+00	1.931140E+00	2.404430E+00
2.384840E+00	1.912070E+00	2.530740E+00
4.550340E+00	5.108240E+00	3.732810E+00
4.612700E+00	5.074510E+00	3.804750E+00
2.361000E+00	2.089110E+00	2.446760E+00
2.284250E+00	2.067720E+00	2.565660E+00
4.463420E+00	5.172790E+00	3.695510E+00
4.507370E+00	5.186440E+00	3.776350E+00
2.267900E+00	2.271140E+00	2.486650E+00
2.202890E+00	2.207830E+00	2.608340E+00
4.410140E+00	5.227410E+00	3.713490E+00
4.441800E+00	5.254050E+00	3.788600E+00
2.193970E+00	2.321490E+00	2.577670E+00
2.160790E+00	2.286720E+00	2.629110E+00
2.189380E+00	2.461140E+00	2.524770E+00
4.244360E+00	5.277500E+00	3.598960E+00
4.284550E+00	5.303490E+00	3.687330E+00
4.365510E+00	5.278350E+00	3.737250E+00
2.141460E+00	2.387010E+00	2.628820E+00
2.097040E+00	2.568740E+00	2.621700E+00
2.144110E+00	2.638000E+00	2.526470E+00
4.106090E+00	5.325460E+00	3.562450E+00
4.196070E+00	5.322910E+00	3.632980E+00
2.072070E+00	2.789510E+00	2.577010E+00
2.044650E+00	2.687500E+00	2.650950E+00
3.981370E+00	5.366750E+00	3.509600E+00
4.033450E+00	5.399880E+00	3.623990E+00
2.004890E+00	2.809960E+00	2.672940E+00
1.966030E+00	2.934340E+00	2.683560E+00
1.998080E+00	3.028360E+00	2.614010E+00
3.910830E+00	5.404810E+00	3.514610E+00
3.943080E+00	5.417960E+00	3.565240E+00
1.933990E+00	3.068670E+00	2.700780E+00
1.881140E+00	3.239780E+00	2.716490E+00
1.939610E+00	3.308510E+00	2.647960E+00
3.623580E+00	5.435880E+00	3.421640E+00
3.742770E+00	5.437500E+00	3.482520E+00
3.859340E+00	5.437640E+00	3.537450E+00
1.893080E+00	3.384630E+00	2.715140E+00
1.866210E+00	3.337430E+00	2.744390E+00
1.893380E+00	3.584910E+00	2.688470E+00
3.562380E+00	5.473180E+00	3.447670E+00
3.623840E+00	5.505680E+00	3.520720E+00
1.851120E+00	3.452380E+00	2.753580E+00
1.831470E+00	3.593760E+00	2.755100E+00
1.857180E+00	3.686370E+00	2.748520E+00
1.890470E+00	3.830450E+00	2.744500E+00
3.257690E+00	5.425010E+00	3.372520E+00
3.377100E+00	5.464340E+00	3.427480E+00
3.494040E+00	5.497770E+00	3.476760E+00
1.815190E+00	3.729870E+00	2.803970E+00
1.831740E+00	3.884990E+00	2.807140E+00
1.824970E+00	3.958150E+00	2.831670E+00
1.873080E+00	3.982680E+00	2.798320E+00
1.931620E+00	4.117850E+00	2.819950E+00
1.994690E+00	4.256400E+00	2.836710E+00
2.068710E+00	4.406620E+00	2.865210E+00
3.014130E+00	5.299270E+00	3.305050E+00
3.117820E+00	5.358740E+00	3.338170E+00
3.171070E+00	5.439390E+00	3.411220E+00
3.245270E+00	5.494790E+00	3.454750E+00
1.838920E+00	4.057490E+00	2.863840E+00
1.904410E+00	4.214230E+00	2.881640E+00
1.968180E+00	4.323170E+00	2.889850E+00
1.986510E+00	4.397230E+00	2.916780E+00
2.024980E+00	4.448500E+00	2.916090E+00
2.066640E+00	4.515590E+00	2.921090E+00
2.131580E+00	4.630210E+00	2.951950E+00
2.239060E+00	4.754400E+00	2.992280E+00
2.541320E+00	5.027360E+00	3.208190E+00
2.661990E+00	5.080960E+00	3.225170E+00
2.735030E+00	5.148860E+00	3.274850E+00
2.815230E+00	5.231660E+00	3.338460E+00
2.962140E+00	5.331160E+00	3.372010E+00
3.078290E+00	5.423820E+00	3.429180E+00
3.154610E+00	5.469310E+00	3.450050E+00
1.977670E+00	4.470920E+00	2.959740E+00
2.034980E+00	4.570260E+00	2.969830E+00
2.057780E+00	4.641440E+00	3.000690E+00
2.126920E+00	4.702580E+00	3.008630E+00
2.153370E+00	4.771520E+00	3.045430E+00
2.232810E+00	4.871480E+00	3.104780E+00
2.403260E+00	4.945070E+00	3.136500E+00
2.438340E+00	5.014690E+00	3.239480E+00
2.510360E+00	5.094190E+00	3.320340E+00
2.640780E+00	5.131070E+00	3.307770E+00
2.723860E+00	5.183890E+00	3.332440E+00
2.054710E+00	4.715340E+00	3.055620E+00
2.120180E+00	4.807550E+00	3.090320E+00
2.137500E+00	4.856240E+00	3.136760E+00
2.178860E+00	4.892260E+00	3.165220E+00
2.218150E+00	4.941370E+00	3.234600E+00
2.330790E+00	4.977200E+00	3.232610E+00
2.403540E+00	5.045060E+00	3.301180E+00
2.123540E+00	4.889350E+00	3.203040E+00
5.530250E+00	2.155570E+00	3.378060E+00
5.584980E+00	2.226030E+00	3.369400E+00
5.630050E+00	2.301160E+00	3.422050E+00
5.686030E+00	2.411200E+00	3.438240E+00
5.731220E+00	2.511640E+00	3.449660E+00
5.835690E+00	2.736360E+00	3.494250E+00
5.810990E+00	2.683320E+00	3.479440E+00
5.823060E+00	2.775710E+00	3.439960E+00
5.848840E+00	2.857260E+00	3.465240E+00
5.858170E+00	2.799030E+00	3.508510E+00
5.871630E+00	2.912070E+00	3.511300E+00
5.351650E+00	2.011950E+00	3.353030E+00
5.451560E+00	2.087200E+00	3.415100E+00
5.763290E+00	2.637100E+00	3.407970E+00
5.887630E+00	3.072990E+00	3.508310E+00
5.867200E+00	3.225810E+00	3.521350E+00
5.861600E+00	3.319290E+00	3.574030E+00
5.854170E+00	3.417940E+00	3.635410E+00
4.903240E+00	1.608810E+00	3.363250E+00
4.850040E+00	1.575050E+00	3.328580E+00
4.898550E+00	1.613870E+00	3.284130E+00
4.948170E+00	1.674910E+00	3.221660E+00
4.950840E+00	1.653420E+00	3.376990E+00
5.055000E+00	1.780250E+00	3.251470E+00
5.031650E+00	1.743300E+00	3.392520E+00
5.134380E+00	1.856630E+00	3.252920E+00
5.125680E+00	1.835030E+00	3.388930E+00
5.225100E+00	1.917880E+00	3.340630E+00
5.788400E+00	3.540560E+00	3.610040E+00
5.761550E+00	3.640280E+00	3.663330E+00
5.736230E+00	3.735750E+00	3.716000E+00
4.765730E+00	1.531390E+00	3.286200E+00
4.679830E+00	1.501770E+00	3.223470E+00
4.727080E+00	1.523920E+00	3.173640E+00
4.805090E+00	1.575500E+00	3.155550E+00
5.664740E+00	3.841510E+00	3.693810E+00
5.643840E+00	3.938380E+00	3.748970E+00
5.595630E+00	4.023010E+00	3.759280E+00
5.639540E+00	3.991710E+00	3.809300E+00
5.599320E+00	4.066710E+00	3.832340E+00
4.633680E+00	1.492040E+00	3.049770E+00
4.563430E+00	1.469260E+00	3.210530E+00
5.533930E+00	4.157220E+00	3.815080E+00
5.507880E+00	4.207310E+00	3.892360E+00
4.438230E+00	1.450560E+00	3.167420E+00
4.336920E+00	1.429430E+00	3.070410E+00
4.458760E+00	1.450320E+00	3.032240E+00
5.436360E+00	4.277400E+00	3.870940E+00
5.405200E+00	4.321160E+00	3.946460E+00
4.258570E+00	1.398980E+00	2.875640E+00
4.169400E+00	1.370900E+00	3.024250E+00
5.347030E+00	4.384430E+00	3.928020E+00
5.329210E+00	4.425670E+00	3.977350E+00
4.012490E+00	1.338030E+00	2.793880E+00
5.287140E+00	4.495810E+00	3.989180E+00
5.252580E+00	4.560590E+00	3.978550E+00
5.277660E+00	4.549140E+00	4.029480E+00
5.266240E+00	4.592960E+00	4.033280E+00
3.814110E+00	1.276680E+00	2.760170E+00
3.694670E+00	1.250390E+00	2.812730E+00
3.650030E+00	1.267820E+00	2.674340E+00
5.217420E+00	4.709860E+00	4.000370E+00
5.252660E+00	4.665810E+00	4.047320E+00
5.232130E+00	4.735580E+00	4.062230E+00
3.553420E+00	1.227430E+00	2.858470E+00
3.387030E+00	1.227550E+00	2.809830E+00
3.512280E+00	1.242340E+00	2.723350E+00
5.149770E+00	4.861970E+00	4.049560E+00
5.205490E+00	4.808100E+00	4.084290E+00
5.176610E+00	4.878070E+00	4.141270E+00
3.330980E+00	1.265210E+00	2.666860E+00
3.203220E+00	1.254860E+00	2.761230E+00
5.118930E+00	4.888180E+00	4.042950E+00
5.133530E+00	4.896630E+00	4.096340E+00
3.149810E+00	1.308010E+00	2.630920E+00
3.039190E+00	1.301750E+00	2.739410E+00
5.023720E+00	4.938910E+00	4.062050E+00
5.092190E+00	4.913170E+00	4.080110E+00
2.987600E+00	1.372180E+00	2.613930E+00
2.886990E+00	1.358350E+00	2.728060E+00
4.969820E+00	4.952280E+00	4.022160E+00
4.971150E+00	4.967710E+00	4.080430E+00
2.836760E+00	1.446090E+00	2.605810E+00
2.742710E+00	1.429500E+00	2.719630E+00
4.850060E+00	4.970830E+00	3.967670E+00
4.878020E+00	4.975490E+00	4.011930E+00
4.926490E+00	4.979970E+00	4.073620E+00
2.692040E+00	1.535850E+00	2.602370E+00
2.603430E+00	1.516590E+00	2.717880E+00
4.767690E+00	5.025320E+00	3.998390E+00
4.830850E+00	4.996250E+00	4.016100E+00
2.554770E+00	1.637840E+00	2.605080E+00
2.475010E+00	1.620530E+00	2.720200E+00
4.715630E+00	5.038780E+00	3.950980E+00
4.720430E+00	5.063200E+00	4.008870E+00
2.421380E+00	1.748300E+00	2.633100E+00
2.401670E+00	1.689710E+00	2.720390E+00
4.558170E+00	5.159380E+00	3.832420E+00
4.611480E+00	5.131990E+00	3.921590E+00
4.677420E+00	5.092270E+00	3.991390E+00
2.353170E+00	1.750750E+00	2.718020E+00
2.300170E+00	1.886200E+00	2.658600E+00
4.501970E+00	5.229260E+00	3.840830E+00
4.539000E+00	5.223620E+00	3.915430E+00
2.201940E+00	2.055260E+00	2.684850E+00
4.468360E+00	5.268720E+00	3.848040E+00
4.487650E+00	5.273130E+00	3.894500E+00
2.114700E+00	2.245100E+00	2.706610E+00
4.325200E+00	5.332130E+00	3.761230E+00
4.365520E+00	5.351710E+00	3.842240E+00
4.443240E+00	5.308350E+00	3.880820E+00
2.032880E+00	2.389900E+00	2.797390E+00
2.077370E+00	2.437940E+00	2.696620E+00
4.128060E+00	5.378600E+00	3.668260E+00
4.201900E+00	5.408500E+00	3.747480E+00
4.287560E+00	5.388680E+00	3.792220E+00
2.015290E+00	2.610260E+00	2.737140E+00
1.966500E+00	2.518340E+00	2.848940E+00
4.087000E+00	5.410820E+00	3.684260E+00
4.119870E+00	5.424860E+00	3.722580E+00
1.956310E+00	2.655470E+00	2.822830E+00
1.937650E+00	2.601270E+00	2.875240E+00
1.939910E+00	2.846810E+00	2.771610E+00
3.923690E+00	5.470080E+00	3.640300E+00
4.045060E+00	5.450410E+00	3.705310E+00
1.911750E+00	2.707400E+00	2.866830E+00
1.889000E+00	2.846280E+00	2.855100E+00
1.886010E+00	2.933500E+00	2.815460E+00
1.874380E+00	3.070880E+00	2.788480E+00
3.767470E+00	5.491000E+00	3.592740E+00
3.836490E+00	5.536410E+00	3.708420E+00
1.842500E+00	2.962510E+00	2.864830E+00
1.793460E+00	3.158240E+00	2.870150E+00
1.825750E+00	3.292700E+00	2.786460E+00
3.678690E+00	5.525020E+00	3.598530E+00
3.717300E+00	5.540390E+00	3.657120E+00
1.770190E+00	3.321880E+00	2.858170E+00
1.736800E+00	3.266310E+00	2.892970E+00
1.776360E+00	3.511710E+00	2.821640E+00
3.373210E+00	5.528890E+00	3.520180E+00
3.502120E+00	5.550120E+00	3.578000E+00
3.621620E+00	5.557750E+00	3.631030E+00
1.717520E+00	3.409200E+00	2.915950E+00
1.708650E+00	3.575420E+00	2.885120E+00
1.697010E+00	3.663390E+00	2.907890E+00
1.744550E+00	3.693630E+00	2.870830E+00
1.774480E+00	3.892830E+00	2.867490E+00
3.249050E+00	5.552180E+00	3.547770E+00
3.362090E+00	5.585310E+00	3.650320E+00
1.692330E+00	3.792810E+00	2.930270E+00
1.717140E+00	3.940410E+00	2.928990E+00
1.714910E+00	4.010630E+00	2.953640E+00
1.762900E+00	4.032780E+00	2.920450E+00
1.817420E+00	4.172180E+00	2.931440E+00
1.891340E+00	4.334610E+00	2.945390E+00
2.841700E+00	5.315660E+00	3.421200E+00
2.945850E+00	5.434340E+00	3.487080E+00
3.124140E+00	5.500020E+00	3.504360E+00
3.156150E+00	5.553870E+00	3.584170E+00
3.224890E+00	5.585070E+00	3.632150E+00
1.729360E+00	4.105980E+00	2.984200E+00
1.787730E+00	4.261930E+00	2.994100E+00
1.834050E+00	4.363870E+00	3.008150E+00
1.835660E+00	4.412190E+00	3.034740E+00
1.889060E+00	4.440960E+00	3.007840E+00
1.951780E+00	4.579220E+00	3.033220E+00
2.603480E+00	5.161560E+00	3.374960E+00
2.704620E+00	5.232130E+00	3.405340E+00
2.788480E+00	5.352380E+00	3.486350E+00
2.835920E+00	5.434380E+00	3.548720E+00
2.907590E+00	5.507480E+00	3.620100E+00
3.043800E+00	5.532960E+00	3.596530E+00
3.140090E+00	5.577470E+00	3.653760E+00
1.847780E+00	4.480180E+00	3.055570E+00
1.865720E+00	4.568960E+00	3.080540E+00
1.905510E+00	4.621200E+00	3.084860E+00
1.952960E+00	4.686760E+00	3.097790E+00
2.029990E+00	4.807450E+00	3.141230E+00
2.281860E+00	4.994590E+00	3.282730E+00
2.332160E+00	5.037040E+00	3.323610E+00
2.410770E+00	5.109580E+00	3.398850E+00
2.557410E+00	5.200520E+00	3.445810E+00
2.667780E+00	5.307760E+00	3.505420E+00
2.743540E+00	5.399570E+00	3.561560E+00
2.802930E+00	5.466490E+00	3.620460E+00
1.861810E+00	4.642950E+00	3.130080E+00
1.927910E+00	4.739620E+00	3.156440E+00
1.954180E+00	4.799590E+00	3.198860E+00
1.998480E+00	4.838980E+00	3.208860E+00
2.046070E+00	4.877750E+00	3.236740E+00
2.120990E+00	4.946140E+00	3.308370E+00
2.246370E+00	5.020660E+00	3.344480E+00
2.324350E+00	5.072250E+00	3.386150E+00
1.967870E+00	4.851870E+00	3.267820E+00
2.035500E+00	4.907930E+00	3.297980E+00
5.578150E+00	2.213570E+00	3.452290E+00
5.662660E+00	2.348480E+00	3.510770E+00
5.607840E+00	2.260870E+00	3.536850E+00
5.720840E+00	2.442440E+00	3.553370E+00
5.779210E+00	2.581850E+00	3.507290E+00
5.780680E+00	2.543230E+00	3.596600E+00
5.834960E+00	2.678290E+00	3.567670E+00
5.892120E+00	2.824890E+00	3.602270E+00
5.901660E+00	2.958120E+00	3.584670E+00
5.924130E+00	2.915870E+00	3.656710E+00
5.935870E+00	3.039170E+00	3.649970E+00
5.299190E+00	1.973170E+00	3.583700E+00
5.260910E+00	1.939370E+00	3.564160E+00
5.293240E+00	1.959780E+00	3.485040E+00
5.377850E+00	2.033790E+00	3.536190E+00
5.507730E+00	2.144640E+00	3.550570E+00
5.905890E+00	3.183740E+00	3.606220E+00
5.902720E+00	3.297310E+00	3.666430E+00
5.900530E+00	3.389360E+00	3.708240E+00
4.810720E+00	1.542910E+00	3.555150E+00
4.760940E+00	1.521100E+00	3.519010E+00
4.797500E+00	1.542990E+00	3.432650E+00
4.891940E+00	1.597480E+00	3.490330E+00
4.999160E+00	1.684770E+00	3.527030E+00
5.099140E+00	1.788160E+00	3.565910E+00
5.205410E+00	1.888240E+00	3.521760E+00
5.851900E+00	3.519920E+00	3.721180E+00
5.797890E+00	3.648390E+00	3.738700E+00
5.784400E+00	3.710890E+00	3.784790E+00
4.676190E+00	1.503830E+00	3.436120E+00
5.736250E+00	3.820540E+00	3.804430E+00
5.686430E+00	3.928600E+00	3.828220E+00
5.668540E+00	3.984620E+00	3.878990E+00
5.643290E+00	4.051580E+00	3.935990E+00
4.532910E+00	1.467780E+00	3.389620E+00
4.451380E+00	1.455710E+00	3.373780E+00
4.471510E+00	1.453350E+00	3.276460E+00
5.577270E+00	4.132980E+00	3.910710E+00
5.547720E+00	4.191280E+00	3.983350E+00
4.336520E+00	1.440820E+00	3.293070E+00
5.473850E+00	4.255980E+00	3.964510E+00
5.445700E+00	4.300410E+00	4.019710E+00
4.157660E+00	1.380240E+00	3.221920E+00
4.035120E+00	1.349100E+00	3.172790E+00
4.082350E+00	1.354490E+00	3.087360E+00
5.393400E+00	4.372960E+00	4.041480E+00
5.342520E+00	4.437450E+00	4.035940E+00
5.371270E+00	4.424380E+00	4.082170E+00
5.345830E+00	4.468010E+00	4.089780E+00
3.929910E+00	1.308350E+00	2.969390E+00
3.887650E+00	1.300010E+00	3.186360E+00
5.317220E+00	4.547350E+00	4.110530E+00
5.291110E+00	4.613450E+00	4.098480E+00
5.316060E+00	4.602640E+00	4.148340E+00
5.303910E+00	4.645450E+00	4.152470E+00
3.742410E+00	1.251370E+00	3.146500E+00
3.648560E+00	1.238980E+00	3.096400E+00
3.706000E+00	1.243650E+00	2.993780E+00
5.247550E+00	4.763670E+00	4.121760E+00
5.280760E+00	4.717810E+00	4.167750E+00
5.252400E+00	4.790480E+00	4.179820E+00
3.484990E+00	1.212500E+00	3.019730E+00
5.201470E+00	4.881790E+00	4.187900E+00
5.218770E+00	4.852510E+00	4.191100E+00
5.205740E+00	4.882300E+00	4.218250E+00
3.258660E+00	1.221280E+00	2.906360E+00
5.113590E+00	4.924050E+00	4.192000E+00
5.179110E+00	4.897500E+00	4.213570E+00
3.084400E+00	1.249650E+00	2.866340E+00
5.063190E+00	4.942750E+00	4.142340E+00
5.061290E+00	4.953080E+00	4.201970E+00
2.928140E+00	1.293240E+00	2.850890E+00
4.964010E+00	4.987040E+00	4.168750E+00
5.025000E+00	4.965470E+00	4.185520E+00
2.783720E+00	1.347880E+00	2.841720E+00
4.856570E+00	5.019820E+00	4.128940E+00
4.907530E+00	5.007340E+00	4.161750E+00
2.645520E+00	1.417490E+00	2.839050E+00
4.809860E+00	5.030790E+00	4.080910E+00
4.811720E+00	5.048270E+00	4.139530E+00
2.510010E+00	1.511490E+00	2.841490E+00
4.719790E+00	5.105360E+00	4.096450E+00
4.779160E+00	5.065550E+00	4.119880E+00
2.366920E+00	1.651780E+00	2.824600E+00
4.631730E+00	5.157640E+00	4.017270E+00
4.661550E+00	5.148620E+00	4.074140E+00
2.236850E+00	1.767950E+00	2.869060E+00
2.291960E+00	1.791340E+00	2.768510E+00
4.577650E+00	5.221460E+00	4.004130E+00
2.213680E+00	1.904400E+00	2.774870E+00
2.151430E+00	1.889170E+00	2.875690E+00
4.489730E+00	5.326180E+00	3.991390E+00
2.125410E+00	2.039680E+00	2.808270E+00
2.052160E+00	1.962870E+00	2.953800E+00
4.416500E+00	5.361050E+00	3.928630E+00
4.423880E+00	5.389360E+00	3.977150E+00
2.039890E+00	2.186620E+00	2.856420E+00
1.973360E+00	2.156020E+00	2.979410E+00
4.244300E+00	5.437560E+00	3.828590E+00
4.284510E+00	5.456770E+00	3.915710E+00
4.373520E+00	5.414600E+00	3.951180E+00
1.972300E+00	2.347570E+00	2.910040E+00
1.913210E+00	2.318090E+00	3.011770E+00
4.103870E+00	5.478720E+00	3.797880E+00
4.194020E+00	5.477930E+00	3.867190E+00
1.907590E+00	2.528020E+00	2.941250E+00
1.885530E+00	2.429300E+00	3.032350E+00
3.973100E+00	5.520420E+00	3.755970E+00
4.027150E+00	5.539930E+00	3.879870E+00
1.854960E+00	2.546090E+00	3.044170E+00
1.807030E+00	2.703700E+00	3.071100E+00
1.846500E+00	2.768530E+00	2.947890E+00
3.902860E+00	5.551300E+00	3.769690E+00
3.937980E+00	5.559040E+00	3.826730E+00
1.786490E+00	2.863680E+00	3.020860E+00
1.751870E+00	2.843530E+00	3.104230E+00
1.779430E+00	2.991760E+00	2.945310E+00
3.698560E+00	5.590070E+00	3.761710E+00
3.852760E+00	5.571190E+00	3.808500E+00
1.721460E+00	2.997510E+00	3.031000E+00
1.682410E+00	2.976690E+00	3.120530E+00
1.700300E+00	3.198440E+00	2.959320E+00
3.524480E+00	5.596000E+00	3.693550E+00
3.559640E+00	5.619840E+00	3.788140E+00
1.663810E+00	3.112150E+00	3.070510E+00
1.639590E+00	3.064970E+00	3.129240E+00
1.612660E+00	3.255210E+00	3.038520E+00
1.640980E+00	3.393510E+00	2.993900E+00
1.642780E+00	3.600910E+00	2.947590E+00
3.435630E+00	5.606500E+00	3.718920E+00
3.475250E+00	5.617250E+00	3.769040E+00
1.605900E+00	3.165850E+00	3.122160E+00
1.561160E+00	3.294740E+00	3.097030E+00
1.587550E+00	3.380950E+00	3.059500E+00
1.574650E+00	3.519160E+00	3.027800E+00
1.582330E+00	3.653680E+00	3.020880E+00
1.618250E+00	3.777590E+00	3.000180E+00
1.659550E+00	3.955830E+00	2.987620E+00
3.218700E+00	5.618320E+00	3.749010E+00
3.380450E+00	5.619740E+00	3.767480E+00
1.529380E+00	3.451150E+00	3.122010E+00
1.527010E+00	3.624450E+00	3.080440E+00
1.555160E+00	3.755710E+00	3.066020E+00
1.584980E+00	3.895920E+00	3.053870E+00
1.613060E+00	4.001690E+00	3.054650E+00
1.613660E+00	4.060460E+00	3.080780E+00
1.657430E+00	4.081900E+00	3.044260E+00
1.705550E+00	4.211020E+00	3.050760E+00
1.774210E+00	4.365670E+00	3.063980E+00
2.986840E+00	5.551600E+00	3.658450E+00
3.064270E+00	5.583480E+00	3.708240E+00
3.102810E+00	5.612270E+00	3.786920E+00
1.622760E+00	4.147190E+00	3.107110E+00
1.675220E+00	4.293860E+00	3.113840E+00
1.722320E+00	4.399760E+00	3.128250E+00
1.719370E+00	4.450840E+00	3.152670E+00
1.782810E+00	4.505260E+00	3.117390E+00
2.439380E+00	5.222290E+00	3.525610E+00
2.564940E+00	5.292220E+00	3.542350E+00
2.642700E+00	5.376570E+00	3.598020E+00
2.722290E+00	5.454470E+00	3.657890E+00
2.804730E+00	5.534090E+00	3.742900E+00
2.945930E+00	5.574630E+00	3.738110E+00
3.033050E+00	5.606840E+00	3.796360E+00
1.717970E+00	4.510860E+00	3.178240E+00
1.724590E+00	4.573590E+00	3.208970E+00
1.775760E+00	4.607150E+00	3.177250E+00
1.853440E+00	4.741010E+00	3.228810E+00
2.156690E+00	5.041640E+00	3.445370E+00
2.309720E+00	5.117490E+00	3.468770E+00
2.337880E+00	5.204960E+00	3.561070E+00
2.384180E+00	5.275370E+00	3.619270E+00
2.511930E+00	5.351130E+00	3.634330E+00
2.622070E+00	5.444610E+00	3.699750E+00
2.695830E+00	5.504970E+00	3.747340E+00
1.745840E+00	4.641320E+00	3.244270E+00
1.776060E+00	4.724950E+00	3.291850E+00
1.819110E+00	4.778800E+00	3.299570E+00
1.882390E+00	4.838950E+00	3.326040E+00
2.007340E+00	4.941130E+00	3.376970E+00
2.059370E+00	5.024780E+00	3.482880E+00
2.110300E+00	5.088880E+00	3.545750E+00
2.235340E+00	5.162240E+00	3.562920E+00
2.310040E+00	5.232380E+00	3.607230E+00
1.779600E+00	4.797270E+00	3.360180E+00
1.885380E+00	4.909050E+00	3.432560E+00
1.984920E+00	4.997470E+00	3.496200E+00
2.041760E+00	5.049680E+00	3.534230E+00
5.654260E+00	2.331350E+00	3.595980E+00
5.750840E+00	2.458180E+00	3.663690E+00
5.684030E+00	2.360800E+00	3.683410E+00
5.810360E+00	2.548540E+00	3.687970E+00
5.876980E+00	2.681280E+00	3.695740E+00
5.932540E+00	2.803270E+00	3.715670E+00
5.957810E+00	2.919030E+00	3.740280E+00
5.983940E+00	3.031130E+00	3.772050E+00
4.930150E+00	1.610470E+00	3.788740E+00
4.900220E+00	1.591190E+00	3.748060E+00
4.944480E+00	1.628750E+00	3.669780E+00
5.030940E+00	1.712470E+00	3.663880E+00
4.987800E+00	1.660000E+00	3.783730E+00
5.080000E+00	1.762720E+00	3.677140E+00
5.056540E+00	1.731250E+00	3.772630E+00
5.115560E+00	1.797720E+00	3.722660E+00
5.242940E+00	1.924220E+00	3.658960E+00
5.320200E+00	1.989750E+00	3.664370E+00
5.399310E+00	2.054490E+00	3.698020E+00
5.490050E+00	2.136110E+00	3.734320E+00
5.591330E+00	2.241570E+00	3.683250E+00
5.955560E+00	3.164530E+00	3.715640E+00
5.945620E+00	3.295210E+00	3.768930E+00
5.920300E+00	3.409320E+00	3.770780E+00
5.946130E+00	3.364170E+00	3.829670E+00
5.916320E+00	3.472490E+00	3.845390E+00
4.735270E+00	1.516540E+00	3.655960E+00
4.844930E+00	1.565530E+00	3.693230E+00
5.167480E+00	1.855940E+00	3.649280E+00
5.843660E+00	3.621210E+00	3.820260E+00
5.801490E+00	3.720800E+00	3.846940E+00
5.840830E+00	3.674950E+00	3.896580E+00
5.802680E+00	3.773220E+00	3.920820E+00
4.617720E+00	1.486760E+00	3.655180E+00
4.538350E+00	1.469310E+00	3.642900E+00
4.564430E+00	1.474660E+00	3.533780E+00
5.734520E+00	3.891810E+00	3.898550E+00
5.712180E+00	3.966270E+00	3.962930E+00
5.685310E+00	4.036000E+00	4.024560E+00
4.442720E+00	1.457100E+00	3.564580E+00
5.619480E+00	4.117710E+00	4.000920E+00
5.588180E+00	4.173810E+00	4.072870E+00
4.283580E+00	1.440350E+00	3.531760E+00
4.191410E+00	1.412290E+00	3.514630E+00
4.210460E+00	1.412220E+00	3.390770E+00
5.509050E+00	4.248750E+00	4.060190E+00
5.457300E+00	4.308720E+00	4.078310E+00
5.495200E+00	4.282070E+00	4.129120E+00
5.452640E+00	4.338150E+00	4.135950E+00
4.071450E+00	1.371720E+00	3.425120E+00
[truncated: 21,888 more rows]
