# Supplementary material for: A New MRI-Based Model of Heart Function with Coupled Hemodynamics and Application to Normal and Diseased Canine Left Ventricles
Source: Front Bioeng Biotechnol. 2015 Sep 23;3:140. doi: 10.3389/fbioe.2015.00140 (PMC4585083; doi:10.3389/fbioe.2015.00140)
Supplement: Supplementary file 6 [file Data_Sheet_6.ZIP › Case3_HF_SR_Diastole/nodes/case3_diastole_time_0.2500.csv]

4.656650E+00	4.003420E+00	1.990400E+00
4.578230E+00	3.980150E+00	1.908290E+00
4.615520E+00	4.041370E+00	1.988030E+00
4.605480E+00	4.095990E+00	2.035670E+00
4.679860E+00	4.059920E+00	2.083270E+00
4.636970E+00	4.142620E+00	2.117520E+00
4.539060E+00	4.077840E+00	1.965090E+00
4.444420E+00	4.049180E+00	1.876080E+00
4.542150E+00	4.168290E+00	2.060440E+00
4.520300E+00	4.251650E+00	2.130610E+00
4.605690E+00	4.219650E+00	2.171490E+00
4.563010E+00	4.270150E+00	2.191170E+00
4.448200E+00	4.140140E+00	1.950430E+00
4.384560E+00	4.103700E+00	1.880030E+00
4.421390E+00	4.243450E+00	2.041400E+00
4.469600E+00	4.281800E+00	2.120190E+00
4.500850E+00	4.305760E+00	2.181380E+00
4.352260E+00	4.166310E+00	1.920070E+00
4.325000E+00	4.231780E+00	1.974110E+00
4.342660E+00	4.266270E+00	2.015990E+00
4.346980E+00	4.296870E+00	2.057690E+00
4.426830E+00	4.303400E+00	2.114190E+00
4.289910E+00	4.264450E+00	1.995560E+00
4.924870E+00	3.642230E+00	2.021040E+00
4.858530E+00	3.611940E+00	1.917560E+00
4.877250E+00	3.708340E+00	2.006900E+00
4.861800E+00	3.811200E+00	2.079650E+00
4.947510E+00	3.702510E+00	2.092900E+00
4.869270E+00	3.937030E+00	2.189870E+00
4.964770E+00	3.812620E+00	2.206090E+00
4.863550E+00	4.030700E+00	2.296620E+00
4.974240E+00	3.947310E+00	2.346270E+00
4.914990E+00	4.055770E+00	2.393640E+00
4.778180E+00	3.763320E+00	1.930870E+00
4.722730E+00	3.674010E+00	1.798390E+00
4.731710E+00	3.934170E+00	2.021350E+00
4.780750E+00	4.039490E+00	2.190120E+00
4.803880E+00	4.087500E+00	2.279500E+00
4.841550E+00	4.115190E+00	2.371390E+00
4.626500E+00	3.680990E+00	1.706000E+00
4.514090E+00	3.635370E+00	1.590020E+00
4.549010E+00	3.734300E+00	1.685730E+00
4.607700E+00	3.814630E+00	1.806810E+00
4.722510E+00	4.161750E+00	2.258440E+00
4.714270E+00	4.245990E+00	2.376340E+00
4.805830E+00	4.197280E+00	2.435250E+00
4.754190E+00	4.264040E+00	2.470210E+00
4.462210E+00	3.775760E+00	1.654150E+00
4.393020E+00	3.702680E+00	1.544220E+00
4.423650E+00	3.931170E+00	1.748750E+00
4.605900E+00	4.282950E+00	2.283310E+00
4.677310E+00	4.310520E+00	2.424700E+00
4.316020E+00	3.792910E+00	1.582240E+00
4.224260E+00	3.946880E+00	1.677720E+00
4.312250E+00	4.062360E+00	1.820220E+00
4.505980E+00	4.357540E+00	2.266330E+00
4.581790E+00	4.374870E+00	2.389180E+00
4.194440E+00	4.061210E+00	1.772900E+00
4.139480E+00	4.013120E+00	1.707440E+00
4.223090E+00	4.186280E+00	1.900660E+00
4.392530E+00	4.356790E+00	2.158660E+00
4.441330E+00	4.446120E+00	2.316740E+00
4.493590E+00	4.481200E+00	2.412740E+00
4.557160E+00	4.449800E+00	2.454020E+00
4.516130E+00	4.506530E+00	2.486610E+00
4.102350E+00	4.090220E+00	1.758430E+00
4.061340E+00	4.198580E+00	1.861720E+00
4.146690E+00	4.252380E+00	1.935230E+00
4.229230E+00	4.312210E+00	2.025440E+00
4.277750E+00	4.419290E+00	2.162640E+00
4.299870E+00	4.496890E+00	2.258210E+00
4.371600E+00	4.515320E+00	2.340230E+00
4.445380E+00	4.512380E+00	2.404310E+00
4.086320E+00	4.293120E+00	1.951370E+00
4.005150E+00	4.253640E+00	1.905340E+00
4.116920E+00	4.392530E+00	2.048360E+00
4.170220E+00	4.489550E+00	2.174550E+00
4.237570E+00	4.529040E+00	2.251560E+00
4.287050E+00	4.556150E+00	2.333790E+00
3.994370E+00	4.318920E+00	1.955380E+00
4.008140E+00	4.400690E+00	2.026200E+00
4.067290E+00	4.451580E+00	2.093970E+00
4.068130E+00	4.495200E+00	2.138650E+00
4.092580E+00	4.538830E+00	2.191610E+00
4.186080E+00	4.559270E+00	2.258040E+00
3.992710E+00	4.462610E+00	2.096790E+00
4.033390E+00	4.513640E+00	2.151770E+00
5.237830E+00	3.690450E+00	2.434300E+00
5.192780E+00	3.643400E+00	2.359460E+00
5.176630E+00	3.727460E+00	2.388100E+00
5.177000E+00	3.791140E+00	2.442100E+00
5.104280E+00	3.447240E+00	2.130650E+00
5.064460E+00	3.363540E+00	2.043220E+00
5.000490E+00	3.552340E+00	2.072330E+00
5.032390E+00	3.685400E+00	2.183120E+00
5.123780E+00	3.565660E+00	2.233180E+00
5.088100E+00	3.778990E+00	2.337640E+00
5.059460E+00	3.902350E+00	2.393620E+00
5.113560E+00	3.894290E+00	2.452110E+00
5.050240E+00	3.966900E+00	2.448940E+00
5.009600E+00	3.296360E+00	1.941480E+00
4.927730E+00	3.264620E+00	1.807570E+00
4.939080E+00	3.433740E+00	1.911580E+00
4.908530E+00	4.115740E+00	2.460450E+00
4.981850E+00	4.053030E+00	2.483670E+00
4.940770E+00	4.117900E+00	2.524490E+00
4.803690E+00	3.254890E+00	1.640410E+00
4.684580E+00	3.198080E+00	1.480400E+00
4.696450E+00	3.350930E+00	1.578560E+00
4.745100E+00	3.487170E+00	1.697010E+00
4.864770E+00	4.153360E+00	2.449690E+00
4.890570E+00	4.164640E+00	2.527820E+00
4.561870E+00	3.443830E+00	1.499530E+00
4.451920E+00	3.323120E+00	1.349680E+00
4.736480E+00	4.307180E+00	2.536340E+00
4.829200E+00	4.239230E+00	2.582900E+00
4.785290E+00	4.309140E+00	2.629710E+00
4.305400E+00	3.338130E+00	1.268920E+00
4.159290E+00	3.283610E+00	1.178080E+00
4.204110E+00	3.421980E+00	1.272450E+00
4.295560E+00	3.568780E+00	1.395460E+00
4.663740E+00	4.366080E+00	2.495650E+00
4.721620E+00	4.358140E+00	2.600260E+00
4.093050E+00	3.476680E+00	1.250750E+00
4.017640E+00	3.384690E+00	1.169170E+00
4.039690E+00	3.643580E+00	1.345840E+00
4.138940E+00	3.796950E+00	1.508030E+00
4.614950E+00	4.406910E+00	2.471390E+00
4.643870E+00	4.419240E+00	2.557980E+00
3.933500E+00	3.493070E+00	1.216180E+00
3.850680E+00	3.678430E+00	1.346150E+00
3.983500E+00	3.787020E+00	1.446330E+00
4.040130E+00	3.946070E+00	1.613890E+00
4.546350E+00	4.510620E+00	2.550520E+00
4.580150E+00	4.483270E+00	2.564540E+00
4.562530E+00	4.514340E+00	2.586920E+00
3.879580E+00	3.841800E+00	1.476570E+00
3.779880E+00	3.771270E+00	1.409040E+00
3.880200E+00	3.967470E+00	1.610570E+00
3.970120E+00	4.082730E+00	1.727490E+00
4.377890E+00	4.556580E+00	2.402060E+00
4.452770E+00	4.553900E+00	2.481710E+00
4.524100E+00	4.532700E+00	2.561610E+00
3.764940E+00	3.869530E+00	1.486940E+00
3.778030E+00	3.985120E+00	1.613610E+00
3.857370E+00	4.070290E+00	1.697730E+00
3.908030E+00	4.208850E+00	1.847770E+00
4.332230E+00	4.583160E+00	2.400640E+00
4.367980E+00	4.606070E+00	2.470130E+00
3.766530E+00	4.090530E+00	1.708160E+00
3.786660E+00	4.201410E+00	1.828730E+00
3.834760E+00	4.265950E+00	1.895260E+00
3.898160E+00	4.356410E+00	1.975550E+00
4.108770E+00	4.597440E+00	2.271970E+00
4.209600E+00	4.609890E+00	2.357500E+00
4.292020E+00	4.606320E+00	2.406490E+00
3.766580E+00	4.293480E+00	1.923970E+00
3.826530E+00	4.398710E+00	2.015770E+00
3.833030E+00	4.450470E+00	2.075820E+00
3.900150E+00	4.458750E+00	2.086670E+00
3.994350E+00	4.542420E+00	2.186770E+00
4.038450E+00	4.621000E+00	2.284920E+00
4.120880E+00	4.669410E+00	2.389210E+00
3.863240E+00	4.517250E+00	2.155820E+00
3.952060E+00	4.610030E+00	2.252440E+00
4.014530E+00	4.660990E+00	2.341020E+00
5.334480E+00	3.538060E+00	2.473040E+00
5.330380E+00	3.464590E+00	2.430290E+00
5.278550E+00	3.576950E+00	2.423190E+00
5.313670E+00	3.627990E+00	2.497530E+00
5.286960E+00	3.067920E+00	2.205990E+00
5.241680E+00	2.993910E+00	2.120070E+00
5.235380E+00	3.132340E+00	2.156640E+00
5.192850E+00	3.329150E+00	2.193540E+00
5.298510E+00	3.174490E+00	2.267450E+00
5.238440E+00	3.489980E+00	2.341190E+00
5.306150E+00	3.336630E+00	2.353600E+00
5.182840E+00	3.873670E+00	2.537710E+00
5.253840E+00	3.757530E+00	2.526370E+00
5.188920E+00	3.927360E+00	2.604450E+00
5.267020E+00	3.863070E+00	2.644210E+00
5.207350E+00	3.974510E+00	2.676000E+00
5.172540E+00	2.933040E+00	1.992760E+00
5.114100E+00	2.837820E+00	1.865430E+00
5.093030E+00	2.968720E+00	1.889550E+00
5.108060E+00	3.140880E+00	1.995540E+00
5.100780E+00	3.997870E+00	2.581570E+00
5.080420E+00	4.097950E+00	2.677470E+00
5.164060E+00	4.057080E+00	2.728100E+00
5.113270E+00	4.124390E+00	2.756490E+00
5.008390E+00	2.769580E+00	1.687390E+00
4.906150E+00	2.670850E+00	1.526730E+00
4.917200E+00	2.824820E+00	1.582280E+00
4.953310E+00	2.996140E+00	1.695870E+00
4.982560E+00	4.126180E+00	2.607350E+00
5.042530E+00	4.165200E+00	2.719040E+00
4.785580E+00	2.912420E+00	1.459490E+00
4.671340E+00	2.772520E+00	1.316810E+00
4.909960E+00	4.188530E+00	2.606210E+00
4.946110E+00	4.222470E+00	2.689730E+00
4.506750E+00	2.765910E+00	1.162800E+00
4.339850E+00	2.708680E+00	1.051160E+00
4.378070E+00	2.875160E+00	1.105430E+00
4.459910E+00	3.044410E+00	1.214930E+00
4.788550E+00	4.355750E+00	2.688420E+00
4.861700E+00	4.304990E+00	2.715470E+00
4.833820E+00	4.355060E+00	2.750760E+00
4.203480E+00	3.011900E+00	1.079590E+00
4.024110E+00	2.888550E+00	9.690880E-01
4.723330E+00	4.411800E+00	2.662930E+00
4.793530E+00	4.400230E+00	2.750990E+00
3.928450E+00	3.242240E+00	1.090520E+00
3.761920E+00	3.063380E+00	1.025620E+00
4.654380E+00	4.463000E+00	2.637210E+00
4.718140E+00	4.467050E+00	2.726130E+00
3.704230E+00	3.293560E+00	1.120560E+00
3.567660E+00	3.204790E+00	1.097800E+00
3.755730E+00	3.487200E+00	1.205640E+00
4.598300E+00	4.528650E+00	2.661980E+00
3.583970E+00	3.430220E+00	1.188860E+00
3.441420E+00	3.356560E+00	1.201070E+00
3.656050E+00	3.683960E+00	1.348500E+00
4.473600E+00	4.587320E+00	2.588620E+00
4.537830E+00	4.598520E+00	2.687000E+00
3.477760E+00	3.539430E+00	1.280460E+00
3.385870E+00	3.450460E+00	1.262520E+00
3.493400E+00	3.714570E+00	1.402240E+00
3.636250E+00	3.917050E+00	1.553660E+00
4.375730E+00	4.654190E+00	2.572540E+00
4.462970E+00	4.652900E+00	2.662380E+00
3.374450E+00	3.562770E+00	1.343850E+00
3.389460E+00	3.712890E+00	1.435830E+00
3.479940E+00	3.835420E+00	1.503160E+00
3.511930E+00	3.966180E+00	1.623460E+00
3.650050E+00	4.127110E+00	1.759860E+00
4.263540E+00	4.673390E+00	2.481600E+00
4.319780E+00	4.692460E+00	2.575710E+00
4.370660E+00	4.719260E+00	2.657680E+00
3.387440E+00	3.834380E+00	1.542680E+00
3.420650E+00	3.972000E+00	1.657530E+00
3.511220E+00	4.066780E+00	1.718690E+00
3.561040E+00	4.166140E+00	1.816010E+00
3.650570E+00	4.267640E+00	1.919870E+00
3.746150E+00	4.410900E+00	2.047130E+00
4.177280E+00	4.711060E+00	2.469180E+00
4.195480E+00	4.744750E+00	2.547340E+00
4.276660E+00	4.728610E+00	2.594810E+00
3.431920E+00	4.093040E+00	1.772720E+00
3.542840E+00	4.248330E+00	1.916590E+00
3.628510E+00	4.343200E+00	1.995820E+00
3.660500E+00	4.414980E+00	2.068600E+00
3.710040E+00	4.457610E+00	2.112580E+00
3.765930E+00	4.516270E+00	2.165480E+00
3.857170E+00	4.607410E+00	2.242320E+00
3.937860E+00	4.670120E+00	2.335460E+00
4.018850E+00	4.726710E+00	2.428300E+00
4.116720E+00	4.739690E+00	2.477310E+00
3.664540E+00	4.487540E+00	2.156010E+00
3.754480E+00	4.600260E+00	2.243430E+00
3.848420E+00	4.676710E+00	2.327390E+00
3.919280E+00	4.721080E+00	2.395520E+00
5.421030E+00	2.904050E+00	2.352550E+00
5.383880E+00	2.798830E+00	2.263710E+00
5.344910E+00	2.990290E+00	2.272270E+00
5.375920E+00	3.189530E+00	2.381690E+00
5.434070E+00	3.033480E+00	2.415270E+00
5.378470E+00	3.347400E+00	2.441760E+00
5.439550E+00	3.232200E+00	2.487400E+00
5.391980E+00	3.484000E+00	2.542690E+00
5.342000E+00	3.706940E+00	2.611760E+00
5.417950E+00	3.622940E+00	2.656570E+00
5.338490E+00	3.803650E+00	2.682640E+00
5.403720E+00	3.750950E+00	2.735270E+00
5.341690E+00	3.865060E+00	2.746580E+00
5.332350E+00	2.700230E+00	2.167220E+00
5.270760E+00	2.614600E+00	2.070160E+00
5.261080E+00	2.794310E+00	2.081730E+00
5.224760E+00	4.011370E+00	2.747840E+00
5.288800E+00	3.958480E+00	2.781630E+00
5.234190E+00	4.038120E+00	2.823210E+00
5.209600E+00	2.522510E+00	1.950510E+00
5.130450E+00	2.436550E+00	1.817860E+00
5.129280E+00	2.616550E+00	1.825980E+00
5.092240E+00	4.171490E+00	2.813930E+00
5.180960E+00	4.113100E+00	2.857300E+00
5.137770E+00	4.181740E+00	2.893930E+00
5.032940E+00	2.352380E+00	1.675200E+00
4.891700E+00	2.298530E+00	1.514660E+00
4.979950E+00	2.460410E+00	1.597790E+00
5.022040E+00	4.216460E+00	2.781470E+00
5.063110E+00	4.234370E+00	2.875370E+00
4.680630E+00	2.532400E+00	1.285250E+00
4.627320E+00	2.315430E+00	1.253090E+00
4.961300E+00	4.279560E+00	2.812270E+00
4.956450E+00	4.323980E+00	2.863250E+00
5.014090E+00	4.307330E+00	2.902220E+00
4.970980E+00	4.357070E+00	2.902320E+00
4.474100E+00	2.264710E+00	1.146680E+00
4.278830E+00	2.354970E+00	1.032300E+00
4.422720E+00	2.443190E+00	1.092430E+00
4.885850E+00	4.365850E+00	2.832930E+00
4.875740E+00	4.449180E+00	2.894960E+00
4.952380E+00	4.418220E+00	2.926690E+00
4.929900E+00	4.466240E+00	2.941420E+00
4.145010E+00	2.580050E+00	9.561340E-01
4.014990E+00	2.379420E+00	9.175260E-01
4.796070E+00	4.447380E+00	2.824390E+00
4.806150E+00	4.502940E+00	2.891000E+00
4.888280E+00	4.504670E+00	2.948270E+00
3.863600E+00	2.742610E+00	9.212630E-01
3.681580E+00	2.650240E+00	9.253040E-01
4.707420E+00	4.524240E+00	2.819630E+00
4.762770E+00	4.540800E+00	2.892840E+00
4.811850E+00	4.566810E+00	2.960060E+00
3.598920E+00	2.948590E+00	1.007110E+00
3.439980E+00	2.862550E+00	1.036510E+00
4.605420E+00	4.581020E+00	2.770930E+00
4.658700E+00	4.582890E+00	2.852510E+00
4.724330E+00	4.576130E+00	2.903980E+00
3.415160E+00	3.136220E+00	1.121980E+00
3.272890E+00	3.057330E+00	1.162700E+00
4.534090E+00	4.642050E+00	2.751700E+00
4.595510E+00	4.628320E+00	2.841060E+00
3.297510E+00	3.348390E+00	1.260160E+00
3.170320E+00	3.208030E+00	1.275620E+00
4.461760E+00	4.704220E+00	2.734640E+00
4.525950E+00	4.688140E+00	2.825700E+00
3.186640E+00	3.374370E+00	1.334190E+00
3.132700E+00	3.295280E+00	1.343300E+00
3.262460E+00	3.607040E+00	1.439070E+00
4.410260E+00	4.742300E+00	2.731890E+00
4.447470E+00	4.754570E+00	2.818580E+00
3.134990E+00	3.418010E+00	1.405750E+00
3.157450E+00	3.586720E+00	1.497120E+00
3.205430E+00	3.704200E+00	1.531040E+00
3.285740E+00	3.879900E+00	1.643460E+00
4.236540E+00	4.765170E+00	2.615190E+00
4.285200E+00	4.789650E+00	2.683190E+00
4.365360E+00	4.776770E+00	2.741190E+00
3.148200E+00	3.719410E+00	1.586480E+00
3.177340E+00	3.873150E+00	1.698800E+00
3.230840E+00	3.962550E+00	1.733020E+00
3.302250E+00	4.063950E+00	1.791100E+00
3.422750E+00	4.216740E+00	1.921810E+00
3.546630E+00	4.368710E+00	2.037990E+00
4.067770E+00	4.764590E+00	2.494000E+00
4.101400E+00	4.792070E+00	2.560880E+00
4.193590E+00	4.800920E+00	2.631690E+00
3.172920E+00	4.004270E+00	1.796070E+00
3.292100E+00	4.175500E+00	1.923790E+00
3.402380E+00	4.313570E+00	2.028380E+00
3.482340E+00	4.405320E+00	2.104860E+00
3.493190E+00	4.452110E+00	2.157700E+00
3.560500E+00	4.470570E+00	2.156890E+00
3.636750E+00	4.580750E+00	2.241100E+00
3.741540E+00	4.688200E+00	2.343870E+00
3.851900E+00	4.732840E+00	2.395100E+00
3.922480E+00	4.783130E+00	2.464230E+00
4.023130E+00	4.786460E+00	2.510330E+00
3.520160E+00	4.516970E+00	2.210710E+00
3.566120E+00	4.605010E+00	2.269260E+00
3.637690E+00	4.657180E+00	2.309040E+00
3.662490E+00	4.705370E+00	2.361550E+00
3.712800E+00	4.753750E+00	2.414600E+00
3.809520E+00	4.766790E+00	2.426690E+00
3.579450E+00	4.676750E+00	2.339500E+00
3.641640E+00	4.730220E+00	2.389470E+00
5.540970E+00	2.991160E+00	2.594320E+00
5.538050E+00	2.899620E+00	2.550980E+00
5.501990E+00	3.054040E+00	2.531420E+00
5.482960E+00	3.286910E+00	2.598830E+00
5.546560E+00	3.113960E+00	2.634250E+00
5.473180E+00	3.485400E+00	2.669370E+00
5.541270E+00	3.315710E+00	2.703180E+00
5.467880E+00	3.628030E+00	2.734240E+00
5.536550E+00	3.497520E+00	2.788630E+00
5.459270E+00	3.698430E+00	2.778430E+00
5.494560E+00	3.644560E+00	2.804270E+00
5.462350E+00	3.741060E+00	2.851440E+00
5.444870E+00	2.647510E+00	2.360520E+00
5.398300E+00	2.524310E+00	2.277340E+00
5.379310E+00	2.645120E+00	2.242930E+00
5.478620E+00	2.813100E+00	2.421050E+00
5.347050E+00	3.905800E+00	2.813120E+00
5.392280E+00	3.846520E+00	2.836260E+00
5.363510E+00	3.929990E+00	2.884820E+00
5.340630E+00	2.426620E+00	2.187410E+00
5.257800E+00	2.344550E+00	2.089960E+00
5.272630E+00	2.469970E+00	2.073900E+00
5.247140E+00	4.070030E+00	2.890550E+00
5.310440E+00	4.022570E+00	2.926260E+00
5.261040E+00	4.103890E+00	2.951820E+00
5.175940E+00	2.241960E+00	1.961570E+00
5.094970E+00	2.145760E+00	1.848720E+00
5.111370E+00	2.284160E+00	1.817920E+00
5.138200E+00	4.224700E+00	2.945340E+00
5.216390E+00	4.176160E+00	2.982610E+00
5.172110E+00	4.243750E+00	3.020840E+00
4.967600E+00	2.043410E+00	1.736240E+00
4.824260E+00	2.022240E+00	1.564840E+00
4.945210E+00	2.141110E+00	1.630610E+00
5.097390E+00	4.288080E+00	2.970190E+00
5.101630E+00	4.328200E+00	3.018630E+00
5.149690E+00	4.294070E+00	3.065860E+00
5.115100E+00	4.350620E+00	3.070960E+00
4.680020E+00	2.138580E+00	1.353110E+00
4.613590E+00	1.943400E+00	1.403940E+00
5.045340E+00	4.377040E+00	2.990090E+00
5.053350E+00	4.434300E+00	3.045000E+00
5.099360E+00	4.403830E+00	3.099890E+00
5.069450E+00	4.462410E+00	3.101370E+00
4.357130E+00	2.145380E+00	1.134460E+00
4.990540E+00	4.481510E+00	3.013370E+00
4.978440E+00	4.557850E+00	3.078650E+00
5.051430E+00	4.517570E+00	3.132310E+00
5.024050E+00	4.572900E+00	3.145750E+00
4.082600E+00	2.127610E+00	1.022320E+00
3.895770E+00	2.185770E+00	9.877740E-01
3.948010E+00	2.259010E+00	9.504350E-01
4.907840E+00	4.553580E+00	3.010440E+00
4.913380E+00	4.602790E+00	3.071610E+00
4.971700E+00	4.611730E+00	3.132870E+00
3.782810E+00	2.371800E+00	9.328420E-01
3.663390E+00	2.237360E+00	9.915920E-01
4.859400E+00	4.598090E+00	3.026350E+00
4.860800E+00	4.629630E+00	3.075960E+00
4.900540E+00	4.658790E+00	3.148810E+00
3.521140E+00	2.570090E+00	9.735850E-01
3.361380E+00	2.515950E+00	1.056660E+00
4.664270E+00	4.629380E+00	2.916620E+00
4.736950E+00	4.628430E+00	2.984420E+00
4.803840E+00	4.631600E+00	3.049440E+00
4.835170E+00	4.658520E+00	3.116550E+00
3.293000E+00	2.792400E+00	1.095330E+00
3.155150E+00	2.737840E+00	1.161750E+00
4.593840E+00	4.683000E+00	2.909690E+00
4.657090E+00	4.687190E+00	3.016640E+00
3.144160E+00	2.986410E+00	1.214410E+00
3.042060E+00	2.930040E+00	1.283130E+00
4.525820E+00	4.734390E+00	2.891250E+00
4.573000E+00	4.739090E+00	2.968110E+00
3.071310E+00	3.192590E+00	1.353710E+00
2.997190E+00	3.051220E+00	1.355740E+00
4.487140E+00	4.767670E+00	2.887600E+00
4.515520E+00	4.772960E+00	2.932470E+00
2.977180E+00	3.186910E+00	1.439340E+00
2.946120E+00	3.358490E+00	1.542560E+00
3.055770E+00	3.470520E+00	1.513880E+00
4.326320E+00	4.811350E+00	2.754740E+00
4.366200E+00	4.822440E+00	2.829780E+00
4.458520E+00	4.802280E+00	2.903410E+00
2.983620E+00	3.531740E+00	1.610070E+00
2.933890E+00	3.462090E+00	1.620820E+00
3.051250E+00	3.759820E+00	1.699930E+00
4.123670E+00	4.854970E+00	2.657860E+00
4.224100E+00	4.858310E+00	2.722570E+00
4.295670E+00	4.840060E+00	2.769880E+00
2.935700E+00	3.592610E+00	1.681260E+00
2.952990E+00	3.751850E+00	1.762570E+00
2.996530E+00	3.850670E+00	1.790380E+00
3.043760E+00	3.976700E+00	1.840040E+00
3.161610E+00	4.132060E+00	1.934810E+00
3.273830E+00	4.276090E+00	2.031870E+00
3.400270E+00	4.414950E+00	2.146060E+00
3.993140E+00	4.852840E+00	2.602070E+00
4.078720E+00	4.889790E+00	2.682330E+00
4.146030E+00	4.921590E+00	2.770350E+00
2.941350E+00	3.879410E+00	1.843040E+00
2.972500E+00	4.017580E+00	1.922260E+00
3.060560E+00	4.103050E+00	1.958100E+00
3.139960E+00	4.224820E+00	2.036870E+00
3.242800E+00	4.350080E+00	2.119240E+00
3.328100E+00	4.449540E+00	2.209030E+00
3.450460E+00	4.561370E+00	2.268680E+00
3.804060E+00	4.841700E+00	2.513330E+00
3.896240E+00	4.885730E+00	2.605620E+00
3.940050E+00	4.930240E+00	2.678430E+00
4.039710E+00	4.924490E+00	2.712500E+00
2.999710E+00	4.154480E+00	2.040090E+00
3.112660E+00	4.300930E+00	2.125620E+00
3.215630E+00	4.412600E+00	2.207980E+00
3.320480E+00	4.524170E+00	2.278040E+00
3.393080E+00	4.606990E+00	2.327660E+00
3.406480E+00	4.657010E+00	2.373640E+00
3.481830E+00	4.669730E+00	2.362970E+00
3.614860E+00	4.768340E+00	2.434730E+00
3.672570E+00	4.856270E+00	2.521740E+00
3.731140E+00	4.908260E+00	2.602280E+00
3.835810E+00	4.914080E+00	2.626770E+00
3.448070E+00	4.734260E+00	2.435540E+00
3.561680E+00	4.840700E+00	2.503200E+00
3.631430E+00	4.893970E+00	2.567620E+00
5.624660E+00	3.261570E+00	2.839470E+00
5.626550E+00	3.191830E+00	2.815410E+00
5.593170E+00	3.314510E+00	2.796620E+00
5.589500E+00	3.417360E+00	2.834570E+00
5.619730E+00	3.342840E+00	2.865860E+00
5.594380E+00	3.483070E+00	2.902060E+00
5.540780E+00	2.553050E+00	2.542960E+00
5.497380E+00	2.458360E+00	2.474380E+00
5.495780E+00	2.605300E+00	2.450820E+00
5.546610E+00	2.768220E+00	2.536220E+00
5.566410E+00	2.662830E+00	2.589990E+00
5.582220E+00	2.888260E+00	2.643090E+00
5.602680E+00	3.120530E+00	2.738290E+00
5.534340E+00	3.626620E+00	2.882210E+00
5.514540E+00	3.731110E+00	2.944900E+00
5.442650E+00	2.373190E+00	2.400830E+00
5.368770E+00	2.290670E+00	2.325290E+00
5.391760E+00	2.401700E+00	2.299790E+00
5.449810E+00	3.858900E+00	2.967500E+00
5.389700E+00	3.959360E+00	2.971240E+00
5.421950E+00	3.939760E+00	3.021600E+00
5.382360E+00	4.000420E+00	3.053510E+00
5.293810E+00	2.207170E+00	2.247560E+00
5.217970E+00	2.114830E+00	2.162310E+00
5.240080E+00	2.225420E+00	2.119660E+00
5.275400E+00	4.131180E+00	3.018780E+00
5.315370E+00	4.083340E+00	3.035240E+00
5.290250E+00	4.143260E+00	3.103850E+00
5.109770E+00	1.998170E+00	2.062760E+00
5.030490E+00	1.946500E+00	1.945500E+00
5.084440E+00	2.039440E+00	1.929220E+00
5.191350E+00	4.253830E+00	3.085440E+00
5.229640E+00	4.214150E+00	3.097160E+00
5.215310E+00	4.268970E+00	3.163310E+00
4.883600E+00	1.902790E+00	1.746880E+00
5.134650E+00	4.368390E+00	3.126780E+00
5.165440E+00	4.331720E+00	3.148050E+00
5.163350E+00	4.390050E+00	3.201080E+00
4.641760E+00	1.835180E+00	1.521270E+00
4.469870E+00	1.778420E+00	1.448040E+00
4.518490E+00	1.860640E+00	1.398950E+00
5.092980E+00	4.484500E+00	3.158040E+00
5.121380E+00	4.449320E+00	3.180170E+00
5.117050E+00	4.504700E+00	3.232710E+00
4.322670E+00	1.930450E+00	1.243440E+00
4.194700E+00	1.811740E+00	1.268970E+00
5.027070E+00	4.611930E+00	3.197580E+00
5.072540E+00	4.561670E+00	3.214360E+00
5.068150E+00	4.603080E+00	3.267730E+00
3.983830E+00	1.980400E+00	1.081480E+00
4.973720E+00	4.660650E+00	3.195190E+00
5.026030E+00	4.656210E+00	3.264020E+00
3.753640E+00	2.006400E+00	1.082000E+00
3.588820E+00	1.997440E+00	1.121270E+00
3.615010E+00	2.109150E+00	1.051230E+00
4.934780E+00	4.691650E+00	3.203020E+00
4.959520E+00	4.714750E+00	3.277100E+00
3.447740E+00	2.258950E+00	1.070020E+00
3.301780E+00	2.229340E+00	1.169940E+00
4.734480E+00	4.673790E+00	3.089440E+00
4.792460E+00	4.674250E+00	3.125590E+00
4.833500E+00	4.712640E+00	3.202680E+00
4.897310E+00	4.717720E+00	3.230620E+00
3.209470E+00	2.486840E+00	1.146450E+00
3.080160E+00	2.463430E+00	1.247940E+00
4.686140E+00	4.696260E+00	3.099390E+00
4.708020E+00	4.723690E+00	3.167160E+00
4.765810E+00	4.713110E+00	3.180490E+00
3.039410E+00	2.704960E+00	1.253430E+00
2.941810E+00	2.676190E+00	1.344900E+00
4.597560E+00	4.744150E+00	3.052080E+00
4.648080E+00	4.727500E+00	3.114960E+00
2.938300E+00	2.926020E+00	1.377870E+00
2.885010E+00	2.800340E+00	1.411840E+00
4.519170E+00	4.809400E+00	3.012030E+00
2.848200E+00	2.928060E+00	1.479530E+00
2.810680E+00	3.112150E+00	1.593410E+00
2.894150E+00	3.143790E+00	1.509220E+00
4.405840E+00	4.872490E+00	2.936650E+00
4.455860E+00	4.895000E+00	3.053230E+00
2.866050E+00	3.372660E+00	1.640630E+00
2.772690E+00	3.275280E+00	1.692710E+00
4.282190E+00	4.902510E+00	2.859740E+00
4.348660E+00	4.917750E+00	2.931720E+00
4.383550E+00	4.925020E+00	2.984260E+00
2.802870E+00	3.430000E+00	1.739870E+00
2.759240E+00	3.373090E+00	1.755040E+00
2.846390E+00	3.659280E+00	1.788770E+00
4.198760E+00	4.948270E+00	2.859880E+00
4.232870E+00	4.986610E+00	2.937390E+00
4.322620E+00	4.953850E+00	2.958760E+00
2.754080E+00	3.499360E+00	1.804470E+00
2.756120E+00	3.656690E+00	1.857380E+00
2.801520E+00	3.768410E+00	1.893150E+00
2.852220E+00	3.947640E+00	1.954690E+00
3.997400E+00	4.956700E+00	2.744570E+00
4.047420E+00	4.981310E+00	2.829600E+00
4.143000E+00	4.982160E+00	2.881530E+00
2.748520E+00	3.794390E+00	1.951810E+00
2.757330E+00	3.941300E+00	2.011200E+00
2.803350E+00	4.028470E+00	2.041940E+00
2.864730E+00	4.163930E+00	2.119640E+00
3.004900E+00	4.272160E+00	2.146730E+00
3.094940E+00	4.374230E+00	2.222860E+00
3.204350E+00	4.490490E+00	2.291050E+00
3.308650E+00	4.621440E+00	2.367110E+00
3.790040E+00	4.939710E+00	2.652860E+00
3.836450E+00	4.974320E+00	2.705290E+00
3.943950E+00	4.988440E+00	2.772390E+00
2.751340E+00	4.043280E+00	2.085210E+00
2.775460E+00	4.144760E+00	2.150890E+00
2.811590E+00	4.197990E+00	2.173110E+00
2.833830E+00	4.251790E+00	2.218610E+00
2.956310E+00	4.330380E+00	2.237320E+00
3.085190E+00	4.457340E+00	2.310040E+00
3.184190E+00	4.551240E+00	2.355990E+00
3.216250E+00	4.619270E+00	2.402850E+00
3.269740E+00	4.665370E+00	2.420630E+00
3.330940E+00	4.725810E+00	2.453920E+00
3.422180E+00	4.842090E+00	2.529500E+00
3.551040E+00	4.896170E+00	2.567210E+00
3.622770E+00	4.946280E+00	2.640890E+00
3.740880E+00	4.959500E+00	2.673870E+00
2.769110E+00	4.193980E+00	2.200710E+00
3.219040E+00	4.694490E+00	2.460860E+00
3.305680E+00	4.786480E+00	2.504000E+00
3.325610E+00	4.841140E+00	2.541600E+00
3.364250E+00	4.871280E+00	2.562860E+00
3.392300E+00	4.905790E+00	2.604120E+00
3.496210E+00	4.921440E+00	2.608650E+00
3.315370E+00	4.873720E+00	2.575850E+00
5.656730E+00	3.053980E+00	2.875870E+00
5.651590E+00	2.976010E+00	2.859340E+00
5.638040E+00	3.075150E+00	2.825380E+00
5.653590E+00	3.178110E+00	2.886730E+00
5.651400E+00	3.343120E+00	2.948090E+00
5.638850E+00	3.467640E+00	2.993370E+00
5.522170E+00	2.352020E+00	2.588690E+00
5.457840E+00	2.263160E+00	2.536800E+00
5.469420E+00	2.344730E+00	2.479680E+00
5.562550E+00	2.481350E+00	2.612970E+00
5.618660E+00	2.685990E+00	2.702720E+00
5.634620E+00	2.901690E+00	2.781070E+00
5.589480E+00	3.625610E+00	3.011630E+00
5.526750E+00	3.756070E+00	3.016770E+00
5.556910E+00	3.725070E+00	3.061890E+00
5.515280E+00	3.805140E+00	3.094630E+00
5.397110E+00	2.179260E+00	2.474850E+00
5.327350E+00	2.105570E+00	2.427720E+00
5.348640E+00	2.190770E+00	2.368660E+00
5.449220E+00	3.914910E+00	3.084710E+00
5.425900E+00	3.982670E+00	3.165740E+00
5.229580E+00	2.019570E+00	2.376100E+00
5.155500E+00	1.966040E+00	2.274200E+00
5.202380E+00	2.043610E+00	2.253410E+00
5.358680E+00	4.065550E+00	3.143710E+00
5.342030E+00	4.124490E+00	3.203060E+00
5.043660E+00	1.891380E+00	2.084460E+00
5.295620E+00	4.202360E+00	3.218880E+00
5.263340E+00	4.269520E+00	3.253610E+00
4.866840E+00	1.795250E+00	1.862560E+00
4.727510E+00	1.703300E+00	1.800530E+00
4.697910E+00	1.765130E+00	1.656010E+00
5.228990E+00	4.327740E+00	3.265090E+00
5.208660E+00	4.388710E+00	3.302470E+00
4.610260E+00	1.644670E+00	1.741360E+00
4.432770E+00	1.601110E+00	1.649850E+00
4.548220E+00	1.680040E+00	1.619690E+00
5.174790E+00	4.444670E+00	3.302770E+00
5.150370E+00	4.497030E+00	3.335630E+00
4.281690E+00	1.689270E+00	1.435480E+00
4.089700E+00	1.611020E+00	1.425970E+00
5.115120E+00	4.551310E+00	3.334660E+00
5.070970E+00	4.627400E+00	3.352170E+00
3.930040E+00	1.790700E+00	1.233910E+00
3.850960E+00	1.683480E+00	1.340540E+00
5.019400E+00	4.695550E+00	3.344370E+00
5.055580E+00	4.672220E+00	3.397360E+00
5.033910E+00	4.703720E+00	3.403490E+00
3.728250E+00	1.687120E+00	1.338650E+00
3.556290E+00	1.741410E+00	1.345780E+00
3.674660E+00	1.788170E+00	1.250690E+00
4.978260E+00	4.732980E+00	3.344800E+00
4.995850E+00	4.744270E+00	3.420370E+00
3.414150E+00	1.975120E+00	1.238130E+00
3.264450E+00	1.961770E+00	1.343590E+00
4.861190E+00	4.742840E+00	3.264070E+00
4.880970E+00	4.763150E+00	3.339840E+00
4.938500E+00	4.760720E+00	3.372220E+00
3.158860E+00	2.210320E+00	1.278630E+00
3.041420E+00	2.200100E+00	1.398660E+00
4.742380E+00	4.740810E+00	3.222290E+00
4.768970E+00	4.762110E+00	3.289180E+00
4.825730E+00	4.762410E+00	3.312270E+00
2.971000E+00	2.452340E+00	1.360250E+00
2.873240E+00	2.428120E+00	1.468020E+00
4.591750E+00	4.787180E+00	3.126470E+00
4.656200E+00	4.774590E+00	3.198330E+00
4.709440E+00	4.769000E+00	3.257960E+00
2.837090E+00	2.697250E+00	1.461990E+00
2.768660E+00	2.599640E+00	1.561070E+00
4.531820E+00	4.853650E+00	3.121840E+00
4.594860E+00	4.848340E+00	3.222440E+00
2.750380E+00	2.762740E+00	1.571710E+00
2.694380E+00	2.735820E+00	1.644440E+00
2.771890E+00	2.907320E+00	1.565850E+00
4.496040E+00	4.894670E+00	3.122390E+00
4.526390E+00	4.894700E+00	3.169620E+00
2.705510E+00	2.876970E+00	1.649000E+00
2.666920E+00	2.831230E+00	1.699700E+00
2.719020E+00	3.079210E+00	1.692530E+00
4.378580E+00	4.959130E+00	3.065420E+00
4.466710E+00	4.929280E+00	3.139540E+00
2.643060E+00	2.945610E+00	1.738900E+00
2.622400E+00	3.160370E+00	1.819280E+00
2.701420E+00	3.321140E+00	1.787150E+00
4.297070E+00	4.995960E+00	3.020460E+00
4.319460E+00	5.021610E+00	3.129060E+00
2.628120E+00	3.338800E+00	1.866960E+00
2.584230E+00	3.275910E+00	1.882280E+00
2.659930E+00	3.566970E+00	1.905550E+00
4.095510E+00	5.013880E+00	2.911230E+00
4.144080E+00	5.046580E+00	2.996410E+00
4.234600E+00	5.036490E+00	3.052650E+00
2.580700E+00	3.402880E+00	1.938150E+00
2.573660E+00	3.561560E+00	1.977770E+00
2.609850E+00	3.668610E+00	1.995750E+00
2.657750E+00	3.856920E+00	2.047080E+00
3.852930E+00	5.030720E+00	2.816940E+00
3.955100E+00	5.039260E+00	2.882190E+00
4.045810E+00	5.048190E+00	2.946420E+00
2.560730E+00	3.698060E+00	2.048780E+00
2.572270E+00	3.854050E+00	2.107430E+00
2.612130E+00	3.945730E+00	2.119740E+00
2.677790E+00	4.079510E+00	2.173230E+00
2.862610E+00	4.333170E+00	2.286680E+00
2.961560E+00	4.431470E+00	2.335210E+00
3.091220E+00	4.564590E+00	2.408820E+00
3.701070E+00	5.021360E+00	2.761950E+00
3.789780E+00	5.054930E+00	2.853310E+00
3.859190E+00	5.088260E+00	2.931320E+00
2.566000E+00	3.965200E+00	2.168510E+00
2.600760E+00	4.084480E+00	2.240290E+00
2.657110E+00	4.157120E+00	2.257530E+00
2.742100E+00	4.248500E+00	2.276100E+00
2.832950E+00	4.385370E+00	2.353740E+00
2.936040E+00	4.497040E+00	2.418100E+00
3.006800E+00	4.590650E+00	2.466350E+00
3.102310E+00	4.676120E+00	2.494150E+00
3.215160E+00	4.804640E+00	2.547290E+00
3.479970E+00	4.985900E+00	2.699010E+00
3.579380E+00	5.039320E+00	2.767030E+00
3.605450E+00	5.072010E+00	2.836160E+00
3.727750E+00	5.079550E+00	2.888930E+00
2.614840E+00	4.190620E+00	2.318480E+00
2.708700E+00	4.334370E+00	2.376000E+00
2.810100E+00	4.450550E+00	2.438730E+00
2.904550E+00	4.557750E+00	2.489860E+00
2.994380E+00	4.661890E+00	2.521550E+00
3.083470E+00	4.742750E+00	2.551110E+00
3.115440E+00	4.808460E+00	2.593550E+00
3.180150E+00	4.853950E+00	2.607440E+00
3.281020E+00	4.913770E+00	2.637240E+00
3.334290E+00	4.987830E+00	2.715480E+00
3.392250E+00	5.031810E+00	2.775900E+00
3.507750E+00	5.050310E+00	2.789300E+00
3.125480E+00	4.875700E+00	2.656590E+00
3.232340E+00	4.968670E+00	2.716380E+00
3.302450E+00	5.011790E+00	2.751260E+00
5.652150E+00	2.471930E+00	2.841870E+00
5.632150E+00	2.397370E+00	2.806640E+00
5.632360E+00	2.512710E+00	2.765850E+00
5.655070E+00	2.711850E+00	2.819870E+00
5.668560E+00	2.571820E+00	2.874060E+00
5.664980E+00	2.860090E+00	2.864730E+00
5.684370E+00	2.742750E+00	2.915170E+00
5.680430E+00	2.966680E+00	2.936680E+00
5.698940E+00	3.154300E+00	2.997080E+00
5.690610E+00	3.336970E+00	3.054570E+00
5.655280E+00	3.488400E+00	3.062740E+00
5.697540E+00	3.423490E+00	3.118540E+00
5.655270E+00	3.554190E+00	3.139500E+00
5.486780E+00	2.190520E+00	2.673600E+00
5.428110E+00	2.100670E+00	2.644980E+00
5.428880E+00	2.170850E+00	2.569770E+00
5.553680E+00	2.313000E+00	2.688650E+00
5.586550E+00	3.697250E+00	3.121780E+00
5.556650E+00	3.786580E+00	3.201710E+00
5.340750E+00	2.022770E+00	2.619300E+00
5.267470E+00	1.990410E+00	2.552980E+00
5.313830E+00	2.048560E+00	2.515790E+00
5.491970E+00	3.889810E+00	3.180560E+00
5.466530E+00	3.959170E+00	3.242350E+00
5.167430E+00	1.922840E+00	2.397730E+00
5.406040E+00	4.056700E+00	3.269170E+00
5.356050E+00	4.139680E+00	3.269240E+00
5.379500E+00	4.119460E+00	3.313450E+00
5.352940E+00	4.172480E+00	3.339820E+00
5.014700E+00	1.815460E+00	2.201210E+00
4.902470E+00	1.723150E+00	2.142440E+00
4.890540E+00	1.760800E+00	2.010480E+00
5.269700E+00	4.286190E+00	3.301690E+00
5.302130E+00	4.245750E+00	3.322020E+00
5.282160E+00	4.292660E+00	3.366340E+00
4.800490E+00	1.651400E+00	2.077230E+00
4.677620E+00	1.581730E+00	1.991780E+00
4.705450E+00	1.632320E+00	1.895500E+00
5.212660E+00	4.403900E+00	3.354940E+00
5.249380E+00	4.358570E+00	3.399800E+00
5.214330E+00	4.420490E+00	3.413760E+00
4.539010E+00	1.526350E+00	1.917620E+00
4.340280E+00	1.483970E+00	1.827750E+00
4.489570E+00	1.548200E+00	1.813820E+00
5.151100E+00	4.510180E+00	3.387500E+00
5.179490E+00	4.473760E+00	3.420250E+00
5.152570E+00	4.526350E+00	3.450820E+00
4.195040E+00	1.523710E+00	1.608900E+00
4.008670E+00	1.477040E+00	1.639230E+00
5.083280E+00	4.638890E+00	3.431840E+00
5.114100E+00	4.584780E+00	3.441090E+00
5.106790E+00	4.624470E+00	3.499190E+00
3.848290E+00	1.587020E+00	1.455770E+00
3.776620E+00	1.516290E+00	1.553860E+00
5.061020E+00	4.696610E+00	3.474970E+00
3.663910E+00	1.526870E+00	1.558320E+00
3.494800E+00	1.580110E+00	1.571140E+00
3.615530E+00	1.601160E+00	1.471600E+00
5.022670E+00	4.755250E+00	3.481340E+00
5.041730E+00	4.749530E+00	3.521610E+00
5.021370E+00	4.775100E+00	3.516960E+00
3.370090E+00	1.750660E+00	1.445740E+00
3.220010E+00	1.756880E+00	1.545230E+00
4.902280E+00	4.789320E+00	3.405820E+00
4.931240E+00	4.807250E+00	3.479060E+00
4.994430E+00	4.787270E+00	3.501040E+00
3.127610E+00	1.963790E+00	1.460150E+00
3.009660E+00	1.967940E+00	1.575660E+00
4.791990E+00	4.783400E+00	3.362240E+00
4.816010E+00	4.809440E+00	3.431680E+00
4.870380E+00	4.812120E+00	3.451480E+00
2.933510E+00	2.188580E+00	1.509860E+00
2.841820E+00	2.173940E+00	1.624020E+00
4.657300E+00	4.812100E+00	3.288590E+00
4.698820E+00	4.817580E+00	3.376590E+00
4.760880E+00	4.809130E+00	3.409530E+00
2.795500E+00	2.391330E+00	1.579840E+00
2.721970E+00	2.368440E+00	1.689690E+00
4.625230E+00	4.844000E+00	3.300460E+00
4.642380E+00	4.844150E+00	3.348690E+00
2.698490E+00	2.570710E+00	1.664080E+00
2.630360E+00	2.545480E+00	1.771570E+00
4.523890E+00	4.935830E+00	3.239440E+00
4.596480E+00	4.883650E+00	3.321140E+00
2.620050E+00	2.763920E+00	1.758040E+00
2.555330E+00	2.684770E+00	1.842790E+00
4.416070E+00	4.989660E+00	3.183810E+00
4.459710E+00	5.005220E+00	3.306470E+00
2.546660E+00	2.810940E+00	1.851490E+00
2.518500E+00	2.764560E+00	1.888880E+00
2.552020E+00	2.971410E+00	1.844920E+00
4.361540E+00	5.029050E+00	3.189170E+00
4.388640E+00	5.035360E+00	3.243900E+00
2.497210E+00	2.863090E+00	1.916980E+00
2.461490E+00	3.063130E+00	1.984110E+00
2.529720E+00	3.226600E+00	1.923630E+00
4.186370E+00	5.065800E+00	3.089130E+00
4.238600E+00	5.086300E+00	3.180360E+00
4.329980E+00	5.061430E+00	3.222010E+00
2.450510E+00	3.269300E+00	2.015950E+00
2.385040E+00	3.217480E+00	2.066750E+00
2.496000E+00	3.482240E+00	2.030200E+00
3.966550E+00	5.093120E+00	2.981280E+00
4.039750E+00	5.107040E+00	3.084850E+00
4.140640E+00	5.095630E+00	3.134640E+00
2.408460E+00	3.381460E+00	2.089980E+00
2.357560E+00	3.322620E+00	2.119510E+00
2.411520E+00	3.548250E+00	2.112780E+00
2.480220E+00	3.767720E+00	2.153950E+00
3.915350E+00	5.116030E+00	3.000460E+00
3.946630E+00	5.127450E+00	3.050310E+00
2.344800E+00	3.467700E+00	2.164370E+00
2.384140E+00	3.645890E+00	2.178770E+00
2.403890E+00	3.777300E+00	2.232880E+00
2.441500E+00	3.871070E+00	2.237890E+00
2.501450E+00	4.007840E+00	2.264650E+00
3.628630E+00	5.118850E+00	2.934140E+00
3.758110E+00	5.131120E+00	2.987460E+00
3.869760E+00	5.139240E+00	3.033430E+00
2.394500E+00	3.916260E+00	2.301900E+00
2.448480E+00	4.061350E+00	2.351510E+00
2.458500E+00	4.136010E+00	2.399540E+00
2.516310E+00	4.160000E+00	2.367330E+00
2.596470E+00	4.289230E+00	2.415390E+00
2.694600E+00	4.409280E+00	2.472640E+00
2.792430E+00	4.522840E+00	2.518610E+00
2.884900E+00	4.633820E+00	2.554970E+00
2.989340E+00	4.760050E+00	2.607440E+00
3.463960E+00	5.097470E+00	2.894420E+00
3.561160E+00	5.144830E+00	2.963120E+00
3.639690E+00	5.178720E+00	3.047400E+00
2.488150E+00	4.232940E+00	2.452810E+00
2.585530E+00	4.371370E+00	2.508540E+00
2.683850E+00	4.489980E+00	2.555560E+00
2.777290E+00	4.603950E+00	2.588050E+00
2.862470E+00	4.690290E+00	2.617960E+00
2.891900E+00	4.752890E+00	2.660180E+00
2.944080E+00	4.797410E+00	2.668470E+00
3.005640E+00	4.857600E+00	2.688470E+00
3.115400E+00	4.948580E+00	2.742840E+00
3.265920E+00	5.036230E+00	2.808720E+00
3.318130E+00	5.102210E+00	2.917960E+00
3.383730E+00	5.158950E+00	3.007130E+00
3.505040E+00	5.170180E+00	3.010390E+00
2.895500E+00	4.819180E+00	2.717380E+00
2.993400E+00	4.924120E+00	2.763340E+00
3.104980E+00	5.005710E+00	2.832840E+00
3.203490E+00	5.078750E+00	2.908910E+00
3.272590E+00	5.136040E+00	2.977120E+00
5.550640E+00	2.145300E+00	2.879110E+00
5.491840E+00	2.088110E+00	2.826880E+00
5.522020E+00	2.177650E+00	2.774050E+00
5.607380E+00	2.304460E+00	2.818300E+00
5.610990E+00	2.242320E+00	2.900410E+00
5.665970E+00	2.404230E+00	2.909940E+00
5.700690E+00	2.587680E+00	2.974500E+00
5.720940E+00	2.765330E+00	3.017170E+00
5.728490E+00	2.954950E+00	3.062960E+00
5.745260E+00	3.127000E+00	3.106380E+00
5.741440E+00	3.282660E+00	3.154580E+00
5.730850E+00	3.414720E+00	3.194090E+00
5.700040E+00	3.533190E+00	3.250040E+00
5.436940E+00	2.022980E+00	2.829190E+00
5.374720E+00	1.988690E+00	2.763290E+00
5.417350E+00	2.041780E+00	2.728080E+00
5.632150E+00	3.669990E+00	3.218710E+00
5.596410E+00	3.756350E+00	3.302130E+00
5.272710E+00	1.950270E+00	2.661750E+00
5.525290E+00	3.876890E+00	3.283770E+00
5.474480E+00	3.963840E+00	3.311760E+00
5.514480E+00	3.914680E+00	3.364090E+00
5.466240E+00	4.000970E+00	3.392850E+00
5.133980E+00	1.856140E+00	2.505080E+00
5.032870E+00	1.768650E+00	2.455820E+00
5.026090E+00	1.795240E+00	2.333950E+00
5.403800E+00	4.097750E+00	3.371680E+00
5.391900E+00	4.150280E+00	3.425650E+00
4.952150E+00	1.708490E+00	2.411460E+00
4.846970E+00	1.635270E+00	2.332000E+00
4.876990E+00	1.676360E+00	2.241210E+00
5.350430E+00	4.232650E+00	3.448490E+00
5.303140E+00	4.302480E+00	3.449880E+00
5.333780E+00	4.288450E+00	3.501370E+00
5.304520E+00	4.337120E+00	3.524570E+00
4.723780E+00	1.555950E+00	2.232300E+00
4.597480E+00	1.494250E+00	2.158730E+00
4.631850E+00	1.533940E+00	2.069900E+00
5.218890E+00	4.446120E+00	3.488460E+00
5.254050E+00	4.401370E+00	3.500580E+00
5.240030E+00	4.438400E+00	3.559190E+00
4.445540E+00	1.450810E+00	2.098430E+00
4.238360E+00	1.405840E+00	1.999390E+00
4.397170E+00	1.456760E+00	1.989090E+00
5.197820E+00	4.487620E+00	3.539790E+00
4.115290E+00	1.420150E+00	1.807150E+00
3.974740E+00	1.405110E+00	1.853520E+00
5.152620E+00	4.561480E+00	3.567700E+00
5.112240E+00	4.644270E+00	3.585010E+00
3.803140E+00	1.407430E+00	1.817980E+00
3.653710E+00	1.414040E+00	1.843580E+00
3.692360E+00	1.435240E+00	1.755190E+00
3.779390E+00	1.454320E+00	1.681110E+00
5.072860E+00	4.716230E+00	3.572800E+00
5.106920E+00	4.679430E+00	3.651490E+00
5.076140E+00	4.731920E+00	3.642020E+00
3.549700E+00	1.490470E+00	1.709780E+00
3.394690E+00	1.503030E+00	1.791150E+00
5.025150E+00	4.782880E+00	3.589580E+00
3.309510E+00	1.605890E+00	1.656730E+00
3.170130E+00	1.630640E+00	1.766140E+00
4.968770E+00	4.822110E+00	3.556780E+00
4.968380E+00	4.844610E+00	3.651430E+00
3.088910E+00	1.778520E+00	1.660260E+00
2.973420E+00	1.794200E+00	1.771320E+00
4.840490E+00	4.837910E+00	3.497440E+00
4.861850E+00	4.855440E+00	3.568780E+00
4.917610E+00	4.851180E+00	3.598410E+00
2.905440E+00	1.971450E+00	1.689770E+00
2.816100E+00	1.973070E+00	1.807520E+00
4.731670E+00	4.840040E+00	3.452680E+00
4.759050E+00	4.865700E+00	3.523080E+00
4.811050E+00	4.860040E+00	3.546700E+00
2.762930E+00	2.164860E+00	1.738240E+00
2.683990E+00	2.156020E+00	1.852030E+00
4.632370E+00	4.891240E+00	3.422680E+00
4.697540E+00	4.877050E+00	3.488770E+00
2.651540E+00	2.349780E+00	1.802400E+00
2.587820E+00	2.332890E+00	1.919230E+00
4.546780E+00	4.953920E+00	3.370620E+00
4.586370E+00	4.969160E+00	3.486840E+00
2.563490E+00	2.517480E+00	1.872630E+00
2.506730E+00	2.498450E+00	1.975770E+00
4.497910E+00	4.998830E+00	3.377990E+00
4.522830E+00	5.001060E+00	3.433120E+00
2.490000E+00	2.693220E+00	1.943060E+00
2.464700E+00	2.607020E+00	2.016690E+00
4.371320E+00	5.075100E+00	3.353720E+00
4.465780E+00	5.033370E+00	3.408850E+00
2.422400E+00	2.709890E+00	2.046520E+00
2.365740E+00	2.865480E+00	2.101060E+00
2.433260E+00	2.874450E+00	2.010520E+00
4.298610E+00	5.099230E+00	3.275060E+00
4.299690E+00	5.116490E+00	3.342900E+00
2.372930E+00	3.043840E+00	2.079230E+00
2.301510E+00	3.017690E+00	2.163360E+00
4.093630E+00	5.128130E+00	3.177690E+00
4.152910E+00	5.151400E+00	3.265590E+00
4.249360E+00	5.132970E+00	3.308790E+00
2.303950E+00	3.238990E+00	2.154980E+00
2.243840E+00	3.149450E+00	2.238050E+00
3.924770E+00	5.165980E+00	3.141360E+00
4.039690E+00	5.163870E+00	3.214130E+00
2.235860E+00	3.276930E+00	2.246990E+00
2.205000E+00	3.227720E+00	2.276270E+00
2.260860E+00	3.445470E+00	2.258560E+00
2.319040E+00	3.685580E+00	2.268050E+00
3.782440E+00	5.178270E+00	3.107420E+00
3.842330E+00	5.223960E+00	3.222190E+00
2.198950E+00	3.332260E+00	2.309830E+00
2.194890E+00	3.490610E+00	2.331570E+00
2.233440E+00	3.602750E+00	2.314530E+00
2.255080E+00	3.736620E+00	2.356170E+00
2.307860E+00	3.884950E+00	2.364310E+00
2.383090E+00	4.076150E+00	2.422160E+00
3.699230E+00	5.200350E+00	3.127150E+00
3.735940E+00	5.219330E+00	3.183150E+00
2.179380E+00	3.643370E+00	2.389560E+00
2.231530E+00	3.850310E+00	2.426680E+00
2.287010E+00	3.982580E+00	2.438460E+00
2.314770E+00	4.075260E+00	2.488120E+00
2.357570E+00	4.136440E+00	2.495420E+00
2.405830E+00	4.213580E+00	2.514530E+00
2.487800E+00	4.336200E+00	2.551230E+00
2.578450E+00	4.457820E+00	2.591720E+00
2.670190E+00	4.573990E+00	2.628230E+00
2.772650E+00	4.699250E+00	2.682750E+00
3.451850E+00	5.193780E+00	3.066060E+00
3.521290E+00	5.228720E+00	3.141300E+00
3.649160E+00	5.228290E+00	3.167660E+00
2.320120E+00	4.167420E+00	2.555150E+00
2.395470E+00	4.304070E+00	2.594940E+00
2.479530E+00	4.423870E+00	2.631350E+00
2.567150E+00	4.539830E+00	2.668210E+00
2.649230E+00	4.629300E+00	2.694430E+00
2.680330E+00	4.690920E+00	2.734310E+00
2.733110E+00	4.735070E+00	2.741580E+00
2.789730E+00	4.795700E+00	2.756840E+00
2.883030E+00	4.893460E+00	2.798540E+00
2.984880E+00	4.979450E+00	2.855830E+00
3.086670E+00	5.053170E+00	2.929970E+00
3.178220E+00	5.124400E+00	2.997360E+00
3.271650E+00	5.191130E+00	3.087790E+00
3.394980E+00	5.213740E+00	3.122130E+00
2.684210E+00	4.756180E+00	2.786760E+00
2.776880E+00	4.861790E+00	2.829260E+00
2.876680E+00	4.949730E+00	2.893250E+00
2.980140E+00	5.028870E+00	2.955630E+00
3.076130E+00	5.101490E+00	3.017920E+00
3.154590E+00	5.157790E+00	3.079600E+00
5.513550E+00	2.071280E+00	2.924220E+00
5.595880E+00	2.162080E+00	2.964950E+00
5.672060E+00	2.285780E+00	3.047540E+00
5.705490E+00	2.461010E+00	3.039710E+00
5.731730E+00	2.609280E+00	3.089300E+00
5.757430E+00	2.771680E+00	3.126190E+00
5.776160E+00	2.938910E+00	3.169610E+00
5.798690E+00	3.098340E+00	3.204330E+00
5.786700E+00	3.251270E+00	3.248610E+00
5.770530E+00	3.386640E+00	3.290860E+00
5.742070E+00	3.499470E+00	3.348670E+00
5.367950E+00	1.962840E+00	2.845700E+00
5.447400E+00	2.008170E+00	2.895430E+00
5.671680E+00	3.635030E+00	3.319870E+00
5.642110E+00	3.719890E+00	3.395160E+00
5.239700E+00	1.888930E+00	2.811080E+00
5.139190E+00	1.813120E+00	2.751860E+00
5.146830E+00	1.834540E+00	2.633460E+00
5.570390E+00	3.827710E+00	3.382590E+00
5.542290E+00	3.908460E+00	3.440920E+00
5.511730E+00	3.988770E+00	3.496780E+00
5.074850E+00	1.762280E+00	2.758600E+00
4.961950E+00	1.684580E+00	2.648690E+00
5.002360E+00	1.732550E+00	2.561320E+00
5.447480E+00	4.085100E+00	3.473280E+00
5.412990E+00	4.162280E+00	3.487060E+00
5.453260E+00	4.131850E+00	3.542300E+00
5.417720E+00	4.195640E+00	3.549230E+00
4.867500E+00	1.622400E+00	2.564150E+00
4.759850E+00	1.547430E+00	2.471270E+00
4.808580E+00	1.587470E+00	2.404110E+00
5.372270E+00	4.269800E+00	3.582000E+00
5.332010E+00	4.331690E+00	3.618470E+00
4.640600E+00	1.484620E+00	2.396300E+00
4.510280E+00	1.443060E+00	2.347980E+00
4.550680E+00	1.465830E+00	2.247500E+00
5.284790E+00	4.389120E+00	3.611000E+00
5.236640E+00	4.451390E+00	3.651170E+00
4.346080E+00	1.401250E+00	2.283840E+00
4.142420E+00	1.354300E+00	2.203430E+00
4.288800E+00	1.393560E+00	2.164110E+00
5.195140E+00	4.500970E+00	3.634450E+00
5.213370E+00	4.485000E+00	3.693330E+00
5.189200E+00	4.526220E+00	3.710030E+00
3.960260E+00	1.381850E+00	1.993100E+00
3.888310E+00	1.355720E+00	2.105940E+00
5.127490E+00	4.638210E+00	3.662870E+00
5.149250E+00	4.594950E+00	3.679880E+00
5.144350E+00	4.647430E+00	3.739910E+00
3.768920E+00	1.345480E+00	2.099050E+00
3.608430E+00	1.367490E+00	2.099030E+00
3.721520E+00	1.371180E+00	2.000920E+00
5.063380E+00	4.769990E+00	3.696350E+00
5.108470E+00	4.713090E+00	3.719380E+00
5.100190E+00	4.757070E+00	3.773350E+00
3.488570E+00	1.431160E+00	1.940370E+00
3.348090E+00	1.439730E+00	2.037770E+00
5.017290E+00	4.823260E+00	3.690030E+00
5.054340E+00	4.820780E+00	3.785990E+00
3.253790E+00	1.518880E+00	1.891220E+00
3.132250E+00	1.542260E+00	2.008870E+00
4.989260E+00	4.854470E+00	3.700010E+00
5.004850E+00	4.856570E+00	3.745230E+00
3.048530E+00	1.648140E+00	1.878450E+00
2.944430E+00	1.663600E+00	1.997320E+00
4.879100E+00	4.870990E+00	3.641650E+00
4.904180E+00	4.883690E+00	3.716920E+00
4.966230E+00	4.875710E+00	3.737520E+00
2.874500E+00	1.803200E+00	1.890600E+00
2.789840E+00	1.810030E+00	2.013280E+00
4.778410E+00	4.881490E+00	3.598210E+00
4.798590E+00	4.896130E+00	3.669520E+00
4.848570E+00	4.888120E+00	3.685810E+00
2.731970E+00	1.971100E+00	1.924510E+00
2.657840E+00	1.966070E+00	2.045740E+00
4.645660E+00	4.928670E+00	3.529110E+00
4.683580E+00	4.924730E+00	3.620000E+00
4.744340E+00	4.906150E+00	3.649650E+00
2.618440E+00	2.147170E+00	1.976030E+00
2.549960E+00	2.135710E+00	2.086530E+00
4.615040E+00	4.960650E+00	3.550920E+00
4.629030E+00	4.958660E+00	3.598890E+00
2.525790E+00	2.325510E+00	2.030990E+00
2.464480E+00	2.310190E+00	2.138340E+00
4.511120E+00	5.049850E+00	3.524170E+00
4.586940E+00	4.995320E+00	3.582880E+00
2.439200E+00	2.514500E+00	2.087930E+00
2.414760E+00	2.422420E+00	2.169580E+00
4.437320E+00	5.074400E+00	3.455830E+00
4.446270E+00	5.094510E+00	3.508960E+00
2.369630E+00	2.529790E+00	2.197410E+00
2.307530E+00	2.684180E+00	2.233860E+00
2.365230E+00	2.693080E+00	2.136050E+00
4.289120E+00	5.158190E+00	3.437800E+00
4.391740E+00	5.116380E+00	3.480090E+00
2.306120E+00	2.845280E+00	2.193320E+00
2.248990E+00	2.825260E+00	2.289190E+00
4.211420E+00	5.165340E+00	3.373690E+00
4.214390E+00	5.190970E+00	3.435840E+00
2.239370E+00	2.988170E+00	2.255170E+00
2.180060E+00	2.962050E+00	2.339530E+00
3.952880E+00	5.213400E+00	3.255390E+00
4.044550E+00	5.215910E+00	3.359220E+00
4.156670E+00	5.197250E+00	3.407250E+00
2.178080E+00	3.159230E+00	2.323220E+00
2.144290E+00	3.062720E+00	2.379180E+00
3.901530E+00	5.239680E+00	3.279390E+00
3.940300E+00	5.245180E+00	3.326500E+00
2.111260E+00	3.181550E+00	2.399830E+00
2.087780E+00	3.305820E+00	2.435740E+00
2.139500E+00	3.398130E+00	2.393490E+00
3.716520E+00	5.274170E+00	3.280360E+00
3.861030E+00	5.263530E+00	3.317220E+00
2.076810E+00	3.435040E+00	2.469710E+00
2.058150E+00	3.565700E+00	2.493820E+00
2.102130E+00	3.599650E+00	2.452380E+00
2.154160E+00	3.793800E+00	2.486540E+00
2.217430E+00	3.999810E+00	2.526860E+00
3.604720E+00	5.268170E+00	3.221090E+00
3.612620E+00	5.297050E+00	3.272250E+00
2.072670E+00	3.711830E+00	2.542030E+00
2.122590E+00	3.892060E+00	2.554390E+00
2.140560E+00	3.992720E+00	2.593210E+00
2.184490E+00	4.056650E+00	2.600410E+00
2.232920E+00	4.138340E+00	2.614870E+00
2.304810E+00	4.268800E+00	2.639320E+00
2.383810E+00	4.388960E+00	2.674730E+00
2.467900E+00	4.504170E+00	2.709710E+00
2.560210E+00	4.635310E+00	2.755410E+00
3.335750E+00	5.237140E+00	3.169090E+00
3.400160E+00	5.278960E+00	3.239540E+00
3.538000E+00	5.294960E+00	3.252930E+00
2.142640E+00	4.086610E+00	2.655080E+00
2.213350E+00	4.229340E+00	2.687500E+00
2.288660E+00	4.352620E+00	2.718690E+00
2.371440E+00	4.468080E+00	2.754180E+00
2.447230E+00	4.560160E+00	2.770970E+00
2.472630E+00	4.624250E+00	2.804260E+00
2.519360E+00	4.670160E+00	2.810080E+00
2.576460E+00	4.732140E+00	2.828760E+00
2.671690E+00	4.831220E+00	2.869230E+00
2.772040E+00	4.918650E+00	2.927720E+00
2.877050E+00	5.001340E+00	2.992020E+00
2.981900E+00	5.081370E+00	3.047410E+00
3.075720E+00	5.145290E+00	3.113140E+00
3.158050E+00	5.205640E+00	3.176130E+00
3.269720E+00	5.255140E+00	3.206230E+00
2.471040E+00	4.690950E+00	2.857820E+00
2.561950E+00	4.801050E+00	2.910920E+00
2.667160E+00	4.893930E+00	2.966770E+00
2.773950E+00	4.972760E+00	3.022400E+00
2.882200E+00	5.055960E+00	3.091580E+00
2.996510E+00	5.135000E+00	3.154960E+00
3.074760E+00	5.179490E+00	3.182550E+00
5.689710E+00	2.227890E+00	3.187370E+00
5.663490E+00	2.178280E+00	3.178360E+00
5.670180E+00	2.219710E+00	3.135570E+00
5.707410E+00	2.289640E+00	3.176580E+00
5.494390E+00	2.007380E+00	3.115310E+00
5.416960E+00	1.951060E+00	3.072430E+00
5.456990E+00	1.998170E+00	2.987870E+00
5.590800E+00	2.114140E+00	3.089800E+00
5.737910E+00	2.451950E+00	3.174590E+00
5.765300E+00	2.633080E+00	3.179930E+00
5.802320E+00	2.758280E+00	3.223940E+00
5.824190E+00	2.919590E+00	3.275880E+00
5.840050E+00	3.081060E+00	3.308000E+00
5.826310E+00	3.230090E+00	3.344050E+00
5.811120E+00	3.361410E+00	3.385170E+00
5.788190E+00	3.475800E+00	3.439620E+00
5.352180E+00	1.902070E+00	3.105920E+00
5.283130E+00	1.871350E+00	3.043710E+00
5.334400E+00	1.908790E+00	2.973500E+00
5.715020E+00	3.604830E+00	3.409730E+00
5.688090E+00	3.687400E+00	3.462550E+00
5.187920E+00	1.817990E+00	2.942960E+00
5.623570E+00	3.801690E+00	3.491450E+00
5.567660E+00	3.911340E+00	3.517230E+00
5.551180E+00	3.960930E+00	3.565270E+00
4.969940E+00	1.665650E+00	2.823710E+00
4.891150E+00	1.605710E+00	2.788890E+00
4.904560E+00	1.627680E+00	2.682980E+00
5.035930E+00	1.722110E+00	2.835080E+00
5.509950E+00	4.049880E+00	3.591290E+00
5.471500E+00	4.144830E+00	3.617450E+00
5.435740E+00	4.205520E+00	3.625760E+00
5.476420E+00	4.174740E+00	3.679640E+00
5.432800E+00	4.235410E+00	3.699460E+00
4.689150E+00	1.476610E+00	2.687910E+00
4.561540E+00	1.434200E+00	2.632720E+00
4.648150E+00	1.468000E+00	2.600670E+00
4.712530E+00	1.511180E+00	2.550010E+00
4.774980E+00	1.523820E+00	2.728600E+00
5.326640E+00	4.350940E+00	3.680790E+00
5.369440E+00	4.302070E+00	3.685560E+00
5.350310E+00	4.337500E+00	3.743800E+00
4.451360E+00	1.416110E+00	2.436700E+00
4.358050E+00	1.386850E+00	2.500070E+00
5.298040E+00	4.394220E+00	3.732450E+00
4.232690E+00	1.349280E+00	2.464160E+00
4.055960E+00	1.323720E+00	2.427610E+00
4.184890E+00	1.346630E+00	2.360660E+00
5.244710E+00	4.465980E+00	3.771460E+00
5.212370E+00	4.520120E+00	3.800710E+00
3.883740E+00	1.336190E+00	2.230600E+00
3.815770E+00	1.304260E+00	2.329800E+00
5.189460E+00	4.577750E+00	3.805390E+00
5.176490E+00	4.639570E+00	3.836430E+00
3.703700E+00	1.300740E+00	2.333690E+00
3.549570E+00	1.312840E+00	2.339770E+00
3.659250E+00	1.327300E+00	2.244510E+00
5.150490E+00	4.702510E+00	3.835460E+00
5.113770E+00	4.784260E+00	3.855780E+00
3.437300E+00	1.370380E+00	2.184960E+00
3.306040E+00	1.372450E+00	2.284870E+00
5.083750E+00	4.829920E+00	3.851230E+00
5.099450E+00	4.827160E+00	3.892290E+00
5.082290E+00	4.847330E+00	3.888820E+00
3.217310E+00	1.451230E+00	2.146620E+00
3.103070E+00	1.455560E+00	2.255430E+00
4.991120E+00	4.889470E+00	3.841500E+00
5.055320E+00	4.859230E+00	3.870470E+00
3.020050E+00	1.548500E+00	2.119470E+00
2.927030E+00	1.554320E+00	2.240410E+00
4.938340E+00	4.901710E+00	3.796140E+00
4.935080E+00	4.913880E+00	3.855730E+00
2.851950E+00	1.667600E+00	2.116990E+00
2.769480E+00	1.665300E+00	2.235930E+00
4.822860E+00	4.910600E+00	3.730710E+00
4.847930E+00	4.918050E+00	3.778000E+00
4.889690E+00	4.922230E+00	3.847720E+00
2.707500E+00	1.805220E+00	2.130770E+00
2.635490E+00	1.795470E+00	2.252160E+00
4.711720E+00	4.936550E+00	3.698560E+00
4.742390E+00	4.953900E+00	3.770350E+00
4.801680E+00	4.935200E+00	3.784810E+00
2.582930E+00	1.952320E+00	2.157430E+00
2.515900E+00	1.939050E+00	2.274870E+00
4.611280E+00	5.009860E+00	3.692360E+00
4.679640E+00	4.974720E+00	3.740540E+00
2.484480E+00	2.127780E+00	2.204300E+00
2.421610E+00	2.106700E+00	2.325040E+00
4.557470E+00	5.039380E+00	3.628750E+00
4.559190E+00	5.059110E+00	3.680470E+00
2.391690E+00	2.332930E+00	2.260720E+00
2.337710E+00	2.246980E+00	2.368160E+00
4.438830E+00	5.127580E+00	3.578870E+00
4.514350E+00	5.090810E+00	3.644460E+00
2.321560E+00	2.376780E+00	2.346860E+00
2.299010E+00	2.332240E+00	2.399290E+00
2.302810E+00	2.523110E+00	2.307760E+00
4.359870E+00	5.166240E+00	3.542520E+00
4.370470E+00	5.202530E+00	3.653510E+00
2.263440E+00	2.430030E+00	2.404910E+00
2.211890E+00	2.614940E+00	2.417520E+00
2.252640E+00	2.688230E+00	2.321500E+00
4.197920E+00	5.243020E+00	3.516360E+00
4.292620E+00	5.221110E+00	3.574720E+00
2.190300E+00	2.801440E+00	2.379770E+00
2.136090E+00	2.775600E+00	2.471040E+00
4.117410E+00	5.237200E+00	3.459610E+00
4.122210E+00	5.265150E+00	3.511550E+00
2.114590E+00	2.975360E+00	2.429100E+00
2.096180E+00	2.876190E+00	2.503360E+00
3.934670E+00	5.286840E+00	3.413240E+00
4.052690E+00	5.274040E+00	3.479390E+00
2.055990E+00	2.992710E+00	2.521670E+00
2.030480E+00	3.119730E+00	2.549150E+00
2.052830E+00	3.214130E+00	2.479600E+00
3.817060E+00	5.302170E+00	3.382370E+00
3.853630E+00	5.354570E+00	3.473990E+00
1.997810E+00	3.255570E+00	2.563800E+00
1.988030E+00	3.397380E+00	2.600620E+00
2.021650E+00	3.482380E+00	2.543740E+00
3.599110E+00	5.336950E+00	3.341930E+00
3.722580E+00	5.340980E+00	3.410170E+00
1.961400E+00	3.524170E+00	2.616110E+00
1.954760E+00	3.642670E+00	2.646780E+00
2.002390E+00	3.679480E+00	2.610510E+00
2.048640E+00	3.907520E+00	2.634980E+00
3.487270E+00	5.335200E+00	3.321940E+00
3.505720E+00	5.393580E+00	3.417830E+00
1.964530E+00	3.763790E+00	2.677220E+00
1.974550E+00	3.901280E+00	2.702480E+00
2.008780E+00	3.972100E+00	2.700460E+00
2.055000E+00	4.056590E+00	2.712040E+00
2.123740E+00	4.190340E+00	2.734860E+00
2.193710E+00	4.311080E+00	2.762970E+00
2.266570E+00	4.432630E+00	2.802290E+00
2.366370E+00	4.569950E+00	2.826010E+00
3.183400E+00	5.263450E+00	3.252150E+00
3.257320E+00	5.315690E+00	3.299200E+00
3.383710E+00	5.353680E+00	3.364010E+00
1.969680E+00	4.001920E+00	2.756000E+00
2.037530E+00	4.148980E+00	2.786270E+00
2.104900E+00	4.277930E+00	2.808740E+00
2.172390E+00	4.370680E+00	2.826250E+00
2.198390E+00	4.446120E+00	2.856480E+00
2.262570E+00	4.512820E+00	2.852160E+00
2.287560E+00	4.585460E+00	2.877310E+00
2.361260E+00	4.663730E+00	2.898350E+00
2.442350E+00	4.767290E+00	2.948220E+00
2.550030E+00	4.879860E+00	3.021080E+00
2.681260E+00	4.951190E+00	3.051810E+00
2.772090E+00	5.023380E+00	3.119730E+00
2.893420E+00	5.120860E+00	3.213920E+00
3.061530E+00	5.221810E+00	3.257790E+00
2.936600E+00	5.206660E+00	3.311110E+00
3.158850E+00	5.285070E+00	3.300030E+00
2.191840E+00	4.528250E+00	2.902010E+00
2.263460E+00	4.642500E+00	2.931750E+00
2.339580E+00	4.718020E+00	2.956360E+00
2.371480E+00	4.779940E+00	2.995750E+00
2.440810E+00	4.829970E+00	3.012970E+00
2.464990E+00	4.874980E+00	3.055230E+00
2.512290E+00	4.926200E+00	3.109410E+00
2.645440E+00	4.984900E+00	3.143110E+00
2.762990E+00	5.068780E+00	3.222340E+00
2.834240E+00	5.139640E+00	3.286510E+00
2.377330E+00	4.843050E+00	3.059080E+00
2.444240E+00	4.892370E+00	3.091280E+00
5.652210E+00	2.131980E+00	3.295010E+00
5.619130E+00	2.087930E+00	3.278440E+00
5.637260E+00	2.119530E+00	3.221150E+00
5.694360E+00	2.221490E+00	3.266510E+00
5.736710E+00	2.341620E+00	3.254750E+00
5.740630E+00	2.321210E+00	3.337850E+00
5.773370E+00	2.445410E+00	3.330420E+00
5.440980E+00	1.951210E+00	3.182810E+00
5.550050E+00	2.035830E+00	3.244950E+00
5.792800E+00	2.599950E+00	3.275130E+00
5.839540E+00	2.750990E+00	3.333450E+00
5.875230E+00	2.923990E+00	3.401260E+00
5.875110E+00	3.099430E+00	3.394310E+00
5.868040E+00	3.217470E+00	3.434550E+00
5.853660E+00	3.342810E+00	3.474550E+00
5.833160E+00	3.447130E+00	3.534320E+00
5.264050E+00	1.845290E+00	3.144770E+00
5.365620E+00	1.893260E+00	3.220010E+00
5.755420E+00	3.590270E+00	3.505560E+00
5.699500E+00	3.698230E+00	3.527910E+00
5.744210E+00	3.646430E+00	3.580310E+00
5.691230E+00	3.749860E+00	3.609790E+00
4.994550E+00	1.627540E+00	3.103630E+00
4.931300E+00	1.585720E+00	3.064430E+00
4.981540E+00	1.627830E+00	3.029270E+00
5.016140E+00	1.675070E+00	2.951160E+00
5.045590E+00	1.675870E+00	3.108940E+00
5.104370E+00	1.748670E+00	2.964320E+00
5.138070E+00	1.762570E+00	3.094870E+00
5.611010E+00	3.881530E+00	3.595980E+00
5.569380E+00	3.965220E+00	3.622430E+00
5.615140E+00	3.928250E+00	3.667900E+00
5.576110E+00	4.002150E+00	3.684610E+00
4.839200E+00	1.531680E+00	2.978700E+00
4.728060E+00	1.476640E+00	2.938330E+00
4.735920E+00	1.494590E+00	2.806640E+00
4.892540E+00	1.579170E+00	2.916470E+00
5.533370E+00	4.101320E+00	3.714790E+00
5.494100E+00	4.180990E+00	3.740490E+00
5.469680E+00	4.224890E+00	3.798560E+00
4.621650E+00	1.436030E+00	2.893300E+00
4.476710E+00	1.408160E+00	2.850840E+00
4.592460E+00	1.433280E+00	2.781330E+00
5.402830E+00	4.288870E+00	3.773500E+00
5.353190E+00	4.349740E+00	3.836610E+00
4.335570E+00	1.375750E+00	2.614690E+00
4.263210E+00	1.345790E+00	2.710600E+00
5.299720E+00	4.410250E+00	3.819450E+00
5.318550E+00	4.393770E+00	3.868670E+00
5.288280E+00	4.436100E+00	3.889830E+00
4.128460E+00	1.310540E+00	2.704080E+00
3.967910E+00	1.291690E+00	2.627450E+00
4.097720E+00	1.315510E+00	2.581610E+00
5.214060E+00	4.534920E+00	3.845140E+00
5.240200E+00	4.497980E+00	3.868070E+00
5.225390E+00	4.542800E+00	3.904790E+00
3.815530E+00	1.279530E+00	2.455330E+00
3.783640E+00	1.246350E+00	2.606460E+00
5.182770E+00	4.656860E+00	3.884000E+00
5.211340E+00	4.610000E+00	3.930370E+00
5.193050E+00	4.676930E+00	3.943080E+00
3.625720E+00	1.247870E+00	2.576620E+00
3.475820E+00	1.247160E+00	2.568030E+00
3.601250E+00	1.269950E+00	2.489810E+00
5.123180E+00	4.805640E+00	3.930160E+00
5.168340E+00	4.747100E+00	3.962600E+00
5.142850E+00	4.810960E+00	3.997130E+00
3.389020E+00	1.300240E+00	2.423180E+00
3.261650E+00	1.297780E+00	2.520200E+00
5.080810E+00	4.861600E+00	3.972190E+00
3.183600E+00	1.366850E+00	2.386290E+00
3.076410E+00	1.361240E+00	2.491380E+00
5.029060E+00	4.888610E+00	3.919970E+00
5.027720E+00	4.901080E+00	3.976580E+00
3.002700E+00	1.448950E+00	2.364350E+00
2.912690E+00	1.441220E+00	2.479270E+00
4.923520E+00	4.930370E+00	3.947630E+00
4.989500E+00	4.915270E+00	3.961400E+00
2.841310E+00	1.545350E+00	2.356420E+00
2.760910E+00	1.533700E+00	2.472750E+00
4.816060E+00	4.955350E+00	3.904880E+00
4.865420E+00	4.944930E+00	3.940240E+00
2.692690E+00	1.653610E+00	2.353520E+00
2.616850E+00	1.636220E+00	2.470510E+00
4.772590E+00	4.963340E+00	3.855500E+00
4.768570E+00	4.979460E+00	3.917050E+00
2.560960E+00	1.776530E+00	2.364720E+00
2.490140E+00	1.759630E+00	2.489850E+00
4.646230E+00	5.017350E+00	3.779610E+00
4.673700E+00	5.023950E+00	3.863790E+00
4.735520E+00	4.991370E+00	3.896660E+00
2.444930E+00	1.918270E+00	2.392080E+00
2.376010E+00	1.901470E+00	2.522110E+00
4.548650E+00	5.103040E+00	3.738540E+00
4.608870E+00	5.067890E+00	3.810730E+00
2.351820E+00	2.080860E+00	2.437510E+00
2.280470E+00	2.061730E+00	2.560230E+00
4.461860E+00	5.165570E+00	3.702740E+00
4.503340E+00	5.177100E+00	3.784260E+00
2.263910E+00	2.267500E+00	2.480780E+00
2.203590E+00	2.205300E+00	2.605510E+00
4.407200E+00	5.216840E+00	3.722550E+00
4.436460E+00	5.241070E+00	3.798460E+00
2.194830E+00	2.320210E+00	2.574770E+00
2.163720E+00	2.285870E+00	2.627450E+00
2.189230E+00	2.460700E+00	2.521100E+00
4.242780E+00	5.263870E+00	3.610260E+00
4.280860E+00	5.287830E+00	3.699330E+00
4.361140E+00	5.264410E+00	3.748010E+00
2.145380E+00	2.387300E+00	2.627490E+00
2.101520E+00	2.570430E+00	2.620430E+00
2.144840E+00	2.638990E+00	2.523050E+00
4.103880E+00	5.305750E+00	3.577460E+00
4.192860E+00	5.304620E+00	3.646760E+00
2.074420E+00	2.791370E+00	2.574420E+00
2.050240E+00	2.689930E+00	2.650120E+00
3.979390E+00	5.342610E+00	3.527500E+00
4.029380E+00	5.373700E+00	3.642220E+00
2.010400E+00	2.812580E+00	2.671900E+00
1.971100E+00	2.936850E+00	2.682190E+00
2.000370E+00	3.030070E+00	2.611400E+00
3.908400E+00	5.376440E+00	3.535010E+00
3.939850E+00	5.389400E+00	3.585270E+00
1.938480E+00	3.070720E+00	2.699130E+00
1.885640E+00	3.240830E+00	2.715250E+00
1.942250E+00	3.308620E+00	2.646220E+00
3.623600E+00	5.398950E+00	3.448610E+00
3.741370E+00	5.403930E+00	3.506500E+00
3.856580E+00	5.406320E+00	3.559390E+00
1.897600E+00	3.384230E+00	2.714640E+00
1.871400E+00	3.337660E+00	2.743900E+00
1.899520E+00	3.581630E+00	2.690660E+00
3.562990E+00	5.434740E+00	3.475400E+00
3.623250E+00	5.467540E+00	3.547290E+00
1.857110E+00	3.451330E+00	2.754280E+00
1.839270E+00	3.590510E+00	2.758160E+00
1.866100E+00	3.681480E+00	2.753220E+00
1.902260E+00	3.822430E+00	2.752810E+00
3.263870E+00	5.382940E+00	3.404350E+00
3.381020E+00	5.422000E+00	3.458750E+00
3.495670E+00	5.457930E+00	3.505320E+00
1.826140E+00	3.724240E+00	2.810190E+00
1.846210E+00	3.875740E+00	2.817550E+00
1.841430E+00	3.947320E+00	2.844160E+00
1.889060E+00	3.971340E+00	2.810990E+00
1.950860E+00	4.103080E+00	2.836610E+00
2.015720E+00	4.239290E+00	2.856040E+00
2.091910E+00	4.386810E+00	2.887550E+00
3.024530E+00	5.260420E+00	3.335540E+00
3.126860E+00	5.316710E+00	3.370660E+00
3.179570E+00	5.394660E+00	3.445030E+00
3.251880E+00	5.451220E+00	3.487010E+00
1.858540E+00	4.043890E+00	2.879760E+00
1.926720E+00	4.197250E+00	2.901260E+00
1.991470E+00	4.304380E+00	2.911370E+00
2.010930E+00	4.377170E+00	2.939720E+00
2.049130E+00	4.428140E+00	2.939220E+00
2.090260E+00	4.495080E+00	2.944170E+00
2.154790E+00	4.609100E+00	2.975320E+00
2.259130E+00	4.734400E+00	3.013520E+00
2.558050E+00	4.998890E+00	3.232470E+00
2.677280E+00	5.050300E+00	3.250650E+00
2.750030E+00	5.113960E+00	3.302970E+00
2.830220E+00	5.191230E+00	3.370210E+00
2.974790E+00	5.287900E+00	3.405440E+00
3.089110E+00	5.377180E+00	3.464560E+00
3.163580E+00	5.423840E+00	3.484150E+00
2.002600E+00	4.450280E+00	2.983280E+00
2.059400E+00	4.548980E+00	2.993670E+00
2.082230E+00	4.619470E+00	3.024890E+00
2.149850E+00	4.681000E+00	3.031920E+00
2.175330E+00	4.749650E+00	3.068230E+00
2.253630E+00	4.847890E+00	3.127740E+00
2.421730E+00	4.920250E+00	3.159310E+00
2.457150E+00	4.985110E+00	3.264590E+00
2.529850E+00	5.058150E+00	3.349220E+00
2.658360E+00	5.094120E+00	3.337280E+00
2.740330E+00	5.144890E+00	3.363210E+00
2.078970E+00	4.692720E+00	3.079790E+00
2.143120E+00	4.784110E+00	3.114120E+00
2.160780E+00	4.831040E+00	3.161380E+00
2.201500E+00	4.866270E+00	3.189840E+00
2.240510E+00	4.913090E+00	3.259900E+00
2.351470E+00	4.948170E+00	3.257910E+00
2.424160E+00	5.011590E+00	3.328630E+00
2.147830E+00	4.861930E+00	3.228820E+00
5.618530E+00	2.090840E+00	3.364140E+00
5.671710E+00	2.165060E+00	3.355380E+00
5.713900E+00	2.243750E+00	3.408610E+00
5.766340E+00	2.359110E+00	3.425250E+00
5.805090E+00	2.466260E+00	3.437650E+00
5.894570E+00	2.704690E+00	3.484870E+00
5.875120E+00	2.647690E+00	3.469130E+00
5.880480E+00	2.747180E+00	3.430330E+00
5.900840E+00	2.833350E+00	3.456590E+00
5.911640E+00	2.771690E+00	3.500070E+00
5.918620E+00	2.890830E+00	3.503800E+00
5.435790E+00	1.944200E+00	3.340410E+00
5.536850E+00	2.021030E+00	3.402320E+00
5.831790E+00	2.599320E+00	3.396410E+00
5.924450E+00	3.060890E+00	3.502010E+00
5.897510E+00	3.219990E+00	3.515520E+00
5.886780E+00	3.315990E+00	3.569050E+00
5.874790E+00	3.416010E+00	3.631260E+00
4.950800E+00	1.558020E+00	3.358780E+00
4.893750E+00	1.526820E+00	3.324290E+00
4.948050E+00	1.562740E+00	3.278050E+00
5.005700E+00	1.619430E+00	3.213110E+00
5.003120E+00	1.599670E+00	3.371810E+00
5.122840E+00	1.718860E+00	3.241370E+00
5.093140E+00	1.683820E+00	3.385730E+00
5.209340E+00	1.791630E+00	3.241420E+00
5.196280E+00	1.770650E+00	3.380130E+00
5.303760E+00	1.850730E+00	3.329380E+00
5.806960E+00	3.542460E+00	3.604970E+00
5.776320E+00	3.642560E+00	3.658780E+00
5.746710E+00	3.737320E+00	3.712230E+00
4.803280E+00	1.486760E+00	3.282300E+00
4.712810E+00	1.458690E+00	3.219400E+00
4.764910E+00	1.479070E+00	3.167910E+00
4.851550E+00	1.526180E+00	3.147980E+00
5.675210E+00	3.844520E+00	3.689150E+00
5.649790E+00	3.939360E+00	3.745480E+00
5.599680E+00	4.023110E+00	3.756160E+00
5.640910E+00	3.990110E+00	3.807190E+00
5.598260E+00	4.063730E+00	3.830800E+00
4.667310E+00	1.448020E+00	3.042560E+00
4.590510E+00	1.427000E+00	3.207330E+00
5.532890E+00	4.154250E+00	3.813460E+00
5.502410E+00	4.201440E+00	3.892190E+00
4.459920E+00	1.408560E+00	3.164400E+00
4.355780E+00	1.386390E+00	3.065970E+00
4.482970E+00	1.407230E+00	3.026240E+00
5.431370E+00	4.271640E+00	3.870770E+00
5.396610E+00	4.312870E+00	3.947490E+00
4.276110E+00	1.352710E+00	2.867280E+00
4.182620E+00	1.329050E+00	3.019410E+00
5.338920E+00	4.376270E+00	3.929090E+00
5.319220E+00	4.416190E+00	3.979150E+00
4.022190E+00	1.293120E+00	2.784400E+00
5.276880E+00	4.486080E+00	3.991420E+00
5.242650E+00	4.551030E+00	3.981020E+00
5.265790E+00	4.538150E+00	4.032440E+00
5.254170E+00	4.581730E+00	4.036490E+00
3.818730E+00	1.237400E+00	2.750290E+00
3.696610E+00	1.220090E+00	2.804130E+00
3.650730E+00	1.232070E+00	2.662910E+00
5.206760E+00	4.699590E+00	4.003750E+00
5.240130E+00	4.654110E+00	4.051000E+00
5.219480E+00	4.723660E+00	4.066340E+00
3.552830E+00	1.205880E+00	2.850690E+00
3.383370E+00	1.210420E+00	2.801350E+00
3.510480E+00	1.215600E+00	2.713310E+00
5.137840E+00	4.850320E+00	4.054380E+00
5.192400E+00	4.795620E+00	4.089030E+00
5.161900E+00	4.863890E+00	4.147060E+00
3.325540E+00	1.242400E+00	2.656020E+00
3.196800E+00	1.239370E+00	2.752130E+00
5.107310E+00	4.876720E+00	4.047910E+00
5.120150E+00	4.883520E+00	4.101950E+00
3.141070E+00	1.287850E+00	2.619580E+00
3.030770E+00	1.286480E+00	2.729890E+00
5.012070E+00	4.927080E+00	4.067760E+00
5.079560E+00	4.900640E+00	4.085710E+00
2.976670E+00	1.353030E+00	2.602300E+00
2.877110E+00	1.342210E+00	2.718170E+00
4.959520E+00	4.941610E+00	4.027720E+00
4.959080E+00	4.955180E+00	4.086790E+00
2.824460E+00	1.427540E+00	2.594110E+00
2.732790E+00	1.413470E+00	2.710150E+00
4.841610E+00	4.961570E+00	3.973290E+00
4.868170E+00	4.964860E+00	4.018000E+00
4.914630E+00	4.967430E+00	4.080260E+00
2.679750E+00	1.518530E+00	2.591260E+00
2.594230E+00	1.501250E+00	2.709110E+00
4.758350E+00	5.014290E+00	4.005300E+00
4.820970E+00	4.985230E+00	4.022610E+00
2.543420E+00	1.622080E+00	2.594840E+00
2.467700E+00	1.607160E+00	2.712740E+00
4.707590E+00	5.028640E+00	3.957870E+00
4.710500E+00	5.050870E+00	4.016680E+00
2.413570E+00	1.736150E+00	2.625350E+00
2.395950E+00	1.677920E+00	2.713950E+00
4.552530E+00	5.149250E+00	3.840430E+00
4.603220E+00	5.119750E+00	3.930280E+00
4.667680E+00	5.079490E+00	3.999740E+00
2.348880E+00	1.740560E+00	2.712500E+00
2.296600E+00	1.877890E+00	2.653430E+00
4.495420E+00	5.216420E+00	3.850300E+00
4.530380E+00	5.209110E+00	3.925400E+00
2.203460E+00	2.051560E+00	2.682650E+00
4.461140E+00	5.253920E+00	3.858510E+00
4.479160E+00	5.257170E+00	3.905320E+00
2.120590E+00	2.244980E+00	2.706600E+00
4.319480E+00	5.314800E+00	3.773620E+00
4.357360E+00	5.332100E+00	3.855260E+00
4.434650E+00	5.290760E+00	3.892570E+00
2.043780E+00	2.392510E+00	2.799550E+00
2.084650E+00	2.439670E+00	2.697030E+00
4.123340E+00	5.354820E+00	3.684900E+00
4.195720E+00	5.385590E+00	3.762790E+00
4.280560E+00	5.367990E+00	3.806040E+00
2.024190E+00	2.613320E+00	2.738010E+00
1.979700E+00	2.522250E+00	2.851750E+00
4.081840E+00	5.384740E+00	3.701960E+00
4.114010E+00	5.399020E+00	3.739720E+00
1.968250E+00	2.659440E+00	2.824790E+00
1.952020E+00	2.605770E+00	2.878180E+00
1.948480E+00	2.850180E+00	2.771780E+00
3.919370E+00	5.438350E+00	3.661400E+00
4.039600E+00	5.422340E+00	3.723720E+00
1.925280E+00	2.711880E+00	2.869170E+00
1.900910E+00	2.850490E+00	2.856380E+00
1.895620E+00	2.937070E+00	2.815810E+00
1.881670E+00	3.073540E+00	2.787900E+00
3.764790E+00	5.455690E+00	3.616540E+00
3.832130E+00	5.500710E+00	3.730790E+00
1.853840E+00	2.966450E+00	2.865720E+00
1.803290E+00	3.161100E+00	2.870500E+00
1.832170E+00	3.293650E+00	2.786220E+00
3.676970E+00	5.486860E+00	3.624110E+00
3.714750E+00	5.502440E+00	3.681730E+00
1.778890E+00	3.323030E+00	2.858860E+00
1.746920E+00	3.268370E+00	2.893870E+00
1.784790E+00	3.510150E+00	2.823930E+00
3.377070E+00	5.485960E+00	3.550880E+00
3.503300E+00	5.508970E+00	3.606260E+00
3.620500E+00	5.517330E+00	3.657700E+00
1.728430E+00	3.409830E+00	2.917930E+00
1.719930E+00	3.573230E+00	2.889130E+00
1.710160E+00	3.659740E+00	2.913740E+00
1.756780E+00	3.689080E+00	2.876890E+00
1.790770E+00	3.883500E+00	2.878800E+00
3.255620E+00	5.507830E+00	3.579700E+00
3.366100E+00	5.540040E+00	3.681130E+00
1.708440E+00	3.786330E+00	2.939500E+00
1.736060E+00	3.930390E+00	2.942000E+00
1.735860E+00	3.998930E+00	2.968760E+00
1.783410E+00	4.020150E+00	2.936080E+00
1.841240E+00	4.155650E+00	2.951290E+00
1.916830E+00	4.315000E+00	2.968290E+00
2.857820E+00	5.269560E+00	3.456640E+00
2.960260E+00	5.386150E+00	3.523490E+00
3.133920E+00	5.453730E+00	3.538720E+00
3.165250E+00	5.507330E+00	3.617860E+00
3.232160E+00	5.539190E+00	3.664420E+00
1.753280E+00	4.091610E+00	3.002470E+00
1.813690E+00	4.244040E+00	3.015780E+00
1.861630E+00	4.343520E+00	3.032260E+00
1.864010E+00	4.391060E+00	3.059590E+00
1.916120E+00	4.419850E+00	3.032320E+00
1.977850E+00	4.557240E+00	3.057840E+00
2.623520E+00	5.119550E+00	3.407820E+00
2.722930E+00	5.188600E+00	3.439010E+00
2.806610E+00	5.303520E+00	3.523450E+00
2.853890E+00	5.382990E+00	3.587310E+00
2.923780E+00	5.456690E+00	3.657640E+00
3.055790E+00	5.484830E+00	3.631790E+00
3.149720E+00	5.529670E+00	3.687700E+00
1.876130E+00	4.458430E+00	3.080760E+00
1.894230E+00	4.546100E+00	3.106360E+00
1.933440E+00	4.597870E+00	3.110730E+00
1.979590E+00	4.663310E+00	3.123130E+00
2.054820E+00	4.782740E+00	3.166140E+00
2.303790E+00	4.963490E+00	3.309140E+00
2.354350E+00	5.002660E+00	3.351760E+00
2.433950E+00	5.068820E+00	3.430740E+00
2.579390E+00	5.155070E+00	3.480670E+00
2.688690E+00	5.258870E+00	3.542380E+00
2.763760E+00	5.347830E+00	3.600340E+00
2.822220E+00	5.413560E+00	3.659760E+00
1.891630E+00	4.618410E+00	3.157090E+00
1.955220E+00	4.715070E+00	3.182190E+00
1.980870E+00	4.774030E+00	3.224490E+00
2.024430E+00	4.812620E+00	3.234550E+00
2.071760E+00	4.849840E+00	3.262970E+00
2.146410E+00	4.914870E+00	3.335680E+00
2.269930E+00	4.986500E+00	3.372580E+00
2.348310E+00	5.033540E+00	3.416860E+00
1.995030E+00	4.824170E+00	3.294100E+00
2.062060E+00	4.878010E+00	3.324960E+00
5.665760E+00	2.149900E+00	3.438760E+00
5.743610E+00	2.292800E+00	3.498230E+00
5.691300E+00	2.200010E+00	3.524330E+00
5.797140E+00	2.391620E+00	3.541680E+00
5.848110E+00	2.540420E+00	3.496410E+00
5.850530E+00	2.498470E+00	3.586140E+00
5.897140E+00	2.641830E+00	3.558310E+00
5.941940E+00	2.798130E+00	3.595100E+00
5.943460E+00	2.938620E+00	3.578580E+00
5.967750E+00	2.893290E+00	3.650840E+00
5.970960E+00	3.023350E+00	3.645270E+00
5.377250E+00	1.903780E+00	3.574560E+00
5.336790E+00	1.870990E+00	3.555470E+00
5.373920E+00	1.890090E+00	3.474650E+00
5.458950E+00	1.965780E+00	3.525490E+00
5.592740E+00	2.078170E+00	3.538460E+00
5.935210E+00	3.174440E+00	3.601720E+00
5.925770E+00	3.291220E+00	3.662870E+00
5.919400E+00	3.385080E+00	3.705230E+00
4.844890E+00	1.497850E+00	3.555270E+00
4.792360E+00	1.477750E+00	3.519190E+00
4.834480E+00	1.497350E+00	3.431010E+00
4.934990E+00	1.548060E+00	3.488230E+00
5.051490E+00	1.629470E+00	3.523490E+00
5.160420E+00	1.727170E+00	3.560780E+00
5.277600E+00	1.822130E+00	3.513650E+00
5.866390E+00	3.518270E+00	3.718170E+00
5.808930E+00	3.648380E+00	3.735580E+00
5.791720E+00	3.709900E+00	3.782440E+00
4.704620E+00	1.461580E+00	3.436020E+00
5.740330E+00	3.819360E+00	3.802290E+00
5.687480E+00	3.926530E+00	3.826470E+00
5.666000E+00	3.980520E+00	3.878190E+00
5.636800E+00	4.045130E+00	3.936190E+00
4.555340E+00	1.426770E+00	3.390050E+00
4.470610E+00	1.415200E+00	3.374490E+00
4.492720E+00	1.412800E+00	3.275310E+00
5.571180E+00	4.126810E+00	3.910620E+00
5.537760E+00	4.182570E+00	3.984460E+00
4.353060E+00	1.400380E+00	3.292920E+00
5.464800E+00	4.247670E+00	3.965510E+00
5.433800E+00	4.290060E+00	4.021630E+00
4.169750E+00	1.341860E+00	3.220920E+00
4.044680E+00	1.313990E+00	3.170980E+00
4.093150E+00	1.315850E+00	3.083970E+00
5.380180E+00	4.361440E+00	4.043970E+00
5.329900E+00	4.426160E+00	4.038530E+00
5.356130E+00	4.411370E+00	4.085380E+00
5.330780E+00	4.454940E+00	4.093180E+00
3.937180E+00	1.272490E+00	2.963560E+00
3.893970E+00	1.273120E+00	3.184570E+00
5.301740E+00	4.533720E+00	4.114430E+00
5.276260E+00	4.600070E+00	4.102530E+00
5.299130E+00	4.587740E+00	4.152870E+00
5.287110E+00	4.630510E+00	4.157170E+00
3.745830E+00	1.232540E+00	3.143790E+00
3.650160E+00	1.223870E+00	3.092630E+00
3.708470E+00	1.220940E+00	2.988360E+00
5.233090E+00	4.750220E+00	4.126530E+00
5.264420E+00	4.703030E+00	4.172720E+00
5.236540E+00	4.775790E+00	4.185140E+00
3.483750E+00	1.201530E+00	3.014420E+00
5.185820E+00	4.866830E+00	4.193880E+00
5.202970E+00	4.837560E+00	4.196900E+00
5.189540E+00	4.866860E+00	4.224380E+00
3.253940E+00	1.211110E+00	2.899170E+00
5.098100E+00	4.908800E+00	4.198610E+00
5.163040E+00	4.882040E+00	4.219880E+00
3.077800E+00	1.238990E+00	2.858530E+00
5.049100E+00	4.928620E+00	4.148810E+00
5.046060E+00	4.937780E+00	4.208910E+00
2.920650E+00	1.280890E+00	2.842870E+00
4.949720E+00	4.972120E+00	4.176160E+00
5.010270E+00	4.950480E+00	4.192560E+00
2.776080E+00	1.334240E+00	2.833780E+00
4.843110E+00	5.005030E+00	4.136940E+00
4.893290E+00	4.992100E+00	4.169650E+00
2.638510E+00	1.403060E+00	2.831550E+00
4.797850E+00	5.017190E+00	4.088680E+00
4.797970E+00	5.032680E+00	4.148130E+00
2.504900E+00	1.498590E+00	2.835330E+00
4.706780E+00	5.089330E+00	4.105830E+00
4.765860E+00	5.050060E+00	4.128630E+00
2.364330E+00	1.641170E+00	2.819940E+00
4.620640E+00	5.142330E+00	4.026980E+00
4.648740E+00	5.131790E+00	4.084220E+00
2.239180E+00	1.761680E+00	2.867290E+00
2.290720E+00	1.783370E+00	2.764810E+00
4.566680E+00	5.204950E+00	4.014570E+00
2.215550E+00	1.899280E+00	2.772930E+00
2.157410E+00	1.885850E+00	2.875760E+00
4.478500E+00	5.306370E+00	4.003480E+00
2.131970E+00	2.038130E+00	2.808730E+00
2.063010E+00	1.962700E+00	2.956160E+00
4.406260E+00	5.339980E+00	3.941820E+00
4.412560E+00	5.366890E+00	3.990570E+00
2.051140E+00	2.188080E+00	2.858950E+00
1.988850E+00	2.159010E+00	2.983560E+00
4.236330E+00	5.413620E+00	3.843640E+00
4.274740E+00	5.431510E+00	3.930680E+00
4.362660E+00	5.390960E+00	3.965330E+00
1.987550E+00	2.351390E+00	2.913930E+00
1.932160E+00	2.323000E+00	3.016840E+00
4.096700E+00	5.450310E+00	3.815330E+00
4.185390E+00	5.450650E+00	3.883410E+00
1.924740E+00	2.533080E+00	2.945340E+00
1.906160E+00	2.435040E+00	3.037670E+00
3.967300E+00	5.488670E+00	3.775450E+00
4.019510E+00	5.506800E+00	3.898410E+00
1.876280E+00	2.552320E+00	3.049300E+00
1.829100E+00	2.710360E+00	3.075860E+00
1.862920E+00	2.773820E+00	2.950940E+00
3.897390E+00	5.516540E+00	3.790510E+00
3.931690E+00	5.524110E+00	3.846760E+00
1.805130E+00	2.869540E+00	3.024170E+00
1.774370E+00	2.850370E+00	3.108480E+00
1.793570E+00	2.996290E+00	2.947100E+00
3.695740E+00	5.550110E+00	3.785760E+00
3.847440E+00	5.533930E+00	3.830030E+00
1.739030E+00	3.002870E+00	3.033720E+00
1.704590E+00	2.983280E+00	3.124310E+00
1.713440E+00	3.201810E+00	2.960860E+00
3.524860E+00	5.553400E+00	3.720990E+00
3.558960E+00	5.576480E+00	3.814050E+00
1.682560E+00	3.117440E+00	3.073290E+00
1.661810E+00	3.071330E+00	3.132820E+00
1.629300E+00	3.258940E+00	3.041220E+00
1.655360E+00	3.395160E+00	2.996770E+00
1.656980E+00	3.598770E+00	2.952880E+00
3.437850E+00	5.562250E+00	3.747510E+00
3.476420E+00	5.573320E+00	3.796210E+00
1.627450E+00	3.171540E+00	3.125630E+00
1.580670E+00	3.298750E+00	3.100600E+00
1.605130E+00	3.383510E+00	3.063090E+00
1.591310E+00	3.519260E+00	3.032680E+00
1.600190E+00	3.651210E+00	3.027950E+00
1.636880E+00	3.772040E+00	3.009790E+00
1.680830E+00	3.945810E+00	3.001570E+00
3.225860E+00	5.571650E+00	3.780070E+00
3.383700E+00	5.573940E+00	3.796440E+00
1.550150E+00	3.453380E+00	3.127060E+00
1.547270E+00	3.623140E+00	3.087640E+00
1.576250E+00	3.751300E+00	3.075760E+00
1.608320E+00	3.887720E+00	3.067160E+00
1.637870E+00	3.990740E+00	3.070540E+00
1.640880E+00	4.047700E+00	3.098810E+00
1.683250E+00	4.068470E+00	3.062400E+00
1.732890E+00	4.194510E+00	3.071740E+00
1.803410E+00	4.345340E+00	3.088420E+00
3.000460E+00	5.502480E+00	3.694050E+00
3.075710E+00	5.534610E+00	3.742600E+00
3.112980E+00	5.563290E+00	3.819690E+00
1.652840E+00	4.131900E+00	3.127920E+00
1.705960E+00	4.275340E+00	3.137230E+00
1.754010E+00	4.378720E+00	3.153710E+00
1.751540E+00	4.429110E+00	3.178590E+00
1.813110E+00	4.482940E+00	3.143280E+00
2.464700E+00	5.174070E+00	3.561740E+00
2.588540E+00	5.241790E+00	3.580120E+00
2.666350E+00	5.322250E+00	3.638420E+00
2.743930E+00	5.400450E+00	3.697710E+00
2.823590E+00	5.481670E+00	3.780510E+00
2.960600E+00	5.524710E+00	3.773430E+00
3.044970E+00	5.557460E+00	3.829710E+00
1.750280E+00	4.488420E+00	3.204410E+00
1.757310E+00	4.550040E+00	3.235660E+00
1.807440E+00	4.582880E+00	3.204370E+00
1.883270E+00	4.715200E+00	3.255550E+00
2.183880E+00	5.003100E+00	3.475890E+00
2.335870E+00	5.073820E+00	3.502250E+00
2.366120E+00	5.154910E+00	3.598130E+00
2.412910E+00	5.221920E+00	3.658280E+00
2.538500E+00	5.296140E+00	3.674680E+00
2.647130E+00	5.387870E+00	3.741110E+00
2.717960E+00	5.450890E+00	3.786220E+00
1.778740E+00	4.616450E+00	3.271420E+00
1.808340E+00	4.698700E+00	3.318890E+00
1.850180E+00	4.751620E+00	3.326540E+00
1.912660E+00	4.809850E+00	3.353440E+00
2.035730E+00	4.908290E+00	3.405260E+00
2.088760E+00	4.986070E+00	3.513410E+00
2.140920E+00	5.044750E+00	3.578890E+00
2.264620E+00	5.114460E+00	3.598250E+00
2.339760E+00	5.180140E+00	3.645340E+00
1.812560E+00	4.768720E+00	3.387620E+00
1.917940E+00	4.875440E+00	3.461650E+00
2.015570E+00	4.960150E+00	3.525900E+00
2.072600E+00	5.008490E+00	3.565700E+00
5.734850E+00	2.273610E+00	3.584050E+00
5.826320E+00	2.406500E+00	3.652690E+00
5.763290E+00	2.303490E+00	3.672040E+00
5.879530E+00	2.503190E+00	3.678030E+00
5.937650E+00	2.643990E+00	3.687240E+00
5.981620E+00	2.775120E+00	3.709120E+00
5.999470E+00	2.896640E+00	3.735020E+00
6.017450E+00	3.014220E+00	3.768110E+00
4.967850E+00	1.560740E+00	3.789820E+00
4.936720E+00	1.542510E+00	3.749210E+00
4.987270E+00	1.577170E+00	3.669420E+00
5.083410E+00	1.654860E+00	3.661650E+00
5.031230E+00	1.606840E+00	3.783760E+00
5.136830E+00	1.702500E+00	3.673990E+00
5.107420E+00	1.673640E+00	3.771160E+00
5.174050E+00	1.736290E+00	3.719240E+00
5.315980E+00	1.855550E+00	3.651730E+00
5.398310E+00	1.919240E+00	3.655730E+00
5.478320E+00	1.985620E+00	3.688660E+00
5.572060E+00	2.067780E+00	3.723900E+00
5.675340E+00	2.176570E+00	3.671600E+00
5.983260E+00	3.153030E+00	3.712230E+00
5.965990E+00	3.287340E+00	3.766490E+00
5.936350E+00	3.404180E+00	3.768610E+00
5.962450E+00	3.356920E+00	3.827980E+00
5.928040E+00	3.466840E+00	3.844100E+00
4.762570E+00	1.473200E+00	3.658100E+00
4.879280E+00	1.518280E+00	3.694570E+00
5.233400E+00	1.791200E+00	3.643710E+00
5.851320E+00	3.618210E+00	3.818670E+00
5.805560E+00	3.717780E+00	3.845680E+00
5.844150E+00	3.670120E+00	3.896050E+00
5.802190E+00	3.768070E+00	3.920660E+00
4.639510E+00	1.444080E+00	3.658320E+00
4.557350E+00	1.427260E+00	3.646340E+00
4.585720E+00	1.433530E+00	3.535920E+00
5.732330E+00	3.887300E+00	3.898070E+00
5.705640E+00	3.959470E+00	3.963470E+00
5.674320E+00	4.026600E+00	4.026140E+00
4.459370E+00	1.416250E+00	3.567650E+00
5.608700E+00	4.108550E+00	4.002230E+00
5.572880E+00	4.161650E+00	4.075430E+00
4.296880E+00	1.400890E+00	3.534890E+00
4.202950E+00	1.374830E+00	3.517690E+00
4.222940E+00	1.374300E+00	3.392490E+00
5.494990E+00	4.237200E+00	4.062570E+00
5.442280E+00	4.296270E+00	4.081110E+00
5.477580E+00	4.268000E+00	4.132520E+00
5.434620E+00	4.323540E+00	4.139610E+00
4.081360E+00	1.337410E+00	3.427300E+00
[truncated: 21,888 more rows]
