# Supplementary material for: A New MRI-Based Model of Heart Function with Coupled Hemodynamics and Application to Normal and Diseased Canine Left Ventricles
Source: Front Bioeng Biotechnol. 2015 Sep 23;3:140. doi: 10.3389/fbioe.2015.00140 (PMC4585083; doi:10.3389/fbioe.2015.00140)
Supplement: Supplementary file 6 [file Data_Sheet_6.ZIP › Case3_HF_SR_Diastole/nodes/case3_diastole_time_0.2600.csv]

4.665180E+00	4.010480E+00	1.977640E+00
4.586690E+00	3.988000E+00	1.894520E+00
4.623860E+00	4.048490E+00	1.975050E+00
4.613620E+00	4.102820E+00	2.022760E+00
4.688030E+00	4.066250E+00	2.071010E+00
4.644690E+00	4.148520E+00	2.105370E+00
4.546930E+00	4.085410E+00	1.951560E+00
4.451810E+00	4.058160E+00	1.860800E+00
4.549500E+00	4.174950E+00	2.047750E+00
4.526340E+00	4.256940E+00	2.119430E+00
4.611910E+00	4.224140E+00	2.160840E+00
4.568310E+00	4.273970E+00	2.181280E+00
4.455350E+00	4.148490E+00	1.936030E+00
4.391460E+00	4.113390E+00	1.863930E+00
4.427540E+00	4.250670E+00	2.028400E+00
4.475270E+00	4.287370E+00	2.108840E+00
4.505760E+00	4.309820E+00	2.171440E+00
4.358520E+00	4.175770E+00	1.904510E+00
4.330390E+00	4.240510E+00	1.959700E+00
4.347980E+00	4.274180E+00	2.002490E+00
4.352050E+00	4.304100E+00	2.044900E+00
4.432210E+00	4.309250E+00	2.102600E+00
4.294610E+00	4.273070E+00	1.981450E+00
4.933500E+00	3.650850E+00	2.009630E+00
4.867880E+00	3.621190E+00	1.905280E+00
4.885980E+00	3.716520E+00	1.995270E+00
4.870250E+00	3.818460E+00	2.068070E+00
4.955480E+00	3.710330E+00	2.082040E+00
4.876090E+00	3.942300E+00	2.179580E+00
4.970910E+00	3.818330E+00	2.196650E+00
4.868130E+00	4.033470E+00	2.288020E+00
4.977630E+00	3.949930E+00	2.338740E+00
4.917230E+00	4.056350E+00	2.386830E+00
4.787120E+00	3.771290E+00	1.918610E+00
4.731630E+00	3.682860E+00	1.785260E+00
4.740370E+00	3.941180E+00	2.009020E+00
4.787360E+00	4.044110E+00	2.179830E+00
4.808720E+00	4.090190E+00	2.270620E+00
4.844440E+00	4.115860E+00	2.363970E+00
4.634440E+00	3.689850E+00	1.692010E+00
4.520290E+00	3.645060E+00	1.573740E+00
4.556170E+00	3.742970E+00	1.671120E+00
4.616340E+00	3.823020E+00	1.792700E+00
4.727670E+00	4.164610E+00	2.249160E+00
4.716630E+00	4.245760E+00	2.369570E+00
4.806560E+00	4.195580E+00	2.429660E+00
4.753640E+00	4.260830E+00	2.465820E+00
4.468510E+00	3.784860E+00	1.638060E+00
4.397870E+00	3.712970E+00	1.525440E+00
4.430410E+00	3.940460E+00	1.732550E+00
4.609800E+00	4.284670E+00	2.275030E+00
4.678020E+00	4.308460E+00	2.419390E+00
4.320380E+00	3.803600E+00	1.562720E+00
4.228000E+00	3.958820E+00	1.657580E+00
4.318020E+00	4.072940E+00	1.802980E+00
4.509280E+00	4.359390E+00	2.258350E+00
4.583000E+00	4.373530E+00	2.383530E+00
4.198180E+00	4.073770E+00	1.753270E+00
4.142060E+00	4.026540E+00	1.686130E+00
4.227400E+00	4.197470E+00	1.883470E+00
4.396920E+00	4.361680E+00	2.148110E+00
4.443000E+00	4.446480E+00	2.310520E+00
4.493250E+00	4.478750E+00	2.409050E+00
4.556090E+00	4.446140E+00	2.450800E+00
4.513860E+00	4.501830E+00	2.484870E+00
4.104530E+00	4.104430E+00	1.737050E+00
4.062910E+00	4.212570E+00	1.841650E+00
4.149590E+00	4.263720E+00	1.918350E+00
4.232820E+00	4.320860E+00	2.011550E+00
4.280480E+00	4.424170E+00	2.152750E+00
4.301010E+00	4.498580E+00	2.251750E+00
4.371990E+00	4.514760E+00	2.335570E+00
4.444910E+00	4.510100E+00	2.400880E+00
4.088060E+00	4.304660E+00	1.934620E+00
4.005460E+00	4.267460E+00	1.886050E+00
4.118600E+00	4.401500E+00	2.034550E+00
4.171200E+00	4.494140E+00	2.165700E+00
4.238030E+00	4.530900E+00	2.245430E+00
4.286710E+00	4.555780E+00	2.329700E+00
3.994320E+00	4.331540E+00	1.937820E+00
4.008040E+00	4.411090E+00	2.011330E+00
4.067800E+00	4.459370E+00	2.081890E+00
4.068190E+00	4.501370E+00	2.128550E+00
4.092280E+00	4.542980E+00	2.183800E+00
4.185840E+00	4.561030E+00	2.252420E+00
3.991990E+00	4.471100E+00	2.084340E+00
4.032800E+00	4.519620E+00	2.142160E+00
5.238200E+00	3.693880E+00	2.429920E+00
5.195160E+00	3.648570E+00	2.353450E+00
5.178330E+00	3.731370E+00	2.382460E+00
5.177260E+00	3.793340E+00	2.437410E+00
5.110900E+00	3.455960E+00	2.121710E+00
5.072180E+00	3.373070E+00	2.033530E+00
5.008210E+00	3.560980E+00	2.062040E+00
5.038470E+00	3.692280E+00	2.173980E+00
5.128500E+00	3.572630E+00	2.225440E+00
5.091150E+00	3.783140E+00	2.330700E+00
5.061280E+00	3.904390E+00	2.387360E+00
5.113520E+00	3.895100E+00	2.447270E+00
5.050350E+00	3.966920E+00	2.443940E+00
5.018390E+00	3.306400E+00	1.931010E+00
4.937320E+00	3.275600E+00	1.795690E+00
4.948360E+00	3.444010E+00	1.899920E+00
4.908480E+00	4.113840E+00	2.455270E+00
4.981010E+00	4.051140E+00	2.479220E+00
4.938530E+00	4.114040E+00	2.520860E+00
4.811980E+00	3.266350E+00	1.627110E+00
4.690370E+00	3.210240E+00	1.464080E+00
4.703710E+00	3.362540E+00	1.563560E+00
4.753280E+00	3.497190E+00	1.683970E+00
4.865070E+00	4.151480E+00	2.444280E+00
4.888170E+00	4.160190E+00	2.524280E+00
4.567270E+00	3.454960E+00	1.482620E+00
4.454630E+00	3.336460E+00	1.325570E+00
4.733750E+00	4.301630E+00	2.533670E+00
4.825130E+00	4.232710E+00	2.580810E+00
4.779530E+00	4.300670E+00	2.629090E+00
4.305910E+00	3.352670E+00	1.237900E+00
4.156610E+00	3.299850E+00	1.135520E+00
4.203640E+00	3.437430E+00	1.237970E+00
4.297820E+00	3.581300E+00	1.370780E+00
4.661930E+00	4.361290E+00	2.492500E+00
4.716790E+00	4.350300E+00	2.599260E+00
4.091070E+00	3.493040E+00	1.212910E+00
4.012930E+00	3.402460E+00	1.122620E+00
4.038020E+00	3.660090E+00	1.311440E+00
4.140300E+00	3.810670E+00	1.482750E+00
4.613640E+00	4.402720E+00	2.468050E+00
4.640030E+00	4.412290E+00	2.556610E+00
3.928030E+00	3.511530E+00	1.171030E+00
3.844910E+00	3.698460E+00	1.305130E+00
3.981620E+00	3.803680E+00	1.415460E+00
4.040410E+00	3.961670E+00	1.588490E+00
4.542490E+00	4.504060E+00	2.550070E+00
4.576020E+00	4.476260E+00	2.564000E+00
4.557760E+00	4.506770E+00	2.587170E+00
3.875710E+00	3.860920E+00	1.443360E+00
3.773130E+00	3.791780E+00	1.371090E+00
3.876960E+00	3.986850E+00	1.580650E+00
3.969380E+00	4.099580E+00	1.703050E+00
4.376940E+00	4.554250E+00	2.399240E+00
4.450300E+00	4.549320E+00	2.480510E+00
4.519940E+00	4.525940E+00	2.561620E+00
3.758340E+00	3.890690E+00	1.451770E+00
3.772330E+00	4.006190E+00	1.582150E+00
3.854090E+00	4.089610E+00	1.670180E+00
3.906260E+00	4.225990E+00	1.824480E+00
4.330950E+00	4.580910E+00	2.398210E+00
4.365310E+00	4.601870E+00	2.469420E+00
3.761040E+00	4.111440E+00	1.679250E+00
3.782090E+00	4.220770E+00	1.803120E+00
3.831590E+00	4.282830E+00	1.872940E+00
3.896230E+00	4.370020E+00	1.957250E+00
4.107550E+00	4.599170E+00	2.266980E+00
4.208190E+00	4.609220E+00	2.354540E+00
4.290360E+00	4.604090E+00	2.404500E+00
3.761920E+00	4.310700E+00	1.901660E+00
3.823250E+00	4.412170E+00	1.998050E+00
3.829860E+00	4.461960E+00	2.060540E+00
3.898020E+00	4.468980E+00	2.072600E+00
3.992930E+00	4.547780E+00	2.178240E+00
4.036470E+00	4.623070E+00	2.280240E+00
4.118440E+00	4.668630E+00	2.387470E+00
3.860380E+00	4.525480E+00	2.144550E+00
3.949520E+00	4.613930E+00	2.246260E+00
4.011870E+00	4.662250E+00	2.337840E+00
5.333610E+00	3.541940E+00	2.470280E+00
5.330430E+00	3.469400E+00	2.427100E+00
5.279030E+00	3.581370E+00	2.419140E+00
5.312250E+00	3.630960E+00	2.494790E+00
5.290810E+00	3.073580E+00	2.201870E+00
5.247610E+00	2.999710E+00	2.114840E+00
5.240700E+00	3.139470E+00	2.150750E+00
5.197840E+00	3.336980E+00	2.186610E+00
5.301150E+00	3.180430E+00	2.263570E+00
5.240710E+00	3.495920E+00	2.335960E+00
5.307650E+00	3.342540E+00	2.349710E+00
5.180320E+00	3.872900E+00	2.534730E+00
5.251890E+00	3.758640E+00	2.523590E+00
5.184560E+00	3.924560E+00	2.602650E+00
5.261820E+00	3.860630E+00	2.643320E+00
5.200550E+00	3.969260E+00	2.675820E+00
5.180860E+00	2.939380E+00	1.985800E+00
5.124460E+00	2.843900E+00	1.856940E+00
5.102760E+00	2.976680E+00	1.880520E+00
5.116320E+00	3.150000E+00	1.986700E+00
5.096800E+00	3.994260E+00	2.579340E+00
5.072720E+00	4.090000E+00	2.677510E+00
5.154610E+00	4.048410E+00	2.729320E+00
5.101990E+00	4.113200E+00	2.758650E+00
5.018270E+00	2.775070E+00	1.677380E+00
4.914390E+00	2.674620E+00	1.514140E+00
4.926150E+00	2.832550E+00	1.569860E+00
4.962800E+00	3.005780E+00	1.684440E+00
4.977670E+00	4.120010E+00	2.605540E+00
5.032950E+00	4.154870E+00	2.720290E+00
4.791590E+00	2.922060E+00	1.444170E+00
4.674050E+00	2.779420E+00	1.294990E+00
4.905090E+00	4.181680E+00	2.604390E+00
4.937900E+00	4.212530E+00	2.690250E+00
4.505680E+00	2.772170E+00	1.129420E+00
4.335210E+00	2.711960E+00	1.001790E+00
4.375180E+00	2.885220E+00	1.062450E+00
4.460100E+00	3.057040E+00	1.184670E+00
4.780360E+00	4.344810E+00	2.689560E+00
4.852250E+00	4.293160E+00	2.717070E+00
4.822720E+00	4.341400E+00	2.753590E+00
4.198350E+00	3.024850E+00	1.028660E+00
4.012590E+00	2.897210E+00	9.015140E-01
4.716210E+00	4.401690E+00	2.663760E+00
4.782610E+00	4.386590E+00	2.754030E+00
3.919100E+00	3.259870E+00	1.031500E+00
3.743390E+00	3.076860E+00	9.519140E-01
4.648200E+00	4.453750E+00	2.637840E+00
4.708650E+00	4.454660E+00	2.728900E+00
3.688040E+00	3.312620E+00	1.055350E+00
3.544140E+00	3.221560E+00	1.024990E+00
3.745260E+00	3.507290E+00	1.154090E+00
4.591380E+00	4.518860E+00	2.663790E+00
3.566750E+00	3.451050E+00	1.129320E+00
3.416810E+00	3.376430E+00	1.136320E+00
3.644560E+00	3.707030E+00	1.301890E+00
4.468700E+00	4.580070E+00	2.589740E+00
4.530330E+00	4.588460E+00	2.689950E+00
3.458850E+00	3.561780E+00	1.226540E+00
3.361700E+00	3.471740E+00	1.203210E+00
3.477620E+00	3.738600E+00	1.356440E+00
3.626020E+00	3.941580E+00	1.515880E+00
4.370970E+00	4.647710E+00	2.574150E+00
4.456390E+00	4.644150E+00	2.665310E+00
3.351970E+00	3.586510E+00	1.289520E+00
3.370320E+00	3.737820E+00	1.389090E+00
3.464840E+00	3.860870E+00	1.461720E+00
3.498750E+00	3.991820E+00	1.586340E+00
3.641440E+00	4.150590E+00	1.728760E+00
4.260300E+00	4.669690E+00	2.481880E+00
4.315060E+00	4.686600E+00	2.577680E+00
4.364550E+00	4.711700E+00	2.661020E+00
3.369060E+00	3.861550E+00	1.499370E+00
3.404720E+00	3.998980E+00	1.619160E+00
3.498830E+00	4.092060E+00	1.684650E+00
3.550460E+00	4.190270E+00	1.784830E+00
3.643040E+00	4.287610E+00	1.894470E+00
3.741250E+00	4.425070E+00	2.028980E+00
4.173950E+00	4.708330E+00	2.469580E+00
4.191180E+00	4.740820E+00	2.549310E+00
4.271780E+00	4.723130E+00	2.597310E+00
3.417060E+00	4.119980E+00	1.737310E+00
3.532760E+00	4.270140E+00	1.889070E+00
3.620910E+00	4.361450E+00	1.972960E+00
3.653810E+00	4.430640E+00	2.049030E+00
3.704610E+00	4.470490E+00	2.096340E+00
3.761680E+00	4.525850E+00	2.153230E+00
3.853770E+00	4.612860E+00	2.234980E+00
3.934630E+00	4.672530E+00	2.331710E+00
4.015470E+00	4.726450E+00	2.427630E+00
4.113100E+00	4.737460E+00	2.478050E+00
3.658560E+00	4.499820E+00	2.140940E+00
3.749990E+00	4.607540E+00	2.234700E+00
3.844580E+00	4.680520E+00	2.322810E+00
3.915630E+00	4.722720E+00	2.393540E+00
5.421770E+00	2.906050E+00	2.352490E+00
5.386430E+00	2.800040E+00	2.263130E+00
5.347170E+00	2.994190E+00	2.270180E+00
5.376430E+00	3.194370E+00	2.379580E+00
5.433490E+00	3.036430E+00	2.415080E+00
5.377990E+00	3.352220E+00	2.439500E+00
5.437720E+00	3.235910E+00	2.486890E+00
5.389670E+00	3.487400E+00	2.541310E+00
5.338220E+00	3.707630E+00	2.610550E+00
5.413390E+00	3.624120E+00	2.656260E+00
5.332440E+00	3.801550E+00	2.682610E+00
5.396520E+00	3.748960E+00	2.736200E+00
5.333150E+00	3.860450E+00	2.747830E+00
5.337690E+00	2.700460E+00	2.165500E+00
5.278690E+00	2.613920E+00	2.067080E+00
5.267890E+00	2.797210E+00	2.077660E+00
5.215210E+00	4.003490E+00	2.749310E+00
5.278680E+00	3.951190E+00	2.783590E+00
5.222000E+00	4.027750E+00	2.826120E+00
5.219930E+00	2.520440E+00	1.945750E+00
5.142740E+00	2.432660E+00	1.811010E+00
5.140600E+00	2.617580E+00	1.818570E+00
5.078680E+00	4.157780E+00	2.817400E+00
5.166500E+00	4.099580E+00	2.861240E+00
5.121440E+00	4.165770E+00	2.898880E+00
5.044370E+00	2.346810E+00	1.666000E+00
4.900810E+00	2.290590E+00	1.500610E+00
4.990040E+00	2.457660E+00	1.587070E+00
5.009930E+00	4.203380E+00	2.784320E+00
5.047460E+00	4.218200E+00	2.880180E+00
4.683130E+00	2.530940E+00	1.261180E+00
4.629950E+00	2.304010E+00	1.222700E+00
4.947950E+00	4.264600E+00	2.816040E+00
4.940930E+00	4.306730E+00	2.868340E+00
4.997150E+00	4.289250E+00	2.907970E+00
4.953730E+00	4.338180E+00	2.908410E+00
4.473910E+00	2.247450E+00	1.101640E+00
4.273050E+00	2.339070E+00	9.703970E-01
4.419920E+00	2.433890E+00	1.043380E+00
4.871150E+00	4.348830E+00	2.837740E+00
4.858960E+00	4.430110E+00	2.901350E+00
4.933940E+00	4.397960E+00	2.933640E+00
4.911030E+00	4.445430E+00	2.948870E+00
4.134930E+00	2.575590E+00	8.865630E-01
4.000080E+00	2.361760E+00	8.351590E-01
4.782550E+00	4.431240E+00	2.829240E+00
4.790520E+00	4.484860E+00	2.897340E+00
4.869590E+00	4.483880E+00	2.955940E+00
3.844180E+00	2.743610E+00	8.383970E-01
3.651300E+00	2.644780E+00	8.304500E-01
4.695000E+00	4.509080E+00	2.824660E+00
4.747680E+00	4.523210E+00	2.899300E+00
4.793860E+00	4.546550E+00	2.968010E+00
3.570560E+00	2.956840E+00	9.229910E-01
3.400980E+00	2.866130E+00	9.462380E-01
4.594970E+00	4.567840E+00	2.775470E+00
4.645650E+00	4.567180E+00	2.858470E+00
4.709360E+00	4.558650E+00	2.910740E+00
3.381980E+00	3.150800E+00	1.042230E+00
3.233380E+00	3.067530E+00	1.085080E+00
4.524830E+00	4.630390E+00	2.756190E+00
4.583360E+00	4.613640E+00	2.847030E+00
3.267950E+00	3.367330E+00	1.197240E+00
3.131370E+00	3.222330E+00	1.207450E+00
4.453630E+00	4.694170E+00	2.739110E+00
4.515320E+00	4.675380E+00	2.831470E+00
3.152620E+00	3.394000E+00	1.272330E+00
3.095230E+00	3.312270E+00	1.280030E+00
3.237660E+00	3.630910E+00	1.389100E+00
4.402620E+00	4.733110E+00	2.736510E+00
4.438120E+00	4.743620E+00	2.824400E+00
3.100980E+00	3.438160E+00	1.347870E+00
3.128470E+00	3.610670E+00	1.446870E+00
3.180150E+00	3.729790E+00	1.484570E+00
3.265050E+00	3.907710E+00	1.601720E+00
4.231470E+00	4.760050E+00	2.618220E+00
4.279120E+00	4.783110E+00	2.687280E+00
4.357900E+00	4.768170E+00	2.746090E+00
3.121100E+00	3.745760E+00	1.540120E+00
3.153250E+00	3.901510E+00	1.656390E+00
3.209790E+00	3.990460E+00	1.693670E+00
3.284080E+00	4.091730E+00	1.754190E+00
3.409210E+00	4.241150E+00	1.891010E+00
3.537580E+00	4.387200E+00	2.015160E+00
4.063870E+00	4.762820E+00	2.495080E+00
4.096870E+00	4.789200E+00	2.563270E+00
4.188390E+00	4.796230E+00	2.635170E+00
3.150550E+00	4.032930E+00	1.756640E+00
3.275170E+00	4.201700E+00	1.890310E+00
3.389620E+00	4.335660E+00	2.001160E+00
3.472340E+00	4.423460E+00	2.082860E+00
3.484210E+00	4.468050E+00	2.138740E+00
3.552860E+00	4.484880E+00	2.139740E+00
3.630810E+00	4.590630E+00	2.230000E+00
3.736870E+00	4.693760E+00	2.338470E+00
3.847910E+00	4.735480E+00	2.392710E+00
3.918410E+00	4.783890E+00	2.464230E+00
4.018990E+00	4.785260E+00	2.511630E+00
3.512450E+00	4.530240E+00	2.195530E+00
3.559550E+00	4.615540E+00	2.258160E+00
3.631940E+00	4.665580E+00	2.300730E+00
3.657210E+00	4.712310E+00	2.355570E+00
3.708040E+00	4.758930E+00	2.411110E+00
3.805240E+00	4.769810E+00	2.424860E+00
3.573420E+00	4.685730E+00	2.331310E+00
3.636370E+00	4.737160E+00	2.384140E+00
5.536310E+00	2.991940E+00	2.597130E+00
5.534040E+00	2.899730E+00	2.554010E+00
5.498710E+00	3.055980E+00	2.532960E+00
5.479220E+00	3.289850E+00	2.599440E+00
5.541180E+00	3.115600E+00	2.636710E+00
5.468360E+00	3.487410E+00	2.669860E+00
5.534910E+00	3.317630E+00	2.705220E+00
5.461200E+00	3.628000E+00	2.735310E+00
5.528500E+00	3.498090E+00	2.790940E+00
5.451270E+00	3.696840E+00	2.780040E+00
5.486110E+00	3.643490E+00	2.806300E+00
5.452460E+00	3.737730E+00	2.853920E+00
5.446640E+00	2.645540E+00	2.362110E+00
5.402770E+00	2.520730E+00	2.278110E+00
5.383180E+00	2.643830E+00	2.242930E+00
5.477890E+00	2.813230E+00	2.422680E+00
5.336280E+00	3.899060E+00	2.815510E+00
5.381540E+00	3.840770E+00	2.838780E+00
5.350750E+00	3.921530E+00	2.888210E+00
5.348300E+00	2.421400E+00	2.186750E+00
5.268610E+00	2.337920E+00	2.087300E+00
5.281840E+00	2.466000E+00	2.071310E+00
5.232510E+00	4.057360E+00	2.894720E+00
5.295370E+00	4.010690E+00	2.930700E+00
5.243800E+00	4.088850E+00	2.957250E+00
5.189220E+00	2.233510E+00	1.956470E+00
5.109650E+00	2.135150E+00	1.841040E+00
5.124510E+00	2.276780E+00	1.810840E+00
5.119650E+00	4.206520E+00	2.951530E+00
5.196880E+00	4.158150E+00	2.989150E+00
5.150380E+00	4.222920E+00	3.028560E+00
4.980840E+00	2.030990E+00	1.724970E+00
4.834880E+00	2.006420E+00	1.547020E+00
4.957290E+00	2.129240E+00	1.617700E+00
5.077410E+00	4.267920E+00	2.977280E+00
5.079100E+00	4.305500E+00	3.027010E+00
5.125800E+00	4.270780E+00	3.074680E+00
5.090260E+00	4.325810E+00	3.080390E+00
4.686140E+00	2.120370E+00	1.324380E+00
4.620930E+00	1.918150E+00	1.371260E+00
5.024000E+00	4.354810E+00	2.998180E+00
5.029680E+00	4.409800E+00	3.054350E+00
5.073420E+00	4.377680E+00	3.109980E+00
5.044040E+00	4.436410E+00	3.111530E+00
4.355810E+00	2.117910E+00	1.076340E+00
4.968700E+00	4.458260E+00	3.022240E+00
4.954770E+00	4.532740E+00	3.088750E+00
5.025720E+00	4.491120E+00	3.142860E+00
4.998380E+00	4.546230E+00	3.156590E+00
4.072230E+00	2.094250E+00	9.431840E-01
3.876000E+00	2.152740E+00	8.964710E-01
3.930650E+00	2.232510E+00	8.634620E-01
4.886670E+00	4.530490E+00	3.019570E+00
4.890090E+00	4.577690E+00	3.081960E+00
4.946740E+00	4.585370E+00	3.143780E+00
3.756760E+00	2.350800E+00	8.383910E-01
3.630860E+00	2.206220E+00	8.938420E-01
4.838190E+00	4.574820E+00	3.035890E+00
4.838160E+00	4.605040E+00	3.086330E+00
4.876000E+00	4.632590E+00	3.159990E+00
3.482550E+00	2.559230E+00	8.780250E-01
3.312940E+00	2.500540E+00	9.595180E-01
4.649590E+00	4.612220E+00	2.923780E+00
4.719440E+00	4.608630E+00	2.992830E+00
4.783210E+00	4.608890E+00	3.059130E+00
4.812490E+00	4.633950E+00	3.127180E+00
3.246530E+00	2.791540E+00	1.006110E+00
3.101740E+00	2.733330E+00	1.074390E+00
4.580540E+00	4.667420E+00	2.916720E+00
4.640070E+00	4.667920E+00	3.025560E+00
3.097830E+00	2.992680E+00	1.137310E+00
2.990980E+00	2.933370E+00	1.208230E+00
4.514320E+00	4.720960E+00	2.897920E+00
4.559230E+00	4.723280E+00	2.975950E+00
3.028790E+00	3.205750E+00	1.287860E+00
2.948610E+00	3.059020E+00	1.287420E+00
4.476410E+00	4.755240E+00	2.894250E+00
4.503680E+00	4.759320E+00	2.939710E+00
2.932390E+00	3.198930E+00	1.377840E+00
2.905100E+00	3.375980E+00	1.487880E+00
3.021800E+00	3.491000E+00	1.462160E+00
4.318950E+00	4.803250E+00	2.759950E+00
4.357510E+00	4.812760E+00	2.835980E+00
4.448040E+00	4.790240E+00	2.910330E+00
2.948770E+00	3.553620E+00	1.561140E+00
2.895450E+00	3.482080E+00	1.570030E+00
3.023100E+00	3.785960E+00	1.656540E+00
4.118300E+00	4.851070E+00	2.661850E+00
4.217800E+00	4.852360E+00	2.727460E+00
4.288350E+00	4.832360E+00	2.775340E+00
2.900810E+00	3.615820E+00	1.634060E+00
2.921940E+00	3.777750E+00	1.718870E+00
2.967810E+00	3.878480E+00	1.747650E+00
3.018460E+00	4.004950E+00	1.799970E+00
3.140760E+00	4.160050E+00	1.898200E+00
3.258340E+00	4.299760E+00	2.002320E+00
3.388990E+00	4.433830E+00	2.123500E+00
3.988320E+00	4.851640E+00	2.604780E+00
4.073310E+00	4.886500E+00	2.686520E+00
4.139640E+00	4.916420E+00	2.775850E+00
2.911150E+00	3.907880E+00	1.799600E+00
2.946750E+00	4.045200E+00	1.883190E+00
3.037830E+00	4.130720E+00	1.920980E+00
3.120720E+00	4.250770E+00	2.003590E+00
3.227960E+00	4.372260E+00	2.092030E+00
3.316810E+00	4.467490E+00	2.188180E+00
3.442220E+00	4.574890E+00	2.254310E+00
3.799430E+00	4.844410E+00	2.513420E+00
3.891340E+00	4.886370E+00	2.607920E+00
3.934980E+00	4.929660E+00	2.681860E+00
4.034270E+00	4.921740E+00	2.716850E+00
2.976820E+00	4.181390E+00	2.003870E+00
3.094920E+00	4.324980E+00	2.095290E+00
3.202050E+00	4.432810E+00	2.183950E+00
3.310480E+00	4.540240E+00	2.260650E+00
3.384650E+00	4.620920E+00	2.314060E+00
3.398850E+00	4.669850E+00	2.362230E+00
3.475000E+00	4.680750E+00	2.353230E+00
3.609620E+00	4.775430E+00	2.430340E+00
3.667550E+00	4.862100E+00	2.520220E+00
3.726240E+00	4.912580E+00	2.602690E+00
3.830930E+00	4.915810E+00	2.628790E+00
3.441730E+00	4.745230E+00	2.427620E+00
3.556410E+00	4.848820E+00	2.499710E+00
3.626280E+00	4.900760E+00	2.566240E+00
5.613890E+00	3.262120E+00	2.843900E+00
5.615840E+00	3.192320E+00	2.820120E+00
5.583860E+00	3.315530E+00	2.800170E+00
5.579620E+00	3.417990E+00	2.838030E+00
5.608580E+00	3.343330E+00	2.870110E+00
5.582960E+00	3.482590E+00	2.905960E+00
5.539510E+00	2.549270E+00	2.546880E+00
5.499010E+00	2.453440E+00	2.477420E+00
5.495790E+00	2.602440E+00	2.453700E+00
5.543380E+00	2.766940E+00	2.539700E+00
5.562950E+00	2.660030E+00	2.594390E+00
5.576280E+00	2.887650E+00	2.647210E+00
5.593930E+00	3.121260E+00	2.742390E+00
5.523950E+00	3.624930E+00	2.885230E+00
5.501960E+00	3.726720E+00	2.948640E+00
5.447600E+00	2.366800E+00	2.402740E+00
5.376850E+00	2.282820E+00	2.325800E+00
5.397920E+00	2.395660E+00	2.300760E+00
5.435190E+00	3.850780E+00	2.971850E+00
5.373730E+00	3.948400E+00	2.976100E+00
5.404350E+00	3.928250E+00	3.027130E+00
5.363040E+00	3.986370E+00	3.059760E+00
5.304900E+00	2.197890E+00	2.246310E+00
5.232240E+00	2.103950E+00	2.158800E+00
5.252640E+00	2.216350E+00	2.116640E+00
5.255240E+00	4.113610E+00	3.025540E+00
5.295340E+00	4.066840E+00	3.041870E+00
5.267250E+00	4.123490E+00	3.111740E+00
5.125960E+00	1.986110E+00	2.056570E+00
5.045980E+00	1.934120E+00	1.936970E+00
5.099590E+00	2.027870E+00	1.921840E+00
5.167490E+00	4.231270E+00	3.094080E+00
5.206000E+00	4.192510E+00	3.105550E+00
5.189170E+00	4.244700E+00	3.172810E+00
4.896980E+00	1.887830E+00	1.732710E+00
5.107960E+00	4.342020E+00	3.136980E+00
5.138650E+00	4.305830E+00	3.158100E+00
5.134190E+00	4.361780E+00	3.212180E+00
4.650560E+00	1.811360E+00	1.493360E+00
4.475600E+00	1.746860E+00	1.409340E+00
4.524680E+00	1.830700E+00	1.360590E+00
5.065930E+00	4.457180E+00	3.168860E+00
5.093150E+00	4.421270E+00	3.191230E+00
5.087510E+00	4.475370E+00	3.244450E+00
4.323540E+00	1.893400E+00	1.187190E+00
4.192770E+00	1.767480E+00	1.206760E+00
5.000040E+00	4.584010E+00	3.209080E+00
5.044340E+00	4.533070E+00	3.225950E+00
5.038380E+00	4.572950E+00	3.280080E+00
3.970580E+00	1.936600E+00	9.986110E-01
4.947520E+00	4.633190E+00	3.206770E+00
4.997320E+00	4.626750E+00	3.276330E+00
3.728040E+00	1.961580E+00	9.902780E-01
3.554170E+00	1.951370E+00	1.027230E+00
3.580140E+00	2.069480E+00	9.532010E-01
4.909030E+00	4.664470E+00	3.214690E+00
4.931940E+00	4.686000E+00	3.289500E+00
3.402150E+00	2.228050E+00	9.707920E-01
3.249670E+00	2.197160E+00	1.075550E+00
4.714670E+00	4.651900E+00	3.099340E+00
4.770830E+00	4.650680E+00	3.136040E+00
4.809760E+00	4.687180E+00	3.214050E+00
4.871640E+00	4.690540E+00	3.242540E+00
3.153410E+00	2.469360E+00	1.052810E+00
3.021030E+00	2.445220E+00	1.162220E+00
4.667150E+00	4.675130E+00	3.109300E+00
4.687910E+00	4.701530E+00	3.177660E+00
4.744190E+00	4.689580E+00	3.191290E+00
2.983050E+00	2.698590E+00	1.172780E+00
2.879880E+00	2.667930E+00	1.265700E+00
4.581600E+00	4.726100E+00	3.061140E+00
4.629910E+00	4.707200E+00	3.124850E+00
2.882780E+00	2.928530E+00	1.305540E+00
2.826700E+00	2.797700E+00	1.340470E+00
4.506030E+00	4.794360E+00	3.020390E+00
2.793000E+00	2.930030E+00	1.414340E+00
2.759610E+00	3.120660E+00	1.535290E+00
2.845380E+00	3.154020E+00	1.448580E+00
4.395650E+00	4.860930E+00	2.944160E+00
4.443470E+00	4.880560E+00	3.062270E+00
2.823460E+00	3.390040E+00	1.588150E+00
2.727350E+00	3.288190E+00	1.642050E+00
4.274260E+00	4.894250E+00	2.866240E+00
4.339400E+00	4.907370E+00	2.939140E+00
4.373190E+00	4.913070E+00	2.992440E+00
2.761790E+00	3.447700E+00	1.691820E+00
2.715590E+00	3.388950E+00	1.706220E+00
2.810770E+00	3.683350E+00	1.743180E+00
4.191660E+00	4.941490E+00	2.866310E+00
4.225150E+00	4.978210E+00	2.944680E+00
4.313590E+00	4.943580E+00	2.966430E+00
2.713770E+00	3.518370E+00	1.758130E+00
2.718980E+00	3.679540E+00	1.812470E+00
2.768150E+00	3.793260E+00	1.850240E+00
2.823080E+00	3.974540E+00	1.914000E+00
3.991970E+00	4.954540E+00	2.749030E+00
4.041410E+00	4.977320E+00	2.835220E+00
4.136220E+00	4.975900E+00	2.888110E+00
2.715040E+00	3.818730E+00	1.909560E+00
2.726990E+00	3.966810E+00	1.970750E+00
2.775610E+00	4.054510E+00	2.003030E+00
2.840190E+00	4.190140E+00	2.082910E+00
2.985610E+00	4.296130E+00	2.115480E+00
3.079210E+00	4.396020E+00	2.196210E+00
3.192510E+00	4.508750E+00	2.270710E+00
3.300020E+00	4.636120E+00	2.353310E+00
3.785190E+00	4.942300E+00	2.654650E+00
3.831490E+00	4.975480E+00	2.708230E+00
3.938560E+00	4.986970E+00	2.776900E+00
2.723360E+00	4.068570E+00	2.046590E+00
2.750430E+00	4.169370E+00	2.114810E+00
2.788560E+00	4.222030E+00	2.138940E+00
2.812890E+00	4.274750E+00	2.186800E+00
2.938310E+00	4.352820E+00	2.208390E+00
3.071600E+00	4.477160E+00	2.287150E+00
3.173490E+00	4.568660E+00	2.338030E+00
3.207080E+00	4.635330E+00	2.387920E+00
3.261680E+00	4.680020E+00	2.408060E+00
3.323970E+00	4.739030E+00	2.444100E+00
3.416370E+00	4.853810E+00	2.523630E+00
3.545850E+00	4.904640E+00	2.564590E+00
3.617810E+00	4.952820E+00	2.640400E+00
3.736030E+00	4.963080E+00	2.675310E+00
2.745970E+00	4.217210E+00	2.166910E+00
3.211180E+00	4.709810E+00	2.448530E+00
3.299260E+00	4.800050E+00	2.495370E+00
3.319580E+00	4.854620E+00	2.534300E+00
3.358410E+00	4.884300E+00	2.556600E+00
3.386740E+00	4.918180E+00	2.599020E+00
3.491030E+00	4.931150E+00	2.605600E+00
3.309530E+00	4.887450E+00	2.569020E+00
5.644000E+00	3.053300E+00	2.881950E+00
5.639410E+00	2.974820E+00	2.865610E+00
5.626720E+00	3.074960E+00	2.830840E+00
5.640710E+00	3.178000E+00	2.892360E+00
5.637080E+00	3.342650E+00	2.953550E+00
5.623410E+00	3.466030E+00	2.998850E+00
5.524090E+00	2.345780E+00	2.592200E+00
5.463150E+00	2.255540E+00	2.539030E+00
5.473310E+00	2.338210E+00	2.482230E+00
5.561390E+00	2.476620E+00	2.617260E+00
5.612360E+00	2.683080E+00	2.708130E+00
5.624330E+00	2.900310E+00	2.787000E+00
5.573980E+00	3.621950E+00	3.016700E+00
5.511490E+00	3.749930E+00	3.021540E+00
5.540070E+00	3.718960E+00	3.067270E+00
5.497170E+00	3.796450E+00	3.100360E+00
5.405780E+00	2.170030E+00	2.475740E+00
5.338850E+00	2.095120E+00	2.427170E+00
5.358890E+00	2.181090E+00	2.368620E+00
5.430020E+00	3.903000E+00	3.090810E+00
5.403530E+00	3.967350E+00	3.172970E+00
5.244220E+00	2.008070E+00	2.373460E+00
5.171980E+00	1.953910E+00	2.269770E+00
5.217230E+00	2.032170E+00	2.250040E+00
5.335650E+00	4.047560E+00	3.151390E+00
5.315960E+00	4.103330E+00	3.211880E+00
5.060450E+00	1.878940E+00	2.077020E+00
5.268370E+00	4.178870E+00	3.228380E+00
5.234330E+00	4.243580E+00	3.263970E+00
4.880550E+00	1.781400E+00	1.849460E+00
4.737990E+00	1.687220E+00	1.783000E+00
4.707810E+00	1.745270E+00	1.633990E+00
5.198630E+00	4.299690E+00	3.276220E+00
5.176110E+00	4.358110E+00	3.314600E+00
4.618520E+00	1.624700E+00	1.718970E+00
4.437850E+00	1.571730E+00	1.617640E+00
4.555690E+00	1.654470E+00	1.590780E+00
5.142060E+00	4.413280E+00	3.315250E+00
5.117540E+00	4.465220E+00	3.348330E+00
4.283600E+00	1.648780E+00	1.386890E+00
4.086190E+00	1.562840E+00	1.369830E+00
5.082930E+00	4.519580E+00	3.347460E+00
5.039250E+00	4.595570E+00	3.365240E+00
3.917240E+00	1.739120E+00	1.158150E+00
3.836070E+00	1.627140E+00	1.268040E+00
4.989570E+00	4.665080E+00	3.357210E+00
5.023920E+00	4.640370E+00	3.410510E+00
5.003090E+00	4.672490E+00	3.416540E+00
3.707030E+00	1.630770E+00	1.264540E+00
3.525850E+00	1.686950E+00	1.269120E+00
3.648880E+00	1.734750E+00	1.169740E+00
4.949610E+00	4.703360E+00	3.357550E+00
4.966030E+00	4.713720E+00	3.433380E+00
3.370310E+00	1.928750E+00	1.148710E+00
3.214510E+00	1.916890E+00	1.260700E+00
4.835800E+00	4.715850E+00	3.276180E+00
4.854060E+00	4.734740E+00	3.352580E+00
4.910310E+00	4.731340E+00	3.385100E+00
3.100630E+00	2.177900E+00	1.190450E+00
2.980710E+00	2.168760E+00	1.318420E+00
4.720720E+00	4.717170E+00	3.233440E+00
4.745630E+00	4.736810E+00	3.301090E+00
4.800530E+00	4.735480E+00	3.324610E+00
2.907230E+00	2.433430E+00	1.278960E+00
2.809240E+00	2.409010E+00	1.394470E+00
4.575230E+00	4.768500E+00	3.136250E+00
4.637050E+00	4.753210E+00	3.209040E+00
4.688010E+00	4.745390E+00	3.269450E+00
2.776550E+00	2.690040E+00	1.392400E+00
2.705220E+00	2.588500E+00	1.494620E+00
4.517090E+00	4.836660E+00	3.131510E+00
4.577050E+00	4.827880E+00	3.233450E+00
2.690120E+00	2.758000E+00	1.508510E+00
2.632370E+00	2.729700E+00	1.583100E+00
2.714470E+00	2.908080E+00	1.503650E+00
4.482280E+00	4.878530E+00	3.132080E+00
4.511440E+00	4.877130E+00	3.179820E+00
2.645630E+00	2.876260E+00	1.588490E+00
2.606710E+00	2.828680E+00	1.641370E+00
2.666200E+00	3.085630E+00	1.637750E+00
4.367550E+00	4.945850E+00	3.074570E+00
4.453520E+00	4.913440E+00	3.149410E+00
2.585420E+00	2.946680E+00	1.683480E+00
2.569010E+00	3.168530E+00	1.767180E+00
2.654750E+00	3.335140E+00	1.737570E+00
4.287920E+00	4.984970E+00	3.028890E+00
4.309100E+00	5.007950E+00	3.138900E+00
2.580150E+00	3.352700E+00	1.817840E+00
2.535380E+00	3.286940E+00	1.834160E+00
2.619100E+00	3.586930E+00	1.859840E+00
4.088910E+00	5.007710E+00	2.918050E+00
4.136550E+00	5.037580E+00	3.004720E+00
4.225950E+00	5.025420E+00	3.061610E+00
2.534920E+00	3.417330E+00	1.891570E+00
2.532460E+00	3.579650E+00	1.933410E+00
2.570930E+00	3.689550E+00	1.951590E+00
2.623060E+00	3.881610E+00	2.003900E+00
3.847600E+00	5.030130E+00	2.821430E+00
3.949310E+00	5.035710E+00	2.888160E+00
4.039300E+00	5.041720E+00	2.953660E+00
2.522130E+00	3.718460E+00	2.005320E+00
2.537370E+00	3.876790E+00	2.065240E+00
2.579930E+00	3.969400E+00	2.078950E+00
2.650250E+00	4.103320E+00	2.135660E+00
2.844020E+00	4.355280E+00	2.257440E+00
2.946430E+00	4.451960E+00	2.310370E+00
3.080580E+00	4.582340E+00	2.390960E+00
3.696120E+00	5.024840E+00	2.764060E+00
3.784510E+00	5.054750E+00	2.857730E+00
3.853430E+00	5.084360E+00	2.937830E+00
2.534940E+00	3.987220E+00	2.129480E+00
2.573360E+00	4.106460E+00	2.203730E+00
2.631810E+00	4.179520E+00	2.222300E+00
2.720810E+00	4.270090E+00	2.244690E+00
2.816000E+00	4.406120E+00	2.326790E+00
2.923300E+00	4.515820E+00	2.396870E+00
2.996680E+00	4.608360E+00	2.449160E+00
3.093770E+00	4.693200E+00	2.479980E+00
3.208610E+00	4.820070E+00	2.537670E+00
3.475060E+00	4.995120E+00	2.697030E+00
3.574500E+00	5.045170E+00	2.767760E+00
3.600420E+00	5.075850E+00	2.838410E+00
3.722510E+00	5.079490E+00	2.893400E+00
2.590650E+00	4.211590E+00	2.284780E+00
2.690220E+00	4.354040E+00	2.347950E+00
2.796000E+00	4.469130E+00	2.415830E+00
2.893520E+00	4.576000E+00	2.471030E+00
2.985520E+00	4.679520E+00	2.506270E+00
3.076000E+00	4.759750E+00	2.538700E+00
3.108760E+00	4.825450E+00	2.582870E+00
3.173930E+00	4.870260E+00	2.598280E+00
3.275510E+00	4.927790E+00	2.630840E+00
3.329270E+00	4.999930E+00	2.711410E+00
3.387330E+00	5.041930E+00	2.773710E+00
3.502910E+00	5.057400E+00	2.789250E+00
3.119480E+00	4.892490E+00	2.647460E+00
3.227190E+00	4.982750E+00	2.710500E+00
3.297540E+00	5.023910E+00	2.747300E+00
5.646660E+00	2.467170E+00	2.847560E+00
5.628700E+00	2.392080E+00	2.811880E+00
5.627270E+00	2.508350E+00	2.771370E+00
5.645640E+00	2.708720E+00	2.826330E+00
5.660170E+00	2.567700E+00	2.880460E+00
5.652850E+00	2.857980E+00	2.871510E+00
5.672100E+00	2.739680E+00	2.922290E+00
5.665430E+00	2.964970E+00	2.943910E+00
5.680920E+00	3.153010E+00	3.004600E+00
5.671480E+00	3.335210E+00	3.061770E+00
5.637240E+00	3.485730E+00	3.069070E+00
5.676580E+00	3.420660E+00	3.126000E+00
5.634800E+00	3.549760E+00	3.146350E+00
5.492160E+00	2.182690E+00	2.675770E+00
5.436930E+00	2.091350E+00	2.645840E+00
5.436780E+00	2.161740E+00	2.571180E+00
5.554750E+00	2.306830E+00	2.692360E+00
5.567500E+00	3.690850E+00	3.127910E+00
5.534580E+00	3.776640E+00	3.208630E+00
5.352510E+00	2.012530E+00	2.618610E+00
5.281110E+00	1.979600E+00	2.551130E+00
5.325820E+00	2.038060E+00	2.514970E+00
5.470110E+00	3.877240E+00	3.187460E+00
5.441480E+00	3.943160E+00	3.250310E+00
5.184460E+00	1.910630E+00	2.393530E+00
5.378430E+00	4.036380E+00	3.278190E+00
5.326960E+00	4.116360E+00	3.279020E+00
5.349020E+00	4.095770E+00	3.323530E+00
5.321390E+00	4.147000E+00	3.350380E+00
5.031150E+00	1.804230E+00	2.194140E+00
4.917470E+00	1.712750E+00	2.133210E+00
4.904900E+00	1.749130E+00	1.999950E+00
5.238990E+00	4.258850E+00	3.312620E+00
5.271180E+00	4.219140E+00	3.332770E+00
5.249750E+00	4.264200E+00	3.377690E+00
4.812880E+00	1.641050E+00	2.066140E+00
4.686350E+00	1.569670E+00	1.977740E+00
4.715340E+00	1.617880E+00	1.879360E+00
5.178910E+00	4.372360E+00	3.367410E+00
5.215360E+00	4.327790E+00	3.411930E+00
5.179510E+00	4.388190E+00	3.426450E+00
4.544510E+00	1.509980E+00	1.899740E+00
4.342160E+00	1.457710E+00	1.802300E+00
4.494630E+00	1.527040E+00	1.791220E+00
5.117440E+00	4.477750E+00	3.400410E+00
5.144770E+00	4.440940E+00	3.433190E+00
5.117660E+00	4.492960E+00	3.464020E+00
4.194630E+00	1.484240E+00	1.568330E+00
4.003230E+00	1.432220E+00	1.596350E+00
5.050040E+00	4.605920E+00	3.445240E+00
5.079930E+00	4.551420E+00	3.454450E+00
5.071260E+00	4.589770E+00	3.513070E+00
3.835570E+00	1.533640E+00	1.394850E+00
3.762550E+00	1.464730E+00	1.500890E+00
5.028060E+00	4.663690E+00	3.488480E+00
3.644830E+00	1.473570E+00	1.502840E+00
3.467410E+00	1.527370E+00	1.512990E+00
3.592210E+00	1.546470E+00	1.407600E+00
4.991520E+00	4.723630E+00	3.494620E+00
5.009260E+00	4.716860E+00	3.535160E+00
4.989860E+00	4.743110E+00	3.530410E+00
3.331510E+00	1.699330E+00	1.374150E+00
3.176480E+00	1.709320E+00	1.480570E+00
4.874500E+00	4.760130E+00	3.418840E+00
4.901840E+00	4.776560E+00	3.492550E+00
4.963760E+00	4.755840E+00	3.514440E+00
3.073950E+00	1.921820E+00	1.385210E+00
2.953820E+00	1.928720E+00	1.508630E+00
4.767200E+00	4.756660E+00	3.374750E+00
4.789830E+00	4.781310E+00	3.444710E+00
4.842570E+00	4.782650E+00	3.464800E+00
2.871080E+00	2.158270E+00	1.437310E+00
2.778610E+00	2.144100E+00	1.557600E+00
4.636580E+00	4.788790E+00	3.300470E+00
4.676120E+00	4.792270E+00	3.389180E+00
4.736400E+00	4.782390E+00	3.422290E+00
2.730580E+00	2.371150E+00	1.512090E+00
2.657160E+00	2.348040E+00	1.627640E+00
4.605100E+00	4.820970E+00	3.312560E+00
4.621210E+00	4.819980E+00	3.361240E+00
2.634100E+00	2.558420E+00	1.601680E+00
2.566250E+00	2.532210E+00	1.714000E+00
4.508200E+00	4.916800E+00	3.250550E+00
4.576970E+00	4.860820E+00	3.333480E+00
2.558970E+00	2.758600E+00	1.701800E+00
2.492090E+00	2.676200E+00	1.788140E+00
4.403570E+00	4.973610E+00	3.194280E+00
4.444760E+00	4.985350E+00	3.318660E+00
2.485940E+00	2.806890E+00	1.798280E+00
2.457400E+00	2.758690E+00	1.836850E+00
2.494750E+00	2.972550E+00	1.793060E+00
4.349940E+00	5.013310E+00	3.199880E+00
4.375820E+00	5.017610E+00	3.255510E+00
2.436960E+00	2.860250E+00	1.865540E+00
2.405670E+00	3.066060E+00	1.935490E+00
2.479380E+00	3.235190E+00	1.876120E+00
4.177770E+00	5.053870E+00	3.098920E+00
4.228680E+00	5.071220E+00	3.191480E+00
4.318390E+00	5.044670E+00	3.233470E+00
2.399730E+00	3.278050E+00	1.969180E+00
2.331270E+00	3.223810E+00	2.019250E+00
2.451460E+00	3.497080E+00	1.985270E+00
3.960150E+00	5.086190E+00	2.989170E+00
4.032170E+00	5.095870E+00	3.094790E+00
4.131900E+00	5.082190E+00	3.145450E+00
2.357790E+00	3.393010E+00	2.042250E+00
2.306300E+00	3.331580E+00	2.072920E+00
2.366810E+00	3.563580E+00	2.067650E+00
2.442980E+00	3.787090E+00	2.112040E+00
3.908920E+00	5.108630E+00	3.008810E+00
3.939720E+00	5.117840E+00	3.059800E+00
2.297870E+00	3.479530E+00	2.119670E+00
2.341730E+00	3.662230E+00	2.134760E+00
2.366030E+00	3.795050E+00	2.191270E+00
2.406270E+00	3.890440E+00	2.197110E+00
2.471650E+00	4.027740E+00	2.227480E+00
3.623470E+00	5.118530E+00	2.938850E+00
3.752450E+00	5.126310E+00	2.994530E+00
3.863220E+00	5.130740E+00	3.042500E+00
2.359630E+00	3.934820E+00	2.261570E+00
2.419700E+00	4.079840E+00	2.315530E+00
2.432550E+00	4.153710E+00	2.366040E+00
2.491400E+00	4.178800E+00	2.334160E+00
2.576860E+00	4.307350E+00	2.387030E+00
2.679220E+00	4.427070E+00	2.448540E+00
2.780780E+00	4.540320E+00	2.499030E+00
2.875310E+00	4.652250E+00	2.538060E+00
2.982220E+00	4.777440E+00	2.594970E+00
3.459190E+00	5.102470E+00	2.895780E+00
3.556210E+00	5.144160E+00	2.967870E+00
3.634170E+00	5.172220E+00	3.055520E+00
2.466740E+00	4.249220E+00	2.423810E+00
2.569060E+00	4.387930E+00	2.483810E+00
2.671300E+00	4.506590E+00	2.535040E+00
2.767620E+00	4.621140E+00	2.571020E+00
2.854240E+00	4.708150E+00	2.603070E+00
2.884850E+00	4.770500E+00	2.647260E+00
2.937550E+00	4.814980E+00	2.656730E+00
2.999700E+00	4.874830E+00	2.678300E+00
3.110050E+00	4.964580E+00	2.735260E+00
3.261130E+00	5.048070E+00	2.805070E+00
3.313660E+00	5.109060E+00	2.917840E+00
3.379340E+00	5.159570E+00	3.010870E+00
3.500300E+00	5.168080E+00	3.015810E+00
2.889310E+00	4.836910E+00	2.705960E+00
2.988050E+00	4.940990E+00	2.754420E+00
3.100120E+00	5.020150E+00	2.826870E+00
3.199130E+00	5.088550E+00	2.906530E+00
3.268530E+00	5.140590E+00	2.978160E+00
5.553940E+00	2.138620E+00	2.881500E+00
5.497930E+00	2.080540E+00	2.828250E+00
5.525890E+00	2.170530E+00	2.776570E+00
5.606320E+00	2.298670E+00	2.822610E+00
5.610680E+00	2.236540E+00	2.904090E+00
5.660730E+00	2.399240E+00	2.915400E+00
5.688930E+00	2.583760E+00	2.981650E+00
5.704500E+00	2.762150E+00	3.025380E+00
5.708100E+00	2.952380E+00	3.071920E+00
5.722580E+00	3.124710E+00	3.115440E+00
5.717900E+00	3.279890E+00	3.163260E+00
5.706200E+00	3.410810E+00	3.202610E+00
5.673870E+00	3.527090E+00	3.258570E+00
5.445490E+00	2.014840E+00	2.829360E+00
5.385370E+00	1.979720E+00	2.762600E+00
5.426490E+00	2.032940E+00	2.728340E+00
5.608320E+00	3.662300E+00	3.226270E+00
5.569520E+00	3.745180E+00	3.310390E+00
5.286370E+00	1.940030E+00	2.659630E+00
5.499100E+00	3.862620E+00	3.291890E+00
5.446750E+00	3.946300E+00	3.320460E+00
5.485330E+00	3.897920E+00	3.372970E+00
5.435750E+00	3.980980E+00	3.402270E+00
5.150980E+00	1.845020E+00	2.500550E+00
5.049360E+00	1.759060E+00	2.449950E+00
5.042950E+00	1.784560E+00	2.327660E+00
5.372210E+00	4.074100E+00	3.381850E+00
5.358160E+00	4.124310E+00	3.436460E+00
4.967990E+00	1.699930E+00	2.404470E+00
4.860980E+00	1.627620E+00	2.323700E+00
4.891420E+00	1.667540E+00	2.232610E+00
5.315940E+00	4.204540E+00	3.459800E+00
5.268480E+00	4.272690E+00	3.461650E+00
5.297460E+00	4.258140E+00	3.513320E+00
5.267230E+00	4.305110E+00	3.537020E+00
4.733260E+00	1.548540E+00	2.222800E+00
4.603550E+00	1.484740E+00	2.147230E+00
4.639170E+00	1.523100E+00	2.056980E+00
5.182210E+00	4.412420E+00	3.501590E+00
5.217060E+00	4.368190E+00	3.513470E+00
5.201600E+00	4.403770E+00	3.572530E+00
4.448210E+00	1.435510E+00	2.083810E+00
4.237480E+00	1.380140E+00	1.979150E+00
4.399260E+00	1.437430E+00	1.970860E+00
5.160130E+00	4.452740E+00	3.553320E+00
4.112550E+00	1.383140E+00	1.775870E+00
3.968720E+00	1.363890E+00	1.821640E+00
5.114970E+00	4.525780E+00	3.581640E+00
5.074890E+00	4.608060E+00	3.599330E+00
3.792610E+00	1.361200E+00	1.781890E+00
3.638180E+00	1.364750E+00	1.805550E+00
3.677490E+00	1.386040E+00	1.713870E+00
3.767000E+00	1.405310E+00	1.636810E+00
5.038000E+00	4.681730E+00	3.586770E+00
5.069690E+00	4.643330E+00	3.665680E+00
5.040830E+00	4.697100E+00	3.655970E+00
3.528760E+00	1.440480E+00	1.663560E+00
3.368170E+00	1.454090E+00	1.747160E+00
4.992420E+00	4.749800E+00	3.603350E+00
3.275230E+00	1.556180E+00	1.601900E+00
3.130890E+00	1.583530E+00	1.715820E+00
4.937600E+00	4.789880E+00	3.570680E+00
4.936130E+00	4.811280E+00	3.665660E+00
3.042020E+00	1.734360E+00	1.601480E+00
2.924360E+00	1.753120E+00	1.718710E+00
4.812530E+00	4.807950E+00	3.511170E+00
4.831960E+00	4.823530E+00	3.583210E+00
4.886340E+00	4.818330E+00	3.612870E+00
2.848420E+00	1.934400E+00	1.629190E+00
2.759210E+00	1.937830E+00	1.753410E+00
4.707270E+00	4.812920E+00	3.465890E+00
4.732750E+00	4.836550E+00	3.537040E+00
4.782970E+00	4.829530E+00	3.560860E+00
2.701220E+00	2.136530E+00	1.679520E+00
2.619770E+00	2.127110E+00	1.796100E+00
4.610730E+00	4.865980E+00	3.435900E+00
4.673130E+00	4.849270E+00	3.502600E+00
2.585860E+00	2.328730E+00	1.744450E+00
2.524160E+00	2.311970E+00	1.866730E+00
4.528730E+00	4.931550E+00	3.383260E+00
4.565340E+00	4.943150E+00	3.500850E+00
2.499810E+00	2.503220E+00	1.818950E+00
2.443880E+00	2.483520E+00	1.925830E+00
4.481250E+00	4.976990E+00	3.390830E+00
4.504780E+00	4.977550E+00	3.446530E+00
2.427500E+00	2.684620E+00	1.891820E+00
2.400570E+00	2.595280E+00	1.966400E+00
4.357080E+00	5.053670E+00	3.367380E+00
4.449360E+00	5.010710E+00	3.422360E+00
2.358740E+00	2.701000E+00	1.996750E+00
2.303450E+00	2.861030E+00	2.051880E+00
2.371960E+00	2.871100E+00	1.960330E+00
4.286580E+00	5.080330E+00	3.287840E+00
4.286620E+00	5.095090E+00	3.356950E+00
2.315170E+00	3.045020E+00	2.031080E+00
2.244220E+00	3.016900E+00	2.117420E+00
4.084750E+00	5.112880E+00	3.189550E+00
4.142180E+00	5.131650E+00	3.279560E+00
4.237380E+00	5.112420E+00	3.322690E+00
2.251400E+00	3.244400E+00	2.109550E+00
2.187710E+00	3.151110E+00	2.192330E+00
3.917310E+00	5.152380E+00	3.152930E+00
4.030790E+00	5.146740E+00	3.227040E+00
2.183180E+00	3.281880E+00	2.202120E+00
2.149980E+00	3.230740E+00	2.230840E+00
2.212170E+00	3.454790E+00	2.214140E+00
2.277480E+00	3.700530E+00	2.225400E+00
3.776080E+00	5.167350E+00	3.117740E+00
3.834710E+00	5.205780E+00	3.236070E+00
2.145080E+00	3.337950E+00	2.263730E+00
2.145620E+00	3.499620E+00	2.286910E+00
2.187770E+00	3.614880E+00	2.270540E+00
2.214350E+00	3.750370E+00	2.314690E+00
2.272020E+00	3.901080E+00	2.324660E+00
2.354990E+00	4.092620E+00	2.387730E+00
3.693270E+00	5.188980E+00	3.137760E+00
3.729540E+00	5.204330E+00	3.195510E+00
2.133400E+00	3.654850E+00	2.345640E+00
2.194210E+00	3.864080E+00	2.387410E+00
2.255460E+00	3.997130E+00	2.402800E+00
2.286840E+00	4.089570E+00	2.455080E+00
2.331700E+00	4.151320E+00	2.463490E+00
2.383260E+00	4.228320E+00	2.485290E+00
2.470430E+00	4.350840E+00	2.526510E+00
2.565130E+00	4.473040E+00	2.570800E+00
2.660130E+00	4.590040E+00	2.610820E+00
2.765180E+00	4.715900E+00	2.668910E+00
3.447390E+00	5.189540E+00	3.072630E+00
3.516610E+00	5.218490E+00	3.151110E+00
3.643420E+00	5.214670E+00	3.179400E+00
2.295400E+00	4.180810E+00	2.524940E+00
2.376740E+00	4.317200E+00	2.569760E+00
2.465420E+00	4.437160E+00	2.610410E+00
2.556800E+00	4.553990E+00	2.651060E+00
2.640690E+00	4.644900E+00	2.679090E+00
2.672990E+00	4.706780E+00	2.720610E+00
2.726430E+00	4.751320E+00	2.728890E+00
2.783670E+00	4.812620E+00	2.745230E+00
2.877500E+00	4.911230E+00	2.788390E+00
2.980160E+00	4.994690E+00	2.848610E+00
3.082500E+00	5.064260E+00	2.926250E+00
3.174420E+00	5.130170E+00	2.997390E+00
3.268240E+00	5.189130E+00	3.092630E+00
3.391030E+00	5.207010E+00	3.129970E+00
2.677960E+00	4.772080E+00	2.774680E+00
2.771590E+00	4.878480E+00	2.819020E+00
2.872050E+00	4.965270E+00	2.885250E+00
2.976240E+00	5.040550E+00	2.950950E+00
3.072640E+00	5.108330E+00	3.016890E+00
3.151460E+00	5.159320E+00	3.082130E+00
5.518550E+00	2.064650E+00	2.925490E+00
5.596760E+00	2.156420E+00	2.967780E+00
5.667280E+00	2.281080E+00	3.052100E+00
5.695510E+00	2.456710E+00	3.046140E+00
5.716100E+00	2.605360E+00	3.097340E+00
5.737170E+00	2.768290E+00	3.135290E+00
5.751390E+00	2.935760E+00	3.179660E+00
5.771030E+00	3.095110E+00	3.214750E+00
5.757690E+00	3.247330E+00	3.258870E+00
5.740140E+00	3.381350E+00	3.301030E+00
5.710940E+00	3.492270E+00	3.358550E+00
5.378850E+00	1.954310E+00	2.844570E+00
5.455460E+00	2.000670E+00	2.895430E+00
5.642300E+00	3.625910E+00	3.328990E+00
5.610950E+00	3.708000E+00	3.404440E+00
5.253400E+00	1.880280E+00	2.808100E+00
5.154550E+00	1.804780E+00	2.747420E+00
5.163530E+00	1.824260E+00	2.629020E+00
5.540630E+00	3.813210E+00	3.391480E+00
5.510170E+00	3.890690E+00	3.450360E+00
5.477350E+00	3.967630E+00	3.506860E+00
5.089970E+00	1.755200E+00	2.753460E+00
4.977130E+00	1.678220E+00	2.642310E+00
5.018370E+00	1.724430E+00	2.555280E+00
5.412940E+00	4.060680E+00	3.483850E+00
5.376790E+00	4.134910E+00	3.498360E+00
5.415360E+00	4.104580E+00	3.553710E+00
5.379240E+00	4.166430E+00	3.561060E+00
4.881540E+00	1.616950E+00	2.556990E+00
4.770160E+00	1.542830E+00	2.463860E+00
4.820860E+00	1.581390E+00	2.396280E+00
5.333530E+00	4.238740E+00	3.594180E+00
5.292570E+00	4.298790E+00	3.631080E+00
4.647630E+00	1.479230E+00	2.388020E+00
4.514150E+00	1.434740E+00	2.338720E+00
4.555430E+00	1.457090E+00	2.237210E+00
5.245480E+00	4.355000E+00	3.624020E+00
5.197140E+00	4.416150E+00	3.664510E+00
4.346810E+00	1.386820E+00	2.272350E+00
4.140060E+00	1.329740E+00	2.188100E+00
4.288600E+00	1.374130E+00	2.149480E+00
5.156290E+00	4.465350E+00	3.648060E+00
5.173590E+00	4.449190E+00	3.706800E+00
5.149530E+00	4.489960E+00	3.723690E+00
3.954380E+00	1.344520E+00	1.967880E+00
3.881410E+00	1.318590E+00	2.083750E+00
5.089230E+00	4.601570E+00	3.677090E+00
5.110400E+00	4.558310E+00	3.693920E+00
5.104510E+00	4.609700E+00	3.754280E+00
3.759630E+00	1.306840E+00	2.075970E+00
3.594650E+00	1.325390E+00	2.073050E+00
3.710170E+00	1.328770E+00	1.973080E+00
5.028360E+00	4.735270E+00	3.710270E+00
5.070900E+00	4.676700E+00	3.733540E+00
5.062780E+00	4.720620E+00	3.787530E+00
3.468790E+00	1.385240E+00	1.906050E+00
3.324540E+00	1.395510E+00	2.005910E+00
4.983840E+00	4.789350E+00	3.704050E+00
5.018530E+00	4.785050E+00	3.800290E+00
3.223520E+00	1.473430E+00	1.851240E+00
3.098700E+00	1.499100E+00	1.972200E+00
4.956190E+00	4.820500E+00	3.714280E+00
4.970720E+00	4.821730E+00	3.759660E+00
3.006890E+00	1.604040E+00	1.832980E+00
2.900800E+00	1.621690E+00	1.956060E+00
4.848050E+00	4.837990E+00	3.656350E+00
4.871430E+00	4.849130E+00	3.731950E+00
4.932560E+00	4.840840E+00	3.752250E+00
2.823710E+00	1.763600E+00	1.842180E+00
2.739700E+00	1.772720E+00	1.970320E+00
4.750510E+00	4.850680E+00	3.612710E+00
4.769290E+00	4.863970E+00	3.684340E+00
4.817630E+00	4.854860E+00	3.700710E+00
2.675190E+00	1.937300E+00	1.875430E+00
2.600440E+00	1.932350E+00	2.000180E+00
4.621590E+00	4.900190E+00	3.543730E+00
4.657360E+00	4.894200E+00	3.635160E+00
4.716600E+00	4.874910E+00	3.664550E+00
2.556920E+00	2.119420E+00	1.926350E+00
2.489120E+00	2.108260E+00	2.040580E+00
4.591710E+00	4.932240E+00	3.565770E+00
4.604540E+00	4.929060E+00	3.614120E+00
2.463080E+00	2.304660E+00	1.982620E+00
2.401800E+00	2.288890E+00	2.092530E+00
4.491610E+00	5.023240E+00	3.539190E+00
4.564220E+00	4.966750E+00	3.598040E+00
2.375000E+00	2.499500E+00	2.039580E+00
2.350670E+00	2.404260E+00	2.123250E+00
4.420410E+00	5.049750E+00	3.470540E+00
4.427950E+00	5.067570E+00	3.524720E+00
2.307200E+00	2.515270E+00	2.152400E+00
2.245690E+00	2.673610E+00	2.189100E+00
2.301690E+00	2.683180E+00	2.088180E+00
4.274580E+00	5.133000E+00	3.453640E+00
4.374700E+00	5.089960E+00	3.495980E+00
2.245650E+00	2.839480E+00	2.147360E+00
2.187550E+00	2.817850E+00	2.244280E+00
4.198780E+00	5.141820E+00	3.389220E+00
4.200680E+00	5.164860E+00	3.452490E+00
2.180700E+00	2.985250E+00	2.210030E+00
2.118660E+00	2.957160E+00	2.293930E+00
3.944070E+00	5.193420E+00	3.269980E+00
4.033710E+00	5.191690E+00	3.375600E+00
4.143930E+00	5.171620E+00	3.423980E+00
2.119080E+00	3.159800E+00	2.276300E+00
2.084500E+00	3.060130E+00	2.333770E+00
3.892790E+00	5.217910E+00	3.295010E+00
3.930760E+00	5.221280E+00	3.343080E+00
2.053460E+00	3.181430E+00	2.354610E+00
2.033340E+00	3.308390E+00	2.391570E+00
2.085860E+00	3.404010E+00	2.347590E+00
3.709690E+00	5.252610E+00	3.296090E+00
3.852270E+00	5.239590E+00	3.333980E+00
2.024820E+00	3.440020E+00	2.425900E+00
2.009820E+00	3.572910E+00	2.451280E+00
2.054990E+00	3.608560E+00	2.409440E+00
2.113850E+00	3.805350E+00	2.446590E+00
2.185550E+00	4.012300E+00	2.492110E+00
3.599230E+00	5.250960E+00	3.234640E+00
3.606870E+00	5.275900E+00	3.287890E+00
2.028090E+00	3.720890E+00	2.500860E+00
2.084090E+00	3.903400E+00	2.515660E+00
2.107040E+00	4.003650E+00	2.558270E+00
2.154230E+00	4.067910E+00	2.567470E+00
2.206530E+00	4.149770E+00	2.584630E+00
2.284970E+00	4.280000E+00	2.614400E+00
2.368550E+00	4.400640E+00	2.653500E+00
2.456860E+00	4.516370E+00	2.692600E+00
2.552210E+00	4.649440E+00	2.741200E+00
3.332550E+00	5.227990E+00	3.178070E+00
3.396850E+00	5.263080E+00	3.252310E+00
3.533240E+00	5.276120E+00	3.267310E+00
2.113350E+00	4.096600E+00	2.623750E+00
2.191330E+00	4.238870E+00	2.661990E+00
2.272300E+00	4.362360E+00	2.697720E+00
2.359180E+00	4.478720E+00	2.736620E+00
2.437800E+00	4.571980E+00	2.755910E+00
2.464670E+00	4.636630E+00	2.790710E+00
2.512240E+00	4.683410E+00	2.797290E+00
2.570250E+00	4.746440E+00	2.816950E+00
2.666550E+00	4.846770E+00	2.858960E+00
2.767720E+00	4.933280E+00	2.919640E+00
2.873380E+00	5.013200E+00	2.986730E+00
2.978860E+00	5.088600E+00	3.045680E+00
3.073190E+00	5.146540E+00	3.115520E+00
3.156090E+00	5.200120E+00	3.182650E+00
3.267440E+00	5.244330E+00	3.215950E+00
2.464510E+00	4.703100E+00	2.846170E+00
2.557040E+00	4.814460E+00	2.901280E+00
2.663060E+00	4.907620E+00	2.958710E+00
2.770560E+00	4.984300E+00	3.016770E+00
2.879660E+00	5.062980E+00	3.089580E+00
2.994820E+00	5.135280E+00	3.157530E+00
3.073220E+00	5.175630E+00	3.187860E+00
5.684470E+00	2.223950E+00	3.191120E+00
5.660310E+00	2.174120E+00	3.181440E+00
5.666440E+00	2.215250E+00	3.139210E+00
5.700100E+00	2.285680E+00	3.181200E+00
5.498960E+00	2.002390E+00	3.115460E+00
5.424630E+00	1.945410E+00	3.071370E+00
5.463800E+00	1.991860E+00	2.987770E+00
5.591490E+00	2.109070E+00	3.092000E+00
5.725100E+00	2.448080E+00	3.181180E+00
5.746150E+00	2.629390E+00	3.188550E+00
5.778100E+00	2.754800E+00	3.233780E+00
5.793710E+00	2.915880E+00	3.287300E+00
5.806630E+00	3.076880E+00	3.319870E+00
5.792100E+00	3.225100E+00	3.355650E+00
5.776070E+00	3.355020E+00	3.396440E+00
5.752300E+00	3.467440E+00	3.450530E+00
5.361090E+00	1.896920E+00	3.103890E+00
5.293450E+00	1.866040E+00	3.041020E+00
5.344750E+00	1.902160E+00	2.971520E+00
5.682010E+00	3.594930E+00	3.419640E+00
5.653010E+00	3.674840E+00	3.472700E+00
5.200900E+00	1.811880E+00	2.939040E+00
5.588320E+00	3.785720E+00	3.501470E+00
5.531630E+00	3.891850E+00	3.527480E+00
5.513760E+00	3.939420E+00	3.575810E+00
4.983630E+00	1.661650E+00	2.817650E+00
4.903780E+00	1.602970E+00	2.782450E+00
4.918460E+00	1.623070E+00	2.676300E+00
5.050180E+00	1.716820E+00	2.829590E+00
5.472000E+00	4.025360E+00	3.602160E+00
5.431840E+00	4.116700E+00	3.629030E+00
5.395800E+00	4.175680E+00	3.637650E+00
5.435410E+00	4.145560E+00	3.691340E+00
5.391410E+00	4.204380E+00	3.711500E+00
4.696660E+00	1.474950E+00	2.681550E+00
4.566560E+00	1.431050E+00	2.626100E+00
4.655150E+00	1.465220E+00	2.593760E+00
4.721290E+00	1.507790E+00	2.542940E+00
4.784510E+00	1.522180E+00	2.722310E+00
5.286110E+00	4.317200E+00	3.693500E+00
5.328700E+00	4.269460E+00	3.697960E+00
5.308050E+00	4.303260E+00	3.756560E+00
4.454050E+00	1.407670E+00	2.428170E+00
4.359300E+00	1.377440E+00	2.491930E+00
5.256550E+00	4.359100E+00	3.745490E+00
4.232080E+00	1.335290E+00	2.455050E+00
4.053130E+00	1.303850E+00	2.416670E+00
4.183370E+00	1.327580E+00	2.349220E+00
5.203160E+00	4.429570E+00	3.784880E+00
5.171000E+00	4.483060E+00	3.814370E+00
3.877540E+00	1.304440E+00	2.213090E+00
3.808990E+00	1.275550E+00	2.314660E+00
5.148120E+00	4.539880E+00	3.819420E+00
5.134780E+00	4.600780E+00	3.850830E+00
3.694680E+00	1.270670E+00	2.317440E+00
3.537200E+00	1.281760E+00	2.322080E+00
3.648540E+00	1.292720E+00	2.225100E+00
5.110040E+00	4.664170E+00	3.849870E+00
5.075760E+00	4.747340E+00	3.869980E+00
3.419470E+00	1.331330E+00	2.160480E+00
3.285670E+00	1.336770E+00	2.262250E+00
5.046780E+00	4.793380E+00	3.865570E+00
5.061950E+00	4.790360E+00	3.906540E+00
5.045230E+00	4.810650E+00	3.903170E+00
3.190560E+00	1.410200E+00	2.117250E+00
3.074570E+00	1.417430E+00	2.228470E+00
4.955590E+00	4.853000E+00	3.856540E+00
5.018850E+00	4.822750E+00	3.884970E+00
2.984630E+00	1.507830E+00	2.085970E+00
2.890480E+00	1.515540E+00	2.209520E+00
4.903480E+00	4.865250E+00	3.811630E+00
4.899590E+00	4.876750E+00	3.871410E+00
2.807190E+00	1.626870E+00	2.078810E+00
2.726090E+00	1.627400E+00	2.202010E+00
4.791730E+00	4.876710E+00	3.745990E+00
4.815010E+00	4.882540E+00	3.793700E+00
4.854730E+00	4.885120E+00	3.863700E+00
2.656610E+00	1.768580E+00	2.090740E+00
2.586120E+00	1.760180E+00	2.215900E+00
4.683810E+00	4.904420E+00	3.714030E+00
4.712460E+00	4.919850E+00	3.786310E+00
4.770070E+00	4.900370E+00	3.800580E+00
2.527520E+00	1.919960E+00	2.116160E+00
2.462000E+00	1.907650E+00	2.237170E+00
4.586040E+00	4.978510E+00	3.708400E+00
4.651510E+00	4.941520E+00	3.756700E+00
2.425310E+00	2.101150E+00	2.162220E+00
2.362170E+00	2.079480E+00	2.285030E+00
4.534950E+00	5.009900E+00	3.644580E+00
4.535570E+00	5.028100E+00	3.696900E+00
2.329670E+00	2.312430E+00	2.217790E+00
2.278520E+00	2.224690E+00	2.329130E+00
4.418950E+00	5.097650E+00	3.596120E+00
4.492400E+00	5.060440E+00	3.661120E+00
2.259670E+00	2.357540E+00	2.305430E+00
2.239260E+00	2.312430E+00	2.360200E+00
2.241150E+00	2.508060E+00	2.265310E+00
4.341690E+00	5.136580E+00	3.560130E+00
4.350140E+00	5.169620E+00	3.672330E+00
2.202540E+00	2.412410E+00	2.364940E+00
2.149350E+00	2.601390E+00	2.375600E+00
2.189880E+00	2.676900E+00	2.277520E+00
4.182690E+00	5.212710E+00	3.534990E+00
4.275170E+00	5.190090E+00	3.593180E+00
2.128040E+00	2.792470E+00	2.335830E+00
2.074920E+00	2.765250E+00	2.429470E+00
4.104110E+00	5.208680E+00	3.477730E+00
4.107800E+00	5.233970E+00	3.530870E+00
2.054550E+00	2.969800E+00	2.385550E+00
2.034630E+00	2.867480E+00	2.460950E+00
3.924170E+00	5.258520E+00	3.431860E+00
4.039870E+00	5.243960E+00	3.498380E+00
1.996260E+00	2.986370E+00	2.479460E+00
1.970730E+00	3.115900E+00	2.505540E+00
1.996340E+00	3.213480E+00	2.436130E+00
3.808250E+00	5.274830E+00	3.400800E+00
3.843140E+00	5.321820E+00	3.494890E+00
1.940450E+00	3.254620E+00	2.520290E+00
1.931650E+00	3.399330E+00	2.556060E+00
1.969810E+00	3.486950E+00	2.500550E+00
3.593340E+00	5.311220E+00	3.360010E+00
3.714880E+00	5.311810E+00	3.429690E+00
1.909010E+00	3.528330E+00	2.573110E+00
1.904760E+00	3.648570E+00	2.604380E+00
1.954940E+00	3.686660E+00	2.568820E+00
2.010660E+00	3.916820E+00	2.598270E+00
3.483240E+00	5.312020E+00	3.338700E+00
3.501560E+00	5.364700E+00	3.437480E+00
1.920110E+00	3.770650E+00	2.638200E+00
1.935180E+00	3.908890E+00	2.666410E+00
1.973520E+00	3.980030E+00	2.666920E+00
2.024170E+00	4.064770E+00	2.681280E+00
2.098890E+00	4.198660E+00	2.708160E+00
2.175040E+00	4.319250E+00	2.741190E+00
2.252950E+00	4.441240E+00	2.784680E+00
2.357190E+00	4.580410E+00	2.811910E+00
3.182380E+00	5.250770E+00	3.262800E+00
3.256170E+00	5.297410E+00	3.313160E+00
3.381270E+00	5.328730E+00	3.381850E+00
1.934770E+00	4.008850E+00	2.723680E+00
2.009890E+00	4.156020E+00	2.758770E+00
2.084020E+00	4.284830E+00	2.786290E+00
2.155590E+00	4.378020E+00	2.806710E+00
2.184820E+00	4.453300E+00	2.839950E+00
2.251800E+00	4.520950E+00	2.837700E+00
2.278940E+00	4.594090E+00	2.864820E+00
2.354390E+00	4.673870E+00	2.887120E+00
2.437400E+00	4.778350E+00	2.939140E+00
2.546350E+00	4.891550E+00	3.013870E+00
2.678090E+00	4.962340E+00	3.045990E+00
2.769980E+00	5.030360E+00	3.117220E+00
2.892910E+00	5.119240E+00	3.217280E+00
3.061300E+00	5.212000E+00	3.266510E+00
2.938040E+00	5.195840E+00	3.320150E+00
3.158690E+00	5.269030E+00	3.312630E+00
2.181310E+00	4.534990E+00	2.888790E+00
2.256230E+00	4.650520E+00	2.921250E+00
2.333890E+00	4.727420E+00	2.947030E+00
2.366830E+00	4.789700E+00	2.987650E+00
2.436790E+00	4.840540E+00	3.005440E+00
2.461600E+00	4.885120E+00	3.048720E+00
2.509730E+00	4.935000E+00	3.104460E+00
2.643540E+00	4.992140E+00	3.139890E+00
2.762670E+00	5.069390E+00	3.223810E+00
2.835280E+00	5.133610E+00	3.292380E+00
2.373630E+00	4.852400E+00	3.052430E+00
2.441250E+00	4.901520E+00	3.085600E+00
5.648240E+00	2.128780E+00	3.297420E+00
5.617000E+00	2.084710E+00	3.280210E+00
5.635060E+00	2.115800E+00	3.223430E+00
5.687700E+00	2.218150E+00	3.270150E+00
5.725370E+00	2.338180E+00	3.260200E+00
5.728530E+00	2.318150E+00	3.342970E+00
5.756420E+00	2.442220E+00	3.337280E+00
5.446650E+00	1.947000E+00	3.181850E+00
5.550900E+00	2.032400E+00	3.245700E+00
5.770900E+00	2.596460E+00	3.284020E+00
5.811030E+00	2.747410E+00	3.344030E+00
5.839700E+00	2.919870E+00	3.413440E+00
5.837850E+00	3.094550E+00	3.406820E+00
5.829400E+00	3.211570E+00	3.446940E+00
5.813540E+00	3.335160E+00	3.486820E+00
5.791110E+00	3.437330E+00	3.546560E+00
5.273350E+00	1.841610E+00	3.141800E+00
5.372290E+00	1.890030E+00	3.218070E+00
5.717250E+00	3.578720E+00	3.516530E+00
5.660950E+00	3.683990E+00	3.538750E+00
5.702810E+00	3.632350E+00	3.591750E+00
5.650240E+00	3.733140E+00	3.620890E+00
5.004180E+00	1.627850E+00	3.098590E+00
4.940590E+00	1.586630E+00	3.059180E+00
4.992090E+00	1.627320E+00	3.023920E+00
5.028460E+00	1.672340E+00	2.945710E+00
5.055870E+00	1.675200E+00	3.104040E+00
5.117180E+00	1.744370E+00	2.959530E+00
5.149110E+00	1.759800E+00	3.090530E+00
5.571030E+00	3.861270E+00	3.606920E+00
5.529980E+00	3.942870E+00	3.633240E+00
5.573200E+00	3.906040E+00	3.679020E+00
5.534920E+00	3.978120E+00	3.695640E+00
4.847730E+00	1.532670E+00	2.973320E+00
4.734660E+00	1.477710E+00	2.933190E+00
4.743940E+00	1.494160E+00	2.800730E+00
4.903510E+00	1.578240E+00	2.910520E+00
5.491410E+00	4.073980E+00	3.726200E+00
5.451240E+00	4.151000E+00	3.752340E+00
5.425330E+00	4.192990E+00	3.810770E+00
4.626860E+00	1.436500E+00	2.888140E+00
4.479870E+00	1.406560E+00	2.845890E+00
4.597620E+00	1.432590E+00	2.775590E+00
5.359510E+00	4.255460E+00	3.786020E+00
5.308870E+00	4.314230E+00	3.849560E+00
4.336800E+00	1.367840E+00	2.607650E+00
4.263610E+00	1.338830E+00	2.704620E+00
5.256510E+00	4.374030E+00	3.832640E+00
5.274610E+00	4.357670E+00	3.881680E+00
5.245050E+00	4.399760E+00	3.902860E+00
4.127420E+00	1.301390E+00	2.697650E+00
3.964730E+00	1.278230E+00	2.619160E+00
4.095920E+00	1.301770E+00	2.573350E+00
5.172420E+00	4.497660E+00	3.858750E+00
5.198130E+00	4.461180E+00	3.881380E+00
5.183600E+00	4.505720E+00	3.918140E+00
3.809540E+00	1.257200E+00	2.443200E+00
3.777900E+00	1.231550E+00	2.596830E+00
5.141270E+00	4.618350E+00	3.898170E+00
5.169530E+00	4.572110E+00	3.944030E+00
5.151680E+00	4.638700E+00	3.956960E+00
3.617010E+00	1.230720E+00	2.565070E+00
3.464100E+00	1.228680E+00	2.555090E+00
3.591550E+00	1.247930E+00	2.476470E+00
5.084870E+00	4.768530E+00	3.944240E+00
5.128330E+00	4.709380E+00	3.976470E+00
5.103490E+00	4.773150E+00	4.011220E+00
3.373560E+00	1.272260E+00	2.405900E+00
3.244300E+00	1.273380E+00	2.503820E+00
5.042840E+00	4.824110E+00	3.986660E+00
3.160570E+00	1.333410E+00	2.364490E+00
3.052920E+00	1.331420E+00	2.471370E+00
4.992650E+00	4.851830E+00	3.934680E+00
4.990510E+00	4.863540E+00	3.991470E+00
2.973060E+00	1.413030E+00	2.339240E+00
2.882890E+00	1.407510E+00	2.455900E+00
4.887190E+00	4.892370E+00	3.963480E+00
4.952770E+00	4.877670E+00	3.976620E+00
2.804860E+00	1.508260E+00	2.327940E+00
2.726010E+00	1.499360E+00	2.447120E+00
4.782530E+00	4.918730E+00	3.921030E+00
4.830120E+00	4.907250E+00	3.956360E+00
2.648420E+00	1.615770E+00	2.321160E+00
2.575450E+00	1.601170E+00	2.441710E+00
4.740730E+00	4.927690E+00	3.871740E+00
4.736000E+00	4.943010E+00	3.933500E+00
2.513440E+00	1.742680E+00	2.331670E+00
2.445050E+00	1.727730E+00	2.460070E+00
4.618020E+00	4.983110E+00	3.796510E+00
4.643460E+00	4.987960E+00	3.881080E+00
4.703850E+00	4.955220E+00	3.913350E+00
2.391580E+00	1.887200E+00	2.356620E+00
2.325100E+00	1.871850E+00	2.489940E+00
4.523650E+00	5.069630E+00	3.756090E+00
4.580710E+00	5.032500E+00	3.828500E+00
2.296440E+00	2.055070E+00	2.401880E+00
2.227390E+00	2.037000E+00	2.527760E+00
4.439120E+00	5.132110E+00	3.721130E+00
4.477860E+00	5.141260E+00	3.803230E+00
2.206730E+00	2.246730E+00	2.444740E+00
2.146930E+00	2.183270E+00	2.571570E+00
4.384640E+00	5.181800E+00	3.741930E+00
4.411680E+00	5.203830E+00	3.818470E+00
2.135810E+00	2.300290E+00	2.538780E+00
2.106500E+00	2.265790E+00	2.593300E+00
2.128430E+00	2.443420E+00	2.482820E+00
4.225400E+00	5.230930E+00	3.629750E+00
4.261170E+00	5.252550E+00	3.719420E+00
4.338790E+00	5.228100E+00	3.768090E+00
2.085200E+00	2.368440E+00	2.591250E+00
2.040820E+00	2.555110E+00	2.582800E+00
2.082030E+00	2.625050E+00	2.482360E+00
4.088470E+00	5.271400E+00	3.598250E+00
4.175250E+00	5.269320E+00	3.667470E+00
2.013230E+00	2.780360E+00	2.534080E+00
1.989780E+00	2.676510E+00	2.612270E+00
3.966550E+00	5.308600E+00	3.548580E+00
4.014190E+00	5.336440E+00	3.664330E+00
1.950070E+00	2.801200E+00	2.633320E+00
1.909990E+00	2.927320E+00	2.642100E+00
1.940020E+00	3.023440E+00	2.569500E+00
3.896150E+00	5.340480E+00	3.557290E+00
3.926590E+00	5.352030E+00	3.608010E+00
1.877840E+00	3.063810E+00	2.657930E+00
1.826900E+00	3.237180E+00	2.673640E+00
1.884230E+00	3.307760E+00	2.602660E+00
3.617150E+00	5.367140E+00	3.469600E+00
3.732610E+00	5.369600E+00	3.528350E+00
3.844890E+00	5.369220E+00	3.582280E+00
1.839980E+00	3.383920E+00	2.671600E+00
1.813130E+00	3.335880E+00	2.701690E+00
1.847560E+00	3.585560E+00	2.648660E+00
3.557710E+00	5.402360E+00	3.496660E+00
3.616560E+00	5.431690E+00	3.570040E+00
1.801020E+00	3.451590E+00	2.712430E+00
1.786790E+00	3.593310E+00	2.717280E+00
1.816200E+00	3.685790E+00	2.712900E+00
1.858190E+00	3.828490E+00	2.715080E+00
3.263730E+00	5.357470E+00	3.422350E+00
3.379240E+00	5.391680E+00	3.479320E+00
3.491880E+00	5.425110E+00	3.526850E+00
1.777320E+00	3.728080E+00	2.771520E+00
1.802620E+00	3.881060E+00	2.781200E+00
1.801160E+00	3.952430E+00	2.810390E+00
1.850500E+00	3.977180E+00	2.777430E+00
1.919290E+00	4.109010E+00	2.807570E+00
1.992240E+00	4.244930E+00	2.832940E+00
2.075470E+00	4.392580E+00	2.869710E+00
3.025960E+00	5.245310E+00	3.347300E+00
3.128060E+00	5.296100E+00	3.385880E+00
3.181320E+00	5.367670E+00	3.463920E+00
3.252850E+00	5.421350E+00	3.507350E+00
1.823510E+00	4.048690E+00	2.849890E+00
1.899530E+00	4.201940E+00	2.876670E+00
1.970920E+00	4.309000E+00	2.891570E+00
1.993640E+00	4.381610E+00	2.922680E+00
2.034170E+00	4.432940E+00	2.923710E+00
2.078070E+00	4.500290E+00	2.930730E+00
2.146340E+00	4.615290E+00	2.964900E+00
2.253750E+00	4.742130E+00	3.005540E+00
2.557510E+00	5.001860E+00	3.231760E+00
2.677440E+00	5.050500E+00	3.252100E+00
2.751470E+00	5.108740E+00	3.308060E+00
2.833180E+00	5.178760E+00	3.379980E+00
2.978070E+00	5.268580E+00	3.419590E+00
3.092370E+00	5.350440E+00	3.483260E+00
3.166130E+00	5.394560E+00	3.504310E+00
1.987970E+00	4.454310E+00	2.969030E+00
2.048820E+00	4.553700E+00	2.982370E+00
2.073630E+00	4.624640E+00	3.015320E+00
2.142930E+00	4.687130E+00	3.023380E+00
2.170040E+00	4.755890E+00	3.061350E+00
2.250330E+00	4.854390E+00	3.122830E+00
2.419600E+00	4.927120E+00	3.155380E+00
2.456830E+00	4.987190E+00	3.264180E+00
2.531760E+00	5.054090E+00	3.353010E+00
2.660520E+00	5.088370E+00	3.342470E+00
2.743190E+00	5.135370E+00	3.370920E+00
2.072110E+00	4.697720E+00	3.072240E+00
2.138480E+00	4.789620E+00	3.108450E+00
2.157140E+00	4.836150E+00	3.156970E+00
2.198590E+00	4.871140E+00	3.186210E+00
2.238690E+00	4.916370E+00	3.257940E+00
2.350430E+00	4.951320E+00	3.256460E+00
2.425000E+00	5.010470E+00	3.330280E+00
2.144760E+00	4.865900E+00	3.225690E+00
5.615440E+00	2.088070E+00	3.365730E+00
5.665980E+00	2.162100E+00	3.358080E+00
5.704090E+00	2.241260E+00	3.412310E+00
5.750850E+00	2.356630E+00	3.430770E+00
5.784670E+00	2.463740E+00	3.444690E+00
5.862030E+00	2.701760E+00	3.495300E+00
5.844940E+00	2.644880E+00	3.478980E+00
5.848850E+00	2.743840E+00	3.441050E+00
5.865120E+00	2.829660E+00	3.468320E+00
5.876520E+00	2.768460E+00	3.511170E+00
5.879000E+00	2.886810E+00	3.516250E+00
5.439230E+00	1.941930E+00	3.339280E+00
5.536160E+00	2.019020E+00	3.402570E+00
5.806330E+00	2.596170E+00	3.405540E+00
5.882860E+00	3.055580E+00	3.514960E+00
5.854510E+00	3.213120E+00	3.528610E+00
5.841810E+00	3.307290E+00	3.582160E+00
5.828040E+00	3.405210E+00	3.644270E+00
4.954530E+00	1.562830E+00	3.355660E+00
4.897310E+00	1.531790E+00	3.321150E+00
4.953210E+00	1.566710E+00	3.274330E+00
5.013120E+00	1.621450E+00	3.208790E+00
5.007370E+00	1.603980E+00	3.368580E+00
5.130840E+00	1.719330E+00	3.237380E+00
5.098300E+00	1.686890E+00	3.382370E+00
5.217190E+00	1.790550E+00	3.238070E+00
5.201750E+00	1.771810E+00	3.377120E+00
5.309400E+00	1.849640E+00	3.326960E+00
5.763910E+00	3.530160E+00	3.616880E+00
5.732080E+00	3.627460E+00	3.670520E+00
5.701600E+00	3.719390E+00	3.723800E+00
4.806290E+00	1.491410E+00	3.279380E+00
4.715700E+00	1.462370E+00	3.216510E+00
4.769340E+00	1.482440E+00	3.164220E+00
4.857930E+00	1.529090E+00	3.143570E+00
5.631580E+00	3.823990E+00	3.700480E+00
5.604060E+00	3.915400E+00	3.757140E+00
5.555460E+00	3.997340E+00	3.767620E+00
5.593750E+00	3.964140E+00	3.819020E+00
5.551660E+00	4.035730E+00	3.842610E+00
4.671820E+00	1.450310E+00	3.038350E+00
4.592390E+00	1.429740E+00	3.205010E+00
5.487600E+00	4.124090E+00	3.825420E+00
5.456350E+00	4.169740E+00	3.904210E+00
4.461360E+00	1.409360E+00	3.162390E+00
4.357010E+00	1.386030E+00	3.063360E+00
4.485370E+00	1.407710E+00	3.022840E+00
5.386290E+00	4.238140E+00	3.883150E+00
5.350960E+00	4.278140E+00	3.959920E+00
4.276900E+00	1.349090E+00	2.862830E+00
4.182670E+00	1.327640E+00	3.016730E+00
5.294250E+00	4.340440E+00	3.941840E+00
5.274450E+00	4.379760E+00	3.991920E+00
4.020280E+00	1.286500E+00	2.778640E+00
5.233520E+00	4.449400E+00	4.004260E+00
5.200260E+00	4.513870E+00	3.994140E+00
5.222680E+00	4.501040E+00	4.045360E+00
5.211220E+00	4.544070E+00	4.049640E+00
3.814250E+00	1.230170E+00	2.743150E+00
3.690490E+00	1.216220E+00	2.796880E+00
3.643080E+00	1.220030E+00	2.653100E+00
5.165030E+00	4.661190E+00	4.017530E+00
5.197310E+00	4.615650E+00	4.064510E+00
5.177850E+00	4.685450E+00	4.079920E+00
3.544910E+00	1.204060E+00	2.843120E+00
3.372060E+00	1.204060E+00	2.791440E+00
3.500900E+00	1.206120E+00	2.703410E+00
5.097840E+00	4.811660E+00	4.068800E+00
5.152050E+00	4.757700E+00	4.102750E+00
5.121900E+00	4.825560E+00	4.161130E+00
3.311750E+00	1.226600E+00	2.643220E+00
3.181610E+00	1.225390E+00	2.739580E+00
5.067780E+00	4.838020E+00	4.062570E+00
5.080190E+00	4.844600E+00	4.116550E+00
3.122070E+00	1.265200E+00	2.603510E+00
3.011810E+00	1.266270E+00	2.715010E+00
4.973620E+00	4.888160E+00	4.083140E+00
5.040270E+00	4.861820E+00	4.100550E+00
2.952370E+00	1.324750E+00	2.583180E+00
2.853620E+00	1.316290E+00	2.700610E+00
4.921520E+00	4.902380E+00	4.043660E+00
4.920530E+00	4.915450E+00	4.102850E+00
2.795240E+00	1.395750E+00	2.572420E+00
2.705210E+00	1.384360E+00	2.690560E+00
4.806280E+00	4.923520E+00	3.989650E+00
4.831270E+00	4.925600E+00	4.034570E+00
4.876220E+00	4.927280E+00	4.096790E+00
2.645360E+00	1.485280E+00	2.567190E+00
2.562580E+00	1.471100E+00	2.687790E+00
4.724240E+00	4.976000E+00	4.022420E+00
4.785230E+00	4.946440E+00	4.039340E+00
2.504080E+00	1.589220E+00	2.568700E+00
2.430960E+00	1.577190E+00	2.689340E+00
4.675150E+00	4.991050E+00	3.975260E+00
4.676540E+00	5.011650E+00	4.034610E+00
2.370110E+00	1.705490E+00	2.597960E+00
2.356160E+00	1.648430E+00	2.689300E+00
4.524830E+00	5.112390E+00	3.859330E+00
4.572620E+00	5.081350E+00	3.949100E+00
4.634330E+00	5.039880E+00	4.018280E+00
2.307630E+00	1.712520E+00	2.687420E+00
2.249480E+00	1.850860E+00	2.625060E+00
4.468830E+00	5.178890E+00	3.869890E+00
4.501690E+00	5.170470E+00	3.944900E+00
2.152440E+00	2.028310E+00	2.652920E+00
4.435010E+00	5.215790E+00	3.878570E+00
4.451960E+00	5.218470E+00	3.925290E+00
2.066140E+00	2.225040E+00	2.675220E+00
4.297310E+00	5.277090E+00	3.794430E+00
4.332740E+00	5.292340E+00	3.876570E+00
4.408290E+00	5.251500E+00	3.913110E+00
1.987390E+00	2.374600E+00	2.767880E+00
2.026950E+00	2.422380E+00	2.663040E+00
4.105720E+00	5.316880E+00	3.706900E+00
4.175410E+00	5.345600E+00	3.785160E+00
4.258350E+00	5.328560E+00	3.827650E+00
1.965190E+00	2.598390E+00	2.702870E+00
1.922650E+00	2.505950E+00	2.819860E+00
4.064640E+00	5.345950E+00	3.724340E+00
4.095370E+00	5.358880E+00	3.762460E+00
1.907740E+00	2.644230E+00	2.789740E+00
1.893020E+00	2.589970E+00	2.845070E+00
1.886860E+00	2.838170E+00	2.733640E+00
3.905820E+00	5.399340E+00	3.684490E+00
4.023030E+00	5.382910E+00	3.746290E+00
1.865310E+00	2.697260E+00	2.834740E+00
1.839000E+00	2.837710E+00	2.819350E+00
1.833280E+00	2.925880E+00	2.777150E+00
1.820230E+00	3.065480E+00	2.747720E+00
3.754970E+00	5.418310E+00	3.639380E+00
3.820140E+00	5.461360E+00	3.753530E+00
1.793070E+00	2.955590E+00	2.828600E+00
1.742760E+00	3.153760E+00	2.831640E+00
1.773600E+00	3.290210E+00	2.745380E+00
3.669100E+00	5.449520E+00	3.647090E+00
3.705960E+00	5.464540E+00	3.704410E+00
1.720070E+00	3.319210E+00	2.819050E+00
1.688170E+00	3.262910E+00	2.855750E+00
1.729860E+00	3.510340E+00	2.783910E+00
3.375870E+00	5.452140E+00	3.573120E+00
3.499530E+00	5.473730E+00	3.628620E+00
3.613890E+00	5.480150E+00	3.680430E+00
1.670030E+00	3.406740E+00	2.879010E+00
1.665190E+00	3.573470E+00	2.850320E+00
1.657150E+00	3.660850E+00	2.875870E+00
1.705590E+00	3.691280E+00	2.838770E+00
1.747360E+00	3.887680E+00	2.844230E+00
3.257240E+00	5.474930E+00	3.601520E+00
3.365620E+00	5.504470E+00	3.703590E+00
1.660640E+00	3.788480E+00	2.904750E+00
1.694060E+00	3.933570E+00	2.910140E+00
1.697320E+00	4.001890E+00	2.939620E+00
1.746820E+00	4.023770E+00	2.907050E+00
1.811120E+00	4.159430E+00	2.926170E+00
1.895560E+00	4.318580E+00	2.949370E+00
2.863010E+00	5.249070E+00	3.471280E+00
2.966520E+00	5.357410E+00	3.543270E+00
3.137650E+00	5.422030E+00	3.560270E+00
3.169080E+00	5.473740E+00	3.640180E+00
3.234780E+00	5.504970E+00	3.686620E+00
1.718980E+00	4.094410E+00	2.976400E+00
1.787680E+00	4.246820E+00	2.994990E+00
1.840560E+00	4.346320E+00	3.014800E+00
1.844730E+00	4.393690E+00	3.043770E+00
1.898710E+00	4.422960E+00	3.017170E+00
1.966760E+00	4.560800E+00	3.047480E+00
2.627380E+00	5.109310E+00	3.415700E+00
2.727840E+00	5.173360E+00	3.450140E+00
2.813890E+00	5.278600E+00	3.540670E+00
2.862680E+00	5.351830E+00	3.608470E+00
2.932610E+00	5.422720E+00	3.680290E+00
3.061760E+00	5.451520E+00	3.654020E+00
3.154270E+00	5.494990E+00	3.710280E+00
1.859920E+00	4.460950E+00	3.067440E+00
1.881870E+00	4.548670E+00	3.096190E+00
1.923130E+00	4.600850E+00	3.101880E+00
1.971510E+00	4.666790E+00	3.115810E+00
2.049940E+00	4.786840E+00	3.161330E+00
2.303320E+00	4.964660E+00	3.308970E+00
2.355180E+00	5.001160E+00	3.353510E+00
2.437380E+00	5.060960E+00	3.436680E+00
2.585280E+00	5.139720E+00	3.491540E+00
2.696860E+00	5.235450E+00	3.558430E+00
2.773330E+00	5.318270E+00	3.620290E+00
2.832450E+00	5.380040E+00	3.682090E+00
1.881570E+00	4.620920E+00	3.149240E+00
1.948210E+00	4.718120E+00	3.176490E+00
1.975350E+00	4.777080E+00	3.220210E+00
2.019960E+00	4.815870E+00	3.230930E+00
2.068230E+00	4.852990E+00	3.260120E+00
2.144660E+00	4.916260E+00	3.334860E+00
2.270380E+00	4.985020E+00	3.374130E+00
2.350590E+00	5.028320E+00	3.420990E+00
1.990630E+00	4.826640E+00	3.291250E+00
2.059150E+00	4.879970E+00	3.323300E+00
5.659160E+00	2.147760E+00	3.441030E+00
5.729530E+00	2.291080E+00	3.502550E+00
5.681000E+00	2.198670E+00	3.527120E+00
5.777040E+00	2.390050E+00	3.547580E+00
5.822140E+00	2.538140E+00	3.504650E+00
5.824540E+00	2.496880E+00	3.593530E+00
5.864010E+00	2.639460E+00	3.568200E+00
5.903310E+00	2.794970E+00	3.606400E+00
5.900970E+00	2.934230E+00	3.591230E+00
5.925140E+00	2.889510E+00	3.662780E+00
5.926560E+00	3.018140E+00	3.657800E+00
5.377440E+00	1.904970E+00	3.573150E+00
5.337700E+00	1.872590E+00	3.553800E+00
5.376040E+00	1.890250E+00	3.472990E+00
5.458270E+00	1.965660E+00	3.524760E+00
5.587140E+00	2.077330E+00	3.539480E+00
5.888760E+00	3.167320E+00	3.615220E+00
5.878310E+00	3.282120E+00	3.675950E+00
5.869720E+00	3.373840E+00	3.718420E+00
4.843420E+00	1.504650E+00	3.554550E+00
4.791140E+00	1.483780E+00	3.518530E+00
4.835340E+00	1.503120E+00	3.429200E+00
4.935730E+00	1.554420E+00	3.486360E+00
5.052830E+00	1.635360E+00	3.521310E+00
5.161930E+00	1.731750E+00	3.558650E+00
5.279790E+00	1.824080E+00	3.511600E+00
5.818130E+00	3.504660E+00	3.730710E+00
5.761040E+00	3.631770E+00	3.747750E+00
5.742830E+00	3.691280E+00	3.794570E+00
4.704330E+00	1.466120E+00	3.435160E+00
5.691870E+00	3.797690E+00	3.814200E+00
5.638060E+00	3.901390E+00	3.838610E+00
5.616720E+00	3.953990E+00	3.890150E+00
5.587320E+00	4.016640E+00	3.948070E+00
4.555080E+00	1.429260E+00	3.389690E+00
4.470380E+00	1.416210E+00	3.374520E+00
4.493320E+00	1.414390E+00	3.274300E+00
5.523500E+00	4.096630E+00	3.922520E+00
5.489290E+00	4.150580E+00	3.996440E+00
4.353180E+00	1.400570E+00	3.292750E+00
5.418090E+00	4.214450E+00	3.977620E+00
5.386350E+00	4.255330E+00	4.033940E+00
4.169710E+00	1.341870E+00	3.220510E+00
4.044030E+00	1.315380E+00	3.169970E+00
4.092680E+00	1.315820E+00	3.081990E+00
5.332680E+00	4.324790E+00	4.056680E+00
5.284040E+00	4.389170E+00	4.051310E+00
5.309050E+00	4.374200E+00	4.098100E+00
5.285130E+00	4.418000E+00	4.105790E+00
3.935010E+00	1.272150E+00	2.959800E+00
3.892270E+00	1.277740E+00	3.183450E+00
5.258070E+00	4.496990E+00	4.126960E+00
5.233150E+00	4.562570E+00	4.115440E+00
5.256040E+00	4.550890E+00	4.165390E+00
5.244420E+00	4.593360E+00	4.169840E+00
3.742450E+00	1.239860E+00	3.141560E+00
3.645280E+00	1.231670E+00	3.089150E+00
3.703700E+00	1.224830E+00	2.983880E+00
5.192360E+00	4.712890E+00	4.139700E+00
5.222960E+00	4.666000E+00	4.185480E+00
5.196450E+00	4.739020E+00	4.198040E+00
3.476190E+00	1.206410E+00	3.008740E+00
5.146060E+00	4.829040E+00	4.207570E+00
5.163190E+00	4.800180E+00	4.210280E+00
5.149550E+00	4.828990E+00	4.238020E+00
3.241830E+00	1.205700E+00	2.889620E+00
5.058480E+00	4.870100E+00	4.213090E+00
5.122910E+00	4.843670E+00	4.233850E+00
3.062130E+00	1.225830E+00	2.846430E+00
5.010270E+00	4.889940E+00	4.163720E+00
5.006980E+00	4.898930E+00	4.223780E+00
2.901420E+00	1.260950E+00	2.828500E+00
4.910960E+00	4.932250E+00	4.192140E+00
4.971460E+00	4.911380E+00	4.207800E+00
2.753650E+00	1.310050E+00	2.817670E+00
4.805740E+00	4.965030E+00	4.153780E+00
4.854900E+00	4.951870E+00	4.186160E+00
2.611600E+00	1.375040E+00	2.813130E+00
4.761750E+00	4.977630E+00	4.105810E+00
4.761320E+00	4.992650E+00	4.165310E+00
2.475000E+00	1.471150E+00	2.816080E+00
4.670970E+00	5.048040E+00	4.124500E+00
4.729750E+00	5.009890E+00	4.146220E+00
2.326910E+00	1.612990E+00	2.797350E+00
4.586770E+00	5.100810E+00	4.046670E+00
4.613190E+00	5.089280E+00	4.103950E+00
2.199600E+00	1.737340E+00	2.844900E+00
2.249080E+00	1.757270E+00	2.740330E+00
4.534840E+00	5.164050E+00	4.034410E+00
2.169050E+00	1.874440E+00	2.746430E+00
2.112200E+00	1.862320E+00	2.851030E+00
4.449180E+00	5.265220E+00	4.024010E+00
2.082560E+00	2.016000E+00	2.781370E+00
2.019090E+00	1.942460E+00	2.933380E+00
4.379230E+00	5.299000E+00	3.962970E+00
4.384220E+00	5.324480E+00	4.012020E+00
1.999510E+00	2.168380E+00	2.831080E+00
1.940050E+00	2.140390E+00	2.958880E+00
4.214280E+00	5.372690E+00	3.865850E+00
4.251030E+00	5.390220E+00	3.952260E+00
4.335900E+00	5.348880E+00	3.986920E+00
1.933860E+00	2.333690E+00	2.885390E+00
1.880200E+00	2.305480E+00	2.990830E+00
4.077490E+00	5.408680E+00	3.838280E+00
4.163840E+00	5.408780E+00	3.905830E+00
1.869190E+00	2.517000E+00	2.915620E+00
1.851910E+00	2.417890E+00	3.010520E+00
3.951970E+00	5.448280E+00	3.798160E+00
4.002280E+00	5.465710E+00	3.920270E+00
1.821430E+00	2.536200E+00	3.021520E+00
1.773070E+00	2.695370E+00	3.047220E+00
1.805210E+00	2.760050E+00	2.918730E+00
3.883480E+00	5.475880E+00	3.813300E+00
3.916790E+00	5.483050E+00	3.869200E+00
1.746950E+00	2.856330E+00	2.992510E+00
1.717380E+00	2.836600E+00	3.079240E+00
1.735070E+00	2.985560E+00	2.912780E+00
3.687130E+00	5.510920E+00	3.808180E+00
3.834610E+00	5.493310E+00	3.852490E+00
1.680610E+00	2.991400E+00	3.001390E+00
1.646600E+00	2.970850E+00	3.094350E+00
1.654090E+00	3.194140E+00	2.924790E+00
3.520640E+00	5.516670E+00	3.743170E+00
3.553760E+00	5.538110E+00	3.836100E+00
1.621400E+00	3.106960E+00	3.039540E+00
1.602740E+00	3.060000E+00	3.101960E+00
1.570330E+00	3.251380E+00	3.007110E+00
1.596020E+00	3.390530E+00	2.959900E+00
1.602270E+00	3.598290E+00	2.915850E+00
3.435850E+00	5.525410E+00	3.769850E+00
3.473480E+00	5.535770E+00	3.818320E+00
1.567500E+00	3.161570E+00	3.093600E+00
1.522480E+00	3.291390E+00	3.068240E+00
1.545440E+00	3.377810E+00	3.028040E+00
1.535440E+00	3.516260E+00	2.998200E+00
1.545820E+00	3.650230E+00	2.993090E+00
1.587260E+00	3.772810E+00	2.976280E+00
1.637940E+00	3.948050E+00	2.970920E+00
3.229090E+00	5.535550E+00	3.802490E+00
3.383020E+00	5.536430E+00	3.818880E+00
1.493070E+00	3.448140E+00	3.095080E+00
1.492540E+00	3.620920E+00	3.054770E+00
1.525540E+00	3.750790E+00	3.043880E+00
1.561220E+00	3.888670E+00	3.036130E+00
1.596250E+00	3.992140E+00	3.042430E+00
1.602070E+00	4.048950E+00	3.072870E+00
1.645900E+00	4.070330E+00	3.036190E+00
1.702540E+00	4.196490E+00	3.049680E+00
1.781900E+00	4.347370E+00	3.071980E+00
3.008040E+00	5.468130E+00	3.716640E+00
3.082080E+00	5.499110E+00	3.765430E+00
3.118930E+00	5.526300E+00	3.842690E+00
1.617600E+00	4.133010E+00	3.104570E+00
1.679730E+00	4.276500E+00	3.119380E+00
1.733350E+00	4.380010E+00	3.139370E+00
1.732980E+00	4.430280E+00	3.166080E+00
1.797610E+00	4.484710E+00	3.131850E+00
2.472580E+00	5.154930E+00	3.574650E+00
2.597690E+00	5.217940E+00	3.596200E+00
2.677350E+00	5.292240E+00	3.658380E+00
2.755660E+00	5.366270E+00	3.720170E+00
2.835340E+00	5.444410E+00	3.804530E+00
2.969690E+00	5.488460E+00	3.796760E+00
3.052380E+00	5.520670E+00	3.852670E+00
1.734210E+00	4.489560E+00	3.193980E+00
1.743650E+00	4.551280E+00	3.227170E+00
1.795560E+00	4.584610E+00	3.196330E+00
1.875430E+00	4.717540E+00	3.250400E+00
2.185350E+00	4.997850E+00	3.479670E+00
2.340340E+00	5.063070E+00	3.509760E+00
2.374270E+00	5.135640E+00	3.610880E+00
2.423400E+00	5.197180E+00	3.674310E+00
2.550260E+00	5.266940E+00	3.693700E+00
2.660890E+00	5.351750E+00	3.764440E+00
2.731540E+00	5.413210E+00	3.810420E+00
1.767330E+00	4.617940E+00	3.264650E+00
1.799400E+00	4.700330E+00	3.314010E+00
1.842990E+00	4.753380E+00	3.322680E+00
1.907390E+00	4.811440E+00	3.350900E+00
2.033610E+00	4.908220E+00	3.405170E+00
2.089500E+00	4.980920E+00	3.516890E+00
2.144410E+00	5.034490E+00	3.585650E+00
2.271070E+00	5.098840E+00	3.608520E+00
2.349020E+00	5.158450E+00	3.659390E+00
1.805570E+00	4.769810E+00	3.384660E+00
1.914300E+00	4.874970E+00	3.461370E+00
2.015080E+00	4.956120E+00	3.528490E+00
2.074280E+00	5.001090E+00	3.570550E+00
5.720270E+00	2.272520E+00	3.587830E+00
5.803510E+00	2.405760E+00	3.658430E+00
5.745670E+00	2.303180E+00	3.676000E+00
5.851510E+00	2.502450E+00	3.685090E+00
5.902570E+00	2.642670E+00	3.696340E+00
5.942140E+00	2.772950E+00	3.719360E+00
5.955190E+00	2.893280E+00	3.746420E+00
5.970790E+00	3.009300E+00	3.779940E+00
4.963080E+00	1.569320E+00	3.790260E+00
4.932430E+00	1.550810E+00	3.749530E+00
4.985130E+00	1.584670E+00	3.668760E+00
5.082480E+00	1.661570E+00	3.660370E+00
5.027110E+00	1.615250E+00	3.783760E+00
5.136050E+00	1.708580E+00	3.672620E+00
5.104150E+00	1.681430E+00	3.770640E+00
5.172410E+00	1.742260E+00	3.718140E+00
5.315550E+00	1.858250E+00	3.650300E+00
5.396960E+00	1.920850E+00	3.654620E+00
5.474440E+00	1.986830E+00	3.688260E+00
5.564180E+00	2.068760E+00	3.724480E+00
5.663970E+00	2.176420E+00	3.673620E+00
5.934860E+00	3.145870E+00	3.725160E+00
5.915360E+00	3.277460E+00	3.779470E+00
5.883880E+00	3.391720E+00	3.781960E+00
5.908920E+00	3.344920E+00	3.841180E+00
5.874280E+00	3.452490E+00	3.857190E+00
4.759090E+00	1.479070E+00	3.658760E+00
4.875680E+00	1.525930E+00	3.694770E+00
5.233450E+00	1.795150E+00	3.642120E+00
5.798960E+00	3.600580E+00	3.831470E+00
5.754580E+00	3.698070E+00	3.857960E+00
5.790600E+00	3.650630E+00	3.908640E+00
5.750150E+00	3.746460E+00	3.932750E+00
4.635840E+00	1.447710E+00	3.659760E+00
4.554100E+00	1.429110E+00	3.648110E+00
4.583530E+00	1.436500E+00	3.536740E+00
5.681300E+00	3.862680E+00	3.910150E+00
5.653600E+00	3.932450E+00	3.975550E+00
5.621410E+00	3.997220E+00	4.038280E+00
4.457300E+00	1.416160E+00	3.569460E+00
5.557670E+00	4.077510E+00	4.014340E+00
5.521290E+00	4.128930E+00	4.087590E+00
4.295730E+00	1.399170E+00	3.537050E+00
4.202330E+00	1.372890E+00	3.520010E+00
4.222690E+00	1.373510E+00	3.393680E+00
5.446090E+00	4.203550E+00	4.074640E+00
5.394050E+00	4.261240E+00	4.093350E+00
5.428880E+00	4.233930E+00	4.144430E+00
5.386430E+00	4.288190E+00	4.151730E+00
4.081050E+00	1.337540E+00	3.428980E+00
[truncated: 21,888 more rows]
