# Supplementary material for: A New MRI-Based Model of Heart Function with Coupled Hemodynamics and Application to Normal and Diseased Canine Left Ventricles
Source: Front Bioeng Biotechnol. 2015 Sep 23;3:140. doi: 10.3389/fbioe.2015.00140 (PMC4585083; doi:10.3389/fbioe.2015.00140)
Supplement: Supplementary file 7 [file Data_Sheet_7.ZIP]

Archive with 51 entries (48 files):
- Case3_HF_SR_Systole/
- Case3_HF_SR_Systole/elems/
- Case3_HF_SR_Systole/elems/case3_systole_time_0.2640.csv
- Case3_HF_SR_Systole/elems/case3_systole_time_0.2704.csv
- Case3_HF_SR_Systole/elems/case3_systole_time_0.2804.csv
- Case3_HF_SR_Systole/elems/case3_systole_time_0.2904.csv
- Case3_HF_SR_Systole/elems/case3_systole_time_0.3004.csv
- Case3_HF_SR_Systole/elems/case3_systole_time_0.3104.csv
- Case3_HF_SR_Systole/elems/case3_systole_time_0.3204.csv
- Case3_HF_SR_Systole/elems/case3_systole_time_0.3304.csv
- Case3_HF_SR_Systole/elems/case3_systole_time_0.3404.csv
- Case3_HF_SR_Systole/elems/case3_systole_time_0.3504.csv
- Case3_HF_SR_Systole/elems/case3_systole_time_0.3604.csv
- Case3_HF_SR_Systole/elems/case3_systole_time_0.3700.csv
- Case3_HF_SR_Systole/elems/case3_systole_time_0.3800.csv
- Case3_HF_SR_Systole/elems/case3_systole_time_0.3900.csv
- Case3_HF_SR_Systole/elems/case3_systole_time_0.4000.csv
- Case3_HF_SR_Systole/elems/case3_systole_time_0.4100.csv
- Case3_HF_SR_Systole/elems/case3_systole_time_0.4200.csv
- Case3_HF_SR_Systole/elems/case3_systole_time_0.4300.csv
- Case3_HF_SR_Systole/elems/case3_systole_time_0.4400.csv
- Case3_HF_SR_Systole/elems/case3_systole_time_0.4500.csv
- Case3_HF_SR_Systole/elems/case3_systole_time_0.4600.csv
- Case3_HF_SR_Systole/elems/case3_systole_time_0.4700.csv
- Case3_HF_SR_Systole/elems/case3_systole_time_0.4800.csv
- Case3_HF_SR_Systole/elems/case3_systole_time_0.4900.csv
- Case3_HF_SR_Systole/nodes/
- Case3_HF_SR_Systole/nodes/case3_systole_time_0.2640.csv
- Case3_HF_SR_Systole/nodes/case3_systole_time_0.2704.csv
- Case3_HF_SR_Systole/nodes/case3_systole_time_0.2804.csv
- Case3_HF_SR_Systole/nodes/case3_systole_time_0.2904.csv
- Case3_HF_SR_Systole/nodes/case3_systole_time_0.3004.csv
- Case3_HF_SR_Systole/nodes/case3_systole_time_0.3104.csv
- Case3_HF_SR_Systole/nodes/case3_systole_time_0.3204.csv
- Case3_HF_SR_Systole/nodes/case3_systole_time_0.3304.csv
- Case3_HF_SR_Systole/nodes/case3_systole_time_0.3404.csv
- Case3_HF_SR_Systole/nodes/case3_systole_time_0.3504.csv
- Case3_HF_SR_Systole/nodes/case3_systole_time_0.3604.csv
- Case3_HF_SR_Systole/nodes/case3_systole_time_0.3700.csv
- Case3_HF_SR_Systole/nodes/case3_systole_time_0.3800.csv
- Case3_HF_SR_Systole/nodes/case3_systole_time_0.3900.csv
- Case3_HF_SR_Systole/nodes/case3_systole_time_0.4000.csv
- Case3_HF_SR_Systole/nodes/case3_systole_time_0.4100.csv
- Case3_HF_SR_Systole/nodes/case3_systole_time_0.4200.csv
- Case3_HF_SR_Systole/nodes/case3_systole_time_0.4300.csv
- Case3_HF_SR_Systole/nodes/case3_systole_time_0.4400.csv
- Case3_HF_SR_Systole/nodes/case3_systole_time_0.4500.csv
- Case3_HF_SR_Systole/nodes/case3_systole_time_0.4600.csv
- Case3_HF_SR_Systole/nodes/case3_systole_time_0.4700.csv
- Case3_HF_SR_Systole/nodes/case3_systole_time_0.4800.csv
- Case3_HF_SR_Systole/nodes/case3_systole_time_0.4900.csv
