# Supplementary material for: A New MRI-Based Model of Heart Function with Coupled Hemodynamics and Application to Normal and Diseased Canine Left Ventricles
Source: Front Bioeng Biotechnol. 2015 Sep 23;3:140. doi: 10.3389/fbioe.2015.00140 (PMC4585083; doi:10.3389/fbioe.2015.00140)
Supplement: Supplementary file 7 [file Data_Sheet_7.ZIP › Case3_HF_SR_Systole/nodes/case3_systole_time_0.2704.csv]

4.639000E+00	3.988540E+00	1.994440E+00
4.562660E+00	3.968140E+00	1.909770E+00
4.598960E+00	4.026910E+00	1.990730E+00
4.588700E+00	4.080340E+00	2.038130E+00
4.660890E+00	4.042610E+00	2.088030E+00
4.618690E+00	4.124350E+00	2.121340E+00
4.523990E+00	4.065280E+00	1.965230E+00
4.431870E+00	4.042320E+00	1.871040E+00
4.526200E+00	4.153220E+00	2.061410E+00
4.503840E+00	4.234890E+00	2.132330E+00
4.586310E+00	4.199080E+00	2.176330E+00
4.543700E+00	4.249120E+00	2.195940E+00
4.435310E+00	4.131470E+00	1.946140E+00
4.372990E+00	4.099470E+00	1.871580E+00
4.408290E+00	4.233510E+00	2.037530E+00
4.454420E+00	4.267110E+00	2.120050E+00
4.483040E+00	4.286750E+00	2.184400E+00
4.340670E+00	4.162470E+00	1.910920E+00
4.313040E+00	4.227520E+00	1.965270E+00
4.330340E+00	4.259960E+00	2.008850E+00
4.334130E+00	4.288930E+00	2.051760E+00
4.412460E+00	4.290420E+00	2.112460E+00
4.277830E+00	4.261130E+00	1.985840E+00
4.895360E+00	3.631140E+00	2.033120E+00
4.833000E+00	3.603090E+00	1.927820E+00
4.849930E+00	3.695700E+00	2.018010E+00
4.834870E+00	3.795210E+00	2.090100E+00
4.916600E+00	3.689080E+00	2.105390E+00
4.839320E+00	3.915390E+00	2.201750E+00
4.930110E+00	3.793270E+00	2.220340E+00
4.831010E+00	4.003950E+00	2.309820E+00
4.935320E+00	3.920570E+00	2.362410E+00
4.877210E+00	4.024650E+00	2.409390E+00
4.755670E+00	3.750840E+00	1.939370E+00
4.702140E+00	3.665310E+00	1.805490E+00
4.710360E+00	3.917860E+00	2.028390E+00
4.754770E+00	4.017080E+00	2.199780E+00
4.773740E+00	4.060280E+00	2.291520E+00
4.806900E+00	4.083560E+00	2.385710E+00
4.607670E+00	3.673510E+00	1.710450E+00
4.495770E+00	3.631880E+00	1.589170E+00
4.531560E+00	3.727110E+00	1.687380E+00
4.590590E+00	3.804370E+00	1.809980E+00
4.696370E+00	4.135680E+00	2.268120E+00
4.684360E+00	4.214140E+00	2.388780E+00
4.768480E+00	4.160530E+00	2.451630E+00
4.717310E+00	4.225330E+00	2.486960E+00
4.446480E+00	3.770860E+00	1.650860E+00
4.376340E+00	3.702160E+00	1.535520E+00
4.409750E+00	3.925810E+00	1.743180E+00
4.582370E+00	4.256520E+00	2.291610E+00
4.645750E+00	4.275160E+00	2.438710E+00
4.300710E+00	3.793870E+00	1.569300E+00
4.210780E+00	3.952090E+00	1.658990E+00
4.300280E+00	4.061860E+00	1.808120E+00
4.484580E+00	4.333150E+00	2.272860E+00
4.553740E+00	4.341710E+00	2.401350E+00
4.182120E+00	4.068590E+00	1.752390E+00
4.126400E+00	4.024320E+00	1.682260E+00
4.211710E+00	4.190000E+00	1.884320E+00
4.377060E+00	4.342300E+00	2.157810E+00
4.419390E+00	4.420640E+00	2.324270E+00
4.466130E+00	4.447990E+00	2.425790E+00
4.525370E+00	4.411620E+00	2.469780E+00
4.484020E+00	4.467580E+00	2.503550E+00
4.089310E+00	4.104330E+00	1.730670E+00
4.048790E+00	4.213930E+00	1.833980E+00
4.135150E+00	4.259760E+00	1.915720E+00
4.216890E+00	4.311050E+00	2.013790E+00
4.262400E+00	4.408120E+00	2.159580E+00
4.281160E+00	4.478390E+00	2.261540E+00
4.349580E+00	4.489950E+00	2.348550E+00
4.419490E+00	4.481090E+00	2.416530E+00
4.074090E+00	4.303320E+00	1.929460E+00
3.991930E+00	4.271150E+00	1.876310E+00
4.103920E+00	4.396440E+00	2.032460E+00
4.155110E+00	4.482330E+00	2.169410E+00
4.219610E+00	4.513350E+00	2.253460E+00
4.265910E+00	4.533540E+00	2.341050E+00
3.980810E+00	4.334790E+00	1.928520E+00
3.994220E+00	4.411700E+00	2.004430E+00
4.053510E+00	4.454950E+00	2.079500E+00
4.053670E+00	4.495120E+00	2.127910E+00
4.076820E+00	4.533440E+00	2.185940E+00
4.168210E+00	4.545310E+00	2.259250E+00
3.978290E+00	4.470190E+00	2.079160E+00
4.018470E+00	4.514360E+00	2.140850E+00
5.182910E+00	3.668840E+00	2.457630E+00
5.142500E+00	3.625440E+00	2.380660E+00
5.126930E+00	3.706120E+00	2.409050E+00
5.125290E+00	3.765690E+00	2.463970E+00
5.064010E+00	3.440170E+00	2.147680E+00
5.027070E+00	3.359980E+00	2.059220E+00
4.966690E+00	3.543080E+00	2.086380E+00
4.993700E+00	3.669680E+00	2.199410E+00
5.078810E+00	3.552190E+00	2.252380E+00
5.043350E+00	3.756880E+00	2.356470E+00
5.013900E+00	3.874250E+00	2.412840E+00
5.062480E+00	3.863680E+00	2.473870E+00
5.002570E+00	3.934550E+00	2.469350E+00
4.977900E+00	3.296330E+00	1.954870E+00
4.902120E+00	3.267780E+00	1.817680E+00
4.911250E+00	3.430790E+00	1.922840E+00
4.866700E+00	4.078910E+00	2.478520E+00
4.936410E+00	4.017140E+00	2.503260E+00
4.894440E+00	4.077720E+00	2.544740E+00
4.780800E+00	3.260040E+00	1.647690E+00
4.661370E+00	3.206920E+00	1.482470E+00
4.674950E+00	3.354440E+00	1.582770E+00
4.723450E+00	3.484570E+00	1.704370E+00
4.824500E+00	4.115950E+00	2.467240E+00
4.845060E+00	4.122540E+00	2.548040E+00
4.540700E+00	3.445970E+00	1.499310E+00
4.430130E+00	3.333420E+00	1.335650E+00
4.696670E+00	4.264190E+00	2.555160E+00
4.783330E+00	4.193550E+00	2.603990E+00
4.738410E+00	4.259910E+00	2.652050E+00
4.282780E+00	3.352620E+00	1.239390E+00
4.135640E+00	3.304990E+00	1.123490E+00
4.182810E+00	3.438850E+00	1.232770E+00
4.277140E+00	3.576240E+00	1.374780E+00
4.627660E+00	4.324710E+00	2.513030E+00
4.678610E+00	4.310590E+00	2.621300E+00
4.071820E+00	3.497480E+00	1.199580E+00
3.993260E+00	3.410710E+00	1.100470E+00
4.019860E+00	3.664350E+00	1.297530E+00
4.122790E+00	3.808900E+00	1.478340E+00
4.580820E+00	4.366650E+00	2.488070E+00
4.604640E+00	4.373550E+00	2.577870E+00
3.909260E+00	3.521700E+00	1.144830E+00
3.826320E+00	3.711580E+00	1.276660E+00
3.964950E+00	3.809480E+00	1.400380E+00
4.024600E+00	3.964410E+00	1.578660E+00
4.510280E+00	4.467160E+00	2.570140E+00
4.542310E+00	4.438120E+00	2.584740E+00
4.524250E+00	4.468490E+00	2.607910E+00
3.858720E+00	3.872720E+00	1.420740E+00
3.754950E+00	3.807750E+00	1.341020E+00
3.861110E+00	3.999080E+00	1.559890E+00
3.954660E+00	4.106820E+00	1.689090E+00
4.352910E+00	4.526790E+00	2.413970E+00
4.422550E+00	4.517020E+00	2.498100E+00
4.488250E+00	4.489350E+00	2.581500E+00
3.740370E+00	3.908250E+00	1.422180E+00
3.755730E+00	4.023870E+00	1.555330E+00
3.838900E+00	4.103740E+00	1.648710E+00
3.892400E+00	4.236490E+00	1.807960E+00
4.307650E+00	4.554450E+00	2.412360E+00
4.339210E+00	4.571380E+00	2.486080E+00
3.745090E+00	4.130480E+00	1.652740E+00
3.767270E+00	4.238270E+00	1.779510E+00
3.817820E+00	4.296500E+00	1.853720E+00
3.882780E+00	4.378500E+00	1.943280E+00
4.090510E+00	4.585770E+00	2.272280E+00
4.188410E+00	4.589020E+00	2.364790E+00
4.267580E+00	4.578520E+00	2.418190E+00
3.747760E+00	4.327320E+00	1.879820E+00
3.809480E+00	4.423450E+00	1.981700E+00
3.816430E+00	4.470610E+00	2.047080E+00
3.884700E+00	4.473620E+00	2.062710E+00
3.978500E+00	4.542980E+00	2.176810E+00
4.020070E+00	4.612130E+00	2.284010E+00
4.099550E+00	4.650760E+00	2.396690E+00
3.847000E+00	4.529030E+00	2.136280E+00
3.934670E+00	4.608690E+00	2.245800E+00
3.995360E+00	4.650780E+00	2.342580E+00
5.272370E+00	3.520400E+00	2.499730E+00
5.269090E+00	3.450310E+00	2.456830E+00
5.221300E+00	3.559240E+00	2.447680E+00
5.250980E+00	3.606220E+00	2.524330E+00
5.233500E+00	3.067590E+00	2.230970E+00
5.195480E+00	2.996750E+00	2.142040E+00
5.187610E+00	3.132130E+00	2.178410E+00
5.146130E+00	3.323670E+00	2.213920E+00
5.241740E+00	3.170900E+00	2.293390E+00
5.185830E+00	3.477250E+00	2.363830E+00
5.248040E+00	3.327630E+00	2.379160E+00
5.126520E+00	3.841520E+00	2.561550E+00
5.195470E+00	3.731070E+00	2.551100E+00
5.130380E+00	3.891320E+00	2.629070E+00
5.204040E+00	3.828720E+00	2.670440E+00
5.145040E+00	3.933940E+00	2.702160E+00
5.133270E+00	2.938860E+00	2.011810E+00
5.081460E+00	2.846250E+00	1.881500E+00
5.060510E+00	2.975820E+00	1.904660E+00
5.070160E+00	3.143620E+00	2.012520E+00
5.045670E+00	3.959290E+00	2.605150E+00
5.020360E+00	4.050240E+00	2.703400E+00
5.099460E+00	4.009480E+00	2.755500E+00
5.046490E+00	4.070680E+00	2.785240E+00
4.980440E+00	2.779350E+00	1.700440E+00
4.878170E+00	2.680880E+00	1.537020E+00
4.891550E+00	2.836070E+00	1.591660E+00
4.927770E+00	3.005360E+00	1.706140E+00
4.930800E+00	4.081950E+00	2.629960E+00
4.980360E+00	4.112170E+00	2.746360E+00
4.758650E+00	2.924610E+00	1.464910E+00
4.641830E+00	2.784230E+00	1.312350E+00
4.860380E+00	4.142380E+00	2.628350E+00
4.890150E+00	4.170400E+00	2.715000E+00
4.475530E+00	2.777090E+00	1.138200E+00
4.305770E+00	2.716500E+00	9.968370E-01
4.347030E+00	2.890600E+00	1.062020E+00
4.433210E+00	3.059950E+00	1.192340E+00
4.736900E+00	4.300840E+00	2.713610E+00
4.805950E+00	4.248710E+00	2.741780E+00
4.775870E+00	4.294840E+00	2.778750E+00
4.173850E+00	3.031250E+00	1.015240E+00
3.987110E+00	2.903860E+00	8.693270E-01
4.675840E+00	4.358920E+00	2.686910E+00
4.736780E+00	4.339570E+00	2.779120E+00
3.897240E+00	3.271260E+00	9.970050E-01
3.715650E+00	3.088810E+00	8.993950E-01
4.610680E+00	4.412390E+00	2.660140E+00
4.666590E+00	4.409390E+00	2.752930E+00
3.662270E+00	3.329570E+00	1.003800E+00
3.511980E+00	3.239280E+00	9.610870E-01
3.724110E+00	3.523530E+00	1.114130E+00
4.554630E+00	4.477140E+00	2.686160E+00
3.539880E+00	3.472230E+00	1.074780E+00
3.382690E+00	3.399550E+00	1.071680E+00
3.622650E+00	3.728640E+00	1.259980E+00
4.437840E+00	4.543900E+00	2.609450E+00
4.494330E+00	4.546660E+00	2.712430E+00
3.429920E+00	3.587230E+00	1.170940E+00
3.327260E+00	3.497700E+00	1.139990E+00
3.452060E+00	3.765830E+00	1.307920E+00
3.605740E+00	3.966910E+00	1.478080E+00
4.342480E+00	4.614010E+00	2.592820E+00
4.423580E+00	4.605430E+00	2.686470E+00
3.318180E+00	3.616260E+00	1.228100E+00
3.340970E+00	3.768620E+00	1.335600E+00
3.439940E+00	3.891120E+00	1.415000E+00
3.476590E+00	4.022360E+00	1.544140E+00
3.623620E+00	4.176790E+00	1.695190E+00
4.236180E+00	4.642200E+00	2.497140E+00
4.287920E+00	4.654680E+00	2.595610E+00
4.334520E+00	4.676050E+00	2.681020E+00
3.340190E+00	3.896430E+00	1.446810E+00
3.379960E+00	4.033280E+00	1.572870E+00
3.477740E+00	4.123860E+00	1.643890E+00
3.531340E+00	4.220470E+00	1.747680E+00
3.627210E+00	4.311000E+00	1.865890E+00
3.727190E+00	4.439580E+00	2.009980E+00
4.152640E+00	4.685590E+00	2.482350E+00
4.168470E+00	4.715680E+00	2.563890E+00
4.245850E+00	4.692970E+00	2.614530E+00
3.393620E+00	4.155970E+00	1.692500E+00
3.514910E+00	4.298820E+00	1.854950E+00
3.605000E+00	4.384800E+00	1.945110E+00
3.639030E+00	4.449610E+00	2.026130E+00
3.690810E+00	4.484380E+00	2.078660E+00
3.748300E+00	4.534050E+00	2.141210E+00
3.839610E+00	4.613030E+00	2.230390E+00
3.919390E+00	4.665430E+00	2.333560E+00
3.997930E+00	4.712050E+00	2.435380E+00
4.092980E+00	4.717170E+00	2.489670E+00
3.644710E+00	4.514420E+00	2.123220E+00
3.736310E+00	4.612990E+00	2.226060E+00
3.830270E+00	4.678310E+00	2.321240E+00
3.900320E+00	4.714780E+00	2.396930E+00
5.356200E+00	2.905090E+00	2.383330E+00
5.323240E+00	2.802750E+00	2.293700E+00
5.285770E+00	2.990510E+00	2.300380E+00
5.312890E+00	3.183830E+00	2.410030E+00
5.367280E+00	3.030820E+00	2.445820E+00
5.313520E+00	3.336150E+00	2.470170E+00
5.370910E+00	3.223690E+00	2.517660E+00
5.325250E+00	3.467230E+00	2.571220E+00
5.276570E+00	3.680520E+00	2.639100E+00
5.348310E+00	3.599200E+00	2.685350E+00
5.271100E+00	3.770970E+00	2.710470E+00
5.332160E+00	3.719830E+00	2.764460E+00
5.270140E+00	3.826720E+00	2.775910E+00
5.277800E+00	2.706780E+00	2.195320E+00
5.223570E+00	2.622530E+00	2.095560E+00
5.214820E+00	2.800160E+00	2.105300E+00
5.158380E+00	3.966290E+00	2.775580E+00
5.218270E+00	3.914850E+00	2.810630E+00
5.164250E+00	3.989020E+00	2.852060E+00
5.170470E+00	2.531060E+00	1.972430E+00
5.097430E+00	2.444900E+00	1.836840E+00
5.096250E+00	2.625300E+00	1.844050E+00
5.023020E+00	4.113280E+00	2.843780E+00
5.109100E+00	4.057250E+00	2.887220E+00
5.063300E+00	4.119800E+00	2.925290E+00
5.002340E+00	2.359850E+00	1.691080E+00
4.862540E+00	2.302710E+00	1.523720E+00
4.951310E+00	2.467570E+00	1.610940E+00
4.957580E+00	4.159020E+00	2.810040E+00
4.992190E+00	4.171680E+00	2.906140E+00
4.648800E+00	2.537320E+00	1.278760E+00
4.595540E+00	2.310460E+00	1.236920E+00
4.897710E+00	4.219090E+00	2.841150E+00
4.889870E+00	4.259290E+00	2.893610E+00
4.943580E+00	4.241200E+00	2.933530E+00
4.901260E+00	4.288960E+00	2.934030E+00
4.443380E+00	2.249570E+00	1.104160E+00
4.243530E+00	2.337300E+00	9.565220E-01
4.388740E+00	2.436150E+00	1.042780E+00
4.821690E+00	4.300510E+00	2.863250E+00
4.807760E+00	4.378500E+00	2.927600E+00
4.880820E+00	4.346440E+00	2.959790E+00
4.857950E+00	4.392700E+00	2.975280E+00
4.107320E+00	2.576370E+00	8.611220E-01
3.971800E+00	2.354950E+00	7.954470E-01
4.735510E+00	4.382460E+00	2.854580E+00
4.741950E+00	4.434100E+00	2.923080E+00
4.817190E+00	4.430540E+00	2.982500E+00
3.814960E+00	2.746430E+00	7.885680E-01
3.614820E+00	2.643160E+00	7.637820E-01
4.651710E+00	4.461920E+00	2.849120E+00
4.701000E+00	4.473310E+00	2.924610E+00
4.743720E+00	4.493580E+00	2.994290E+00
3.535210E+00	2.966430E+00	8.557490E-01
3.356200E+00	2.872830E+00	8.680540E-01
4.554850E+00	4.522200E+00	2.799570E+00
4.602820E+00	4.519400E+00	2.883160E+00
4.663650E+00	4.508860E+00	2.935990E+00
3.340350E+00	3.168750E+00	9.664560E-01
3.184630E+00	3.082770E+00	1.005770E+00
4.486940E+00	4.586300E+00	2.779810E+00
4.541990E+00	4.566430E+00	2.871700E+00
3.227280E+00	3.392410E+00	1.127510E+00
3.080920E+00	3.243510E+00	1.130900E+00
4.419170E+00	4.653470E+00	2.761370E+00
4.476750E+00	4.630550E+00	2.855330E+00
3.106130E+00	3.421440E+00	1.199670E+00
3.044150E+00	3.337710E+00	1.204150E+00
3.201190E+00	3.662940E+00	1.328120E+00
4.370110E+00	4.694560E+00	2.757970E+00
4.403390E+00	4.702730E+00	2.846770E+00
3.053550E+00	3.467170E+00	1.276780E+00
3.086220E+00	3.644740E+00	1.381940E+00
3.143240E+00	3.765100E+00	1.425050E+00
3.234000E+00	3.945640E+00	1.547730E+00
4.206710E+00	4.731700E+00	2.634760E+00
4.251550E+00	4.750830E+00	2.706030E+00
4.326720E+00	4.731220E+00	2.767010E+00
3.081590E+00	3.783200E+00	1.478650E+00
3.118150E+00	3.941770E+00	1.599250E+00
3.178900E+00	4.030150E+00	1.640700E+00
3.256300E+00	4.132230E+00	1.703470E+00
3.388150E+00	4.275210E+00	1.850830E+00
3.520620E+00	4.413500E+00	1.984770E+00
4.044570E+00	4.744390E+00	2.505910E+00
4.076280E+00	4.768150E+00	2.576050E+00
4.164760E+00	4.769800E+00	2.650990E+00
3.117840E+00	4.075290E+00	1.701600E+00
3.249950E+00	4.240590E+00	1.843940E+00
3.369140E+00	4.369330E+00	1.962810E+00
3.455330E+00	4.450030E+00	2.052950E+00
3.468380E+00	4.491550E+00	2.112640E+00
3.537990E+00	4.505030E+00	2.116930E+00
3.617060E+00	4.603230E+00	2.215480E+00
3.723510E+00	4.696600E+00	2.333610E+00
3.833520E+00	4.731010E+00	2.393940E+00
3.902580E+00	4.774060E+00	2.469950E+00
4.000560E+00	4.768830E+00	2.521560E+00
3.497740E+00	4.549940E+00	2.174050E+00
3.545570E+00	4.630800E+00	2.241930E+00
3.618660E+00	4.675610E+00	2.289720E+00
3.644430E+00	4.719070E+00	2.348260E+00
3.695150E+00	4.761350E+00	2.408110E+00
3.791250E+00	4.766620E+00	2.425920E+00
3.560420E+00	4.697700E+00	2.319380E+00
3.623870E+00	4.744230E+00	2.377280E+00
5.462270E+00	2.987910E+00	2.628570E+00
5.459250E+00	2.899030E+00	2.586060E+00
5.427850E+00	3.049460E+00	2.564280E+00
5.410410E+00	3.275710E+00	2.629780E+00
5.466240E+00	3.106860E+00	2.668410E+00
5.400720E+00	3.467100E+00	2.699360E+00
5.461310E+00	3.302100E+00	2.736150E+00
5.393930E+00	3.602770E+00	2.764280E+00
5.457160E+00	3.477130E+00	2.820390E+00
5.384890E+00	3.669530E+00	2.808330E+00
5.417890E+00	3.617780E+00	2.834770E+00
5.386260E+00	3.708990E+00	2.881310E+00
5.378940E+00	2.654470E+00	2.392880E+00
5.338310E+00	2.533900E+00	2.308190E+00
5.318210E+00	2.652490E+00	2.274160E+00
5.408860E+00	2.815560E+00	2.453760E+00
5.272980E+00	3.863780E+00	2.843040E+00
5.317240E+00	3.807740E+00	2.866130E+00
5.286300E+00	3.884940E+00	2.915320E+00
5.286180E+00	2.438010E+00	2.216540E+00
5.213150E+00	2.355630E+00	2.114990E+00
5.226640E+00	2.479400E+00	2.099400E+00
5.173430E+00	4.016760E+00	2.920500E+00
5.232980E+00	3.970990E+00	2.956980E+00
5.182880E+00	4.045970E+00	2.983200E+00
5.140090E+00	2.252830E+00	1.982150E+00
5.064320E+00	2.156020E+00	1.865610E+00
5.079620E+00	2.292880E+00	1.836050E+00
5.060180E+00	4.158250E+00	2.978150E+00
5.135950E+00	4.111810E+00	3.015340E+00
5.089860E+00	4.173930E+00	3.054750E+00
4.940320E+00	2.052970E+00	1.747050E+00
4.797870E+00	2.025240E+00	1.566680E+00
4.917860E+00	2.146520E+00	1.640350E+00
5.019260E+00	4.218130E+00	3.003610E+00
5.020510E+00	4.254260E+00	3.053230E+00
5.065870E+00	4.220390E+00	3.100500E+00
5.030970E+00	4.273680E+00	3.106380E+00
4.651910E+00	2.130260E+00	1.339580E+00
4.589260E+00	1.931240E+00	1.381630E+00
4.967180E+00	4.302740E+00	3.024510E+00
4.972140E+00	4.356060E+00	3.080660E+00
5.013910E+00	4.323780E+00	3.136100E+00
4.985730E+00	4.381850E+00	3.137590E+00
4.326890E+00	2.115730E+00	1.067960E+00
4.913760E+00	4.404790E+00	3.048430E+00
4.900610E+00	4.478740E+00	3.114440E+00
4.968310E+00	4.436160E+00	3.168620E+00
4.942400E+00	4.491220E+00	3.182120E+00
4.045320E+00	2.082080E+00	9.088800E-01
3.845710E+00	2.136260E+00	8.449520E-01
3.901880E+00	2.220180E+00	8.173780E-01
4.833710E+00	4.476320E+00	3.045960E+00
4.836710E+00	4.522670E+00	3.108210E+00
4.892070E+00	4.530090E+00	3.169540E+00
3.722960E+00	2.339260E+00	7.786250E-01
3.592820E+00	2.186510E+00	8.259460E-01
4.785790E+00	4.519930E+00	3.062530E+00
4.785180E+00	4.549370E+00	3.112960E+00
4.820980E+00	4.575290E+00	3.186720E+00
3.439470E+00	2.553040E+00	8.032540E-01
3.260580E+00	2.489950E+00	8.767070E-01
4.604580E+00	4.561950E+00	2.949410E+00
4.671130E+00	4.555960E+00	3.019030E+00
4.731910E+00	4.554130E+00	3.085690E+00
4.759280E+00	4.577580E+00	3.153920E+00
3.193740E+00	2.794750E+00	9.228690E-01
3.040840E+00	2.733170E+00	9.877300E-01
4.537220E+00	4.617980E+00	2.942300E+00
4.592780E+00	4.615050E+00	3.052100E+00
3.041410E+00	3.004620E+00	1.055120E+00
2.928790E+00	2.942410E+00	1.125730E+00
4.474880E+00	4.675240E+00	2.922090E+00
4.515840E+00	4.673590E+00	3.001610E+00
2.972660E+00	3.226820E+00	1.209620E+00
2.886350E+00	3.073880E+00	1.206940E+00
4.439200E+00	4.711780E+00	2.917550E+00
4.464330E+00	4.713650E+00	2.963850E+00
2.872530E+00	3.219200E+00	1.301390E+00
2.847200E+00	3.403740E+00	1.414520E+00
2.973160E+00	3.521880E+00	1.393920E+00
4.288890E+00	4.767780E+00	2.780360E+00
4.325520E+00	4.774970E+00	2.857340E+00
4.411960E+00	4.747960E+00	2.933240E+00
2.898280E+00	3.587160E+00	1.493470E+00
2.840580E+00	3.513200E+00	1.500160E+00
2.981610E+00	3.825270E+00	1.595250E+00
4.096050E+00	4.827380E+00	2.676750E+00
4.191820E+00	4.822670E+00	2.745370E+00
4.259170E+00	4.798130E+00	2.795310E+00
2.849950E+00	3.651390E+00	1.567150E+00
2.876430E+00	3.817530E+00	1.655710E+00
2.925700E+00	3.920880E+00	1.685890E+00
2.981410E+00	4.048390E+00	1.741930E+00
3.110540E+00	4.202590E+00	1.846250E+00
3.234570E+00	4.337610E+00	1.958830E+00
3.370880E+00	4.462960E+00	2.091420E+00
3.969990E+00	4.835650E+00	2.615380E+00
4.051720E+00	4.864420E+00	2.700890E+00
4.115710E+00	4.890290E+00	2.792420E+00
2.867480E+00	3.951240E+00	1.736920E+00
2.909040E+00	4.088750E+00	1.825590E+00
3.004090E+00	4.174850E+00	1.865880E+00
3.092160E+00	4.292530E+00	1.954270E+00
3.205310E+00	4.408530E+00	2.051330E+00
3.298460E+00	4.497200E+00	2.156330E+00
3.427320E+00	4.596100E+00	2.232500E+00
3.785020E+00	4.839910E+00	2.516800E+00
3.875300E+00	4.876120E+00	2.615560E+00
3.917700E+00	4.916200E+00	2.691790E+00
4.013580E+00	4.901490E+00	2.730490E+00
2.942820E+00	4.225340E+00	1.949420E+00
3.067830E+00	4.365530E+00	2.048590E+00
3.180920E+00	4.466650E+00	2.147020E+00
3.293540E+00	4.567650E+00	2.232630E+00
3.369870E+00	4.643340E+00	2.292330E+00
3.385270E+00	4.689740E+00	2.344010E+00
3.461950E+00	4.696850E+00	2.338210E+00
3.597420E+00	4.782900E+00	2.424250E+00
3.655080E+00	4.865250E+00	2.518910E+00
3.713260E+00	4.911500E+00	2.605000E+00
3.816040E+00	4.908660E+00	2.634940E+00
3.429620E+00	4.761020E+00	2.414760E+00
3.544680E+00	4.858040E+00	2.494030E+00
3.614460E+00	4.905890E+00	2.564330E+00
5.535150E+00	3.248660E+00	2.874610E+00
5.535100E+00	3.181100E+00	2.851720E+00
5.506990E+00	3.300000E+00	2.831060E+00
5.503590E+00	3.399200E+00	2.868350E+00
5.530100E+00	3.326860E+00	2.900630E+00
5.507020E+00	3.461710E+00	2.935430E+00
5.464610E+00	2.563530E+00	2.577420E+00
5.427210E+00	2.471610E+00	2.507300E+00
5.423500E+00	2.613710E+00	2.484890E+00
5.469080E+00	2.771600E+00	2.571130E+00
5.485250E+00	2.669990E+00	2.625770E+00
5.496920E+00	2.887710E+00	2.679510E+00
5.512690E+00	3.112080E+00	2.775110E+00
5.453030E+00	3.599460E+00	2.913560E+00
5.432190E+00	3.697740E+00	2.976040E+00
5.379420E+00	2.387660E+00	2.431880E+00
5.313060E+00	2.305860E+00	2.353950E+00
5.332200E+00	2.414370E+00	2.330620E+00
5.367620E+00	3.816470E+00	2.998720E+00
5.306850E+00	3.909750E+00	3.003170E+00
5.336480E+00	3.890290E+00	3.053830E+00
5.296610E+00	3.946260E+00	3.085870E+00
5.244740E+00	2.223560E+00	2.273550E+00
5.178440E+00	2.130870E+00	2.183770E+00
5.198460E+00	2.238520E+00	2.142840E+00
5.192820E+00	4.069000E+00	3.051420E+00
5.231640E+00	4.023930E+00	3.067700E+00
5.203600E+00	4.077920E+00	3.137110E+00
5.078980E+00	2.015380E+00	2.078910E+00
5.002240E+00	1.963790E+00	1.958400E+00
5.054290E+00	2.053370E+00	1.944950E+00
5.106580E+00	4.182120E+00	3.119640E+00
5.144110E+00	4.144620E+00	3.130950E+00
5.126730E+00	4.194510E+00	3.198040E+00
4.857900E+00	1.915430E+00	1.752310E+00
5.047410E+00	4.288790E+00	3.162840E+00
5.077380E+00	4.253640E+00	3.183650E+00
5.071240E+00	4.306560E+00	3.238190E+00
4.618390E+00	1.831200E+00	1.504860E+00
4.448260E+00	1.760320E+00	1.411710E+00
4.495570E+00	1.842440E+00	1.365580E+00
5.005850E+00	4.401150E+00	3.195010E+00
5.031000E+00	4.364590E+00	3.217680E+00
5.025590E+00	4.417890E+00	3.270600E+00
4.296930E+00	1.892300E+00	1.177240E+00
4.169480E+00	1.762010E+00	1.188060E+00
4.943110E+00	4.527650E+00	3.234750E+00
4.985380E+00	4.476460E+00	3.251680E+00
4.979530E+00	4.515790E+00	3.305570E+00
3.944050E+00	1.918550E+00	9.574160E-01
4.891450E+00	4.576070E+00	3.232880E+00
4.939740E+00	4.569270E+00	3.301990E+00
3.695310E+00	1.936410E+00	9.320550E-01
3.514590E+00	1.921130E+00	9.590990E-01
3.541020E+00	2.044120E+00	8.845160E-01
4.852870E+00	4.606310E+00	3.241330E+00
4.875560E+00	4.628010E+00	3.315510E+00
3.353550E+00	2.205510E+00	8.922110E-01
3.194020E+00	2.171400E+00	9.938920E-01
4.665090E+00	4.597890E+00	3.125600E+00
4.718730E+00	4.594860E+00	3.162640E+00
4.754570E+00	4.628540E+00	3.241310E+00
4.815160E+00	4.631370E+00	3.269620E+00
3.092530E+00	2.456050E+00	9.662700E-01
2.956160E+00	2.430450E+00	1.078520E+00
4.618680E+00	4.621610E+00	3.135530E+00
4.637940E+00	4.646710E+00	3.204020E+00
4.692030E+00	4.633260E+00	3.217950E+00
2.918210E+00	2.696360E+00	1.089040E+00
2.807740E+00	2.663610E+00	1.180280E+00
4.536550E+00	4.675000E+00	3.086990E+00
4.582420E+00	4.654190E+00	3.150980E+00
2.813560E+00	2.937100E+00	1.221600E+00
2.755230E+00	2.799830E+00	1.258330E+00
4.465750E+00	4.747720E+00	3.044810E+00
2.722250E+00	2.937790E+00	1.334940E+00
2.689590E+00	3.137020E+00	1.458060E+00
2.779500E+00	3.172480E+00	1.370640E+00
4.360910E+00	4.819960E+00	2.966840E+00
4.406100E+00	4.836640E+00	3.085780E+00
2.762190E+00	3.418260E+00	1.514740E+00
2.662590E+00	3.310380E+00	1.570600E+00
4.244980E+00	4.860000E+00	2.886290E+00
4.306600E+00	4.868600E+00	2.961140E+00
4.338630E+00	4.872180E+00	3.015220E+00
2.701980E+00	3.476450E+00	1.622420E+00
2.652120E+00	3.415170E+00	1.635510E+00
2.758170E+00	3.721080E+00	1.676110E+00
4.166000E+00	4.912310E+00	2.884170E+00
4.197930E+00	4.946530E+00	2.963610E+00
4.281740E+00	4.905910E+00	2.987990E+00
2.654510E+00	3.549260E+00	1.689700E+00
2.664310E+00	3.715780E+00	1.745800E+00
2.718360E+00	3.833200E+00	1.785600E+00
2.779850E+00	4.017650E+00	1.853040E+00
3.972770E+00	4.936940E+00	2.761410E+00
4.020690E+00	4.956300E+00	2.849400E+00
4.112510E+00	4.949540E+00	2.904750E+00
2.664910E+00	3.858350E+00	1.845480E+00
2.681380E+00	4.008850E+00	1.909130E+00
2.732950E+00	4.098760E+00	1.942350E+00
2.802880E+00	4.234320E+00	2.026510E+00
2.956040E+00	4.337170E+00	2.066870E+00
3.054220E+00	4.434200E+00	2.153530E+00
3.173400E+00	4.539980E+00	2.238180E+00
3.285050E+00	4.660780E+00	2.330210E+00
3.771210E+00	4.937460E+00	2.659710E+00
3.816660E+00	4.967850E+00	2.715270E+00
3.921230E+00	4.972820E+00	2.787570E+00
2.680170E+00	4.112030E+00	1.986240E+00
2.711380E+00	4.212260E+00	2.058120E+00
2.752370E+00	4.264260E+00	2.084890E+00
2.779030E+00	4.316280E+00	2.135140E+00
2.909470E+00	4.392820E+00	2.161650E+00
3.049380E+00	4.512370E+00	2.249490E+00
3.155820E+00	4.598430E+00	2.308510E+00
3.191550E+00	4.662250E+00	2.362950E+00
3.247590E+00	4.704290E+00	2.386660E+00
3.311360E+00	4.760080E+00	2.427060E+00
3.405310E+00	4.869750E+00	2.513290E+00
3.534710E+00	4.913770E+00	2.560040E+00
3.606570E+00	4.957780E+00	2.639470E+00
3.723070E+00	4.960970E+00	2.678930E+00
2.709060E+00	4.258770E+00	2.112840E+00
3.197410E+00	4.734910E+00	2.427280E+00
3.287430E+00	4.821300E+00	2.479800E+00
3.308400E+00	4.874930E+00	2.520740E+00
3.347670E+00	4.902760E+00	2.545040E+00
3.376570E+00	4.934790E+00	2.589530E+00
3.480660E+00	4.942480E+00	2.600020E+00
3.298860E+00	4.907680E+00	2.556220E+00
5.559570E+00	3.047410E+00	2.913290E+00
5.554290E+00	2.972340E+00	2.897050E+00
5.543980E+00	3.067940E+00	2.862540E+00
5.557080E+00	3.167370E+00	2.923810E+00
5.554730E+00	3.325860E+00	2.984280E+00
5.542970E+00	3.445200E+00	3.028670E+00
5.450250E+00	2.370100E+00	2.620370E+00
5.393930E+00	2.282940E+00	2.565890E+00
5.402540E+00	2.361430E+00	2.511090E+00
5.485050E+00	2.495290E+00	2.646640E+00
5.528870E+00	2.693210E+00	2.739830E+00
5.538880E+00	2.900490E+00	2.819550E+00
5.497430E+00	3.595390E+00	3.045370E+00
5.440800E+00	3.719810E+00	3.048450E+00
5.467040E+00	3.689620E+00	3.094300E+00
5.426830E+00	3.764250E+00	3.126320E+00
5.338930E+00	2.200970E+00	2.502160E+00
5.275490E+00	2.128270E+00	2.452470E+00
5.295740E+00	2.209280E+00	2.395260E+00
5.361460E+00	3.866050E+00	3.116810E+00
5.334290E+00	3.927070E+00	3.198490E+00
5.189190E+00	2.042160E+00	2.395600E+00
5.121280E+00	1.988620E+00	2.291090E+00
5.163700E+00	2.063250E+00	2.273410E+00
5.269250E+00	4.004430E+00	3.176690E+00
5.248270E+00	4.056740E+00	3.237280E+00
5.015630E+00	1.913190E+00	2.097270E+00
5.202100E+00	4.129710E+00	3.253660E+00
5.169950E+00	4.193090E+00	3.288690E+00
4.843240E+00	1.814210E+00	1.866470E+00
4.703970E+00	1.721320E+00	1.796380E+00
4.675300E+00	1.771940E+00	1.646820E+00
5.135300E+00	4.247470E+00	3.300960E+00
5.112690E+00	4.303740E+00	3.339450E+00
4.586560E+00	1.658040E+00	1.728910E+00
4.411300E+00	1.595530E+00	1.620050E+00
4.525970E+00	1.679940E+00	1.597990E+00
5.078500E+00	4.356770E+00	3.340690E+00
5.054970E+00	4.408210E+00	3.373470E+00
4.259700E+00	1.655630E+00	1.378450E+00
4.065100E+00	1.559670E+00	1.350560E+00
5.022070E+00	4.462500E+00	3.372480E+00
4.980030E+00	4.538040E+00	3.390210E+00
3.892760E+00	1.720260E+00	1.120140E+00
3.810800E+00	1.606370E+00	1.229060E+00
4.932210E+00	4.607530E+00	3.382330E+00
4.964610E+00	4.582010E+00	3.435490E+00
4.944620E+00	4.614220E+00	3.441500E+00
3.679270E+00	1.604980E+00	1.220030E+00
3.491120E+00	1.654300E+00	1.214690E+00
3.617790E+00	1.705850E+00	1.117360E+00
4.893470E+00	4.645980E+00	3.382750E+00
4.908810E+00	4.655700E+00	3.458290E+00
3.323560E+00	1.894800E+00	1.077380E+00
3.162190E+00	1.880970E+00	1.189730E+00
4.780240E+00	4.657090E+00	3.303030E+00
4.798880E+00	4.676700E+00	3.378550E+00
4.854570E+00	4.673610E+00	3.410460E+00
3.038950E+00	2.150220E+00	1.109560E+00
2.915220E+00	2.140280E+00	1.240750E+00
4.669170E+00	4.661130E+00	3.259900E+00
4.693440E+00	4.680430E+00	3.327200E+00
4.746500E+00	4.677920E+00	3.350810E+00
2.835890E+00	2.417140E+00	1.195490E+00
2.736410E+00	2.391510E+00	1.316100E+00
4.530430E+00	4.717620E+00	3.161710E+00
4.588690E+00	4.699260E+00	3.235220E+00
4.637760E+00	4.690200E+00	3.295570E+00
2.703330E+00	2.686260E+00	1.312770E+00
2.628580E+00	2.579330E+00	1.417860E+00
4.475640E+00	4.788710E+00	3.156090E+00
4.531220E+00	4.775610E+00	3.259260E+00
2.613940E+00	2.756660E+00	1.431550E+00
2.552950E+00	2.726140E+00	1.506820E+00
2.639670E+00	2.914030E+00	1.425460E+00
4.442700E+00	4.832250E+00	3.156160E+00
4.469650E+00	4.828520E+00	3.204640E+00
2.566430E+00	2.879940E+00	1.510400E+00
2.527070E+00	2.829480E+00	1.565790E+00
2.592900E+00	3.098830E+00	1.562840E+00
4.333330E+00	4.905100E+00	3.097050E+00
4.415240E+00	4.868300E+00	3.173130E+00
2.506710E+00	2.952120E+00	1.608730E+00
2.492540E+00	3.183660E+00	1.692420E+00
2.586720E+00	3.358850E+00	1.665150E+00
4.257530E+00	4.948800E+00	3.049660E+00
4.277610E+00	4.969710E+00	3.160260E+00
2.509370E+00	3.376240E+00	1.744730E+00
2.463750E+00	3.306140E+00	1.762930E+00
2.558200E+00	3.619510E+00	1.790800E+00
4.066640E+00	4.983420E+00	2.933780E+00
4.112590E+00	5.010000E+00	3.021910E+00
4.198650E+00	4.992800E+00	3.080800E+00
2.467070E+00	3.441460E+00	1.821690E+00
2.470270E+00	3.609900E+00	1.865420E+00
2.512410E+00	3.724060E+00	1.884270E+00
2.570240E+00	3.922910E+00	1.937410E+00
3.832650E+00	5.020780E+00	2.829720E+00
3.931750E+00	5.019810E+00	2.899790E+00
4.018500E+00	5.019510E+00	2.968450E+00
2.463670E+00	3.752780E+00	1.938520E+00
2.483180E+00	3.916190E+00	1.999100E+00
2.530350E+00	4.010080E+00	2.015640E+00
2.606730E+00	4.145510E+00	2.076130E+00
2.812600E+00	4.396590E+00	2.208180E+00
2.921520E+00	4.488710E+00	2.269550E+00
3.062250E+00	4.613810E+00	2.360250E+00
3.684140E+00	5.024540E+00	2.767170E+00
3.770930E+00	5.048150E+00	2.864560E+00
3.838140E+00	5.072620E+00	2.947480E+00
2.486070E+00	4.026450E+00	2.067720E+00
2.528000E+00	4.147880E+00	2.143400E+00
2.590290E+00	4.221040E+00	2.164870E+00
2.685280E+00	4.310660E+00	2.192540E+00
2.786590E+00	4.445380E+00	2.280760E+00
2.901130E+00	4.550090E+00	2.360620E+00
2.978250E+00	4.640420E+00	2.418490E+00
3.078370E+00	4.722440E+00	2.454660E+00
3.196830E+00	4.843950E+00	2.520470E+00
3.465390E+00	5.006630E+00	2.692390E+00
3.564240E+00	5.051430E+00	2.767100E+00
3.590070E+00	5.079680E+00	2.839340E+00
3.710180E+00	5.075550E+00	2.898760E+00
2.549590E+00	4.252180E+00	2.228410E+00
2.657480E+00	4.392660E+00	2.299570E+00
2.770140E+00	4.505120E+00	2.375280E+00
2.872750E+00	4.609870E+00	2.437070E+00
2.968860E+00	4.710580E+00	2.478520E+00
3.062210E+00	4.788150E+00	2.516090E+00
3.096540E+00	4.852500E+00	2.563330E+00
3.162840E+00	4.894830E+00	2.581780E+00
3.265570E+00	4.948460E+00	2.618620E+00
3.320160E+00	5.018120E+00	2.702310E+00
3.378440E+00	5.057090E+00	2.767220E+00
3.493430E+00	5.066670E+00	2.786720E+00
3.108520E+00	4.918690E+00	2.630340E+00
3.217920E+00	5.004470E+00	2.698520E+00
3.288680E+00	5.042970E+00	2.737900E+00
5.563470E+00	2.489310E+00	2.875140E+00
5.546090E+00	2.417930E+00	2.839420E+00
5.544780E+00	2.527380E+00	2.800500E+00
5.560160E+00	2.718430E+00	2.856900E+00
5.573940E+00	2.584910E+00	2.909230E+00
5.565630E+00	2.860550E+00	2.902910E+00
5.583640E+00	2.748720E+00	2.952320E+00
5.576460E+00	2.963360E+00	2.975340E+00
5.592250E+00	3.143440E+00	3.036050E+00
5.587170E+00	3.318980E+00	3.091600E+00
5.556980E+00	3.464440E+00	3.097870E+00
5.592690E+00	3.401520E+00	3.154940E+00
5.554620E+00	3.525890E+00	3.174160E+00
5.421080E+00	2.216070E+00	2.700300E+00
5.369960E+00	2.127870E+00	2.668820E+00
5.368980E+00	2.194170E+00	2.596350E+00
5.477930E+00	2.334780E+00	2.719500E+00
5.491450E+00	3.661900E+00	3.155030E+00
5.459930E+00	3.744140E+00	3.234540E+00
5.290390E+00	2.051730E+00	2.639740E+00
5.222790E+00	2.018900E+00	2.571730E+00
5.263570E+00	2.074790E+00	2.538140E+00
5.398780E+00	3.840660E+00	3.212990E+00
5.369970E+00	3.903350E+00	3.275510E+00
5.133400E+00	1.949170E+00	2.412960E+00
5.309020E+00	3.992700E+00	3.302950E+00
5.258150E+00	4.068820E+00	3.304120E+00
5.280080E+00	4.049440E+00	3.347980E+00
5.253010E+00	4.098730E+00	3.374660E+00
4.987470E+00	1.843460E+00	2.211910E+00
4.879650E+00	1.753850E+00	2.147850E+00
4.866500E+00	1.786910E+00	2.016260E+00
5.174720E+00	4.208170E+00	3.336840E+00
5.205370E+00	4.169320E+00	3.356930E+00
5.184970E+00	4.213390E+00	3.401350E+00
4.776890E+00	1.684820E+00	2.079340E+00
4.653780E+00	1.612160E+00	1.988330E+00
4.682330E+00	1.656280E+00	1.891140E+00
5.115300E+00	4.317710E+00	3.391830E+00
5.151070E+00	4.274760E+00	3.435630E+00
5.114870E+00	4.332500E+00	3.450730E+00
4.515360E+00	1.548770E+00	1.907000E+00
4.317000E+00	1.487020E+00	1.803330E+00
4.466240E+00	1.560670E+00	1.797090E+00
5.054400E+00	4.420300E+00	3.425260E+00
5.080100E+00	4.383380E+00	3.457950E+00
5.053670E+00	4.434610E+00	3.488740E+00
4.172940E+00	1.495780E+00	1.560150E+00
3.983090E+00	1.434660E+00	1.581520E+00
4.989070E+00	4.547040E+00	3.470160E+00
5.017840E+00	4.492980E+00	3.479170E+00
5.009110E+00	4.530640E+00	3.537630E+00
3.813180E+00	1.518320E+00	1.364340E+00
3.740370E+00	1.449710E+00	1.472720E+00
4.967530E+00	4.604190E+00	3.513410E+00
3.620380E+00	1.451950E+00	1.469660E+00
3.437540E+00	1.498220E+00	1.472790E+00
3.564620E+00	1.519990E+00	1.366950E+00
4.933630E+00	4.665440E+00	3.519140E+00
4.950850E+00	4.658660E+00	3.559370E+00
4.932750E+00	4.685560E+00	3.554490E+00
3.290530E+00	1.662910E+00	1.317370E+00
3.130960E+00	1.671280E+00	1.425110E+00
4.819050E+00	4.702060E+00	3.444330E+00
4.845920E+00	4.718400E+00	3.517570E+00
4.907280E+00	4.698320E+00	3.538730E+00
3.017120E+00	1.885040E+00	1.316430E+00
2.893830E+00	1.891750E+00	1.443830E+00
4.714450E+00	4.700010E+00	3.400440E+00
4.735940E+00	4.723690E+00	3.470330E+00
4.787240E+00	4.724190E+00	3.490400E+00
2.802680E+00	2.129100E+00	1.363940E+00
2.708020E+00	2.113950E+00	1.488070E+00
4.588320E+00	4.734850E+00	3.326270E+00
4.626580E+00	4.737570E+00	3.414570E+00
4.684620E+00	4.726250E+00	3.447720E+00
2.655660E+00	2.351480E+00	1.437980E+00
2.580580E+00	2.326810E+00	1.557430E+00
4.558020E+00	4.767730E+00	3.338250E+00
4.573550E+00	4.766350E+00	3.386730E+00
2.554740E+00	2.546940E+00	1.527430E+00
2.485350E+00	2.518330E+00	1.643350E+00
4.466030E+00	4.867420E+00	3.275560E+00
4.531040E+00	4.808240E+00	3.359040E+00
2.478160E+00	2.755090E+00	1.628740E+00
2.407810E+00	2.667520E+00	1.716540E+00
4.367460E+00	4.930190E+00	3.217440E+00
4.406650E+00	4.939410E+00	3.342330E+00
2.402880E+00	2.804220E+00	1.726240E+00
2.373600E+00	2.753070E+00	1.766280E+00
2.414300E+00	2.977230E+00	1.720430E+00
4.316310E+00	4.972210E+00	3.222280E+00
4.340930E+00	4.974830E+00	3.278430E+00
2.352300E+00	2.858620E+00	1.793640E+00
2.323990E+00	3.072360E+00	1.864060E+00
2.405730E+00	3.250430E+00	1.805960E+00
4.152240E+00	5.023060E+00	3.117330E+00
4.200540E+00	5.035990E+00	3.211670E+00
4.285980E+00	5.004410E+00	3.255590E+00
2.324040E+00	3.293280E+00	1.898710E+00
2.251000E+00	3.234980E+00	1.947810E+00
2.384710E+00	3.522100E+00	1.916910E+00
3.941890E+00	5.067810E+00	3.002100E+00
4.011200E+00	5.071330E+00	3.110580E+00
4.107530E+00	5.052100E+00	3.163630E+00
2.281600E+00	3.412600E+00	1.969720E+00
2.228850E+00	3.347020E+00	2.001940E+00
2.298740E+00	3.589990E+00	1.998090E+00
2.385650E+00	3.821100E+00	2.046760E+00
3.892070E+00	5.092550E+00	3.020640E+00
3.921940E+00	5.098990E+00	3.072910E+00
2.226770E+00	3.499990E+00	2.051310E+00
2.276870E+00	3.690800E+00	2.066840E+00
2.306530E+00	3.827730E+00	2.125310E+00
2.350460E+00	3.926150E+00	2.132230E+00
2.422850E+00	4.065860E+00	2.166590E+00
3.612800E+00	5.118800E+00	2.941890E+00
3.739160E+00	5.118140E+00	3.002270E+00
3.847390E+00	5.115970E+00	3.053690E+00
2.303390E+00	3.970570E+00	2.196450E+00
2.370840E+00	4.117570E+00	2.254930E+00
2.387370E+00	4.190820E+00	2.308730E+00
2.448170E+00	4.217180E+00	2.277510E+00
2.540720E+00	4.345220E+00	2.336450E+00
2.649920E+00	4.463290E+00	2.404940E+00
2.757520E+00	4.575080E+00	2.462230E+00
2.856380E+00	4.685570E+00	2.506860E+00
2.968440E+00	4.806780E+00	2.571930E+00
3.450390E+00	5.111500E+00	2.893470E+00
3.546400E+00	5.146660E+00	2.969640E+00
3.623430E+00	5.168250E+00	3.060820E+00
2.427150E+00	4.285100E+00	2.371740E+00
2.535690E+00	4.424810E+00	2.436520E+00
2.645530E+00	4.540990E+00	2.496160E+00
2.746930E+00	4.654870E+00	2.537870E+00
2.837360E+00	4.740080E+00	2.575110E+00
2.870190E+00	4.801290E+00	2.622710E+00
2.924310E+00	4.844830E+00	2.634460E+00
2.987860E+00	4.903720E+00	2.658590E+00
3.100070E+00	4.990550E+00	2.719870E+00
3.252580E+00	5.067550E+00	2.795600E+00
3.305600E+00	5.124000E+00	2.911760E+00
3.371310E+00	5.168890E+00	3.008330E+00
3.491290E+00	5.171420E+00	3.016930E+00
2.875950E+00	4.867980E+00	2.683390E+00
2.977170E+00	4.969620E+00	2.736340E+00
3.091010E+00	5.044870E+00	2.813210E+00
3.191090E+00	5.107820E+00	2.897300E+00
3.260770E+00	5.155310E+00	2.972180E+00
5.479150E+00	2.177770E+00	2.903060E+00
5.427780E+00	2.120650E+00	2.849000E+00
5.452030E+00	2.206520E+00	2.800180E+00
5.526970E+00	2.328710E+00	2.848190E+00
5.532100E+00	2.271020E+00	2.927240E+00
5.575690E+00	2.426310E+00	2.941650E+00
5.598270E+00	2.601590E+00	3.010130E+00
5.613080E+00	2.770850E+00	3.054820E+00
5.615950E+00	2.952150E+00	3.102220E+00
5.631840E+00	3.116890E+00	3.145570E+00
5.630160E+00	3.266180E+00	3.192340E+00
5.619170E+00	3.391840E+00	3.231390E+00
5.589810E+00	3.503730E+00	3.286030E+00
5.379610E+00	2.057410E+00	2.848160E+00
5.321630E+00	2.023500E+00	2.781510E+00
5.360400E+00	2.073470E+00	2.749130E+00
5.526370E+00	3.632960E+00	3.253930E+00
5.491330E+00	3.713260E+00	3.336060E+00
5.227930E+00	1.983510E+00	2.678000E+00
5.425410E+00	3.826120E+00	3.316850E+00
5.375060E+00	3.906440E+00	3.344890E+00
5.411720E+00	3.859840E+00	3.397050E+00
5.364070E+00	3.939640E+00	3.425850E+00
5.100540E+00	1.889200E+00	2.517650E+00
5.005540E+00	1.804430E+00	2.464300E+00
4.999270E+00	1.826510E+00	2.343800E+00
5.302670E+00	4.028840E+00	3.405620E+00
5.287390E+00	4.076150E+00	3.460280E+00
4.928980E+00	1.745950E+00	2.416820E+00
4.824900E+00	1.676260E+00	2.334810E+00
4.853840E+00	1.713470E+00	2.245640E+00
5.246400E+00	4.153810E+00	3.483520E+00
5.202120E+00	4.221100E+00	3.484910E+00
5.229810E+00	4.206860E+00	3.536270E+00
5.201190E+00	4.252960E+00	3.559670E+00
4.700830E+00	1.596500E+00	2.232180E+00
4.574360E+00	1.530660E+00	2.154480E+00
4.608340E+00	1.567390E+00	2.065780E+00
5.116690E+00	4.355730E+00	3.525620E+00
5.151630E+00	4.313480E+00	3.536840E+00
5.136780E+00	4.348630E+00	3.595470E+00
4.421960E+00	1.476460E+00	2.088300E+00
4.214570E+00	1.410290E+00	1.978840E+00
4.373200E+00	1.474600E+00	1.974350E+00
5.095450E+00	4.395710E+00	3.576980E+00
4.091390E+00	1.399040E+00	1.769040E+00
3.949430E+00	1.371750E+00	1.811450E+00
5.052310E+00	4.468420E+00	3.605070E+00
5.013530E+00	4.549780E+00	3.622960E+00
3.773150E+00	1.356390E+00	1.764980E+00
3.617520E+00	1.350460E+00	1.784220E+00
3.656560E+00	1.372190E+00	1.691180E+00
3.746560E+00	1.394890E+00	1.614630E+00
4.978260E+00	4.623310E+00	3.610620E+00
5.008310E+00	4.584700E+00	3.689010E+00
4.981200E+00	4.638940E+00	3.679280E+00
3.504040E+00	1.417480E+00	1.633440E+00
3.339190E+00	1.424520E+00	1.714210E+00
4.935710E+00	4.692890E+00	3.626740E+00
3.239660E+00	1.521810E+00	1.558830E+00
3.090080E+00	1.545660E+00	1.672380E+00
4.882340E+00	4.733010E+00	3.594580E+00
4.881000E+00	4.754610E+00	3.689010E+00
2.992490E+00	1.695240E+00	1.547600E+00
2.871570E+00	1.713430E+00	1.667620E+00
4.758080E+00	4.749880E+00	3.536580E+00
4.777660E+00	4.765910E+00	3.607980E+00
4.831590E+00	4.761100E+00	3.637020E+00
2.785770E+00	1.897050E+00	1.567810E+00
2.694630E+00	1.899980E+00	1.695850E+00
4.656330E+00	4.757050E+00	3.491260E+00
4.681170E+00	4.780220E+00	3.562160E+00
4.729840E+00	4.772380E+00	3.585850E+00
2.630290E+00	2.106200E+00	1.615560E+00
2.544010E+00	2.094620E+00	1.732930E+00
4.562570E+00	4.811240E+00	3.461730E+00
4.623010E+00	4.793440E+00	3.528140E+00
2.506370E+00	2.305420E+00	1.676780E+00
2.444900E+00	2.287350E+00	1.803510E+00
4.485270E+00	4.880650E+00	3.408280E+00
4.518740E+00	4.888890E+00	3.526740E+00
2.417490E+00	2.486880E+00	1.751260E+00
2.359920E+00	2.464930E+00	1.860660E+00
4.440880E+00	4.928660E+00	3.415060E+00
4.462500E+00	4.927160E+00	3.471360E+00
2.341480E+00	2.674680E+00	1.822250E+00
2.311990E+00	2.580350E+00	1.898090E+00
4.322630E+00	5.010260E+00	3.390420E+00
4.410590E+00	4.963400E+00	3.446320E+00
2.267990E+00	2.689420E+00	1.926630E+00
2.212540E+00	2.855310E+00	1.980520E+00
2.283580E+00	2.867830E+00	1.888230E+00
4.255370E+00	5.040610E+00	3.309770E+00
4.255050E+00	5.054210E+00	3.379280E+00
2.229540E+00	3.047980E+00	1.959600E+00
2.158040E+00	3.016110E+00	2.048630E+00
4.061200E+00	5.082960E+00	3.207790E+00
4.116340E+00	5.097420E+00	3.299610E+00
4.208130E+00	5.074180E+00	3.344090E+00
2.172010E+00	3.253820E+00	2.040700E+00
2.101590E+00	3.153950E+00	2.122600E+00
3.899770E+00	5.131600E+00	3.166910E+00
4.008610E+00	5.117740E+00	3.244940E+00
2.102390E+00	3.290520E+00	2.133450E+00
2.065140E+00	3.235920E+00	2.161250E+00
2.137660E+00	3.471370E+00	2.145920E+00
2.212770E+00	3.728170E+00	2.158490E+00
3.762230E+00	5.154020E+00	3.128010E+00
3.818800E+00	5.185070E+00	3.250090E+00
2.061880E+00	3.348070E+00	2.192830E+00
2.069670E+00	3.516340E+00	2.218020E+00
2.116850E+00	3.637650E+00	2.201930E+00
2.150120E+00	3.777420E+00	2.248880E+00
2.213390E+00	3.933860E+00	2.259700E+00
2.305630E+00	4.128530E+00	2.328000E+00
3.681390E+00	5.178750E+00	3.146280E+00
3.716550E+00	5.189810E+00	3.206280E+00
2.061710E+00	3.677310E+00	2.277080E+00
2.133230E+00	3.893330E+00	2.323100E+00
2.201700E+00	4.029280E+00	2.342160E+00
2.236160E+00	4.123580E+00	2.395730E+00
2.283770E+00	4.186540E+00	2.405480E+00
2.340430E+00	4.263240E+00	2.431450E+00
2.434690E+00	4.385980E+00	2.478400E+00
2.536380E+00	4.507340E+00	2.529450E+00
2.637610E+00	4.623190E+00	2.576300E+00
2.748120E+00	4.747840E+00	2.641140E+00
3.439230E+00	5.192880E+00	3.073530E+00
3.507810E+00	5.214860E+00	3.155910E+00
3.632490E+00	5.204690E+00	3.187750E+00
2.248090E+00	4.214830E+00	2.468380E+00
2.337830E+00	4.351100E+00	2.520010E+00
2.434300E+00	4.469990E+00	2.568000E+00
2.532050E+00	4.586640E+00	2.614930E+00
2.619960E+00	4.677560E+00	2.647200E+00
2.654750E+00	4.738910E+00	2.691890E+00
2.710090E+00	4.783180E+00	2.702430E+00
2.769000E+00	4.844870E+00	2.720790E+00
2.865250E+00	4.942290E+00	2.767660E+00
2.970350E+00	5.021730E+00	2.832650E+00
3.073980E+00	5.087370E+00	2.914150E+00
3.166720E+00	5.147890E+00	2.989250E+00
3.261290E+00	5.198600E+00	3.089620E+00
3.383610E+00	5.209850E+00	3.130960E+00
2.661680E+00	4.803940E+00	2.748660E+00
2.758200E+00	4.910340E+00	2.796670E+00
2.861180E+00	4.994320E+00	2.867190E+00
2.967170E+00	5.065780E+00	2.936940E+00
3.064560E+00	5.129470E+00	3.006340E+00
3.144400E+00	5.174150E+00	3.075640E+00
5.446780E+00	2.107600E+00	2.944660E+00
5.517680E+00	2.197150E+00	2.989090E+00
5.584030E+00	2.315470E+00	3.074370E+00
5.607160E+00	2.482290E+00	3.071560E+00
5.623220E+00	2.623340E+00	3.124560E+00
5.643030E+00	2.777740E+00	3.163600E+00
5.654810E+00	2.937200E+00	3.209270E+00
5.675390E+00	3.088940E+00	3.244570E+00
5.665490E+00	3.235110E+00	3.287750E+00
5.650310E+00	3.363550E+00	3.329150E+00
5.624420E+00	3.470400E+00	3.385180E+00
5.315910E+00	2.000700E+00	2.861480E+00
5.389370E+00	2.045070E+00	2.912900E+00
5.558840E+00	3.598050E+00	3.355630E+00
5.528520E+00	3.676760E+00	3.429950E+00
5.196560E+00	1.929660E+00	2.822840E+00
5.104230E+00	1.855420E+00	2.760180E+00
5.113770E+00	1.870760E+00	2.643730E+00
5.464020E+00	3.778420E+00	3.415840E+00
5.433900E+00	3.852210E+00	3.474200E+00
5.403240E+00	3.926640E+00	3.529810E+00
5.043650E+00	1.807350E+00	2.764270E+00
4.938260E+00	1.729080E+00	2.651420E+00
4.976660E+00	1.772610E+00	2.567110E+00
5.341480E+00	4.015820E+00	3.506880E+00
5.304900E+00	4.086150E+00	3.521860E+00
5.344220E+00	4.058460E+00	3.576090E+00
5.308410E+00	4.117640E+00	3.583710E+00
4.845910E+00	1.669330E+00	2.565300E+00
4.738280E+00	1.594530E+00	2.471070E+00
4.786910E+00	1.631820E+00	2.405320E+00
5.265410E+00	4.188800E+00	3.616190E+00
5.226460E+00	4.247770E+00	3.652640E+00
4.619590E+00	1.528550E+00	2.393720E+00
4.488240E+00	1.481990E+00	2.343080E+00
4.527340E+00	1.504810E+00	2.243100E+00
5.180530E+00	4.302180E+00	3.645920E+00
5.132550E+00	4.361280E+00	3.686620E+00
4.323190E+00	1.428800E+00	2.274550E+00
4.120770E+00	1.357770E+00	2.186520E+00
4.265770E+00	1.410630E+00	2.150790E+00
5.092420E+00	4.409160E+00	3.670650E+00
5.108970E+00	4.393310E+00	3.728930E+00
5.085690E+00	4.433550E+00	3.745840E+00
3.935850E+00	1.355660E+00	1.960090E+00
3.864440E+00	1.327310E+00	2.075760E+00
5.027270E+00	4.543430E+00	3.700130E+00
5.047980E+00	4.500970E+00	3.716550E+00
5.042080E+00	4.551510E+00	3.776860E+00
3.742990E+00	1.308080E+00	2.065360E+00
3.576370E+00	1.315960E+00	2.057900E+00
3.692280E+00	1.324020E+00	1.959110E+00
4.969690E+00	4.677580E+00	3.733190E+00
5.009200E+00	4.617600E+00	3.756680E+00
5.003360E+00	4.663200E+00	3.809830E+00
3.446130E+00	1.364710E+00	1.883070E+00
3.298180E+00	1.368930E+00	1.980780E+00
4.927750E+00	4.732820E+00	3.726850E+00
4.962220E+00	4.729220E+00	3.822200E+00
3.191670E+00	1.440990E+00	1.818520E+00
3.062550E+00	1.463020E+00	1.939010E+00
4.900860E+00	4.763960E+00	3.737260E+00
4.915310E+00	4.765470E+00	3.782250E+00
2.962690E+00	1.564540E+00	1.790730E+00
2.852780E+00	1.580170E+00	1.914900E+00
4.793380E+00	4.780260E+00	3.680720E+00
4.815750E+00	4.790760E+00	3.756150E+00
4.877260E+00	4.783870E+00	3.775430E+00
2.767870E+00	1.722780E+00	1.793010E+00
2.682240E+00	1.731580E+00	1.924160E+00
4.698660E+00	4.794360E+00	3.637360E+00
4.716250E+00	4.806710E+00	3.708950E+00
4.762900E+00	4.796630E+00	3.725320E+00
2.609110E+00	1.899210E+00	1.821350E+00
2.530300E+00	1.891880E+00	1.947080E+00
4.572700E+00	4.844530E+00	3.569560E+00
4.607880E+00	4.838660E+00	3.660210E+00
4.665470E+00	4.818740E+00	3.689220E+00
2.481770E+00	2.086500E+00	1.868100E+00
2.412240E+00	2.074190E+00	1.984660E+00
4.544230E+00	4.877500E+00	3.591390E+00
4.556700E+00	4.874200E+00	3.639470E+00
2.381540E+00	2.278400E+00	1.921630E+00
2.317850E+00	2.260680E+00	2.033030E+00
4.450420E+00	4.973340E+00	3.563720E+00
4.518540E+00	4.913370E+00	3.623210E+00
2.285850E+00	2.479330E+00	1.973840E+00
2.261470E+00	2.379260E+00	2.060470E+00
4.382650E+00	5.002620E+00	3.494630E+00
4.389740E+00	5.019680E+00	3.549030E+00
2.217670E+00	2.494370E+00	2.089390E+00
2.153170E+00	2.657390E+00	2.123470E+00
2.209830E+00	2.669280E+00	2.019980E+00
4.242080E+00	5.089580E+00	3.477160E+00
4.338200E+00	5.043110E+00	3.520370E+00
2.155250E+00	2.830760E+00	2.079460E+00
2.092920E+00	2.805600E+00	2.176410E+00
4.170400E+00	5.103300E+00	3.410860E+00
4.171390E+00	5.124300E+00	3.475080E+00
2.090260E+00	2.980330E+00	2.141320E+00
2.022300E+00	2.948410E+00	2.223790E+00
3.925070E+00	5.167490E+00	3.286420E+00
4.010840E+00	5.158760E+00	3.395240E+00
4.116870E+00	5.133480E+00	3.445740E+00
2.027460E+00	3.160560E+00	2.204320E+00
1.991100E+00	3.055170E+00	2.264300E+00
3.875330E+00	5.193290E+00	3.310870E+00
3.911980E+00	5.193780E+00	3.360250E+00
1.963160E+00	3.180860E+00	2.285320E+00
1.948180E+00	3.312980E+00	2.323660E+00
2.002930E+00	3.414810E+00	2.277220E+00
3.697120E+00	5.234980E+00	3.308440E+00
3.835800E+00	5.215130E+00	3.349790E+00
1.943320E+00	3.449760E+00	2.358130E+00
1.933170E+00	3.588130E+00	2.384310E+00
1.980590E+00	3.626800E+00	2.341900E+00
2.047730E+00	3.831160E+00	2.380890E+00
2.129810E+00	4.042810E+00	2.431380E+00
3.589120E+00	5.240000E+00	3.243480E+00
3.596660E+00	5.262270E+00	3.298170E+00
1.956010E+00	3.741570E+00	2.434370E+00
2.018680E+00	3.931210E+00	2.449740E+00
2.047870E+00	4.032480E+00	2.496530E+00
2.098950E+00	4.098380E+00	2.507540E+00
2.156570E+00	4.181140E+00	2.528090E+00
2.243660E+00	4.311700E+00	2.564380E+00
2.333960E+00	4.432690E+00	2.608960E+00
2.429710E+00	4.547670E+00	2.655260E+00
2.530400E+00	4.682240E+00	2.708820E+00
3.325830E+00	5.230280E+00	3.179250E+00
3.389890E+00	5.258980E+00	3.257160E+00
3.524330E+00	5.265930E+00	3.275680E+00
2.058240E+00	4.126020E+00	2.565090E+00
2.146350E+00	4.268390E+00	2.610960E+00
2.234430E+00	4.393070E+00	2.651740E+00
2.328330E+00	4.509530E+00	2.696750E+00
2.412370E+00	4.603150E+00	2.720920E+00
2.441860E+00	4.667980E+00	2.758480E+00
2.491550E+00	4.715090E+00	2.767020E+00
2.552250E+00	4.778140E+00	2.789560E+00
2.652020E+00	4.878270E+00	2.835700E+00
2.755710E+00	4.963600E+00	2.899970E+00
2.863400E+00	5.040550E+00	2.970790E+00
2.970570E+00	5.111020E+00	3.033890E+00
3.066170E+00	5.162620E+00	3.108040E+00
3.150010E+00	5.208940E+00	3.179640E+00
3.261390E+00	5.246650E+00	3.216960E+00
2.444410E+00	4.733550E+00	2.817530E+00
2.541010E+00	4.845780E+00	2.876970E+00
2.649780E+00	4.938630E+00	2.937780E+00
2.759630E+00	5.012920E+00	2.999370E+00
2.870910E+00	5.086560E+00	3.076590E+00
2.987900E+00	5.151620E+00	3.149630E+00
3.066960E+00	5.187580E+00	3.182850E+00
5.601470E+00	2.263330E+00	3.210080E+00
5.578610E+00	2.216560E+00	3.199670E+00
5.584900E+00	2.254270E+00	3.158650E+00
5.614510E+00	2.321700E+00	3.201660E+00
5.429320E+00	2.051100E+00	3.130060E+00
5.359020E+00	1.996740E+00	3.084960E+00
5.396160E+00	2.039100E+00	3.003920E+00
5.513550E+00	2.153630E+00	3.110310E+00
5.633750E+00	2.476160E+00	3.204750E+00
5.649310E+00	2.647460E+00	3.215370E+00
5.679870E+00	2.766100E+00	3.261400E+00
5.692550E+00	2.919200E+00	3.316290E+00
5.708080E+00	3.072170E+00	3.348730E+00
5.696710E+00	3.214150E+00	3.383810E+00
5.683080E+00	3.338330E+00	3.423840E+00
5.661520E+00	3.446280E+00	3.476920E+00
5.297760E+00	1.952170E+00	3.115620E+00
5.233010E+00	1.922000E+00	3.052590E+00
5.281460E+00	1.955530E+00	2.985440E+00
5.596290E+00	3.568280E+00	3.445490E+00
5.566630E+00	3.644210E+00	3.498330E+00
5.148080E+00	1.866070E+00	2.949540E+00
5.507170E+00	3.751180E+00	3.525650E+00
5.453740E+00	3.853110E+00	3.550880E+00
5.438060E+00	3.899660E+00	3.598230E+00
4.944510E+00	1.716250E+00	2.824400E+00
4.868290E+00	1.658690E+00	2.787950E+00
4.882410E+00	1.676340E+00	2.683410E+00
5.006950E+00	1.770690E+00	2.837950E+00
5.400030E+00	3.983390E+00	3.623660E+00
5.361270E+00	4.071220E+00	3.650390E+00
5.325730E+00	4.127810E+00	3.659210E+00
5.364400E+00	4.099140E+00	3.712310E+00
5.320890E+00	4.155560E+00	3.732640E+00
4.669770E+00	1.527120E+00	2.684770E+00
4.542240E+00	1.481740E+00	2.628580E+00
4.628720E+00	1.516380E+00	2.597430E+00
4.692190E+00	1.559320E+00	2.548230E+00
4.754080E+00	1.576700E+00	2.726420E+00
5.219820E+00	4.265640E+00	3.714700E+00
5.260790E+00	4.219100E+00	3.719100E+00
5.241100E+00	4.252380E+00	3.777240E+00
4.430460E+00	1.453940E+00	2.430960E+00
4.337750E+00	1.422210E+00	2.493290E+00
5.190860E+00	4.306420E+00	3.766520E+00
4.213230E+00	1.373130E+00	2.455110E+00
4.037090E+00	1.331650E+00	2.414510E+00
4.164760E+00	1.360540E+00	2.348680E+00
5.138990E+00	4.375470E+00	3.805940E+00
5.108490E+00	4.428780E+00	3.835210E+00
3.861560E+00	1.316710E+00	2.206700E+00
3.794300E+00	1.286870E+00	2.308200E+00
5.086780E+00	4.485060E+00	3.840370E+00
5.074400E+00	4.545570E+00	3.871740E+00
3.679950E+00	1.275710E+00	2.309100E+00
3.520950E+00	1.278620E+00	2.310750E+00
3.632530E+00	1.291800E+00	2.214400E+00
5.050050E+00	4.607920E+00	3.871230E+00
5.018530E+00	4.692200E+00	3.891010E+00
3.399140E+00	1.315510E+00	2.143280E+00
3.262610E+00	1.317170E+00	2.243610E+00
4.991130E+00	4.738750E+00	3.886640E+00
5.006170E+00	4.736030E+00	3.927260E+00
4.990010E+00	4.756360E+00	3.924010E+00
3.161830E+00	1.381200E+00	2.092190E+00
3.042230E+00	1.385280E+00	2.202470E+00
4.901310E+00	4.797690E+00	3.878530E+00
4.964040E+00	4.768280E+00	3.906100E+00
2.946110E+00	1.470590E+00	2.053710E+00
2.849120E+00	1.476710E+00	2.177700E+00
4.848550E+00	4.808210E+00	3.834830E+00
4.845190E+00	4.820370E+00	3.894160E+00
2.756530E+00	1.583990E+00	2.038740E+00
2.674750E+00	1.584900E+00	2.164390E+00
4.737470E+00	4.818530E+00	3.770620E+00
4.760430E+00	4.824460E+00	3.817980E+00
4.800300E+00	4.828020E+00	3.887060E+00
2.596880E+00	1.726510E+00	2.046200E+00
2.524850E+00	1.717170E+00	2.173140E+00
4.633000E+00	4.847900E+00	3.739020E+00
4.661240E+00	4.863450E+00	3.810790E+00
4.717070E+00	4.843200E+00	3.824810E+00
2.458390E+00	1.880090E+00	2.066930E+00
2.391260E+00	1.866960E+00	2.189880E+00
4.538390E+00	4.923290E+00	3.733860E+00
4.601410E+00	4.885050E+00	3.781910E+00
2.347280E+00	2.066320E+00	2.108860E+00
2.280900E+00	2.042410E+00	2.232480E+00
4.490990E+00	4.957690E+00	3.669420E+00
4.491170E+00	4.975270E+00	3.721930E+00
2.242170E+00	2.283360E+00	2.159180E+00
2.192440E+00	2.191980E+00	2.274560E+00
4.380820E+00	5.049360E+00	3.620590E+00
4.450750E+00	5.009690E+00	3.685790E+00
2.168890E+00	2.328860E+00	2.246720E+00
2.150540E+00	2.282400E+00	2.304410E+00
2.148800E+00	2.484790E+00	2.203560E+00
4.305930E+00	5.089550E+00	3.584810E+00
4.312890E+00	5.120630E+00	3.697740E+00
2.109300E+00	2.384560E+00	2.306010E+00
2.051340E+00	2.578660E+00	2.312080E+00
2.092620E+00	2.658310E+00	2.211040E+00
4.153780E+00	5.171430E+00	3.558010E+00
4.242120E+00	5.145030E+00	3.617350E+00
2.030410E+00	2.776910E+00	2.268770E+00
1.976290E+00	2.746510E+00	2.364930E+00
4.077670E+00	5.169960E+00	3.499990E+00
4.081240E+00	5.194540E+00	3.553430E+00
1.959040E+00	2.959380E+00	2.318300E+00
1.934750E+00	2.851180E+00	2.394780E+00
3.904950E+00	5.228130E+00	3.450530E+00
4.015760E+00	5.207180E+00	3.519920E+00
1.898740E+00	2.973950E+00	2.413280E+00
1.873750E+00	3.108130E+00	2.437440E+00
1.906490E+00	3.211900E+00	2.368880E+00
3.792570E+00	5.249250E+00	3.417290E+00
3.825790E+00	5.291530E+00	3.513910E+00
1.847930E+00	3.252570E+00	2.452510E+00
1.841260E+00	3.403630E+00	2.486580E+00
1.887490E+00	3.496730E+00	2.433110E+00
3.583390E+00	5.294700E+00	3.371880E+00
3.701680E+00	5.288290E+00	3.445240E+00
1.824860E+00	3.538130E+00	2.505420E+00
1.823720E+00	3.663170E+00	2.536600E+00
1.878250E+00	3.703910E+00	2.501930E+00
1.945290E+00	3.941890E+00	2.534970E+00
3.475390E+00	5.300170E+00	3.347960E+00
3.493380E+00	5.347110E+00	3.450120E+00
1.846040E+00	3.789200E+00	2.573480E+00
1.866680E+00	3.931400E+00	2.603630E+00
1.910470E+00	4.004240E+00	2.606750E+00
1.965910E+00	4.091320E+00	2.622970E+00
2.048160E+00	4.227120E+00	2.654140E+00
2.132870E+00	4.348250E+00	2.693430E+00
2.218510E+00	4.470660E+00	2.743150E+00
2.330640E+00	4.610910E+00	2.776970E+00
3.177120E+00	5.253640E+00	3.263300E+00
3.251090E+00	5.294360E+00	3.317240E+00
3.375240E+00	5.318040E+00	3.390470E+00
1.870550E+00	4.032520E+00	2.663910E+00
1.953960E+00	4.182800E+00	2.702910E+00
2.037300E+00	4.312590E+00	2.736580E+00
2.115210E+00	4.406540E+00	2.761450E+00
2.149930E+00	4.481010E+00	2.799870E+00
2.221800E+00	4.549340E+00	2.801190E+00
2.252300E+00	4.622960E+00	2.831420E+00
2.331770E+00	4.703490E+00	2.857190E+00
2.419510E+00	4.808340E+00	2.914070E+00
2.531620E+00	4.923110E+00	2.991940E+00
2.666250E+00	4.991380E+00	3.027690E+00
2.760460E+00	5.055190E+00	3.102910E+00
2.885840E+00	5.136290E+00	3.208660E+00
3.055990E+00	5.219670E+00	3.264010E+00
2.933130E+00	5.204520E+00	3.316740E+00
3.154100E+00	5.269780E+00	3.314320E+00
2.150780E+00	4.561980E+00	2.853540E+00
2.231520E+00	4.678840E+00	2.890770E+00
2.312960E+00	4.756710E+00	2.919730E+00
2.348140E+00	4.819620E+00	2.962710E+00
2.420200E+00	4.871010E+00	2.982270E+00
2.446310E+00	4.915340E+00	3.027200E+00
2.496260E+00	4.963890E+00	3.085360E+00
2.632610E+00	5.018460E+00	3.123900E+00
2.754390E+00	5.090010E+00	3.212550E+00
2.828790E+00	5.148580E+00	3.284980E+00
2.356460E+00	4.882550E+00	3.029600E+00
2.426300E+00	4.930910E+00	3.065070E+00
5.565770E+00	2.176050E+00	3.313390E+00
5.536330E+00	2.134090E+00	3.295570E+00
5.553260E+00	2.162940E+00	3.240280E+00
5.603290E+00	2.259430E+00	3.288060E+00
5.634980E+00	2.373270E+00	3.281040E+00
5.638790E+00	2.355150E+00	3.362010E+00
5.662300E+00	2.472720E+00	3.358770E+00
5.379550E+00	2.000320E+00	3.193910E+00
5.475240E+00	2.083300E+00	3.259840E+00
5.672110E+00	2.617430E+00	3.309400E+00
5.710380E+00	2.760400E+00	3.370280E+00
5.734430E+00	2.924350E+00	3.441190E+00
5.736100E+00	3.089510E+00	3.435120E+00
5.728940E+00	3.201400E+00	3.474910E+00
5.716020E+00	3.319110E+00	3.514020E+00
5.696410E+00	3.417200E+00	3.572570E+00
5.214940E+00	1.899510E+00	3.150960E+00
5.306840E+00	1.948970E+00	3.228210E+00
5.629280E+00	3.552680E+00	3.541660E+00
5.574600E+00	3.653140E+00	3.563560E+00
5.615520E+00	3.604000E+00	3.615880E+00
5.566200E+00	3.700940E+00	3.644130E+00
4.964140E+00	1.687500E+00	3.102090E+00
4.904070E+00	1.645620E+00	3.062020E+00
4.952430E+00	1.686490E+00	3.028000E+00
4.986640E+00	1.729730E+00	2.951550E+00
5.012490E+00	1.734940E+00	3.108510E+00
5.069740E+00	1.800820E+00	2.967420E+00
5.099770E+00	1.817850E+00	3.097380E+00
5.491680E+00	3.823990E+00	3.629590E+00
5.453680E+00	3.903180E+00	3.655110E+00
5.493180E+00	3.866880E+00	3.701140E+00
5.458710E+00	3.937450E+00	3.716900E+00
4.815340E+00	1.590660E+00	2.975660E+00
4.707240E+00	1.532370E+00	2.934740E+00
4.715760E+00	1.548140E+00	2.803490E+00
4.869000E+00	1.635040E+00	2.914240E+00
5.419070E+00	4.030760E+00	3.746650E+00
5.380030E+00	4.104900E+00	3.772770E+00
5.355740E+00	4.146330E+00	3.830590E+00
4.602670E+00	1.489140E+00	2.889240E+00
4.458890E+00	1.455680E+00	2.846590E+00
4.573290E+00	1.485360E+00	2.777190E+00
5.291220E+00	4.206290E+00	3.806320E+00
5.243640E+00	4.264810E+00	3.869060E+00
4.317180E+00	1.411740E+00	2.608330E+00
4.246200E+00	1.380890E+00	2.704550E+00
5.192330E+00	4.322620E+00	3.852620E+00
5.210720E+00	4.307580E+00	3.900990E+00
5.182130E+00	4.348930E+00	3.922140E+00
4.112730E+00	1.337070E+00	2.696710E+00
3.951510E+00	1.305660E+00	2.616760E+00
4.080610E+00	1.334300E+00	2.571960E+00
5.111150E+00	4.444420E+00	3.878940E+00
5.136420E+00	4.408930E+00	3.901140E+00
5.123110E+00	4.453520E+00	3.937630E+00
3.795950E+00	1.273100E+00	2.437970E+00
3.765530E+00	1.251030E+00	2.592450E+00
5.081510E+00	4.563750E+00	3.918600E+00
5.110000E+00	4.519250E+00	3.963580E+00
5.092110E+00	4.584360E+00	3.977020E+00
3.603680E+00	1.242140E+00	2.558260E+00
3.449150E+00	1.232660E+00	2.545980E+00
3.577270E+00	1.254590E+00	2.468280E+00
5.028230E+00	4.714140E+00	3.964700E+00
5.069810E+00	4.654730E+00	3.996680E+00
5.047380E+00	4.719710E+00	4.031070E+00
3.355450E+00	1.264360E+00	2.392810E+00
3.224190E+00	1.263140E+00	2.489650E+00
4.987570E+00	4.769940E+00	4.007210E+00
3.135460E+00	1.311610E+00	2.345280E+00
3.025670E+00	1.308350E+00	2.451620E+00
4.938170E+00	4.797210E+00	3.955900E+00
4.935990E+00	4.808970E+00	4.012540E+00
2.939560E+00	1.380750E+00	2.314020E+00
2.847430E+00	1.374460E+00	2.430720E+00
4.831930E+00	4.835240E+00	3.986340E+00
4.898250E+00	4.822360E+00	3.998290E+00
2.762220E+00	1.469100E+00	2.297060E+00
2.683260E+00	1.461380E+00	2.417860E+00
4.729290E+00	4.861950E+00	3.944630E+00
4.775090E+00	4.849490E+00	3.979890E+00
2.595040E+00	1.572440E+00	2.284290E+00
2.522420E+00	1.558940E+00	2.406960E+00
4.689270E+00	4.871850E+00	3.895470E+00
4.684340E+00	4.887100E+00	3.957160E+00
2.452410E+00	1.700210E+00	2.291270E+00
2.383680E+00	1.685900E+00	2.421730E+00
4.569600E+00	4.927790E+00	3.821510E+00
4.594770E+00	4.933190E+00	3.905360E+00
4.653340E+00	4.899840E+00	3.937160E+00
2.319680E+00	1.846110E+00	2.311060E+00
2.251780E+00	1.830400E+00	2.446060E+00
4.479700E+00	5.016860E+00	3.781230E+00
4.534310E+00	4.978610E+00	3.853280E+00
2.217280E+00	2.018330E+00	2.353300E+00
2.146990E+00	1.999740E+00	2.481120E+00
4.398720E+00	5.081270E+00	3.746470E+00
4.435820E+00	5.089560E+00	3.828460E+00
2.118670E+00	2.214100E+00	2.391750E+00
2.055850E+00	2.147340E+00	2.519900E+00
4.345540E+00	5.131220E+00	3.767760E+00
4.372140E+00	5.153650E+00	3.843760E+00
2.041380E+00	2.267270E+00	2.484010E+00
2.013500E+00	2.232000E+00	2.540830E+00
2.029420E+00	2.413720E+00	2.423250E+00
4.194380E+00	5.187380E+00	3.653510E+00
4.227650E+00	5.206410E+00	3.744170E+00
4.301530E+00	5.178910E+00	3.793680E+00
1.986870E+00	2.336080E+00	2.535170E+00
1.940110E+00	2.527410E+00	2.523670E+00
1.979640E+00	2.600240E+00	2.418820E+00
4.062430E+00	5.231980E+00	3.620890E+00
4.145810E+00	5.226730E+00	3.691130E+00
1.911830E+00	2.759550E+00	2.470420E+00
1.886750E+00	2.650920E+00	2.551480E+00
3.945280E+00	5.273940E+00	3.569380E+00
3.990080E+00	5.298120E+00	3.686890E+00
1.846950E+00	2.778740E+00	2.571380E+00
1.805210E+00	2.907950E+00	2.577550E+00
1.839840E+00	3.010030E+00	2.503370E+00
3.877060E+00	5.307590E+00	3.577530E+00
3.906290E+00	5.317620E+00	3.628940E+00
1.775610E+00	3.049530E+00	2.592640E+00
1.728890E+00	3.229690E+00	2.608060E+00
1.790040E+00	3.306160E+00	2.534770E+00
3.606290E+00	5.344690E+00	3.484920E+00
3.718400E+00	5.342090E+00	3.546220E+00
3.827110E+00	5.337210E+00	3.602320E+00
1.745420E+00	3.383920E+00	2.603960E+00
1.716410E+00	3.332650E+00	2.635150E+00
1.762590E+00	3.595880E+00	2.581560E+00
3.548200E+00	5.380530E+00	3.511790E+00
3.605830E+00	5.407170E+00	3.586660E+00
1.707940E+00	3.453390E+00	2.645890E+00
1.699150E+00	3.601870E+00	2.650970E+00
1.732430E+00	3.698630E+00	2.646500E+00
1.781590E+00	3.847480E+00	2.649820E+00
3.259550E+00	5.347590E+00	3.430520E+00
3.373670E+00	5.375920E+00	3.491070E+00
3.484120E+00	5.404810E+00	3.541190E+00
1.693620E+00	3.741050E+00	2.706450E+00
1.724630E+00	3.900150E+00	2.716420E+00
1.727320E+00	3.972460E+00	2.748450E+00
1.779700E+00	3.998880E+00	2.715590E+00
1.857040E+00	4.133720E+00	2.749780E+00
1.941500E+00	4.270390E+00	2.782740E+00
2.034200E+00	4.419420E+00	2.825940E+00
3.021970E+00	5.248620E+00	3.347270E+00
3.124570E+00	5.293210E+00	3.389690E+00
3.178480E+00	5.357990E+00	3.471920E+00
3.249580E+00	5.407610E+00	3.517910E+00
1.755390E+00	4.070440E+00	2.791340E+00
1.842330E+00	4.225730E+00	2.824340E+00
1.923140E+00	4.333670E+00	2.845150E+00
1.949980E+00	4.406690E+00	2.879530E+00
1.994360E+00	4.458520E+00	2.882980E+00
2.043140E+00	4.526170E+00	2.893620E+00
2.117790E+00	4.642440E+00	2.932850E+00
2.232280E+00	4.770450E+00	2.979250E+00
2.546440E+00	5.026790E+00	3.216840E+00
2.668510E+00	5.071930E+00	3.240060E+00
2.744490E+00	5.125110E+00	3.299580E+00
2.828620E+00	5.187330E+00	3.376460E+00
2.975310E+00	5.268430E+00	3.421540E+00
3.090480E+00	5.342270E+00	3.490300E+00
3.163940E+00	5.383270E+00	3.513310E+00
1.947920E+00	4.479000E+00	2.929790E+00
2.015450E+00	4.579540E+00	2.947750E+00
2.043250E+00	4.651500E+00	2.983230E+00
2.117040E+00	4.714300E+00	2.994570E+00
2.147720E+00	4.782940E+00	3.036080E+00
2.232190E+00	4.882480E+00	3.101240E+00
2.405280E+00	4.955150E+00	3.136600E+00
2.444660E+00	5.012210E+00	3.248870E+00
2.522620E+00	5.073660E+00	3.342010E+00
2.653050E+00	5.105330E+00	3.333410E+00
2.737480E+00	5.147710E+00	3.364930E+00
2.045270E+00	4.724000E+00	3.044260E+00
2.116750E+00	4.816360E+00	3.084770E+00
2.137010E+00	4.863260E+00	3.135180E+00
2.179990E+00	4.898610E+00	3.165690E+00
2.221650E+00	4.943700E+00	3.239270E+00
2.335750E+00	4.978330E+00	3.239020E+00
2.413450E+00	5.033260E+00	3.316700E+00
2.124640E+00	4.893470E+00	3.204950E+00
5.534950E+00	2.138300E+00	3.379630E+00
5.582740E+00	2.208050E+00	3.373560E+00
5.617160E+00	2.283500E+00	3.428600E+00
5.656800E+00	2.393670E+00	3.449570E+00
5.686950E+00	2.494870E+00	3.465300E+00
5.755500E+00	2.719920E+00	3.519750E+00
5.737890E+00	2.666450E+00	3.503210E+00
5.744510E+00	2.758440E+00	3.466370E+00
5.757620E+00	2.839490E+00	3.494880E+00
5.770420E+00	2.782340E+00	3.536020E+00
5.769510E+00	2.894170E+00	3.543030E+00
5.371340E+00	1.998460E+00	3.349070E+00
5.461260E+00	2.072740E+00	3.413880E+00
5.704500E+00	2.618950E+00	3.429360E+00
5.778000E+00	3.053280E+00	3.542020E+00
5.752120E+00	3.203190E+00	3.555830E+00
5.742980E+00	3.292960E+00	3.608110E+00
5.730000E+00	3.386380E+00	3.669460E+00
4.916410E+00	1.624550E+00	3.356960E+00
4.861910E+00	1.592710E+00	3.322170E+00
4.915210E+00	1.628490E+00	3.275870E+00
4.971510E+00	1.683830E+00	3.211450E+00
4.965860E+00	1.667150E+00	3.370310E+00
5.082190E+00	1.781330E+00	3.241840E+00
5.051190E+00	1.750680E+00	3.385170E+00
5.162530E+00	1.851250E+00	3.244500E+00
5.148450E+00	1.833940E+00	3.381710E+00
5.247470E+00	1.911260E+00	3.334430E+00
5.673630E+00	3.506520E+00	3.641020E+00
5.643320E+00	3.599340E+00	3.693890E+00
5.615150E+00	3.687800E+00	3.746260E+00
4.774450E+00	1.550880E+00	3.280110E+00
4.687810E+00	1.518540E+00	3.217120E+00
4.739950E+00	1.539500E+00	3.165010E+00
4.825030E+00	1.588010E+00	3.144940E+00
5.548960E+00	3.788020E+00	3.722670E+00
5.522250E+00	3.875740E+00	3.778880E+00
5.479110E+00	3.956490E+00	3.788230E+00
5.515510E+00	3.924440E+00	3.839410E+00
5.477820E+00	3.994910E+00	3.862040E+00
4.646210E+00	1.504680E+00	3.039080E+00
4.567870E+00	1.483590E+00	3.205600E+00
5.416730E+00	4.080300E+00	3.844850E+00
5.387160E+00	4.125260E+00	3.922880E+00
4.440810E+00	1.458100E+00	3.163050E+00
4.338940E+00	1.432290E+00	3.063810E+00
4.464300E+00	1.458010E+00	3.023260E+00
5.319000E+00	4.191290E+00	3.902140E+00
5.284990E+00	4.230750E+00	3.978370E+00
4.260300E+00	1.391940E+00	2.862830E+00
4.168390E+00	1.367620E+00	3.016940E+00
5.230020E+00	4.291280E+00	3.960580E+00
5.211060E+00	4.330130E+00	4.010430E+00
4.007300E+00	1.319770E+00	2.777310E+00
5.172230E+00	4.399140E+00	4.022750E+00
5.140570E+00	4.462880E+00	4.012840E+00
5.163740E+00	4.451630E+00	4.063310E+00
5.153240E+00	4.494380E+00	4.067640E+00
3.802620E+00	1.256030E+00	2.740160E+00
3.679160E+00	1.239290E+00	2.793200E+00
3.630710E+00	1.236330E+00	2.647620E+00
5.106580E+00	4.608000E+00	4.036940E+00
5.140200E+00	4.565160E+00	4.082730E+00
5.121860E+00	4.634640E+00	4.098270E+00
3.533150E+00	1.223930E+00	2.838420E+00
3.357740E+00	1.214530E+00	2.783720E+00
3.487690E+00	1.219220E+00	2.696700E+00
5.043600E+00	4.759660E+00	4.088070E+00
5.098160E+00	4.707580E+00	4.120960E+00
5.069300E+00	4.775690E+00	4.179370E+00
3.295180E+00	1.227260E+00	2.632750E+00
3.163430E+00	1.223250E+00	2.728110E+00
5.013550E+00	4.785330E+00	4.082300E+00
5.026950E+00	4.793190E+00	4.135640E+00
3.100270E+00	1.252630E+00	2.588520E+00
2.988890E+00	1.253150E+00	2.699810E+00
4.920350E+00	4.834830E+00	4.103690E+00
4.986910E+00	4.809570E+00	4.120210E+00
2.924220E+00	1.301430E+00	2.563680E+00
2.824480E+00	1.292990E+00	2.681260E+00
4.867260E+00	4.847030E+00	4.065440E+00
4.867290E+00	4.861380E+00	4.124040E+00
2.759180E+00	1.363260E+00	2.547930E+00
2.669540E+00	1.353910E+00	2.667520E+00
4.751750E+00	4.866030E+00	4.013190E+00
4.776670E+00	4.868580E+00	4.057650E+00
4.822590E+00	4.872170E+00	4.118700E+00
2.601500E+00	1.447500E+00	2.538600E+00
2.519140E+00	1.435410E+00	2.660840E+00
4.673200E+00	4.920860E+00	4.045750E+00
4.732150E+00	4.890320E+00	4.062430E+00
2.451570E+00	1.548800E+00	2.535990E+00
2.378920E+00	1.539150E+00	2.658650E+00
4.625140E+00	4.935880E+00	3.999210E+00
4.626900E+00	4.957190E+00	4.058200E+00
2.308000E+00	1.664260E+00	2.561240E+00
2.297180E+00	1.608550E+00	2.655430E+00
4.480660E+00	5.059710E+00	3.884320E+00
4.525440E+00	5.026950E+00	3.974070E+00
4.585380E+00	4.985240E+00	4.042470E+00
2.245100E+00	1.672960E+00	2.652070E+00
2.178770E+00	1.811870E+00	2.585120E+00
4.427020E+00	5.127680E+00	3.894930E+00
4.457290E+00	5.117570E+00	3.970210E+00
2.071060E+00	1.991400E+00	2.608400E+00
4.394660E+00	5.165620E+00	3.903540E+00
4.410420E+00	5.167670E+00	3.950300E+00
1.974310E+00	2.190340E+00	2.625610E+00
4.262330E+00	5.230050E+00	3.819340E+00
4.296210E+00	5.244820E+00	3.901370E+00
4.368690E+00	5.202030E+00	3.938040E+00
1.887340E+00	2.340880E+00	2.715680E+00
1.928180E+00	2.390830E+00	2.608460E+00
4.077930E+00	5.275070E+00	3.730750E+00
4.145270E+00	5.302220E+00	3.809360E+00
4.225210E+00	5.283330E+00	3.852060E+00
1.861380E+00	2.569370E+00	2.645250E+00
1.818230E+00	2.473410E+00	2.766200E+00
4.037880E+00	5.304790E+00	3.748180E+00
4.067370E+00	5.316670E+00	3.786690E+00
1.797130E+00	2.613240E+00	2.730700E+00
1.785060E+00	2.557980E+00	2.789680E+00
1.777880E+00	2.813520E+00	2.671130E+00
3.885450E+00	5.364170E+00	3.706090E+00
3.997670E+00	5.343010E+00	3.769780E+00
1.754600E+00	2.666820E+00	2.776660E+00
1.728220E+00	2.811190E+00	2.758770E+00
1.722200E+00	2.902360E+00	2.713720E+00
1.714300E+00	3.048600E+00	2.683450E+00
3.739740E+00	5.388490E+00	3.658630E+00
3.802310E+00	5.428600E+00	3.774360E+00
1.683910E+00	2.932440E+00	2.767760E+00
1.636440E+00	3.138080E+00	2.768970E+00
1.674650E+00	3.283350E+00	2.680560E+00
3.656840E+00	5.422750E+00	3.664940E+00
3.692330E+00	5.436080E+00	3.723190E+00
1.618850E+00	3.311670E+00	2.755210E+00
1.584780E+00	3.251410E+00	2.793980E+00
1.636710E+00	3.512780E+00	2.719110E+00
3.370990E+00	5.434120E+00	3.586310E+00
3.491980E+00	5.451980E+00	3.643970E+00
3.603290E+00	5.454740E+00	3.697780E+00
1.567750E+00	3.401320E+00	2.815520E+00
1.570320E+00	3.576980E+00	2.786150E+00
1.564030E+00	3.667500E+00	2.811970E+00
1.616670E+00	3.700510E+00	2.774590E+00
1.668520E+00	3.904740E+00	2.781940E+00
3.254780E+00	5.458860E+00	3.613590E+00
3.361590E+00	5.484800E+00	3.718040E+00
1.573660E+00	3.799740E+00	2.843110E+00
1.614800E+00	3.949700E+00	2.850500E+00
1.621600E+00	4.019180E+00	2.882320E+00
1.675150E+00	4.042690E+00	2.849950E+00
1.747230E+00	4.181560E+00	2.872090E+00
1.844500E+00	4.342260E+00	2.903010E+00
2.860760E+00	5.249670E+00	3.472610E+00
2.966140E+00	5.349510E+00	3.549960E+00
3.136420E+00	5.409320E+00	3.570160E+00
3.168310E+00	5.458330E+00	3.651840E+00
3.233280E+00	5.487710E+00	3.699580E+00
1.647270E+00	4.113800E+00	2.921150E+00
1.727820E+00	4.268520E+00	2.945700E+00
1.787090E+00	4.369840E+00	2.968850E+00
1.793780E+00	4.417310E+00	3.000150E+00
1.852350E+00	4.446920E+00	2.975480E+00
1.931620E+00	4.585250E+00	3.013950E+00
2.620980E+00	5.122650E+00	3.408910E+00
2.723730E+00	5.180620E+00	3.447260E+00
2.812960E+00	5.276070E+00	3.543840E+00
2.863580E+00	5.343330E+00	3.615360E+00
2.934650E+00	5.409370E+00	3.690350E+00
3.062470E+00	5.437110E+00	3.664990E+00
3.154310E+00	5.478270E+00	3.722840E+00
1.814630E+00	4.484170E+00	3.028410E+00
1.843130E+00	4.572030E+00	3.062350E+00
1.888390E+00	4.624840E+00	3.070490E+00
1.941350E+00	4.691420E+00	3.087470E+00
2.026330E+00	4.812820E+00	3.137950E+00
2.288650E+00	4.990380E+00	3.292630E+00
2.342570E+00	5.024300E+00	3.339550E+00
2.428120E+00	5.078330E+00	3.427090E+00
2.579900E+00	5.149670E+00	3.486910E+00
2.695120E+00	5.236110E+00	3.559490E+00
2.774110E+00	5.311690E+00	3.625840E+00
2.834840E+00	5.368250E+00	3.690980E+00
1.846010E+00	4.644720E+00	3.118950E+00
1.919450E+00	4.742640E+00	3.150820E+00
1.949380E+00	4.802460E+00	3.196950E+00
1.996080E+00	4.842300E+00	3.208730E+00
2.045910E+00	4.880520E+00	3.238860E+00
2.125920E+00	4.942540E+00	3.316870E+00
2.256240E+00	5.008550E+00	3.359630E+00
2.339070E+00	5.048680E+00	3.409210E+00
1.966130E+00	4.852880E+00	3.269910E+00
2.037430E+00	4.906890E+00	3.303610E+00
5.574190E+00	2.196870E+00	3.455210E+00
5.637750E+00	2.332620E+00	3.518990E+00
5.593430E+00	2.246190E+00	3.541150E+00
5.679430E+00	2.427290E+00	3.565610E+00
5.719720E+00	2.565660E+00	3.526250E+00
5.723780E+00	2.527970E+00	3.612740E+00
5.757090E+00	2.662310E+00	3.590810E+00
5.797160E+00	2.808310E+00	3.629820E+00
5.793890E+00	2.939740E+00	3.616440E+00
5.816650E+00	2.898400E+00	3.686530E+00
5.821700E+00	3.019420E+00	3.681950E+00
5.310050E+00	1.968130E+00	3.579370E+00
5.272000E+00	1.937450E+00	3.559550E+00
5.308810E+00	1.953500E+00	3.480000E+00
5.387230E+00	2.024360E+00	3.532930E+00
5.504410E+00	2.132440E+00	3.550910E+00
5.784560E+00	3.160150E+00	3.641130E+00
5.777090E+00	3.269450E+00	3.700780E+00
5.767690E+00	3.356230E+00	3.743300E+00
4.807600E+00	1.566500E+00	3.555610E+00
4.757530E+00	1.544160E+00	3.519560E+00
4.801120E+00	1.563950E+00	3.430060E+00
4.896580E+00	1.617910E+00	3.487480E+00
5.006400E+00	1.702210E+00	3.523050E+00
5.110110E+00	1.796720E+00	3.561430E+00
5.218550E+00	1.889170E+00	3.516620E+00
5.723030E+00	3.481860E+00	3.754330E+00
5.670490E+00	3.603380E+00	3.770580E+00
5.654960E+00	3.661080E+00	3.816420E+00
4.674890E+00	1.522720E+00	3.436150E+00
5.609000E+00	3.763980E+00	3.835040E+00
5.557250E+00	3.863510E+00	3.859150E+00
5.538100E+00	3.915100E+00	3.909850E+00
5.511470E+00	3.976570E+00	3.966900E+00
4.530400E+00	1.481530E+00	3.390890E+00
4.448440E+00	1.464830E+00	3.375930E+00
4.471100E+00	1.464930E+00	3.275220E+00
5.451700E+00	4.054500E+00	3.941100E+00
5.419090E+00	4.107270E+00	4.014460E+00
4.334420E+00	1.446280E+00	3.294160E+00
5.349950E+00	4.168900E+00	3.995870E+00
5.320550E+00	4.209820E+00	4.051570E+00
4.155660E+00	1.380950E+00	3.221890E+00
4.032100E+00	1.351250E+00	3.171040E+00
4.080020E+00	1.353050E+00	3.082470E+00
5.269290E+00	4.278040E+00	4.074180E+00
5.221840E+00	4.340750E+00	4.069140E+00
5.247610E+00	4.327460E+00	4.115210E+00
5.224940E+00	4.370850E+00	4.122870E+00
3.923930E+00	1.304770E+00	2.959090E+00
3.882320E+00	1.309950E+00	3.184320E+00
5.200700E+00	4.450090E+00	4.143750E+00
5.176980E+00	4.514800E+00	4.132510E+00
5.200380E+00	4.504460E+00	4.181830E+00
5.189350E+00	4.546420E+00	4.186440E+00
3.733210E+00	1.269430E+00	3.141460E+00
3.635700E+00	1.259260E+00	3.087870E+00
3.693540E+00	1.252770E+00	2.982060E+00
5.138540E+00	4.664200E+00	4.157130E+00
5.168790E+00	4.618360E+00	4.202330E+00
5.143900E+00	4.691460E+00	4.214980E+00
3.465190E+00	1.228640E+00	3.005110E+00
5.094130E+00	4.780240E+00	4.225260E+00
5.111400E+00	4.752100E+00	4.227600E+00
5.097880E+00	4.780600E+00	4.255510E+00
3.227000E+00	1.213560E+00	2.881500E+00
5.005280E+00	4.818730E+00	4.232150E+00
5.070500E+00	4.794100E+00	4.251900E+00
3.042970E+00	1.221560E+00	2.834490E+00
4.957500E+00	4.837990E+00	4.183370E+00
4.954170E+00	4.847170E+00	4.243300E+00
2.877530E+00	1.246440E+00	2.813160E+00
4.857710E+00	4.878520E+00	4.213130E+00
4.918740E+00	4.859110E+00	4.227780E+00
2.724320E+00	1.287560E+00	2.799040E+00
4.753250E+00	4.910530E+00	4.175900E+00
4.801380E+00	4.897130E+00	4.207950E+00
2.574670E+00	1.345110E+00	2.790430E+00
4.710520E+00	4.923440E+00	4.128270E+00
4.710190E+00	4.938980E+00	4.187500E+00
2.431430E+00	1.438010E+00	2.790630E+00
4.622000E+00	4.994850E+00	4.147560E+00
4.679620E+00	4.956620E+00	4.168600E+00
2.269680E+00	1.574890E+00	2.765670E+00
4.538670E+00	5.046330E+00	4.071430E+00
4.564860E+00	5.035640E+00	4.127930E+00
2.135340E+00	1.700810E+00	2.811530E+00
2.183820E+00	1.718940E+00	2.704720E+00
4.488360E+00	5.110250E+00	4.059610E+00
2.093560E+00	1.835670E+00	2.706420E+00
2.037090E+00	1.824830E+00	2.813180E+00
4.407670E+00	5.215370E+00	4.048570E+00
1.999000E+00	1.978670E+00	2.738360E+00
1.940240E+00	1.906630E+00	2.896010E+00
4.340270E+00	5.250240E+00	3.987890E+00
4.345000E+00	5.276010E+00	4.036770E+00
1.908230E+00	2.132650E+00	2.785520E+00
1.848760E+00	2.104500E+00	2.916860E+00
4.182660E+00	5.329040E+00	3.889860E+00
4.216950E+00	5.345240E+00	3.976610E+00
4.298050E+00	5.300990E+00	4.011920E+00
1.835470E+00	2.299260E+00	2.837570E+00
1.780410E+00	2.269770E+00	2.945750E+00
4.050160E+00	5.367930E+00	3.861880E+00
4.133560E+00	5.366550E+00	3.929550E+00
1.764090E+00	2.483670E+00	2.864810E+00
1.744850E+00	2.381490E+00	2.962470E+00
3.929910E+00	5.412200E+00	3.820050E+00
3.977890E+00	5.429020E+00	3.942150E+00
1.713760E+00	2.501580E+00	2.973020E+00
1.661300E+00	2.661960E+00	2.996930E+00
1.696360E+00	2.730400E+00	2.864240E+00
3.864010E+00	5.442410E+00	3.834170E+00
3.896270E+00	5.449480E+00	3.889910E+00
1.634570E+00	2.826920E+00	2.938290E+00
1.604020E+00	2.805370E+00	3.028450E+00
1.626490E+00	2.961830E+00	2.855580E+00
3.674470E+00	5.483990E+00	3.826220E+00
3.816800E+00	5.461950E+00	3.872440E+00
1.567310E+00	2.965140E+00	2.945890E+00
1.530680E+00	2.941940E+00	3.042130E+00
1.545330E+00	3.177230E+00	2.864980E+00
3.512720E+00	5.493570E+00	3.759500E+00
3.545230E+00	5.514950E+00	3.852370E+00
1.504800E+00	3.083370E+00	2.982400E+00
1.487730E+00	3.034120E+00	3.049460E+00
1.460210E+00	3.234880E+00	2.949820E+00
1.488510E+00	3.381660E+00	2.898450E+00
1.504840E+00	3.600790E+00	2.853350E+00
3.430350E+00	5.504330E+00	3.785090E+00
3.467120E+00	5.514230E+00	3.833770E+00
1.452370E+00	3.139150E+00	3.039350E+00
1.412840E+00	3.275590E+00	3.013640E+00
1.435470E+00	3.366590E+00	2.969200E+00
1.432810E+00	3.512360E+00	2.939310E+00
1.445510E+00	3.652760E+00	2.932080E+00
1.494310E+00	3.781290E+00	2.915520E+00
1.554130E+00	3.963090E+00	2.911490E+00
3.228300E+00	5.517450E+00	3.815970E+00
3.379020E+00	5.516400E+00	3.833530E+00
1.384870E+00	3.438500E+00	3.039920E+00
1.389590E+00	3.620410E+00	2.996750E+00
1.428810E+00	3.756300E+00	2.985500E+00
1.468720E+00	3.900360E+00	2.976250E+00
1.511510E+00	4.006860E+00	2.985260E+00
1.519990E+00	4.064880E+00	3.017570E+00
1.567060E+00	4.087910E+00	2.980190E+00
1.634620E+00	4.216200E+00	2.998830E+00
1.726730E+00	4.369490E+00	3.027610E+00
3.009970E+00	5.452650E+00	3.728220E+00
3.083590E+00	5.482150E+00	3.778070E+00
3.120320E+00	5.508770E+00	3.855600E+00
1.539550E+00	4.150540E+00	3.051750E+00
1.616050E+00	4.295830E+00	3.073900E+00
1.678180E+00	4.400920E+00	3.098310E+00
1.680740E+00	4.451300E+00	3.127740E+00
1.752020E+00	4.506780E+00	3.095530E+00
2.467360E+00	5.162900E+00	3.571120E+00
2.595540E+00	5.219650E+00	3.596520E+00
2.678090E+00	5.286570E+00	3.663210E+00
2.758530E+00	5.354470E+00	3.728900E+00
2.839470E+00	5.428480E+00	3.815880E+00
2.972690E+00	5.472020E+00	3.808770E+00
3.054780E+00	5.503350E+00	3.865330E+00
1.685840E+00	4.510780E+00	3.158870E+00
1.698890E+00	4.573300E+00	3.194940E+00
1.754740E+00	4.607630E+00	3.164860E+00
1.843120E+00	4.742210E+00	3.224560E+00
2.170160E+00	5.019610E+00	3.466690E+00
2.330040E+00	5.080000E+00	3.500530E+00
2.367520E+00	5.145090E+00	3.606430E+00
2.419890E+00	5.199980E+00	3.673860E+00
2.550270E+00	5.263010E+00	3.697320E+00
2.664000E+00	5.340300E+00	3.772690E+00
2.735810E+00	5.398490E+00	3.820750E+00
1.725980E+00	4.641360E+00	3.234850E+00
1.763200E+00	4.724470E+00	3.288050E+00
1.811030E+00	4.778030E+00	3.298980E+00
1.879780E+00	4.836770E+00	3.329720E+00
2.012190E+00	4.933880E+00	3.387540E+00
2.071250E+00	5.003950E+00	3.502930E+00
2.129720E+00	5.053240E+00	3.575140E+00
2.261440E+00	5.112050E+00	3.601750E+00
2.343010E+00	5.165430E+00	3.656470E+00
1.772780E+00	4.794260E+00	3.362410E+00
1.887720E+00	4.900770E+00	3.442900E+00
1.994110E+00	4.980060E+00	3.513550E+00
2.056540E+00	5.022480E+00	3.558030E+00
5.629540E+00	2.316140E+00	3.602510E+00
5.704040E+00	2.443800E+00	3.675080E+00
5.651670E+00	2.346810E+00	3.690230E+00
5.748460E+00	2.534840E+00	3.703180E+00
5.793660E+00	2.667470E+00	3.716940E+00
5.835480E+00	2.789080E+00	3.740600E+00
5.846350E+00	2.902910E+00	3.768840E+00
5.866160E+00	3.012310E+00	3.801930E+00
4.919990E+00	1.634670E+00	3.791850E+00
4.890960E+00	1.615560E+00	3.751050E+00
4.942100E+00	1.649740E+00	3.670160E+00
5.034160E+00	1.728200E+00	3.662160E+00
4.980200E+00	1.682740E+00	3.785410E+00
5.085070E+00	1.774550E+00	3.674800E+00
5.053400E+00	1.749250E+00	3.772560E+00
5.118780E+00	1.808300E+00	3.720600E+00
5.251640E+00	1.923480E+00	3.654900E+00
5.328810E+00	1.983440E+00	3.660400E+00
5.401570E+00	2.046200E+00	3.695210E+00
5.481380E+00	2.127100E+00	3.733320E+00
5.576250E+00	2.227740E+00	3.685170E+00
5.828520E+00	3.140570E+00	3.749530E+00
5.813680E+00	3.265670E+00	3.802810E+00
5.782320E+00	3.373650E+00	3.805930E+00
5.808600E+00	3.329840E+00	3.863730E+00
5.776580E+00	3.432490E+00	3.879480E+00
4.725510E+00	1.538170E+00	3.660290E+00
4.836930E+00	1.589350E+00	3.696190E+00
5.176310E+00	1.859930E+00	3.645560E+00
5.707380E+00	3.573890E+00	3.853390E+00
5.667340E+00	3.668060E+00	3.878940E+00
5.700020E+00	3.622090E+00	3.929580E+00
5.664650E+00	3.715130E+00	3.952680E+00
4.606310E+00	1.502760E+00	3.661710E+00
4.527040E+00	1.481450E+00	3.650330E+00
4.556350E+00	1.490570E+00	3.538450E+00
5.599830E+00	3.826870E+00	3.929900E+00
5.572710E+00	3.894080E+00	3.994890E+00
5.544650E+00	3.958280E+00	4.056520E+00
4.434120E+00	1.464100E+00	3.571750E+00
5.484440E+00	4.036300E+00	4.032410E+00
5.451670E+00	4.087770E+00	4.104650E+00
4.276900E+00	1.441650E+00	3.539860E+00
4.186390E+00	1.411110E+00	3.522990E+00
4.206970E+00	1.412960E+00	3.395940E+00
5.379570E+00	4.160500E+00	4.091660E+00
5.330080E+00	4.217310E+00	4.110140E+00
5.364920E+00	4.191760E+00	4.160600E+00
5.324280E+00	4.244960E+00	4.167880E+00
4.068250E+00	1.372430E+00	3.431750E+00
[truncated: 21,888 more rows]
