# Supplementary material for: A New MRI-Based Model of Heart Function with Coupled Hemodynamics and Application to Normal and Diseased Canine Left Ventricles
Source: Front Bioeng Biotechnol. 2015 Sep 23;3:140. doi: 10.3389/fbioe.2015.00140 (PMC4585083; doi:10.3389/fbioe.2015.00140)
Supplement: Supplementary file 7 [file Data_Sheet_7.ZIP › Case3_HF_SR_Systole/nodes/case3_systole_time_0.2804.csv]

4.589320E+00	3.947880E+00	2.031780E+00
4.516140E+00	3.929070E+00	1.946640E+00
4.552070E+00	3.986800E+00	2.026520E+00
4.543010E+00	4.039700E+00	2.072580E+00
4.611200E+00	4.000910E+00	2.123900E+00
4.571610E+00	4.081860E+00	2.155470E+00
4.480110E+00	4.025590E+00	1.999740E+00
4.391980E+00	4.005870E+00	1.903840E+00
4.482910E+00	4.111970E+00	2.094400E+00
4.461850E+00	4.192740E+00	2.163780E+00
4.540280E+00	4.155080E+00	2.209520E+00
4.499650E+00	4.205070E+00	2.228010E+00
4.395240E+00	4.092950E+00	1.978220E+00
4.336460E+00	4.064720E+00	1.901550E+00
4.370730E+00	4.195230E+00	2.066840E+00
4.415080E+00	4.226430E+00	2.149910E+00
4.441670E+00	4.243650E+00	2.215120E+00
4.305500E+00	4.127790E+00	1.939250E+00
4.279230E+00	4.192990E+00	1.991990E+00
4.296490E+00	4.224740E+00	2.035390E+00
4.300440E+00	4.253170E+00	2.077930E+00
4.375290E+00	4.251170E+00	2.140880E+00
4.245530E+00	4.227510E+00	2.011090E+00
4.830280E+00	3.596550E+00	2.075840E+00
4.771530E+00	3.569810E+00	1.970680E+00
4.787440E+00	3.659310E+00	2.060320E+00
4.774520E+00	3.756560E+00	2.130410E+00
4.850200E+00	3.652460E+00	2.147640E+00
4.777780E+00	3.872170E+00	2.241500E+00
4.862940E+00	3.752990E+00	2.261550E+00
4.771380E+00	3.959190E+00	2.347180E+00
4.868530E+00	3.876130E+00	2.401600E+00
4.814950E+00	3.978390E+00	2.446310E+00
4.697530E+00	3.713140E+00	1.981560E+00
4.646940E+00	3.630900E+00	1.848210E+00
4.655200E+00	3.876140E+00	2.068280E+00
4.698120E+00	3.972420E+00	2.237770E+00
4.717080E+00	4.014560E+00	2.328180E+00
4.748490E+00	4.036360E+00	2.421760E+00
4.556980E+00	3.639950E+00	1.752470E+00
4.449720E+00	3.601070E+00	1.630110E+00
4.483980E+00	3.692920E+00	1.728260E+00
4.542320E+00	3.768480E+00	1.849140E+00
4.643120E+00	4.088840E+00	2.303940E+00
4.631220E+00	4.164870E+00	2.423220E+00
4.709470E+00	4.109270E+00	2.487890E+00
4.660540E+00	4.173010E+00	2.522200E+00
4.403110E+00	3.737690E+00	1.689210E+00
4.335690E+00	3.672510E+00	1.572830E+00
4.368430E+00	3.890300E+00	1.778890E+00
4.536140E+00	4.210680E+00	2.323880E+00
4.594530E+00	4.225080E+00	2.471970E+00
4.263990E+00	3.764720E+00	1.602550E+00
4.177250E+00	3.922930E+00	1.687570E+00
4.265940E+00	4.029770E+00	1.836710E+00
4.442410E+00	4.287890E+00	2.303510E+00
4.507460E+00	4.292780E+00	2.433040E+00
4.151330E+00	4.040530E+00	1.777150E+00
4.097320E+00	3.999380E+00	1.704970E+00
4.180880E+00	4.159580E+00	1.908410E+00
4.340930E+00	4.302610E+00	2.185270E+00
4.379500E+00	4.375070E+00	2.353500E+00
4.421880E+00	4.397360E+00	2.457080E+00
4.477960E+00	4.359150E+00	2.502170E+00
4.437760E+00	4.414570E+00	2.535500E+00
4.062260E+00	4.081110E+00	1.750150E+00
4.024130E+00	4.192360E+00	1.850010E+00
4.107950E+00	4.232940E+00	1.935520E+00
4.186870E+00	4.279050E+00	2.036690E+00
4.229950E+00	4.370670E+00	2.184400E+00
4.247410E+00	4.437850E+00	2.287340E+00
4.312810E+00	4.445900E+00	2.376000E+00
4.377960E+00	4.432350E+00	2.446480E+00
4.049380E+00	4.279500E+00	1.946040E+00
3.969300E+00	4.251960E+00	1.889330E+00
4.078260E+00	4.369060E+00	2.050540E+00
4.126730E+00	4.448700E+00	2.190820E+00
4.188170E+00	4.474810E+00	2.277700E+00
4.232170E+00	4.491660E+00	2.366870E+00
3.958570E+00	4.315130E+00	1.941070E+00
3.971420E+00	4.389570E+00	2.018120E+00
4.029510E+00	4.428870E+00	2.095890E+00
4.029510E+00	4.467680E+00	2.144920E+00
4.051420E+00	4.503080E+00	2.204680E+00
4.138750E+00	4.508700E+00	2.281980E+00
3.956140E+00	4.447260E+00	2.092950E+00
3.995140E+00	4.487900E+00	2.156960E+00
5.101160E+00	3.631340E+00	2.499620E+00
5.064140E+00	3.590190E+00	2.422330E+00
5.049920E+00	3.668200E+00	2.450100E+00
5.049290E+00	3.726010E+00	2.503950E+00
4.988250E+00	3.411690E+00	2.191590E+00
4.953880E+00	3.334890E+00	2.103110E+00
4.897320E+00	3.511330E+00	2.129350E+00
4.919990E+00	3.631610E+00	2.243500E+00
5.002890E+00	3.519480E+00	2.295250E+00
4.970640E+00	3.717360E+00	2.397230E+00
4.942360E+00	3.830130E+00	2.452890E+00
4.989160E+00	3.819960E+00	2.513450E+00
4.930520E+00	3.887690E+00	2.509230E+00
4.907640E+00	3.274240E+00	1.998810E+00
4.839290E+00	3.248170E+00	1.860050E+00
4.844750E+00	3.403420E+00	1.966760E+00
4.804780E+00	4.030570E+00	2.514660E+00
4.869800E+00	3.969470E+00	2.540650E+00
4.831050E+00	4.028960E+00	2.580460E+00
4.723790E+00	3.241090E+00	1.690710E+00
4.608550E+00	3.190700E+00	1.526240E+00
4.622210E+00	3.332050E+00	1.625740E+00
4.666970E+00	3.456280E+00	1.748420E+00
4.764160E+00	4.066400E+00	2.503280E+00
4.783720E+00	4.072440E+00	2.583340E+00
4.492320E+00	3.420910E+00	1.542220E+00
4.386700E+00	3.314610E+00	1.375690E+00
4.641480E+00	4.211640E+00	2.588940E+00
4.723410E+00	4.140690E+00	2.638660E+00
4.679750E+00	4.205090E+00	2.686110E+00
4.243970E+00	3.335560E+00	1.275020E+00
4.102580E+00	3.293320E+00	1.150590E+00
4.147120E+00	3.421340E+00	1.264250E+00
4.240180E+00	3.552720E+00	1.409080E+00
4.576740E+00	4.272990E+00	2.545710E+00
4.623850E+00	4.256600E+00	2.654350E+00
4.041440E+00	3.482900E+00	1.222920E+00
3.964900E+00	3.400700E+00	1.118370E+00
3.991460E+00	3.647990E+00	1.317840E+00
4.091970E+00	3.785730E+00	1.504040E+00
4.531960E+00	4.314850E+00	2.520440E+00
4.553920E+00	4.320200E+00	2.610150E+00
3.883610E+00	3.512530E+00	1.157210E+00
3.802760E+00	3.703450E+00	1.283510E+00
3.939110E+00	3.793640E+00	1.416720E+00
3.998190E+00	3.944740E+00	1.596930E+00
4.462660E+00	4.413150E+00	2.602030E+00
4.493340E+00	4.383820E+00	2.616870E+00
4.475520E+00	4.413530E+00	2.639950E+00
3.835610E+00	3.861860E+00	1.429740E+00
3.733530E+00	3.802640E+00	1.342850E+00
3.839140E+00	3.988060E+00	1.568060E+00
3.931070E+00	4.090260E+00	1.701840E+00
4.314810E+00	4.480420E+00	2.442180E+00
4.379600E+00	4.466000E+00	2.528580E+00
4.441320E+00	4.435360E+00	2.613130E+00
3.719300E+00	3.903700E+00	1.422920E+00
3.735860E+00	4.018940E+00	1.556450E+00
3.818420E+00	4.094300E+00	1.654320E+00
3.871770E+00	4.223190E+00	1.816120E+00
4.271210E+00	4.509090E+00	2.439820E+00
4.300180E+00	4.522910E+00	2.514890E+00
3.726180E+00	4.126430E+00	1.652490E+00
3.748990E+00	4.232610E+00	1.780360E+00
3.799470E+00	4.287240E+00	1.857600E+00
3.862950E+00	4.363560E+00	1.951380E+00
4.063670E+00	4.552070E+00	2.292850E+00
4.156640E+00	4.548330E+00	2.389510E+00
4.232030E+00	4.533460E+00	2.445350E+00
3.730560E+00	4.321430E+00	1.880330E+00
3.791230E+00	4.411930E+00	1.986530E+00
3.798250E+00	4.457110E+00	2.053390E+00
3.864940E+00	4.455840E+00	2.072460E+00
3.955630E+00	4.516760E+00	2.192480E+00
3.994900E+00	4.580570E+00	2.303040E+00
4.070200E+00	4.612270E+00	2.419870E+00
3.827960E+00	4.511060E+00	2.145930E+00
3.912000E+00	4.581680E+00	2.261770E+00
3.970080E+00	4.618340E+00	2.362110E+00
5.185970E+00	3.488890E+00	2.541830E+00
5.179710E+00	3.420690E+00	2.500720E+00
5.137340E+00	3.525980E+00	2.490030E+00
5.166120E+00	3.571150E+00	2.565930E+00
5.145890E+00	3.055970E+00	2.275450E+00
5.111900E+00	2.989230E+00	2.185500E+00
5.103170E+00	3.117090E+00	2.222980E+00
5.065750E+00	3.300020E+00	2.257640E+00
5.153260E+00	3.154070E+00	2.338020E+00
5.103330E+00	3.447380E+00	2.406680E+00
5.160870E+00	3.303630E+00	2.422650E+00
5.051960E+00	3.799570E+00	2.599620E+00
5.115310E+00	3.692290E+00	2.590980E+00
5.055670E+00	3.847410E+00	2.666270E+00
5.124960E+00	3.786600E+00	2.708140E+00
5.069180E+00	3.888100E+00	2.738850E+00
5.054840E+00	2.934050E+00	2.054940E+00
5.007930E+00	2.845690E+00	1.923860E+00
4.987720E+00	2.969060E+00	1.947440E+00
4.994730E+00	3.128220E+00	2.056420E+00
4.973980E+00	3.912660E+00	2.642370E+00
4.949900E+00	4.000190E+00	2.739150E+00
5.027060E+00	3.961700E+00	2.790550E+00
4.976160E+00	4.020400E+00	2.819660E+00
4.912420E+00	2.781600E+00	1.743550E+00
4.815450E+00	2.686970E+00	1.580770E+00
4.830340E+00	2.835240E+00	1.634030E+00
4.863950E+00	2.997230E+00	1.748770E+00
4.864970E+00	4.031990E+00	2.665360E+00
4.910970E+00	4.059370E+00	2.781650E+00
4.700290E+00	2.919770E+00	1.510200E+00
4.588340E+00	2.785020E+00	1.356710E+00
4.797750E+00	4.090870E+00	2.663090E+00
4.824920E+00	4.116560E+00	2.749730E+00
4.426620E+00	2.777900E+00	1.181580E+00
4.262130E+00	2.718960E+00	1.034690E+00
4.304120E+00	2.888020E+00	1.100270E+00
4.387880E+00	3.051100E+00	1.233570E+00
4.677670E+00	4.244130E+00	2.747460E+00
4.744130E+00	4.192930E+00	2.775710E+00
4.715370E+00	4.238030E+00	2.812050E+00
4.137350E+00	3.026000E+00	1.045370E+00
3.955760E+00	2.902880E+00	8.874850E-01
4.619620E+00	4.302030E+00	2.720290E+00
4.677360E+00	4.281480E+00	2.812480E+00
3.870280E+00	3.266430E+00	1.008100E+00
3.689740E+00	3.089210E+00	8.973110E-01
4.557810E+00	4.356070E+00	2.692870E+00
4.609620E+00	4.350300E+00	2.786350E+00
3.638020E+00	3.330370E+00	9.975300E-01
3.486740E+00	3.243920E+00	9.435500E-01
3.701370E+00	3.521380E+00	1.112860E+00
4.502980E+00	4.419560E+00	2.718880E+00
3.516990E+00	3.476740E+00	1.059980E+00
3.357250E+00	3.408210E+00	1.046580E+00
3.601340E+00	3.729610E+00	1.252800E+00
4.392650E+00	4.490210E+00	2.640390E+00
4.444350E+00	4.488580E+00	2.744890E+00
3.406910E+00	3.595640E+00	1.150070E+00
3.302290E+00	3.508520E+00	1.112700E+00
3.430900E+00	3.774380E+00	1.289800E+00
3.586380E+00	3.969510E+00	1.470150E+00
4.301490E+00	4.562800E+00	2.622390E+00
4.376850E+00	4.548940E+00	2.718160E+00
3.293420E+00	3.628910E+00	1.200400E+00
3.318950E+00	3.781310E+00	1.311550E+00
3.419690E+00	3.901270E+00	1.396700E+00
3.458040E+00	4.031970E+00	1.528300E+00
3.606170E+00	4.179240E+00	1.688050E+00
4.199380E+00	4.594380E+00	2.525450E+00
4.248430E+00	4.604120E+00	2.624840E+00
4.291470E+00	4.621790E+00	2.711650E+00
3.319040E+00	3.910870E+00	1.423000E+00
3.361220E+00	4.046980E+00	1.552350E+00
3.460240E+00	4.134110E+00	1.628230E+00
3.514700E+00	4.228040E+00	1.735290E+00
3.611260E+00	4.311740E+00	1.860300E+00
3.710070E+00	4.431710E+00	2.011540E+00
4.119380E+00	4.641490E+00	2.508610E+00
4.133880E+00	4.669820E+00	2.590850E+00
4.207230E+00	4.642780E+00	2.643530E+00
3.375980E+00	4.170020E+00	1.672870E+00
3.499410E+00	4.305910E+00	1.843260E+00
3.589320E+00	4.385210E+00	1.939580E+00
3.623220E+00	4.446030E+00	2.024080E+00
3.674580E+00	4.476530E+00	2.080260E+00
3.731170E+00	4.521080E+00	2.146980E+00
3.819830E+00	4.591810E+00	2.242340E+00
3.896420E+00	4.636760E+00	2.350690E+00
3.970960E+00	4.676230E+00	2.457030E+00
4.062400E+00	4.676260E+00	2.514140E+00
3.629210E+00	4.507580E+00	2.124110E+00
3.718610E+00	4.597170E+00	2.234090E+00
3.810200E+00	4.655050E+00	2.334840E+00
3.877270E+00	4.685270E+00	2.414750E+00
5.261800E+00	2.903750E+00	2.425890E+00
5.230980E+00	2.807040E+00	2.336230E+00
5.195460E+00	2.983790E+00	2.343890E+00
5.220840E+00	3.166750E+00	2.453800E+00
5.273530E+00	3.022480E+00	2.488070E+00
5.223280E+00	3.311920E+00	2.513210E+00
5.278510E+00	3.205590E+00	2.559610E+00
5.237020E+00	3.438390E+00	2.612240E+00
5.191470E+00	3.643030E+00	2.678910E+00
5.261520E+00	3.565680E+00	2.724230E+00
5.188370E+00	3.730880E+00	2.748500E+00
5.247680E+00	3.682290E+00	2.801770E+00
5.189270E+00	3.785080E+00	2.812370E+00
5.184660E+00	2.717020E+00	2.239200E+00
5.134970E+00	2.636520E+00	2.138630E+00
5.129860E+00	2.803320E+00	2.148210E+00
5.083130E+00	3.919920E+00	2.810930E+00
5.139730E+00	3.869830E+00	2.846240E+00
5.089720E+00	3.942280E+00	2.885940E+00
5.087300E+00	2.548840E+00	2.014650E+00
5.020130E+00	2.465820E+00	1.878630E+00
5.020720E+00	2.636190E+00	1.886270E+00
4.953340E+00	4.061120E+00	2.877430E+00
5.037500E+00	4.008150E+00	2.920050E+00
4.992050E+00	4.067110E+00	2.958160E+00
4.926780E+00	2.384110E+00	1.735540E+00
4.796120E+00	2.326650E+00	1.568020E+00
4.882420E+00	2.484660E+00	1.654550E+00
4.889630E+00	4.105020E+00	2.844140E+00
4.922050E+00	4.116210E+00	2.939610E+00
4.592080E+00	2.547790E+00	1.324890E+00
4.538370E+00	2.329800E+00	1.283270E+00
4.832930E+00	4.164130E+00	2.874090E+00
4.825490E+00	4.203150E+00	2.925890E+00
4.875920E+00	4.184280E+00	2.966230E+00
4.836470E+00	4.231800E+00	2.966020E+00
4.392480E+00	2.268380E+00	1.146860E+00
4.199200E+00	2.349440E+00	9.924510E-01
4.340140E+00	2.447490E+00	1.084560E+00
4.760090E+00	4.243680E+00	2.895510E+00
4.745200E+00	4.318090E+00	2.960100E+00
4.816990E+00	4.287740E+00	2.991530E+00
4.794530E+00	4.332440E+00	3.007140E+00
4.071050E+00	2.580730E+00	8.873420E-01
3.939010E+00	2.361160E+00	8.126930E-01
4.675550E+00	4.322720E+00	2.887450E+00
4.679950E+00	4.371350E+00	2.956340E+00
4.754020E+00	4.368530E+00	3.014830E+00
3.786790E+00	2.747550E+00	7.947710E-01
3.587220E+00	2.644080E+00	7.569650E-01
4.595030E+00	4.401930E+00	2.881580E+00
4.640660E+00	4.410580E+00	2.957590E+00
4.681810E+00	4.429880E+00	3.026960E+00
3.508830E+00	2.968950E+00	8.413550E-01
3.327270E+00	2.875860E+00	8.430480E-01
4.502290E+00	4.463160E+00	2.831810E+00
4.547790E+00	4.459110E+00	2.915160E+00
4.605180E+00	4.446620E+00	2.968450E+00
3.312090E+00	3.176030E+00	9.381190E-01
3.152030E+00	3.091130E+00	9.685930E-01
4.436430E+00	4.527080E+00	2.812190E+00
4.488900E+00	4.506130E+00	2.903750E+00
3.198490E+00	3.405050E+00	1.093100E+00
3.047620E+00	3.255840E+00	1.090200E+00
4.371130E+00	4.595050E+00	2.793480E+00
4.425480E+00	4.570090E+00	2.887590E+00
3.074810E+00	3.436760E+00	1.160320E+00
3.009820E+00	3.352930E+00	1.161190E+00
3.174660E+00	3.679850E+00	1.294790E+00
4.324550E+00	4.637940E+00	2.789250E+00
4.355520E+00	4.644330E+00	2.878180E+00
3.020960E+00	3.484450E+00	1.235280E+00
3.057320E+00	3.664110E+00	1.344220E+00
3.117720E+00	3.784380E+00	1.391410E+00
3.211740E+00	3.965110E+00	1.518430E+00
4.169340E+00	4.682600E+00	2.663150E+00
4.211200E+00	4.698440E+00	2.735770E+00
4.283160E+00	4.676180E+00	2.797540E+00
3.054760E+00	3.804640E+00	1.442430E+00
3.094480E+00	3.964250E+00	1.566080E+00
3.157770E+00	4.051550E+00	1.610890E+00
3.236870E+00	4.152450E+00	1.676640E+00
3.372270E+00	4.288190E+00	1.833190E+00
3.505440E+00	4.417940E+00	1.975550E+00
4.015690E+00	4.705550E+00	2.529280E+00
4.045850E+00	4.727200E+00	2.600440E+00
4.129330E+00	4.722790E+00	2.678290E+00
3.096210E+00	4.098960E+00	1.669790E+00
3.232430E+00	4.259820E+00	1.819470E+00
3.353810E+00	4.381480E+00	1.946310E+00
3.440790E+00	4.455860E+00	2.042710E+00
3.454370E+00	4.494750E+00	2.105090E+00
3.523680E+00	4.504430E+00	2.112680E+00
3.601680E+00	4.594350E+00	2.218360E+00
3.705880E+00	4.678530E+00	2.343840E+00
3.812870E+00	4.705660E+00	2.409240E+00
3.878920E+00	4.742900E+00	2.489050E+00
3.973090E+00	4.731780E+00	2.543990E+00
3.483830E+00	4.549410E+00	2.170070E+00
3.531210E+00	4.625220E+00	2.242500E+00
3.603260E+00	4.664340E+00	2.294940E+00
3.628650E+00	4.704970E+00	2.356010E+00
3.678020E+00	4.743030E+00	2.419170E+00
3.771670E+00	4.742930E+00	2.440440E+00
3.546200E+00	4.689190E+00	2.322930E+00
3.608560E+00	4.730680E+00	2.384950E+00
5.362120E+00	2.983570E+00	2.668950E+00
5.358210E+00	2.899640E+00	2.626860E+00
5.331740E+00	3.040830E+00	2.605140E+00
5.317200E+00	3.255850E+00	2.670040E+00
5.365550E+00	3.095300E+00	2.709370E+00
5.309230E+00	3.438930E+00	2.738950E+00
5.364590E+00	3.281270E+00	2.775860E+00
5.306600E+00	3.569970E+00	2.801810E+00
5.364570E+00	3.449600E+00	2.858030E+00
5.299220E+00	3.634610E+00	2.844790E+00
5.330490E+00	3.585000E+00	2.871030E+00
5.301060E+00	3.672910E+00	2.916500E+00
5.280690E+00	2.669880E+00	2.434100E+00
5.242990E+00	2.556100E+00	2.348790E+00
5.222370E+00	2.666830E+00	2.317110E+00
5.311040E+00	2.820290E+00	2.495290E+00
5.193010E+00	3.821120E+00	2.878150E+00
5.236090E+00	3.767820E+00	2.900800E+00
5.205040E+00	3.840970E+00	2.949810E+00
5.189390E+00	2.466780E+00	2.258660E+00
5.121860E+00	2.387200E+00	2.156150E+00
5.137420E+00	2.502620E+00	2.141130E+00
5.098500E+00	3.968840E+00	2.953580E+00
5.153400E+00	3.923490E+00	2.990890E+00
5.108140E+00	3.997150E+00	3.015400E+00
5.056370E+00	2.287320E+00	2.022060E+00
4.985200E+00	2.194160E+00	1.905490E+00
5.002110E+00	2.321920E+00	1.876900E+00
4.988530E+00	4.103690E+00	3.010740E+00
5.063830E+00	4.060760E+00	3.046710E+00
5.019390E+00	4.120530E+00	3.085610E+00
4.866430E+00	2.094720E+00	1.787410E+00
4.732020E+00	2.064600E+00	1.608180E+00
4.846400E+00	2.181220E+00	1.682820E+00
4.948890E+00	4.161530E+00	3.035930E+00
4.952130E+00	4.198100E+00	3.084160E+00
4.996680E+00	4.165790E+00	3.130610E+00
4.963290E+00	4.217680E+00	3.136310E+00
4.591830E+00	2.159760E+00	1.384510E+00
4.532320E+00	1.970740E+00	1.422250E+00
4.900490E+00	4.245090E+00	3.055750E+00
4.906420E+00	4.297660E+00	3.110980E+00
4.946930E+00	4.266310E+00	3.165740E+00
4.919330E+00	4.322440E+00	3.167500E+00
4.280530E+00	2.136940E+00	1.105380E+00
4.849490E+00	4.344940E+00	3.079280E+00
4.837790E+00	4.418310E+00	3.144280E+00
4.901860E+00	4.374950E+00	3.198600E+00
4.877800E+00	4.429920E+00	3.211630E+00
4.010300E+00	2.095450E+00	9.300150E-01
3.815600E+00	2.143200E+00	8.533030E-01
3.870930E+00	2.227150E+00	8.296970E-01
4.771660E+00	4.414950E+00	3.077020E+00
4.775530E+00	4.461420E+00	3.138280E+00
4.829790E+00	4.469010E+00	3.198860E+00
3.694060E+00	2.341720E+00	7.791550E-01
3.565050E+00	2.187250E+00	8.181560E-01
4.724700E+00	4.457580E+00	3.093660E+00
4.724260E+00	4.486770E+00	3.143550E+00
4.759220E+00	4.512270E+00	3.216660E+00
3.410880E+00	2.552680E+00	7.853180E-01
3.229220E+00	2.487610E+00	8.484530E-01
4.548470E+00	4.500020E+00	2.981470E+00
4.612360E+00	4.492940E+00	3.050890E+00
4.671600E+00	4.490940E+00	3.116890E+00
4.697840E+00	4.513530E+00	3.184730E+00
3.160990E+00	2.797320E+00	8.888400E-01
3.004100E+00	2.734600E+00	9.470830E-01
4.482280E+00	4.555010E+00	2.974970E+00
4.536240E+00	4.551990E+00	3.083710E+00
3.005180E+00	3.012350E+00	1.012650E+00
2.888930E+00	2.949250E+00	1.079480E+00
4.421660E+00	4.612340E+00	2.954970E+00
4.460280E+00	4.609100E+00	3.034560E+00
2.934800E+00	3.240580E+00	1.163290E+00
2.845590E+00	3.084420E+00	1.158880E+00
4.388000E+00	4.650330E+00	2.949830E+00
4.410980E+00	4.650280E+00	2.996670E+00
2.831920E+00	3.233380E+00	1.252790E+00
2.808200E+00	3.422330E+00	1.366750E+00
2.939460E+00	3.541590E+00	1.350660E+00
4.247010E+00	4.714160E+00	2.810210E+00
4.281740E+00	4.719930E+00	2.887250E+00
4.362460E+00	4.687890E+00	2.964800E+00
2.863220E+00	3.609520E+00	1.448280E+00
2.803060E+00	3.534240E+00	1.453360E+00
2.953020E+00	3.850120E+00	1.555570E+00
4.063630E+00	4.783850E+00	2.702340E+00
4.154220E+00	4.773070E+00	2.773660E+00
4.218530E+00	4.745630E+00	2.824610E+00
2.815080E+00	3.675140E+00	1.521970E+00
2.845940E+00	3.843450E+00	1.613920E+00
2.897530E+00	3.947960E+00	1.645690E+00
2.956620E+00	4.075580E+00	1.704890E+00
3.090790E+00	4.226200E+00	1.816370E+00
3.217940E+00	4.356110E+00	1.935850E+00
3.356790E+00	4.471570E+00	2.078910E+00
3.942920E+00	4.799060E+00	2.637640E+00
4.020630E+00	4.822490E+00	2.725790E+00
4.081540E+00	4.844750E+00	2.818690E+00
2.838890E+00	3.979110E+00	1.696100E+00
2.883890E+00	4.117040E+00	1.787800E+00
2.981910E+00	4.201570E+00	1.831780E+00
3.073620E+00	4.315470E+00	1.926130E+00
3.189380E+00	4.426160E+00	2.029760E+00
3.284740E+00	4.507350E+00	2.142860E+00
3.413880E+00	4.597030E+00	2.227750E+00
3.765160E+00	4.815080E+00	2.532560E+00
3.851880E+00	4.845070E+00	2.634950E+00
3.891610E+00	4.881180E+00	2.713400E+00
3.983410E+00	4.860760E+00	2.754880E+00
2.920580E+00	4.252680E+00	1.915100E+00
3.049960E+00	4.387900E+00	2.021720E+00
3.166210E+00	4.482170E+00	2.128250E+00
3.280470E+00	4.575610E+00	2.221880E+00
3.357210E+00	4.645420E+00	2.287330E+00
3.373010E+00	4.689700E+00	2.341410E+00
3.448960E+00	4.693120E+00	2.338400E+00
3.582630E+00	4.769920E+00	2.432030E+00
3.638640E+00	4.847360E+00	2.530680E+00
3.695220E+00	4.889960E+00	2.619290E+00
3.794730E+00	4.881180E+00	2.652510E+00
3.417450E+00	4.757180E+00	2.416100E+00
3.530980E+00	4.847090E+00	2.501350E+00
3.599290E+00	4.890410E+00	2.574920E+00
5.435240E+00	3.231940E+00	2.912110E+00
5.432890E+00	3.167380E+00	2.890020E+00
5.409600E+00	3.280290E+00	2.869010E+00
5.406650E+00	3.374840E+00	2.906100E+00
5.431280E+00	3.306160E+00	2.937880E+00
5.409480E+00	3.434860E+00	2.972570E+00
5.361360E+00	2.587330E+00	2.615500E+00
5.325290E+00	2.501570E+00	2.545400E+00
5.320970E+00	2.633050E+00	2.525440E+00
5.368180E+00	2.780590E+00	2.610770E+00
5.379490E+00	2.687420E+00	2.664770E+00
5.390160E+00	2.889990E+00	2.720260E+00
5.409310E+00	3.101030E+00	2.814990E+00
5.362610E+00	3.567260E+00	2.949360E+00
5.343420E+00	3.661840E+00	3.010820E+00
5.278440E+00	2.422810E+00	2.470320E+00
5.215700E+00	2.344910E+00	2.391940E+00
5.234570E+00	2.445860E+00	2.370350E+00
5.285310E+00	3.776830E+00	3.031580E+00
5.225460E+00	3.865190E+00	3.036440E+00
5.255940E+00	3.847700E+00	3.085740E+00
5.217330E+00	3.901280E+00	3.117290E+00
5.149510E+00	2.267320E+00	2.311650E+00
5.087070E+00	2.178680E+00	2.221270E+00
5.108360E+00	2.277820E+00	2.181710E+00
5.118980E+00	4.020000E+00	3.082370E+00
5.155700E+00	3.976390E+00	3.098810E+00
5.129410E+00	4.028550E+00	3.166970E+00
4.997600E+00	2.065670E+00	2.113820E+00
4.923600E+00	2.015950E+00	1.994600E+00
4.973630E+00	2.099280E+00	1.982970E+00
5.036210E+00	4.128980E+00	3.149450E+00
5.072400E+00	4.092830E+00	3.160670E+00
5.055270E+00	4.140710E+00	3.227190E+00
4.788110E+00	1.965480E+00	1.789850E+00
4.979380E+00	4.232410E+00	3.192140E+00
5.008150E+00	4.198240E+00	3.212790E+00
5.003210E+00	4.250210E+00	3.266570E+00
4.559740E+00	1.878880E+00	1.543090E+00
4.397310E+00	1.807090E+00	1.446590E+00
4.441910E+00	1.885150E+00	1.403900E+00
4.938070E+00	4.340460E+00	3.224800E+00
4.963030E+00	4.305370E+00	3.246910E+00
4.958240E+00	4.357680E+00	3.299350E+00
4.251310E+00	1.924340E+00	1.211560E+00
4.130930E+00	1.794450E+00	1.214420E+00
4.879280E+00	4.466380E+00	3.263590E+00
4.919140E+00	4.415000E+00	3.280770E+00
4.915560E+00	4.455540E+00	3.333380E+00
3.911650E+00	1.933940E+00	9.724160E-01
4.829460E+00	4.514430E+00	3.261700E+00
4.877470E+00	4.508660E+00	3.329760E+00
3.667290E+00	1.942760E+00	9.311330E-01
3.487180E+00	1.921600E+00	9.470120E-01
3.514010E+00	2.044300E+00	8.738370E-01
4.791230E+00	4.543610E+00	3.270520E+00
4.814530E+00	4.566230E+00	3.343570E+00
3.324230E+00	2.201700E+00	8.706050E-01
3.161050E+00	2.164190E+00	9.633290E-01
4.606060E+00	4.534200E+00	3.156650E+00
4.657540E+00	4.530070E+00	3.193750E+00
4.691820E+00	4.562400E+00	3.272220E+00
4.753290E+00	4.567290E+00	3.299210E+00
3.057580E+00	2.451940E+00	9.302890E-01
2.917720E+00	2.424750E+00	1.037330E+00
4.560770E+00	4.557930E+00	3.166580E+00
4.578310E+00	4.581450E+00	3.235150E+00
4.630430E+00	4.567120E+00	3.249210E+00
2.878290E+00	2.696870E+00	1.044590E+00
2.764800E+00	2.663020E+00	1.133360E+00
4.480880E+00	4.611260E+00	3.118750E+00
4.525000E+00	4.589950E+00	3.182260E+00
2.769670E+00	2.944030E+00	1.171830E+00
2.709590E+00	2.802980E+00	1.208310E+00
4.413130E+00	4.685360E+00	3.076490E+00
2.674950E+00	2.944650E+00	1.283000E+00
2.641410E+00	3.149620E+00	1.404660E+00
2.735180E+00	3.185890E+00	1.319510E+00
4.314620E+00	4.762610E+00	2.997060E+00
4.357600E+00	4.777710E+00	3.115760E+00
2.719330E+00	3.438330E+00	1.463500E+00
2.616850E+00	3.327160E+00	1.518910E+00
4.204110E+00	4.807260E+00	2.915250E+00
4.262620E+00	4.812950E+00	2.990870E+00
4.293370E+00	4.815600E+00	3.044920E+00
2.660120E+00	3.497210E+00	1.572760E+00
2.607890E+00	3.434370E+00	1.584680E+00
2.722670E+00	3.746650E+00	1.630160E+00
4.128740E+00	4.863370E+00	2.911560E+00
4.158200E+00	4.894770E+00	2.991960E+00
4.238420E+00	4.850660E+00	3.017550E+00
2.613440E+00	3.571540E+00	1.640630E+00
2.626590E+00	3.741620E+00	1.698200E+00
2.683730E+00	3.861680E+00	1.739410E+00
2.751200E+00	4.046570E+00	1.812030E+00
3.944150E+00	4.898370E+00	2.784720E+00
3.990550E+00	4.915900E+00	2.873140E+00
4.077970E+00	4.903830E+00	2.930620E+00
2.630410E+00	3.886760E+00	1.799760E+00
2.650790E+00	4.038210E+00	1.866530E+00
2.704300E+00	4.129230E+00	1.900830E+00
2.778520E+00	4.263070E+00	1.989840E+00
2.936170E+00	4.362550E+00	2.036230E+00
3.037730E+00	4.454410E+00	2.129700E+00
3.159770E+00	4.553090E+00	2.222630E+00
3.273050E+00	4.666300E+00	2.322870E+00
3.751260E+00	4.912430E+00	2.676070E+00
3.795170E+00	4.940130E+00	2.733080E+00
3.895300E+00	4.938110E+00	2.808830E+00
2.650660E+00	4.142950E+00	1.943940E+00
2.684830E+00	4.242110E+00	2.019120E+00
2.728070E+00	4.292770E+00	2.048640E+00
2.756430E+00	4.343610E+00	2.101200E+00
2.890330E+00	4.417180E+00	2.132650E+00
3.034450E+00	4.530060E+00	2.229190E+00
3.143060E+00	4.610200E+00	2.295080E+00
3.179790E+00	4.671120E+00	2.353080E+00
3.236300E+00	4.710150E+00	2.379900E+00
3.300380E+00	4.762010E+00	2.424230E+00
3.393890E+00	4.865690E+00	2.516250E+00
3.521480E+00	4.903100E+00	2.567730E+00
3.591780E+00	4.942770E+00	2.650150E+00
3.704550E+00	4.938590E+00	2.693920E+00
2.684060E+00	4.287460E+00	2.075990E+00
3.186630E+00	4.741990E+00	2.420150E+00
3.277100E+00	4.823600E+00	2.477660E+00
3.298270E+00	4.875830E+00	2.520320E+00
3.337350E+00	4.901530E+00	2.546430E+00
3.366160E+00	4.932040E+00	2.592350E+00
3.468650E+00	4.934620E+00	2.606240E+00
3.289130E+00	4.908870E+00	2.556020E+00
5.453750E+00	3.041940E+00	2.950330E+00
5.446600E+00	2.971740E+00	2.934240E+00
5.440110E+00	3.060650E+00	2.900190E+00
5.451470E+00	3.154800E+00	2.961720E+00
5.453970E+00	3.305670E+00	3.020720E+00
5.444550E+00	3.419860E+00	3.064370E+00
5.345630E+00	2.409510E+00	2.655630E+00
5.293620E+00	2.326920E+00	2.600100E+00
5.300110E+00	2.399580E+00	2.548140E+00
5.379770E+00	2.525690E+00	2.682930E+00
5.419100E+00	2.710720E+00	2.778000E+00
5.431140E+00	2.903470E+00	2.857780E+00
5.405230E+00	3.563980E+00	3.079560E+00
5.353480E+00	3.683940E+00	3.081630E+00
5.377840E+00	3.654900E+00	3.127160E+00
5.341640E+00	3.727250E+00	3.157740E+00
5.239480E+00	2.250760E+00	2.536540E+00
5.175020E+00	2.184190E+00	2.487450E+00
5.198080E+00	2.256580E+00	2.431330E+00
5.280450E+00	3.824910E+00	3.147680E+00
5.253060E+00	3.882710E+00	3.228740E+00
5.097420E+00	2.099820E+00	2.427860E+00
5.035750E+00	2.046010E+00	2.322840E+00
5.073690E+00	2.116500E+00	2.307970E+00
5.190970E+00	3.957140E+00	3.206840E+00
5.171780E+00	4.007830E+00	3.266400E+00
4.936290E+00	1.971210E+00	2.130100E+00
5.127530E+00	4.077980E+00	3.282500E+00
5.098130E+00	4.140320E+00	3.316610E+00
4.775340E+00	1.871240E+00	1.899390E+00
4.642310E+00	1.782170E+00	1.827850E+00
4.614890E+00	1.826130E+00	1.681680E+00
5.066170E+00	4.194020E+00	3.328230E+00
5.045710E+00	4.249570E+00	3.365930E+00
4.530050E+00	1.720630E+00	1.759120E+00
4.363070E+00	1.654720E+00	1.647740E+00
4.472610E+00	1.736710E+00	1.629770E+00
5.012200E+00	4.300600E+00	3.367470E+00
4.988830E+00	4.350250E+00	3.400300E+00
4.217700E+00	1.701440E+00	1.406080E+00
4.032830E+00	1.598090E+00	1.368800E+00
4.956610E+00	4.403110E+00	3.399580E+00
4.916550E+00	4.478000E+00	3.417070E+00
3.863800E+00	1.741220E+00	1.131470E+00
3.783940E+00	1.629020E+00	1.236060E+00
4.870390E+00	4.546670E+00	3.409380E+00
4.901460E+00	4.521150E+00	3.462190E+00
4.881850E+00	4.552700E+00	3.468360E+00
3.654320E+00	1.621330E+00	1.220670E+00
3.466460E+00	1.660110E+00	1.204920E+00
3.593100E+00	1.715040E+00	1.113730E+00
4.832380E+00	4.584400E+00	3.410080E+00
4.846670E+00	4.593440E+00	3.485330E+00
3.295480E+00	1.890240E+00	1.056450E+00
3.132250E+00	1.872160E+00	1.162660E+00
4.718460E+00	4.592180E+00	3.332770E+00
4.737590E+00	4.612640E+00	3.407200E+00
4.793450E+00	4.610910E+00	3.438120E+00
3.004380E+00	2.140480E+00	1.074460E+00
2.877550E+00	2.128270E+00	1.202040E+00
4.608420E+00	4.595240E+00	3.290760E+00
4.632910E+00	4.615210E+00	3.357120E+00
4.685170E+00	4.612810E+00	3.380300E+00
2.794960E+00	2.410290E+00	1.152050E+00
2.692350E+00	2.383050E+00	1.270710E+00
4.474180E+00	4.653080E+00	3.193220E+00
4.530500E+00	4.634110E+00	3.266230E+00
4.578720E+00	4.625380E+00	3.325770E+00
2.656220E+00	2.685710E+00	1.262910E+00
2.581150E+00	2.575250E+00	1.370300E+00
4.422630E+00	4.726250E+00	3.186900E+00
4.475790E+00	4.711780E+00	3.289780E+00
2.565060E+00	2.757420E+00	1.381730E+00
2.501120E+00	2.725270E+00	1.455940E+00
2.590420E+00	2.919640E+00	1.373580E+00
4.391660E+00	4.771180E+00	3.186490E+00
4.416800E+00	4.765940E+00	3.235250E+00
2.513780E+00	2.883970E+00	1.457240E+00
2.473490E+00	2.831470E+00	1.513300E+00
2.542340E+00	3.109370E+00	1.509610E+00
4.288330E+00	4.848890E+00	3.126080E+00
4.365380E+00	4.807970E+00	3.203170E+00
2.452680E+00	2.957210E+00	1.555420E+00
2.439380E+00	3.195300E+00	1.638110E+00
2.540060E+00	3.376170E+00	1.613510E+00
4.215690E+00	4.895150E+00	3.078200E+00
4.234660E+00	4.915020E+00	3.188560E+00
2.459430E+00	3.393880E+00	1.690790E+00
2.412460E+00	3.321000E+00	1.709400E+00
2.515910E+00	3.643230E+00	1.740750E+00
4.034330E+00	4.940400E+00	2.958350E+00
4.078460E+00	4.964790E+00	3.047020E+00
4.160090E+00	4.942600E+00	3.107720E+00
2.418430E+00	3.459880E+00	1.769060E+00
2.426450E+00	3.632590E+00	1.815090E+00
2.472380E+00	3.749110E+00	1.836030E+00
2.535390E+00	3.951760E+00	1.891740E+00
3.811060E+00	4.992650E+00	2.847490E+00
3.905620E+00	4.984840E+00	2.920770E+00
3.988420E+00	4.979190E+00	2.991720E+00
2.423320E+00	3.778220E+00	1.890110E+00
2.445530E+00	3.945520E+00	1.951130E+00
2.496670E+00	4.039610E+00	1.970920E+00
2.577240E+00	4.175660E+00	2.034660E+00
2.791950E+00	4.422340E+00	2.177190E+00
2.904770E+00	4.510040E+00	2.245080E+00
3.049520E+00	4.627920E+00	2.345120E+00
3.667290E+00	5.004890E+00	2.780700E+00
3.751610E+00	5.023650E+00	2.880440E+00
3.816190E+00	5.043640E+00	2.965410E+00
2.452070E+00	4.055900E+00	2.023000E+00
2.497070E+00	4.177940E+00	2.101100E+00
2.562560E+00	4.250160E+00	2.125760E+00
2.660970E+00	4.338840E+00	2.156880E+00
2.766820E+00	4.470120E+00	2.251420E+00
2.886120E+00	4.569370E+00	2.339400E+00
2.965410E+00	4.656430E+00	2.402170E+00
3.067440E+00	4.733780E+00	2.443910E+00
3.187200E+00	4.849730E+00	2.516210E+00
3.453980E+00	4.999610E+00	2.698620E+00
3.551090E+00	5.039290E+00	2.776450E+00
3.576430E+00	5.065840E+00	2.849590E+00
3.692730E+00	5.054140E+00	2.913020E+00
2.521650E+00	4.281180E+00	2.189410E+00
2.634570E+00	4.419640E+00	2.266200E+00
2.752500E+00	4.527540E+00	2.349570E+00
2.858710E+00	4.628380E+00	2.417730E+00
2.957200E+00	4.725580E+00	2.464370E+00
3.052300E+00	4.799050E+00	2.506950E+00
3.087450E+00	4.861650E+00	2.556720E+00
3.153970E+00	4.901480E+00	2.577690E+00
3.256580E+00	4.951060E+00	2.618060E+00
3.311130E+00	5.018240E+00	2.704080E+00
3.368820E+00	5.054270E+00	2.771100E+00
3.481900E+00	5.058290E+00	2.793970E+00
3.100150E+00	4.927150E+00	2.625340E+00
3.209740E+00	5.008990E+00	2.697320E+00
3.280170E+00	5.044550E+00	2.738920E+00
5.455180E+00	2.523270E+00	2.907140E+00
5.437690E+00	2.457210E+00	2.871430E+00
5.436990E+00	2.557170E+00	2.834660E+00
5.451310E+00	2.735200E+00	2.892330E+00
5.462500E+00	2.612360E+00	2.942660E+00
5.455400E+00	2.867270E+00	2.939580E+00
5.472420E+00	2.764590E+00	2.986800E+00
5.466070E+00	2.964270E+00	3.011750E+00
5.485860E+00	3.133430E+00	3.071880E+00
5.487040E+00	3.300600E+00	3.125720E+00
5.460200E+00	3.439290E+00	3.131810E+00
5.492620E+00	3.379420E+00	3.188490E+00
5.458950E+00	3.498450E+00	3.206800E+00
5.318810E+00	2.268010E+00	2.731260E+00
5.270110E+00	2.185720E+00	2.698710E+00
5.269830E+00	2.245470E+00	2.628420E+00
5.369670E+00	2.379120E+00	2.753340E+00
5.399080E+00	3.627810E+00	3.187800E+00
5.370860E+00	3.707430E+00	3.265540E+00
5.193530E+00	2.114590E+00	2.668550E+00
5.129480E+00	2.082140E+00	2.600620E+00
5.165690E+00	2.134870E+00	2.569920E+00
5.315440E+00	3.800510E+00	3.243030E+00
5.288630E+00	3.860900E+00	3.304490E+00
5.047210E+00	2.012160E+00	2.441900E+00
5.231200E+00	3.947180E+00	3.331090E+00
5.182940E+00	4.020510E+00	3.331950E+00
5.204860E+00	4.002520E+00	3.375040E+00
5.178850E+00	4.049850E+00	3.401400E+00
4.907060E+00	1.910020E+00	2.242040E+00
4.810580E+00	1.819860E+00	2.174280E+00
4.796750E+00	1.849120E+00	2.046290E+00
5.103990E+00	4.155880E+00	3.363800E+00
5.133000E+00	4.117920E+00	3.383860E+00
5.113850E+00	4.161030E+00	3.427650E+00
4.712970E+00	1.753860E+00	2.104800E+00
4.594820E+00	1.683330E+00	2.013230E+00
4.622210E+00	1.722760E+00	1.918950E+00
5.048470E+00	4.263380E+00	3.417740E+00
5.082520E+00	4.221500E+00	3.461210E+00
5.047860E+00	4.277640E+00	3.476220E+00
4.463680E+00	1.618800E+00	1.930070E+00
4.275080E+00	1.550780E+00	1.823380E+00
4.415550E+00	1.627540E+00	1.822340E+00
4.987640E+00	4.361580E+00	3.451880E+00
5.013170E+00	4.326160E+00	3.483940E+00
4.986850E+00	4.375620E+00	3.514910E+00
4.136660E+00	1.547560E+00	1.580330E+00
3.954210E+00	1.479750E+00	1.594670E+00
4.924960E+00	4.486600E+00	3.496560E+00
4.952060E+00	4.432810E+00	3.505610E+00
4.945510E+00	4.471610E+00	3.563020E+00
3.788200E+00	1.545860E+00	1.371570E+00
3.717230E+00	1.478060E+00	1.477190E+00
4.904640E+00	4.543370E+00	3.539490E+00
3.599290E+00	1.472780E+00	1.469420E+00
3.416920E+00	1.507690E+00	1.464830E+00
3.543200E+00	1.533860E+00	1.363300E+00
4.871710E+00	4.603870E+00	3.545430E+00
4.889480E+00	4.598170E+00	3.584930E+00
4.871970E+00	4.624900E+00	3.580150E+00
3.265720E+00	1.660600E+00	1.299620E+00
3.105110E+00	1.663600E+00	1.403100E+00
4.757640E+00	4.638090E+00	3.472390E+00
4.785610E+00	4.656080E+00	3.544390E+00
4.846730E+00	4.637220E+00	3.564730E+00
2.984920E+00	1.872430E+00	1.285190E+00
2.860010E+00	1.876610E+00	1.411260E+00
4.653230E+00	4.634430E+00	3.429840E+00
4.674090E+00	4.657700E+00	3.499380E+00
4.725830E+00	4.659540E+00	3.518570E+00
2.763920E+00	2.115640E+00	1.325100E+00
2.666310E+00	2.098400E+00	1.448090E+00
4.531560E+00	4.671240E+00	3.355910E+00
4.568620E+00	4.673630E+00	3.443540E+00
4.624110E+00	4.660800E+00	3.476870E+00
2.610740E+00	2.341280E+00	1.393930E+00
2.533910E+00	2.315020E+00	1.514060E+00
4.502570E+00	4.704730E+00	3.367690E+00
4.517670E+00	4.703330E+00	3.415770E+00
2.504540E+00	2.540940E+00	1.479530E+00
2.433160E+00	2.510240E+00	1.596240E+00
4.413610E+00	4.805110E+00	3.305680E+00
4.476840E+00	4.745810E+00	3.388260E+00
2.423900E+00	2.753890E+00	1.577770E+00
2.350880E+00	2.662450E+00	1.666030E+00
4.319920E+00	4.871560E+00	3.246770E+00
4.357920E+00	4.880130E+00	3.371080E+00
2.345930E+00	2.803240E+00	1.674510E+00
2.315900E+00	2.749850E+00	1.715350E+00
2.358010E+00	2.981510E+00	1.667150E+00
4.271620E+00	4.915970E+00	3.250810E+00
4.295560E+00	4.918190E+00	3.306730E+00
2.293310E+00	2.858220E+00	1.740990E+00
2.266530E+00	3.077460E+00	1.811110E+00
2.352980E+00	3.262390E+00	1.753040E+00
4.116260E+00	4.975630E+00	3.142910E+00
4.161580E+00	4.985020E+00	3.238390E+00
4.243100E+00	4.949770E+00	3.283430E+00
2.271060E+00	3.304840E+00	1.846730E+00
2.194040E+00	3.243450E+00	1.894530E+00
2.338230E+00	3.540960E+00	1.866710E+00
3.915360E+00	5.031950E+00	3.023220E+00
3.981890E+00	5.031410E+00	3.133130E+00
4.073660E+00	5.006800E+00	3.188200E+00
2.228480E+00	3.427260E+00	1.916560E+00
2.172950E+00	3.358940E+00	1.948130E+00
2.251260E+00	3.610020E+00	1.947050E+00
2.345500E+00	3.847350E+00	1.998640E+00
3.867860E+00	5.059780E+00	3.040230E+00
3.896520E+00	5.064160E+00	3.093310E+00
2.175680E+00	3.516020E+00	1.999690E+00
2.231350E+00	3.712850E+00	2.016720E+00
2.265360E+00	3.852930E+00	2.077370E+00
2.312240E+00	3.953330E+00	2.085630E+00
2.388730E+00	4.095090E+00	2.122280E+00
3.598320E+00	5.102590E+00	2.953340E+00
3.720530E+00	5.094030E+00	3.017790E+00
3.825200E+00	5.085790E+00	3.071950E+00
2.264960E+00	3.997910E+00	2.149920E+00
2.336370E+00	4.147000E+00	2.210570E+00
2.355180E+00	4.219800E+00	2.266610E+00
2.417280E+00	4.246680E+00	2.236020E+00
2.515200E+00	4.372730E+00	2.300670E+00
2.629680E+00	4.487660E+00	2.375770E+00
2.741430E+00	4.596320E+00	2.439170E+00
2.843680E+00	4.703120E+00	2.489780E+00
2.958720E+00	4.820230E+00	2.561170E+00
3.439810E+00	5.104420E+00	2.899940E+00
3.533790E+00	5.133960E+00	2.979180E+00
3.608800E+00	5.149990E+00	3.073140E+00
2.398690E+00	4.312760E+00	2.333580E+00
2.512340E+00	4.450730E+00	2.403860E+00
2.627580E+00	4.563590E+00	2.470500E+00
2.732490E+00	4.675050E+00	2.517420E+00
2.826000E+00	4.756840E+00	2.560020E+00
2.860260E+00	4.816750E+00	2.610260E+00
2.915130E+00	4.859060E+00	2.623950E+00
2.979380E+00	4.916340E+00	2.650340E+00
3.092410E+00	4.999180E+00	2.715700E+00
3.244620E+00	5.070450E+00	2.795940E+00
3.297360E+00	5.123560E+00	2.914250E+00
3.362200E+00	5.163860E+00	3.013480E+00
3.479970E+00	5.160750E+00	3.025310E+00
2.866910E+00	4.883240E+00	2.672530E+00
2.969390E+00	4.982310E+00	2.729000E+00
3.083950E+00	5.053330E+00	2.809670E+00
3.183880E+00	5.112100E+00	2.896860E+00
3.253080E+00	5.156000E+00	2.974000E+00
5.374870E+00	2.236070E+00	2.929540E+00
5.327190E+00	2.181260E+00	2.875130E+00
5.349060E+00	2.260570E+00	2.829090E+00
5.419750E+00	2.374340E+00	2.878640E+00
5.425210E+00	2.322200E+00	2.955080E+00
5.464590E+00	2.467070E+00	2.972140E+00
5.484740E+00	2.629320E+00	3.042280E+00
5.501950E+00	2.786040E+00	3.087470E+00
5.505480E+00	2.955370E+00	3.135880E+00
5.524030E+00	3.109840E+00	3.179320E+00
5.526420E+00	3.251620E+00	3.225300E+00
5.517660E+00	3.370800E+00	3.264040E+00
5.493100E+00	3.478270E+00	3.317120E+00
5.282750E+00	2.121610E+00	2.872630E+00
5.225730E+00	2.089940E+00	2.806790E+00
5.261680E+00	2.136190E+00	2.776460E+00
5.431580E+00	3.600240E+00	3.285850E+00
5.401210E+00	3.678420E+00	3.365730E+00
5.134700E+00	2.051960E+00	2.704040E+00
5.341860E+00	3.787390E+00	3.345400E+00
5.294590E+00	3.864600E+00	3.372640E+00
5.329060E+00	3.819900E+00	3.424440E+00
5.284060E+00	3.896620E+00	3.452610E+00
5.015840E+00	1.959060E+00	2.543400E+00
4.926150E+00	1.878080E+00	2.488440E+00
4.920760E+00	1.895190E+00	2.370350E+00
5.226570E+00	3.982870E+00	3.432050E+00
5.212130E+00	4.028400E+00	3.486140E+00
4.857540E+00	1.818570E+00	2.438670E+00
4.760720E+00	1.749740E+00	2.355130E+00
4.786540E+00	1.784060E+00	2.269110E+00
5.171750E+00	4.102520E+00	3.509560E+00
5.130260E+00	4.168550E+00	3.510560E+00
5.158100E+00	4.155620E+00	3.561140E+00
5.132350E+00	4.201730E+00	3.583730E+00
4.640780E+00	1.673700E+00	2.252250E+00
4.523250E+00	1.604370E+00	2.172270E+00
4.554050E+00	1.639360E+00	2.086880E+00
5.050530E+00	4.301080E+00	3.550250E+00
5.084880E+00	4.260600E+00	3.561060E+00
5.071670E+00	4.295770E+00	3.618890E+00
4.377390E+00	1.548160E+00	2.104440E+00
4.177270E+00	1.477690E+00	1.993010E+00
4.329460E+00	1.544140E+00	1.992060E+00
5.030550E+00	4.340630E+00	3.601090E+00
4.059190E+00	1.454960E+00	1.783210E+00
3.922280E+00	1.421730E+00	1.821370E+00
4.988590E+00	4.411770E+00	3.629230E+00
4.951590E+00	4.492250E+00	3.647070E+00
3.751210E+00	1.393800E+00	1.769930E+00
3.598990E+00	1.377470E+00	1.784630E+00
3.636540E+00	1.400850E+00	1.692890E+00
3.724630E+00	1.427060E+00	1.619190E+00
4.917010E+00	4.564230E+00	3.635290E+00
4.946580E+00	4.526720E+00	3.712800E+00
4.919550E+00	4.579470E+00	3.703660E+00
3.485240E+00	1.434020E+00	1.629440E+00
3.320960E+00	1.432010E+00	1.705350E+00
4.875630E+00	4.633140E+00	3.651560E+00
3.218500E+00	1.521030E+00	1.544130E+00
3.067610E+00	1.538560E+00	1.654390E+00
4.823660E+00	4.673070E+00	3.619810E+00
4.822750E+00	4.695150E+00	3.713560E+00
2.964020E+00	1.682460E+00	1.521920E+00
2.841830E+00	1.697570E+00	1.641320E+00
4.698090E+00	4.686080E+00	3.564220E+00
4.719230E+00	4.704120E+00	3.634310E+00
4.773540E+00	4.700730E+00	3.662390E+00
2.749730E+00	1.879520E+00	1.534330E+00
2.656300E+00	1.880240E+00	1.662230E+00
4.597770E+00	4.692980E+00	3.519700E+00
4.623580E+00	4.717540E+00	3.589530E+00
4.671490E+00	4.709800E+00	3.612830E+00
2.588120E+00	2.089670E+00	1.577410E+00
2.498690E+00	2.076080E+00	1.694500E+00
4.507220E+00	4.748320E+00	3.490410E+00
4.566740E+00	4.730970E+00	3.555920E+00
2.457270E+00	2.291670E+00	1.633870E+00
2.393440E+00	2.271630E+00	1.761040E+00
4.432160E+00	4.818070E+00	3.437650E+00
4.464830E+00	4.826150E+00	3.555480E+00
2.362640E+00	2.476420E+00	1.704350E+00
2.303650E+00	2.452560E+00	1.815030E+00
4.389630E+00	4.867140E+00	3.444250E+00
4.409680E+00	4.864260E+00	3.500810E+00
2.282330E+00	2.668280E+00	1.772060E+00
2.252390E+00	2.570310E+00	1.849930E+00
4.278620E+00	4.954810E+00	3.417850E+00
4.361040E+00	4.903190E+00	3.475040E+00
2.205090E+00	2.681340E+00	1.875690E+00
2.147350E+00	2.851070E+00	1.926890E+00
2.222110E+00	2.865880E+00	1.835480E+00
4.214620E+00	4.987930E+00	3.336670E+00
4.214300E+00	5.001360E+00	3.406050E+00
2.168280E+00	3.050240E+00	1.905930E+00
2.094740E+00	3.015380E+00	1.995710E+00
4.029280E+00	5.039430E+00	3.231630E+00
4.082170E+00	5.051090E+00	3.324310E+00
4.169650E+00	5.023460E+00	3.370260E+00
2.114000E+00	3.261140E+00	1.987920E+00
2.039290E+00	3.155970E+00	2.069880E+00
3.874790E+00	5.096450E+00	3.187290E+00
3.978620E+00	5.075860E+00	3.268190E+00
2.044430E+00	3.297090E+00	2.081970E+00
2.004160E+00	3.239640E+00	2.109150E+00
2.084760E+00	3.484380E+00	2.095140E+00
2.167340E+00	3.749950E+00	2.109140E+00
3.743010E+00	5.127230E+00	3.144550E+00
3.797160E+00	5.153270E+00	3.268910E+00
2.002910E+00	3.355650E+00	2.140520E+00
2.016020E+00	3.529500E+00	2.167210E+00
2.067260E+00	3.655690E+00	2.151610E+00
2.104460E+00	3.799570E+00	2.199700E+00
2.171230E+00	3.960630E+00	2.210800E+00
2.270380E+00	4.157130E+00	2.283780E+00
3.664720E+00	5.155530E+00	3.161060E+00
3.698350E+00	5.163290E+00	3.222700E+00
2.010940E+00	3.695530E+00	2.226280E+00
2.089450E+00	3.917820E+00	2.274590E+00
2.162710E+00	4.056060E+00	2.296160E+00
2.199390E+00	4.151490E+00	2.351010E+00
2.249720E+00	4.214400E+00	2.362930E+00
2.310070E+00	4.290370E+00	2.392280E+00
2.408450E+00	4.412890E+00	2.442890E+00
2.516030E+00	4.531070E+00	2.501000E+00
2.621870E+00	4.644350E+00	2.553920E+00
2.736450E+00	4.766060E+00	2.625000E+00
3.429160E+00	5.183470E+00	3.081050E+00
3.496410E+00	5.200400E+00	3.166070E+00
3.617360E+00	5.183150E+00	3.201600E+00
2.213740E+00	4.242400E+00	2.426010E+00
2.309560E+00	4.377490E+00	2.483290E+00
2.411490E+00	4.494470E+00	2.537100E+00
2.514440E+00	4.608670E+00	2.590330E+00
2.605710E+00	4.697840E+00	2.627090E+00
2.642310E+00	4.758290E+00	2.674400E+00
2.698900E+00	4.801780E+00	2.686900E+00
2.759070E+00	4.862510E+00	2.707490E+00
2.857090E+00	4.957410E+00	2.758090E+00
2.963320E+00	5.033810E+00	2.826380E+00
3.067300E+00	5.095570E+00	2.911040E+00
3.159780E+00	5.151740E+00	2.989100E+00
3.254090E+00	5.196520E+00	3.092850E+00
3.374670E+00	5.201410E+00	3.137800E+00
2.650620E+00	4.822880E+00	2.733230E+00
2.749200E+00	4.927780E+00	2.784750E+00
2.853880E+00	5.008690E+00	2.858980E+00
2.960540E+00	5.077170E+00	2.931600E+00
3.058150E+00	5.136730E+00	3.003920E+00
3.138030E+00	5.176710E+00	3.076090E+00
5.343550E+00	2.172040E+00	2.969180E+00
5.411190E+00	2.255630E+00	3.014600E+00
5.475970E+00	2.364800E+00	3.100030E+00
5.496670E+00	2.519550E+00	3.099930E+00
5.508990E+00	2.651070E+00	3.154640E+00
5.529530E+00	2.794050E+00	3.194700E+00
5.540260E+00	2.942980E+00	3.241780E+00
5.564640E+00	3.084740E+00	3.277070E+00
5.559430E+00	3.223280E+00	3.319510E+00
5.548620E+00	3.345130E+00	3.360000E+00
5.525870E+00	3.447340E+00	3.414960E+00
5.221760E+00	2.069790E+00	2.884230E+00
5.292180E+00	2.111410E+00	2.935890E+00
5.465090E+00	3.568430E+00	3.385370E+00
5.434430E+00	3.643100E+00	3.459210E+00
5.107130E+00	2.004080E+00	2.844210E+00
5.020700E+00	1.932750E+00	2.780310E+00
5.030080E+00	1.943770E+00	2.666330E+00
5.376980E+00	3.741550E+00	3.443780E+00
5.349610E+00	3.812520E+00	3.501050E+00
5.322590E+00	3.885040E+00	3.555360E+00
4.964240E+00	1.887100E+00	2.782650E+00
4.868390E+00	1.806790E+00	2.668330E+00
4.902030E+00	1.847900E+00	2.587510E+00
5.265130E+00	3.971400E+00	3.532030E+00
5.230710E+00	4.039230E+00	3.546690E+00
5.270730E+00	4.014240E+00	3.599770E+00
5.236160E+00	4.070990E+00	3.607400E+00
4.782560E+00	1.746820E+00	2.581240E+00
4.678880E+00	1.675450E+00	2.486540E+00
4.725240E+00	1.709220E+00	2.423000E+00
5.194680E+00	4.139870E+00	3.639630E+00
5.157880E+00	4.197770E+00	3.675550E+00
4.569320E+00	1.604690E+00	2.407200E+00
4.443590E+00	1.557350E+00	2.355180E+00
4.478800E+00	1.580720E+00	2.258220E+00
5.114370E+00	4.251160E+00	3.668670E+00
5.067820E+00	4.308570E+00	3.709250E+00
4.285130E+00	1.500560E+00	2.285000E+00
4.090440E+00	1.421150E+00	2.194730E+00
4.228880E+00	1.480170E+00	2.162340E+00
5.028080E+00	4.354480E+00	3.693840E+00
5.044790E+00	4.339760E+00	3.751430E+00
5.022080E+00	4.379020E+00	3.768440E+00
3.909630E+00	1.408050E+00	1.968030E+00
3.842450E+00	1.374130E+00	2.080620E+00
4.965200E+00	4.486430E+00	3.723570E+00
4.985140E+00	4.444700E+00	3.739740E+00
4.981490E+00	4.496240E+00	3.799200E+00
3.724400E+00	1.346610E+00	2.067780E+00
3.560650E+00	1.342980E+00	2.056880E+00
3.673570E+00	1.358910E+00	1.961060E+00
4.908340E+00	4.617760E+00	3.757430E+00
4.948100E+00	4.559790E+00	3.780020E+00
4.943990E+00	4.606350E+00	3.832510E+00
3.429810E+00	1.381260E+00	1.878630E+00
3.282160E+00	1.376770E+00	1.972770E+00
4.868400E+00	4.673470E+00	3.751030E+00
4.904510E+00	4.672450E+00	3.844880E+00
3.172980E+00	1.440800E+00	1.806050E+00
3.042540E+00	1.456650E+00	1.924220E+00
4.843010E+00	4.705280E+00	3.761220E+00
4.858110E+00	4.707830E+00	3.805580E+00
2.937830E+00	1.552160E+00	1.770110E+00
2.826300E+00	1.564310E+00	1.893610E+00
4.735230E+00	4.719080E+00	3.706380E+00
4.758490E+00	4.731000E+00	3.780850E+00
4.820600E+00	4.725880E+00	3.799090E+00
2.735410E+00	1.703630E+00	1.765530E+00
2.648090E+00	1.710350E+00	1.896930E+00
4.641440E+00	4.732450E+00	3.663950E+00
4.658650E+00	4.744770E+00	3.735180E+00
4.704900E+00	4.735110E+00	3.751080E+00
2.569450E+00	1.878140E+00	1.788670E+00
2.487630E+00	1.868460E+00	1.914230E+00
4.518530E+00	4.783060E+00	3.597090E+00
4.553300E+00	4.777740E+00	3.686870E+00
4.609220E+00	4.757270E+00	3.715600E+00
2.434650E+00	2.066340E+00	1.830590E+00
2.362810E+00	2.052280E+00	1.947610E+00
4.490820E+00	4.816120E+00	3.619050E+00
4.503120E+00	4.813050E+00	3.666740E+00
2.328360E+00	2.261080E+00	1.880320E+00
2.261520E+00	2.241180E+00	1.991640E+00
4.400240E+00	4.913220E+00	3.591760E+00
4.465730E+00	4.852030E+00	3.650980E+00
2.224700E+00	2.465070E+00	1.926850E+00
2.199380E+00	2.361310E+00	2.015000E+00
4.335480E+00	4.944540E+00	3.522500E+00
4.343150E+00	4.962390E+00	3.576380E+00
2.153620E+00	2.478660E+00	2.042410E+00
2.085910E+00	2.644840E+00	2.073670E+00
2.143120E+00	2.658740E+00	1.968190E+00
4.201200E+00	5.036020E+00	3.504240E+00
4.293910E+00	4.987430E+00	3.547510E+00
2.089160E+00	2.823920E+00	2.027520E+00
2.024210E+00	2.795730E+00	2.125190E+00
4.133110E+00	5.053250E+00	3.436830E+00
4.133530E+00	5.073270E+00	3.501490E+00
2.024250E+00	2.976160E+00	2.089060E+00
1.950490E+00	2.940760E+00	2.169740E+00
3.898720E+00	5.129390E+00	3.308060E+00
3.980620E+00	5.115480E+00	3.419000E+00
4.081850E+00	5.085320E+00	3.471150E+00
1.961020E+00	3.160640E+00	2.150220E+00
1.920920E+00	3.050400E+00	2.210440E+00
3.851490E+00	5.158030E+00	3.331210E+00
3.886370E+00	5.155880E+00	3.381790E+00
1.894410E+00	3.179740E+00	2.230890E+00
1.884420E+00	3.316390E+00	2.271140E+00
1.941890E+00	3.423340E+00	2.223490E+00
3.679980E+00	5.208290E+00	3.324910E+00
3.813720E+00	5.181580E+00	3.369400E+00
1.883030E+00	3.457710E+00	2.306220E+00
1.877300E+00	3.600990E+00	2.333550E+00
1.926290E+00	3.642160E+00	2.290490E+00
2.000760E+00	3.852790E+00	2.331960E+00
2.089800E+00	4.068500E+00	2.385710E+00
3.575560E+00	5.219780E+00	3.256630E+00
3.583050E+00	5.240770E+00	3.311990E+00
1.903870E+00	3.759310E+00	2.384180E+00
1.972090E+00	3.954670E+00	2.400640E+00
2.004990E+00	4.057260E+00	2.449690E+00
2.058680E+00	4.124450E+00	2.461880E+00
2.119480E+00	4.207990E+00	2.484370E+00
2.212690E+00	4.337850E+00	2.525860E+00
2.308840E+00	4.457100E+00	2.576330E+00
2.410010E+00	4.570240E+00	2.628600E+00
2.515210E+00	4.703340E+00	2.687640E+00
3.317960E+00	5.222920E+00	3.185380E+00
3.381020E+00	5.246810E+00	3.265990E+00
3.512720E+00	5.248050E+00	3.287630E+00
2.017540E+00	4.151610E+00	2.519790E+00
2.112930E+00	4.293440E+00	2.571540E+00
2.206060E+00	4.417850E+00	2.616560E+00
2.306140E+00	4.532260E+00	2.668020E+00
2.393940E+00	4.625310E+00	2.696080E+00
2.425380E+00	4.689660E+00	2.736000E+00
2.476940E+00	4.735940E+00	2.746830E+00
2.540000E+00	4.797780E+00	2.772490E+00
2.642310E+00	4.896770E+00	2.822310E+00
2.747720E+00	4.980220E+00	2.889740E+00
2.856610E+00	5.054070E+00	2.963750E+00
2.964320E+00	5.120840E+00	3.029740E+00
3.060290E+00	5.167100E+00	3.107180E+00
3.143990E+00	5.208090E+00	3.181950E+00
3.254540E+00	5.240660E+00	3.222260E+00
2.430210E+00	4.753950E+00	2.798200E+00
2.530230E+00	4.865060E+00	2.862110E+00
2.641060E+00	4.956720E+00	2.926090E+00
2.752320E+00	5.028610E+00	2.990540E+00
2.864780E+00	5.097870E+00	3.071230E+00
2.982310E+00	5.157590E+00	3.147780E+00
3.061380E+00	5.189740E+00	3.183300E+00
5.494060E+00	2.318030E+00	3.232190E+00
5.472230E+00	2.275160E+00	3.221100E+00
5.478500E+00	2.308940E+00	3.181370E+00
5.504150E+00	2.372760E+00	3.225300E+00
5.330510E+00	2.120800E+00	3.149160E+00
5.264840E+00	2.069200E+00	3.103280E+00
5.298220E+00	2.107910E+00	3.025220E+00
5.408720E+00	2.216730E+00	3.132340E+00
5.520400E+00	2.516370E+00	3.230970E+00
5.531890E+00	2.675120E+00	3.244740E+00
5.564200E+00	2.784630E+00	3.291070E+00
5.576570E+00	2.927580E+00	3.346980E+00
5.596380E+00	3.070490E+00	3.379390E+00
5.587870E+00	3.204570E+00	3.414420E+00
5.578300E+00	3.321960E+00	3.453770E+00
5.559520E+00	3.424820E+00	3.506120E+00
5.205680E+00	2.029700E+00	3.132200E+00
5.142210E+00	2.002080E+00	3.069650E+00
5.187510E+00	2.032240E+00	3.004930E+00
5.500800E+00	3.540720E+00	3.474170E+00
5.471860E+00	3.612710E+00	3.526650E+00
5.062760E+00	1.946950E+00	2.966480E+00
5.417860E+00	3.715860E+00	3.552700E+00
5.370100E+00	3.814330E+00	3.576570E+00
5.356820E+00	3.859860E+00	3.622910E+00
4.876130E+00	1.797000E+00	2.837970E+00
4.805750E+00	1.739830E+00	2.800060E+00
4.817740E+00	1.755770E+00	2.697790E+00
4.932720E+00	1.851310E+00	2.853280E+00
5.323280E+00	3.941850E+00	3.647220E+00
5.288540E+00	4.027600E+00	3.673050E+00
5.254050E+00	4.081820E+00	3.681910E+00
5.292240E+00	4.055030E+00	3.734350E+00
5.249600E+00	4.108970E+00	3.754770E+00
4.619960E+00	1.606660E+00	2.694050E+00
4.499430E+00	1.558200E+00	2.636500E+00
4.580960E+00	1.593600E+00	2.607300E+00
4.638190E+00	1.638900E+00	2.560760E+00
4.697760E+00	1.659790E+00	2.737040E+00
5.151850E+00	4.215590E+00	3.737040E+00
5.190520E+00	4.169790E+00	3.741650E+00
5.173600E+00	4.203770E+00	3.798780E+00
4.389520E+00	1.529230E+00	2.440410E+00
4.301910E+00	1.494970E+00	2.500400E+00
5.125470E+00	4.256510E+00	3.788060E+00
4.181580E+00	1.443140E+00	2.461110E+00
4.012590E+00	1.390870E+00	2.418620E+00
4.134580E+00	1.426330E+00	2.355330E+00
5.076240E+00	4.324580E+00	3.827090E+00
5.047250E+00	4.377270E+00	3.856170E+00
3.840600E+00	1.364800E+00	2.210300E+00
3.776550E+00	1.330420E+00	2.309970E+00
5.026760E+00	4.432910E+00	3.861360E+00
5.016120E+00	4.493540E+00	3.892380E+00
3.664600E+00	1.312620E+00	2.309340E+00
3.507800E+00	1.305400E+00	2.308630E+00
3.617130E+00	1.324830E+00	2.214190E+00
4.992110E+00	4.554460E+00	3.892320E+00
4.961070E+00	4.637340E+00	3.912540E+00
3.385360E+00	1.332310E+00	2.138800E+00
3.248810E+00	1.326980E+00	2.236700E+00
4.934620E+00	4.683730E+00	3.908320E+00
4.949630E+00	4.681400E+00	3.948610E+00
4.933960E+00	4.701690E+00	3.945440E+00
3.145530E+00	1.382570E+00	2.081950E+00
3.024470E+00	1.381300E+00	2.190350E+00
4.846260E+00	4.742000E+00	3.900830E+00
4.908220E+00	4.713230E+00	3.927810E+00
2.924390E+00	1.459690E+00	2.037330E+00
2.826110E+00	1.463000E+00	2.160840E+00
4.793230E+00	4.751100E+00	3.858080E+00
4.790380E+00	4.763880E+00	3.917010E+00
2.727460E+00	1.564750E+00	2.016360E+00
2.644580E+00	1.564130E+00	2.142350E+00
4.680470E+00	4.757620E+00	3.796130E+00
4.704370E+00	4.765030E+00	3.842630E+00
4.745130E+00	4.770390E+00	3.910600E+00
2.560950E+00	1.703520E+00	2.019210E+00
2.486930E+00	1.692410E+00	2.146340E+00
4.577980E+00	4.787120E+00	3.765210E+00
4.606610E+00	4.803720E+00	3.836210E+00
4.661490E+00	4.783520E+00	3.849800E+00
2.413970E+00	1.855230E+00	2.034580E+00
2.345700E+00	1.841150E+00	2.158690E+00
4.484710E+00	4.861630E+00	3.761330E+00
4.547660E+00	4.824970E+00	3.808010E+00
2.296320E+00	2.043230E+00	2.072890E+00
2.226590E+00	2.017010E+00	2.196430E+00
4.438800E+00	4.896410E+00	3.697330E+00
4.439000E+00	4.914110E+00	3.749720E+00
2.181770E+00	2.262380E+00	2.117300E+00
2.130150E+00	2.167220E+00	2.233910E+00
4.335330E+00	4.993240E+00	3.647400E+00
4.401010E+00	4.950280E+00	3.713280E+00
2.103910E+00	2.307130E+00	2.203290E+00
2.086300E+00	2.259330E+00	2.262760E+00
2.081780E+00	2.466710E+00	2.157120E+00
4.263570E+00	5.035480E+00	3.611490E+00
4.269590E+00	5.065810E+00	3.724750E+00
2.040830E+00	2.362740E+00	2.261340E+00
1.978180E+00	2.560160E+00	2.263160E+00
2.021590E+00	2.643540E+00	2.160690E+00
4.117360E+00	5.121860E+00	3.583900E+00
4.201840E+00	5.092240E+00	3.644100E+00
1.957000E+00	2.763720E+00	2.216720E+00
1.900260E+00	2.730310E+00	2.313800E+00
4.044350E+00	5.123130E+00	3.525070E+00
4.048200E+00	5.148160E+00	3.578330E+00
1.885060E+00	2.949900E+00	2.264670E+00
1.858160E+00	2.836990E+00	2.342750E+00
3.879140E+00	5.189070E+00	3.472770E+00
3.985060E+00	5.162770E+00	3.544320E+00
1.823450E+00	2.962690E+00	2.361060E+00
1.800220E+00	3.100890E+00	2.384750E+00
1.838480E+00	3.209990E+00	2.316570E+00
3.771950E+00	5.216540E+00	3.436720E+00
3.804010E+00	5.256820E+00	3.534470E+00
1.778210E+00	3.250170E+00	2.400400E+00
1.774120E+00	3.406930E+00	2.433760E+00
1.827190E+00	3.504830E+00	2.382110E+00
3.570240E+00	5.272270E+00	3.386320E+00
3.684170E+00	5.258900E+00	3.463350E+00
1.762640E+00	3.546470E+00	2.453950E+00
1.763980E+00	3.676080E+00	2.484880E+00
1.822140E+00	3.719070E+00	2.451030E+00
1.896460E+00	3.964520E+00	2.485430E+00
3.465080E+00	5.282470E+00	3.359920E+00
3.482480E+00	5.325940E+00	3.464290E+00
1.791410E+00	3.806030E+00	2.523710E+00
1.816190E+00	3.951900E+00	2.555090E+00
1.863530E+00	4.026340E+00	2.559690E+00
1.922080E+00	4.115380E+00	2.576940E+00
2.010880E+00	4.251510E+00	2.612710E+00
2.101500E+00	4.372460E+00	2.656620E+00
2.192680E+00	4.494010E+00	2.711420E+00
2.311600E+00	4.632570E+00	2.752180E+00
3.171340E+00	5.249120E+00	3.267690E+00
3.244890E+00	5.285560E+00	3.324110E+00
3.367050E+00	5.302710E+00	3.401200E+00
1.822980E+00	4.054160E+00	2.617420E+00
1.911640E+00	4.206940E+00	2.658640E+00
2.002200E+00	4.336390E+00	2.697750E+00
2.085210E+00	4.429980E+00	2.726650E+00
2.123870E+00	4.503290E+00	2.769060E+00
2.199360E+00	4.571260E+00	2.773510E+00
2.232650E+00	4.644250E+00	2.806760E+00
2.315890E+00	4.723760E+00	2.836570E+00
2.407230E+00	4.828120E+00	2.897640E+00
2.521930E+00	4.942360E+00	2.978960E+00
2.658460E+00	5.008240E+00	3.017730E+00
2.753970E+00	5.068680E+00	3.095870E+00
2.880480E+00	5.143600E+00	3.205840E+00
3.050950E+00	5.219520E+00	3.265720E+00
2.928810E+00	5.206350E+00	3.317140E+00
3.148860E+00	5.264320E+00	3.319200E+00
2.128140E+00	4.582960E+00	2.826760E+00
2.213550E+00	4.699340E+00	2.868590E+00
2.298490E+00	4.776500E+00	2.901230E+00
2.335490E+00	4.839330E+00	2.946390E+00
2.408930E+00	4.891020E+00	2.967380E+00
2.435980E+00	4.934970E+00	3.013640E+00
2.487350E+00	4.982010E+00	3.073910E+00
2.625430E+00	5.033870E+00	3.115230E+00
2.748520E+00	5.101150E+00	3.207180E+00
2.823910E+00	5.155080E+00	3.282530E+00
2.345070E+00	4.902110E+00	3.015100E+00
2.416310E+00	4.949970E+00	3.052220E+00
5.460040E+00	2.239530E+00	3.332160E+00
5.430300E+00	2.201580E+00	3.314160E+00
5.446060E+00	2.227700E+00	3.260420E+00
5.495830E+00	2.315530E+00	3.308760E+00
5.522300E+00	2.422160E+00	3.304390E+00
5.526870E+00	2.406170E+00	3.383440E+00
5.548350E+00	2.514980E+00	3.382230E+00
5.284050E+00	2.074710E+00	3.210450E+00
5.370670E+00	2.155000E+00	3.278090E+00
5.554800E+00	2.648230E+00	3.336600E+00
5.593330E+00	2.781010E+00	3.398110E+00
5.613410E+00	2.934630E+00	3.470780E+00
5.620890E+00	3.087740E+00	3.465340E+00
5.615590E+00	3.193430E+00	3.505100E+00
5.609270E+00	3.304650E+00	3.542940E+00
5.593350E+00	3.398100E+00	3.600410E+00
5.126120E+00	1.982500E+00	3.165410E+00
5.213600E+00	2.029600E+00	3.242920E+00
5.533850E+00	3.527010E+00	3.568860E+00
5.481780E+00	3.622310E+00	3.590490E+00
5.522080E+00	3.576330E+00	3.641870E+00
5.475420E+00	3.668850E+00	3.669660E+00
4.897770E+00	1.772320E+00	3.111030E+00
4.841980E+00	1.730010E+00	3.070360E+00
4.885480E+00	1.771430E+00	3.037960E+00
4.915470E+00	1.813600E+00	2.963790E+00
4.941850E+00	1.819520E+00	3.118540E+00
4.991170E+00	1.884020E+00	2.981780E+00
5.021040E+00	1.901190E+00	3.109910E+00
5.407210E+00	3.787200E+00	3.654310E+00
5.371700E+00	3.863390E+00	3.679300E+00
5.408700E+00	3.828330E+00	3.725270E+00
5.377030E+00	3.896770E+00	3.740510E+00
4.758540E+00	1.674930E+00	2.983470E+00
4.657310E+00	1.614360E+00	2.941330E+00
4.663870E+00	1.629620E+00	2.812020E+00
4.808400E+00	1.717740E+00	2.923910E+00
5.344150E+00	3.989210E+00	3.768630E+00
5.308690E+00	4.061670E+00	3.794030E+00
5.286800E+00	4.102820E+00	3.851020E+00
4.559700E+00	1.566630E+00	2.894820E+00
4.421570E+00	1.531090E+00	2.851260E+00
4.530400E+00	1.562890E+00	2.783660E+00
5.222970E+00	4.159750E+00	3.827370E+00
5.178860E+00	4.218210E+00	3.889130E+00
4.284070E+00	1.482800E+00	2.613710E+00
4.216110E+00	1.451550E+00	2.708400E+00
5.129310E+00	4.274410E+00	3.872880E+00
5.147660E+00	4.260390E+00	3.920730E+00
5.120120E+00	4.300840E+00	3.941810E+00
4.088080E+00	1.400440E+00	2.699490E+00
3.931590E+00	1.360720E+00	2.618700E+00
4.056220E+00	1.395480E+00	2.575250E+00
5.050880E+00	4.393650E+00	3.899350E+00
5.075580E+00	4.359150E+00	3.921210E+00
5.063280E+00	4.403460E+00	3.957490E+00
3.779230E+00	1.317950E+00	2.439090E+00
3.750660E+00	1.295270E+00	2.592890E+00
5.023930E+00	4.512290E+00	3.938780E+00
5.052130E+00	4.469270E+00	3.983130E+00
5.035360E+00	4.533650E+00	3.996680E+00
3.591180E+00	1.277790E+00	2.557290E+00
3.437930E+00	1.260290E+00	2.543410E+00
3.564520E+00	1.287540E+00	2.466960E+00
4.971410E+00	4.660030E+00	3.985690E+00
5.013370E+00	4.602670E+00	4.016750E+00
4.992510E+00	4.667970E+00	4.050970E+00
3.343660E+00	1.283020E+00	2.388580E+00
3.212230E+00	1.276830E+00	2.483840E+00
4.932470E+00	4.716340E+00	4.028050E+00
3.121550E+00	1.316460E+00	2.337060E+00
3.010670E+00	1.309520E+00	2.442150E+00
4.883050E+00	4.742350E+00	3.977530E+00
4.881700E+00	4.755010E+00	4.033730E+00
2.920810E+00	1.373760E+00	2.301050E+00
2.827830E+00	1.365710E+00	2.417470E+00
4.777350E+00	4.779100E+00	4.008930E+00
4.844020E+00	4.767720E+00	4.019940E+00
2.737500E+00	1.453010E+00	2.279570E+00
2.657810E+00	1.444620E+00	2.400620E+00
4.673710E+00	4.802920E+00	3.969030E+00
4.719720E+00	4.791580E+00	4.003500E+00
2.563620E+00	1.550470E+00	2.262500E+00
2.490060E+00	1.536410E+00	2.385670E+00
4.634570E+00	4.812860E+00	3.920210E+00
4.629410E+00	4.828050E+00	3.981860E+00
2.412670E+00	1.674070E+00	2.264570E+00
2.343630E+00	1.659970E+00	2.396380E+00
4.517100E+00	4.868480E+00	3.847550E+00
4.542240E+00	4.874800E+00	3.930670E+00
4.599270E+00	4.841080E+00	3.962030E+00
2.272590E+00	1.819400E+00	2.280600E+00
2.202370E+00	1.802610E+00	2.416050E+00
4.429640E+00	4.958010E+00	3.808120E+00
4.483210E+00	4.920220E+00	3.879300E+00
2.161800E+00	1.991800E+00	2.318440E+00
2.089210E+00	1.971990E+00	2.447010E+00
4.352310E+00	5.024730E+00	3.773290E+00
4.388690E+00	5.033380E+00	3.854780E+00
2.054460E+00	2.188950E+00	2.352140E+00
1.988170E+00	2.119220E+00	2.480840E+00
4.301390E+00	5.076360E+00	3.794500E+00
4.327660E+00	5.099530E+00	3.869970E+00
1.970960E+00	2.240870E+00	2.442380E+00
1.942060E+00	2.204250E+00	2.499850E+00
1.955150E+00	2.389730E+00	2.377470E+00
4.155690E+00	5.135850E+00	3.680130E+00
4.187120E+00	5.153610E+00	3.771280E+00
4.259090E+00	5.125470E+00	3.820350E+00
1.911360E+00	2.309310E+00	2.491300E+00
1.860770E+00	2.503390E+00	2.476230E+00
1.902050E+00	2.579570E+00	2.369450E+00
4.030440E+00	5.186850E+00	3.645460E+00
4.109470E+00	5.177610E+00	3.717090E+00
1.832290E+00	2.741090E+00	2.419550E+00
1.804090E+00	2.628170E+00	2.501840E+00
3.918420E+00	5.233730E+00	3.592250E+00
3.960890E+00	5.255940E+00	3.710860E+00
1.764280E+00	2.758420E+00	2.521040E+00
1.720690E+00	2.890100E+00	2.524830E+00
1.761270E+00	2.997550E+00	2.450790E+00
3.853340E+00	5.270840E+00	3.599080E+00
3.881130E+00	5.279470E+00	3.651240E+00
1.694290E+00	3.036150E+00	2.540220E+00
1.651200E+00	3.222330E+00	2.555560E+00
1.717790E+00	3.304160E+00	2.481870E+00
3.592140E+00	5.318940E+00	3.501460E+00
3.700440E+00	5.311480E+00	3.565300E+00
3.805420E+00	5.302720E+00	3.623110E+00
1.672410E+00	3.383640E+00	2.550870E+00
1.641320E+00	3.329390E+00	2.582910E+00
1.698490E+00	3.605190E+00	2.529480E+00
3.535920E+00	5.356760E+00	3.527530E+00
3.591890E+00	5.381300E+00	3.603740E+00
1.636160E+00	3.454860E+00	2.593780E+00
1.632580E+00	3.609760E+00	2.599400E+00
1.669550E+00	3.710470E+00	2.595130E+00
1.724960E+00	3.864890E+00	2.599650E+00
3.253640E+00	5.334610E+00	3.439960E+00
3.365590E+00	5.357970E+00	3.503580E+00
3.473580E+00	5.382910E+00	3.556140E+00
1.629780E+00	3.753370E+00	2.655360E+00
1.665310E+00	3.918240E+00	2.665290E+00
1.670590E+00	3.991640E+00	2.698910E+00
1.726730E+00	4.019020E+00	2.667320E+00
1.810210E+00	4.156440E+00	2.704140E+00
1.902460E+00	4.293460E+00	2.742210E+00
2.002940E+00	4.441900E+00	2.791550E+00
3.017820E+00	5.246310E+00	3.350140E+00
3.120070E+00	5.285920E+00	3.395600E+00
3.173830E+00	5.345990E+00	3.480800E+00
3.244200E+00	5.392780E+00	3.528670E+00
1.702470E+00	4.091410E+00	2.743770E+00
1.798790E+00	4.247590E+00	2.782470E+00
1.886190E+00	4.355870E+00	2.807430E+00
1.916310E+00	4.428510E+00	2.844720E+00
1.964080E+00	4.479900E+00	2.850770E+00
2.017130E+00	4.546770E+00	2.865080E+00
2.097170E+00	4.662630E+00	2.909210E+00
2.217120E+00	4.790310E+00	2.960790E+00
2.539110E+00	5.042060E+00	3.208380E+00
2.662370E+00	5.084260E+00	3.233830E+00
2.739370E+00	5.133640E+00	3.295810E+00
2.824770E+00	5.189920E+00	3.376230E+00
2.972010E+00	5.264400E+00	3.425340E+00
3.086970E+00	5.332420E+00	3.497760E+00
3.159740E+00	5.370640E+00	3.522630E+00
1.917340E+00	4.499790E+00	2.898530E+00
1.990470E+00	4.599830E+00	2.921060E+00
2.021130E+00	4.671550E+00	2.959340E+00
2.098700E+00	4.733930E+00	2.973820E+00
2.132050E+00	4.802220E+00	3.018170E+00
2.219730E+00	4.901820E+00	3.086670E+00
2.395830E+00	4.973340E+00	3.124990E+00
2.436520E+00	5.028530E+00	3.239570E+00
2.516330E+00	5.085840E+00	3.335770E+00
2.647780E+00	5.114770E+00	3.328970E+00
2.733090E+00	5.153650E+00	3.362660E+00
2.025990E+00	4.743210E+00	3.023800E+00
2.101650E+00	4.835270E+00	3.068200E+00
2.123200E+00	4.882290E+00	3.120220E+00
2.167260E+00	4.917890E+00	3.151760E+00
2.210040E+00	4.962790E+00	3.226860E+00
2.326180E+00	4.996000E+00	3.228290E+00
2.405700E+00	5.048230E+00	3.308470E+00
2.111040E+00	4.912750E+00	3.190960E+00
5.429140E+00	2.206760E+00	3.396640E+00
5.476530E+00	2.269630E+00	3.391730E+00
5.507000E+00	2.340740E+00	3.447580E+00
5.540990E+00	2.444430E+00	3.470660E+00
5.569710E+00	2.537520E+00	3.487870E+00
5.634060E+00	2.746420E+00	3.545380E+00
5.614420E+00	2.697390E+00	3.528820E+00
5.623990E+00	2.780980E+00	3.493250E+00
5.635350E+00	2.856240E+00	3.522850E+00
5.650340E+00	2.803700E+00	3.561990E+00
5.647800E+00	2.907840E+00	3.570710E+00
5.277010E+00	2.075020E+00	3.362800E+00
5.358490E+00	2.147040E+00	3.428890E+00
5.583310E+00	2.652060E+00	3.455110E+00
5.662750E+00	3.055430E+00	3.570050E+00
5.639910E+00	3.196170E+00	3.584430E+00
5.635770E+00	3.281240E+00	3.635400E+00
5.623360E+00	3.369450E+00	3.696460E+00
4.855460E+00	1.710910E+00	3.362320E+00
4.804790E+00	1.677870E+00	3.327200E+00
4.853180E+00	1.715660E+00	3.281950E+00
4.904140E+00	1.771480E+00	3.219170E+00
4.900870E+00	1.754470E+00	3.376220E+00
5.005990E+00	1.867850E+00	3.251470E+00
4.979360E+00	1.837590E+00	3.392320E+00
5.078050E+00	1.937620E+00	3.256130E+00
5.067760E+00	1.920380E+00	3.390780E+00
5.158170E+00	1.995590E+00	3.346290E+00
5.575500E+00	3.483960E+00	3.667150E+00
5.548710E+00	3.572380E+00	3.719080E+00
5.523820E+00	3.657350E+00	3.770570E+00
4.721770E+00	1.635800E+00	3.284700E+00
4.639870E+00	1.601150E+00	3.221410E+00
4.689290E+00	1.622930E+00	3.169970E+00
4.769430E+00	1.672100E+00	3.150970E+00
5.462390E+00	3.753420E+00	3.746620E+00
5.438980E+00	3.838140E+00	3.801890E+00
5.399490E+00	3.916740E+00	3.810630E+00
5.435620E+00	3.886590E+00	3.861160E+00
5.402080E+00	3.955920E+00	3.882880E+00
4.601020E+00	1.584430E+00	3.044000E+00
4.526810E+00	1.561720E+00	3.209220E+00
5.345650E+00	4.039280E+00	3.865170E+00
5.318050E+00	4.083480E+00	3.942410E+00
4.404990E+00	1.532930E+00	3.166320E+00
4.307620E+00	1.503130E+00	3.066810E+00
4.427160E+00	1.534390E+00	3.026970E+00
5.251940E+00	4.147060E+00	3.921880E+00
5.219420E+00	4.185970E+00	3.997570E+00
4.231370E+00	1.461040E+00	2.865920E+00
4.142740E+00	1.434020E+00	3.019400E+00
5.166620E+00	4.245020E+00	3.979850E+00
5.149510E+00	4.283890E+00	4.029210E+00
3.986470E+00	1.378650E+00	2.779170E+00
5.112160E+00	4.351520E+00	4.041630E+00
5.081920E+00	4.414300E+00	4.031860E+00
5.105980E+00	4.404740E+00	4.081580E+00
5.096850E+00	4.447520E+00	4.085770E+00
3.787540E+00	1.303820E+00	2.740750E+00
3.666490E+00	1.282190E+00	2.793140E+00
3.618320E+00	1.274810E+00	2.646990E+00
5.051410E+00	4.558770E+00	4.055830E+00
5.085800E+00	4.518320E+00	4.100660E+00
5.068480E+00	4.587120E+00	4.116340E+00
3.522600E+00	1.260430E+00	2.837530E+00
3.347860E+00	1.242530E+00	2.781170E+00
3.476910E+00	1.252130E+00	2.694940E+00
4.991150E+00	4.709910E+00	4.107150E+00
5.046030E+00	4.659820E+00	4.139080E+00
5.018530E+00	4.728160E+00	4.197430E+00
3.284680E+00	1.248370E+00	2.628810E+00
3.152700E+00	1.240570E+00	2.723170E+00
4.960950E+00	4.734660E+00	4.101830E+00
4.975340E+00	4.743860E+00	4.154570E+00
3.088120E+00	1.262060E+00	2.581800E+00
2.975870E+00	1.259970E+00	2.692250E+00
4.867920E+00	4.782750E+00	4.124110E+00
4.934740E+00	4.758930E+00	4.139790E+00
2.908580E+00	1.300520E+00	2.553710E+00
2.808140E+00	1.290660E+00	2.671040E+00
4.814300E+00	4.793360E+00	4.086790E+00
4.815030E+00	4.808680E+00	4.144970E+00
2.738340E+00	1.352910E+00	2.534220E+00
2.648360E+00	1.343630E+00	2.654170E+00
4.696640E+00	4.808150E+00	4.036900E+00
4.722680E+00	4.812460E+00	4.080480E+00
4.769920E+00	4.818390E+00	4.140300E+00
2.575170E+00	1.430290E+00	2.521580E+00
2.491930E+00	1.418310E+00	2.644160E+00
4.619750E+00	4.863670E+00	4.069760E+00
4.678110E+00	4.833500E+00	4.085830E+00
2.418080E+00	1.526070E+00	2.515070E+00
2.345410E+00	1.517610E+00	2.638920E+00
4.572160E+00	4.878100E+00	4.023900E+00
4.575040E+00	4.901050E+00	4.082220E+00
2.266520E+00	1.638180E+00	2.536590E+00
2.258220E+00	1.584230E+00	2.633070E+00
4.431860E+00	5.002950E+00	3.910360E+00
4.474860E+00	4.969780E+00	3.999700E+00
4.534310E+00	4.929150E+00	4.066910E+00
2.201800E+00	1.646880E+00	2.627570E+00
2.128920E+00	1.784390E+00	2.556690E+00
4.380070E+00	5.072100E+00	3.921200E+00
4.408480E+00	5.061100E+00	3.996560E+00
2.011350E+00	1.963250E+00	2.575360E+00
4.349020E+00	5.111120E+00	3.929780E+00
4.363570E+00	5.112520E+00	3.976700E+00
1.902990E+00	2.161670E+00	2.586560E+00
4.221990E+00	5.178830E+00	3.845510E+00
4.254930E+00	5.194080E+00	3.927110E+00
4.324070E+00	5.148750E+00	3.964110E+00
1.808290E+00	2.312030E+00	2.674010E+00
1.849970E+00	2.363780E+00	2.564510E+00
4.045190E+00	5.229870E+00	3.755550E+00
4.110530E+00	5.256330E+00	3.834150E+00
4.187180E+00	5.234940E+00	3.877410E+00
1.778720E+00	2.543920E+00	2.598750E+00
1.731920E+00	2.443920E+00	2.721580E+00
4.006920E+00	5.261500E+00	3.772510E+00
4.035640E+00	5.273320E+00	3.810920E+00
1.707400E+00	2.585480E+00	2.682490E+00
1.696040E+00	2.528930E+00	2.743770E+00
1.690480E+00	2.791220E+00	2.620670E+00
3.860700E+00	5.326830E+00	3.728510E+00
3.968350E+00	5.301620E+00	3.793680E+00
1.660890E+00	2.638280E+00	2.727320E+00
1.636580E+00	2.786490E+00	2.708620E+00
1.631140E+00	2.880470E+00	2.661630E+00
1.629210E+00	3.032730E+00	2.631750E+00
3.720700E+00	5.356900E+00	3.678760E+00
3.781170E+00	5.396160E+00	3.795130E+00
1.591790E+00	2.910210E+00	2.716490E+00
1.548910E+00	3.123080E+00	2.717470E+00
1.596470E+00	3.276640E+00	2.629120E+00
3.640760E+00	5.394550E+00	3.683610E+00
3.674710E+00	5.406520E+00	3.742830E+00
1.537760E+00	3.304390E+00	2.704030E+00
1.499850E+00	3.240240E+00	2.743410E+00
1.564210E+00	3.515040E+00	2.668030E+00
3.363420E+00	5.415690E+00	3.599480E+00
3.481460E+00	5.429970E+00	3.659500E+00
3.589250E+00	5.429140E+00	3.715340E+00
1.484980E+00	3.396310E+00	2.763980E+00
1.495630E+00	3.580590E+00	2.734980E+00
1.490610E+00	3.674390E+00	2.760620E+00
1.547460E+00	3.709700E+00	2.723430E+00
1.606870E+00	3.921690E+00	2.731320E+00
3.249900E+00	5.443240E+00	3.625160E+00
3.354540E+00	5.466560E+00	3.731770E+00
1.505530E+00	3.811250E+00	2.793470E+00
1.553010E+00	3.965920E+00	2.802170E+00
1.562420E+00	4.036500E+00	2.835660E+00
1.618910E+00	4.061510E+00	2.803070E+00
1.697460E+00	4.202650E+00	2.827950E+00
1.805530E+00	4.363380E+00	2.865880E+00
2.858060E+00	5.247110E+00	3.475380E+00
2.964190E+00	5.340920E+00	3.556490E+00
3.133010E+00	5.396480E+00	3.579680E+00
3.164970E+00	5.443840E+00	3.662740E+00
3.229110E+00	5.471980E+00	3.711580E+00
1.590850E+00	4.133020E+00	2.875710E+00
1.680640E+00	4.289040E+00	2.905090E+00
1.745680E+00	4.390820E+00	2.931720E+00
1.754420E+00	4.438010E+00	2.965030E+00
1.817270E+00	4.467390E+00	2.942480E+00
1.904770E+00	4.605210E+00	2.987290E+00
2.616310E+00	5.129960E+00	3.405720E+00
2.720210E+00	5.183440E+00	3.446780E+00
2.811120E+00	5.272040E+00	3.547350E+00
2.862720E+00	5.335150E+00	3.621410E+00
2.934280E+00	5.397480E+00	3.698960E+00
3.060680E+00	5.424130E+00	3.674650E+00
3.151510E+00	5.463540E+00	3.734090E+00
1.779900E+00	4.503980E+00	2.997210E+00
1.813650E+00	4.591190E+00	3.035570E+00
1.862140E+00	4.644090E+00	3.045840E+00
1.918780E+00	4.710560E+00	3.065580E+00
2.009570E+00	4.831620E+00	3.121200E+00
2.278880E+00	5.007710E+00	3.282320E+00
2.334160E+00	5.039710E+00	3.330950E+00
2.421620E+00	5.089850E+00	3.421310E+00
2.575750E+00	5.155140E+00	3.484790E+00
2.693040E+00	5.234830E+00	3.561240E+00
2.773400E+00	5.305260E+00	3.630630E+00
2.834900E+00	5.358210E+00	3.698080E+00
1.819320E+00	4.663590E+00	3.095410E+00
1.898300E+00	4.761390E+00	3.131440E+00
1.930510E+00	4.821600E+00	3.179770E+00
1.979000E+00	4.861750E+00	3.192750E+00
2.030500E+00	4.900050E+00	3.224240E+00
2.113280E+00	4.961110E+00	3.304910E+00
2.246610E+00	5.024960E+00	3.350260E+00
2.331210E+00	5.062490E+00	3.401900E+00
1.948380E+00	4.872670E+00	3.254350E+00
2.022370E+00	4.926250E+00	3.290090E+00
5.465910E+00	2.262130E+00	3.472160E+00
5.523960E+00	2.388500E+00	3.537840E+00
5.484150E+00	2.308390E+00	3.557700E+00
5.563270E+00	2.476710E+00	3.585390E+00
5.599320E+00	2.603710E+00	3.549530E+00
5.605390E+00	2.569840E+00	3.633600E+00
5.635190E+00	2.694400E+00	3.614500E+00
5.677270E+00	2.829090E+00	3.654410E+00
5.674720E+00	2.951330E+00	3.642680E+00
5.694480E+00	2.914120E+00	3.711710E+00
5.705700E+00	3.026090E+00	3.707310E+00
5.218680E+00	2.050640E+00	3.589030E+00
5.181920E+00	2.022650E+00	3.568870E+00
5.216320E+00	2.037020E+00	3.490800E+00
5.290520E+00	2.102700E+00	3.544660E+00
5.397200E+00	2.205800E+00	3.565330E+00
5.669950E+00	3.156800E+00	3.668400E+00
5.667060E+00	3.260160E+00	3.727070E+00
5.659500E+00	3.341710E+00	3.769400E+00
4.753000E+00	1.652230E+00	3.559340E+00
4.704980E+00	1.629940E+00	3.523260E+00
4.746920E+00	1.649570E+00	3.434150E+00
4.835730E+00	1.706120E+00	3.491990E+00
4.937840E+00	1.791390E+00	3.528410E+00
5.033990E+00	1.884380E+00	3.567880E+00
5.130510E+00	1.977780E+00	3.525590E+00
5.621200E+00	3.461210E+00	3.779690E+00
5.575990E+00	3.577020E+00	3.794830E+00
5.563730E+00	3.632860E+00	3.839690E+00
4.627080E+00	1.605310E+00	3.439770E+00
5.523920E+00	3.732530E+00	3.857160E+00
5.475930E+00	3.828250E+00	3.880690E+00
5.457910E+00	3.878120E+00	3.930930E+00
5.433820E+00	3.938320E+00	3.987230E+00
4.490500E+00	1.558500E+00	3.394220E+00
4.411880E+00	1.539380E+00	3.379170E+00
4.433590E+00	1.541240E+00	3.278500E+00
5.379200E+00	4.014770E+00	3.960810E+00
5.349710E+00	4.067000E+00	4.033260E+00
4.302840E+00	1.516540E+00	3.297220E+00
5.282860E+00	4.126430E+00	4.014770E+00
5.256380E+00	4.167650E+00	4.069700E+00
4.130340E+00	1.445930E+00	3.224680E+00
4.011380E+00	1.410120E+00	3.173480E+00
4.058060E+00	1.413610E+00	3.084720E+00
5.208160E+00	4.235080E+00	4.091910E+00
5.162030E+00	4.296020E+00	4.087090E+00
5.188530E+00	4.284350E+00	4.132510E+00
5.166560E+00	4.326740E+00	4.140270E+00
3.906090E+00	1.359980E+00	2.960630E+00
3.865880E+00	1.362200E+00	3.186470E+00
5.143930E+00	4.405140E+00	4.161100E+00
5.122190E+00	4.469600E+00	4.149810E+00
5.145410E+00	4.460010E+00	4.198770E+00
5.135650E+00	4.501950E+00	4.203280E+00
3.720420E+00	1.315350E+00	3.142950E+00
3.624440E+00	1.301540E+00	3.088680E+00
3.681050E+00	1.297920E+00	2.982690E+00
5.086230E+00	4.617740E+00	4.174650E+00
5.116120E+00	4.573070E+00	4.219350E+00
5.092300E+00	4.645630E+00	4.232170E+00
3.455560E+00	1.264960E+00	3.004550E+00
5.044360E+00	4.734170E+00	4.242690E+00
5.061270E+00	4.706320E+00	4.244840E+00
5.048570E+00	4.735150E+00	4.272670E+00
3.217590E+00	1.237300E+00	2.878290E+00
4.953770E+00	4.769460E+00	4.251060E+00
5.020690E+00	4.747630E+00	4.269520E+00
3.032000E+00	1.234870E+00	2.828900E+00
4.905310E+00	4.787040E+00	4.203140E+00
4.902270E+00	4.796730E+00	4.262870E+00
2.864040E+00	1.251060E+00	2.805290E+00
4.805490E+00	4.826220E+00	4.233920E+00
4.866690E+00	4.807930E+00	4.247800E+00
2.707020E+00	1.284030E+00	2.788550E+00
4.699550E+00	4.855130E+00	4.198570E+00
4.748240E+00	4.843100E+00	4.229770E+00
2.552610E+00	1.334590E+00	2.777250E+00
4.657390E+00	4.867720E+00	4.151380E+00
4.656670E+00	4.883310E+00	4.210610E+00
2.402880E+00	1.421260E+00	2.774170E+00
4.571240E+00	4.940610E+00	4.170910E+00
4.627010E+00	4.901370E+00	4.191800E+00
2.231410E+00	1.551860E+00	2.744660E+00
4.489200E+00	4.991540E+00	4.095950E+00
4.515300E+00	4.981770E+00	4.151760E+00
2.089150E+00	1.675340E+00	2.787620E+00
2.137300E+00	1.692330E+00	2.679320E+00
4.439580E+00	5.055330E+00	4.084940E+00
2.040050E+00	1.807920E+00	2.677950E+00
1.982350E+00	1.797220E+00	2.785640E+00
4.362090E+00	5.162980E+00	4.073930E+00
1.935260E+00	1.949020E+00	2.705430E+00
1.879260E+00	1.878020E+00	2.867180E+00
4.297430E+00	5.199400E+00	4.013330E+00
4.302900E+00	5.226890E+00	4.061480E+00
1.835960E+00	2.102570E+00	2.749220E+00
1.777030E+00	2.074450E+00	2.883800E+00
4.146510E+00	5.283170E+00	3.914590E+00
4.178890E+00	5.298850E+00	4.001530E+00
4.257470E+00	5.252820E+00	4.036760E+00
1.756130E+00	2.269180E+00	2.798760E+00
1.699080E+00	2.238230E+00	2.909000E+00
4.019420E+00	5.327030E+00	3.885400E+00
4.099240E+00	5.323240E+00	3.953680E+00
1.675780E+00	2.453000E+00	2.821930E+00
1.655910E+00	2.348610E+00	2.922560E+00
3.903720E+00	5.375210E+00	3.842510E+00
3.949190E+00	5.391880E+00	3.964850E+00
1.621970E+00	2.469220E+00	2.931760E+00
1.564250E+00	2.630030E+00	2.953450E+00
1.603300E+00	2.702240E+00	2.817630E+00
3.840900E+00	5.409250E+00	3.855140E+00
3.871700E+00	5.415940E+00	3.911100E+00
1.539280E+00	2.799210E+00	2.892590E+00
1.505650E+00	2.775360E+00	2.984770E+00
1.534110E+00	2.939000E+00	2.807110E+00
3.658390E+00	5.458310E+00	3.844200E+00
3.795660E+00	5.431830E+00	3.892270E+00
1.469900E+00	2.939750E+00	2.898710E+00
1.427540E+00	2.913280E+00	2.996240E+00
1.454380E+00	3.161050E+00	2.815240E+00
3.501860E+00	5.472070E+00	3.775300E+00
3.533870E+00	5.494810E+00	3.867720E+00
1.406160E+00	3.060880E+00	2.934780E+00
1.387260E+00	3.008780E+00	3.004280E+00
1.366960E+00	3.218900E+00	2.901980E+00
1.400870E+00	3.373570E+00	2.848530E+00
1.426870E+00	3.603800E+00	2.802730E+00
3.421810E+00	5.485420E+00	3.799580E+00
3.457870E+00	5.495590E+00	3.848300E+00
1.352170E+00	3.117350E+00	2.992800E+00
1.318900E+00	3.260300E+00	2.967540E+00
1.343880E+00	3.356180E+00	2.920670E+00
1.348330E+00	3.509130E+00	2.890940E+00
1.364310E+00	3.656100E+00	2.882290E+00
1.420120E+00	3.790410E+00	2.866100E+00
1.488580E+00	3.978380E+00	2.863470E+00
3.224740E+00	5.502800E+00	3.827690E+00
3.372070E+00	5.499700E+00	3.846860E+00
1.292400E+00	3.429700E+00	2.993110E+00
1.304160E+00	3.620970E+00	2.948450E+00
1.349130E+00	3.762880E+00	2.936810E+00
1.393360E+00	3.913030E+00	2.926390E+00
1.442980E+00	4.022320E+00	2.937680E+00
1.452880E+00	4.081660E+00	2.970880E+00
1.504300E+00	4.105710E+00	2.933990E+00
1.580450E+00	4.235650E+00	2.956430E+00
1.682100E+00	4.390240E+00	2.990100E+00
3.009250E+00	5.439440E+00	3.737960E+00
3.082180E+00	5.468390E+00	3.788550E+00
3.118750E+00	5.495380E+00	3.866220E+00
1.475610E+00	4.168730E+00	3.006850E+00
1.564560E+00	4.314800E+00	3.035430E+00
1.633410E+00	4.420610E+00	3.063400E+00
1.638630E+00	4.470590E+00	3.095450E+00
1.716010E+00	4.526020E+00	3.065680E+00
2.463170E+00	5.168020E+00	3.569140E+00
2.593270E+00	5.219600E+00	3.597440E+00
2.677520E+00	5.281090E+00	3.667240E+00
2.759100E+00	5.344710E+00	3.735560E+00
2.840630E+00	5.416210E+00	3.824330E+00
2.972880E+00	5.458910E+00	3.818380E+00
3.054270E+00	5.490260E+00	3.875420E+00
1.647020E+00	4.529730E+00	3.129580E+00
1.662970E+00	4.592490E+00	3.168210E+00
1.722750E+00	4.626790E+00	3.139440E+00
1.819380E+00	4.761150E+00	3.205160E+00
2.159520E+00	5.035710E+00	3.457930E+00
2.322770E+00	5.091740E+00	3.494710E+00
2.362340E+00	5.151630E+00	3.603670E+00
2.416610E+00	5.201760E+00	3.673680E+00
2.549150E+00	5.259650E+00	3.699960E+00
2.664820E+00	5.331200E+00	3.778660E+00
2.737360E+00	5.386970E+00	3.828280E+00
1.692930E+00	4.661130E+00	3.210440E+00
1.735280E+00	4.743880E+00	3.267730E+00
1.787200E+00	4.797200E+00	3.281120E+00
1.859690E+00	4.856210E+00	3.314180E+00
1.996980E+00	4.953030E+00	3.375230E+00
2.058380E+00	5.021250E+00	3.493400E+00
2.119100E+00	5.067690E+00	3.567870E+00
2.254120E+00	5.122140E+00	3.597070E+00
2.338090E+00	5.170590E+00	3.654490E+00
1.747720E+00	4.813840E+00	3.345340E+00
1.868320E+00	4.920980E+00	3.429490E+00
1.978770E+00	4.998890E+00	3.502860E+00
2.043690E+00	5.039090E+00	3.549290E+00
5.517440E+00	2.374010E+00	3.619520E+00
5.585840E+00	2.493980E+00	3.693640E+00
5.536180E+00	2.404710E+00	3.706820E+00
5.627190E+00	2.578120E+00	3.723200E+00
5.668550E+00	2.701860E+00	3.739150E+00
5.715740E+00	2.812740E+00	3.763140E+00
5.726500E+00	2.919130E+00	3.792350E+00
5.752970E+00	3.020900E+00	3.824790E+00
4.857670E+00	1.723380E+00	3.795420E+00
4.830300E+00	1.704050E+00	3.754610E+00
4.878350E+00	1.738690E+00	3.674180E+00
4.964530E+00	1.816620E+00	3.666910E+00
4.913750E+00	1.772320E+00	3.789290E+00
5.011460E+00	1.862740E+00	3.680040E+00
4.982120E+00	1.838110E+00	3.777010E+00
5.041590E+00	1.897240E+00	3.726040E+00
5.163240E+00	2.010120E+00	3.662810E+00
5.236710E+00	2.065500E+00	3.669410E+00
5.303390E+00	2.125410E+00	3.705330E+00
5.373690E+00	2.204600E+00	3.745140E+00
5.466760E+00	2.294340E+00	3.699290E+00
5.713520E+00	3.139800E+00	3.775020E+00
5.706000E+00	3.258030E+00	3.827060E+00
5.676680E+00	3.359130E+00	3.830690E+00
5.703700E+00	3.318860E+00	3.887080E+00
5.673760E+00	3.415800E+00	3.902990E+00
4.674260E+00	1.622860E+00	3.663660E+00
4.779720E+00	1.676520E+00	3.699710E+00
5.093910E+00	1.948030E+00	3.652370E+00
5.612720E+00	3.550060E+00	3.876430E+00
5.576680E+00	3.640200E+00	3.901360E+00
5.606130E+00	3.596200E+00	3.951900E+00
5.575850E+00	3.686090E+00	3.974160E+00
4.561680E+00	1.582350E+00	3.664980E+00
4.485900E+00	1.558810E+00	3.653630E+00
4.514440E+00	1.568830E+00	3.541780E+00
5.517680E+00	3.793870E+00	3.950710E+00
5.492350E+00	3.858730E+00	4.015170E+00
5.468490E+00	3.922290E+00	4.075700E+00
4.397100E+00	1.538320E+00	3.575090E+00
5.411880E+00	3.998180E+00	4.051360E+00
5.383280E+00	4.049770E+00	4.122440E+00
4.246240E+00	1.509790E+00	3.543300E+00
4.158820E+00	1.476380E+00	3.526480E+00
4.179540E+00	1.478600E+00	3.399170E+00
5.314450E+00	4.120620E+00	4.109300E+00
5.267670E+00	4.176590E+00	4.127430E+00
5.301780E+00	4.152280E+00	4.177540E+00
5.263470E+00	4.204720E+00	4.184590E+00
4.045750E+00	1.431550E+00	3.435030E+00
[truncated: 21,888 more rows]
