# Supplementary material for: A New MRI-Based Model of Heart Function with Coupled Hemodynamics and Application to Normal and Diseased Canine Left Ventricles
Source: Front Bioeng Biotechnol. 2015 Sep 23;3:140. doi: 10.3389/fbioe.2015.00140 (PMC4585083; doi:10.3389/fbioe.2015.00140)
Supplement: Supplementary file 7 [file Data_Sheet_7.ZIP › Case3_HF_SR_Systole/nodes/case3_systole_time_0.2904.csv]

4.529890E+00	3.900960E+00	2.076790E+00
4.460400E+00	3.883720E+00	1.991450E+00
4.495480E+00	3.940200E+00	2.070200E+00
4.488690E+00	3.993260E+00	2.114040E+00
4.552260E+00	3.953460E+00	2.166630E+00
4.516190E+00	4.033870E+00	2.195980E+00
4.427730E+00	3.979640E+00	2.041930E+00
4.342550E+00	3.961000E+00	1.946540E+00
4.432320E+00	4.065190E+00	2.133820E+00
4.412030E+00	4.143890E+00	2.202050E+00
4.486090E+00	4.105110E+00	2.249030E+00
4.447690E+00	4.154720E+00	2.266430E+00
4.346970E+00	4.046910E+00	2.018890E+00
4.290850E+00	4.020900E+00	1.941820E+00
4.324390E+00	4.147960E+00	2.105140E+00
4.367420E+00	4.177800E+00	2.187490E+00
4.392420E+00	4.193460E+00	2.252720E+00
4.261530E+00	4.083490E+00	1.977940E+00
4.236590E+00	4.148100E+00	2.029200E+00
4.253690E+00	4.179230E+00	2.072050E+00
4.258190E+00	4.207560E+00	2.113570E+00
4.329510E+00	4.203060E+00	2.177670E+00
4.205030E+00	4.183550E+00	2.046610E+00
4.758460E+00	3.559730E+00	2.122570E+00
4.702870E+00	3.534090E+00	2.018080E+00
4.717690E+00	3.620150E+00	2.107150E+00
4.706240E+00	3.714780E+00	2.175630E+00
4.776100E+00	3.612890E+00	2.194450E+00
4.709760E+00	3.826530E+00	2.285200E+00
4.787900E+00	3.709800E+00	2.307360E+00
4.704940E+00	3.911570E+00	2.388590E+00
4.796040E+00	3.829810E+00	2.443970E+00
4.745210E+00	3.928990E+00	2.487480E+00
4.631040E+00	3.671520E+00	2.029670E+00
4.584240E+00	3.592880E+00	1.896630E+00
4.592930E+00	3.830860E+00	2.113320E+00
4.633720E+00	3.923790E+00	2.280940E+00
4.654000E+00	3.966080E+00	2.368860E+00
4.684120E+00	3.986960E+00	2.461290E+00
4.497740E+00	3.601610E+00	1.801930E+00
4.396570E+00	3.565490E+00	1.678790E+00
4.428040E+00	3.653320E+00	1.777260E+00
4.485030E+00	3.727350E+00	1.895940E+00
4.583600E+00	4.038720E+00	2.344070E+00
4.571220E+00	4.111250E+00	2.462180E+00
4.646620E+00	4.057120E+00	2.526440E+00
4.598600E+00	4.117980E+00	2.560670E+00
4.350360E+00	3.697270E+00	1.737940E+00
4.286590E+00	3.635380E+00	1.621330E+00
4.318380E+00	3.847040E+00	1.824660E+00
4.482270E+00	4.159150E+00	2.361770E+00
4.535450E+00	4.169450E+00	2.510370E+00
4.219120E+00	3.727300E+00	1.647680E+00
4.135890E+00	3.883440E+00	1.729190E+00
4.223040E+00	3.988170E+00	1.876470E+00
4.393690E+00	4.236870E+00	2.339700E+00
4.455020E+00	4.239250E+00	2.469110E+00
4.112780E+00	4.001270E+00	1.814960E+00
4.059810E+00	3.961430E+00	1.743070E+00
4.142530E+00	4.118390E+00	1.943850E+00
4.296660E+00	4.254020E+00	2.220830E+00
4.333290E+00	4.322670E+00	2.388390E+00
4.372290E+00	4.341320E+00	2.492700E+00
4.426400E+00	4.303520E+00	2.537600E+00
4.386950E+00	4.357080E+00	2.570910E+00
4.027950E+00	4.044800E+00	1.784460E+00
3.992640E+00	4.157010E+00	1.880300E+00
4.072630E+00	4.192860E+00	1.968340E+00
4.149600E+00	4.236510E+00	2.069770E+00
4.191110E+00	4.324310E+00	2.217040E+00
4.207130E+00	4.388280E+00	2.320260E+00
4.268940E+00	4.393020E+00	2.409980E+00
4.329590E+00	4.375760E+00	2.482110E+00
4.017480E+00	4.242080E+00	1.975760E+00
3.940760E+00	4.218840E+00	1.916280E+00
4.045930E+00	4.329100E+00	2.079920E+00
4.091260E+00	4.402960E+00	2.221870E+00
4.150320E+00	4.426280E+00	2.309630E+00
4.192170E+00	4.440790E+00	2.399220E+00
3.931020E+00	4.281920E+00	1.966710E+00
3.943520E+00	4.354270E+00	2.043790E+00
3.999280E+00	4.389750E+00	2.123360E+00
3.999000E+00	4.427180E+00	2.172520E+00
4.019290E+00	4.459680E+00	2.233480E+00
4.102710E+00	4.460920E+00	2.313060E+00
3.928730E+00	4.411000E+00	2.118060E+00
3.965990E+00	4.448460E+00	2.183500E+00
5.016100E+00	3.593530E+00	2.543160E+00
4.981560E+00	3.554380E+00	2.465950E+00
4.967850E+00	3.629120E+00	2.493630E+00
4.968150E+00	3.685280E+00	2.546470E+00
4.906870E+00	3.381890E+00	2.238270E+00
4.875760E+00	3.308970E+00	2.149320E+00
4.820830E+00	3.477450E+00	2.176290E+00
4.841490E+00	3.592260E+00	2.290250E+00
4.922240E+00	3.486000E+00	2.340380E+00
4.892660E+00	3.676480E+00	2.440730E+00
4.867210E+00	3.785750E+00	2.494840E+00
4.913140E+00	3.776700E+00	2.554330E+00
4.855540E+00	3.840790E+00	2.550680E+00
4.830380E+00	3.250660E+00	2.046510E+00
4.768250E+00	3.226390E+00	1.907210E+00
4.769810E+00	3.373170E+00	2.015790E+00
4.737030E+00	3.980390E+00	2.554020E+00
4.797250E+00	3.919740E+00	2.581320E+00
4.762590E+00	3.978900E+00	2.618910E+00
4.659320E+00	3.219520E+00	1.738980E+00
4.547760E+00	3.170890E+00	1.577330E+00
4.562070E+00	3.306270E+00	1.674930E+00
4.602400E+00	3.424210E+00	1.798770E+00
4.699190E+00	4.015800E+00	2.541890E+00
4.718280E+00	4.021690E+00	2.620810E+00
4.437360E+00	3.391640E+00	1.592350E+00
4.336470E+00	3.290630E+00	1.425930E+00
4.580900E+00	4.156010E+00	2.625990E+00
4.660200E+00	4.087290E+00	2.675120E+00
4.616830E+00	4.148380E+00	2.722580E+00
4.199630E+00	3.312290E+00	1.323500E+00
4.063700E+00	3.273690E+00	1.196080E+00
4.105400E+00	3.395430E+00	1.311780E+00
4.196390E+00	3.521910E+00	1.455880E+00
4.519680E+00	4.217220E+00	2.582300E+00
4.563870E+00	4.199560E+00	2.690470E+00
4.004970E+00	3.458090E+00	1.265630E+00
3.932780E+00	3.381090E+00	1.156680E+00
3.958210E+00	3.620660E+00	1.356170E+00
4.053750E+00	3.751280E+00	1.545820E+00
4.477890E+00	4.259520E+00	2.556250E+00
4.498560E+00	4.263880E+00	2.645300E+00
3.854400E+00	3.492030E+00	1.191370E+00
3.775920E+00	3.681090E+00	1.313020E+00
3.908440E+00	3.765430E+00	1.451030E+00
3.965540E+00	3.912080E+00	1.631590E+00
4.410890E+00	4.355360E+00	2.636810E+00
4.440450E+00	4.326470E+00	2.651550E+00
4.422760E+00	4.355010E+00	2.674680E+00
3.808640E+00	3.836370E+00	1.458830E+00
3.710340E+00	3.782920E+00	1.366280E+00
3.812600E+00	3.961430E+00	1.595440E+00
3.902470E+00	4.059730E+00	1.730570E+00
4.269390E+00	4.424870E+00	2.476730E+00
4.330210E+00	4.407460E+00	2.564170E+00
4.389880E+00	4.376810E+00	2.647980E+00
3.696690E+00	3.883570E+00	1.444770E+00
3.713490E+00	3.997700E+00	1.577510E+00
3.793970E+00	4.068880E+00	1.678160E+00
3.846100E+00	4.194220E+00	1.840400E+00
4.228260E+00	4.454980E+00	2.473280E+00
4.254810E+00	4.466200E+00	2.549090E+00
3.705120E+00	4.105740E+00	1.671070E+00
3.727570E+00	4.209900E+00	1.798970E+00
3.777180E+00	4.261760E+00	1.877570E+00
3.838590E+00	4.333400E+00	1.973620E+00
4.030680E+00	4.506390E+00	2.322120E+00
4.119110E+00	4.497880E+00	2.420950E+00
4.190790E+00	4.480070E+00	2.478150E+00
3.710730E+00	4.299180E+00	1.896840E+00
3.768980E+00	4.383880E+00	2.006220E+00
3.775750E+00	4.427420E+00	2.073590E+00
3.840300E+00	4.422940E+00	2.095030E+00
3.927510E+00	4.477590E+00	2.218290E+00
3.964650E+00	4.537190E+00	2.330560E+00
4.034980E+00	4.562220E+00	2.450510E+00
3.804280E+00	4.477850E+00	2.167790E+00
3.884810E+00	4.541810E+00	2.287230E+00
3.939960E+00	4.574000E+00	2.389700E+00
5.097010E+00	3.457670E+00	2.584840E+00
5.087800E+00	3.391230E+00	2.545440E+00
5.049530E+00	3.492560E+00	2.534030E+00
5.080270E+00	3.537070E+00	2.607750E+00
5.054190E+00	3.045430E+00	2.320700E+00
5.020970E+00	2.982470E+00	2.231320E+00
5.013080E+00	3.102160E+00	2.269490E+00
4.980250E+00	3.276040E+00	2.303430E+00
5.061350E+00	3.137810E+00	2.383340E+00
5.015240E+00	3.416510E+00	2.451980E+00
5.070330E+00	3.280110E+00	2.467100E+00
4.974240E+00	3.757820E+00	2.639160E+00
5.031630E+00	3.653150E+00	2.632480E+00
4.978320E+00	3.804000E+00	2.704720E+00
5.042970E+00	3.744920E+00	2.747230E+00
4.990950E+00	3.842850E+00	2.776710E+00
4.969360E+00	2.929750E+00	2.100430E+00
4.926920E+00	2.845840E+00	1.968880E+00
4.907370E+00	2.962200E+00	1.993350E+00
4.914060E+00	3.112470E+00	2.102360E+00
4.899550E+00	3.866270E+00	2.680940E+00
4.876630E+00	3.950620E+00	2.776350E+00
4.952180E+00	3.914600E+00	2.826820E+00
4.904530E+00	3.971790E+00	2.854720E+00
4.836170E+00	2.784540E+00	1.790410E+00
4.744000E+00	2.694030E+00	1.629300E+00
4.760610E+00	2.834220E+00	1.681130E+00
4.791300E+00	2.988030E+00	1.796340E+00
4.794670E+00	3.981230E+00	2.703070E+00
4.840350E+00	4.008250E+00	2.817600E+00
4.635580E+00	2.913530E+00	1.560460E+00
4.527100E+00	2.785290E+00	1.409010E+00
4.731430E+00	4.038970E+00	2.699720E+00
4.756940E+00	4.062960E+00	2.785890E+00
4.370900E+00	2.777790E+00	1.236720E+00
4.212630E+00	2.721050E+00	1.089470E+00
4.254820E+00	2.882610E+00	1.153470E+00
4.336020E+00	3.038380E+00	1.286440E+00
4.614910E+00	4.186200E+00	2.783250E+00
4.679700E+00	4.137110E+00	2.810980E+00
4.652640E+00	4.181350E+00	2.846490E+00
4.095700E+00	3.015780E+00	1.094380E+00
3.921860E+00	2.898210E+00	9.302080E-01
4.559610E+00	4.243300E+00	2.755830E+00
4.616080E+00	4.223660E+00	2.846790E+00
3.840610E+00	3.252380E+00	1.043880E+00
3.665570E+00	3.082510E+00	9.243300E-01
4.501040E+00	4.297220E+00	2.727910E+00
4.550320E+00	4.290400E+00	2.821060E+00
3.615450E+00	3.320370E+00	1.019250E+00
3.466940E+00	3.238740E+00	9.570550E-01
3.678360E+00	3.506880E+00	1.136190E+00
4.447690E+00	4.358950E+00	2.753830E+00
3.497390E+00	3.468390E+00	1.073230E+00
3.338600E+00	3.404950E+00	1.050580E+00
3.580400E+00	3.715310E+00	1.270070E+00
4.342040E+00	4.430200E+00	2.675270E+00
4.390440E+00	4.426300E+00	2.779940E+00
3.389170E+00	3.590140E+00	1.155590E+00
3.284820E+00	3.506460E+00	1.113000E+00
3.413580E+00	3.767240E+00	1.296110E+00
3.567030E+00	3.954740E+00	1.484500E+00
4.255320E+00	4.504560E+00	2.656080E+00
4.325590E+00	4.486790E+00	2.753070E+00
3.276080E+00	3.626770E+00	1.199690E+00
3.302640E+00	3.778260E+00	1.311860E+00
3.403330E+00	3.894540E+00	1.401690E+00
3.442090E+00	4.023780E+00	1.534460E+00
3.588150E+00	4.163790E+00	1.700480E+00
4.158280E+00	4.539260E+00	2.558260E+00
4.204430E+00	4.546600E+00	2.658000E+00
4.243780E+00	4.560660E+00	2.745850E+00
3.303490E+00	3.908030E+00	1.422850E+00
3.346590E+00	4.043040E+00	1.553450E+00
3.445180E+00	4.126080E+00	1.633540E+00
3.498980E+00	4.216870E+00	1.742920E+00
3.594360E+00	4.295230E+00	1.871800E+00
3.690390E+00	4.407370E+00	2.027860E+00
4.080440E+00	4.586710E+00	2.541300E+00
4.093730E+00	4.613630E+00	2.623610E+00
4.164090E+00	4.584840E+00	2.676710E+00
3.362050E+00	4.165700E+00	1.673870E+00
3.484790E+00	4.294890E+00	1.849840E+00
3.572740E+00	4.367920E+00	1.950660E+00
3.605590E+00	4.425170E+00	2.037320E+00
3.655900E+00	4.452430E+00	2.095760E+00
3.710720E+00	4.492520E+00	2.165350E+00
3.795590E+00	4.555580E+00	2.265410E+00
3.868740E+00	4.594770E+00	2.376880E+00
3.938790E+00	4.627990E+00	2.486360E+00
4.025450E+00	4.622780E+00	2.546060E+00
3.611600E+00	4.484300E+00	2.138630E+00
3.697890E+00	4.566120E+00	2.253640E+00
3.785450E+00	4.616580E+00	2.358890E+00
3.848920E+00	4.641270E+00	2.441860E+00
5.163930E+00	2.904510E+00	2.468210E+00
5.135300E+00	2.813700E+00	2.378240E+00
5.101360E+00	2.978620E+00	2.387650E+00
5.125870E+00	3.150590E+00	2.497950E+00
5.177140E+00	3.016130E+00	2.530030E+00
5.132000E+00	3.288970E+00	2.556020E+00
5.184270E+00	3.188770E+00	2.601410E+00
5.147270E+00	3.410290E+00	2.653500E+00
5.105160E+00	3.606320E+00	2.719190E+00
5.174370E+00	3.533670E+00	2.763040E+00
5.103500E+00	3.691400E+00	2.787530E+00
5.162930E+00	3.646140E+00	2.839150E+00
5.108090E+00	3.745270E+00	2.848990E+00
5.085880E+00	2.729870E+00	2.283430E+00
5.038850E+00	2.653470E+00	2.182850E+00
5.038100E+00	2.808400E+00	2.192550E+00
5.005800E+00	3.874310E+00	2.847340E+00
5.061050E+00	3.826690E+00	2.882020E+00
5.012970E+00	3.896330E+00	2.920940E+00
4.995860E+00	2.569710E+00	2.058560E+00
4.934120E+00	2.490090E+00	1.922530E+00
4.936830E+00	2.649210E+00	1.930950E+00
4.883310E+00	4.011330E+00	2.911280E+00
4.964110E+00	3.960480E+00	2.953780E+00
4.921210E+00	4.017490E+00	2.990950E+00
4.841680E+00	2.412260E+00	1.783310E+00
4.720330E+00	2.354750E+00	1.617010E+00
4.803540E+00	2.505000E+00	1.702510E+00
4.820880E+00	4.052790E+00	2.878680E+00
4.852290E+00	4.063450E+00	2.973040E+00
4.527140E+00	2.560480E+00	1.379410E+00
4.472640E+00	2.354200E+00	1.339530E+00
4.765940E+00	4.109600E+00	2.908140E+00
4.758430E+00	4.146970E+00	2.959500E+00
4.806370E+00	4.127940E+00	2.999980E+00
4.769050E+00	4.174650E+00	2.999330E+00
4.332920E+00	2.294280E+00	1.204480E+00
4.149200E+00	2.367930E+00	1.048730E+00
4.283680E+00	2.463220E+00	1.142770E+00
4.696580E+00	4.187390E+00	2.928670E+00
4.682900E+00	4.260010E+00	2.992390E+00
4.752110E+00	4.230370E+00	3.023780E+00
4.731410E+00	4.274530E+00	3.038820E+00
4.029830E+00	2.587430E+00	9.379020E-01
3.904500E+00	2.374290E+00	8.574670E-01
4.614870E+00	4.264080E+00	2.920630E+00
4.618350E+00	4.310380E+00	2.989380E+00
4.692010E+00	4.309360E+00	3.046530E+00
3.758720E+00	2.748090E+00	8.313390E-01
3.564420E+00	2.646790E+00	7.847650E-01
4.535910E+00	4.340430E+00	2.915340E+00
4.578910E+00	4.347350E+00	2.991350E+00
4.619940E+00	4.367160E+00	3.059650E+00
3.488370E+00	2.966520E+00	8.601040E-01
3.308870E+00	2.875960E+00	8.526060E-01
4.446700E+00	4.401440E+00	2.865760E+00
4.489580E+00	4.396100E+00	2.948840E+00
4.543740E+00	4.382000E+00	3.002510E+00
3.293380E+00	3.174720E+00	9.422710E-01
3.133080E+00	3.092730E+00	9.640900E-01
4.383080E+00	4.464710E+00	2.846340E+00
4.433290E+00	4.443390E+00	2.937140E+00
3.180280E+00	3.405990E+00	1.087850E+00
3.028100E+00	3.259460E+00	1.078500E+00
4.319780E+00	4.532050E+00	2.827900E+00
4.372080E+00	4.506940E+00	2.921130E+00
3.055820E+00	3.440680E+00	1.148400E+00
2.990040E+00	3.357750E+00	1.146710E+00
3.157280E+00	3.681890E+00	1.287020E+00
4.274620E+00	4.574880E+00	2.823680E+00
4.303830E+00	4.580320E+00	2.912140E+00
3.001440E+00	3.489790E+00	1.220490E+00
3.039380E+00	3.669430E+00	1.331010E+00
3.101590E+00	3.788440E+00	1.381280E+00
3.196940E+00	3.966770E+00	1.512530E+00
4.126660E+00	4.623960E+00	2.696580E+00
4.165960E+00	4.637580E+00	2.769720E+00
4.234850E+00	4.613730E+00	2.831600E+00
3.038430E+00	3.810640E+00	1.429590E+00
3.079560E+00	3.970060E+00	1.554830E+00
3.144260E+00	4.055490E+00	1.602600E+00
3.223940E+00	4.153620E+00	1.671720E+00
3.359350E+00	4.283180E+00	1.834110E+00
3.490600E+00	4.403890E+00	1.983490E+00
3.980830E+00	4.653990E+00	2.560040E+00
4.009180E+00	4.673750E+00	2.631740E+00
4.087560E+00	4.664230E+00	2.711640E+00
3.083000E+00	4.105090E+00	1.659060E+00
3.220370E+00	4.260600E+00	1.814720E+00
3.341290E+00	4.375340E+00	1.947510E+00
3.427200E+00	4.443770E+00	2.048650E+00
3.440710E+00	4.480500E+00	2.112650E+00
3.508590E+00	4.486410E+00	2.123200E+00
3.584170E+00	4.568760E+00	2.234120E+00
3.684750E+00	4.644950E+00	2.364810E+00
3.786980E+00	4.664630E+00	2.434630E+00
3.849590E+00	4.696840E+00	2.517140E+00
3.940110E+00	4.682040E+00	2.573740E+00
3.469540E+00	4.531620E+00	2.180250E+00
3.515330E+00	4.602050E+00	2.256530E+00
3.585170E+00	4.636060E+00	2.312480E+00
3.609740E+00	4.674430E+00	2.375090E+00
3.657200E+00	4.708850E+00	2.440560E+00
3.747160E+00	4.703350E+00	2.464960E+00
3.529640E+00	4.663150E+00	2.339050E+00
3.590080E+00	4.700390E+00	2.403950E+00
5.259800E+00	2.981850E+00	2.708590E+00
5.255590E+00	2.902940E+00	2.666480E+00
5.234200E+00	3.034520E+00	2.645140E+00
5.221900E+00	3.237490E+00	2.710290E+00
5.264380E+00	3.086140E+00	2.749270E+00
5.215960E+00	3.411670E+00	2.778880E+00
5.267580E+00	3.262510E+00	2.814890E+00
5.219390E+00	3.538920E+00	2.839050E+00
5.271320E+00	3.423530E+00	2.895530E+00
5.213710E+00	3.601330E+00	2.881060E+00
5.243320E+00	3.554050E+00	2.906990E+00
5.215100E+00	3.638200E+00	2.951960E+00
5.178340E+00	2.688430E+00	2.474610E+00
5.143400E+00	2.581480E+00	2.388540E+00
5.122690E+00	2.683960E+00	2.359290E+00
5.210630E+00	2.827730E+00	2.535910E+00
5.113450E+00	3.780760E+00	2.913140E+00
5.154560E+00	3.729750E+00	2.935680E+00
5.125050E+00	3.799870E+00	2.983930E+00
5.087160E+00	2.499050E+00	2.300240E+00
5.021600E+00	2.423460E+00	2.198280E+00
5.040650E+00	2.529500E+00	2.183600E+00
5.020890E+00	3.921600E+00	2.988010E+00
5.073310E+00	3.877730E+00	3.025300E+00
5.031660E+00	3.949740E+00	3.048610E+00
4.963700E+00	2.326130E+00	2.063330E+00
4.896890E+00	2.236960E+00	1.947180E+00
4.915550E+00	2.355040E+00	1.919800E+00
4.918560E+00	4.053040E+00	3.042700E+00
4.991920E+00	4.012610E+00	3.078180E+00
4.950320E+00	4.070740E+00	3.116030E+00
4.781390E+00	2.142290E+00	1.831560E+00
4.656590E+00	2.109600E+00	1.654600E+00
4.763500E+00	2.221810E+00	1.729950E+00
4.879800E+00	4.108190E+00	3.067860E+00
4.884630E+00	4.144830E+00	3.114900E+00
4.928760E+00	4.114540E+00	3.160380E+00
4.896560E+00	4.164680E+00	3.166030E+00
4.521060E+00	2.196630E+00	1.438810E+00
4.465510E+00	2.018420E+00	1.472130E+00
4.833530E+00	4.189420E+00	3.087270E+00
4.842040E+00	4.242550E+00	3.140830E+00
4.881400E+00	4.212270E+00	3.194970E+00
4.855290E+00	4.267110E+00	3.196550E+00
4.226030E+00	2.168040E+00	1.160940E+00
4.786220E+00	4.287890E+00	3.109730E+00
4.775320E+00	4.359570E+00	3.174060E+00
4.837930E+00	4.317600E+00	3.227700E+00
4.813860E+00	4.370460E+00	3.241090E+00
3.970960E+00	2.121230E+00	9.775660E-01
3.785100E+00	2.162820E+00	8.928760E-01
3.838730E+00	2.244580E+00	8.717290E-01
4.710230E+00	4.355560E+00	3.107760E+00
4.714610E+00	4.401570E+00	3.168230E+00
4.767200E+00	4.408790E+00	3.228430E+00
3.668570E+00	2.352420E+00	8.126350E-01
3.543170E+00	2.200400E+00	8.451920E-01
4.664080E+00	4.396710E+00	3.124550E+00
4.663930E+00	4.425640E+00	3.173850E+00
4.698550E+00	4.451290E+00	3.246110E+00
3.392060E+00	2.556340E+00	8.029430E-01
3.212320E+00	2.490990E+00	8.564880E-01
4.489590E+00	4.435640E+00	3.014940E+00
4.551810E+00	4.428600E+00	3.083690E+00
4.611260E+00	4.428380E+00	3.148120E+00
4.637310E+00	4.451100E+00	3.215110E+00
3.143230E+00	2.798830E+00	8.895700E-01
2.985780E+00	2.736540E+00	9.407240E-01
4.426330E+00	4.491030E+00	3.008070E+00
4.478990E+00	4.488400E+00	3.115550E+00
2.985460E+00	3.015320E+00	1.002040E+00
2.867380E+00	2.952880E+00	1.063380E+00
4.367040E+00	4.547220E+00	2.988730E+00
4.404780E+00	4.544350E+00	3.067370E+00
2.913500E+00	3.246030E+00	1.145750E+00
2.823000E+00	3.089600E+00	1.139020E+00
4.333720E+00	4.584210E+00	2.984100E+00
4.355730E+00	4.583750E+00	3.030700E+00
2.808060E+00	3.240320E+00	1.230020E+00
2.785110E+00	3.431220E+00	1.342920E+00
2.919480E+00	3.549100E+00	1.332140E+00
4.200340E+00	4.652650E+00	2.843730E+00
4.232960E+00	4.657100E+00	2.920620E+00
4.308320E+00	4.620980E+00	2.999350E+00
2.842420E+00	3.619320E+00	1.426450E+00
2.780930E+00	3.544180E+00	1.429620E+00
2.936230E+00	3.859310E+00	1.538590E+00
4.024920E+00	4.728030E+00	2.734230E+00
4.111310E+00	4.713640E+00	2.806710E+00
4.173200E+00	4.685030E+00	2.857610E+00
2.794090E+00	3.686330E+00	1.498690E+00
2.828160E+00	3.854960E+00	1.593420E+00
2.881440E+00	3.958970E+00	1.627340E+00
2.942630E+00	4.085430E+00	1.689450E+00
3.078500E+00	4.232290E+00	1.805950E+00
3.206590E+00	4.355950E+00	1.931670E+00
3.344480E+00	4.462450E+00	2.082290E+00
3.910750E+00	4.750100E+00	2.666580E+00
3.984130E+00	4.768970E+00	2.756470E+00
4.042070E+00	4.788610E+00	2.849950E+00
2.822600E+00	3.991480E+00	1.676230E+00
2.869420E+00	4.129030E+00	1.769940E+00
2.969160E+00	4.210670E+00	1.817920E+00
3.062290E+00	4.320790E+00	1.916570E+00
3.178320E+00	4.425470E+00	2.025820E+00
3.273500E+00	4.499660E+00	2.145060E+00
3.400750E+00	4.580620E+00	2.236880E+00
3.740690E+00	4.775080E+00	2.557280E+00
3.823320E+00	4.799950E+00	2.662110E+00
3.860460E+00	4.833000E+00	2.741910E+00
3.948590E+00	4.809000E+00	2.784670E+00
2.908040E+00	4.262840E+00	1.900200E+00
3.038850E+00	4.392530E+00	2.012730E+00
3.155800E+00	4.480180E+00	2.125580E+00
3.269380E+00	4.565510E+00	2.226170E+00
3.344880E+00	4.629650E+00	2.296150E+00
3.360540E+00	4.672100E+00	2.351850E+00
3.434960E+00	4.672050E+00	2.351240E+00
3.564640E+00	4.739860E+00	2.451040E+00
3.618720E+00	4.813620E+00	2.552120E+00
3.673180E+00	4.853410E+00	2.642190E+00
3.768310E+00	4.838750E+00	2.678330E+00
3.404160E+00	4.736150E+00	2.429390E+00
3.514500E+00	4.818900E+00	2.519580E+00
3.580540E+00	4.858420E+00	2.595490E+00
5.335360E+00	3.217610E+00	2.948700E+00
5.331370E+00	3.156170E+00	2.927010E+00
5.312750E+00	3.262970E+00	2.905920E+00
5.310710E+00	3.352630E+00	2.942910E+00
5.333740E+00	3.288110E+00	2.973940E+00
5.311800E+00	3.409790E+00	3.009410E+00
5.255860E+00	2.614300E+00	2.651990E+00
5.220720E+00	2.534580E+00	2.581910E+00
5.215680E+00	2.655560E+00	2.564630E+00
5.265710E+00	2.792590E+00	2.648940E+00
5.271590E+00	2.708170E+00	2.702290E+00
5.282450E+00	2.895220E+00	2.759600E+00
5.307680E+00	3.092810E+00	2.852930E+00
5.272580E+00	3.537160E+00	2.984840E+00
5.254640E+00	3.627680E+00	3.045660E+00
5.173020E+00	2.461650E+00	2.507610E+00
5.112250E+00	2.388100E+00	2.429280E+00
5.132280E+00	2.480930E+00	2.409050E+00
5.203200E+00	3.739560E+00	3.064500E+00
5.146420E+00	3.824110E+00	3.068980E+00
5.177280E+00	3.808420E+00	3.117100E+00
5.139750E+00	3.859460E+00	3.148340E+00
5.047760E+00	2.315030E+00	2.349280E+00
4.986490E+00	2.231770E+00	2.259360E+00
5.009480E+00	2.321790E+00	2.221290E+00
5.044920E+00	3.973430E+00	3.113680E+00
5.079700E+00	3.931140E+00	3.130250E+00
5.055450E+00	3.981990E+00	3.197070E+00
4.906610E+00	2.120830E+00	2.149950E+00
4.835240E+00	2.072670E+00	2.032690E+00
4.882850E+00	2.150400E+00	2.022930E+00
4.967060E+00	4.079260E+00	3.179000E+00
5.001690E+00	4.044390E+00	3.190250E+00
4.985100E+00	4.090340E+00	3.256170E+00
4.708680E+00	2.020400E+00	1.830790E+00
4.912570E+00	4.179320E+00	3.221180E+00
4.940040E+00	4.146070E+00	3.241740E+00
4.936970E+00	4.197720E+00	3.294480E+00
4.490560E+00	1.934780E+00	1.589380E+00
4.336350E+00	1.864470E+00	1.492880E+00
4.378770E+00	1.937640E+00	1.453000E+00
4.874040E+00	4.285010E+00	3.253210E+00
4.898470E+00	4.251310E+00	3.274940E+00
4.895310E+00	4.303220E+00	3.326510E+00
4.197670E+00	1.968730E+00	1.262950E+00
4.085110E+00	1.841980E+00	1.259890E+00
4.816010E+00	4.406730E+00	3.292440E+00
4.855780E+00	4.357460E+00	3.308920E+00
4.853900E+00	4.398560E+00	3.360520E+00
3.877000E+00	1.965120E+00	1.014490E+00
4.768080E+00	4.454410E+00	3.290370E+00
4.816890E+00	4.450670E+00	3.357010E+00
3.642720E+00	1.965930E+00	9.612000E-01
3.467780E+00	1.939860E+00	9.676760E-01
3.494260E+00	2.059450E+00	8.964750E-01
4.731310E+00	4.483540E+00	3.298950E+00
4.755850E+00	4.507550E+00	3.370680E+00
3.307040E+00	2.210050E+00	8.843870E-01
3.144680E+00	2.169970E+00	9.678880E-01
4.546460E+00	4.470250E+00	3.187950E+00
4.596940E+00	4.466330E+00	3.224590E+00
4.632040E+00	4.499790E+00	3.301750E+00
4.694340E+00	4.506880E+00	3.327460E+00
3.040650E+00	2.454300E+00	9.293440E-01
2.899620E+00	2.425910E+00	1.029070E+00
4.502430E+00	4.493970E+00	3.197750E+00
4.519090E+00	4.516710E+00	3.266010E+00
4.570230E+00	4.502660E+00	3.279800E+00
2.857960E+00	2.698800E+00	1.031620E+00
2.743570E+00	2.664510E+00	1.116440E+00
4.425190E+00	4.547230E+00	3.150380E+00
4.467710E+00	4.525820E+00	3.213330E+00
2.746320E+00	2.948160E+00	1.150910E+00
2.685920E+00	2.805720E+00	1.186880E+00
4.358320E+00	4.619440E+00	3.109460E+00
2.648530E+00	2.949120E+00	1.257390E+00
2.613570E+00	3.156800E+00	1.375880E+00
2.709690E+00	3.193020E+00	1.293860E+00
4.263340E+00	4.697660E+00	3.030460E+00
4.305610E+00	4.713350E+00	3.147730E+00
2.694630E+00	3.448380E+00	1.436670E+00
2.589020E+00	3.336750E+00	1.488810E+00
4.159200E+00	4.747180E+00	2.947290E+00
4.214910E+00	4.750930E+00	3.023050E+00
4.244450E+00	4.752960E+00	3.076880E+00
2.634990E+00	3.508350E+00	1.544590E+00
2.580770E+00	3.445270E+00	1.554590E+00
2.702420E+00	3.759070E+00	1.606100E+00
4.086700E+00	4.805220E+00	2.943010E+00
4.114340E+00	4.835030E+00	3.023590E+00
4.192110E+00	4.789780E+00	3.049110E+00
2.589030E+00	3.583640E+00	1.612450E+00
2.604630E+00	3.755280E+00	1.671500E+00
2.664120E+00	3.875960E+00	1.714710E+00
2.735130E+00	4.060360E+00	1.791030E+00
3.910870E+00	4.848240E+00	2.813710E+00
3.955200E+00	4.864260E+00	2.902160E+00
4.037640E+00	4.847110E+00	2.961470E+00
2.610200E+00	3.902040E+00	1.773830E+00
2.633520E+00	4.053280E+00	1.843440E+00
2.688620E+00	4.143830E+00	1.879590E+00
2.764910E+00	4.275870E+00	1.971790E+00
2.924600E+00	4.370760E+00	2.023620E+00
3.027400E+00	4.457210E+00	2.122630E+00
3.149790E+00	4.548690E+00	2.222260E+00
3.262210E+00	4.653650E+00	2.329610E+00
3.726490E+00	4.872290E+00	2.700730E+00
3.767920E+00	4.896760E+00	2.759270E+00
3.863960E+00	4.890180E+00	2.836790E+00
2.634180E+00	4.158580E+00	1.921340E+00
2.669900E+00	4.256640E+00	1.998690E+00
2.714410E+00	4.305850E+00	2.030320E+00
2.743660E+00	4.355360E+00	2.084640E+00
2.879150E+00	4.425040E+00	2.120520E+00
3.024800E+00	4.530400E+00	2.224680E+00
3.133470E+00	4.604500E+00	2.296160E+00
3.170270E+00	4.662390E+00	2.357050E+00
3.226260E+00	4.698160E+00	2.386620E+00
3.289450E+00	4.746150E+00	2.434130E+00
3.381200E+00	4.844470E+00	2.530450E+00
3.505300E+00	4.875290E+00	2.585960E+00
3.573100E+00	4.911190E+00	2.670540E+00
3.681640E+00	4.901070E+00	2.717290E+00
2.669860E+00	4.301220E+00	2.056740E+00
3.177450E+00	4.731580E+00	2.426080E+00
3.266810E+00	4.808070E+00	2.487880E+00
3.287650E+00	4.858850E+00	2.531900E+00
3.325990E+00	4.882730E+00	2.559350E+00
3.354350E+00	4.912260E+00	2.606050E+00
3.454220E+00	4.910010E+00	2.622730E+00
3.278840E+00	4.892340E+00	2.567550E+00
5.349110E+00	3.039680E+00	2.985630E+00
5.339150E+00	2.974330E+00	2.969860E+00
5.337380E+00	3.056420E+00	2.936100E+00
5.347120E+00	3.145000E+00	2.998170E+00
5.355730E+00	3.288540E+00	3.055570E+00
5.348430E+00	3.397140E+00	3.098870E+00
5.237680E+00	2.452400E+00	2.689430E+00
5.189140E+00	2.374260E+00	2.633060E+00
5.194070E+00	2.441190E+00	2.583720E+00
5.272370E+00	2.559110E+00	2.717600E+00
5.309460E+00	2.731280E+00	2.814060E+00
5.324320E+00	2.909550E+00	2.893990E+00
5.315180E+00	3.535470E+00	3.112830E+00
5.266400E+00	3.650020E+00	3.114820E+00
5.289690E+00	3.622500E+00	3.159710E+00
5.255940E+00	3.692230E+00	3.189530E+00
5.135850E+00	2.303490E+00	2.569600E+00
5.068590E+00	2.244080E+00	2.521510E+00
5.094570E+00	2.307630E+00	2.466600E+00
5.200760E+00	3.786860E+00	3.178280E+00
5.174140E+00	3.842010E+00	3.258500E+00
4.995690E+00	2.163250E+00	2.460640E+00
4.941010E+00	2.108010E+00	2.355170E+00
4.974270E+00	2.175120E+00	2.343050E+00
5.113330E+00	3.912580E+00	3.237170E+00
5.096410E+00	3.962290E+00	3.295530E+00
4.847790E+00	2.033480E+00	2.164040E+00
5.055430E+00	4.030600E+00	3.310830E+00
5.028270E+00	4.091320E+00	3.344210E+00
4.696580E+00	1.933840E+00	1.935720E+00
4.570690E+00	1.848370E+00	1.863800E+00
4.542860E+00	1.888180E+00	1.723240E+00
4.998220E+00	4.143770E+00	3.355440E+00
4.980440E+00	4.199090E+00	3.392100E+00
4.464630E+00	1.788610E+00	1.794700E+00
4.305580E+00	1.723850E+00	1.683870E+00
4.410880E+00	1.800110E+00	1.668390E+00
4.948990E+00	4.249240E+00	3.393320E+00
4.926800E+00	4.297730E+00	3.425810E+00
4.168550E+00	1.759200E+00	1.446660E+00
3.994690E+00	1.652730E+00	1.403030E+00
4.894960E+00	4.348560E+00	3.425490E+00
4.855440E+00	4.421210E+00	3.443290E+00
3.832590E+00	1.780340E+00	1.166360E+00
3.755770E+00	1.671950E+00	1.265600E+00
4.811130E+00	4.489130E+00	3.435590E+00
4.841080E+00	4.463840E+00	3.488080E+00
4.822290E+00	4.495100E+00	3.494170E+00
3.631380E+00	1.657950E+00	1.244350E+00
3.448530E+00	1.686760E+00	1.220640E+00
3.572110E+00	1.744140E+00	1.136360E+00
4.773990E+00	4.526130E+00	3.436430E+00
4.787860E+00	4.535020E+00	3.511220E+00
3.279140E+00	1.904090E+00	1.067020E+00
3.117230E+00	1.881020E+00	1.164360E+00
4.660060E+00	4.531150E+00	3.360960E+00
4.679670E+00	4.552340E+00	3.434430E+00
4.735330E+00	4.551670E+00	3.464620E+00
2.988440E+00	2.143520E+00	1.071520E+00
2.860150E+00	2.128730E+00	1.192580E+00
4.549120E+00	4.530900E+00	3.320920E+00
4.574390E+00	4.552020E+00	3.386150E+00
4.626890E+00	4.550990E+00	3.408470E+00
2.775660E+00	2.410290E+00	1.138560E+00
2.670990E+00	2.381780E+00	1.253100E+00
4.417750E+00	4.587760E+00	3.224750E+00
4.472790E+00	4.569180E+00	3.296910E+00
4.520570E+00	4.561300E+00	3.355520E+00
2.631270E+00	2.687040E+00	1.240120E+00
2.555930E+00	2.574790E+00	1.347130E+00
4.367230E+00	4.660040E+00	3.218990E+00
4.419740E+00	4.646570E+00	3.320510E+00
2.537960E+00	2.759070E+00	1.355820E+00
2.472390E+00	2.725980E+00	1.428660E+00
2.562270E+00	2.923670E+00	1.345770E+00
4.337770E+00	4.705660E+00	3.218340E+00
4.361990E+00	4.700080E+00	3.266840E+00
2.483970E+00	2.887110E+00	1.427970E+00
2.442810E+00	2.833490E+00	1.483670E+00
2.511990E+00	3.115970E+00	1.478380E+00
4.240090E+00	4.787250E+00	3.156970E+00
4.312810E+00	4.743240E+00	3.234640E+00
2.420640E+00	2.960860E+00	1.523890E+00
2.407810E+00	3.202320E+00	1.605600E+00
2.511910E+00	3.386210E+00	1.582760E+00
4.170640E+00	4.835480E+00	3.108900E+00
4.188380E+00	4.854640E+00	3.218810E+00
2.430210E+00	3.403900E+00	1.659040E+00
2.381610E+00	3.329750E+00	1.676800E+00
2.491030E+00	3.656560E+00	1.711380E+00
3.995970E+00	4.885760E+00	2.988220E+00
4.038230E+00	4.908610E+00	3.076970E+00
4.117080E+00	4.884440E+00	3.137830E+00
2.388850E+00	3.470770E+00	1.736620E+00
2.400280E+00	3.645790E+00	1.784630E+00
2.449050E+00	3.763310E+00	1.807680E+00
2.515580E+00	3.967590E+00	1.865820E+00
3.783810E+00	4.950190E+00	2.872640E+00
3.873950E+00	4.937410E+00	2.947810E+00
3.952760E+00	4.927680E+00	3.020070E+00
2.399920E+00	3.792800E+00	1.861560E+00
2.424330E+00	3.961920E+00	1.923730E+00
2.477580E+00	4.056010E+00	1.945450E+00
2.559920E+00	4.192290E+00	2.010810E+00
2.780220E+00	4.431960E+00	2.163180E+00
2.894700E+00	4.514870E+00	2.236320E+00
3.040740E+00	4.624730E+00	2.344440E+00
3.646140E+00	4.970370E+00	2.802370E+00
3.727370E+00	4.985500E+00	2.903340E+00
3.788820E+00	5.001660E+00	2.989770E+00
2.432440E+00	4.072760E+00	1.996890E+00
2.479270E+00	4.194640E+00	2.076860E+00
2.546530E+00	4.265720E+00	2.103770E+00
2.647140E+00	4.352090E+00	2.138360E+00
2.755490E+00	4.478980E+00	2.238350E+00
2.877000E+00	4.572630E+00	2.332680E+00
2.957250E+00	4.655220E+00	2.400210E+00
3.059360E+00	4.727730E+00	2.446600E+00
3.178560E+00	4.838100E+00	2.524090E+00
3.440090E+00	4.976370E+00	2.714470E+00
3.534300E+00	5.011380E+00	2.794730E+00
3.559160E+00	5.037510E+00	2.867850E+00
3.671140E+00	5.019790E+00	2.933990E+00
2.505560E+00	4.296640E+00	2.167540E+00
2.621050E+00	4.432210E+00	2.248590E+00
2.742350E+00	4.534680E+00	2.338760E+00
2.850320E+00	4.630730E+00	2.412460E+00
2.949710E+00	4.723400E+00	2.463950E+00
3.044920E+00	4.792750E+00	2.510610E+00
3.080170E+00	4.853740E+00	2.562240E+00
3.146100E+00	4.891120E+00	2.585220E+00
3.247230E+00	4.936490E+00	2.628630E+00
3.300910E+00	5.001880E+00	2.716070E+00
3.357520E+00	5.035950E+00	2.784250E+00
3.467610E+00	5.034690E+00	2.809900E+00
3.093150E+00	4.918930E+00	2.631730E+00
3.201570E+00	4.997160E+00	2.706510E+00
3.270780E+00	5.029950E+00	2.749910E+00
5.346940E+00	2.559500E+00	2.937260E+00
5.329240E+00	2.498670E+00	2.901430E+00
5.329110E+00	2.589550E+00	2.866780E+00
5.342930E+00	2.755040E+00	2.925760E+00
5.350970E+00	2.642700E+00	2.974270E+00
5.346090E+00	2.877200E+00	2.974320E+00
5.362420E+00	2.783500E+00	3.019250E+00
5.357090E+00	2.968450E+00	3.046290E+00
5.382420E+00	3.126610E+00	3.105700E+00
5.389390E+00	3.285390E+00	3.158360E+00
5.365160E+00	3.416740E+00	3.164840E+00
5.395380E+00	3.360420E+00	3.220710E+00
5.364650E+00	3.473850E+00	3.238850E+00
5.213110E+00	2.322460E+00	2.760990E+00
5.165980E+00	2.246480E+00	2.727500E+00
5.166730E+00	2.299590E+00	2.659210E+00
5.258310E+00	2.426770E+00	2.785760E+00
5.308730E+00	3.596570E+00	3.219970E+00
5.281820E+00	3.672970E+00	3.296860E+00
5.089480E+00	2.181850E+00	2.697010E+00
5.027800E+00	2.150070E+00	2.629530E+00
5.060900E+00	2.199370E+00	2.601110E+00
5.233100E+00	3.763450E+00	3.273020E+00
5.209580E+00	3.822170E+00	3.333060E+00
4.952030E+00	2.079410E+00	2.471240E+00
5.155310E+00	3.905210E+00	3.359010E+00
5.109780E+00	3.976150E+00	3.359500E+00
5.131590E+00	3.959400E+00	3.401900E+00
5.107410E+00	4.005400E+00	3.427690E+00
4.816130E+00	1.981750E+00	2.273510E+00
4.729650E+00	1.891360E+00	2.203210E+00
4.715570E+00	1.916760E+00	2.079210E+00
5.035130E+00	4.107230E+00	3.390540E+00
5.063330E+00	4.070810E+00	3.410310E+00
5.044550E+00	4.112210E+00	3.453830E+00
4.639900E+00	1.825850E+00	2.132480E+00
4.525890E+00	1.759570E+00	2.041690E+00
4.552410E+00	1.794080E+00	1.950590E+00
4.983550E+00	4.212900E+00	3.443290E+00
5.014840E+00	4.171200E+00	3.486960E+00
4.983190E+00	4.226990E+00	3.501250E+00
4.403310E+00	1.694560E+00	1.957480E+00
4.225170E+00	1.623420E+00	1.849960E+00
4.356280E+00	1.701580E+00	1.853250E+00
4.925510E+00	4.308670E+00	3.477070E+00
4.950430E+00	4.274600E+00	3.508690E+00
4.925110E+00	4.322730E+00	3.539530E+00
4.093550E+00	1.612320E+00	1.611330E+00
3.921370E+00	1.539130E+00	1.619010E+00
4.863740E+00	4.429850E+00	3.522180E+00
4.890240E+00	4.377420E+00	3.530930E+00
4.885570E+00	4.417000E+00	3.587410E+00
3.761450E+00	1.592440E+00	1.396780E+00
3.693800E+00	1.524810E+00	1.497120E+00
4.845720E+00	4.487200E+00	3.564330E+00
3.579640E+00	1.513920E+00	1.485730E+00
3.401610E+00	1.537490E+00	1.474770E+00
3.524910E+00	1.568280E+00	1.379280E+00
4.813870E+00	4.546790E+00	3.570370E+00
4.832540E+00	4.542520E+00	3.609060E+00
4.815090E+00	4.568430E+00	3.604570E+00
3.250980E+00	1.679290E+00	1.306220E+00
3.091480E+00	1.675380E+00	1.402640E+00
4.699660E+00	4.577830E+00	3.499090E+00
4.728360E+00	4.597010E+00	3.570100E+00
4.789500E+00	4.579670E+00	3.589670E+00
2.969700E+00	1.877090E+00	1.280610E+00
2.843750E+00	1.877420E+00	1.401800E+00
4.594440E+00	4.571220E+00	3.458270E+00
4.615250E+00	4.594630E+00	3.527270E+00
4.668050E+00	4.598600E+00	3.545320E+00
2.745570E+00	2.114090E+00	1.312000E+00
2.646100E+00	2.094750E+00	1.431890E+00
4.474940E+00	4.607360E+00	3.385400E+00
4.510690E+00	4.609320E+00	3.472510E+00
4.564880E+00	4.596300E+00	3.505600E+00
2.587990E+00	2.338580E+00	1.374210E+00
2.509210E+00	2.310880E+00	1.492530E+00
4.446910E+00	4.640960E+00	3.397130E+00
4.461590E+00	4.639600E+00	3.444810E+00
2.477430E+00	2.539180E+00	1.454740E+00
2.403960E+00	2.506950E+00	1.570180E+00
4.360520E+00	4.741110E+00	3.336000E+00
4.422310E+00	4.682400E+00	3.417490E+00
2.392270E+00	2.754090E+00	1.548090E+00
2.317360E+00	2.660280E+00	1.635870E+00
4.269540E+00	4.808230E+00	3.277580E+00
4.307450E+00	4.817750E+00	3.400610E+00
2.311880E+00	2.803240E+00	1.643020E+00
2.280910E+00	2.748440E+00	1.683770E+00
2.323800E+00	2.984510E+00	1.634170E+00
4.223610E+00	4.854340E+00	3.281110E+00
4.247040E+00	4.856540E+00	3.336630E+00
2.257200E+00	2.858400E+00	1.707830E+00
2.230790E+00	3.080820E+00	1.777040E+00
2.320010E+00	3.269820E+00	1.719240E+00
4.074890E+00	4.918960E+00	3.172330E+00
4.118080E+00	4.926550E+00	3.268010E+00
4.196860E+00	4.889680E+00	3.313060E+00
2.238350E+00	3.312020E+00	1.813540E+00
2.159230E+00	3.248600E+00	1.860720E+00
2.309880E+00	3.552410E+00	1.835270E+00
3.883860E+00	4.985250E+00	3.049370E+00
3.947820E+00	4.982360E+00	3.159560E+00
4.034140E+00	4.951960E+00	3.216740E+00
2.196850E+00	3.436060E+00	1.883720E+00
2.139130E+00	3.366090E+00	1.914340E+00
2.223190E+00	3.622110E+00	1.915750E+00
2.321330E+00	3.863510E+00	1.968810E+00
3.838710E+00	5.015830E+00	3.065120E+00
3.866550E+00	5.019460E+00	3.118210E+00
2.144500E+00	3.525940E+00	1.966930E+00
2.204160E+00	3.726540E+00	1.985590E+00
2.240660E+00	3.868800E+00	2.047450E+00
2.289120E+00	3.970400E+00	2.056500E+00
2.368520E+00	4.112540E+00	2.095570E+00
3.580190E+00	5.073190E+00	2.971830E+00
3.697960E+00	5.058490E+00	3.038940E+00
3.798230E+00	5.044550E+00	3.095480E+00
2.242200E+00	4.014950E+00	2.121330E+00
2.315420E+00	4.165200E+00	2.183020E+00
2.335270E+00	4.237630E+00	2.240260E+00
2.398960E+00	4.263610E+00	2.211460E+00
2.500100E+00	4.387050E+00	2.280520E+00
2.617850E+00	4.497960E+00	2.361170E+00
2.732370E+00	4.601790E+00	2.430640E+00
2.836060E+00	4.704480E+00	2.486150E+00
2.952290E+00	4.816990E+00	2.562850E+00
3.427010E+00	5.083640E+00	2.914100E+00
3.517920E+00	5.107970E+00	2.995870E+00
3.590610E+00	5.120120E+00	3.091510E+00
2.381340E+00	4.328730E+00	2.310510E+00
2.498810E+00	4.463140E+00	2.386340E+00
2.617240E+00	4.571910E+00	2.458660E+00
2.724440E+00	4.679260E+00	2.510900E+00
2.819300E+00	4.757850E+00	2.557520E+00
2.854330E+00	4.816450E+00	2.609770E+00
2.909340E+00	4.857080E+00	2.625270E+00
2.973550E+00	4.912260E+00	2.653780E+00
3.085850E+00	4.991720E+00	2.722140E+00
3.236110E+00	5.057830E+00	2.805750E+00
3.287960E+00	5.109010E+00	2.925020E+00
3.351280E+00	5.146010E+00	3.025910E+00
3.466020E+00	5.137640E+00	3.040380E+00
2.861530E+00	4.882600E+00	2.673220E+00
2.964020E+00	4.978830E+00	2.732620E+00
3.077870E+00	5.046720E+00	2.815780E+00
3.176660E+00	5.102360E+00	2.904870E+00
3.244590E+00	5.143100E+00	2.983710E+00
5.268820E+00	2.295610E+00	2.954840E+00
5.223400E+00	2.243950E+00	2.900270E+00
5.243740E+00	2.316460E+00	2.856670E+00
5.310760E+00	2.422560E+00	2.907580E+00
5.315980E+00	2.375530E+00	2.981850E+00
5.354140E+00	2.509640E+00	3.000730E+00
5.372570E+00	2.659660E+00	3.072400E+00
5.392980E+00	2.804180E+00	3.117990E+00
5.397020E+00	2.961900E+00	3.167640E+00
5.418940E+00	3.106150E+00	3.211260E+00
5.424680E+00	3.240360E+00	3.256970E+00
5.419700E+00	3.353180E+00	3.295220E+00
5.398830E+00	3.456050E+00	3.347340E+00
5.181030E+00	2.188520E+00	2.896590E+00
5.123770E+00	2.159600E+00	2.831750E+00
5.157930E+00	2.202030E+00	2.803040E+00
5.340810E+00	3.571350E+00	3.316530E+00
5.312980E+00	3.646610E+00	3.395110E+00
5.033050E+00	2.124620E+00	2.730320E+00
5.259590E+00	3.751880E+00	3.373900E+00
5.216260E+00	3.826420E+00	3.400100E+00
5.248190E+00	3.783540E+00	3.451720E+00
5.206110E+00	3.857240E+00	3.479250E+00
4.923150E+00	2.032080E+00	2.569300E+00
4.835840E+00	1.957090E+00	2.513720E+00
4.832070E+00	1.968780E+00	2.397910E+00
5.152260E+00	3.940570E+00	3.458410E+00
5.139740E+00	3.985210E+00	3.511610E+00
4.773820E+00	1.897010E+00	2.462400E+00
4.686760E+00	1.826080E+00	2.377120E+00
4.708310E+00	1.858710E+00	2.294650E+00
5.101630E+00	4.056790E+00	3.534650E+00
5.060650E+00	4.119760E+00	3.536050E+00
5.089830E+00	4.108960E+00	3.585490E+00
5.065700E+00	4.154180E+00	3.607690E+00
4.571000E+00	1.754790E+00	2.274500E+00
4.462390E+00	1.683230E+00	2.193030E+00
4.489840E+00	1.716600E+00	2.111320E+00
4.987610E+00	4.251260E+00	3.574140E+00
5.020180E+00	4.211540E+00	3.585080E+00
5.009580E+00	4.247440E+00	3.641760E+00
4.324230E+00	1.626400E+00	2.124240E+00
4.134330E+00	1.552260E+00	2.011640E+00
4.276700E+00	1.621980E+00	2.014680E+00
4.969780E+00	4.290940E+00	3.624140E+00
4.021120E+00	1.523610E+00	1.805310E+00
3.891290E+00	1.485310E+00	1.839100E+00
4.929210E+00	4.360300E+00	3.652260E+00
4.893550E+00	4.439300E+00	3.670140E+00
3.727150E+00	1.448510E+00	1.784790E+00
3.580280E+00	1.423790E+00	1.795610E+00
3.616460E+00	1.448140E+00	1.706180E+00
3.701650E+00	1.476890E+00	1.636130E+00
4.860380E+00	4.510280E+00	3.658540E+00
4.889470E+00	4.473990E+00	3.735320E+00
4.863240E+00	4.525750E+00	3.726430E+00
3.469320E+00	1.470390E+00	1.639480E+00
3.308030E+00	1.460010E+00	1.710140E+00
4.819450E+00	4.577490E+00	3.675230E+00
3.205890E+00	1.540540E+00	1.546960E+00
3.055600E+00	1.550770E+00	1.652320E+00
4.767690E+00	4.615940E+00	3.644230E+00
4.766720E+00	4.637910E+00	3.737580E+00
2.949890E+00	1.688640E+00	1.516470E+00
2.826760E+00	1.699020E+00	1.632420E+00
4.641050E+00	4.625130E+00	3.590770E+00
4.663740E+00	4.645180E+00	3.659590E+00
4.718230E+00	4.643110E+00	3.686860E+00
2.732050E+00	1.877420E+00	1.521840E+00
2.636840E+00	1.875330E+00	1.647520E+00
4.539390E+00	4.628640E+00	3.548180E+00
4.567060E+00	4.655540E+00	3.616570E+00
4.615400E+00	4.649230E+00	3.639020E+00
2.566010E+00	2.084260E+00	1.559280E+00
2.474860E+00	2.068870E+00	1.675250E+00
4.451970E+00	4.685040E+00	3.518900E+00
4.510560E+00	4.668150E+00	3.583660E+00
2.430900E+00	2.285960E+00	1.611430E+00
2.363940E+00	2.263930E+00	1.736830E+00
4.379460E+00	4.755270E+00	3.466590E+00
4.412740E+00	4.764960E+00	3.583070E+00
2.330620E+00	2.471260E+00	1.676780E+00
2.269500E+00	2.445770E+00	1.786730E+00
4.337900E+00	4.804180E+00	3.473520E+00
4.357650E+00	4.801500E+00	3.529670E+00
2.246150E+00	2.664930E+00	1.740490E+00
2.216610E+00	2.564700E+00	1.820070E+00
4.231460E+00	4.894610E+00	3.446730E+00
4.309760E+00	4.839980E+00	3.504530E+00
2.166980E+00	2.676680E+00	1.843640E+00
2.107180E+00	2.848350E+00	1.892510E+00
2.184440E+00	2.864930E+00	1.801930E+00
4.170630E+00	4.930040E+00	3.365270E+00
4.170590E+00	4.943910E+00	3.434220E+00
2.130490E+00	3.051530E+00	1.871530E+00
2.053770E+00	3.014570E+00	1.960020E+00
3.992470E+00	4.987500E+00	3.258840E+00
4.043720E+00	4.997770E+00	3.351660E+00
4.127920E+00	4.967480E+00	3.398190E+00
2.077110E+00	3.265580E+00	1.953010E+00
1.998840E+00	3.157060E+00	2.034060E+00
3.845570E+00	5.052380E+00	3.211670E+00
3.944980E+00	5.027240E+00	3.294030E+00
2.007350E+00	3.301180E+00	2.047540E+00
1.965280E+00	3.241790E+00	2.074400E+00
2.051290E+00	3.492860E+00	2.061530E+00
2.139900E+00	3.763860E+00	2.078010E+00
3.719810E+00	5.090530E+00	3.165780E+00
3.771170E+00	5.112390E+00	3.291870E+00
1.966170E+00	3.360350E+00	2.106430E+00
1.982870E+00	3.538060E+00	2.134290E+00
2.036670E+00	3.667620E+00	2.119020E+00
2.076320E+00	3.814320E+00	2.167930E+00
2.145920E+00	3.977800E+00	2.180200E+00
2.248640E+00	4.175370E+00	2.255720E+00
3.644580E+00	5.122510E+00	3.180650E+00
3.676710E+00	5.127920E+00	3.243290E+00
1.979660E+00	3.707820E+00	2.193350E+00
2.061460E+00	3.934950E+00	2.242000E+00
2.138370E+00	4.073910E+00	2.266250E+00
2.176680E+00	4.169540E+00	2.322440E+00
2.228840E+00	4.231910E+00	2.336140E+00
2.291370E+00	4.306790E+00	2.367910E+00
2.392770E+00	4.427160E+00	2.422390E+00
2.504260E+00	4.541430E+00	2.486410E+00
2.612870E+00	4.651220E+00	2.544420E+00
2.730090E+00	4.768920E+00	2.621200E+00
3.416900E+00	5.162640E+00	3.094780E+00
3.482140E+00	5.175420E+00	3.181700E+00
3.598650E+00	5.151480E+00	3.220580E+00
2.192760E+00	4.259590E+00	2.399440E+00
2.291980E+00	4.392930E+00	2.460520E+00
2.397750E+00	4.506770E+00	2.519510E+00
2.504480E+00	4.617250E+00	2.578570E+00
2.597860E+00	4.703960E+00	2.619190E+00
2.635690E+00	4.763090E+00	2.668790E+00
2.693040E+00	4.805160E+00	2.683260E+00
2.753850E+00	4.864370E+00	2.706000E+00
2.852230E+00	4.957130E+00	2.759310E+00
2.958390E+00	5.030930E+00	2.829920E+00
3.061600E+00	5.089710E+00	2.916690E+00
3.152920E+00	5.142540E+00	2.996690E+00
3.245820E+00	5.182700E+00	3.102720E+00
3.363820E+00	5.182160E+00	3.150550E+00
2.644950E+00	4.827090E+00	2.729200E+00
2.744540E+00	4.929790E+00	2.783920E+00
2.849540E+00	5.008730E+00	2.860420E+00
2.955830E+00	5.074530E+00	2.935120E+00
3.052540E+00	5.130680E+00	3.009620E+00
3.131640E+00	5.167470E+00	3.083450E+00
5.237260E+00	2.238320E+00	2.992930E+00
5.304050E+00	2.314590E+00	3.038890E+00
5.367680E+00	2.415570E+00	3.124420E+00
5.387620E+00	2.558380E+00	3.126530E+00
5.396370E+00	2.681340E+00	3.182880E+00
5.418350E+00	2.813290E+00	3.223890E+00
5.428370E+00	2.952080E+00	3.272400E+00
5.457570E+00	3.084110E+00	3.307600E+00
5.456010E+00	3.214910E+00	3.349870E+00
5.450450E+00	3.330380E+00	3.389450E+00
5.429690E+00	3.427650E+00	3.443980E+00
5.121760E+00	2.141520E+00	2.906870E+00
5.189830E+00	2.180450E+00	2.958610E+00
5.374710E+00	3.542630E+00	3.414160E+00
5.343830E+00	3.613230E+00	3.487780E+00
5.010760E+00	2.080920E+00	2.865840E+00
4.929260E+00	2.012800E+00	2.800930E+00
4.938140E+00	2.020070E+00	2.689320E+00
5.290470E+00	3.707580E+00	3.472030E+00
5.267540E+00	3.776700E+00	3.527760E+00
5.244310E+00	3.847190E+00	3.580820E+00
4.875710E+00	1.970400E+00	2.801920E+00
4.787070E+00	1.889430E+00	2.686900E+00
4.816240E+00	1.928400E+00	2.609290E+00
5.190540E+00	3.930610E+00	3.557230E+00
5.159810E+00	3.997090E+00	3.571040E+00
5.199480E+00	3.974000E+00	3.623390E+00
5.167580E+00	4.029320E+00	3.630540E+00
4.709070E+00	1.827250E+00	2.598780E+00
4.610440E+00	1.758720E+00	2.503520E+00
4.654610E+00	1.788510E+00	2.442150E+00
5.127890E+00	4.095850E+00	3.662470E+00
5.091860E+00	4.151630E+00	3.698320E+00
4.508400E+00	1.686380E+00	2.423010E+00
4.390410E+00	1.637090E+00	2.369530E+00
4.421190E+00	1.661190E+00	2.275920E+00
5.050320E+00	4.203860E+00	3.691330E+00
5.006380E+00	4.260560E+00	3.731300E+00
4.239500E+00	1.578290E+00	2.298140E+00
4.053810E+00	1.494640E+00	2.206440E+00
4.185740E+00	1.555400E+00	2.177020E+00
4.968100E+00	4.305240E+00	3.716020E+00
4.984760E+00	4.291490E+00	3.773060E+00
4.963070E+00	4.329960E+00	3.789980E+00
3.879400E+00	1.473470E+00	1.982040E+00
3.816210E+00	1.435640E+00	2.090940E+00
4.907200E+00	4.434200E+00	3.746000E+00
4.926500E+00	4.393330E+00	3.761950E+00
4.925180E+00	4.445920E+00	3.820510E+00
3.703320E+00	1.399760E+00	2.076090E+00
3.544360E+00	1.386920E+00	2.062930E+00
3.653480E+00	1.409620E+00	1.970300E+00
4.852520E+00	4.563650E+00	3.780040E+00
4.892690E+00	4.508140E+00	3.801700E+00
4.890400E+00	4.555530E+00	3.853530E+00
3.416060E+00	1.415880E+00	1.884160E+00
3.270740E+00	1.403330E+00	1.974710E+00
4.812110E+00	4.617170E+00	3.774480E+00
4.851050E+00	4.619900E+00	3.866460E+00
3.161640E+00	1.459860E+00	1.806340E+00
3.031550E+00	1.469040E+00	1.921400E+00
4.787320E+00	4.648710E+00	3.784760E+00
4.803590E+00	4.652800E+00	3.828330E+00
2.925130E+00	1.558430E+00	1.764500E+00
2.812640E+00	1.565980E+00	1.885740E+00
4.680110E+00	4.660860E+00	3.731010E+00
4.704410E+00	4.674380E+00	3.804510E+00
4.766380E+00	4.670300E+00	3.822140E+00
2.718790E+00	1.701490E+00	1.754330E+00
2.629800E+00	1.705040E+00	1.884160E+00
4.585760E+00	4.671730E+00	3.690050E+00
4.603240E+00	4.684700E+00	3.760710E+00
4.650080E+00	4.676610E+00	3.775770E+00
2.547750E+00	1.870830E+00	1.772190E+00
2.464550E+00	1.859160E+00	1.897230E+00
4.465480E+00	4.722420E+00	3.623950E+00
4.499820E+00	4.717610E+00	3.713010E+00
4.554060E+00	4.696500E+00	3.741660E+00
2.408430E+00	2.057230E+00	1.810130E+00
2.334070E+00	2.041120E+00	1.926120E+00
4.439100E+00	4.756190E+00	3.645700E+00
4.451380E+00	4.753540E+00	3.692980E+00
2.296890E+00	2.251770E+00	1.855540E+00
2.227440E+00	2.229920E+00	1.966040E+00
4.349960E+00	4.852190E+00	3.619720E+00
4.414900E+00	4.792370E+00	3.677630E+00
2.188070E+00	2.456810E+00	1.897790E+00
2.161650E+00	2.350550E+00	1.986490E+00
4.285600E+00	4.882360E+00	3.551600E+00
4.294360E+00	4.901710E+00	3.604670E+00
2.112690E+00	2.468480E+00	2.011280E+00
2.041810E+00	2.636310E+00	2.039530E+00
2.101450E+00	2.652050E+00	1.934570E+00
4.158380E+00	4.979380E+00	3.532000E+00
4.246940E+00	4.927850E+00	3.575730E+00
2.046230E+00	2.819150E+00	1.992300E+00
1.979710E+00	2.788780E+00	2.090480E+00
4.092660E+00	4.998180E+00	3.464460E+00
4.093230E+00	5.018350E+00	3.529030E+00
1.981150E+00	2.973010E+00	2.053340E+00
1.904370E+00	2.935140E+00	2.133480E+00
3.868840E+00	5.084290E+00	3.332640E+00
3.947390E+00	5.067060E+00	3.444550E+00
4.043520E+00	5.031980E+00	3.498320E+00
1.919190E+00	3.160260E+00	2.114620E+00
1.875260E+00	3.046450E+00	2.174000E+00
3.823610E+00	5.114850E+00	3.355060E+00
3.857170E+00	5.111210E+00	3.406180E+00
1.849150E+00	3.178300E+00	2.193620E+00
1.842370E+00	3.318220E+00	2.235070E+00
1.903740E+00	3.428700E+00	2.188420E+00
3.659460E+00	5.173540E+00	3.345160E+00
3.787520E+00	5.140060E+00	3.392570E+00
1.843180E+00	3.463060E+00	2.270360E+00
1.841030E+00	3.610110E+00	2.298930E+00
1.891820E+00	3.652810E+00	2.256210E+00
1.971260E+00	3.867990E+00	2.299500E+00
2.064370E+00	4.086220E+00	2.355300E+00
3.558380E+00	5.189540E+00	3.274850E+00
3.566020E+00	5.210250E+00	3.330300E+00
1.870770E+00	3.771940E+00	2.350590E+00
1.943190E+00	3.971010E+00	2.368460E+00
1.977880E+00	4.074580E+00	2.418500E+00
2.032780E+00	4.142620E+00	2.431090E+00
2.095500E+00	4.226150E+00	2.455060E+00
2.193280E+00	4.353860E+00	2.501360E+00
2.293190E+00	4.470740E+00	2.556310E+00
2.398550E+00	4.580440E+00	2.614330E+00
2.507180E+00	4.710410E+00	2.678820E+00
3.308360E+00	5.205030E+00	3.197280E+00
3.370050E+00	5.225360E+00	3.279700E+00
3.498080E+00	5.221010E+00	3.304180E+00
1.991080E+00	4.169690E+00	2.488840E+00
2.091070E+00	4.310110E+00	2.544870E+00
2.188470E+00	4.432260E+00	2.594560E+00
2.292910E+00	4.543730E+00	2.651420E+00
2.383520E+00	4.634720E+00	2.683360E+00
2.416470E+00	4.697900E+00	2.725530E+00
2.469360E+00	4.743010E+00	2.738450E+00
2.533810E+00	4.803590E+00	2.766520E+00
2.637510E+00	4.900920E+00	2.819440E+00
2.743610E+00	4.982450E+00	2.889410E+00
2.852480E+00	5.054110E+00	2.965460E+00
2.959680E+00	5.117580E+00	3.033610E+00
3.054890E+00	5.159890E+00	3.113250E+00
3.137660E+00	5.196890E+00	3.190100E+00
3.246370E+00	5.224690E+00	3.232980E+00
2.422800E+00	4.761240E+00	2.789840E+00
2.525110E+00	4.870620E+00	2.857590E+00
2.636900E+00	4.960960E+00	2.924050E+00
2.748500E+00	5.030700E+00	2.990680E+00
2.860840E+00	5.096970E+00	3.073500E+00
2.977740E+00	5.152200E+00	3.152600E+00
3.056040E+00	5.181090E+00	3.189970E+00
5.386380E+00	2.373310E+00	3.253550E+00
5.366000E+00	2.333560E+00	3.241770E+00
5.371680E+00	2.364260E+00	3.203250E+00
5.393870E+00	2.424990E+00	3.247960E+00
5.227730E+00	2.192110E+00	3.168290E+00
5.165960E+00	2.143020E+00	3.121810E+00
5.195300E+00	2.179040E+00	3.046450E+00
5.303400E+00	2.279860E+00	3.153520E+00
5.408930E+00	2.557750E+00	3.255710E+00
5.416960E+00	2.705200E+00	3.272280E+00
5.451760E+00	2.805880E+00	3.318810E+00
5.464150E+00	2.939240E+00	3.375730E+00
5.488400E+00	3.072460E+00	3.408250E+00
5.481610E+00	3.198610E+00	3.443790E+00
5.477090E+00	3.309540E+00	3.482410E+00
5.460450E+00	3.407010E+00	3.534500E+00
5.108950E+00	2.107750E+00	3.149230E+00
5.046010E+00	2.082930E+00	3.087220E+00
5.088010E+00	2.110300E+00	3.024700E+00
5.408500E+00	3.517140E+00	3.502060E+00
5.381830E+00	3.585620E+00	3.553920E+00
4.970270E+00	2.029820E+00	2.984160E+00
5.330670E+00	3.683990E+00	3.579670E+00
5.289230E+00	3.779600E+00	3.602050E+00
5.278350E+00	3.824000E+00	3.647450E+00
4.797050E+00	1.881900E+00	2.853240E+00
4.733140E+00	1.823900E+00	2.813890E+00
4.742520E+00	1.838660E+00	2.713840E+00
4.848590E+00	1.935930E+00	2.869950E+00
5.247930E+00	3.903510E+00	3.671090E+00
5.217930E+00	3.987870E+00	3.695760E+00
5.186050E+00	4.040730E+00	3.704170E+00
5.222750E+00	4.015170E+00	3.756340E+00
5.182610E+00	4.067570E+00	3.776340E+00
4.559320E+00	1.691880E+00	2.705310E+00
4.447520E+00	1.638690E+00	2.646280E+00
4.522520E+00	1.676400E+00	2.619240E+00
4.573710E+00	1.723280E+00	2.575200E+00
4.632440E+00	1.745120E+00	2.749230E+00
5.086060E+00	4.169130E+00	3.759420E+00
5.124070E+00	4.125160E+00	3.763780E+00
5.109070E+00	4.159210E+00	3.820170E+00
4.340240E+00	1.609500E+00	2.451940E+00
4.258200E+00	1.573310E+00	2.509490E+00
5.062420E+00	4.210390E+00	3.809560E+00
4.144100E+00	1.518060E+00	2.468970E+00
3.982430E+00	1.458950E+00	2.425150E+00
4.098230E+00	1.499910E+00	2.364390E+00
5.017090E+00	4.278410E+00	3.847670E+00
4.989930E+00	4.330550E+00	3.876430E+00
3.815140E+00	1.426590E+00	2.218160E+00
3.755010E+00	1.386380E+00	2.315440E+00
4.970420E+00	4.385210E+00	3.881670E+00
4.961580E+00	4.445960E+00	3.912260E+00
3.647090E+00	1.361370E+00	2.313570E+00
3.494260E+00	1.345010E+00	2.311330E+00
3.600190E+00	1.371800E+00	2.218950E+00
4.939140E+00	4.506480E+00	3.912150E+00
4.909090E+00	4.588080E+00	3.932620E+00
3.373590E+00	1.364350E+00	2.141230E+00
3.238800E+00	1.351710E+00	2.236870E+00
4.882630E+00	4.633200E+00	3.928870E+00
4.897890E+00	4.631570E+00	3.968770E+00
4.882170E+00	4.651230E+00	3.965860E+00
3.135340E+00	1.400900E+00	2.080890E+00
3.014450E+00	1.394010E+00	2.187370E+00
4.794120E+00	4.689140E+00	3.922440E+00
4.856080E+00	4.661780E+00	3.948690E+00
2.912720E+00	1.466400E+00	2.032110E+00
2.813680E+00	1.465950E+00	2.154250E+00
4.741060E+00	4.697090E+00	3.880390E+00
4.738920E+00	4.710680E+00	3.938870E+00
2.712380E+00	1.562860E+00	2.006900E+00
2.628120E+00	1.559470E+00	2.131870E+00
4.626750E+00	4.699780E+00	3.820500E+00
4.652090E+00	4.709230E+00	3.865980E+00
4.693890E+00	4.716590E+00	3.932850E+00
2.540590E+00	1.695590E+00	2.005130E+00
2.465500E+00	1.682670E+00	2.132010E+00
4.524610E+00	4.727680E+00	3.790740E+00
4.554650E+00	4.746370E+00	3.860620E+00
4.609370E+00	4.727050E+00	3.873580E+00
2.388360E+00	1.843690E+00	2.016390E+00
2.318500E+00	1.827980E+00	2.140250E+00
4.434070E+00	4.802870E+00	3.787270E+00
4.496390E+00	4.767150E+00	3.832990E+00
2.265390E+00	2.030360E+00	2.050820E+00
2.193470E+00	2.002240E+00	2.174100E+00
4.388220E+00	4.836270E+00	3.724360E+00
4.388530E+00	4.854150E+00	3.776640E+00
2.144270E+00	2.249420E+00	2.090470E+00
2.089740E+00	2.151120E+00	2.206800E+00
4.287860E+00	4.934100E+00	3.675000E+00
4.350790E+00	4.889480E+00	3.740980E+00
2.062160E+00	2.292780E+00	2.174420E+00
2.043580E+00	2.243490E+00	2.234120E+00
2.038170E+00	2.454480E+00	2.125650E+00
4.219610E+00	4.978970E+00	3.638580E+00
4.225650E+00	5.009760E+00	3.751640E+00
1.995610E+00	2.347670E+00	2.230650E+00
1.929940E+00	2.547020E+00	2.229520E+00
1.975840E+00	2.633440E+00	2.126750E+00
4.078720E+00	5.068740E+00	3.610840E+00
4.160720E+00	5.037910E+00	3.670870E+00
1.908810E+00	2.754140E+00	2.181110E+00
1.847580E+00	2.717940E+00	2.276850E+00
4.008030E+00	5.071670E+00	3.551690E+00
4.012230E+00	5.097250E+00	3.604750E+00
1.834270E+00	2.942340E+00	2.226360E+00
1.805330E+00	2.826060E+00	2.305320E+00
3.849550E+00	5.143270E+00	3.497900E+00
3.951730E+00	5.114060E+00	3.570140E+00
1.770910E+00	2.953710E+00	2.323100E+00
1.750160E+00	3.095010E+00	2.347440E+00
1.791740E+00	3.207980E+00	2.279110E+00
3.747380E+00	5.176350E+00	3.459450E+00
3.778380E+00	5.215330E+00	3.557940E+00
1.731120E+00	3.247860E+00	2.363820E+00
1.729810E+00	3.409020E+00	2.397410E+00
1.787480E+00	3.510480E+00	2.346950E+00
3.553930E+00	5.241920E+00	3.404580E+00
3.663520E+00	5.222890E+00	3.484390E+00
1.721800E+00	3.552410E+00	2.418610E+00
1.724770E+00	3.685750E+00	2.449140E+00
1.785400E+00	3.730320E+00	2.415920E+00
1.864690E+00	3.981090E+00	2.451400E+00
3.452270E+00	5.257020E+00	3.375660E+00
3.469070E+00	5.298260E+00	3.481380E+00
1.755020E+00	3.818980E+00	2.488600E+00
1.782020E+00	3.967870E+00	2.520160E+00
1.832020E+00	4.043110E+00	2.526190E+00
1.893100E+00	4.132950E+00	2.544800E+00
1.986700E+00	4.268250E+00	2.584530E+00
2.081300E+00	4.387770E+00	2.632200E+00
2.177010E+00	4.506650E+00	2.692180E+00
2.300660E+00	4.642360E+00	2.738780E+00
3.164780E+00	5.235440E+00	3.277020E+00
3.237260E+00	5.268390E+00	3.335330E+00
3.356810E+00	5.279940E+00	3.415590E+00
1.791060E+00	4.070660E+00	2.584260E+00
1.883960E+00	4.223980E+00	2.628150E+00
1.979720E+00	4.351880E+00	2.671810E+00
2.065840E+00	4.444420E+00	2.703570E+00
2.107400E+00	4.515960E+00	2.749340E+00
2.186020E+00	4.582230E+00	2.757290E+00
2.221460E+00	4.653940E+00	2.793240E+00
2.307240E+00	4.732080E+00	2.826310E+00
2.401250E+00	4.834940E+00	2.891220E+00
2.517620E+00	4.947990E+00	2.975620E+00
2.654690E+00	5.012040E+00	3.016510E+00
2.750460E+00	5.069950E+00	3.096570E+00
2.876690E+00	5.140220E+00	3.209320E+00
3.045870E+00	5.209520E+00	3.272950E+00
2.925100E+00	5.199160E+00	3.322530E+00
3.142820E+00	5.250390E+00	3.328560E+00
2.114300E+00	4.593860E+00	2.810380E+00
2.203670E+00	4.708180E+00	2.856920E+00
2.291060E+00	4.784200E+00	2.892680E+00
2.329370E+00	4.846570E+00	2.939670E+00
2.403760E+00	4.897780E+00	2.962180E+00
2.431390E+00	4.941380E+00	3.009430E+00
2.483420E+00	4.987590E+00	3.070990E+00
2.621980E+00	5.037450E+00	3.114210E+00
2.745240E+00	5.101070E+00	3.208590E+00
2.820600E+00	5.151590E+00	3.285860E+00
2.339770E+00	4.909240E+00	3.009640E+00
2.411850E+00	4.956400E+00	3.048170E+00
5.355160E+00	2.301920E+00	3.350410E+00
5.324730E+00	2.268100E+00	3.332290E+00
5.339770E+00	2.291370E+00	3.279840E+00
5.388530E+00	2.371810E+00	3.328830E+00
5.411370E+00	2.471720E+00	3.326550E+00
5.416460E+00	2.457680E+00	3.404000E+00
5.436890E+00	2.557990E+00	3.404500E+00
5.183900E+00	2.150280E+00	3.227470E+00
5.263820E+00	2.227330E+00	3.296320E+00
5.440390E+00	2.681090E+00	3.362120E+00
5.479680E+00	2.804220E+00	3.424250E+00
5.496150E+00	2.948260E+00	3.498720E+00
5.510020E+00	3.089790E+00	3.493810E+00
5.505590E+00	3.189300E+00	3.534010E+00
5.506740E+00	3.294420E+00	3.570530E+00
5.494240E+00	3.383060E+00	3.627260E+00
5.032220E+00	2.065700E+00	3.180650E+00
5.116230E+00	2.109980E+00	3.258310E+00
5.441590E+00	3.505370E+00	3.595390E+00
5.393320E+00	3.595800E+00	3.616570E+00
5.432460E+00	3.553000E+00	3.667180E+00
5.388220E+00	3.640790E+00	3.694790E+00
4.822730E+00	1.859340E+00	3.121710E+00
4.770840E+00	1.816870E+00	3.080490E+00
4.809160E+00	1.859100E+00	3.049690E+00
4.834200E+00	1.901220E+00	2.977710E+00
4.862510E+00	1.906690E+00	3.130210E+00
4.904080E+00	1.970030E+00	2.997330E+00
4.934700E+00	1.986600E+00	3.123690E+00
5.325470E+00	3.754430E+00	3.678910E+00
5.292780E+00	3.827650E+00	3.703370E+00
5.328330E+00	3.794440E+00	3.749020E+00
5.298220E+00	3.859900E+00	3.764170E+00
4.693000E+00	1.761060E+00	2.993040E+00
4.597730E+00	1.700620E+00	2.949780E+00
4.602070E+00	1.715300E+00	2.822370E+00
4.738420E+00	1.802900E+00	2.935340E+00
5.270150E+00	3.950640E+00	3.791200E+00
5.239990E+00	4.022550E+00	3.815320E+00
5.221030E+00	4.063600E+00	3.871320E+00
4.506950E+00	1.649140E+00	2.902270E+00
4.376190E+00	1.610530E+00	2.857550E+00
4.477570E+00	1.645440E+00	2.792050E+00
5.158590E+00	4.117890E+00	3.848020E+00
5.116970E+00	4.175530E+00	3.909100E+00
4.243530E+00	1.558990E+00	2.620800E+00
4.179900E+00	1.525840E+00	2.713680E+00
5.069170E+00	4.230260E+00	3.892940E+00
5.087300E+00	4.217080E+00	3.940380E+00
5.061290E+00	4.256990E+00	3.961220E+00
4.056810E+00	1.471760E+00	2.703830E+00
3.906700E+00	1.423430E+00	2.622460E+00
4.025340E+00	1.465490E+00	2.580440E+00
4.994220E+00	4.347300E+00	3.919180E+00
5.018310E+00	4.313830E+00	3.940790E+00
5.006610E+00	4.357350E+00	3.976990E+00
3.758680E+00	1.373220E+00	2.443070E+00
3.732300E+00	1.347620E+00	2.595560E+00
4.970100E+00	4.465300E+00	3.958220E+00
4.996850E+00	4.422710E+00	4.002450E+00
4.982470E+00	4.487490E+00	4.015570E+00
3.576800E+00	1.322390E+00	2.559220E+00
3.426760E+00	1.296300E+00	2.544400E+00
3.550320E+00	1.330830E+00	2.469130E+00
4.920020E+00	4.611410E+00	4.005310E+00
4.962280E+00	4.556310E+00	4.035490E+00
4.942580E+00	4.621260E+00	4.069690E+00
3.333460E+00	1.313310E+00	2.389310E+00
3.203280E+00	1.301160E+00	2.483210E+00
4.881550E+00	4.666850E+00	4.047930E+00
3.112490E+00	1.334850E+00	2.335530E+00
3.001680E+00	1.323800E+00	2.439490E+00
4.831020E+00	4.690450E+00	3.998530E+00
4.830810E+00	4.704320E+00	4.054170E+00
2.910270E+00	1.382080E+00	2.296610E+00
2.816770E+00	1.371410E+00	2.412210E+00
4.726730E+00	4.726810E+00	4.030320E+00
4.792920E+00	4.716090E+00	4.040860E+00
2.724000E+00	1.453170E+00	2.271980E+00
2.643290E+00	1.442730E+00	2.392360E+00
4.622700E+00	4.748210E+00	3.991870E+00
4.669260E+00	4.738420E+00	4.025460E+00
2.545750E+00	1.543760E+00	2.251300E+00
2.471400E+00	1.528500E+00	2.374360E+00
4.583400E+00	4.757090E+00	3.943720E+00
4.578470E+00	4.772640E+00	4.005210E+00
2.388850E+00	1.662100E+00	2.249240E+00
2.318710E+00	1.646960E+00	2.381110E+00
4.467300E+00	4.811590E+00	3.872360E+00
4.492380E+00	4.818680E+00	3.954930E+00
4.548480E+00	4.785180E+00	3.985760E+00
2.243630E+00	1.804720E+00	2.261920E+00
2.171650E+00	1.786660E+00	2.397390E+00
4.380450E+00	4.899370E+00	3.834600E+00
4.434250E+00	4.863520E+00	3.904370E+00
2.125840E+00	1.975040E+00	2.295440E+00
2.050390E+00	1.953400E+00	2.423680E+00
4.304930E+00	4.966350E+00	3.800430E+00
4.341970E+00	4.976940E+00	3.880830E+00
2.011280E+00	2.171530E+00	2.324550E+00
1.943200E+00	2.099800E+00	2.454100E+00
4.256870E+00	5.020530E+00	3.821090E+00
4.283170E+00	5.044700E+00	3.896050E+00
1.923690E+00	2.222180E+00	2.413470E+00
1.892790E+00	2.184070E+00	2.470680E+00
1.905820E+00	2.372800E+00	2.345770E+00
4.115710E+00	5.082020E+00	3.707270E+00
4.146220E+00	5.099720E+00	3.798350E+00
4.216610E+00	5.071460E+00	3.846710E+00
1.859580E+00	2.289680E+00	2.460170E+00
1.804400E+00	2.484840E+00	2.441280E+00
1.849530E+00	2.564410E+00	2.334580E+00
3.995450E+00	5.137110E+00	3.671650E+00
4.070390E+00	5.124220E+00	3.744600E+00
1.776400E+00	2.726740E+00	2.382390E+00
1.744860E+00	2.610340E+00	2.464860E+00
3.888570E+00	5.188490E+00	3.617090E+00
3.929160E+00	5.209690E+00	3.736250E+00
1.704480E+00	2.742120E+00	2.483260E+00
1.660340E+00	2.875850E+00	2.485840E+00
1.706460E+00	2.987510E+00	2.412810E+00
3.826260E+00	5.228360E+00	3.623010E+00
3.852980E+00	5.236280E+00	3.675570E+00
1.635990E+00	3.025070E+00	2.501430E+00
1.595080E+00	3.215910E+00	2.516440E+00
1.668780E+00	3.302080E+00	2.444760E+00
3.575010E+00	5.286570E+00	3.521040E+00
3.679760E+00	5.275600E+00	3.586530E+00
3.780520E+00	5.262730E+00	3.646160E+00
1.621700E+00	3.383060E+00	2.512660E+00
1.588260E+00	3.326390E+00	2.544760E+00
1.655580E+00	3.612150E+00	2.493030E+00
3.520830E+00	5.326660E+00	3.546110E+00
3.575100E+00	5.349580E+00	3.623460E+00
1.585640E+00	3.455770E+00	2.555710E+00
1.586740E+00	3.615930E+00	2.562270E+00
1.626980E+00	3.719750E+00	2.558570E+00
1.687440E+00	3.878370E+00	2.564370E+00
3.246000E+00	5.314710E+00	3.452730E+00
3.355340E+00	5.333470E+00	3.519170E+00
3.460590E+00	5.355240E+00	3.573590E+00
1.586160E+00	3.763150E+00	2.618710E+00
1.625800E+00	3.932240E+00	2.629300E+00
1.632390E+00	4.006540E+00	2.663630E+00
1.691660E+00	4.034400E+00	2.633360E+00
1.778620E+00	4.173490E+00	2.671450E+00
1.876410E+00	4.309480E+00	2.713830E+00
1.982850E+00	4.455780E+00	2.768640E+00
3.013500E+00	5.235570E+00	3.357530E+00
3.114680E+00	5.271080E+00	3.405370E+00
3.167820E+00	5.327600E+00	3.492650E+00
3.236920E+00	5.371750E+00	3.542240E+00
1.666630E+00	4.107500E+00	2.709620E+00
1.768910E+00	4.263850E+00	2.751960E+00
1.861150E+00	4.371110E+00	2.780590E+00
1.894100E+00	4.442470E+00	2.820760E+00
1.944740E+00	4.492700E+00	2.829450E+00
2.001010E+00	4.558180E+00	2.846920E+00
2.085160E+00	4.672260E+00	2.895500E+00
2.209430E+00	4.798130E+00	2.952130E+00
2.535770E+00	5.046010E+00	3.207050E+00
2.659230E+00	5.085780E+00	3.234170E+00
2.736380E+00	5.132070E+00	3.297920E+00
2.821940E+00	5.184000E+00	3.380660E+00
2.968450E+00	5.253010E+00	3.432900E+00
3.082340E+00	5.315950E+00	3.508390E+00
3.154090E+00	5.351910E+00	3.534720E+00
1.897730E+00	4.512130E+00	2.877760E+00
1.975500E+00	4.610280E+00	2.904770E+00
2.008400E+00	4.681090E+00	2.945530E+00
2.088450E+00	4.742700E+00	2.962480E+00
2.123810E+00	4.810240E+00	3.009250E+00
2.213940E+00	4.909110E+00	3.080790E+00
2.391630E+00	4.979600E+00	3.121400E+00
2.432910E+00	5.033640E+00	3.237360E+00
2.513420E+00	5.088150E+00	3.335380E+00
2.645020E+00	5.114720E+00	3.330060E+00
2.730450E+00	5.150600E+00	3.365430E+00
2.015200E+00	4.751880E+00	3.012490E+00
2.093840E+00	4.843130E+00	3.060100E+00
2.116390E+00	4.889990E+00	3.113490E+00
2.161280E+00	4.925410E+00	3.146050E+00
2.204810E+00	4.970070E+00	3.222330E+00
2.321910E+00	5.002430E+00	3.224880E+00
2.402210E+00	5.052910E+00	3.306560E+00
2.104420E+00	4.920680E+00	3.184920E+00
5.323900E+00	2.273980E+00	3.413460E+00
5.371060E+00	2.330310E+00	3.409560E+00
5.397150E+00	2.398190E+00	3.466240E+00
5.427820E+00	2.495310E+00	3.490890E+00
5.455240E+00	2.580850E+00	3.509480E+00
5.517160E+00	2.774930E+00	3.569520E+00
5.495560E+00	2.730100E+00	3.552900E+00
5.507480E+00	2.805930E+00	3.518570E+00
5.517590E+00	2.875910E+00	3.549130E+00
5.534640E+00	2.827520E+00	3.586480E+00
5.530880E+00	2.924630E+00	3.596750E+00
5.178790E+00	2.151920E+00	3.377270E+00
5.253560E+00	2.221500E+00	3.444320E+00
5.465300E+00	2.687120E+00	3.479460E+00
5.552370E+00	3.061320E+00	3.596440E+00
5.531790E+00	3.193100E+00	3.611720E+00
5.532540E+00	3.273810E+00	3.661580E+00
5.521400E+00	3.356970E+00	3.722460E+00
4.787230E+00	1.798900E+00	3.369380E+00
4.739650E+00	1.765520E+00	3.333980E+00
4.783310E+00	1.804650E+00	3.289810E+00
4.828870E+00	1.860560E+00	3.228640E+00
4.829060E+00	1.842690E+00	3.383800E+00
4.921900E+00	1.956600E+00	3.262680E+00
4.900450E+00	1.926060E+00	3.401120E+00
4.987410E+00	2.024930E+00	3.268980E+00
4.981100E+00	2.007690E+00	3.401270E+00
5.064880E+00	2.079160E+00	3.359140E+00
5.479910E+00	3.465390E+00	3.692910E+00
5.457940E+00	3.549910E+00	3.743740E+00
5.436330E+00	3.631130E+00	3.794530E+00
4.661310E+00	1.723070E+00	3.291010E+00
4.582730E+00	1.688780E+00	3.227500E+00
4.630390E+00	1.709170E+00	3.176690E+00
4.705540E+00	1.758170E+00	3.158800E+00
5.378880E+00	3.722920E+00	3.770470E+00
5.360480E+00	3.805390E+00	3.824410E+00
5.322910E+00	3.880750E+00	3.833100E+00
5.359840E+00	3.853040E+00	3.882700E+00
5.328630E+00	3.920290E+00	3.904040E+00
4.545470E+00	1.670320E+00	3.050870E+00
4.477210E+00	1.644400E+00	3.214450E+00
5.276700E+00	4.001850E+00	3.885750E+00
5.251550E+00	4.045520E+00	3.962090E+00
4.361830E+00	1.611900E+00	3.170950E+00
4.268750E+00	1.579330E+00	3.071140E+00
4.382210E+00	1.614640E+00	3.032220E+00
5.188280E+00	4.107110E+00	3.941480E+00
5.157130E+00	4.145240E+00	4.016690E+00
4.195950E+00	1.534300E+00	2.870320E+00
4.110940E+00	1.505790E+00	3.022960E+00
5.105810E+00	4.202430E+00	3.999170E+00
5.091030E+00	4.241700E+00	4.047840E+00
3.960030E+00	1.444230E+00	2.782450E+00
5.055660E+00	4.308190E+00	4.060140E+00
5.025940E+00	4.369160E+00	4.050750E+00
5.051110E+00	4.361370E+00	4.099710E+00
5.042810E+00	4.403730E+00	4.103870E+00
3.768300E+00	1.358980E+00	2.743090E+00
3.651110E+00	1.330620E+00	2.794880E+00
3.603800E+00	1.320480E+00	2.648760E+00
5.000190E+00	4.514080E+00	4.073950E+00
5.034230E+00	4.474980E+00	4.118290E+00
5.018980E+00	4.543920E+00	4.133700E+00
3.510520E+00	1.301990E+00	2.838740E+00
3.338280E+00	1.276580E+00	2.781560E+00
3.465440E+00	1.290910E+00	2.695930E+00
4.942990E+00	4.664510E+00	4.125240E+00
4.997740E+00	4.616120E+00	4.156470E+00
4.971420E+00	4.684430E+00	4.214750E+00
3.275640E+00	1.277610E+00	2.628770E+00
3.144500E+00	1.265220E+00	2.722280E+00
4.912720E+00	4.688350E+00	4.120330E+00
4.928060E+00	4.698850E+00	4.172480E+00
3.079800E+00	1.281770E+00	2.580210E+00
2.967500E+00	1.276390E+00	2.689880E+00
4.819330E+00	4.734320E+00	4.143610E+00
4.886890E+00	4.712490E+00	4.158340E+00
2.899170E+00	1.311590E+00	2.550110E+00
2.798310E+00	1.299800E+00	2.666890E+00
4.765200E+00	4.743400E+00	4.107070E+00
4.766810E+00	4.759810E+00	4.164800E+00
2.726490E+00	1.356520E+00	2.528300E+00
2.635690E+00	1.345710E+00	2.647750E+00
4.646740E+00	4.755250E+00	4.058850E+00
4.673780E+00	4.761210E+00	4.101620E+00
4.721860E+00	4.768980E+00	4.160510E+00
2.559260E+00	1.426950E+00	2.512660E+00
2.475520E+00	1.414250E+00	2.635270E+00
4.570170E+00	4.809830E+00	4.092530E+00
4.629090E+00	4.781370E+00	4.107560E+00
2.397690E+00	1.516810E+00	2.503220E+00
2.324100E+00	1.507950E+00	2.627100E+00
4.522140E+00	4.822760E+00	4.047600E+00
4.525910E+00	4.847010E+00	4.105410E+00
2.240130E+00	1.624260E+00	2.521320E+00
2.233610E+00	1.571760E+00	2.619410E+00
4.384180E+00	4.946650E+00	3.935900E+00
4.426280E+00	4.913970E+00	4.024570E+00
4.485560E+00	4.874760E+00	4.090590E+00
2.173930E+00	1.632250E+00	2.612110E+00
2.095610E+00	1.766970E+00	2.537660E+00
4.333970E+00	5.016710E+00	3.947040E+00
4.361640E+00	5.005990E+00	4.022030E+00
1.970240E+00	1.943530E+00	2.552110E+00
4.303670E+00	5.056140E+00	3.955870E+00
4.317530E+00	5.057390E+00	4.002800E+00
1.852470E+00	2.140270E+00	2.558010E+00
4.181060E+00	5.126260E+00	3.871800E+00
4.212830E+00	5.141600E+00	3.953230E+00
4.279030E+00	5.094100E+00	3.990470E+00
1.751390E+00	2.289670E+00	2.643010E+00
1.793600E+00	2.342850E+00	2.531610E+00
4.009240E+00	5.179840E+00	3.782140E+00
4.073390E+00	5.206680E+00	3.860290E+00
4.147890E+00	5.184260E+00	3.903400E+00
1.718740E+00	2.523820E+00	2.563680E+00
1.668220E+00	2.420360E+00	2.687560E+00
3.973360E+00	5.214230E+00	3.798180E+00
4.001340E+00	5.226030E+00	3.836490E+00
1.642850E+00	2.563740E+00	2.646610E+00
1.629720E+00	2.505370E+00	2.708510E+00
1.626950E+00	2.773320E+00	2.582710E+00
3.833240E+00	5.284960E+00	3.752740E+00
3.937120E+00	5.257170E+00	3.818480E+00
1.591410E+00	2.615230E+00	2.689580E+00
1.568150E+00	2.766130E+00	2.670110E+00
1.564700E+00	2.862830E+00	2.622420E+00
1.566910E+00	3.019530E+00	2.592770E+00
3.699160E+00	5.320820E+00	3.700590E+00
3.757110E+00	5.359030E+00	3.817820E+00
1.522200E+00	2.891640E+00	2.676680E+00
1.483970E+00	3.110500E+00	2.678300E+00
1.540030E+00	3.270790E+00	2.590880E+00
3.621980E+00	5.361200E+00	3.704540E+00
3.654590E+00	5.372460E+00	3.764310E+00
1.478830E+00	3.298110E+00	2.665860E+00
1.436530E+00	3.230660E+00	2.704820E+00
1.512950E+00	3.516700E+00	2.630630E+00
3.353490E+00	5.391270E+00	3.615420E+00
3.468230E+00	5.402420E+00	3.677450E+00
3.571970E+00	5.397530E+00	3.735740E+00
1.424580E+00	3.392130E+00	2.725310E+00
1.442750E+00	3.583530E+00	2.697440E+00
1.438460E+00	3.680250E+00	2.722590E+00
1.498570E+00	3.717350E+00	2.685620E+00
1.563580E+00	3.935560E+00	2.693800E+00
3.242810E+00	5.421990E+00	3.639220E+00
3.344770E+00	5.442640E+00	3.748170E+00
1.457070E+00	3.821050E+00	2.756280E+00
1.508680E+00	3.979650E+00	2.765320E+00
1.520180E+00	4.050950E+00	2.800200E+00
1.578970E+00	4.076880E+00	2.767710E+00
1.663200E+00	4.218740E+00	2.795650E+00
1.779170E+00	4.378060E+00	2.839260E+00
2.855590E+00	5.237360E+00	3.481760E+00
2.961410E+00	5.326600E+00	3.565580E+00
3.128050E+00	5.377850E+00	3.591770E+00
3.159740E+00	5.424170E+00	3.675810E+00
3.222600E+00	5.451190E+00	3.725720E+00
1.550750E+00	4.148610E+00	2.841300E+00
1.648360E+00	4.304050E+00	2.875670E+00
1.718260E+00	4.404920E+00	2.905770E+00
1.728400E+00	4.451520E+00	2.940620E+00
1.794020E+00	4.480460E+00	2.919540E+00
1.888020E+00	4.615860E+00	2.970340E+00
2.613910E+00	5.128630E+00	3.407330E+00
2.718010E+00	5.178290E+00	3.450490E+00
2.809370E+00	5.261630E+00	3.553870E+00
2.861270E+00	5.321750E+00	3.629650E+00
2.932660E+00	5.381210E+00	3.709160E+00
3.057210E+00	5.405990E+00	3.686510E+00
3.146680E+00	5.443930E+00	3.747370E+00
1.756920E+00	4.516340E+00	2.975620E+00
1.794520E+00	4.602170E+00	3.017590E+00
1.845460E+00	4.654430E+00	3.029850E+00
1.905300E+00	4.719850E+00	3.052510E+00
2.000760E+00	4.839630E+00	3.112780E+00
2.274510E+00	5.014110E+00	3.278990E+00
2.330360E+00	5.045000E+00	3.328570E+00
2.418640E+00	5.092270E+00	3.420710E+00
2.573680E+00	5.152490E+00	3.486940E+00
2.691650E+00	5.227160E+00	3.566020E+00
2.772460E+00	5.293630E+00	3.637610E+00
2.834160E+00	5.343520E+00	3.706930E+00
1.802450E+00	4.673710E+00	3.080210E+00
1.885960E+00	4.770250E+00	3.120280E+00
1.920130E+00	4.830130E+00	3.170760E+00
1.970160E+00	4.870030E+00	3.185050E+00
2.022830E+00	4.908290E+00	3.217640E+00
2.107080E+00	4.969000E+00	3.299970E+00
2.242230E+00	5.031030E+00	3.347260E+00
2.327630E+00	5.066790E+00	3.400170E+00
1.938980E+00	4.881410E+00	3.246780E+00
2.014790E+00	4.934640E+00	3.284070E+00
5.358690E+00	2.325940E+00	3.488990E+00
5.411590E+00	2.444540E+00	3.556310E+00
5.375380E+00	2.369960E+00	3.574290E+00
5.450500E+00	2.525940E+00	3.604470E+00
5.482010E+00	2.643130E+00	3.571790E+00
5.490080E+00	2.612480E+00	3.653790E+00
5.517710E+00	2.728130E+00	3.636990E+00
5.561660E+00	2.852420E+00	3.677820E+00
5.559850E+00	2.966210E+00	3.667620E+00
5.576620E+00	2.932950E+00	3.735830E+00
5.594340E+00	3.036360E+00	3.731490E+00
5.124030E+00	2.132380E+00	3.599840E+00
5.088620E+00	2.106600E+00	3.579390E+00
5.120520E+00	2.119480E+00	3.502670E+00
5.190260E+00	2.181330E+00	3.557360E+00
5.290790E+00	2.277360E+00	3.579990E+00
5.559770E+00	3.157450E+00	3.694470E+00
5.561010E+00	3.255300E+00	3.752460E+00
5.557170E+00	3.331960E+00	3.794290E+00
4.691810E+00	1.739930E+00	3.564460E+00
4.645690E+00	1.718120E+00	3.528350E+00
4.685890E+00	1.736810E+00	3.439790E+00
4.768020E+00	1.795900E+00	3.498110E+00
4.862850E+00	1.881500E+00	3.535390E+00
4.951560E+00	1.973500E+00	3.575890E+00
5.039130E+00	2.064920E+00	3.535800E+00
5.522450E+00	3.444790E+00	3.804720E+00
5.485630E+00	3.555270E+00	3.818570E+00
5.476410E+00	3.608970E+00	3.862630E+00
4.571120E+00	1.692740E+00	3.444880E+00
5.441790E+00	3.705050E+00	3.879300E+00
5.398870E+00	3.797540E+00	3.901960E+00
5.382220E+00	3.845630E+00	3.951780E+00
5.359270E+00	3.903730E+00	4.007790E+00
4.443490E+00	1.639320E+00	3.398750E+00
4.368540E+00	1.618220E+00	3.383490E+00
4.388900E+00	1.621500E+00	3.283070E+00
5.308420E+00	3.978270E+00	3.981030E+00
5.282730E+00	4.030300E+00	4.052380E+00
4.264080E+00	1.592470E+00	3.301320E+00
5.218740E+00	4.087890E+00	4.033740E+00
5.194940E+00	4.129120E+00	4.087940E+00
4.099200E+00	1.516220E+00	3.228320E+00
3.985190E+00	1.474490E+00	3.176710E+00
4.029910E+00	1.480910E+00	3.087960E+00
5.149670E+00	4.195660E+00	4.109710E+00
5.105460E+00	4.255340E+00	4.104860E+00
5.132460E+00	4.245070E+00	4.149720E+00
5.111670E+00	4.286770E+00	4.157420E+00
3.883310E+00	1.421230E+00	2.963310E+00
3.844620E+00	1.420650E+00	3.189440E+00
5.090170E+00	4.363700E+00	4.178320E+00
5.069660E+00	4.427340E+00	4.167110E+00
5.092610E+00	4.418360E+00	4.215810E+00
5.084200E+00	4.460400E+00	4.220130E+00
3.704160E+00	1.365440E+00	3.145360E+00
3.610420E+00	1.348100E+00	3.090710E+00
3.665560E+00	1.347200E+00	2.984640E+00
5.037530E+00	4.575230E+00	4.191590E+00
5.066830E+00	4.531610E+00	4.235930E+00
5.043800E+00	4.603150E+00	4.248990E+00
3.444850E+00	1.304280E+00	3.005800E+00
4.997580E+00	4.691290E+00	4.259630E+00
5.013740E+00	4.663400E+00	4.261790E+00
5.002100E+00	4.692770E+00	4.289400E+00
3.209470E+00	1.265960E+00	2.878150E+00
4.906820E+00	4.724660E+00	4.268870E+00
4.974420E+00	4.704830E+00	4.286440E+00
3.024190E+00	1.255890E+00	2.827440E+00
4.857450E+00	4.740240E+00	4.221860E+00
4.854840E+00	4.750540E+00	4.281350E+00
2.855280E+00	1.264990E+00	2.802270E+00
4.757600E+00	4.777970E+00	4.253530E+00
4.818760E+00	4.760620E+00	4.266830E+00
2.696400E+00	1.291290E+00	2.783820E+00
4.651370E+00	4.804780E+00	4.219500E+00
4.700510E+00	4.794140E+00	4.249910E+00
2.538930E+00	1.335710E+00	2.770420E+00
4.608760E+00	4.815970E+00	4.173120E+00
4.607730E+00	4.831570E+00	4.232390E+00
2.384440E+00	1.415990E+00	2.764570E+00
4.522470E+00	4.887570E+00	4.193840E+00
4.577770E+00	4.848750E+00	4.214140E+00
2.206900E+00	1.540150E+00	2.731740E+00
4.441950E+00	4.938290E+00	4.119680E+00
4.467850E+00	4.929240E+00	4.174970E+00
2.056600E+00	1.658720E+00	2.770950E+00
2.106020E+00	1.675970E+00	2.662450E+00
4.393350E+00	5.002330E+00	4.109220E+00
2.003960E+00	1.789530E+00	2.658590E+00
1.944690E+00	1.778340E+00	2.766590E+00
4.316740E+00	5.109820E+00	4.099440E+00
1.890950E+00	1.927830E+00	2.682180E+00
1.835270E+00	1.856850E+00	2.846130E+00
4.253460E+00	5.146300E+00	4.039460E+00
4.259660E+00	5.175470E+00	4.086930E+00
1.783360E+00	2.079400E+00	2.722150E+00
1.724460E+00	2.051050E+00	2.858970E+00
4.108790E+00	5.234580E+00	3.940210E+00
4.140240E+00	5.250910E+00	4.026780E+00
4.216030E+00	5.202760E+00	4.062070E+00
1.696900E+00	2.244990E+00	2.768890E+00
1.638050E+00	2.212780E+00	2.880680E+00
3.986700E+00	5.283010E+00	3.909910E+00
4.063040E+00	5.276860E+00	3.978890E+00
1.607640E+00	2.427400E+00	2.787740E+00
1.589420E+00	2.322130E+00	2.891860E+00
3.875470E+00	5.334880E+00	3.866220E+00
3.918870E+00	5.352130E+00	3.988420E+00
1.550330E+00	2.441930E+00	2.898630E+00
1.488430E+00	2.603100E+00	2.918490E+00
1.529530E+00	2.677950E+00	2.779450E+00
3.814860E+00	5.371510E+00	3.878100E+00
3.844340E+00	5.378190E+00	3.934170E+00
1.465230E+00	2.775760E+00	2.856010E+00
1.427650E+00	2.749510E+00	2.949270E+00
1.461840E+00	2.919350E+00	2.768080E+00
3.639430E+00	5.427960E+00	3.864310E+00
3.771310E+00	5.396910E+00	3.914260E+00
1.394480E+00	2.918310E+00	2.861210E+00
1.345440E+00	2.888560E+00	2.958970E+00
1.384990E+00	3.147320E+00	2.776340E+00
3.487930E+00	5.445160E+00	3.793530E+00
3.519320E+00	5.469770E+00	3.885390E+00
1.330250E+00	3.041800E+00	2.897500E+00
1.306100E+00	2.986320E+00	2.967200E+00
1.294690E+00	3.205140E+00	2.864200E+00
1.335160E+00	3.366820E+00	2.810120E+00
1.370110E+00	3.606460E+00	2.764570E+00
3.410570E+00	5.461620E+00	3.816250E+00
3.445790E+00	5.472370E+00	3.864890E+00
1.272930E+00	3.098480E+00	2.955440E+00
1.244810E+00	3.246850E+00	2.930690E+00
1.274380E+00	3.347400E+00	2.883170E+00
1.284590E+00	3.506480E+00	2.853500E+00
1.304400E+00	3.659300E+00	2.844210E+00
1.366620E+00	3.798340E+00	2.828830E+00
1.442210E+00	3.991270E+00	2.827420E+00
3.218760E+00	5.483960E+00	3.841210E+00
3.362410E+00	5.478450E+00	3.862330E+00
1.220070E+00	3.422240E+00	2.955800E+00
1.239880E+00	3.621820E+00	2.911080E+00
1.289820E+00	3.768890E+00	2.899250E+00
1.339020E+00	3.923980E+00	2.888760E+00
1.394040E+00	4.035310E+00	2.901900E+00
1.404750E+00	4.095610E+00	2.935580E+00
1.460010E+00	4.120230E+00	2.899400E+00
1.541720E+00	4.250970E+00	2.924310E+00
1.651570E+00	4.404560E+00	2.963190E+00
3.006790E+00	5.421730E+00	3.749460E+00
3.078780E+00	5.450050E+00	3.800970E+00
3.115120E+00	5.478290E+00	3.878380E+00
1.429520E+00	4.183670E+00	2.972610E+00
1.527200E+00	4.329540E+00	3.005800E+00
1.601380E+00	4.434720E+00	3.037130E+00
1.608960E+00	4.483830E+00	3.071610E+00
1.691880E+00	4.538050E+00	3.044850E+00
2.461210E+00	5.165840E+00	3.570810E+00
2.592120E+00	5.213240E+00	3.601310E+00
2.677060E+00	5.270680E+00	3.673240E+00
2.758990E+00	5.330800E+00	3.743630E+00
2.840640E+00	5.400110E+00	3.834000E+00
2.971350E+00	5.442100E+00	3.829290E+00
3.051790E+00	5.473720E+00	3.886900E+00
1.620250E+00	4.541990E+00	3.108600E+00
1.638870E+00	4.604050E+00	3.149830E+00
1.702190E+00	4.637570E+00	3.122720E+00
1.805080E+00	4.770650E+00	3.193660E+00
2.154290E+00	5.042180E+00	3.454880E+00
2.319380E+00	5.094670E+00	3.493770E+00
2.359900E+00	5.151000E+00	3.604460E+00
2.415140E+00	5.197530E+00	3.676130E+00
2.548790E+00	5.250980E+00	3.704710E+00
2.665270E+00	5.318180E+00	3.785800E+00
2.738010E+00	5.372070E+00	3.836690E+00
1.671630E+00	4.672170E+00	3.194620E+00
1.717820E+00	4.754220E+00	3.255220E+00
1.772800E+00	4.807000E+00	3.270670E+00
1.848060E+00	4.865770E+00	3.305780E+00
1.989170E+00	4.961600E+00	3.369790E+00
2.051690E+00	5.029010E+00	3.489560E+00
2.113520E+00	5.073640E+00	3.565320E+00
2.250560E+00	5.124280E+00	3.596490E+00
2.335790E+00	5.168960E+00	3.655690E+00
1.732370E+00	4.824190E+00	3.335320E+00
1.857140E+00	4.931300E+00	3.422620E+00
1.970500E+00	5.007810E+00	3.498170E+00
2.036830E+00	5.046640E+00	3.545760E+00
5.406690E+00	2.431730E+00	3.636420E+00
5.471540E+00	2.543670E+00	3.711750E+00
5.422990E+00	2.462280E+00	3.723350E+00
5.508860E+00	2.622220E+00	3.742840E+00
5.548270E+00	2.737670E+00	3.760490E+00
5.600660E+00	2.838590E+00	3.784790E+00
5.611680E+00	2.938240E+00	3.814880E+00
5.645020E+00	3.032810E+00	3.846680E+00
4.790060E+00	1.813180E+00	3.800130E+00
4.763950E+00	1.794010E+00	3.759360E+00
4.809370E+00	1.827970E+00	3.679540E+00
4.889290E+00	1.905790E+00	3.673120E+00
4.842250E+00	1.862380E+00	3.794420E+00
4.932190E+00	1.951970E+00	3.686750E+00
4.905230E+00	1.928210E+00	3.782830E+00
4.959150E+00	1.987040E+00	3.732910E+00
5.072280E+00	2.094940E+00	3.671960E+00
5.141750E+00	2.146710E+00	3.679580E+00
5.202770E+00	2.204400E+00	3.716490E+00
5.267460E+00	2.279600E+00	3.757550E+00
5.358180E+00	2.359620E+00	3.713810E+00
5.604060E+00	3.143020E+00	3.799320E+00
5.603180E+00	3.254790E+00	3.850410E+00
5.576870E+00	3.349340E+00	3.854400E+00
5.604260E+00	3.312560E+00	3.909550E+00
5.575740E+00	3.403670E+00	3.925920E+00
4.616830E+00	1.710320E+00	3.668120E+00
4.716840E+00	1.764970E+00	3.704400E+00
5.007620E+00	2.035510E+00	3.660530E+00
5.522010E+00	3.530860E+00	3.899100E+00
5.489690E+00	3.616630E+00	3.923620E+00
5.516690E+00	3.575090E+00	3.973900E+00
5.489600E+00	3.660920E+00	3.995890E+00
4.509820E+00	1.667030E+00	3.669160E+00
4.438630E+00	1.639940E+00	3.657650E+00
4.465200E+00	1.651820E+00	3.546170E+00
5.439020E+00	3.765200E+00	3.971510E+00
5.416720E+00	3.828040E+00	4.035220E+00
5.395980E+00	3.890170E+00	4.094980E+00
4.353660E+00	1.617520E+00	3.579190E+00
5.341490E+00	3.963320E+00	4.070770E+00
5.317190E+00	4.015060E+00	4.140630E+00
4.209800E+00	1.582760E+00	3.547220E+00
4.126070E+00	1.546470E+00	3.530360E+00
4.146770E+00	1.548550E+00	3.402990E+00
5.251530E+00	4.083970E+00	4.127290E+00
5.207400E+00	4.139020E+00	4.145030E+00
5.240310E+00	4.115550E+00	4.194990E+00
5.204360E+00	4.167270E+00	4.201740E+00
4.017740E+00	1.496930E+00	3.438740E+00
[truncated: 21,888 more rows]
