# Supplementary material for: A New MRI-Based Model of Heart Function with Coupled Hemodynamics and Application to Normal and Diseased Canine Left Ventricles
Source: Front Bioeng Biotechnol. 2015 Sep 23;3:140. doi: 10.3389/fbioe.2015.00140 (PMC4585083; doi:10.3389/fbioe.2015.00140)
Supplement: Supplementary file 7 [file Data_Sheet_7.ZIP › Case3_HF_SR_Systole/nodes/case3_systole_time_0.3004.csv]

4.471360E+00	3.856000E+00	2.120990E+00
4.404480E+00	3.839580E+00	2.036260E+00
4.438020E+00	3.894150E+00	2.114470E+00
4.432780E+00	3.946960E+00	2.156620E+00
4.493440E+00	3.907380E+00	2.209180E+00
4.459650E+00	3.986600E+00	2.237200E+00
4.373590E+00	3.933600E+00	2.085480E+00
4.291860E+00	3.915980E+00	1.990670E+00
4.380480E+00	4.019010E+00	2.174140E+00
4.361520E+00	4.096070E+00	2.240810E+00
4.431420E+00	4.056520E+00	2.288770E+00
4.394840E+00	4.105280E+00	2.305380E+00
4.297330E+00	4.000940E+00	2.061020E+00
4.242780E+00	3.975630E+00	1.984900E+00
4.277110E+00	4.100900E+00	2.144590E+00
4.318880E+00	4.129740E+00	2.225870E+00
4.342150E+00	4.143890E+00	2.291040E+00
4.215330E+00	4.037820E+00	2.019400E+00
4.191460E+00	4.101260E+00	2.069480E+00
4.208250E+00	4.131630E+00	2.111760E+00
4.213140E+00	4.159760E+00	2.152260E+00
4.282230E+00	4.154630E+00	2.215950E+00
4.161460E+00	4.136750E+00	2.085870E+00
4.690490E+00	3.525870E+00	2.166380E+00
4.636810E+00	3.500780E+00	2.063130E+00
4.651610E+00	3.584010E+00	2.151130E+00
4.639880E+00	3.675120E+00	2.219320E+00
4.706740E+00	3.576710E+00	2.238010E+00
4.644070E+00	3.783820E+00	2.327220E+00
4.716070E+00	3.669140E+00	2.351180E+00
4.640620E+00	3.866730E+00	2.428580E+00
4.727640E+00	3.787250E+00	2.483990E+00
4.677670E+00	3.882260E+00	2.527380E+00
4.567690E+00	3.632810E+00	2.075150E+00
4.524700E+00	3.557770E+00	1.942160E+00
4.532780E+00	3.788500E+00	2.156590E+00
4.571380E+00	3.878050E+00	2.322570E+00
4.592090E+00	3.919950E+00	2.408660E+00
4.620600E+00	3.939770E+00	2.500210E+00
4.440400E+00	3.565400E+00	1.849500E+00
4.344700E+00	3.531500E+00	1.726260E+00
4.373110E+00	3.615320E+00	1.825200E+00
4.427530E+00	3.687070E+00	1.942680E+00
4.524680E+00	3.990890E+00	2.383670E+00
4.513200E+00	4.061250E+00	2.499750E+00
4.585500E+00	4.008410E+00	2.563790E+00
4.539480E+00	4.067350E+00	2.597270E+00
4.298010E+00	3.657750E+00	1.786590E+00
4.238120E+00	3.598910E+00	1.670070E+00
4.268460E+00	3.804820E+00	1.870740E+00
4.427940E+00	4.108920E+00	2.399860E+00
4.477300E+00	4.116380E+00	2.548080E+00
4.172530E+00	3.688510E+00	1.695810E+00
4.093330E+00	3.842590E+00	1.773920E+00
4.177080E+00	3.944050E+00	1.920140E+00
4.343710E+00	4.186330E+00	2.376710E+00
4.401310E+00	4.186370E+00	2.505790E+00
4.071660E+00	3.958920E+00	1.857460E+00
4.019790E+00	3.919640E+00	1.786770E+00
4.102090E+00	4.074990E+00	1.982840E+00
4.250000E+00	4.204070E+00	2.258620E+00
4.286680E+00	4.271460E+00	2.423510E+00
4.323550E+00	4.288060E+00	2.527430E+00
4.374660E+00	4.249790E+00	2.572780E+00
4.337360E+00	4.302690E+00	2.605130E+00
3.990550E+00	4.003610E+00	1.825340E+00
3.958210E+00	4.116230E+00	1.917060E+00
4.034880E+00	4.149070E+00	2.005780E+00
4.109340E+00	4.190760E+00	2.106810E+00
4.150000E+00	4.276170E+00	2.252200E+00
4.165240E+00	4.337580E+00	2.354830E+00
4.224430E+00	4.340400E+00	2.444510E+00
4.282210E+00	4.321730E+00	2.516850E+00
3.982060E+00	4.198880E+00	2.011750E+00
3.908940E+00	4.179080E+00	1.950510E+00
4.011250E+00	4.285310E+00	2.113620E+00
4.054680E+00	4.355530E+00	2.255070E+00
4.111030E+00	4.376270E+00	2.343280E+00
4.150670E+00	4.388610E+00	2.432930E+00
3.900270E+00	4.242090E+00	1.999330E+00
3.912960E+00	4.313210E+00	2.075330E+00
3.966690E+00	4.346070E+00	2.155370E+00
3.966130E+00	4.382070E+00	2.204340E+00
3.984680E+00	4.411700E+00	2.266120E+00
4.065180E+00	4.410970E+00	2.346170E+00
3.898940E+00	4.369150E+00	2.148410E+00
3.934250E+00	4.403670E+00	2.214660E+00
4.938840E+00	3.560050E+00	2.582680E+00
4.905200E+00	3.522210E+00	2.506140E+00
4.892500E+00	3.593940E+00	2.533600E+00
4.892470E+00	3.647850E+00	2.586240E+00
4.832260E+00	3.355610E+00	2.280510E+00
4.803540E+00	3.286260E+00	2.191250E+00
4.748890E+00	3.446330E+00	2.220050E+00
4.769500E+00	3.557110E+00	2.332890E+00
4.847140E+00	3.455670E+00	2.382110E+00
4.820250E+00	3.639200E+00	2.481110E+00
4.796520E+00	3.745050E+00	2.534360E+00
4.841550E+00	3.736950E+00	2.592930E+00
4.786120E+00	3.798520E+00	2.589140E+00
4.757820E+00	3.229650E+00	2.090370E+00
4.700620E+00	3.206540E+00	1.951110E+00
4.700100E+00	3.345920E+00	2.060720E+00
4.670190E+00	3.932270E+00	2.592910E+00
4.728640E+00	3.873710E+00	2.619930E+00
4.695970E+00	3.931490E+00	2.656440E+00
4.597860E+00	3.199590E+00	1.784000E+00
4.490430E+00	3.152270E+00	1.625100E+00
4.504950E+00	3.282340E+00	1.721060E+00
4.541780E+00	3.394650E+00	1.845480E+00
4.634990E+00	3.967540E+00	2.580000E+00
4.654230E+00	3.973690E+00	2.657510E+00
4.384570E+00	3.363770E+00	1.640410E+00
4.288160E+00	3.267180E+00	1.475400E+00
4.522620E+00	4.104210E+00	2.661550E+00
4.599570E+00	4.038000E+00	2.710050E+00
4.557220E+00	4.096440E+00	2.757090E+00
4.155950E+00	3.288340E+00	1.374250E+00
4.025280E+00	3.252110E+00	1.247170E+00
4.065040E+00	3.368690E+00	1.362090E+00
4.151880E+00	3.490080E+00	1.505540E+00
4.462430E+00	4.162980E+00	2.618870E+00
4.505580E+00	4.145750E+00	2.725500E+00
3.967440E+00	3.429810E+00	1.316170E+00
3.900550E+00	3.358120E+00	1.203780E+00
3.923930E+00	3.589780E+00	1.401960E+00
4.013710E+00	3.713770E+00	1.593270E+00
4.422770E+00	4.205110E+00	2.592510E+00
4.443270E+00	4.209470E+00	2.680190E+00
3.824990E+00	3.467170E+00	1.235700E+00
3.748340E+00	3.652430E+00	1.354300E+00
3.875870E+00	3.732230E+00	1.493990E+00
3.930420E+00	3.874420E+00	1.673600E+00
4.360380E+00	4.300640E+00	2.670410E+00
4.388440E+00	4.271880E+00	2.685340E+00
4.371460E+00	4.299740E+00	2.708100E+00
3.780650E+00	3.804960E+00	1.497640E+00
3.686070E+00	3.755390E+00	1.402730E+00
3.784220E+00	3.927610E+00	1.632750E+00
3.871240E+00	4.022860E+00	1.767470E+00
4.223340E+00	4.369380E+00	2.511710E+00
4.281940E+00	4.351360E+00	2.598730E+00
4.340000E+00	4.321490E+00	2.681440E+00
3.673160E+00	3.855130E+00	1.479090E+00
3.689070E+00	3.966820E+00	1.611200E+00
3.767650E+00	4.035770E+00	1.711730E+00
3.818190E+00	4.158000E+00	1.872900E+00
4.183760E+00	4.399530E+00	2.507890E+00
4.208080E+00	4.408350E+00	2.584160E+00
3.682500E+00	4.075670E+00	1.701020E+00
3.703680E+00	4.176900E+00	1.828730E+00
3.752510E+00	4.227550E+00	1.906790E+00
3.812410E+00	4.296710E+00	2.002710E+00
3.995400E+00	4.456510E+00	2.354560E+00
4.080420E+00	4.445800E+00	2.453650E+00
4.147930E+00	4.425040E+00	2.512160E+00
3.688880E+00	4.267330E+00	1.923200E+00
3.745020E+00	4.347920E+00	2.033540E+00
3.751310E+00	4.389750E+00	2.100980E+00
3.813920E+00	4.383770E+00	2.123440E+00
3.896870E+00	4.432710E+00	2.248740E+00
3.932010E+00	4.488780E+00	2.361650E+00
3.998770E+00	4.509710E+00	2.482580E+00
3.778770E+00	4.437760E+00	2.195380E+00
3.855830E+00	4.496720E+00	2.316520E+00
3.908240E+00	4.525370E+00	2.419980E+00
5.016200E+00	3.430190E+00	2.623740E+00
5.005730E+00	3.366090E+00	2.585000E+00
4.968240E+00	3.462500E+00	2.574620E+00
5.002080E+00	3.507000E+00	2.645770E+00
4.969970E+00	3.038070E+00	2.360860E+00
4.935960E+00	2.978300E+00	2.272560E+00
4.930670E+00	3.090540E+00	2.310780E+00
4.900860E+00	3.255280E+00	2.345180E+00
4.978070E+00	3.125010E+00	2.423320E+00
4.934760E+00	3.389230E+00	2.493030E+00
4.987700E+00	3.260330E+00	2.506980E+00
4.901120E+00	3.719380E+00	2.676550E+00
4.955330E+00	3.618070E+00	2.670470E+00
4.906000E+00	3.764450E+00	2.740900E+00
4.966170E+00	3.706620E+00	2.784140E+00
4.918670E+00	3.802100E+00	2.812010E+00
4.889220E+00	2.927560E+00	2.141360E+00
4.850640E+00	2.847750E+00	2.009350E+00
4.831650E+00	2.957300E+00	2.034950E+00
4.839400E+00	3.099510E+00	2.143600E+00
4.830570E+00	3.824380E+00	2.716890E+00
4.807750E+00	3.905110E+00	2.811610E+00
4.882130E+00	3.871550E+00	2.861110E+00
4.836840E+00	3.927070E+00	2.888190E+00
4.763880E+00	2.788780E+00	1.832850E+00
4.675290E+00	2.701940E+00	1.674040E+00
4.693970E+00	2.834410E+00	1.724400E+00
4.721870E+00	2.980350E+00	1.840260E+00
4.726980E+00	3.933610E+00	2.739600E+00
4.773130E+00	3.961010E+00	2.852100E+00
4.574800E+00	2.908220E+00	1.606480E+00
4.468360E+00	2.786160E+00	1.458820E+00
4.667040E+00	3.990330E+00	2.735380E+00
4.691830E+00	4.013400E+00	2.820680E+00
4.317890E+00	2.777870E+00	1.291140E+00
4.164560E+00	2.723130E+00	1.148000E+00
4.207290E+00	2.876720E+00	1.208760E+00
4.286750E+00	3.025700E+00	1.338730E+00
4.555080E+00	4.132610E+00	2.817360E+00
4.618450E+00	4.085820E+00	2.844540E+00
4.592760E+00	4.128920E+00	2.879380E+00
4.055620E+00	3.004300E+00	1.148450E+00
3.889080E+00	2.891950E+00	9.838540E-01
4.500840E+00	4.187450E+00	2.790560E+00
4.557260E+00	4.169780E+00	2.879720E+00
3.811720E+00	3.234580E+00	1.091300E+00
3.643640E+00	3.072080E+00	9.680880E-01
4.445230E+00	4.241180E+00	2.762120E+00
4.493040E+00	4.234240E+00	2.854470E+00
3.595020E+00	3.304740E+00	1.057640E+00
3.450960E+00	3.227390E+00	9.912940E-01
3.655630E+00	3.485810E+00	1.174430E+00
4.394320E+00	4.301980E+00	2.787240E+00
3.480120E+00	3.452130E+00	1.105460E+00
3.325400E+00	3.393680E+00	1.075650E+00
3.560410E+00	3.692590E+00	1.302560E+00
4.292860E+00	4.372720E+00	2.708910E+00
4.338660E+00	4.367380E+00	2.813260E+00
3.375080E+00	3.575570E+00	1.179970E+00
3.272680E+00	3.495460E+00	1.133950E+00
3.398540E+00	3.749380E+00	1.320470E+00
3.548060E+00	3.929880E+00	1.512900E+00
4.208740E+00	4.446040E+00	2.689820E+00
4.275300E+00	4.426100E+00	2.787040E+00
3.264000E+00	3.614660E+00	1.218710E+00
3.290260E+00	3.764080E+00	1.330730E+00
3.389290E+00	3.876420E+00	1.423510E+00
3.427160E+00	4.003120E+00	1.556750E+00
3.569980E+00	4.137810E+00	1.725130E+00
4.116510E+00	4.483270E+00	2.591430E+00
4.160210E+00	4.488740E+00	2.691020E+00
4.196590E+00	4.499930E+00	2.779360E+00
3.291720E+00	3.893190E+00	1.440150E+00
3.334460E+00	4.026290E+00	1.570960E+00
3.431140E+00	4.105600E+00	1.653680E+00
3.483350E+00	4.193240E+00	1.764200E+00
3.576650E+00	4.268140E+00	1.894270E+00
3.668980E+00	4.373480E+00	2.052950E+00
4.041810E+00	4.531480E+00	2.573870E+00
4.054220E+00	4.557200E+00	2.655850E+00
4.121490E+00	4.527120E+00	2.709200E+00
3.350330E+00	4.148300E+00	1.690090E+00
3.470200E+00	4.271650E+00	1.869050E+00
3.555920E+00	4.340520E+00	1.971680E+00
3.587290E+00	4.394510E+00	2.059560E+00
3.635670E+00	4.418730E+00	2.119580E+00
3.688310E+00	4.455170E+00	2.190830E+00
3.769830E+00	4.512930E+00	2.293150E+00
3.840010E+00	4.548320E+00	2.405800E+00
3.905590E+00	4.575870E+00	2.517450E+00
3.988260E+00	4.567230E+00	2.578570E+00
3.592920E+00	4.451570E+00	2.161060E+00
3.675520E+00	4.526740E+00	2.279200E+00
3.759590E+00	4.572040E+00	2.386690E+00
3.820000E+00	4.592950E+00	2.471110E+00
5.075000E+00	2.907780E+00	2.505040E+00
5.047750E+00	2.822310E+00	2.414820E+00
5.015160E+00	2.976250E+00	2.426230E+00
5.040420E+00	3.138080E+00	2.536670E+00
5.089420E+00	3.012960E+00	2.566850E+00
5.049530E+00	3.269980E+00	2.594060E+00
5.099190E+00	3.175540E+00	2.638310E+00
5.066730E+00	3.386270E+00	2.690230E+00
5.027890E+00	3.574380E+00	2.755330E+00
5.095210E+00	3.505740E+00	2.798240E+00
5.026200E+00	3.656060E+00	2.823350E+00
5.086590E+00	3.614420E+00	2.873010E+00
5.033340E+00	3.709410E+00	2.883060E+00
4.994410E+00	2.744110E+00	2.322220E+00
4.949140E+00	2.671340E+00	2.221800E+00
4.952740E+00	2.815410E+00	2.231800E+00
4.934520E+00	3.833220E+00	2.881290E+00
4.989000E+00	3.788240E+00	2.915170E+00
4.942180E+00	3.854900E+00	2.953690E+00
4.909680E+00	2.591070E+00	2.097530E+00
4.852540E+00	2.514450E+00	1.961700E+00
4.857310E+00	2.663140E+00	1.971000E+00
4.817280E+00	3.965830E+00	2.943550E+00
4.894760E+00	3.916580E+00	2.986100E+00
4.854230E+00	3.972110E+00	3.022340E+00
4.760750E+00	2.440250E+00	1.826250E+00
4.647190E+00	2.382870E+00	1.662140E+00
4.728060E+00	2.525730E+00	1.746100E+00
4.756080E+00	4.005190E+00	2.911530E+00
4.787510E+00	4.016140E+00	3.004440E+00
4.464950E+00	2.573780E+00	1.431210E+00
4.409060E+00	2.379270E+00	1.394050E+00
4.703010E+00	4.059980E+00	2.940390E+00
4.695520E+00	4.095740E+00	2.991330E+00
4.742460E+00	4.077680E+00	3.031360E+00
4.705460E+00	4.122110E+00	3.031080E+00
4.275540E+00	2.321240E+00	1.262650E+00
4.101200E+00	2.388080E+00	1.109830E+00
4.229200E+00	2.480050E+00	1.202850E+00
4.635940E+00	4.135210E+00	2.960470E+00
4.623200E+00	4.206020E+00	3.023410E+00
4.689380E+00	4.176390E+00	3.055230E+00
4.670700E+00	4.220450E+00	3.069480E+00
3.990070E+00	2.594910E+00	9.972790E-01
3.871880E+00	2.390030E+00	9.140630E-01
4.557160E+00	4.209900E+00	2.952210E+00
4.560980E+00	4.255170E+00	3.020160E+00
4.633440E+00	4.255090E+00	3.076570E+00
3.732870E+00	2.748170E+00	8.838650E-01
3.546790E+00	2.650180E+00	8.318390E-01
4.480250E+00	4.283840E+00	2.947060E+00
4.522200E+00	4.290540E+00	3.022370E+00
4.563330E+00	4.310950E+00	3.089590E+00
3.472560E+00	2.960960E+00	9.000990E-01
3.298520E+00	2.874030E+00	8.853900E-01
4.393420E+00	4.343240E+00	2.898070E+00
4.434540E+00	4.337320E+00	2.980590E+00
4.487080E+00	4.323270E+00	3.033930E+00
3.281910E+00	3.167640E+00	9.690450E-01
3.124460E+00	3.089210E+00	9.843880E-01
4.331600E+00	4.405010E+00	2.879000E+00
4.380020E+00	4.383800E+00	2.968930E+00
3.169600E+00	3.398150E+00	1.105570E+00
3.019280E+00	3.256060E+00	1.090820E+00
4.270010E+00	4.470960E+00	2.860970E+00
4.321000E+00	4.446600E+00	2.952950E+00
3.046340E+00	3.435550E+00	1.159160E+00
2.981100E+00	3.354390E+00	1.155480E+00
3.146640E+00	3.672230E+00	1.300520E+00
4.226290E+00	4.513410E+00	2.856700E+00
4.254830E+00	4.519000E+00	2.944100E+00
2.991980E+00	3.485440E+00	1.228190E+00
3.029890E+00	3.663200E+00	1.338970E+00
3.092340E+00	3.780260E+00	1.391010E+00
3.186950E+00	3.954600E+00	1.525400E+00
4.085120E+00	4.565750E+00	2.728940E+00
4.121890E+00	4.577110E+00	2.802460E+00
4.187930E+00	4.552190E+00	2.864370E+00
3.029890E+00	3.804130E+00	1.436520E+00
3.071290E+00	3.961860E+00	1.562640E+00
3.135910E+00	4.045380E+00	1.612160E+00
3.214890E+00	4.140810E+00	1.683260E+00
3.348010E+00	4.264990E+00	1.848920E+00
3.475820E+00	4.378180E+00	2.002360E+00
3.944890E+00	4.598490E+00	2.592300E+00
3.971800E+00	4.616820E+00	2.663990E+00
4.046730E+00	4.605060E+00	2.744240E+00
3.075770E+00	4.096950E+00	1.665910E+00
3.211590E+00	4.247090E+00	1.825380E+00
3.330620E+00	4.356570E+00	1.961170E+00
3.413840E+00	4.419080E+00	2.065880E+00
3.426960E+00	4.454210E+00	2.130460E+00
3.492970E+00	4.457340E+00	2.143000E+00
3.566050E+00	4.534360E+00	2.256450E+00
3.662210E+00	4.603160E+00	2.390770E+00
3.760070E+00	4.617410E+00	2.463240E+00
3.819370E+00	4.645480E+00	2.547410E+00
3.905710E+00	4.627290E+00	2.605380E+00
3.454930E+00	4.502710E+00	2.199270E+00
3.499050E+00	4.568900E+00	2.277730E+00
3.566520E+00	4.599110E+00	2.335770E+00
3.589900E+00	4.635130E+00	2.399420E+00
3.634900E+00	4.665730E+00	2.466730E+00
3.720900E+00	4.655580E+00	2.493620E+00
3.512390E+00	4.627000E+00	2.361660E+00
3.570670E+00	4.660950E+00	2.428180E+00
5.167270E+00	2.983130E+00	2.743140E+00
5.163220E+00	2.908720E+00	2.700680E+00
5.146070E+00	3.031520E+00	2.680060E+00
5.135530E+00	3.222850E+00	2.746080E+00
5.174070E+00	3.080760E+00	2.783810E+00
5.132210E+00	3.388500E+00	2.814510E+00
5.179730E+00	3.247680E+00	2.849630E+00
5.140140E+00	3.511910E+00	2.872910E+00
5.187710E+00	3.401520E+00	2.929010E+00
5.136710E+00	3.572450E+00	2.913860E+00
5.164490E+00	3.527320E+00	2.939580E+00
5.137640E+00	3.607930E+00	2.984150E+00
5.084770E+00	2.707830E+00	2.509600E+00
5.051800E+00	2.606780E+00	2.422910E+00
5.031000E+00	2.702020E+00	2.395940E+00
5.119520E+00	2.837250E+00	2.571030E+00
5.040490E+00	3.744740E+00	2.945620E+00
5.079820E+00	3.695720E+00	2.968000E+00
5.052000E+00	3.763500E+00	3.015510E+00
4.992630E+00	2.530560E+00	2.336240E+00
4.927510E+00	2.458950E+00	2.235190E+00
4.950340E+00	2.556250E+00	2.220800E+00
4.948980E+00	3.878770E+00	3.020450E+00
5.001050E+00	3.837530E+00	3.056870E+00
4.959850E+00	3.906220E+00	3.080370E+00
4.875700E+00	2.363730E+00	2.099960E+00
4.813260E+00	2.277850E+00	1.984150E+00
4.833160E+00	2.387500E+00	1.958110E+00
4.852930E+00	4.007250E+00	3.073090E+00
4.923440E+00	3.968180E+00	3.108700E+00
4.885660E+00	4.025780E+00	3.145010E+00
4.698920E+00	2.188420E+00	1.871960E+00
4.583450E+00	2.153130E+00	1.697690E+00
4.683730E+00	2.261410E+00	1.772930E+00
4.816290E+00	4.060820E+00	3.097610E+00
4.822350E+00	4.097200E+00	3.143710E+00
4.865900E+00	4.068730E+00	3.188440E+00
4.834860E+00	4.117170E+00	3.194000E+00
4.452100E+00	2.233800E+00	1.490950E+00
4.400050E+00	2.065150E+00	1.520670E+00
4.771040E+00	4.138790E+00	3.117120E+00
4.781720E+00	4.192320E+00	3.169220E+00
4.820470E+00	4.163450E+00	3.222620E+00
4.795780E+00	4.217160E+00	3.223990E+00
4.172080E+00	2.201600E+00	1.220340E+00
4.726530E+00	4.235540E+00	3.138780E+00
4.717940E+00	4.306820E+00	3.201760E+00
4.779600E+00	4.266730E+00	3.254670E+00
4.756270E+00	4.318050E+00	3.268030E+00
3.932050E+00	2.151670E+00	1.036250E+00
3.757170E+00	2.187590E+00	9.470150E-01
3.809040E+00	2.265880E+00	9.266500E-01
4.652990E+00	4.301540E+00	3.136570E+00
4.658110E+00	4.347040E+00	3.196240E+00
4.709650E+00	4.354260E+00	3.255990E+00
3.646660E+00	2.367040E+00	8.638210E-01
3.526680E+00	2.219590E+00	8.915070E-01
4.608040E+00	4.341450E+00	3.153240E+00
4.608150E+00	4.369890E+00	3.202050E+00
4.641780E+00	4.394880E+00	3.273900E+00
3.380520E+00	2.562300E+00	8.431990E-01
3.205690E+00	2.498100E+00	8.894690E-01
4.433310E+00	4.374520E+00	3.046850E+00
4.495270E+00	4.368950E+00	3.114390E+00
4.555640E+00	4.371310E+00	3.177040E+00
4.581470E+00	4.394010E+00	3.243320E+00
3.136420E+00	2.799460E+00	9.155000E-01
2.981110E+00	2.738750E+00	9.601420E-01
4.372520E+00	4.429670E+00	3.039680E+00
4.424170E+00	4.427570E+00	3.145990E+00
2.978460E+00	3.014450E+00	1.016910E+00
2.860930E+00	2.953570E+00	1.073290E+00
4.315680E+00	4.485740E+00	3.020190E+00
4.352420E+00	4.483050E+00	3.098080E+00
2.905040E+00	3.244510E+00	1.152620E+00
2.815370E+00	3.089990E+00	1.143930E+00
4.283320E+00	4.522150E+00	3.015690E+00
4.304700E+00	4.521700E+00	3.061880E+00
2.799000E+00	3.240440E+00	1.231530E+00
2.775440E+00	3.431140E+00	1.341640E+00
2.910340E+00	3.546140E+00	1.335730E+00
4.154660E+00	4.591080E+00	2.876240E+00
4.185700E+00	4.594690E+00	2.952710E+00
4.258140E+00	4.557810E+00	3.031170E+00
2.833640E+00	3.617770E+00	1.426520E+00
2.771720E+00	3.543950E+00	1.427550E+00
2.928500E+00	3.855030E+00	1.541740E+00
3.985140E+00	4.667660E+00	2.767180E+00
4.068810E+00	4.652480E+00	2.839310E+00
4.128530E+00	4.623550E+00	2.889850E+00
2.785350E+00	3.685570E+00	1.496870E+00
2.820840E+00	3.853250E+00	1.592930E+00
2.874670E+00	3.955910E+00	1.628600E+00
2.936460E+00	4.080910E+00	1.692180E+00
3.071650E+00	4.223700E+00	1.812030E+00
3.198460E+00	4.342040E+00	1.941370E+00
3.333350E+00	4.440780E+00	2.096830E+00
3.877180E+00	4.695330E+00	2.697310E+00
3.945930E+00	4.709480E+00	2.788790E+00
4.002180E+00	4.728570E+00	2.881600E+00
2.816230E+00	3.989800E+00	1.675640E+00
2.863670E+00	4.126150E+00	1.770500E+00
2.963150E+00	4.204970E+00	1.821100E+00
3.056040E+00	4.312020E+00	1.921970E+00
3.170380E+00	4.410590E+00	2.035370E+00
3.263870E+00	4.479350E+00	2.158080E+00
3.387830E+00	4.552840E+00	2.254610E+00
3.714070E+00	4.725830E+00	2.586150E+00
3.793700E+00	4.748330E+00	2.691330E+00
3.828860E+00	4.779400E+00	2.771480E+00
3.912440E+00	4.751390E+00	2.815800E+00
2.902690E+00	4.258440E+00	1.901720E+00
3.032750E+00	4.382960E+00	2.018010E+00
3.148230E+00	4.464560E+00	2.135150E+00
3.259660E+00	4.543120E+00	2.240210E+00
3.333170E+00	4.602260E+00	2.313320E+00
3.348200E+00	4.642670E+00	2.370200E+00
3.420380E+00	4.639250E+00	2.371700E+00
3.545580E+00	4.699880E+00	2.475400E+00
3.597500E+00	4.770410E+00	2.577800E+00
3.649630E+00	4.807610E+00	2.668710E+00
3.740690E+00	4.788680E+00	2.706720E+00
3.390220E+00	4.703070E+00	2.449820E+00
3.496890E+00	4.779660E+00	2.543350E+00
3.560770E+00	4.816670E+00	2.620260E+00
5.245850E+00	3.207060E+00	2.980910E+00
5.241140E+00	3.148690E+00	2.959150E+00
5.225770E+00	3.249610E+00	2.938550E+00
5.225770E+00	3.334910E+00	2.975180E+00
5.246470E+00	3.274240E+00	3.005730E+00
5.224980E+00	3.389150E+00	3.042010E+00
5.160070E+00	2.641010E+00	2.683280E+00
5.125460E+00	2.566430E+00	2.613160E+00
5.119730E+00	2.678520E+00	2.598340E+00
5.173090E+00	2.806190E+00	2.681790E+00
5.174200E+00	2.729520E+00	2.734430E+00
5.185920E+00	2.902910E+00	2.793420E+00
5.217190E+00	3.088300E+00	2.885740E+00
5.190920E+00	3.511310E+00	3.017100E+00
5.175030E+00	3.598220E+00	3.077160E+00
5.076530E+00	2.498780E+00	2.539510E+00
5.016190E+00	2.429410E+00	2.461580E+00
5.038220E+00	2.514780E+00	2.442330E+00
5.127090E+00	3.706080E+00	3.095430E+00
5.074360E+00	3.787950E+00	3.099090E+00
5.105100E+00	3.773670E+00	3.146370E+00
5.069250E+00	3.822740E+00	3.177100E+00
4.952510E+00	2.360200E+00	2.382050E+00
4.892460E+00	2.281570E+00	2.292380E+00
4.916330E+00	2.363880E+00	2.256020E+00
4.975380E+00	3.930840E+00	3.143710E+00
5.009750E+00	3.890550E+00	3.159810E+00
4.986370E+00	3.939740E+00	3.225850E+00
4.819370E+00	2.173060E+00	2.182100E+00
4.750030E+00	2.126140E+00	2.067020E+00
4.795870E+00	2.199260E+00	2.058640E+00
4.902660E+00	4.034610E+00	3.207050E+00
4.935420E+00	4.000570E+00	3.218570E+00
4.920110E+00	4.045350E+00	3.283610E+00
4.631830E+00	2.072060E+00	1.868330E+00
4.850650E+00	4.131580E+00	3.248610E+00
4.877050E+00	4.099360E+00	3.269070E+00
4.874790E+00	4.149890E+00	3.321250E+00
4.422570E+00	1.988770E+00	1.634090E+00
4.276090E+00	1.920470E+00	1.539500E+00
4.317260E+00	1.988740E+00	1.501320E+00
4.814860E+00	4.235320E+00	3.279900E+00
4.838120E+00	4.202290E+00	3.301620E+00
4.837270E+00	4.254540E+00	3.352020E+00
4.144460E+00	2.014840E+00	1.317770E+00
4.039850E+00	1.891490E+00	1.310410E+00
4.758660E+00	4.353550E+00	3.319020E+00
4.798710E+00	4.306950E+00	3.334700E+00
4.798130E+00	4.348050E+00	3.385530E+00
3.844270E+00	2.001060E+00	1.067200E+00
4.710440E+00	4.398690E+00	3.317670E+00
4.761090E+00	4.397930E+00	3.382580E+00
3.621680E+00	1.996280E+00	1.007170E+00
3.453870E+00	1.967250E+00	1.007370E+00
3.480000E+00	2.082150E+00	9.381150E-01
4.674530E+00	4.427200E+00	3.326180E+00
4.700940E+00	4.453150E+00	3.396410E+00
3.298670E+00	2.225310E+00	9.203770E-01
3.139880E+00	2.183990E+00	9.962480E-01
4.490670E+00	4.410490E+00	3.217370E+00
4.540930E+00	4.407680E+00	3.253270E+00
4.576670E+00	4.442100E+00	3.329270E+00
4.639050E+00	4.450720E+00	3.354180E+00
3.037060E+00	2.461040E+00	9.535150E-01
2.897130E+00	2.432230E+00	1.046630E+00
4.447180E+00	4.433310E+00	3.227310E+00
4.463200E+00	4.455410E+00	3.295220E+00
4.514150E+00	4.442600E+00	3.308470E+00
2.853770E+00	2.701670E+00	1.044960E+00
2.739350E+00	2.667630E+00	1.124410E+00
4.372910E+00	4.486780E+00	3.179920E+00
4.413600E+00	4.465010E+00	3.242630E+00
2.739400E+00	2.949750E+00	1.154800E+00
2.679900E+00	2.808080E+00	1.189950E+00
4.307800E+00	4.557670E+00	3.139660E+00
2.640380E+00	2.951200E+00	1.256500E+00
2.603360E+00	3.158820E+00	1.370550E+00
2.700030E+00	3.194330E+00	1.291870E+00
4.213290E+00	4.632260E+00	3.062860E+00
4.256000E+00	4.649960E+00	3.178110E+00
2.684710E+00	3.449460E+00	1.432090E+00
2.578120E+00	3.338940E+00	1.481160E+00
4.114730E+00	4.685290E+00	2.978730E+00
4.167180E+00	4.686570E+00	3.054940E+00
4.195890E+00	4.688510E+00	3.108340E+00
2.624860E+00	3.510060E+00	1.537950E+00
2.569790E+00	3.447590E+00	1.546260E+00
2.694350E+00	3.759620E+00	1.602050E+00
4.045440E+00	4.745010E+00	2.973750E+00
4.072110E+00	4.774390E+00	3.053800E+00
4.146230E+00	4.726950E+00	3.080030E+00
2.579330E+00	3.585750E+00	1.605010E+00
2.596370E+00	3.757180E+00	1.665190E+00
2.656970E+00	3.877110E+00	1.710060E+00
2.729190E+00	4.060350E+00	1.788250E+00
3.876850E+00	4.792670E+00	2.843630E+00
3.919220E+00	4.807470E+00	2.931850E+00
3.997970E+00	4.787560E+00	2.991820E+00
2.602950E+00	3.904080E+00	1.767960E+00
2.627430E+00	4.054870E+00	1.838670E+00
2.683070E+00	4.144420E+00	1.876090E+00
2.759780E+00	4.274550E+00	1.970000E+00
2.919310E+00	4.364460E+00	2.026110E+00
3.021430E+00	4.446230E+00	2.128540E+00
3.142260E+00	4.531040E+00	2.232920E+00
3.252240E+00	4.628220E+00	2.345400E+00
3.700280E+00	4.823410E+00	2.728430E+00
3.739500E+00	4.845300E+00	2.787880E+00
3.832130E+00	4.836490E+00	2.865710E+00
2.628510E+00	4.160070E+00	1.916780E+00
2.664540E+00	4.257110E+00	1.995030E+00
2.709290E+00	4.305090E+00	2.027770E+00
2.738680E+00	4.353360E+00	2.083070E+00
2.874120E+00	4.418730E+00	2.122620E+00
3.018910E+00	4.517260E+00	2.231930E+00
3.126090E+00	4.585450E+00	2.307640E+00
3.162150E+00	4.640130E+00	2.370710E+00
3.216980E+00	4.672880E+00	2.402280E+00
3.278730E+00	4.717650E+00	2.451830E+00
3.367930E+00	4.811080E+00	2.550980E+00
3.487940E+00	4.836080E+00	2.609520E+00
3.553350E+00	4.869400E+00	2.695020E+00
3.657140E+00	4.853940E+00	2.744080E+00
2.664620E+00	4.301260E+00	2.053360E+00
3.169180E+00	4.707540E+00	2.440980E+00
3.256650E+00	4.779560E+00	2.505660E+00
3.277030E+00	4.829090E+00	2.550460E+00
3.314370E+00	4.851410E+00	2.578770E+00
3.341910E+00	4.879800E+00	2.626020E+00
3.438480E+00	4.872920E+00	2.645090E+00
3.268420E+00	4.862590E+00	2.586140E+00
5.255540E+00	3.040690E+00	3.016240E+00
5.242750E+00	2.979660E+00	3.000760E+00
5.245730E+00	3.055580E+00	2.967180E+00
5.254580E+00	3.138950E+00	3.029760E+00
5.267740E+00	3.275580E+00	3.086360E+00
5.263010E+00	3.378780E+00	3.129390E+00
5.139830E+00	2.492700E+00	2.718180E+00
5.092890E+00	2.418790E+00	2.661430E+00
5.096980E+00	2.480780E+00	2.614180E+00
5.175200E+00	2.591180E+00	2.747210E+00
5.210550E+00	2.752550E+00	2.845020E+00
5.228700E+00	2.917930E+00	2.925190E+00
5.233750E+00	3.511290E+00	3.143050E+00
5.187780E+00	3.620540E+00	3.145130E+00
5.210730E+00	3.594850E+00	3.189200E+00
5.177660E+00	3.661390E+00	3.219030E+00
5.040010E+00	2.352500E+00	2.598050E+00
4.970580E+00	2.299040E+00	2.550570E+00
4.998530E+00	2.355340E+00	2.497020E+00
5.127330E+00	3.753160E+00	3.206980E+00
5.102170E+00	3.806430E+00	3.286210E+00
4.899660E+00	2.222540E+00	2.489160E+00
4.850040E+00	2.166270E+00	2.383830E+00
4.880040E+00	2.230380E+00	2.373750E+00
5.042790E+00	3.873340E+00	3.265380E+00
5.026500E+00	3.921310E+00	3.323270E+00
4.763220E+00	2.090950E+00	2.194200E+00
4.987930E+00	3.987810E+00	3.338060E+00
4.963790E+00	4.047700E+00	3.370380E+00
4.619810E+00	1.992320E+00	1.969130E+00
4.499980E+00	1.910120E+00	1.897930E+00
4.471560E+00	1.947430E+00	1.763130E+00
4.935190E+00	4.098610E+00	3.381360E+00
4.919180E+00	4.153110E+00	3.417330E+00
4.399700E+00	1.851660E+00	1.829240E+00
4.249400E+00	1.787880E+00	1.719700E+00
4.349980E+00	1.859400E+00	1.706210E+00
4.889590E+00	4.202480E+00	3.418210E+00
4.869440E+00	4.250710E+00	3.449950E+00
4.119740E+00	1.815810E+00	1.489610E+00
3.956160E+00	1.709500E+00	1.442720E+00
4.839110E+00	4.300520E+00	3.449470E+00
4.800370E+00	4.370900E+00	3.467440E+00
3.802840E+00	1.824000E+00	1.210670E+00
3.728620E+00	1.721180E+00	1.305460E+00
4.756620E+00	4.436780E+00	3.460160E+00
4.786050E+00	4.412300E+00	3.512190E+00
4.767590E+00	4.442780E+00	3.518370E+00
3.610920E+00	1.701270E+00	1.279290E+00
3.434980E+00	1.723020E+00	1.250880E+00
3.554740E+00	1.780680E+00	1.172350E+00
4.720110E+00	4.472850E+00	3.461120E+00
4.733790E+00	4.481800E+00	3.535440E+00
3.271110E+00	1.928040E+00	1.097390E+00
3.112560E+00	1.900500E+00	1.185470E+00
4.606200E+00	4.475170E+00	3.387160E+00
4.626750E+00	4.497500E+00	3.459550E+00
4.681920E+00	4.497610E+00	3.489290E+00
2.985920E+00	2.155430E+00	1.091990E+00
2.858070E+00	2.138250E+00	1.205460E+00
4.494040E+00	4.470950E+00	3.349080E+00
4.521050E+00	4.494230E+00	3.412790E+00
4.573980E+00	4.494920E+00	3.434240E+00
2.773150E+00	2.415620E+00	1.149200E+00
2.667740E+00	2.386390E+00	1.258690E+00
4.365790E+00	4.526940E+00	3.253660E+00
4.419110E+00	4.508320E+00	3.325420E+00
4.466910E+00	4.501770E+00	3.383080E+00
2.625490E+00	2.689850E+00	1.242040E+00
2.549820E+00	2.577540E+00	1.346430E+00
4.316370E+00	4.597840E+00	3.248330E+00
4.368130E+00	4.585380E+00	3.348710E+00
2.529980E+00	2.761470E+00	1.352640E+00
2.463480E+00	2.728100E+00	1.423350E+00
2.553010E+00	2.926000E+00	1.341400E+00
4.287240E+00	4.642370E+00	3.248090E+00
4.310930E+00	4.637040E+00	3.296130E+00
2.473770E+00	2.889360E+00	1.421120E+00
2.432210E+00	2.835510E+00	1.475890E+00
2.500370E+00	3.118450E+00	1.469550E+00
4.193010E+00	4.724710E+00	3.186840E+00
4.262620E+00	4.679340E+00	3.264520E+00
2.408500E+00	2.963020E+00	1.514040E+00
2.394810E+00	3.204920E+00	1.593960E+00
2.500220E+00	3.388940E+00	1.572840E+00
4.126840E+00	4.774710E+00	3.138390E+00
4.143900E+00	4.793850E+00	3.247480E+00
2.418250E+00	3.406840E+00	1.647890E+00
2.368970E+00	3.332550E+00	1.664840E+00
2.481270E+00	3.659640E+00	1.702170E+00
3.957510E+00	4.826760E+00	3.018200E+00
3.998450E+00	4.849000E+00	3.106510E+00
4.075640E+00	4.825160E+00	3.166540E+00
2.376840E+00	3.473960E+00	1.724820E+00
2.389930E+00	3.649390E+00	1.774020E+00
2.439950E+00	3.766870E+00	1.798340E+00
2.508320E+00	3.970930E+00	1.858390E+00
3.754980E+00	4.899040E+00	2.900300E+00
3.841510E+00	4.883670E+00	2.975880E+00
3.915970E+00	4.869940E+00	3.049350E+00
2.390940E+00	3.796750E+00	1.851840E+00
2.416600E+00	3.966180E+00	1.914980E+00
2.470670E+00	4.059840E+00	1.937780E+00
2.553690E+00	4.195100E+00	2.004540E+00
2.775410E+00	4.427840E+00	2.163240E+00
2.889770E+00	4.505770E+00	2.240370E+00
3.034750E+00	4.608080E+00	2.354180E+00
3.622940E+00	4.924840E+00	2.827980E+00
3.700890E+00	4.937090E+00	2.929550E+00
3.759620E+00	4.950780E+00	3.016480E+00
2.425200E+00	4.077190E+00	1.988440E+00
2.472460E+00	4.198580E+00	2.069150E+00
2.540480E+00	4.268220E+00	2.097730E+00
2.641960E+00	4.351810E+00	2.135060E+00
2.750750E+00	4.474150E+00	2.238750E+00
2.872380E+00	4.562230E+00	2.337690E+00
2.952280E+00	4.640190E+00	2.408840E+00
3.053240E+00	4.708050E+00	2.458640E+00
3.170390E+00	4.812610E+00	2.540110E+00
3.424610E+00	4.939860E+00	2.736250E+00
3.515680E+00	4.971170E+00	2.817960E+00
3.540210E+00	4.997890E+00	2.890270E+00
3.647400E+00	4.974950E+00	2.958350E+00
2.499350E+00	4.299390E+00	2.161070E+00
2.615860E+00	4.431000E+00	2.245710E+00
2.737960E+00	4.528540E+00	2.340200E+00
2.846140E+00	4.619500E+00	2.418200E+00
2.944980E+00	4.707050E+00	2.473690E+00
3.039190E+00	4.772590E+00	2.523190E+00
3.074040E+00	4.832000E+00	2.576020E+00
3.138720E+00	4.866680E+00	2.600720E+00
3.237620E+00	4.908040E+00	2.646470E+00
3.290080E+00	4.972120E+00	2.734410E+00
3.345140E+00	5.004510E+00	2.803190E+00
3.451450E+00	4.997920E+00	2.831380E+00
3.086950E+00	4.896680E+00	2.645970E+00
3.193150E+00	4.971070E+00	2.722960E+00
3.260810E+00	5.001690E+00	2.767410E+00
5.249720E+00	2.593680E+00	2.963020E+00
5.231820E+00	2.537250E+00	2.927010E+00
5.231600E+00	2.620760E+00	2.894370E+00
5.245790E+00	2.775480E+00	2.954410E+00
5.250640E+00	2.672290E+00	3.001410E+00
5.248530E+00	2.889080E+00	3.004150E+00
5.263900E+00	2.803210E+00	3.047140E+00
5.259180E+00	2.975230E+00	3.076330E+00
5.290520E+00	3.123320E+00	3.135070E+00
5.302120E+00	3.274200E+00	3.187190E+00
5.280500E+00	3.398470E+00	3.194210E+00
5.309180E+00	3.345840E+00	3.249100E+00
5.279580E+00	3.453450E+00	3.267860E+00
5.116080E+00	2.372620E+00	2.786570E+00
5.070860E+00	2.301580E+00	2.752030E+00
5.071970E+00	2.349430E+00	2.685630E+00
5.157000E+00	2.471440E+00	2.813460E+00
5.228120E+00	3.570370E+00	3.248950E+00
5.200840E+00	3.642980E+00	3.325820E+00
4.992890E+00	2.243500E+00	2.721520E+00
4.931520E+00	2.213280E+00	2.654850E+00
4.963260E+00	2.258950E+00	2.627990E+00
5.156390E+00	3.730400E+00	3.301510E+00
5.136730E+00	3.788090E+00	3.360000E+00
4.861010E+00	2.141760E+00	2.497110E+00
5.085710E+00	3.868140E+00	3.385300E+00
5.041800E+00	3.936290E+00	3.385840E+00
5.063830E+00	3.920900E+00	3.427490E+00
5.041170E+00	3.965710E+00	3.452820E+00
4.729740E+00	2.046860E+00	2.301160E+00
4.649600E+00	1.957920E+00	2.229810E+00
4.635640E+00	1.980060E+00	2.109530E+00
4.971830E+00	4.064060E+00	3.415830E+00
4.999250E+00	4.029110E+00	3.435370E+00
4.981450E+00	4.069310E+00	3.478430E+00
4.567630E+00	1.891550E+00	2.158250E+00
4.458230E+00	1.828090E+00	2.068430E+00
4.483920E+00	1.858920E+00	1.980420E+00
4.922620E+00	4.166910E+00	3.467970E+00
4.952220E+00	4.126010E+00	3.511570E+00
4.921970E+00	4.180500E+00	3.525630E+00
4.343840E+00	1.762720E+00	1.983900E+00
4.173980E+00	1.692430E+00	1.877790E+00
4.298300E+00	1.768690E+00	1.883260E+00
4.868350E+00	4.261560E+00	3.500780E+00
4.891590E+00	4.227830E+00	3.532520E+00
4.868460E+00	4.275740E+00	3.562690E+00
4.050390E+00	1.675140E+00	1.644850E+00
3.888200E+00	1.598610E+00	1.647460E+00
4.808540E+00	4.379540E+00	3.545840E+00
4.834770E+00	4.328940E+00	3.554190E+00
4.831300E+00	4.368540E+00	3.610060E+00
3.735330E+00	1.643780E+00	1.430070E+00
3.671110E+00	1.576180E+00	1.524360E+00
4.791700E+00	4.436350E+00	3.587610E+00
3.562110E+00	1.560050E+00	1.509850E+00
3.389880E+00	1.575620E+00	1.494910E+00
3.509340E+00	1.610090E+00	1.405620E+00
4.761270E+00	4.495380E+00	3.593500E+00
4.780900E+00	4.492610E+00	3.631410E+00
4.763850E+00	4.518000E+00	3.627010E+00
3.243080E+00	1.709060E+00	1.328140E+00
3.086540E+00	1.698220E+00	1.416740E+00
4.647000E+00	4.523320E+00	3.523600E+00
4.676430E+00	4.543580E+00	3.593770E+00
4.737850E+00	4.528070E+00	3.612600E+00
2.966570E+00	1.893200E+00	1.295060E+00
2.840850E+00	1.889460E+00	1.409950E+00
4.541840E+00	4.514480E+00	3.483920E+00
4.563180E+00	4.538610E+00	3.552160E+00
4.616210E+00	4.543940E+00	3.569570E+00
2.743110E+00	2.121770E+00	1.319500E+00
2.642630E+00	2.100450E+00	1.434810E+00
4.422950E+00	4.547940E+00	3.412520E+00
4.458410E+00	4.550530E+00	3.498810E+00
4.512380E+00	4.538670E+00	3.531270E+00
2.583660E+00	2.342300E+00	1.375770E+00
2.503190E+00	2.313540E+00	1.490620E+00
4.395730E+00	4.581280E+00	3.424190E+00
4.410260E+00	4.580260E+00	3.471430E+00
2.469940E+00	2.541300E+00	1.451010E+00
2.394800E+00	2.508240E+00	1.563960E+00
4.310550E+00	4.679060E+00	3.364360E+00
4.371830E+00	4.622390E+00	3.444500E+00
2.381140E+00	2.755670E+00	1.539470E+00
2.305090E+00	2.660940E+00	1.625910E+00
4.221290E+00	4.745190E+00	3.306790E+00
4.260340E+00	4.757360E+00	3.427910E+00
2.298710E+00	2.804250E+00	1.631800E+00
2.267060E+00	2.748920E+00	1.672010E+00
2.309970E+00	2.986230E+00	1.621870E+00
4.177620E+00	4.792650E+00	3.309750E+00
4.200890E+00	4.795340E+00	3.364720E+00
2.242260E+00	2.859140E+00	1.694660E+00
2.214800E+00	3.082270E+00	1.762140E+00
2.306120E+00	3.272410E+00	1.705910E+00
4.034660E+00	4.860180E+00	3.200720E+00
4.076290E+00	4.867060E+00	3.296040E+00
4.152380E+00	4.829070E+00	3.341120E+00
2.223620E+00	3.314600E+00	1.799030E+00
2.143260E+00	3.250470E+00	1.845330E+00
2.297970E+00	3.556030E+00	1.822840E+00
3.850950E+00	4.931430E+00	3.076800E+00
3.912420E+00	4.927080E+00	3.186800E+00
3.994680E+00	4.893240E+00	3.244990E+00
2.182770E+00	3.439170E+00	1.869340E+00
2.124020E+00	3.368560E+00	1.899320E+00
2.211320E+00	3.626260E+00	1.902840E+00
2.312030E+00	3.868570E+00	1.957940E+00
3.808150E+00	4.964390E+00	3.091470E+00
3.835320E+00	4.967990E+00	3.144170E+00
2.130800E+00	3.529490E+00	1.952600E+00
2.192700E+00	3.731500E+00	1.972600E+00
2.230340E+00	3.874710E+00	2.035090E+00
2.279720E+00	3.976430E+00	2.044990E+00
2.360700E+00	4.117840E+00	2.086000E+00
3.560740E+00	5.033840E+00	2.993460E+00
3.673230E+00	5.013040E+00	3.062940E+00
3.769760E+00	4.995460E+00	3.120670E+00
2.232640E+00	4.021430E+00	2.109440E+00
2.306940E+00	4.171260E+00	2.172440E+00
2.327060E+00	4.243250E+00	2.230180E+00
2.391710E+00	4.268080E+00	2.202920E+00
2.493940E+00	4.388680E+00	2.274710E+00
2.613080E+00	4.495200E+00	2.359550E+00
2.728530E+00	4.594040E+00	2.433530E+00
2.832270E+00	4.691920E+00	2.493060E+00
2.947940E+00	4.799480E+00	2.573800E+00
3.412850E+00	5.050850E+00	2.933020E+00
3.500810E+00	5.071530E+00	3.016070E+00
3.571290E+00	5.081470E+00	3.112190E+00
2.374040E+00	4.332730E+00	2.302150E+00
2.493180E+00	4.463260E+00	2.381830E+00
2.613150E+00	4.567270E+00	2.458760E+00
2.721050E+00	4.669650E+00	2.515390E+00
2.815950E+00	4.744910E+00	2.564960E+00
2.851090E+00	4.802190E+00	2.618520E+00
2.905720E+00	4.840920E+00	2.635520E+00
2.969300E+00	4.893880E+00	2.665680E+00
3.079960E+00	4.970200E+00	2.736030E+00
3.227100E+00	5.031470E+00	2.822100E+00
3.278080E+00	5.082460E+00	2.940880E+00
3.339710E+00	5.117340E+00	3.042330E+00
3.450680E+00	5.103580E+00	3.059290E+00
2.858560E+00	4.867920E+00	2.682600E+00
2.960050E+00	4.960900E+00	2.744410E+00
3.072310E+00	5.026430E+00	2.828860E+00
3.169340E+00	5.079770E+00	2.918840E+00
3.235760E+00	5.118310E+00	2.998470E+00
5.172730E+00	2.349140E+00	2.976610E+00
5.129010E+00	2.300330E+00	2.921850E+00
5.147200E+00	2.367650E+00	2.880490E+00
5.212030E+00	2.467310E+00	2.932400E+00
5.216330E+00	2.424760E+00	3.005030E+00
5.255310E+00	2.549000E+00	3.025130E+00
5.271520E+00	2.689300E+00	3.098400E+00
5.295640E+00	2.823090E+00	3.144280E+00
5.300270E+00	2.970660E+00	3.195150E+00
5.325800E+00	3.105770E+00	3.238950E+00
5.333370E+00	3.232840E+00	3.285030E+00
5.332510E+00	3.339890E+00	3.322810E+00
5.313750E+00	3.437960E+00	3.374740E+00
5.087400E+00	2.249150E+00	2.917320E+00
5.028280E+00	2.223690E+00	2.853560E+00
5.062330E+00	2.262010E+00	2.825880E+00
5.259210E+00	3.547330E+00	3.344370E+00
5.233490E+00	3.619580E+00	3.422070E+00
4.936460E+00	2.191920E+00	2.753460E+00
5.183180E+00	3.720420E+00	3.400980E+00
5.144170E+00	3.792940E+00	3.426030E+00
5.173350E+00	3.751630E+00	3.477630E+00
5.134740E+00	3.822900E+00	3.504350E+00
4.834690E+00	2.098620E+00	2.592100E+00
4.749700E+00	2.028330E+00	2.535870E+00
4.747180E+00	2.035650E+00	2.422240E+00
5.083800E+00	3.903050E+00	3.483460E+00
5.072380E+00	3.946590E+00	3.536100E+00
4.691280E+00	1.969360E+00	2.483920E+00
4.612710E+00	1.895840E+00	2.397570E+00
4.629760E+00	1.928180E+00	2.318430E+00
5.037190E+00	4.016530E+00	3.558480E+00
4.997570E+00	4.077110E+00	3.559940E+00
5.027660E+00	4.068100E+00	3.608450E+00
5.004530E+00	4.111950E+00	3.630490E+00
4.502920E+00	1.826120E+00	2.294930E+00
4.401260E+00	1.754300E+00	2.212990E+00
4.425860E+00	1.786420E+00	2.134660E+00
4.927840E+00	4.205430E+00	3.597540E+00
4.959120E+00	4.166590E+00	3.608530E+00
4.951140E+00	4.203360E+00	3.664040E+00
4.270460E+00	1.697530E+00	2.143940E+00
4.091140E+00	1.620270E+00	2.030960E+00
4.222770E+00	1.694470E+00	2.037720E+00
4.912960E+00	4.245980E+00	3.646370E+00
3.982830E+00	1.589220E+00	1.829540E+00
3.860210E+00	1.546950E+00	1.859410E+00
4.875120E+00	4.314730E+00	3.673830E+00
4.840880E+00	4.392170E+00	3.691670E+00
3.702910E+00	1.506060E+00	1.804000E+00
3.562600E+00	1.473730E+00	1.811350E+00
3.597550E+00	1.498500E+00	1.724660E+00
3.679050E+00	1.530280E+00	1.658770E+00
4.808940E+00	4.461960E+00	3.680180E+00
4.837510E+00	4.426830E+00	3.756380E+00
4.812460E+00	4.478000E+00	3.747480E+00
3.455460E+00	1.513900E+00	1.657080E+00
3.298770E+00	1.495670E+00	1.722510E+00
4.769370E+00	4.528310E+00	3.696800E+00
3.198870E+00	1.570560E+00	1.560800E+00
3.050740E+00	1.573530E+00	1.660710E+00
4.717450E+00	4.564740E+00	3.666570E+00
4.716830E+00	4.586900E+00	3.759420E+00
2.946000E+00	1.707060E+00	1.525340E+00
2.822930E+00	1.712260E+00	1.636690E+00
4.590220E+00	4.570550E+00	3.614680E+00
4.614100E+00	4.592170E+00	3.682500E+00
4.668480E+00	4.591150E+00	3.709240E+00
2.728480E+00	1.886650E+00	1.525600E+00
2.632150E+00	1.881710E+00	1.647880E+00
4.487230E+00	4.570360E+00	3.573830E+00
4.516390E+00	4.599160E+00	3.641060E+00
4.565460E+00	4.594790E+00	3.662600E+00
2.560890E+00	2.088290E+00	1.558710E+00
2.468000E+00	2.070980E+00	1.671890E+00
4.400650E+00	4.625010E+00	3.545370E+00
4.459080E+00	4.609500E+00	3.609250E+00
2.423240E+00	2.287400E+00	1.606980E+00
2.353950E+00	2.263830E+00	1.729890E+00
4.330450E+00	4.695210E+00	3.493320E+00
4.364170E+00	4.706420E+00	3.608630E+00
2.319510E+00	2.471360E+00	1.668360E+00
2.255770E+00	2.444590E+00	1.775990E+00
4.290270E+00	4.744260E+00	3.500220E+00
4.309910E+00	4.742110E+00	3.555890E+00
2.231320E+00	2.664620E+00	1.728060E+00
2.201380E+00	2.563370E+00	1.807670E+00
4.186800E+00	4.835030E+00	3.473650E+00
4.262960E+00	4.780150E+00	3.531140E+00
2.150080E+00	2.675350E+00	1.829520E+00
2.088800E+00	2.847270E+00	1.876670E+00
2.167660E+00	2.864930E+00	1.787120E+00
4.128010E+00	4.871090E+00	3.392450E+00
4.128410E+00	4.885680E+00	3.460830E+00
2.113060E+00	3.051980E+00	1.855630E+00
2.033970E+00	3.013840E+00	1.942590E+00
3.954410E+00	4.929750E+00	3.286590E+00
4.005180E+00	4.940710E+00	3.378560E+00
4.087360E+00	4.910070E+00	3.424730E+00
2.059880E+00	3.267000E+00	1.936630E+00
1.978140E+00	3.156960E+00	2.015440E+00
3.815670E+00	5.002670E+00	3.236390E+00
3.910010E+00	4.972780E+00	3.320280E+00
1.988720E+00	3.302440E+00	2.030020E+00
1.945010E+00	3.242160E+00	2.055950E+00
2.035280E+00	3.496110E+00	2.045300E+00
2.127960E+00	3.769360E+00	2.064340E+00
3.695130E+00	5.045960E+00	3.188670E+00
3.744560E+00	5.065760E+00	3.315180E+00
1.947520E+00	3.361980E+00	2.088780E+00
1.966560E+00	3.541600E+00	2.117790E+00
2.022380E+00	3.672670E+00	2.103520E+00
2.063720E+00	3.820610E+00	2.153400E+00
2.135040E+00	3.984890E+00	2.166840E+00
2.238980E+00	4.182450E+00	2.243550E+00
3.623310E+00	5.081870E+00	3.201780E+00
3.653930E+00	5.085420E+00	3.265010E+00
1.964620E+00	3.713410E+00	2.177060E+00
2.048600E+00	3.942740E+00	2.226640E+00
2.127370E+00	4.081640E+00	2.252560E+00
2.166110E+00	4.177250E+00	2.309150E+00
2.219100E+00	4.238900E+00	2.323940E+00
2.282920E+00	4.312210E+00	2.357690E+00
2.386190E+00	4.429340E+00	2.415630E+00
2.499450E+00	4.539530E+00	2.483750E+00
2.609430E+00	4.644740E+00	2.546190E+00
2.727460E+00	4.758140E+00	2.627150E+00
3.403420E+00	5.131340E+00	3.112140E+00
3.466720E+00	5.141390E+00	3.199980E+00
3.579250E+00	5.112790E+00	3.240750E+00
2.182870E+00	4.266490E+00	2.387160E+00
2.284020E+00	4.397070E+00	2.451360E+00
2.391930E+00	4.507150E+00	2.514360E+00
2.500560E+00	4.613460E+00	2.577750E+00
2.594980E+00	4.696920E+00	2.621700E+00
2.633380E+00	4.754590E+00	2.672940E+00
2.690910E+00	4.795060E+00	2.688970E+00
2.751750E+00	4.852520E+00	2.713360E+00
2.849610E+00	4.942650E+00	2.768860E+00
2.954690E+00	5.014070E+00	2.841060E+00
3.056540E+00	5.071160E+00	2.928520E+00
3.146130E+00	5.121260E+00	3.009630E+00
3.237110E+00	5.158110E+00	3.116900E+00
3.352200E+00	5.153490E+00	3.166430E+00
2.643170E+00	4.817900E+00	2.734350E+00
2.742800E+00	4.917800E+00	2.791720E+00
2.847150E+00	4.995160E+00	2.869480E+00
2.952320E+00	5.059000E+00	2.945270E+00
3.047660E+00	5.112770E+00	3.020810E+00
3.125350E+00	5.147120E+00	3.095590E+00
5.141410E+00	2.297230E+00	3.013250E+00
5.206320E+00	2.368020E+00	3.060050E+00
5.269760E+00	2.462220E+00	3.145590E+00
5.289850E+00	2.594620E+00	3.149470E+00
5.295900E+00	2.710610E+00	3.207190E+00
5.319500E+00	2.833090E+00	3.249010E+00
5.328670E+00	2.963170E+00	3.298970E+00
5.362390E+00	3.086540E+00	3.334170E+00
5.363180E+00	3.210050E+00	3.376820E+00
5.362700E+00	3.319760E+00	3.415670E+00
5.343440E+00	3.412220E+00	3.470130E+00
5.028300E+00	2.206920E+00	2.926750E+00
5.095910E+00	2.242690E+00	2.978300E+00
5.293130E+00	3.521430E+00	3.440440E+00
5.262970E+00	3.588630E+00	3.513720E+00
4.918750E+00	2.151200E+00	2.885210E+00
4.842400E+00	2.084660E+00	2.819180E+00
4.850960E+00	2.088810E+00	2.709530E+00
5.211060E+00	3.677980E+00	3.498590E+00
5.191100E+00	3.745200E+00	3.553330E+00
5.172250E+00	3.814160E+00	3.605030E+00
4.791380E+00	2.044860E+00	2.818980E+00
4.706810E+00	1.965030E+00	2.703850E+00
4.732570E+00	2.002010E+00	2.628840E+00
5.121100E+00	3.894160E+00	3.581490E+00
5.093360E+00	3.959240E+00	3.594660E+00
5.132500E+00	3.937730E+00	3.646440E+00
5.103530E+00	3.992090E+00	3.652960E+00
4.634780E+00	1.900960E+00	2.615220E+00
4.543280E+00	1.831510E+00	2.519080E+00
4.584610E+00	1.859250E+00	2.459840E+00
5.066810E+00	4.057270E+00	3.684170E+00
5.031910E+00	4.111190E+00	3.719860E+00
4.447000E+00	1.759440E+00	2.438040E+00
4.335960E+00	1.708690E+00	2.383610E+00
4.362660E+00	1.733700E+00	2.293090E+00
4.990980E+00	4.161330E+00	3.713170E+00
4.948600E+00	4.216850E+00	3.752810E+00
4.191790E+00	1.649760E+00	2.311670E+00
4.017220E+00	1.560640E+00	2.218660E+00
4.141560E+00	1.623810E+00	2.192200E+00
4.912520E+00	4.261100E+00	3.737240E+00
4.928490E+00	4.247760E+00	3.794040E+00
4.908590E+00	4.286120E+00	3.810540E+00
3.849300E+00	1.535240E+00	1.997830E+00
3.789540E+00	1.495340E+00	2.103090E+00
4.854540E+00	4.387740E+00	3.766980E+00
4.873300E+00	4.347900E+00	3.782720E+00
4.873300E+00	4.400530E+00	3.840760E+00
3.681120E+00	1.455150E+00	2.087110E+00
3.528170E+00	1.434320E+00	2.072250E+00
3.633270E+00	1.462280E+00	1.982780E+00
4.802860E+00	4.516120E+00	3.800650E+00
4.842060E+00	4.461760E+00	3.822050E+00
4.842090E+00	4.510460E+00	3.872990E+00
3.403760E+00	1.457170E+00	1.895180E+00
3.262020E+00	1.436970E+00	1.982010E+00
4.762720E+00	4.567980E+00	3.795550E+00
4.803860E+00	4.573870E+00	3.886010E+00
3.155000E+00	1.488880E+00	1.814630E+00
3.026390E+00	1.491020E+00	1.926060E+00
4.737800E+00	4.598360E+00	3.806170E+00
4.755080E+00	4.603820E+00	3.849060E+00
2.920880E+00	1.576130E+00	1.769130E+00
2.808150E+00	1.578750E+00	1.887380E+00
4.630730E+00	4.608400E+00	3.753400E+00
4.655300E+00	4.622680E+00	3.826370E+00
4.717310E+00	4.619800E+00	3.843460E+00
2.714120E+00	1.711310E+00	1.755360E+00
2.623950E+00	1.711530E+00	1.882800E+00
4.536190E+00	4.616900E+00	3.713570E+00
4.553990E+00	4.630580E+00	3.783690E+00
4.601130E+00	4.623910E+00	3.798110E+00
2.541170E+00	1.874630E+00	1.769630E+00
2.456270E+00	1.860670E+00	1.892730E+00
4.415930E+00	4.664490E+00	3.649050E+00
4.450420E+00	4.660880E+00	3.737270E+00
4.504250E+00	4.640630E+00	3.765450E+00
2.399380E+00	2.057610E+00	1.804490E+00
2.322740E+00	2.039530E+00	1.918600E+00
4.391000E+00	4.699090E+00	3.670410E+00
4.403400E+00	4.697030E+00	3.717270E+00
2.284400E+00	2.250090E+00	1.846470E+00
2.212350E+00	2.226470E+00	1.955170E+00
4.304430E+00	4.795010E+00	3.644760E+00
4.368270E+00	4.736190E+00	3.701910E+00
2.172090E+00	2.454260E+00	1.885330E+00
2.144620E+00	2.346640E+00	1.973810E+00
4.239720E+00	4.822790E+00	3.578050E+00
4.249360E+00	4.843380E+00	3.630450E+00
2.093360E+00	2.464220E+00	1.996580E+00
2.019660E+00	2.632100E+00	2.022160E+00
2.082570E+00	2.649420E+00	1.919240E+00
4.116830E+00	4.921720E+00	3.558190E+00
4.202250E+00	4.868580E+00	3.602160E+00
2.025210E+00	2.816700E+00	1.974830E+00
1.956050E+00	2.784820E+00	2.071620E+00
4.053400E+00	4.941670E+00	3.490590E+00
4.054290E+00	4.962300E+00	3.554870E+00
1.958300E+00	2.970870E+00	2.034040E+00
1.879690E+00	2.931620E+00	2.113570E+00
3.838750E+00	5.034920E+00	3.356740E+00
3.914100E+00	5.015190E+00	3.469260E+00
4.005900E+00	4.976430E+00	3.524200E+00
1.897230E+00	3.159370E+00	2.095500E+00
1.850750E+00	3.043590E+00	2.153980E+00
3.795700E+00	5.067470E+00	3.378400E+00
3.828250E+00	5.063210E+00	3.429590E+00
1.825230E+00	3.176700E+00	2.173490E+00
1.819920E+00	3.318280E+00	2.215460E+00
1.884500E+00	3.430700E+00	2.170330E+00
3.637890E+00	5.132300E+00	3.366150E+00
3.761160E+00	5.094080E+00	3.415360E+00
1.822070E+00	3.465160E+00	2.250940E+00
1.822030E+00	3.614460E+00	2.280290E+00
1.874590E+00	3.657820E+00	2.238560E+00
1.956460E+00	3.875740E+00	2.282600E+00
2.051990E+00	4.094710E+00	2.340120E+00
3.540430E+00	5.152040E+00	3.294420E+00
3.548140E+00	5.172840E+00	3.349720E+00
1.853610E+00	3.778520E+00	2.332520E+00
1.928390E+00	3.979690E+00	2.351250E+00
1.964000E+00	4.083590E+00	2.401940E+00
2.019790E+00	4.151550E+00	2.415250E+00
2.083870E+00	4.234230E+00	2.440740E+00
2.183950E+00	4.359530E+00	2.490130E+00
2.285870E+00	4.473390E+00	2.548400E+00
2.393850E+00	4.579000E+00	2.611110E+00
2.504410E+00	4.704930E+00	2.679980E+00
3.298330E+00	5.178300E+00	3.212080E+00
3.358310E+00	5.195810E+00	3.295610E+00
3.482170E+00	5.185660E+00	3.322770E+00
1.977140E+00	4.179080E+00	2.472050E+00
2.079920E+00	4.317330E+00	2.531360E+00
2.179800E+00	4.436600E+00	2.584490E+00
2.286980E+00	4.544470E+00	2.645660E+00
2.379550E+00	4.632280E+00	2.681230E+00
2.413430E+00	4.693840E+00	2.725230E+00
2.466950E+00	4.737590E+00	2.739710E+00
2.532060E+00	4.796650E+00	2.769610E+00
2.636260E+00	4.891530E+00	2.825210E+00
2.742140E+00	4.971320E+00	2.896840E+00
2.850170E+00	5.041420E+00	2.973900E+00
2.956140E+00	5.102240E+00	3.043400E+00
3.050040E+00	5.142060E+00	3.124010E+00
3.131380E+00	5.176200E+00	3.201960E+00
3.237780E+00	5.199660E+00	3.246860E+00
2.420570E+00	4.756240E+00	2.790800E+00
2.524030E+00	4.863480E+00	2.861400E+00
2.635970E+00	4.952110E+00	2.929810E+00
2.747100E+00	5.020200E+00	2.997750E+00
2.858480E+00	5.084450E+00	3.081610E+00
2.974040E+00	5.136450E+00	3.162150E+00
3.051230E+00	5.162990E+00	3.200550E+00
5.288940E+00	2.423560E+00	3.272290E+00
5.269880E+00	2.386070E+00	3.259940E+00
5.275150E+00	2.414390E+00	3.222360E+00
5.294930E+00	2.472550E+00	3.267620E+00
5.134120E+00	2.255630E+00	3.185120E+00
5.073880E+00	2.209810E+00	3.138390E+00
5.100430E+00	2.243330E+00	3.065050E+00
5.208350E+00	2.335950E+00	3.172000E+00
5.309370E+00	2.595980E+00	3.277130E+00
5.314590E+00	2.734360E+00	3.296020E+00
5.351700E+00	2.827380E+00	3.342810E+00
5.364150E+00	2.952480E+00	3.400750E+00
5.392530E+00	3.077180E+00	3.433430E+00
5.386840E+00	3.196070E+00	3.469760E+00
5.386540E+00	3.301260E+00	3.507960E+00
5.371580E+00	3.393500E+00	3.560120E+00
5.018250E+00	2.178140E+00	3.164680E+00
4.954400E+00	2.156420E+00	3.103280E+00
4.993760E+00	2.181640E+00	3.042470E+00
5.324710E+00	3.498010E+00	3.527670E+00
5.300740E+00	3.563530E+00	3.578880E+00
4.883180E+00	2.103540E+00	2.999990E+00
5.251120E+00	3.656680E+00	3.604930E+00
5.214140E+00	3.749250E+00	3.626440E+00
5.206240E+00	3.792930E+00	3.670790E+00
4.718070E+00	1.960140E+00	2.867510E+00
4.659570E+00	1.901000E+00	2.827020E+00
4.667080E+00	1.914380E+00	2.728810E+00
4.767250E+00	2.012230E+00	2.885030E+00
5.178510E+00	3.869760E+00	3.693950E+00
5.151550E+00	3.952130E+00	3.717980E+00
5.122620E+00	4.004150E+00	3.725770E+00
5.157030E+00	3.979180E+00	3.778030E+00
5.120290E+00	4.030870E+00	3.797250E+00
4.498940E+00	1.766670E+00	2.715870E+00
4.393450E+00	1.711380E+00	2.655950E+00
4.462710E+00	1.750980E+00	2.630710E+00
4.509650E+00	1.797610E+00	2.588600E+00
4.568030E+00	1.819590E+00	2.760550E+00
5.026140E+00	4.128180E+00	3.780680E+00
5.063840E+00	4.086330E+00	3.784690E+00
5.050000E+00	4.119850E+00	3.840610E+00
4.289940E+00	1.680800E+00	2.463300E+00
4.212510E+00	1.644100E+00	2.518710E+00
5.003480E+00	4.168560E+00	3.830520E+00
4.105840E+00	1.583980E+00	2.477000E+00
3.950970E+00	1.521470E+00	2.432260E+00
4.061270E+00	1.565470E+00	2.373740E+00
4.961380E+00	4.236350E+00	3.867830E+00
4.936840E+00	4.288620E+00	3.895900E+00
3.789310E+00	1.485000E+00	2.227310E+00
3.731870E+00	1.442050E+00	2.322350E+00
4.918620E+00	4.342480E+00	3.901030E+00
4.911160E+00	4.402910E+00	3.931300E+00
3.628400E+00	1.410380E+00	2.319440E+00
3.480190E+00	1.386950E+00	2.316220E+00
3.582890E+00	1.419210E+00	2.225810E+00
4.890330E+00	4.463150E+00	3.930990E+00
4.862740E+00	4.544840E+00	3.951020E+00
3.362740E+00	1.400970E+00	2.147210E+00
3.230590E+00	1.381530E+00	2.240650E+00
4.836870E+00	4.589120E+00	3.947460E+00
4.852370E+00	4.588200E+00	3.987010E+00
4.836740E+00	4.607280E+00	3.984280E+00
3.128730E+00	1.427210E+00	2.085320E+00
3.008930E+00	1.414180E+00	2.189640E+00
4.747430E+00	4.641620E+00	3.942290E+00
4.810330E+00	4.616790E+00	3.967530E+00
2.907850E+00	1.483400E+00	2.034320E+00
2.808500E+00	1.478360E+00	2.154540E+00
4.693530E+00	4.647560E+00	3.901140E+00
4.692180E+00	4.662010E+00	3.959130E+00
2.707030E+00	1.572060E+00	2.006410E+00
2.621660E+00	1.565550E+00	2.129820E+00
4.578550E+00	4.647240E+00	3.842660E+00
4.604940E+00	4.658340E+00	3.887340E+00
4.647500E+00	4.667450E+00	3.953340E+00
2.532840E+00	1.699060E+00	2.001630E+00
2.456240E+00	1.683840E+00	2.127210E+00
4.475240E+00	4.671520E+00	3.814540E+00
4.507330E+00	4.693060E+00	3.883070E+00
4.562490E+00	4.675480E+00	3.895230E+00
2.377990E+00	1.843000E+00	2.010180E+00
2.306000E+00	1.825170E+00	2.132640E+00
4.387770E+00	4.747740E+00	3.810830E+00
4.448900E+00	4.712330E+00	3.856200E+00
2.251130E+00	2.026660E+00	2.041290E+00
2.176890E+00	1.996600E+00	2.163380E+00
4.342890E+00	4.780730E+00	3.748360E+00
4.343610E+00	4.799100E+00	3.800370E+00
2.125950E+00	2.244050E+00	2.077540E+00
2.069140E+00	2.143690E+00	2.193130E+00
4.243880E+00	4.876890E+00	3.700250E+00
4.306190E+00	4.833480E+00	3.765350E+00
2.040620E+00	2.285780E+00	2.159510E+00
2.020420E+00	2.235250E+00	2.218610E+00
2.015450E+00	2.448320E+00	2.109060E+00
4.177300E+00	4.922020E+00	3.664070E+00
4.183550E+00	4.953480E+00	3.776810E+00
1.970950E+00	2.339480E+00	2.213760E+00
1.903240E+00	2.539410E+00	2.210520E+00
1.951490E+00	2.627960E+00	2.108280E+00
4.042030E+00	5.015330E+00	3.635600E+00
4.121650E+00	4.983670E+00	3.695520E+00
1.882590E+00	2.748480E+00	2.161260E+00
1.817250E+00	2.710160E+00	2.255050E+00
3.972460E+00	5.018030E+00	3.576870E+00
3.977520E+00	5.044930E+00	3.629380E+00
1.806240E+00	2.937400E+00	2.204710E+00
1.774220E+00	2.818800E+00	2.282710E+00
3.820950E+00	5.095340E+00	3.521300E+00
3.919010E+00	5.062980E+00	3.594480E+00
1.738900E+00	2.947300E+00	2.299340E+00
1.720090E+00	3.090480E+00	2.324440E+00
1.764890E+00	3.205810E+00	2.257160E+00
3.722390E+00	5.131290E+00	3.481950E+00
3.752430E+00	5.169230E+00	3.580960E+00
1.702840E+00	3.245470E+00	2.341300E+00
1.704060E+00	3.409460E+00	2.375720E+00
1.765210E+00	3.512990E+00	2.326720E+00
3.536930E+00	5.205490E+00	3.423490E+00
3.642090E+00	5.181430E+00	3.505460E+00
1.698460E+00	3.555290E+00	2.397830E+00
1.702670E+00	3.691130E+00	2.428280E+00
1.765420E+00	3.736430E+00	2.396120E+00
1.848180E+00	3.990110E+00	2.432940E+00
3.438410E+00	5.224290E+00	3.392920E+00
3.454930E+00	5.264660E+00	3.499080E+00
1.734540E+00	3.826510E+00	2.468040E+00
1.762690E+00	3.977410E+00	2.499520E+00
1.814670E+00	4.052760E+00	2.506940E+00
1.877330E+00	4.142720E+00	2.526580E+00
1.973390E+00	4.276860E+00	2.568650E+00
2.070890E+00	4.393750E+00	2.619860E+00
2.169560E+00	4.509260E+00	2.683970E+00
2.296300E+00	4.640790E+00	2.735530E+00
3.157970E+00	5.213040E+00	3.289450E+00
3.229160E+00	5.243430E+00	3.348900E+00
3.346010E+00	5.251020E+00	3.431000E+00
1.772710E+00	4.080660E+00	2.564260E+00
1.868610E+00	4.233370E+00	2.610530E+00
1.967480E+00	4.359080E+00	2.657490E+00
2.055950E+00	4.449380E+00	2.692140E+00
2.099320E+00	4.518920E+00	2.740380E+00
2.179990E+00	4.582950E+00	2.751200E+00
2.216790E+00	4.652850E+00	2.789240E+00
2.304220E+00	4.728940E+00	2.825080E+00
2.399920E+00	4.829750E+00	2.893070E+00
2.517070E+00	4.941090E+00	2.979840E+00
2.653830E+00	5.003270E+00	3.022380E+00
2.749100E+00	5.059810E+00	3.103270E+00
2.874200E+00	5.127040E+00	3.217290E+00
3.041210E+00	5.190910E+00	3.283500E+00
2.922100E+00	5.183490E+00	3.331410E+00
3.136590E+00	5.228600E+00	3.340540E+00
2.107820E+00	4.594940E+00	2.803660E+00
2.199820E+00	4.706310E+00	2.854020E+00
2.288810E+00	4.780650E+00	2.892350E+00
2.328040E+00	4.842160E+00	2.940840E+00
2.403010E+00	4.892290E+00	2.964820E+00
2.430930E+00	4.935480E+00	3.012770E+00
2.483110E+00	4.981260E+00	3.074970E+00
2.621320E+00	5.029590E+00	3.119410E+00
2.743920E+00	5.090920E+00	3.214940E+00
2.818680E+00	5.139200E+00	3.293150E+00
2.339040E+00	4.904400E+00	3.011740E+00
2.411480E+00	4.950760E+00	3.051380E+00
5.260220E+00	2.357510E+00	3.366690E+00
5.229500E+00	2.326910E+00	3.348380E+00
5.243900E+00	2.347840E+00	3.296960E+00
5.291030E+00	2.423030E+00	3.346660E+00
5.312220E+00	2.516830E+00	3.345850E+00
5.318060E+00	2.504210E+00	3.422010E+00
5.337600E+00	2.597430E+00	3.423970E+00
5.091500E+00	2.218000E+00	3.242750E+00
5.167570E+00	2.291050E+00	3.312390E+00
5.338380E+00	2.712520E+00	3.384290E+00
5.379050E+00	2.827240E+00	3.446910E+00
5.392380E+00	2.963280E+00	3.523030E+00
5.411890E+00	3.094680E+00	3.518670E+00
5.407210E+00	3.188520E+00	3.559700E+00
5.414390E+00	3.288170E+00	3.595350E+00
5.405420E+00	3.372250E+00	3.651520E+00
4.944030E+00	2.139840E+00	3.194640E+00
5.025040E+00	2.182310E+00	3.272430E+00
5.357360E+00	3.488010E+00	3.619960E+00
5.313440E+00	3.574170E+00	3.640590E+00
5.351150E+00	3.534310E+00	3.690590E+00
5.309730E+00	3.617720E+00	3.718010E+00
4.748560E+00	1.938590E+00	3.131990E+00
4.699580E+00	1.896050E+00	3.090350E+00
4.733010E+00	1.939590E+00	3.060910E+00
4.755250E+00	1.980190E+00	2.990530E+00
4.785540E+00	1.985290E+00	3.141220E+00
4.821710E+00	2.046170E+00	3.011310E+00
4.852810E+00	2.062550E+00	3.136380E+00
5.250280E+00	3.726170E+00	3.702310E+00
5.220780E+00	3.796990E+00	3.726140E+00
5.254670E+00	3.765450E+00	3.771590E+00
5.226860E+00	3.828390E+00	3.786460E+00
4.628010E+00	1.837380E+00	3.002200E+00
4.538930E+00	1.775780E+00	2.957820E+00
4.540550E+00	1.790620E+00	2.832100E+00
4.668690E+00	1.879490E+00	2.946210E+00
5.200630E+00	3.915910E+00	3.813360E+00
5.174750E+00	3.987100E+00	3.836440E+00
5.159330E+00	4.028480E+00	3.891270E+00
4.452460E+00	1.723670E+00	2.909650E+00
4.328870E+00	1.681600E+00	2.863840E+00
4.422060E+00	1.720940E+00	2.800400E+00
5.099180E+00	4.080890E+00	3.867940E+00
5.060010E+00	4.137620E+00	3.928370E+00
4.200820E+00	1.627760E+00	2.628060E+00
4.142240E+00	1.591390E+00	2.719050E+00
5.013050E+00	4.190360E+00	3.912510E+00
5.031440E+00	4.178260E+00	3.959460E+00
5.006540E+00	4.217480E+00	3.980120E+00
4.024820E+00	1.534010E+00	2.708240E+00
3.880040E+00	1.480960E+00	2.626610E+00
3.993040E+00	1.528880E+00	2.585890E+00
4.942160E+00	4.305970E+00	3.938130E+00
4.965440E+00	4.273320E+00	3.959620E+00
4.954870E+00	4.316460E+00	3.995550E+00
3.736730E+00	1.426200E+00	2.448040E+00
3.712020E+00	1.397780E+00	2.598930E+00
4.920140E+00	4.422590E+00	3.976920E+00
4.945780E+00	4.380640E+00	4.021040E+00
4.932790E+00	4.445040E+00	4.033970E+00
3.561430E+00	1.364820E+00	2.562140E+00
3.415060E+00	1.331950E+00	2.546820E+00
3.535430E+00	1.372860E+00	2.472610E+00
4.874370E+00	4.568850E+00	4.023230E+00
4.915330E+00	4.514570E+00	4.053260E+00
4.897630E+00	4.579820E+00	4.087060E+00
3.323780E+00	1.345340E+00	2.392330E+00
3.195570E+00	1.327550E+00	2.485050E+00
4.836560E+00	4.623380E+00	4.066000E+00
3.105990E+00	1.358050E+00	2.337640E+00
2.995930E+00	1.342460E+00	2.440420E+00
4.784960E+00	4.644450E+00	4.017630E+00
4.785280E+00	4.658870E+00	4.072970E+00
2.904870E+00	1.398040E+00	2.297400E+00
2.811140E+00	1.383690E+00	2.411810E+00
4.680210E+00	4.678370E+00	4.050360E+00
4.746510E+00	4.668940E+00	4.060360E+00
2.717950E+00	1.462720E+00	2.270900E+00
2.636440E+00	1.449560E+00	2.390260E+00
4.577220E+00	4.698690E+00	4.012490E+00
4.623650E+00	4.689850E+00	4.045620E+00
2.537780E+00	1.547190E+00	2.247890E+00
2.462140E+00	1.530040E+00	2.370040E+00
4.537680E+00	4.706310E+00	3.964970E+00
4.533120E+00	4.722300E+00	4.026230E+00
2.377740E+00	1.660970E+00	2.243200E+00
2.305660E+00	1.643790E+00	2.373990E+00
4.421980E+00	4.758450E+00	3.894920E+00
4.447670E+00	4.767010E+00	3.976750E+00
4.503090E+00	4.734110E+00	4.007160E+00
2.228610E+00	1.799730E+00	2.252930E+00
2.154550E+00	1.779860E+00	2.387500E+00
4.336480E+00	4.845050E+00	3.858080E+00
4.390410E+00	4.811130E+00	3.926750E+00
2.106300E+00	1.967250E+00	2.283290E+00
2.027780E+00	1.943430E+00	2.410270E+00
4.260930E+00	4.909690E+00	3.825350E+00
4.299340E+00	4.923120E+00	3.904390E+00
1.986110E+00	2.161660E+00	2.308420E+00
1.916310E+00	2.088200E+00	2.438000E+00
4.214690E+00	4.965020E+00	3.845830E+00
4.242210E+00	4.991630E+00	3.919720E+00
1.895480E+00	2.210820E+00	2.395960E+00
1.863110E+00	2.171610E+00	2.452870E+00
1.877090E+00	2.362610E+00	2.326910E+00
4.078670E+00	5.029360E+00	3.731560E+00
4.108600E+00	5.047340E+00	3.822470E+00
4.176900E+00	5.018280E+00	3.870770E+00
1.828420E+00	2.277320E+00	2.441090E+00
1.769940E+00	2.472750E+00	2.419350E+00
1.818740E+00	2.554910E+00	2.313610E+00
3.961960E+00	5.086190E+00	3.695880E+00
4.034630E+00	5.072180E+00	3.769030E+00
1.742030E+00	2.717100E+00	2.358830E+00
1.708000E+00	2.598350E+00	2.441190E+00
3.859360E+00	5.140690E+00	3.640420E+00
3.898140E+00	5.160880E+00	3.760130E+00
1.666090E+00	2.730650E+00	2.458290E+00
1.622430E+00	2.865860E+00	2.460610E+00
1.672490E+00	2.980280E+00	2.388570E+00
3.799580E+00	5.182630E+00	3.645770E+00
3.825560E+00	5.190460E+00	3.698360E+00
1.598920E+00	3.016900E+00	2.476110E+00
1.559700E+00	3.210760E+00	2.491220E+00
1.639400E+00	3.299860E+00	2.421980E+00
3.557540E+00	5.249310E+00	3.540400E+00
3.658390E+00	5.234600E+00	3.607530E+00
3.755700E+00	5.218860E+00	3.668340E+00
1.591050E+00	3.381840E+00	2.489020E+00
1.554900E+00	3.323470E+00	2.520230E+00
1.630730E+00	3.615900E+00	2.471240E+00
3.505410E+00	5.291580E+00	3.564590E+00
3.558400E+00	5.313910E+00	3.642330E+00
1.554190E+00	3.455600E+00	2.531410E+00
1.558970E+00	3.619390E+00	2.539080E+00
1.601720E+00	3.725370E+00	2.536020E+00
1.665390E+00	3.886890E+00	2.542590E+00
3.238030E+00	5.288950E+00	3.466550E+00
3.344780E+00	5.304070E+00	3.534870E+00
3.447110E+00	5.322370E+00	3.591110E+00
1.559840E+00	3.769290E+00	2.595680E+00
1.602550E+00	3.941230E+00	2.606980E+00
1.609890E+00	4.016120E+00	2.641700E+00
1.670960E+00	4.044230E+00	2.612180E+00
1.760320E+00	4.183690E+00	2.651600E+00
1.861910E+00	4.317750E+00	2.697530E+00
1.971820E+00	4.461150E+00	2.756130E+00
3.009480E+00	5.217270E+00	3.367650E+00
3.109180E+00	5.249750E+00	3.416930E+00
3.161480E+00	5.303720E+00	3.505460E+00
3.229280E+00	5.345420E+00	3.556380E+00
1.645410E+00	4.117710E+00	2.688280E+00
1.751070E+00	4.273450E+00	2.732930E+00
1.846980E+00	4.378590E+00	2.765000E+00
1.881620E+00	4.448490E+00	2.807090E+00
1.934030E+00	4.497380E+00	2.817670E+00
1.992520E+00	4.560950E+00	2.837760E+00
2.079860E+00	4.672000E+00	2.890470E+00
2.207110E+00	4.795110E+00	2.951320E+00
2.535420E+00	5.039440E+00	3.211260E+00
2.658400E+00	5.077180E+00	3.239570E+00
2.735140E+00	5.121380E+00	3.304280E+00
2.820140E+00	5.170670E+00	3.388090E+00
2.965180E+00	5.235050E+00	3.442600E+00
3.077590E+00	5.294290E+00	3.519940E+00
3.148100E+00	5.328070E+00	3.547480E+00
1.886910E+00	4.516540E+00	2.866260E+00
1.967920E+00	4.611970E+00	2.896970E+00
2.002500E+00	4.681190E+00	2.939900E+00
2.084440E+00	4.741270E+00	2.959240E+00
2.121170E+00	4.807720E+00	3.007870E+00
2.212960E+00	4.905180E+00	3.081890E+00
2.391360E+00	4.974390E+00	3.124440E+00
2.432710E+00	5.028180E+00	3.240770E+00
2.513140E+00	5.081340E+00	3.339480E+00
2.644290E+00	5.105760E+00	3.335370E+00
2.729310E+00	5.139440E+00	3.371790E+00
2.010630E+00	4.750800E+00	3.008690E+00
2.091450E+00	4.840520E+00	3.059090E+00
2.114740E+00	4.886960E+00	3.113520E+00
2.160200E+00	4.921990E+00	3.146920E+00
2.204150E+00	4.966460E+00	3.223940E+00
2.321610E+00	4.998040E+00	3.227380E+00
2.402020E+00	5.047640E+00	3.309770E+00
2.102950E+00	4.917790E+00	3.185300E+00
5.229440E+00	2.332970E+00	3.428510E+00
5.275800E+00	2.384500E+00	3.425510E+00
5.298470E+00	2.449990E+00	3.482830E+00
5.327630E+00	2.541020E+00	3.508620E+00
5.353210E+00	2.620720E+00	3.528510E+00
5.413320E+00	2.802540E+00	3.590690E+00
5.390340E+00	2.761260E+00	3.573920E+00
5.404210E+00	2.830510E+00	3.540640E+00
5.412870E+00	2.896190E+00	3.572160E+00
5.431530E+00	2.851220E+00	3.608070E+00
5.426500E+00	2.942460E+00	3.619740E+00
5.087850E+00	2.220820E+00	3.390600E+00
5.159540E+00	2.286480E+00	3.458190E+00
5.361090E+00	2.720200E+00	3.500570E+00
5.453850E+00	3.069600E+00	3.619780E+00
5.434750E+00	3.193260E+00	3.636160E+00
5.439770E+00	3.270120E+00	3.685180E+00
5.430710E+00	3.348870E+00	3.745810E+00
4.720430E+00	1.877990E+00	3.376490E+00
4.675530E+00	1.844160E+00	3.340810E+00
4.714620E+00	1.884740E+00	3.297620E+00
4.755470E+00	1.940820E+00	3.237830E+00
4.759000E+00	1.922330E+00	3.391420E+00
4.842440E+00	2.035170E+00	3.273200E+00
4.825290E+00	2.004890E+00	3.409710E+00
4.902640E+00	2.101870E+00	3.280920E+00
4.900060E+00	2.084610E+00	3.411300E+00
4.976880E+00	2.154170E+00	3.371300E+00
5.393260E+00	3.451080E+00	3.716650E+00
5.375370E+00	3.532150E+00	3.766640E+00
5.357010E+00	3.609740E+00	3.816870E+00
4.601960E+00	1.800220E+00	3.297280E+00
4.526850E+00	1.765380E+00	3.233470E+00
4.572560E+00	1.784730E+00	3.183270E+00
4.642380E+00	1.834750E+00	3.166480E+00
5.302280E+00	3.696940E+00	3.793110E+00
5.288510E+00	3.777440E+00	3.845870E+00
5.253190E+00	3.849740E+00	3.854450E+00
5.290860E+00	3.824440E+00	3.903170E+00
5.261360E+00	3.889220E+00	3.924370E+00
4.489000E+00	1.747590E+00	3.057640E+00
4.426390E+00	1.719310E+00	3.219740E+00
5.211760E+00	3.968140E+00	3.906100E+00
5.189250E+00	4.011610E+00	3.981470E+00
4.317670E+00	1.682170E+00	3.175560E+00
4.227730E+00	1.648530E+00	3.075510E+00
4.335640E+00	1.686380E+00	3.037490E+00
5.129360E+00	4.071740E+00	3.960500E+00
5.099730E+00	4.109200E+00	4.035200E+00
4.158590E+00	1.599790E+00	2.874780E+00
4.078410E+00	1.567860E+00	3.026390E+00
5.049680E+00	4.164410E+00	4.017880E+00
5.036310E+00	4.203500E+00	4.066130E+00
3.931590E+00	1.503970E+00	2.785890E+00
5.003340E+00	4.269360E+00	4.078070E+00
4.974730E+00	4.328980E+00	4.068790E+00
5.000830E+00	4.322750E+00	4.117090E+00
4.993100E+00	4.364380E+00	4.121290E+00
3.747370E+00	1.409720E+00	2.745800E+00
3.634140E+00	1.374890E+00	2.797040E+00
3.588130E+00	1.362820E+00	2.651260E+00
4.952060E+00	4.472950E+00	4.091620E+00
4.986040E+00	4.435280E+00	4.135490E+00
4.973220E+00	4.504780E+00	4.150360E+00
3.497330E+00	1.339760E+00	2.840520E+00
3.328580E+00	1.307280E+00	2.782980E+00
3.453210E+00	1.327070E+00	2.697850E+00
4.899480E+00	4.623890E+00	4.142110E+00
4.954020E+00	4.577150E+00	4.172790E+00
4.928590E+00	4.645030E+00	4.231030E+00
3.266980E+00	1.306160E+00	2.630340E+00
3.137410E+00	1.288910E+00	2.723200E+00
4.869370E+00	4.646990E+00	4.137440E+00
4.885460E+00	4.658570E+00	4.189100E+00
3.073390E+00	1.303090E+00	2.581140E+00
2.961630E+00	1.294410E+00	2.690130E+00
4.775690E+00	4.690650E+00	4.161590E+00
4.844130E+00	4.671120E+00	4.175390E+00
2.893490E+00	1.326970E+00	2.550130E+00
2.792460E+00	1.312520E+00	2.666150E+00
4.720350E+00	4.697390E+00	4.126040E+00
4.723230E+00	4.715270E+00	4.183140E+00
2.720190E+00	1.366560E+00	2.527000E+00
2.628750E+00	1.353620E+00	2.645710E+00
4.601940E+00	4.707120E+00	4.078810E+00
4.629650E+00	4.714380E+00	4.121010E+00
4.678410E+00	4.723830E+00	4.179140E+00
2.550990E+00	1.431600E+00	2.509490E+00
2.466220E+00	1.417390E+00	2.631390E+00
4.526440E+00	4.761230E+00	4.112860E+00
4.585560E+00	4.734280E+00	4.127120E+00
2.386840E+00	1.516580E+00	2.497980E+00
2.311690E+00	1.506210E+00	2.621070E+00
4.477680E+00	4.772270E+00	4.068830E+00
4.482520E+00	4.797890E+00	4.126100E+00
2.224780E+00	1.619150E+00	2.513130E+00
2.218800E+00	1.567250E+00	2.611840E+00
4.341360E+00	4.894020E+00	3.958720E+00
4.382850E+00	4.862210E+00	4.046790E+00
4.442130E+00	4.824680E+00	4.111840E+00
2.157090E+00	1.625840E+00	2.603280E+00
2.075590E+00	1.758040E+00	2.526590E+00
4.292230E+00	4.964110E+00	3.970240E+00
4.319430E+00	4.953950E+00	4.044870E+00
1.943770E+00	1.931170E+00	2.537160E+00
4.262750E+00	5.003900E+00	3.979170E+00
4.276330E+00	5.005430E+00	4.025950E+00
1.820650E+00	2.126310E+00	2.539730E+00
4.143300E+00	5.074810E+00	3.895480E+00
4.174240E+00	5.090430E+00	3.976790E+00
4.238630E+00	5.042260E+00	4.013870E+00
1.713500E+00	2.273820E+00	2.621780E+00
1.757860E+00	2.328760E+00	2.510280E+00
3.974810E+00	5.128290E+00	3.806900E+00
4.038590E+00	5.156590E+00	3.884250E+00
4.111560E+00	5.134150E+00	3.926910E+00
1.678750E+00	2.509380E+00	2.539560E+00
1.625660E+00	2.403520E+00	2.664060E+00
3.940370E+00	5.164020E+00	3.822630E+00
3.967940E+00	5.176170E+00	3.860740E+00
1.599980E+00	2.548190E+00	2.621910E+00
1.584920E+00	2.488260E+00	2.683880E+00
1.584640E+00	2.760290E+00	2.556560E+00
3.806730E+00	5.240530E+00	3.775280E+00
3.906380E+00	5.209610E+00	3.842020E+00
1.545460E+00	2.598830E+00	2.663740E+00
1.521810E+00	2.751180E+00	2.643130E+00
1.520380E+00	2.849950E+00	2.595360E+00
1.525100E+00	3.009470E+00	2.565840E+00
3.677640E+00	5.280780E+00	3.721460E+00
3.733690E+00	5.318500E+00	3.839210E+00
1.475240E+00	2.877960E+00	2.648930E+00
1.440080E+00	3.100820E+00	2.651100E+00
1.502720E+00	3.265790E+00	2.564980E+00
3.603620E+00	5.324510E+00	3.724080E+00
3.634840E+00	5.334860E+00	3.784440E+00
1.439450E+00	3.292810E+00	2.639740E+00
1.393360E+00	3.222990E+00	2.677870E+00
1.479950E+00	3.517140E+00	2.605870E+00
3.343270E+00	5.362290E+00	3.631110E+00
3.454680E+00	5.370150E+00	3.695040E+00
3.555200E+00	5.362500E+00	3.754790E+00
1.384440E+00	3.388440E+00	2.699020E+00
1.408660E+00	3.585010E+00	2.672550E+00
1.404980E+00	3.684000E+00	2.697350E+00
1.467780E+00	3.722250E+00	2.660960E+00
1.537650E+00	3.944570E+00	2.670260E+00
3.235260E+00	5.395760E+00	3.653520E+00
3.334660E+00	5.414270E+00	3.764040E+00
1.425840E+00	3.827810E+00	2.731310E+00
1.480280E+00	3.989280E+00	2.740560E+00
1.493000E+00	4.061110E+00	2.776140E+00
1.554330E+00	4.087110E+00	2.744770E+00
1.642150E+00	4.229060E+00	2.774650E+00
1.763230E+00	4.386000E+00	2.822530E+00
2.853640E+00	5.221620E+00	3.490090E+00
2.958540E+00	5.307120E+00	3.575780E+00
3.122690E+00	5.354530E+00	3.604260E+00
3.153920E+00	5.400010E+00	3.688960E+00
3.215410E+00	5.425360E+00	3.740050E+00
1.525050E+00	4.159420E+00	2.817960E+00
1.628420E+00	4.313340E+00	2.856440E+00
1.701570E+00	4.412590E+00	2.889210E+00
1.712710E+00	4.458320E+00	2.925310E+00
1.780410E+00	4.486290E+00	2.905780E+00
1.879390E+00	4.617950E+00	2.961930E+00
2.613380E+00	5.119530E+00	3.412430E+00
2.717070E+00	5.166140E+00	3.457020E+00
2.808020E+00	5.245860E+00	3.561970E+00
2.859730E+00	5.304130E+00	3.638620E+00
2.930560E+00	5.361150E+00	3.719520E+00
3.053310E+00	5.383870E+00	3.698310E+00
3.141110E+00	5.419880E+00	3.760600E+00
1.743270E+00	4.521640E+00	2.962510E+00
1.783700E+00	4.605350E+00	3.007550E+00
1.836730E+00	4.656170E+00	3.021880E+00
1.898870E+00	4.719990E+00	3.046960E+00
1.997590E+00	4.837710E+00	3.110950E+00
2.274140E+00	5.010070E+00	3.281250E+00
2.330110E+00	5.040460E+00	3.331260E+00
2.418470E+00	5.086140E+00	3.424170E+00
2.573380E+00	5.142910E+00	3.491990E+00
2.691100E+00	5.213560E+00	3.572870E+00
2.771720E+00	5.277600E+00	3.645570E+00
2.833160E+00	5.325440E+00	3.715940E+00
1.793200E+00	4.675560E+00	3.072230E+00
1.880240E+00	4.769970E+00	3.115920E+00
1.915930E+00	4.829040E+00	3.168180E+00
1.967080E+00	4.868260E+00	3.183660E+00
2.020600E+00	4.906060E+00	3.217270E+00
2.105810E+00	4.966260E+00	3.300890E+00
2.241780E+00	5.027210E+00	3.349390E+00
2.327360E+00	5.062020E+00	3.402910E+00
1.935590E+00	4.879990E+00	3.245420E+00
2.012590E+00	4.932540E+00	3.284000E+00
5.261800E+00	2.382750E+00	3.504200E+00
5.310900E+00	2.495200E+00	3.572790E+00
5.276220E+00	2.425770E+00	3.589490E+00
5.350080E+00	2.570480E+00	3.621460E+00
5.377100E+00	2.680170E+00	3.591480E+00
5.387240E+00	2.651900E+00	3.671800E+00
5.413590E+00	2.760080E+00	3.656810E+00
5.459050E+00	2.875630E+00	3.698530E+00
5.457690E+00	2.982260E+00	3.689710E+00
5.471810E+00	2.952520E+00	3.757270E+00
5.495220E+00	3.048450E+00	3.753000E+00
5.035700E+00	2.205730E+00	3.610320E+00
5.000780E+00	2.182210E+00	3.589690E+00
5.031380E+00	2.193150E+00	3.513960E+00
5.098250E+00	2.251300E+00	3.569250E+00
5.194620E+00	2.340350E+00	3.593500E+00
5.461990E+00	3.161020E+00	3.717630E+00
5.465470E+00	3.254040E+00	3.775480E+00
5.465550E+00	3.326410E+00	3.816830E+00
4.632200E+00	1.818330E+00	3.569760E+00
4.588440E+00	1.795810E+00	3.533510E+00
4.626640E+00	1.813920E+00	3.445490E+00
4.702490E+00	1.876010E+00	3.504360E+00
4.790580E+00	1.962750E+00	3.542480E+00
4.874030E+00	2.052540E+00	3.583880E+00
4.953410E+00	2.142430E+00	3.545770E+00
5.432610E+00	3.432580E+00	3.827940E+00
5.403060E+00	3.538160E+00	3.840790E+00
5.397000E+00	3.589800E+00	3.884130E+00
4.516890E+00	1.769550E+00	3.449970E+00
5.366140E+00	3.681840E+00	3.900470E+00
5.328130E+00	3.771440E+00	3.922310E+00
5.313550E+00	3.818190E+00	3.971560E+00
5.291770E+00	3.874140E+00	4.027350E+00
4.395450E+00	1.712920E+00	3.403380E+00
4.324450E+00	1.689200E+00	3.387810E+00
4.343100E+00	1.693730E+00	3.287670E+00
5.242510E+00	3.945770E+00	4.000850E+00
5.219480E+00	3.997240E+00	4.071410E+00
4.223440E+00	1.662110E+00	3.305460E+00
5.158800E+00	4.053490E+00	4.052390E+00
5.137450E+00	4.094520E+00	4.105910E+00
4.067640E+00	1.577100E+00	3.231720E+00
3.957700E+00	1.531780E+00	3.179780E+00
4.000430E+00	1.540750E+00	3.091080E+00
5.094840E+00	4.160000E+00	4.127290E+00
5.052470E+00	4.218490E+00	4.122350E+00
5.079910E+00	4.209480E+00	4.166710E+00
5.060670E+00	4.250850E+00	4.174160E+00
3.859240E+00	1.475060E+00	2.965970E+00
3.822340E+00	1.471610E+00	3.192210E+00
5.041310E+00	4.327130E+00	4.194750E+00
5.021590E+00	4.389510E+00	4.183710E+00
5.044710E+00	4.381460E+00	4.232040E+00
5.037000E+00	4.423080E+00	4.236330E+00
3.686140E+00	1.410510E+00	3.147780E+00
3.595000E+00	1.389070E+00	3.092840E+00
3.648490E+00	1.391160E+00	2.986760E+00
4.993370E+00	4.537410E+00	4.207560E+00
5.021570E+00	4.494330E+00	4.251810E+00
5.000250E+00	4.565680E+00	4.264690E+00
3.433190E+00	1.338800E+00	3.007510E+00
4.954610E+00	4.652240E+00	4.275740E+00
4.970530E+00	4.624800E+00	4.277770E+00
4.959170E+00	4.653930E+00	4.305410E+00
3.201660E+00	1.292040E+00	2.879220E+00
4.864450E+00	4.684420E+00	4.285400E+00
4.931610E+00	4.665550E+00	4.302600E+00
3.017940E+00	1.276360E+00	2.827870E+00
4.814860E+00	4.698550E+00	4.238990E+00
4.812410E+00	4.709160E+00	4.298330E+00
2.849430E+00	1.280430E+00	2.801880E+00
4.714270E+00	4.733900E+00	4.271670E+00
4.775780E+00	4.717970E+00	4.284340E+00
2.689960E+00	1.302430E+00	2.782420E+00
4.609090E+00	4.759860E+00	4.238150E+00
4.657780E+00	4.749750E+00	4.268250E+00
2.530820E+00	1.342110E+00	2.767560E+00
4.566370E+00	4.769890E+00	4.192330E+00
4.565600E+00	4.786020E+00	4.251410E+00
2.373570E+00	1.417620E+00	2.759850E+00
4.479760E+00	4.839510E+00	4.214190E+00
4.535450E+00	4.802300E+00	4.233620E+00
2.191700E+00	1.535800E+00	2.724280E+00
4.399330E+00	4.888280E+00	4.141180E+00
4.425320E+00	4.880280E+00	4.195940E+00
2.035490E+00	1.649390E+00	2.760390E+00
2.086850E+00	1.667730E+00	2.652450E+00
4.351650E+00	4.952220E+00	4.131120E+00
1.980790E+00	1.778530E+00	2.646280E+00
1.919520E+00	1.766170E+00	2.753850E+00
4.276580E+00	5.059890E+00	4.121960E+00
1.862490E+00	1.914150E+00	2.667080E+00
1.805410E+00	1.842180E+00	2.831610E+00
4.213430E+00	5.094830E+00	4.063070E+00
4.219890E+00	5.124890E+00	4.110260E+00
1.748590E+00	2.063300E+00	2.703910E+00
1.687260E+00	2.033470E+00	2.840920E+00
4.073760E+00	5.185880E+00	3.963540E+00
4.104170E+00	5.202550E+00	4.049950E+00
4.177070E+00	5.152260E+00	4.085660E+00
1.655490E+00	2.226900E+00	2.747440E+00
1.594790E+00	2.193470E+00	2.859920E+00
3.955180E+00	5.236650E+00	3.932920E+00
4.029190E+00	5.229580E+00	4.002060E+00
1.560240E+00	2.408320E+00	2.763170E+00
1.542720E+00	2.302170E+00	2.869510E+00
3.848620E+00	5.292420E+00	3.888010E+00
3.890210E+00	5.310270E+00	4.010090E+00
1.498860E+00	2.420970E+00	2.873890E+00
1.433780E+00	2.582360E+00	2.892290E+00
1.476930E+00	2.659330E+00	2.751320E+00
3.790150E+00	5.331320E+00	3.899280E+00
3.818710E+00	5.338400E+00	3.955200E+00
1.410680E+00	2.757180E+00	2.828010E+00
1.370170E+00	2.729150E+00	2.922130E+00
1.410240E+00	2.904080E+00	2.739340E+00
3.620560E+00	5.393260E+00	3.883520E+00
3.747850E+00	5.358670E+00	3.934890E+00
1.339750E+00	2.901580E+00	2.832970E+00
1.286450E+00	2.869560E+00	2.931300E+00
1.336580E+00	3.136570E+00	2.748500E+00
3.473400E+00	5.412700E+00	3.811730E+00
3.504350E+00	5.439420E+00	3.902870E+00
1.275150E+00	3.026680E+00	2.869600E+00
1.246130E+00	2.968430E+00	2.939070E+00
1.242010E+00	3.193940E+00	2.835920E+00
1.289570E+00	3.361140E+00	2.782880E+00
1.332880E+00	3.607850E+00	2.738860E+00
3.398550E+00	5.432350E+00	3.832900E+00
3.432870E+00	5.443410E+00	3.881600E+00
1.215420E+00	3.083510E+00	2.927700E+00
1.190520E+00	3.235780E+00	2.903120E+00
1.224910E+00	3.340110E+00	2.855850E+00
1.239560E+00	3.503880E+00	2.826400E+00
1.263470E+00	3.661400E+00	2.817370E+00
1.331270E+00	3.803990E+00	2.803170E+00
1.411710E+00	4.000750E+00	2.802320E+00
3.211810E+00	5.459650E+00	3.855100E+00
3.352050E+00	5.451960E+00	3.877690E+00
1.168150E+00	3.415990E+00	2.928540E+00
1.195240E+00	3.622130E+00	2.884400E+00
1.249560E+00	3.773240E+00	2.872800E+00
1.303410E+00	3.932060E+00	2.862830E+00
1.362130E+00	4.044870E+00	2.877170E+00
1.373430E+00	4.105760E+00	2.911210E+00
1.431110E+00	4.130750E+00	2.875390E+00
1.516970E+00	4.261280E+00	2.902590E+00
1.633060E+00	4.412490E+00	2.946090E+00
3.003770E+00	5.399830E+00	3.761060E+00
3.074680E+00	5.427470E+00	3.813280E+00
3.110550E+00	5.456710E+00	3.890530E+00
1.399280E+00	4.194470E+00	2.948740E+00
1.502720E+00	4.339260E+00	2.985370E+00
1.581220E+00	4.442710E+00	3.019870E+00
1.590200E+00	4.490940E+00	3.055900E+00
1.677180E+00	4.543330E+00	3.031790E+00
2.461230E+00	5.156860E+00	3.575250E+00
2.592040E+00	5.201420E+00	3.607070E+00
2.676970E+00	5.255930E+00	3.680290E+00
2.758750E+00	5.313330E+00	3.752030E+00
2.840020E+00	5.380870E+00	3.843510E+00
2.969050E+00	5.420930E+00	3.840460E+00
3.048460E+00	5.452920E+00	3.898360E+00
1.603550E+00	4.547880E+00	3.095050E+00
1.624310E+00	4.608650E+00	3.138540E+00
1.690140E+00	4.640920E+00	3.112900E+00
1.797830E+00	4.771330E+00	3.188560E+00
2.153280E+00	5.039150E+00	3.456460E+00
2.319060E+00	5.089340E+00	3.496630E+00
2.359800E+00	5.143620E+00	3.608020E+00
2.415360E+00	5.187740E+00	3.680560E+00
2.549200E+00	5.238020E+00	3.710580E+00
2.665700E+00	5.301760E+00	3.793330E+00
2.738310E+00	5.353890E+00	3.845210E+00
1.659330E+00	4.675460E+00	3.185640E+00
1.708100E+00	4.756200E+00	3.248840E+00
1.765360E+00	4.807900E+00	3.266150E+00
1.842930E+00	4.865590E+00	3.303310E+00
1.986750E+00	4.960000E+00	3.369810E+00
2.049750E+00	5.027220E+00	3.490360E+00
2.112060E+00	5.070850E+00	3.566770E+00
2.250060E+00	5.118890E+00	3.599150E+00
2.335710E+00	5.161220E+00	3.659250E+00
1.724160E+00	4.825730E+00	3.330850E+00
1.852400E+00	4.931560E+00	3.421170E+00
1.967590E+00	5.007010E+00	3.498300E+00
2.034620E+00	5.045050E+00	3.546540E+00
5.307360E+00	2.483720E+00	3.651710E+00
5.370380E+00	2.588370E+00	3.727980E+00
5.322690E+00	2.513620E+00	3.738250E+00
5.403410E+00	2.663020E+00	3.760470E+00
5.441980E+00	2.771360E+00	3.779440E+00
5.497920E+00	2.864060E+00	3.804220E+00
5.508750E+00	2.958130E+00	3.835200E+00
5.548640E+00	3.046250E+00	3.866390E+00
4.724700E+00	1.894420E+00	3.805220E+00
4.700250E+00	1.874540E+00	3.764410E+00
4.743210E+00	1.907900E+00	3.685180E+00
4.818020E+00	1.985250E+00	3.679520E+00
4.773400E+00	1.944000E+00	3.799920E+00
4.858100E+00	2.030680E+00	3.693580E+00
4.832740E+00	2.008510E+00	3.788920E+00
4.882890E+00	2.065610E+00	3.739900E+00
4.987630E+00	2.170290E+00	3.681040E+00
5.054360E+00	2.218730E+00	3.689440E+00
5.112030E+00	2.273500E+00	3.727080E+00
5.172290E+00	2.344910E+00	3.769240E+00
5.259940E+00	2.418040E+00	3.727310E+00
5.506300E+00	3.148930E+00	3.821160E+00
5.510400E+00	3.254910E+00	3.871760E+00
5.487420E+00	3.343630E+00	3.875990E+00
5.515200E+00	3.310020E+00	3.930050E+00
5.488150E+00	3.395730E+00	3.946910E+00
4.561820E+00	1.787320E+00	3.672700E+00
4.656480E+00	1.843610E+00	3.709320E+00
4.927420E+00	2.112460E+00	3.668720E+00
5.439270E+00	3.516140E+00	3.920350E+00
5.410940E+00	3.597840E+00	3.944450E+00
5.435820E+00	3.558870E+00	3.994440E+00
5.411130E+00	3.640420E+00	4.016450E+00
4.458500E+00	1.743850E+00	3.673500E+00
4.391020E+00	1.714150E+00	3.661800E+00
4.414900E+00	1.728500E+00	3.550740E+00
5.366340E+00	3.740890E+00	3.991550E+00
5.347340E+00	3.802070E+00	4.054450E+00
5.329530E+00	3.862570E+00	4.113560E+00
4.309680E+00	1.689510E+00	3.583320E+00
5.276010E+00	3.932390E+00	4.089820E+00
5.255350E+00	3.984080E+00	4.158630E+00
4.171720E+00	1.650280E+00	3.551130E+00
4.092720E+00	1.609000E+00	3.534020E+00
4.113080E+00	1.611060E+00	3.406610E+00
5.192550E+00	4.051130E+00	4.145090E+00
5.150950E+00	4.105180E+00	4.162440E+00
5.183100E+00	4.082730E+00	4.212170E+00
5.148900E+00	4.133370E+00	4.218750E+00
3.989030E+00	1.554990E+00	3.442180E+00
[truncated: 21,888 more rows]
