# Supplementary material for: A New MRI-Based Model of Heart Function with Coupled Hemodynamics and Application to Normal and Diseased Canine Left Ventricles
Source: Front Bioeng Biotechnol. 2015 Sep 23;3:140. doi: 10.3389/fbioe.2015.00140 (PMC4585083; doi:10.3389/fbioe.2015.00140)
Supplement: Supplementary file 7 [file Data_Sheet_7.ZIP › Case3_HF_SR_Systole/nodes/case3_systole_time_0.3104.csv]

4.418110E+00	3.816390E+00	2.161200E+00
4.352780E+00	3.800070E+00	2.077680E+00
4.385370E+00	3.853150E+00	2.155070E+00
4.380560E+00	3.904780E+00	2.196510E+00
4.440040E+00	3.866750E+00	2.247870E+00
4.406770E+00	3.943510E+00	2.275870E+00
4.322710E+00	3.891450E+00	2.126490E+00
4.244850E+00	3.875230E+00	2.031790E+00
4.330890E+00	3.976070E+00	2.212830E+00
4.313890E+00	4.052320E+00	2.277450E+00
4.379770E+00	4.011990E+00	2.326400E+00
4.345270E+00	4.060270E+00	2.341990E+00
4.249990E+00	3.958150E+00	2.101380E+00
4.197190E+00	3.933420E+00	2.026210E+00
4.232450E+00	4.057600E+00	2.182090E+00
4.273340E+00	4.085890E+00	2.262020E+00
4.295020E+00	4.098680E+00	2.327040E+00
4.170740E+00	3.994540E+00	2.059920E+00
4.148300E+00	4.057240E+00	2.108550E+00
4.165130E+00	4.087260E+00	2.149900E+00
4.170290E+00	4.115030E+00	2.189510E+00
4.237930E+00	4.110330E+00	2.252030E+00
4.119480E+00	4.092280E+00	2.124300E+00
4.629680E+00	3.496810E+00	2.205370E+00
4.577170E+00	3.472020E+00	2.103380E+00
4.592640E+00	3.553080E+00	2.190160E+00
4.580490E+00	3.640710E+00	2.258400E+00
4.645520E+00	3.546030E+00	2.276370E+00
4.583560E+00	3.745700E+00	2.366000E+00
4.652590E+00	3.634150E+00	2.390020E+00
4.582320E+00	3.827260E+00	2.465010E+00
4.665890E+00	3.749840E+00	2.520380E+00
4.617310E+00	3.841570E+00	2.563310E+00
4.511420E+00	3.599790E+00	2.115240E+00
4.471600E+00	3.527820E+00	1.982350E+00
4.477740E+00	3.751040E+00	2.196120E+00
4.514970E+00	3.837990E+00	2.360250E+00
4.535480E+00	3.878930E+00	2.445160E+00
4.562510E+00	3.897670E+00	2.536000E+00
4.388620E+00	3.534060E+00	1.892100E+00
4.297490E+00	3.501720E+00	1.769210E+00
4.323400E+00	3.582180E+00	1.868350E+00
4.375190E+00	3.651500E+00	1.985110E+00
4.469870E+00	3.947590E+00	2.420610E+00
4.459720E+00	4.016580E+00	2.534480E+00
4.528500E+00	3.964210E+00	2.598750E+00
4.484900E+00	4.022040E+00	2.631140E+00
4.250760E+00	3.623090E+00	1.830520E+00
4.194300E+00	3.566750E+00	1.714490E+00
4.221890E+00	3.766430E+00	1.913980E+00
4.377260E+00	4.063420E+00	2.435490E+00
4.424510E+00	4.069520E+00	2.582390E+00
4.129150E+00	3.652810E+00	1.741390E+00
4.052710E+00	3.803950E+00	1.817630E+00
4.133050E+00	3.902250E+00	1.962670E+00
4.296340E+00	4.139570E+00	2.411850E+00
4.351130E+00	4.138030E+00	2.540160E+00
4.031620E+00	3.917770E+00	1.899950E+00
3.981850E+00	3.879730E+00	1.829780E+00
4.062460E+00	4.032920E+00	2.021890E+00
4.205950E+00	4.157750E+00	2.294580E+00
4.242250E+00	4.223680E+00	2.457080E+00
4.277350E+00	4.238710E+00	2.560310E+00
4.325030E+00	4.199340E+00	2.606530E+00
4.290290E+00	4.252210E+00	2.637540E+00
3.953710E+00	3.962430E+00	1.867470E+00
3.924410E+00	4.075480E+00	1.955070E+00
3.998510E+00	4.106880E+00	2.043020E+00
4.069650E+00	4.146060E+00	2.144020E+00
4.109490E+00	4.229380E+00	2.287250E+00
4.124680E+00	4.289210E+00	2.388550E+00
4.182490E+00	4.291620E+00	2.477200E+00
4.237920E+00	4.272260E+00	2.549320E+00
3.947500E+00	4.156140E+00	2.048430E+00
3.877140E+00	4.138140E+00	1.986940E+00
3.976780E+00	4.241680E+00	2.148220E+00
4.019420E+00	4.310140E+00	2.287630E+00
4.073050E+00	4.328390E+00	2.376100E+00
4.111080E+00	4.339230E+00	2.465320E+00
3.868960E+00	4.200320E+00	2.034640E+00
3.881880E+00	4.270580E+00	2.109140E+00
3.934620E+00	4.302650E+00	2.188110E+00
3.934270E+00	4.337860E+00	2.236300E+00
3.951690E+00	4.365500E+00	2.298130E+00
4.029120E+00	4.363100E+00	2.378370E+00
3.869120E+00	4.326310E+00	2.180380E+00
3.903270E+00	4.359150E+00	2.246320E+00
4.870970E+00	3.531490E+00	2.617780E+00
4.837970E+00	3.494720E+00	2.541830E+00
4.826690E+00	3.564110E+00	2.568840E+00
4.826180E+00	3.615770E+00	2.621490E+00
4.767760E+00	3.334200E+00	2.316770E+00
4.740540E+00	3.267830E+00	2.227320E+00
4.686040E+00	3.420240E+00	2.258090E+00
4.705940E+00	3.527220E+00	2.370550E+00
4.781180E+00	3.429940E+00	2.418840E+00
4.756850E+00	3.607430E+00	2.516730E+00
4.733100E+00	3.709320E+00	2.570150E+00
4.777020E+00	3.701820E+00	2.628120E+00
4.723550E+00	3.761400E+00	2.624150E+00
4.694230E+00	3.212650E+00	2.128000E+00
4.641320E+00	3.190540E+00	1.988540E+00
4.639350E+00	3.323760E+00	2.099170E+00
4.609260E+00	3.889330E+00	2.628640E+00
4.667380E+00	3.833630E+00	2.654730E+00
4.635430E+00	3.889290E+00	2.690910E+00
4.543620E+00	3.183420E+00	1.822400E+00
4.440620E+00	3.137320E+00	1.665410E+00
4.454690E+00	3.262640E+00	1.760690E+00
4.488810E+00	3.370280E+00	1.885460E+00
4.575340E+00	3.923720E+00	2.615630E+00
4.594790E+00	3.930140E+00	2.691880E+00
4.337600E+00	3.340170E+00	1.682650E+00
4.245340E+00	3.247140E+00	1.519310E+00
4.469300E+00	4.058150E+00	2.694210E+00
4.543350E+00	3.993560E+00	2.742660E+00
4.502960E+00	4.050470E+00	2.788670E+00
4.116280E+00	3.266850E+00	1.421810E+00
3.990930E+00	3.232290E+00	1.296350E+00
4.028790E+00	3.344610E+00	1.409530E+00
4.110620E+00	3.460830E+00	1.552670E+00
4.409860E+00	4.114250E+00	2.652560E+00
4.452810E+00	4.098170E+00	2.757370E+00
3.933680E+00	3.403340E+00	1.365600E+00
3.871260E+00	3.335920E+00	1.251960E+00
3.891940E+00	3.559820E+00	1.448530E+00
3.976190E+00	3.678140E+00	1.639840E+00
4.370800E+00	4.154780E+00	2.626770E+00
4.391680E+00	4.159620E+00	2.712890E+00
3.797900E+00	3.442200E+00	1.282690E+00
3.723140E+00	3.623140E+00	1.398810E+00
3.844240E+00	3.698330E+00	1.539580E+00
3.896570E+00	3.837040E+00	1.716800E+00
4.312600E+00	4.249920E+00	2.702170E+00
4.339130E+00	4.221140E+00	2.717420E+00
4.323180E+00	4.248730E+00	2.739550E+00
3.753810E+00	3.772200E+00	1.539970E+00
3.662910E+00	3.724950E+00	1.445190E+00
3.756630E+00	3.892040E+00	1.673510E+00
3.839540E+00	3.983830E+00	1.807900E+00
4.180810E+00	4.318760E+00	2.544110E+00
4.237220E+00	4.300260E+00	2.630700E+00
4.293230E+00	4.270600E+00	2.712770E+00
3.650740E+00	3.823740E+00	1.518940E+00
3.664910E+00	3.931920E+00	1.650930E+00
3.741440E+00	3.999970E+00	1.749520E+00
3.790160E+00	4.119580E+00	1.908660E+00
4.142220E+00	4.348090E+00	2.540350E+00
4.164780E+00	4.354960E+00	2.616730E+00
3.659960E+00	4.041560E+00	1.736590E+00
3.679950E+00	4.140220E+00	1.863180E+00
3.727620E+00	4.190080E+00	1.940080E+00
3.785800E+00	4.257620E+00	2.034870E+00
3.961270E+00	4.407660E+00	2.386620E+00
4.043260E+00	4.395760E+00	2.485300E+00
4.107280E+00	4.372950E+00	2.544570E+00
3.666530E+00	4.230960E+00	1.954700E+00
3.721280E+00	4.309680E+00	2.063730E+00
3.727200E+00	4.350090E+00	2.130760E+00
3.787510E+00	4.342910E+00	2.153970E+00
3.866550E+00	4.387160E+00	2.280150E+00
3.899350E+00	4.439230E+00	2.393660E+00
3.963900E+00	4.458370E+00	2.513890E+00
3.753530E+00	4.395990E+00	2.224780E+00
3.826390E+00	4.449530E+00	2.347420E+00
3.876570E+00	4.475630E+00	2.450990E+00
4.946740E+00	3.407310E+00	2.657540E+00
4.935970E+00	3.345800E+00	2.618840E+00
4.897460E+00	3.436990E+00	2.610330E+00
4.933650E+00	3.481340E+00	2.679510E+00
4.897450E+00	3.033380E+00	2.394770E+00
4.862910E+00	2.976230E+00	2.307060E+00
4.860090E+00	3.082240E+00	2.345480E+00
4.831420E+00	3.238400E+00	2.381430E+00
4.907250E+00	3.115630E+00	2.456970E+00
4.866070E+00	3.366940E+00	2.528250E+00
4.916840E+00	3.244560E+00	2.541180E+00
4.835640E+00	3.685520E+00	2.710560E+00
4.888910E+00	3.588250E+00	2.704020E+00
4.840960E+00	3.729540E+00	2.773990E+00
4.898400E+00	3.673280E+00	2.817310E+00
4.853460E+00	3.766150E+00	2.844390E+00
4.819510E+00	2.927040E+00	2.175680E+00
4.784290E+00	2.850680E+00	2.042850E+00
4.765690E+00	2.954410E+00	2.069720E+00
4.774520E+00	3.089830E+00	2.178460E+00
4.768740E+00	3.787750E+00	2.749560E+00
4.746280E+00	3.865370E+00	2.843510E+00
4.819330E+00	3.833790E+00	2.892350E+00
4.775570E+00	3.887390E+00	2.918980E+00
4.700470E+00	2.793490E+00	1.867890E+00
4.614650E+00	2.709520E+00	1.711140E+00
4.635540E+00	2.835640E+00	1.760200E+00
4.660690E+00	2.974910E+00	1.877150E+00
4.666220E+00	3.891700E+00	2.772800E+00
4.711980E+00	3.918830E+00	2.883920E+00
4.521510E+00	2.904630E+00	1.644860E+00
4.416910E+00	2.787620E+00	1.500970E+00
4.607580E+00	3.946390E+00	2.768640E+00
4.631150E+00	3.968240E+00	2.853460E+00
4.271440E+00	2.778450E+00	1.338800E+00
4.122230E+00	2.725300E+00	1.202170E+00
4.165810E+00	2.871890E+00	1.258690E+00
4.243530E+00	3.015140E+00	1.384880E+00
4.500860E+00	4.085240E+00	2.848420E+00
4.561980E+00	4.039800E+00	2.875710E+00
4.537940E+00	4.082060E+00	2.909710E+00
4.020220E+00	2.993930E+00	1.200040E+00
3.860330E+00	2.885930E+00	1.039140E+00
4.447430E+00	4.137610E+00	2.822260E+00
4.503440E+00	4.121490E+00	2.910040E+00
3.785940E+00	3.216700E+00	1.141800E+00
3.625410E+00	3.060850E+00	1.019150E+00
4.393080E+00	4.189650E+00	2.794200E+00
4.439750E+00	4.182760E+00	2.885710E+00
3.577620E+00	3.287170E+00	1.104320E+00
3.439560E+00	3.213620E+00	1.036340E+00
3.635110E+00	3.462640E+00	1.219440E+00
4.344220E+00	4.249420E+00	2.818610E+00
3.466480E+00	3.432710E+00	1.147180E+00
3.316940E+00	3.378090E+00	1.113630E+00
3.542470E+00	3.666240E+00	1.342770E+00
4.247710E+00	4.320570E+00	2.739770E+00
4.291080E+00	4.313850E+00	2.843820E+00
3.364480E+00	3.556110E+00	1.215800E+00
3.265360E+00	3.479210E+00	1.168110E+00
3.386020E+00	3.725150E+00	1.356280E+00
3.530370E+00	3.900200E+00	1.548730E+00
4.165220E+00	4.391220E+00	2.721440E+00
4.229460E+00	4.370890E+00	2.817990E+00
3.256510E+00	3.596800E+00	1.250100E+00
3.281410E+00	3.742870E+00	1.361930E+00
3.377500E+00	3.851700E+00	1.455750E+00
3.413660E+00	3.975050E+00	1.589140E+00
3.552160E+00	4.106450E+00	1.756570E+00
4.075830E+00	4.428530E+00	2.623780E+00
4.117900E+00	4.433020E+00	2.722680E+00
4.151890E+00	4.441890E+00	2.811140E+00
3.283020E+00	3.870890E+00	1.468900E+00
3.324220E+00	4.001030E+00	1.599780E+00
3.418290E+00	4.077970E+00	1.682900E+00
3.468710E+00	4.163350E+00	1.792930E+00
3.558490E+00	4.234890E+00	1.923440E+00
3.647520E+00	4.335800E+00	2.081990E+00
4.004620E+00	4.477750E+00	2.605340E+00
4.016460E+00	4.502550E+00	2.686730E+00
4.080640E+00	4.471260E+00	2.740360E+00
3.340140E+00	4.122680E+00	1.716250E+00
3.456000E+00	4.241260E+00	1.896010E+00
3.539120E+00	4.307770E+00	1.998330E+00
3.568840E+00	4.358850E+00	2.086640E+00
3.615040E+00	4.380280E+00	2.147740E+00
3.665840E+00	4.414380E+00	2.219350E+00
3.744170E+00	4.468230E+00	2.322480E+00
3.811220E+00	4.500270E+00	2.435720E+00
3.873190E+00	4.523610E+00	2.548320E+00
3.952740E+00	4.513150E+00	2.609900E+00
3.573850E+00	4.413690E+00	2.187910E+00
3.652820E+00	4.483400E+00	2.307650E+00
3.734020E+00	4.525710E+00	2.415560E+00
3.791710E+00	4.543890E+00	2.500520E+00
5.000450E+00	2.912190E+00	2.535300E+00
4.973500E+00	2.831160E+00	2.444930E+00
4.941740E+00	2.975770E+00	2.458480E+00
4.968570E+00	3.129050E+00	2.569050E+00
5.015330E+00	3.011950E+00	2.597580E+00
4.978870E+00	3.254860E+00	2.626770E+00
5.027210E+00	3.165630E+00	2.669570E+00
4.998190E+00	3.366740E+00	2.721860E+00
4.961040E+00	3.547520E+00	2.787110E+00
5.026380E+00	3.482140E+00	2.829380E+00
4.959210E+00	3.626020E+00	2.854960E+00
5.020200E+00	3.587540E+00	2.903010E+00
4.967180E+00	3.678160E+00	2.913850E+00
4.916160E+00	2.757670E+00	2.354080E+00
4.872180E+00	2.687700E+00	2.253640E+00
4.879570E+00	2.822820E+00	2.264140E+00
4.870530E+00	3.797170E+00	2.912340E+00
4.924340E+00	3.754410E+00	2.945560E+00
4.879150E+00	3.818830E+00	2.983440E+00
4.834680E+00	2.610180E+00	2.129520E+00
4.781560E+00	2.535700E+00	1.993590E+00
4.788010E+00	2.675960E+00	2.003870E+00
4.757170E+00	3.925220E+00	2.973420E+00
4.832630E+00	3.877970E+00	3.015640E+00
4.793090E+00	3.931480E+00	3.051530E+00
4.689810E+00	2.464510E+00	1.861220E+00
4.582650E+00	2.407120E+00	1.699380E+00
4.662210E+00	2.543800E+00	1.781590E+00
4.696480E+00	3.962320E+00	2.942190E+00
4.728370E+00	3.973900E+00	3.033580E+00
4.410650E+00	2.585670E+00	1.474860E+00
4.353220E+00	2.401200E+00	1.440710E+00
4.645250E+00	4.015530E+00	2.970390E+00
4.638630E+00	4.050510E+00	3.020510E+00
4.684720E+00	4.033390E+00	3.060120E+00
4.648540E+00	4.076090E+00	3.059890E+00
4.225930E+00	2.344770E+00	1.313460E+00
4.059240E+00	2.406670E+00	1.166880E+00
4.182010E+00	2.495200E+00	1.256360E+00
4.580710E+00	4.088690E+00	2.989770E+00
4.568150E+00	4.157020E+00	3.052330E+00
4.632510E+00	4.128210E+00	3.084130E+00
4.614160E+00	4.170810E+00	3.098390E+00
3.955920E+00	2.602150E+00	1.054860E+00
3.843850E+00	2.405600E+00	9.719820E-01
4.504120E+00	4.160960E+00	2.981460E+00
4.508040E+00	4.205030E+00	3.048770E+00
4.578400E+00	4.204930E+00	3.105090E+00
3.711760E+00	2.748360E+00	9.407630E-01
3.534210E+00	2.654000E+00	8.872010E-01
4.428790E+00	4.232270E+00	2.976570E+00
4.470240E+00	4.239260E+00	3.050970E+00
4.511260E+00	4.260070E+00	3.117340E+00
3.461930E+00	2.954400E+00	9.506000E-01
3.294580E+00	2.871240E+00	9.321040E-01
4.344030E+00	4.289930E+00	2.928060E+00
4.384330E+00	4.284270E+00	3.009700E+00
4.435700E+00	4.270680E+00	3.062580E+00
3.276470E+00	3.157660E+00	1.009410E+00
3.123790E+00	3.082690E+00	1.021370E+00
4.284200E+00	4.350310E+00	2.909060E+00
4.331360E+00	4.329640E+00	2.998060E+00
3.165380E+00	3.384950E+00	1.138570E+00
3.019230E+00	3.247720E+00	1.120650E+00
4.223710E+00	4.413850E+00	2.891750E+00
4.273930E+00	4.390880E+00	2.982330E+00
3.044440E+00	3.424110E+00	1.186330E+00
2.980920E+00	3.345250E+00	1.181270E+00
3.141600E+00	3.654790E+00	1.328700E+00
4.180620E+00	4.454760E+00	2.887950E+00
4.209260E+00	4.461410E+00	2.973880E+00
2.990780E+00	3.474170E+00	1.252360E+00
3.027400E+00	3.648590E+00	1.362670E+00
3.088530E+00	3.763190E+00	1.415620E+00
3.181020E+00	3.933350E+00	1.551110E+00
4.045750E+00	4.509840E+00	2.759600E+00
4.080160E+00	4.519060E+00	2.833400E+00
4.143450E+00	4.493130E+00	2.895440E+00
3.027470E+00	3.788470E+00	1.458330E+00
3.068090E+00	3.943300E+00	1.584850E+00
3.131440E+00	4.025110E+00	1.635010E+00
3.208790E+00	4.118890E+00	1.705960E+00
3.337600E+00	4.237810E+00	1.873380E+00
3.461720E+00	4.346760E+00	2.027030E+00
3.910520E+00	4.543940E+00	2.623510E+00
3.936510E+00	4.561550E+00	2.694730E+00
4.008670E+00	4.548820E+00	2.774650E+00
3.072830E+00	4.078490E+00	1.685790E+00
3.205370E+00	4.223870E+00	1.846800E+00
3.321050E+00	4.329760E+00	1.982930E+00
3.401040E+00	4.387120E+00	2.089730E+00
3.413480E+00	4.420640E+00	2.154530E+00
3.477570E+00	4.422390E+00	2.167890E+00
3.547680E+00	4.495030E+00	2.282450E+00
3.639640E+00	4.557850E+00	2.418780E+00
3.734050E+00	4.569310E+00	2.492040E+00
3.790110E+00	4.593620E+00	2.577320E+00
3.872490E+00	4.572590E+00	2.636380E+00
3.440540E+00	4.467510E+00	2.223360E+00
3.483010E+00	4.530740E+00	2.302550E+00
3.547760E+00	4.557630E+00	2.361980E+00
3.569910E+00	4.591430E+00	2.426230E+00
3.612640E+00	4.618800E+00	2.494660E+00
3.695600E+00	4.606400E+00	2.522560E+00
3.495370E+00	4.586170E+00	2.387150E+00
3.551190E+00	4.617030E+00	2.454790E+00
5.090180E+00	2.985980E+00	2.771680E+00
5.086300E+00	2.915340E+00	2.728790E+00
5.071920E+00	3.030670E+00	2.709240E+00
5.062590E+00	3.211710E+00	2.776500E+00
5.098660E+00	3.078060E+00	2.812570E+00
5.061200E+00	3.369820E+00	2.845120E+00
5.104510E+00	3.236270E+00	2.879620E+00
5.070690E+00	3.488960E+00	2.903140E+00
5.116500E+00	3.383720E+00	2.958000E+00
5.069580E+00	3.548030E+00	2.943020E+00
5.095790E+00	3.504770E+00	2.968570E+00
5.070580E+00	3.582510E+00	3.012620E+00
5.006340E+00	2.725630E+00	2.537930E+00
4.973960E+00	2.629330E+00	2.450870E+00
4.952750E+00	2.718780E+00	2.426010E+00
5.043180E+00	2.847000E+00	2.599770E+00
4.975640E+00	3.713280E+00	2.975140E+00
5.014190E+00	3.666400E+00	2.997030E+00
4.986960E+00	3.731780E+00	3.044250E+00
4.911870E+00	2.558070E+00	2.365370E+00
4.846970E+00	2.489530E+00	2.264900E+00
4.872930E+00	2.579670E+00	2.250990E+00
4.885560E+00	3.841790E+00	3.049670E+00
4.936980E+00	3.802790E+00	3.085440E+00
4.896030E+00	3.868270E+00	3.109190E+00
4.798670E+00	2.396080E+00	2.129850E+00
4.740870E+00	2.312080E+00	2.013870E+00
4.761190E+00	2.415360E+00	1.989270E+00
4.792240E+00	3.965820E+00	3.101690E+00
4.860300E+00	3.927910E+00	3.137440E+00
4.825580E+00	3.984950E+00	3.172470E+00
4.626150E+00	2.227520E+00	1.904980E+00
4.519270E+00	2.189660E+00	1.733140E+00
4.614510E+00	2.294510E+00	1.807640E+00
4.758040E+00	4.018480E+00	3.125330E+00
4.765540E+00	4.054840E+00	3.170430E+00
4.808190E+00	4.027710E+00	3.214710E+00
4.778820E+00	4.075030E+00	3.219880E+00
4.392310E+00	2.265300E+00	1.534450E+00
4.342890E+00	2.104320E+00	1.561630E+00
4.714690E+00	4.094110E+00	3.144440E+00
4.726730E+00	4.147320E+00	3.195550E+00
4.765330E+00	4.120170E+00	3.248110E+00
4.741500E+00	4.172390E+00	3.249460E+00
4.124980E+00	2.231640E+00	1.274130E+00
4.671120E+00	4.187650E+00	3.166180E+00
4.665340E+00	4.259250E+00	3.227540E+00
4.726220E+00	4.220980E+00	3.279770E+00
4.704130E+00	4.271430E+00	3.292810E+00
3.898440E+00	2.180760E+00	1.094370E+00
3.734460E+00	2.212090E+00	1.003100E+00
3.784210E+00	2.286850E+00	9.830240E-01
4.599550E+00	4.251950E+00	3.163790E+00
4.606500E+00	4.297910E+00	3.222180E+00
4.658000E+00	4.306020E+00	3.281110E+00
3.629500E+00	2.382630E+00	9.213120E-01
3.515420E+00	2.240300E+00	9.447120E-01
4.556520E+00	4.291390E+00	3.179870E+00
4.557410E+00	4.319770E+00	3.227990E+00
4.590520E+00	4.344380E+00	3.299340E+00
3.374980E+00	2.569550E+00	8.960590E-01
3.206820E+00	2.507280E+00	9.371870E-01
4.382680E+00	4.319810E+00	3.075730E+00
4.444390E+00	4.315680E+00	3.142210E+00
4.505280E+00	4.320150E+00	3.203480E+00
4.531140E+00	4.342960E+00	3.269040E+00
3.137940E+00	2.799750E+00	9.583930E-01
2.986610E+00	2.741120E+00	9.973950E-01
4.323120E+00	4.373230E+00	3.068810E+00
4.373850E+00	4.371560E+00	3.174160E+00
2.981520E+00	3.010960E+00	1.049870E+00
2.866370E+00	2.952010E+00	1.103340E+00
4.268140E+00	4.428460E+00	3.049370E+00
4.303330E+00	4.425220E+00	3.126960E+00
2.906890E+00	3.237800E+00	1.178170E+00
2.819500E+00	3.086680E+00	1.168090E+00
4.236750E+00	4.464260E+00	3.044910E+00
4.257300E+00	4.463560E+00	3.090870E+00
2.801700E+00	3.235150E+00	1.251990E+00
2.777020E+00	3.423590E+00	1.358770E+00
2.910180E+00	3.535100E+00	1.356610E+00
4.111690E+00	4.532190E+00	2.906830E+00
4.142020E+00	4.535950E+00	2.982450E+00
4.212150E+00	4.499180E+00	3.060380E+00
2.834260E+00	3.607350E+00	1.443750E+00
2.773000E+00	3.535390E+00	1.443090E+00
2.928070E+00	3.840600E+00	1.560370E+00
3.948190E+00	4.609590E+00	2.798010E+00
4.029080E+00	4.593860E+00	2.869760E+00
4.086650E+00	4.564690E+00	2.920100E+00
2.786490E+00	3.675220E+00	1.512260E+00
2.821890E+00	3.840890E+00	1.608670E+00
2.875240E+00	3.941590E+00	1.645620E+00
2.936220E+00	4.065620E+00	1.708790E+00
3.068690E+00	4.204180E+00	1.830480E+00
3.192610E+00	4.319020E+00	1.960470E+00
3.322890E+00	4.410740E+00	2.118780E+00
3.844360E+00	4.639330E+00	2.727770E+00
3.909240E+00	4.649780E+00	2.820130E+00
3.964000E+00	4.668720E+00	2.912080E+00
2.817560E+00	3.976900E+00	1.690540E+00
2.864480E+00	4.111940E+00	1.785140E+00
2.962430E+00	4.188070E+00	1.837320E+00
3.053310E+00	4.292810E+00	1.938460E+00
3.164740E+00	4.386330E+00	2.053870E+00
3.255350E+00	4.450600E+00	2.178300E+00
3.375120E+00	4.517870E+00	2.277700E+00
3.687530E+00	4.672950E+00	2.616150E+00
3.764410E+00	4.694230E+00	2.720840E+00
3.797460E+00	4.723230E+00	2.801180E+00
3.876510E+00	4.691300E+00	2.847030E+00
2.902770E+00	4.242630E+00	1.916060E+00
3.030140E+00	4.363220E+00	2.033490E+00
3.142600E+00	4.438900E+00	2.153530E+00
3.250910E+00	4.512760E+00	2.260490E+00
3.321760E+00	4.567340E+00	2.335710E+00
3.335950E+00	4.605580E+00	2.393430E+00
3.405940E+00	4.599870E+00	2.396270E+00
3.526510E+00	4.655120E+00	2.502020E+00
3.575420E+00	4.721040E+00	2.606040E+00
3.625570E+00	4.756560E+00	2.696990E+00
3.713350E+00	4.735510E+00	2.735620E+00
3.376160E+00	4.662530E+00	2.474430E+00
3.479020E+00	4.734330E+00	2.569770E+00
3.540430E+00	4.769040E+00	2.647250E+00
5.170580E+00	3.199590E+00	3.008230E+00
5.165700E+00	3.144030E+00	2.986180E+00
5.151830E+00	3.239540E+00	2.966580E+00
5.153910E+00	3.321200E+00	3.002830E+00
5.172430E+00	3.263850E+00	3.032990E+00
5.151650E+00	3.372900E+00	3.069950E+00
5.079840E+00	2.664930E+00	2.708660E+00
5.045390E+00	2.594370E+00	2.638370E+00
5.039070E+00	2.699470E+00	2.625720E+00
5.095780E+00	2.819310E+00	2.708640E+00
5.093600E+00	2.748980E+00	2.760370E+00
5.105880E+00	2.911260E+00	2.821090E+00
5.141120E+00	3.086300E+00	2.913320E+00
5.119920E+00	3.489670E+00	3.045690E+00
5.105860E+00	3.573570E+00	3.105080E+00
4.995570E+00	2.530840E+00	2.564960E+00
4.934230E+00	2.465120E+00	2.487600E+00
4.958540E+00	2.544150E+00	2.469150E+00
5.059300E+00	3.676870E+00	3.123620E+00
5.009600E+00	3.756250E+00	3.126760E+00
5.040020E+00	3.743100E+00	3.173390E+00
5.006100E+00	3.790740E+00	3.203460E+00
4.869770E+00	2.399130E+00	2.408750E+00
4.812190E+00	2.323110E+00	2.318630E+00
4.835930E+00	2.399830E+00	2.284070E+00
4.912650E+00	3.893080E+00	3.171430E+00
4.947380E+00	3.855160E+00	3.186790E+00
4.924490E+00	3.902610E+00	3.252270E+00
4.743130E+00	2.217040E+00	2.208080E+00
4.674780E+00	2.171130E+00	2.094950E+00
4.720070E+00	2.240340E+00	2.087360E+00
4.843340E+00	3.994420E+00	3.233470E+00
4.874640E+00	3.961170E+00	3.245160E+00
4.860300E+00	4.004970E+00	3.309420E+00
4.564180E+00	2.114880E+00	1.899000E+00
4.794630E+00	4.089380E+00	3.273920E+00
4.819830E+00	4.057990E+00	3.294400E+00
4.818200E+00	4.107280E+00	3.346110E+00
4.363490E+00	2.033460E+00	1.671280E+00
4.223910E+00	1.967220E+00	1.579240E+00
4.264220E+00	2.031230E+00	1.542170E+00
4.760570E+00	4.190530E+00	3.304830E+00
4.782800E+00	4.158190E+00	3.326550E+00
4.783210E+00	4.210060E+00	3.376220E+00
4.098290E+00	2.054940E+00	1.366940E+00
4.000700E+00	1.935010E+00	1.356860E+00
4.707220E+00	4.306630E+00	3.343240E+00
4.746400E+00	4.261550E+00	3.358730E+00
4.747450E+00	4.302960E+00	3.408650E+00
3.816410E+00	2.035220E+00	1.119960E+00
4.658880E+00	4.349300E+00	3.342480E+00
4.710850E+00	4.350990E+00	3.406000E+00
3.605250E+00	2.027530E+00	1.057860E+00
3.445440E+00	1.996680E+00	1.053830E+00
3.470980E+00	2.106740E+00	9.868230E-01
4.622820E+00	4.376150E+00	3.351380E+00
4.650400E+00	4.403260E+00	3.420530E+00
3.296630E+00	2.243760E+00	9.679320E-01
3.143110E+00	2.202620E+00	1.038850E+00
4.440670E+00	4.356970E+00	3.244030E+00
4.490820E+00	4.355450E+00	3.279220E+00
4.526170E+00	4.389620E+00	3.354690E+00
4.587850E+00	4.398870E+00	3.379310E+00
3.042750E+00	2.470510E+00	9.942600E-01
2.906090E+00	2.442160E+00	1.082650E+00
4.397190E+00	4.378190E+00	3.254370E+00
4.412400E+00	4.399340E+00	3.322100E+00
4.463650E+00	4.388420E+00	3.334600E+00
2.861760E+00	2.705250E+00	1.078210E+00
2.748320E+00	2.671830E+00	1.151610E+00
4.324140E+00	4.429960E+00	3.207680E+00
4.363850E+00	4.408680E+00	3.269840E+00
2.745560E+00	2.949170E+00	1.178220E+00
2.687650E+00	2.810030E+00	1.212230E+00
4.261100E+00	4.499910E+00	3.167650E+00
2.646670E+00	2.951170E+00	1.275170E+00
2.607320E+00	3.156310E+00	1.384410E+00
2.703680E+00	3.190620E+00	1.309120E+00
4.168130E+00	4.571910E+00	3.092190E+00
4.211040E+00	4.591170E+00	3.205780E+00
2.686810E+00	3.442960E+00	1.445690E+00
2.580700E+00	3.334810E+00	1.491670E+00
4.073000E+00	4.625460E+00	3.008310E+00
4.122700E+00	4.624780E+00	3.084770E+00
4.150780E+00	4.626810E+00	3.137720E+00
2.627110E+00	3.503590E+00	1.549260E+00
2.572110E+00	3.442300E+00	1.556180E+00
2.696570E+00	3.749980E+00	1.615030E+00
4.006240E+00	4.685600E+00	3.003040E+00
4.031650E+00	4.714120E+00	3.082730E+00
4.102220E+00	4.664680E+00	3.109770E+00
2.581750E+00	3.579180E+00	1.614990E+00
2.599140E+00	3.749070E+00	1.675790E+00
2.659710E+00	3.867560E+00	1.721590E+00
2.731510E+00	4.048990E+00	1.800450E+00
3.842790E+00	4.734100E+00	2.873830E+00
3.884030E+00	4.749000E+00	2.961130E+00
3.960210E+00	4.728300E+00	3.020860E+00
2.606070E+00	3.895130E+00	1.778400E+00
2.630510E+00	4.045070E+00	1.849150E+00
2.685680E+00	4.133470E+00	1.887010E+00
2.761250E+00	4.261890E+00	1.981080E+00
2.918640E+00	4.347360E+00	2.039680E+00
3.018560E+00	4.424840E+00	2.144060E+00
3.136370E+00	4.503930E+00	2.251200E+00
3.243080E+00	4.594970E+00	2.366540E+00
3.674310E+00	4.770960E+00	2.756810E+00
3.711920E+00	4.791560E+00	2.816310E+00
3.800710E+00	4.780340E+00	2.894520E+00
2.631330E+00	4.150030E+00	1.926580E+00
2.666760E+00	4.246140E+00	2.004670E+00
2.710970E+00	4.293070E+00	2.037780E+00
2.739840E+00	4.340170E+00	2.093380E+00
2.873640E+00	4.401130E+00	2.135630E+00
3.015640E+00	4.494160E+00	2.247620E+00
3.120150E+00	4.556790E+00	2.326290E+00
3.155070E+00	4.608560E+00	2.390740E+00
3.208440E+00	4.639050E+00	2.423430E+00
3.268230E+00	4.681030E+00	2.474250E+00
3.354120E+00	4.769350E+00	2.575600E+00
3.470370E+00	4.790760E+00	2.635500E+00
3.533370E+00	4.822290E+00	2.721160E+00
3.632680E+00	4.802550E+00	2.771840E+00
2.666560E+00	4.289920E+00	2.062710E+00
3.161630E+00	4.674090E+00	2.461740E+00
3.246620E+00	4.742630E+00	2.527990E+00
3.266350E+00	4.791110E+00	2.573120E+00
3.302460E+00	4.811870E+00	2.602090E+00
3.329000E+00	4.838980E+00	2.649760E+00
3.422470E+00	4.828860E+00	2.670270E+00
3.257970E+00	4.824640E+00	2.608640E+00
5.177140E+00	3.043450E+00	3.041840E+00
5.162290E+00	2.986040E+00	3.026430E+00
5.169000E+00	3.056730E+00	2.993190E+00
5.177250E+00	3.135650E+00	3.056250E+00
5.192380E+00	3.265970E+00	3.112980E+00
5.190010E+00	3.364370E+00	3.155850E+00
5.058490E+00	2.527240E+00	2.741100E+00
5.011120E+00	2.457340E+00	2.684330E+00
5.015140E+00	2.515150E+00	2.638610E+00
5.094390E+00	2.619220E+00	2.771030E+00
5.127900E+00	2.772250E+00	2.870310E+00
5.148640E+00	2.926870E+00	2.951110E+00
5.162270E+00	3.491010E+00	3.170130E+00
5.119130E+00	3.595690E+00	3.172180E+00
5.141940E+00	3.571770E+00	3.215450E+00
5.109330E+00	3.635270E+00	3.245410E+00
4.957790E+00	2.394610E+00	2.621060E+00
4.887440E+00	2.345030E+00	2.573670E+00
4.916410E+00	2.396030E+00	2.521500E+00
5.061490E+00	3.723690E+00	3.233360E+00
5.037500E+00	3.775450E+00	3.311700E+00
4.818090E+00	2.271800E+00	2.511680E+00
4.770410E+00	2.215660E+00	2.406970E+00
4.798840E+00	2.276860E+00	2.398270E+00
4.980310E+00	3.839540E+00	3.290960E+00
4.964020E+00	3.885520E+00	3.348660E+00
4.689200E+00	2.138620E+00	2.218530E+00
4.925880E+00	3.949260E+00	3.363690E+00
4.904190E+00	4.008390E+00	3.395130E+00
4.553170E+00	2.039840E+00	1.995970E+00
4.437660E+00	1.960870E+00	1.925990E+00
4.409850E+00	1.995790E+00	1.795670E+00
4.877550E+00	4.058330E+00	3.405610E+00
4.863200E+00	4.111940E+00	3.440930E+00
4.342000E+00	1.903610E+00	1.858190E+00
4.201220E+00	1.839250E+00	1.749740E+00
4.296440E+00	1.908240E+00	1.738150E+00
4.834560E+00	4.159950E+00	3.441790E+00
4.816170E+00	4.207870E+00	3.472860E+00
4.077140E+00	1.863760E+00	1.527920E+00
3.923330E+00	1.758500E+00	1.479390E+00
4.787660E+00	4.257150E+00	3.472010E+00
4.750830E+00	4.326410E+00	3.489580E+00
3.777790E+00	1.864360E+00	1.254780E+00
3.706710E+00	1.766030E+00	1.344990E+00
4.707570E+00	4.390030E+00	3.482710E+00
4.736980E+00	4.366890E+00	3.534120E+00
4.718600E+00	4.396300E+00	3.540480E+00
3.594550E+00	1.743580E+00	1.316900E+00
3.426380E+00	1.760210E+00	1.285970E+00
3.541740E+00	1.817140E+00	1.212090E+00
4.670990E+00	4.424450E+00	3.484080E+00
4.684600E+00	4.433550E+00	3.557940E+00
3.269200E+00	1.955870E+00	1.137150E+00
3.115050E+00	1.925600E+00	1.217990E+00
4.556200E+00	4.423280E+00	3.411850E+00
4.577860E+00	4.446910E+00	3.483140E+00
4.632830E+00	4.448020E+00	3.512400E+00
2.992810E+00	2.172570E+00	1.127290E+00
2.866600E+00	2.153780E+00	1.233760E+00
4.443550E+00	4.415710E+00	3.375220E+00
4.472090E+00	4.440990E+00	3.437590E+00
4.525300E+00	4.443310E+00	3.458300E+00
2.783050E+00	2.424770E+00	1.177870E+00
2.678010E+00	2.395270E+00	1.281660E+00
4.317610E+00	4.470010E+00	3.280640E+00
4.368830E+00	4.450790E+00	3.352390E+00
4.417110E+00	4.446100E+00	3.409000E+00
2.634390E+00	2.693700E+00	1.263160E+00
2.558750E+00	2.582770E+00	1.363820E+00
4.270350E+00	4.540710E+00	3.275010E+00
4.320720E+00	4.528490E+00	3.374800E+00
2.537490E+00	2.764260E+00	1.368230E+00
2.470400E+00	2.731130E+00	1.436000E+00
2.559070E+00	2.926600E+00	1.356350E+00
4.241920E+00	4.584440E+00	3.274920E+00
4.265060E+00	4.579330E+00	3.322600E+00
2.479240E+00	2.890530E+00	1.432580E+00
2.437480E+00	2.837250E+00	1.485780E+00
2.503820E+00	3.117120E+00	1.479110E+00
4.148870E+00	4.664110E+00	3.215030E+00
4.217450E+00	4.620310E+00	3.291590E+00
2.412420E+00	2.963510E+00	1.522040E+00
2.397020E+00	3.203150E+00	1.599870E+00
2.502480E+00	3.384930E+00	1.580840E+00
4.084580E+00	4.713990E+00	3.166890E+00
4.101830E+00	4.734270E+00	3.274660E+00
2.420290E+00	3.403250E+00	1.653940E+00
2.370670E+00	3.329910E+00	1.669640E+00
2.483980E+00	3.653720E+00	1.709940E+00
3.920980E+00	4.767820E+00	3.046860E+00
3.961120E+00	4.790370E+00	3.134300E+00
4.036370E+00	4.766720E+00	3.193760E+00
2.378730E+00	3.470210E+00	1.729860E+00
2.392570E+00	3.644400E+00	1.780020E+00
2.443050E+00	3.760830E+00	1.805510E+00
2.511760E+00	3.963250E+00	1.866900E+00
3.726930E+00	4.845370E+00	2.927740E+00
3.810060E+00	4.828230E+00	3.003350E+00
3.880910E+00	4.811730E+00	3.077440E+00
2.394080E+00	3.791170E+00	1.858210E+00
2.420020E+00	3.959890E+00	1.921800E+00
2.473870E+00	4.052870E+00	1.944960E+00
2.556370E+00	4.186380E+00	2.012480E+00
2.775830E+00	4.412620E+00	2.174210E+00
2.888560E+00	4.485840E+00	2.253910E+00
3.030620E+00	4.581540E+00	2.371250E+00
3.599260E+00	4.873570E+00	2.855100E+00
3.674650E+00	4.884610E+00	2.956310E+00
3.731340E+00	4.897410E+00	3.042810E+00
2.428210E+00	4.070950E+00	1.994610E+00
2.475030E+00	4.191250E+00	2.075490E+00
2.542720E+00	4.259370E+00	2.104940E+00
2.643610E+00	4.340300E+00	2.143790E+00
2.751060E+00	4.458410E+00	2.249440E+00
2.871030E+00	4.540810E+00	2.351620E+00
2.949560E+00	4.614890E+00	2.424890E+00
3.048320E+00	4.678350E+00	2.477150E+00
3.162530E+00	4.777510E+00	2.561400E+00
3.408810E+00	4.896010E+00	2.760750E+00
3.496680E+00	4.924530E+00	2.843100E+00
3.520520E+00	4.951410E+00	2.914760E+00
3.623200E+00	4.924430E+00	2.984040E+00
2.501260E+00	4.291210E+00	2.167190E+00
2.617010E+00	4.418620E+00	2.254010E+00
2.738060E+00	4.511370E+00	2.351230E+00
2.844920E+00	4.597450E+00	2.432140E+00
2.942210E+00	4.680290E+00	2.490400E+00
3.034420E+00	4.742140E+00	2.541940E+00
3.068430E+00	4.799880E+00	2.595580E+00
3.131580E+00	4.832160E+00	2.621510E+00
3.228000E+00	4.870850E+00	2.668370E+00
3.278890E+00	4.933730E+00	2.756350E+00
3.331890E+00	4.963740E+00	2.825870E+00
3.434580E+00	4.953050E+00	2.855750E+00
3.081050E+00	4.864040E+00	2.665600E+00
3.184720E+00	4.935500E+00	2.743710E+00
3.250560E+00	4.964550E+00	2.788580E+00
5.168610E+00	2.623520E+00	2.984030E+00
5.150510E+00	2.570600E+00	2.947780E+00
5.149480E+00	2.648570E+00	2.917010E+00
5.164980E+00	2.794310E+00	2.977890E+00
5.167100E+00	2.698680E+00	3.023550E+00
5.167390E+00	2.900950E+00	3.028740E+00
5.181710E+00	2.821520E+00	3.070120E+00
5.176580E+00	2.982980E+00	3.101540E+00
5.212830E+00	3.122320E+00	3.159990E+00
5.227520E+00	3.266130E+00	3.212110E+00
5.208170E+00	3.384100E+00	3.219710E+00
5.235760E+00	3.334920E+00	3.273590E+00
5.206360E+00	3.437030E+00	3.293280E+00
5.034020E+00	2.415540E+00	2.807150E+00
4.990760E+00	2.347770E+00	2.771610E+00
4.991340E+00	2.391960E+00	2.706940E+00
5.072740E+00	2.509760E+00	2.835520E+00
5.158030E+00	3.548730E+00	3.274670E+00
5.130250E+00	3.617870E+00	3.351610E+00
4.911260E+00	2.294830E+00	2.741000E+00
4.848640E+00	2.266650E+00	2.675150E+00
4.879950E+00	2.309010E+00	2.649440E+00
5.087510E+00	3.701530E+00	3.327720E+00
5.070450E+00	3.758090E+00	3.385090E+00
4.782040E+00	2.194100E+00	2.517820E+00
5.023060E+00	3.835780E+00	3.409530E+00
4.980260E+00	3.901040E+00	3.410280E+00
5.002690E+00	3.887070E+00	3.451180E+00
4.981040E+00	3.930520E+00	3.476240E+00
4.655090E+00	2.099750E+00	2.323040E+00
4.580020E+00	2.011940E+00	2.250920E+00
4.565720E+00	2.031830E+00	2.133830E+00
4.913770E+00	4.025470E+00	3.439600E+00
4.940470E+00	3.991790E+00	3.458950E+00
4.924160E+00	4.031420E+00	3.501330E+00
4.503500E+00	1.945280E+00	2.179170E+00
4.398780E+00	1.883060E+00	2.090070E+00
4.423880E+00	1.911290E+00	2.004730E+00
4.867270E+00	4.125960E+00	3.490940E+00
4.896080E+00	4.086480E+00	3.534170E+00
4.866360E+00	4.139050E+00	3.548340E+00
4.292290E+00	1.816550E+00	2.005380E+00
4.128840E+00	1.749080E+00	1.901560E+00
4.248060E+00	1.822130E+00	1.907970E+00
4.815380E+00	4.218760E+00	3.523230E+00
4.837020E+00	4.185240E+00	3.555130E+00
4.815580E+00	4.232800E+00	3.584760E+00
4.012860E+00	1.727740E+00	1.674680E+00
3.858980E+00	1.650490E+00	1.674500E+00
4.759050E+00	4.335190E+00	3.567450E+00
4.784090E+00	4.285570E+00	3.575850E+00
4.781920E+00	4.325260E+00	3.631070E+00
3.713610E+00	1.690440E+00	1.463370E+00
3.652340E+00	1.623100E+00	1.552140E+00
4.742920E+00	4.390900E+00	3.609070E+00
3.548270E+00	1.603160E+00	1.535520E+00
3.382200E+00	1.614180E+00	1.518940E+00
3.497740E+00	1.650870E+00	1.434900E+00
4.713050E+00	4.448530E+00	3.615130E+00
4.733540E+00	4.447170E+00	3.652330E+00
4.716810E+00	4.471980E+00	3.648030E+00
3.240760E+00	1.741840E+00	1.356830E+00
3.087750E+00	1.726400E+00	1.439310E+00
4.598360E+00	4.473040E+00	3.546630E+00
4.628280E+00	4.494140E+00	3.616100E+00
4.690310E+00	4.480780E+00	3.634120E+00
2.971880E+00	1.915440E+00	1.321040E+00
2.847230E+00	1.908630E+00	1.430150E+00
4.493960E+00	4.462680E+00	3.507610E+00
4.515730E+00	4.487470E+00	3.575180E+00
4.568360E+00	4.493530E+00	3.592290E+00
2.752200E+00	2.135730E+00	1.341800E+00
2.651200E+00	2.112720E+00	1.451790E+00
4.374830E+00	4.492390E+00	3.437910E+00
4.411020E+00	4.496760E+00	3.522980E+00
4.464890E+00	4.486260E+00	3.554830E+00
2.593300E+00	2.350940E+00	1.393960E+00
2.511360E+00	2.321300E+00	1.503980E+00
4.348820E+00	4.525900E+00	3.449250E+00
4.363660E+00	4.525740E+00	3.495890E+00
2.477790E+00	2.546400E+00	1.464170E+00
2.401440E+00	2.513170E+00	1.573800E+00
4.265010E+00	4.621220E+00	3.390370E+00
4.326060E+00	4.567080E+00	3.469230E+00
2.386320E+00	2.758160E+00	1.548010E+00
2.309220E+00	2.663720E+00	1.632060E+00
4.176270E+00	4.684440E+00	3.334210E+00
4.216840E+00	4.699910E+00	3.453270E+00
2.301790E+00	2.805880E+00	1.636860E+00
2.269680E+00	2.750760E+00	1.676170E+00
2.312240E+00	2.986480E+00	1.626430E+00
4.134170E+00	4.732330E+00	3.336890E+00
4.157510E+00	4.735840E+00	3.391230E+00
2.243660E+00	2.860050E+00	1.697390E+00
2.214620E+00	3.081660E+00	1.763050E+00
2.307170E+00	3.270500E+00	1.709120E+00
3.997200E+00	4.802930E+00	3.227190E+00
4.037590E+00	4.809660E+00	3.321960E+00
4.110610E+00	4.770060E+00	3.367500E+00
2.223720E+00	3.312650E+00	1.800360E+00
2.142220E+00	3.248930E+00	1.845010E+00
2.299680E+00	3.552420E+00	1.826580E+00
3.818740E+00	4.875240E+00	3.103820E+00
3.878450E+00	4.870700E+00	3.213120E+00
3.958420E+00	4.836450E+00	3.271030E+00
2.183000E+00	3.436690E+00	1.870520E+00
2.123260E+00	3.366590E+00	1.899160E+00
2.212800E+00	3.623070E+00	1.905460E+00
2.314790E+00	3.864070E+00	1.962610E+00
3.778030E+00	4.910010E+00	3.117650E+00
3.804390E+00	4.913490E+00	3.170020E+00
2.130860E+00	3.527120E+00	1.953200E+00
2.194340E+00	3.728420E+00	1.975060E+00
2.232370E+00	3.871410E+00	2.038000E+00
2.282140E+00	3.972440E+00	2.048750E+00
2.363170E+00	4.112550E+00	2.090640E+00
3.540710E+00	4.988330E+00	3.016650E+00
3.647940E+00	4.961840E+00	3.088150E+00
3.741540E+00	4.942860E+00	3.145950E+00
2.234470E+00	4.018270E+00	2.111980E+00
2.308590E+00	4.166930E+00	2.175530E+00
2.328310E+00	4.238420E+00	2.233120E+00
2.393360E+00	4.261950E+00	2.207130E+00
2.495140E+00	4.379480E+00	2.280470E+00
2.613890E+00	4.481070E+00	2.368320E+00
2.728540E+00	4.575640E+00	2.444940E+00
2.831090E+00	4.668370E+00	2.507670E+00
2.944990E+00	4.771050E+00	2.591290E+00
3.397980E+00	5.009940E+00	2.954780E+00
3.483510E+00	5.029230E+00	3.037690E+00
3.551500E+00	5.037210E+00	3.134020E+00
2.374980E+00	4.326330E+00	2.305620E+00
2.494030E+00	4.452560E+00	2.387870E+00
2.613800E+00	4.551850E+00	2.467930E+00
2.721100E+00	4.649290E+00	2.527750E+00
2.814930E+00	4.720450E+00	2.579960E+00
2.849650E+00	4.776370E+00	2.634330E+00
2.903520E+00	4.813610E+00	2.652230E+00
2.966040E+00	4.865030E+00	2.683210E+00
3.074250E+00	4.938250E+00	2.754940E+00
3.217820E+00	4.995680E+00	2.842390E+00
3.267850E+00	5.047620E+00	2.959820E+00
3.327800E+00	5.081270E+00	3.061100E+00
3.435250E+00	5.063420E+00	3.079740E+00
2.857110E+00	4.842140E+00	2.698310E+00
2.957010E+00	4.932470E+00	2.761500E+00
3.066810E+00	4.995380E+00	2.846910E+00
3.161920E+00	5.047740E+00	2.936740E+00
3.227000E+00	5.085880E+00	3.015910E+00
5.091660E+00	2.394450E+00	2.994370E+00
5.049240E+00	2.347790E+00	2.939360E+00
5.064790E+00	2.411760E+00	2.899990E+00
5.129260E+00	2.505870E+00	2.952520E+00
5.132810E+00	2.466900E+00	3.023860E+00
5.173200E+00	2.582800E+00	3.044940E+00
5.186200E+00	2.716120E+00	3.119990E+00
5.213820E+00	2.840800E+00	3.166210E+00
5.218820E+00	2.979930E+00	3.218300E+00
5.247450E+00	3.107300E+00	3.262340E+00
5.255580E+00	3.228060E+00	3.309150E+00
5.257720E+00	3.330120E+00	3.346740E+00
5.239820E+00	3.423540E+00	3.398950E+00
5.008050E+00	2.300070E+00	2.934100E+00
4.946660E+00	2.277840E+00	2.871130E+00
4.981600E+00	2.312280E+00	2.844130E+00
5.187370E+00	3.527460E+00	3.369350E+00
5.163750E+00	3.597080E+00	3.446240E+00
4.854180E+00	2.248140E+00	2.771880E+00
5.114280E+00	3.692910E+00	3.426030E+00
5.078820E+00	3.763620E+00	3.450150E+00
5.106080E+00	3.723910E+00	3.501530E+00
5.070580E+00	3.793180E+00	3.527500E+00
4.757270E+00	2.154420E+00	2.610470E+00
4.675860E+00	2.085840E+00	2.553220E+00
4.673450E+00	2.090290E+00	2.441610E+00
5.022430E+00	3.870390E+00	3.506520E+00
5.011480E+00	3.912580E+00	3.558820E+00
4.620090E+00	2.027770E+00	2.500790E+00
4.546410E+00	1.953430E+00	2.414100E+00
4.560310E+00	1.985320E+00	2.337430E+00
4.978130E+00	3.980630E+00	3.580880E+00
4.940370E+00	4.039550E+00	3.582130E+00
4.970760E+00	4.031800E+00	3.629990E+00
4.949000E+00	4.074660E+00	3.651720E+00
4.443340E+00	1.882680E+00	2.311090E+00
4.348030E+00	1.810140E+00	2.228860E+00
4.369670E+00	1.842030E+00	2.153470E+00
4.872290E+00	4.163590E+00	3.619850E+00
4.903460E+00	4.126440E+00	3.630470E+00
4.897100E+00	4.163350E+00	3.685210E+00
4.223410E+00	1.753800E+00	2.159830E+00
4.052890E+00	1.675270E+00	2.047290E+00
4.176340E+00	1.751580E+00	2.056350E+00
4.859500E+00	4.204490E+00	3.667800E+00
3.949580E+00	1.643320E+00	1.850910E+00
3.832950E+00	1.598960E+00	1.878020E+00
4.824960E+00	4.273390E+00	3.694290E+00
4.793030E+00	4.350070E+00	3.711650E+00
3.682820E+00	1.555050E+00	1.822120E+00
3.548110E+00	1.518220E+00	1.827270E+00
3.582000E+00	1.543710E+00	1.743570E+00
3.660220E+00	1.577880E+00	1.681440E+00
4.762020E+00	4.418340E+00	3.700350E+00
4.790550E+00	4.384820E+00	3.775830E+00
4.766380E+00	4.435130E+00	3.766990E+00
3.445240E+00	1.555120E+00	1.676680E+00
3.293120E+00	1.530970E+00	1.737800E+00
4.723850E+00	4.483890E+00	3.716810E+00
3.196610E+00	1.603070E+00	1.579760E+00
3.051030E+00	1.600440E+00	1.674990E+00
4.671710E+00	4.518280E+00	3.687310E+00
4.672490E+00	4.541680E+00	3.779210E+00
2.949320E+00	1.731110E+00	1.542600E+00
2.826870E+00	1.732330E+00	1.649700E+00
4.543820E+00	4.520680E+00	3.636820E+00
4.569120E+00	4.544070E+00	3.703590E+00
4.623650E+00	4.544320E+00	3.729790E+00
2.734810E+00	1.902820E+00	1.540490E+00
2.637810E+00	1.895470E+00	1.658980E+00
4.440370E+00	4.517590E+00	3.597200E+00
4.471120E+00	4.548400E+00	3.663260E+00
4.520510E+00	4.545590E+00	3.684140E+00
2.568220E+00	2.099070E+00	1.571330E+00
2.473560E+00	2.079760E+00	1.680550E+00
4.354720E+00	4.570410E+00	3.569340E+00
4.413140E+00	4.556510E+00	3.632400E+00
2.429970E+00	2.294380E+00	1.616800E+00
2.358370E+00	2.269510E+00	1.736180E+00
4.285990E+00	4.639450E+00	3.517780E+00
4.319470E+00	4.651320E+00	3.632390E+00
2.324260E+00	2.475590E+00	1.674980E+00
2.258140E+00	2.447880E+00	1.779530E+00
4.246830E+00	4.688110E+00	3.524730E+00
4.266230E+00	4.686340E+00	3.580030E+00
2.233160E+00	2.666630E+00	1.731010E+00
2.202210E+00	2.565470E+00	1.809400E+00
4.146020E+00	4.778620E+00	3.498330E+00
4.220350E+00	4.724020E+00	3.555490E+00
2.149560E+00	2.676550E+00	1.829740E+00
2.086480E+00	2.847270E+00	1.874970E+00
2.167150E+00	2.865380E+00	1.787390E+00
4.088350E+00	4.814010E+00	3.417750E+00
4.089680E+00	4.829970E+00	3.485290E+00
2.111160E+00	3.051300E+00	1.854320E+00
2.030130E+00	3.012900E+00	1.939330E+00
3.919000E+00	4.872820E+00	3.312530E+00
3.969350E+00	4.884800E+00	3.403580E+00
4.049780E+00	4.854480E+00	3.449310E+00
2.057540E+00	3.265450E+00	1.934720E+00
1.973250E+00	3.155420E+00	2.011100E+00
3.786400E+00	4.950530E+00	3.260680E+00
3.876040E+00	4.916470E+00	3.345870E+00
1.984950E+00	3.300800E+00	2.026590E+00
1.939760E+00	3.240450E+00	2.051210E+00
2.033590E+00	3.494300E+00	2.043740E+00
2.128890E+00	3.767050E+00	2.065460E+00
3.670540E+00	4.997260E+00	3.211930E+00
3.718950E+00	5.017050E+00	3.337760E+00
1.943270E+00	3.360330E+00	2.084810E+00
1.963960E+00	3.540200E+00	2.115110E+00
2.021610E+00	3.671180E+00	2.102560E+00
2.063700E+00	3.819300E+00	2.153060E+00
2.135890E+00	3.983100E+00	2.167580E+00
2.239660E+00	4.179470E+00	2.244800E+00
3.601930E+00	5.036610E+00	3.223510E+00
3.631520E+00	5.039310E+00	3.286790E+00
1.962850E+00	3.712660E+00	2.174820E+00
2.048070E+00	3.942230E+00	2.225420E+00
2.127320E+00	4.080440E+00	2.252120E+00
2.165790E+00	4.175540E+00	2.308650E+00
2.219030E+00	4.236140E+00	2.324220E+00
2.283100E+00	4.307740E+00	2.359160E+00
2.386750E+00	4.421130E+00	2.419500E+00
2.500180E+00	4.527200E+00	2.490410E+00
2.610160E+00	4.627180E+00	2.556430E+00
2.727540E+00	4.735960E+00	2.640510E+00
3.389690E+00	5.093300E+00	3.131380E+00
3.451610E+00	5.102610E+00	3.219000E+00
3.560080E+00	5.070120E+00	3.261180E+00
2.182170E+00	4.264170E+00	2.386520E+00
2.283840E+00	4.391420E+00	2.452890E+00
2.392390E+00	4.497270E+00	2.518800E+00
2.501430E+00	4.599130E+00	2.585400E+00
2.595910E+00	4.678370E+00	2.632410E+00
2.634280E+00	4.734640E+00	2.684650E+00
2.691450E+00	4.773810E+00	2.701670E+00
2.751730E+00	4.829840E+00	2.727040E+00
2.848350E+00	4.916930E+00	2.784370E+00
2.951760E+00	4.986220E+00	2.857540E+00
3.051680E+00	5.042670E+00	2.944720E+00
3.139490E+00	5.091330E+00	3.025930E+00
3.228520E+00	5.126360E+00	3.133360E+00
3.340370E+00	5.118140E+00	3.184180E+00
2.644180E+00	4.797660E+00	2.746290E+00
2.743040E+00	4.894960E+00	2.805430E+00
2.845970E+00	4.969980E+00	2.884440E+00
2.949580E+00	5.033300E+00	2.960100E+00
3.043150E+00	5.085890E+00	3.035660E+00
3.119220E+00	5.118130E+00	3.111000E+00
5.061220E+00	2.346180E+00	3.029720E+00
5.123020E+00	2.413880E+00	3.077560E+00
5.186900E+00	2.502560E+00	3.163160E+00
5.207390E+00	2.626360E+00	3.168560E+00
5.211780E+00	2.736740E+00	3.227360E+00
5.236830E+00	2.851410E+00	3.269940E+00
5.244770E+00	2.974450E+00	3.321290E+00
5.281770E+00	3.090530E+00	3.356740E+00
5.283500E+00	3.207590E+00	3.400150E+00
5.287080E+00	3.312290E+00	3.438530E+00
5.269250E+00	3.400410E+00	3.493000E+00
4.948200E+00	2.262130E+00	2.942960E+00
5.016960E+00	2.294460E+00	2.994210E+00
5.221550E+00	3.504100E+00	3.463960E+00
5.192430E+00	3.568600E+00	3.536820E+00
4.837820E+00	2.211320E+00	2.901250E+00
4.766760E+00	2.144510E+00	2.833990E+00
4.775210E+00	2.146000E+00	2.725830E+00
5.141500E+00	3.653080E+00	3.522440E+00
5.122030E+00	3.717770E+00	3.577010E+00
5.106740E+00	3.785360E+00	3.627580E+00
4.718540E+00	2.105760E+00	2.832670E+00
4.637070E+00	2.026550E+00	2.717310E+00
4.659890E+00	2.062130E+00	2.644310E+00
5.058490E+00	3.862340E+00	3.603940E+00
5.032400E+00	3.925420E+00	3.616900E+00
5.071130E+00	3.905400E+00	3.668160E+00
5.044220E+00	3.958550E+00	3.674310E+00
4.567880E+00	1.962390E+00	2.628530E+00
4.484250E+00	1.889480E+00	2.531330E+00
4.522490E+00	1.916610E+00	2.473990E+00
5.010730E+00	4.022910E+00	3.704640E+00
4.977760E+00	4.075720E+00	3.739840E+00
4.393370E+00	1.816720E+00	2.449780E+00
4.287600E+00	1.765390E+00	2.394710E+00
4.311540E+00	1.790530E+00	2.306560E+00
4.937410E+00	4.123830E+00	3.733430E+00
4.895670E+00	4.177560E+00	3.773050E+00
4.149330E+00	1.706710E+00	2.322440E+00
3.985460E+00	1.612160E+00	2.228580E+00
4.102030E+00	1.678880E+00	2.204810E+00
4.860940E+00	4.220980E+00	3.757430E+00
4.876090E+00	4.207850E+00	3.814080E+00
4.857720E+00	4.246100E+00	3.830190E+00
3.823160E+00	1.585850E+00	2.011850E+00
3.766520E+00	1.543760E+00	2.113590E+00
4.806950E+00	4.346500E+00	3.786350E+00
4.824810E+00	4.307370E+00	3.802080E+00
4.825910E+00	4.359760E+00	3.859670E+00
3.661940E+00	1.501920E+00	2.097160E+00
3.514660E+00	1.474960E+00	2.081300E+00
3.616070E+00	1.507650E+00	1.994810E+00
4.757690E+00	4.473320E+00	3.819760E+00
4.795610E+00	4.419770E+00	3.841120E+00
4.797370E+00	4.469260E+00	3.891350E+00
3.394310E+00	1.496360E+00	1.907740E+00
3.256340E+00	1.468620E+00	1.991000E+00
4.718610E+00	4.524350E+00	3.814730E+00
4.761260E+00	4.532710E+00	3.903980E+00
3.152370E+00	1.519570E+00	1.826540E+00
3.025460E+00	1.515300E+00	1.934510E+00
4.694100E+00	4.554080E+00	3.825430E+00
4.712100E+00	4.560610E+00	3.867770E+00
2.922450E+00	1.598370E+00	1.779590E+00
2.809790E+00	1.596680E+00	1.894800E+00
4.586600E+00	4.561420E+00	3.773760E+00
4.611470E+00	4.576400E+00	3.846230E+00
4.673930E+00	4.575150E+00	3.862680E+00
2.717610E+00	1.727420E+00	1.764340E+00
2.626500E+00	1.724860E+00	1.889090E+00
4.492370E+00	4.568060E+00	3.734680E+00
4.510780E+00	4.582750E+00	3.804160E+00
4.557610E+00	4.576860E+00	3.818290E+00
2.545090E+00	1.885530E+00	1.776900E+00
2.458310E+00	1.869100E+00	1.897110E+00
4.371140E+00	4.611100E+00	3.672060E+00
4.406900E+00	4.609990E+00	3.759000E+00
4.460960E+00	4.591460E+00	3.786460E+00
2.402750E+00	2.064740E+00	1.809910E+00
2.323760E+00	2.044690E+00	1.921320E+00
4.347080E+00	4.645770E+00	3.693250E+00
4.360110E+00	4.644910E+00	3.739490E+00
2.286370E+00	2.254350E+00	1.849800E+00
2.211600E+00	2.229070E+00	1.955830E+00
4.262900E+00	4.741390E+00	3.667720E+00
4.325640E+00	4.683580E+00	3.724330E+00
2.171840E+00	2.456280E+00	1.886040E+00
2.142620E+00	2.348010E+00	1.973100E+00
4.198360E+00	4.767300E+00	3.601980E+00
4.209050E+00	4.789360E+00	3.653630E+00
2.090050E+00	2.464690E+00	1.994530E+00
2.014360E+00	2.631470E+00	2.018120E+00
2.080040E+00	2.649870E+00	1.917520E+00
4.078790E+00	4.866520E+00	3.582180E+00
4.162230E+00	4.813460E+00	3.625910E+00
2.020660E+00	2.816050E+00	1.971120E+00
1.948690E+00	2.783280E+00	2.065670E+00
4.017480E+00	4.887400E+00	3.514470E+00
4.018560E+00	4.908260E+00	3.578520E+00
1.951800E+00	2.969370E+00	2.028470E+00
1.870780E+00	2.929450E+00	2.106170E+00
3.809190E+00	4.983100E+00	3.380350E+00
3.882370E+00	4.962570E+00	3.492790E+00
3.971430E+00	4.922630E+00	3.547920E+00
1.890320E+00	3.157470E+00	2.089410E+00
1.841640E+00	3.041260E+00	2.146360E+00
3.768790E+00	5.018360E+00	3.400860E+00
3.800450E+00	5.013840E+00	3.451980E+00
1.816590E+00	3.174490E+00	2.166100E+00
1.812170E+00	3.316460E+00	2.208630E+00
1.879410E+00	3.429250E+00	2.165490E+00
3.616900E+00	5.087840E+00	3.386900E+00
3.736220E+00	5.046950E+00	3.436960E+00
1.815470E+00	3.464000E+00	2.244770E+00
1.816700E+00	3.614260E+00	2.274790E+00
1.870810E+00	3.657550E+00	2.234350E+00
1.954180E+00	3.876280E+00	2.279300E+00
2.050490E+00	4.094820E+00	2.337660E+00
3.523130E+00	5.111260E+00	3.313850E+00
3.530820E+00	5.132030E+00	3.369000E+00
1.849210E+00	3.779400E+00	2.327290E+00
1.925290E+00	3.981190E+00	2.346750E+00
1.960970E+00	4.085040E+00	2.397480E+00
2.017290E+00	4.152270E+00	2.411540E+00
2.081940E+00	4.233690E+00	2.438040E+00
2.182790E+00	4.356160E+00	2.489380E+00
2.285580E+00	4.466150E+00	2.550370E+00
2.394540E+00	4.567340E+00	2.616450E+00
2.505670E+00	4.688710E+00	2.688780E+00
3.288400E+00	5.145470E+00	3.228470E+00
3.346640E+00	5.160460E+00	3.312770E+00
3.467000E+00	5.146630E+00	3.341420E+00
1.973610E+00	4.180490E+00	2.467050E+00
2.077490E+00	4.316120E+00	2.528330E+00
2.178460E+00	4.431800E+00	2.583940E+00
2.286970E+00	4.535650E+00	2.648440E+00
2.380510E+00	4.619710E+00	2.687030E+00
2.414820E+00	4.679380E+00	2.732430E+00
2.468490E+00	4.721620E+00	2.748170E+00
2.533640E+00	4.778970E+00	2.779540E+00
2.637560E+00	4.870850E+00	2.837410E+00
2.742450E+00	4.949060E+00	2.910030E+00
2.849010E+00	5.018160E+00	2.987390E+00
2.953390E+00	5.077640E+00	3.057140E+00
3.045560E+00	5.115730E+00	3.138060E+00
3.125390E+00	5.147980E+00	3.216420E+00
3.229600E+00	5.168810E+00	3.262220E+00
2.422350E+00	4.740620E+00	2.798820E+00
2.525940E+00	4.845600E+00	2.871510E+00
2.637380E+00	4.932070E+00	2.941530E+00
2.747340E+00	4.999300E+00	3.009880E+00
2.857200E+00	5.062020E+00	3.094170E+00
2.971060E+00	5.112360E+00	3.175010E+00
3.046860E+00	5.137230E+00	3.213910E+00
5.206780E+00	2.466420E+00	3.287940E+00
5.188450E+00	2.430740E+00	3.275200E+00
5.193680E+00	2.457160E+00	3.238310E+00
5.212270E+00	2.512930E+00	3.283920E+00
5.055000E+00	2.308490E+00	3.199180E+00
4.994870E+00	2.266140E+00	3.152280E+00
5.020480E+00	2.296890E+00	3.080210E+00
5.127300E+00	2.383510E+00	3.187550E+00
5.225760E+00	2.629110E+00	3.295010E+00
5.228890E+00	2.760390E+00	3.315780E+00
5.267390E+00	2.847200E+00	3.362970E+00
5.279350E+00	2.965600E+00	3.421990E+00
5.311200E+00	3.083080E+00	3.454900E+00
5.306390E+00	3.195680E+00	3.492010E+00
5.308900E+00	3.295960E+00	3.530100E+00
5.295180E+00	3.383560E+00	3.582440E+00
4.939510E+00	2.237790E+00	3.177860E+00
4.873670E+00	2.219400E+00	3.117000E+00
4.912730E+00	2.241730E+00	3.057150E+00
5.251510E+00	3.482680E+00	3.550460E+00
5.229360E+00	3.545600E+00	3.601270E+00
4.807600E+00	2.164950E+00	3.013160E+00
5.180980E+00	3.633850E+00	3.627700E+00
5.145800E+00	3.722700E+00	3.649220E+00
5.140870E+00	3.765920E+00	3.692520E+00
4.648640E+00	2.024780E+00	2.879080E+00
4.593460E+00	1.965410E+00	2.837780E+00
4.600520E+00	1.976540E+00	2.740830E+00
4.696630E+00	2.074690E+00	2.897260E+00
5.116170E+00	3.840560E+00	3.715070E+00
5.091190E+00	3.920490E+00	3.738800E+00
5.064280E+00	3.971430E+00	3.746220E+00
5.096820E+00	3.947070E+00	3.798480E+00
5.062650E+00	3.997970E+00	3.817120E+00
4.446530E+00	1.824950E+00	2.724080E+00
4.345090E+00	1.769330E+00	2.663510E+00
4.410190E+00	1.809780E+00	2.639590E+00
4.453520E+00	1.856270E+00	2.599020E+00
4.511280E+00	1.879080E+00	2.769580E+00
4.972410E+00	4.092520E+00	3.800250E+00
5.009090E+00	4.052160E+00	3.804190E+00
4.996380E+00	4.085210E+00	3.859660E+00
4.245740E+00	1.736310E+00	2.472100E+00
4.172260E+00	1.699260E+00	2.525740E+00
4.950220E+00	4.131660E+00	3.849970E+00
4.071800E+00	1.635470E+00	2.483200E+00
3.923500E+00	1.569910E+00	2.437700E+00
4.028480E+00	1.616860E+00	2.381060E+00
4.909280E+00	4.197780E+00	3.887190E+00
4.887130E+00	4.250230E+00	3.914600E+00
3.767070E+00	1.531230E+00	2.234980E+00
3.711890E+00	1.486120E+00	2.327910E+00
4.870830E+00	4.303910E+00	3.919320E+00
4.865090E+00	4.364240E+00	3.949130E+00
3.611680E+00	1.451080E+00	2.324530E+00
3.468240E+00	1.421310E+00	2.320710E+00
3.567830E+00	1.458840E+00	2.232140E+00
4.845230E+00	4.423660E+00	3.948810E+00
4.820320E+00	4.505780E+00	3.968190E+00
3.353920E+00	1.434390E+00	2.153920E+00
3.224740E+00	1.407580E+00	2.245230E+00
4.795720E+00	4.549920E+00	3.964480E+00
4.811530E+00	4.549750E+00	4.003670E+00
4.796330E+00	4.568580E+00	4.000950E+00
3.125180E+00	1.453690E+00	2.091950E+00
3.006690E+00	1.434200E+00	2.194070E+00
4.706380E+00	4.599850E+00	3.960080E+00
4.769870E+00	4.577320E+00	3.984470E+00
2.907610E+00	1.503030E+00	2.040270E+00
2.808010E+00	1.493600E+00	2.158410E+00
4.651160E+00	4.603240E+00	3.919990E+00
4.650930E+00	4.618810E+00	3.977380E+00
2.707980E+00	1.585920E+00	2.011180E+00
2.621520E+00	1.576400E+00	2.132670E+00
4.535790E+00	4.600290E+00	3.862620E+00
4.562710E+00	4.612420E+00	3.906780E+00
4.606190E+00	4.623370E+00	3.971920E+00
2.533580E+00	1.708780E+00	2.005090E+00
2.455080E+00	1.690930E+00	2.128570E+00
4.432030E+00	4.621500E+00	3.835710E+00
4.465400E+00	4.645000E+00	3.903290E+00
4.520840E+00	4.629140E+00	3.914770E+00
2.377770E+00	1.848980E+00	2.012060E+00
2.303400E+00	1.828820E+00	2.132390E+00
4.345400E+00	4.696060E+00	3.832620E+00
4.406060E+00	4.661790E+00	3.877470E+00
2.249190E+00	2.029580E+00	2.041310E+00
2.172040E+00	1.997390E+00	2.161140E+00
4.301880E+00	4.729160E+00	3.770230E+00
4.303140E+00	4.748170E+00	3.821890E+00
2.121830E+00	2.244580E+00	2.075350E+00
2.062320E+00	2.142560E+00	2.189150E+00
4.205140E+00	4.824600E+00	3.722600E+00
4.266810E+00	4.782530E+00	3.786960E+00
2.033850E+00	2.284580E+00	2.155240E+00
2.012130E+00	2.233160E+00	2.213440E+00
2.008800E+00	2.447200E+00	2.104430E+00
4.139040E+00	4.868210E+00	3.687220E+00
4.146020E+00	4.900880E+00	3.799390E+00
1.961810E+00	2.336960E+00	2.207710E+00
1.892700E+00	2.536430E+00	2.202970E+00
1.943480E+00	2.626230E+00	2.102170E+00
4.008150E+00	4.963310E+00	3.658370E+00
4.085720E+00	4.931280E+00	3.718200E+00
1.872550E+00	2.745930E+00	2.153450E+00
1.804080E+00	2.706300E+00	2.245320E+00
3.939330E+00	4.964990E+00	3.600300E+00
3.945480E+00	4.993550E+00	3.652090E+00
1.794810E+00	2.934380E+00	2.195620E+00
1.760020E+00	2.814670E+00	2.272080E+00
3.794340E+00	5.047450E+00	3.542960E+00
3.888330E+00	5.011860E+00	3.617250E+00
1.723870E+00	2.943140E+00	2.287890E+00
1.705800E+00	3.086820E+00	2.313300E+00
1.754030E+00	3.203230E+00	2.248150E+00
3.699430E+00	5.085940E+00	3.502790E+00
3.729010E+00	5.123590E+00	3.601910E+00
1.689530E+00	3.242560E+00	2.330560E+00
1.692790E+00	3.407890E+00	2.366110E+00
1.757130E+00	3.512240E+00	2.319250E+00
3.520620E+00	5.165900E+00	3.442130E+00
3.621940E+00	5.138040E+00	3.525610E+00
1.688830E+00	3.555040E+00	2.389040E+00
1.694120E+00	3.692300E+00	2.419780E+00
1.758720E+00	3.737650E+00	2.388970E+00
1.843390E+00	3.992600E+00	2.426620E+00
3.424920E+00	5.186880E+00	3.410740E+00
3.441650E+00	5.227720E+00	3.516600E+00
1.726990E+00	3.828910E+00	2.459780E+00
1.755740E+00	3.980870E+00	2.491150E+00
1.808670E+00	4.056010E+00	2.499290E+00
1.872020E+00	4.145540E+00	2.519470E+00
1.969240E+00	4.277860E+00	2.563080E+00
2.068280E+00	4.391440E+00	2.616940E+00
2.168480E+00	4.503120E+00	2.684050E+00
2.297040E+00	4.629630E+00	2.739900E+00
3.151540E+00	5.183820E+00	3.303940E+00
3.221440E+00	5.212690E+00	3.363840E+00
3.335420E+00	5.217040E+00	3.447240E+00
1.765450E+00	4.084570E+00	2.555310E+00
1.862650E+00	4.236110E+00	2.602740E+00
1.963300E+00	4.358970E+00	2.652200E+00
2.053350E+00	4.446240E+00	2.689420E+00
2.097700E+00	4.513560E+00	2.739400E+00
2.179610E+00	4.574930E+00	2.752620E+00
2.217280E+00	4.642560E+00	2.792440E+00
2.305720E+00	4.715710E+00	2.830910E+00
2.402140E+00	4.814140E+00	2.901220E+00
2.519220E+00	4.923800E+00	2.989620E+00
2.655080E+00	4.983830E+00	3.033590E+00
2.749260E+00	5.039830E+00	3.114510E+00
2.872720E+00	5.105450E+00	3.228720E+00
3.037120E+00	5.165380E+00	3.296330E+00
2.919980E+00	5.160360E+00	3.342980E+00
3.130650E+00	5.199760E+00	3.354670E+00
2.107020E+00	4.587560E+00	2.804140E+00
2.200750E+00	4.695020E+00	2.857830E+00
2.290630E+00	4.767290E+00	2.898390E+00
2.330310E+00	4.827890E+00	2.947930E+00
2.405510E+00	4.876630E+00	2.973220E+00
2.433520E+00	4.919360E+00	3.021590E+00
2.485510E+00	4.964750E+00	3.084150E+00
2.622760E+00	5.011450E+00	3.129620E+00
2.744040E+00	5.072120E+00	3.225080E+00
2.817870E+00	5.118930E+00	3.303570E+00
2.341670E+00	4.889700E+00	3.019350E+00
2.414200E+00	4.934830E+00	3.060040E+00
5.178400E+00	2.405050E+00	3.380790E+00
5.147900E+00	2.376580E+00	3.362260E+00
5.162210E+00	2.395600E+00	3.311520E+00
5.207630E+00	2.467180E+00	3.361850E+00
5.228730E+00	2.555410E+00	3.362060E+00
5.235050E+00	2.543860E+00	3.437290E+00
5.253510E+00	2.631600E+00	3.440520E+00
5.013360E+00	2.274080E+00	3.255620E+00
5.086500E+00	2.343700E+00	3.326000E+00
5.252080E+00	2.740600E+00	3.403000E+00
5.294370E+00	2.848190E+00	3.466020E+00
5.305380E+00	2.977800E+00	3.543470E+00
5.329040E+00	3.100800E+00	3.539760E+00
5.323530E+00	3.189790E+00	3.581720E+00
5.334370E+00	3.284700E+00	3.617080E+00
5.328570E+00	3.364690E+00	3.672820E+00
4.866930E+00	2.202390E+00	3.206790E+00
4.946880E+00	2.242650E+00	3.284570E+00
5.283090E+00	3.474190E+00	3.642030E+00
5.242940E+00	3.556580E+00	3.662220E+00
5.279590E+00	3.519390E+00	3.711630E+00
5.241030E+00	3.598990E+00	3.738800E+00
4.682920E+00	2.004530E+00	3.140910E+00
4.635410E+00	1.962630E+00	3.098950E+00
4.666380E+00	2.005800E+00	3.070340E+00
4.687490E+00	2.043930E+00	3.001010E+00
4.718490E+00	2.049840E+00	3.150660E+00
4.750790E+00	2.108300E+00	3.022880E+00
4.781220E+00	2.125650E+00	3.147290E+00
5.183190E+00	3.702030E+00	3.723770E+00
5.156180E+00	3.770670E+00	3.747140E+00
5.188830E+00	3.740690E+00	3.792320E+00
5.163240E+00	3.801570E+00	3.806870E+00
4.570300E+00	1.899580E+00	3.009960E+00
4.487530E+00	1.835110E+00	2.964430E+00
4.486570E+00	1.850330E+00	2.839850E+00
4.606250E+00	1.943000E+00	2.955340E+00
5.138510E+00	3.885820E+00	3.833740E+00
5.114200E+00	3.955060E+00	3.856640E+00
5.101750E+00	3.996680E+00	3.910450E+00
4.404320E+00	1.782820E+00	2.915600E+00
4.286350E+00	1.738060E+00	2.868860E+00
4.373490E+00	1.780150E+00	2.806880E+00
5.044350E+00	4.047850E+00	3.886820E+00
5.008030E+00	4.104010E+00	3.946440E+00
4.162260E+00	1.682390E+00	2.633620E+00
4.108590E+00	1.642430E+00	2.723130E+00
4.961620E+00	4.154610E+00	3.930950E+00
4.980680E+00	4.143840E+00	3.977290E+00
4.956600E+00	4.182220E+00	3.997860E+00
3.996980E+00	1.580850E+00	2.711420E+00
3.856150E+00	1.525840E+00	2.629580E+00
3.965040E+00	1.576830E+00	2.589770E+00
4.893980E+00	4.268580E+00	3.956120E+00
4.916590E+00	4.236700E+00	3.977500E+00
4.907630E+00	4.279980E+00	4.012910E+00
3.717560E+00	1.467520E+00	2.451890E+00
3.693990E+00	1.436570E+00	2.601350E+00
4.874850E+00	4.384480E+00	3.994300E+00
4.900000E+00	4.343690E+00	4.038110E+00
4.887690E+00	4.407050E+00	4.051080E+00
3.547760E+00	1.397580E+00	2.564370E+00
3.404960E+00	1.359350E+00	2.548860E+00
3.522420E+00	1.405770E+00	2.475480E+00
4.832990E+00	4.530820E+00	4.039760E+00
4.871870E+00	4.476490E+00	4.070050E+00
4.856670E+00	4.542600E+00	4.103150E+00
3.315700E+00	1.371940E+00	2.395420E+00
3.189730E+00	1.348260E+00	2.487150E+00
4.796660E+00	4.585190E+00	4.082280E+00
3.101750E+00	1.378760E+00	2.340780E+00
2.992630E+00	1.358290E+00	2.442400E+00
4.744950E+00	4.604650E+00	4.034520E+00
4.745590E+00	4.619360E+00	4.089630E+00
2.902900E+00	1.413950E+00	2.300290E+00
2.808950E+00	1.395880E+00	2.413400E+00
4.639240E+00	4.635390E+00	4.068350E+00
4.706260E+00	4.627950E+00	4.077570E+00
2.716700E+00	1.474310E+00	2.273030E+00
2.634190E+00	1.458590E+00	2.391080E+00
4.537190E+00	4.654570E+00	4.030920E+00
4.583130E+00	4.646270E+00	4.063810E+00
2.536080E+00	1.554850E+00	2.248880E+00
2.458750E+00	1.535300E+00	2.369500E+00
4.497470E+00	4.660950E+00	3.983950E+00
4.493480E+00	4.677550E+00	4.044890E+00
2.374550E+00	1.665350E+00	2.242710E+00
2.300210E+00	1.645700E+00	2.371770E+00
4.380660E+00	4.708790E+00	3.915740E+00
4.407990E+00	4.719980E+00	3.996400E+00
4.463360E+00	4.688480E+00	4.026180E+00
2.223260E+00	1.800800E+00	2.250580E+00
2.146320E+00	1.778520E+00	2.383250E+00
4.297490E+00	4.795410E+00	3.879010E+00
4.351160E+00	4.762890E+00	3.946980E+00
2.098340E+00	1.965730E+00	2.278940E+00
2.016670E+00	1.939500E+00	2.403990E+00
4.222920E+00	4.858720E+00	3.847040E+00
4.262090E+00	4.874160E+00	3.925150E+00
1.975280E+00	2.158060E+00	2.301790E+00
1.902380E+00	2.082460E+00	2.429770E+00
4.177100E+00	4.913120E+00	3.868060E+00
4.206000E+00	4.942330E+00	3.940850E+00
1.881220E+00	2.205250E+00	2.387190E+00
1.847560E+00	2.165110E+00	2.443540E+00
1.863710E+00	2.357920E+00	2.318130E+00
4.045010E+00	4.978890E+00	3.753590E+00
4.074420E+00	4.997120E+00	3.844380E+00
4.140770E+00	4.967270E+00	3.892800E+00
1.812260E+00	2.270790E+00	2.431130E+00
1.752250E+00	2.466210E+00	2.407810E+00
1.804400E+00	2.550210E+00	2.303650E+00
3.931820E+00	5.037200E+00	3.717690E+00
4.002940E+00	5.023240E+00	3.790630E+00
1.724630E+00	2.711550E+00	2.346510E+00
1.688350E+00	2.591380E+00	2.428160E+00
3.832450E+00	5.093180E+00	3.661900E+00
3.870450E+00	5.113690E+00	3.781590E+00
1.644830E+00	2.723500E+00	2.443950E+00
1.601320E+00	2.859280E+00	2.446070E+00
1.654340E+00	2.975160E+00	2.375220E+00
3.775190E+00	5.137050E+00	3.666640E+00
3.800620E+00	5.145030E+00	3.719190E+00
1.578160E+00	3.011020E+00	2.461530E+00
1.540520E+00	3.206410E+00	2.477300E+00
1.624680E+00	3.297040E+00	2.410390E+00
3.540990E+00	5.209390E+00	3.559160E+00
3.638070E+00	5.190880E+00	3.627920E+00
3.733090E+00	5.174700E+00	3.688800E+00
1.575520E+00	3.379620E+00	2.476900E+00
1.536960E+00	3.320310E+00	2.506900E+00
1.619670E+00	3.616480E+00	2.461230E+00
3.491030E+00	5.253860E+00	3.582460E+00
3.542790E+00	5.275820E+00	3.660450E+00
1.538020E+00	3.454060E+00	2.518760E+00
1.545440E+00	3.620110E+00	2.527460E+00
1.590010E+00	3.727390E+00	2.525050E+00
1.655810E+00	3.890570E+00	2.532280E+00
3.230610E+00	5.258720E+00	3.481020E+00
3.334700E+00	5.270520E+00	3.550860E+00
3.434580E+00	5.286380E+00	3.608290E+00
1.546840E+00	3.771990E+00	2.583690E+00
1.591360E+00	3.945840E+00	2.595220E+00
1.598870E+00	4.021200E+00	2.629830E+00
1.661320E+00	4.049050E+00	2.601230E+00
1.752260E+00	4.187930E+00	2.641770E+00
1.855960E+00	4.319550E+00	2.690070E+00
1.968080E+00	4.459020E+00	2.751830E+00
3.006070E+00	5.192410E+00	3.379850E+00
3.104030E+00	5.222160E+00	3.430250E+00
3.155670E+00	5.274980E+00	3.519160E+00
3.222360E+00	5.315410E+00	3.570700E+00
1.634910E+00	4.123010E+00	2.676530E+00
1.742760E+00	4.277170E+00	2.723080E+00
1.840920E+00	4.379570E+00	2.757690E+00
1.876420E+00	4.447710E+00	2.800980E+00
1.930010E+00	4.494920E+00	2.813140E+00
1.990050E+00	4.556220E+00	2.835500E+00
2.079700E+00	4.663200E+00	2.891910E+00
2.208840E+00	4.782940E+00	2.956280E+00
2.537250E+00	5.023730E+00	3.219810E+00
2.659340E+00	5.059820E+00	3.248900E+00
2.735270E+00	5.102910E+00	3.313830E+00
2.819300E+00	5.150160E+00	3.398230E+00
2.962590E+00	5.211170E+00	3.454090E+00
3.073280E+00	5.267510E+00	3.532640E+00
3.142640E+00	5.299520E+00	3.561050E+00
1.882480E+00	4.514220E+00	2.861370E+00
1.965850E+00	4.606320E+00	2.895370E+00
2.001690E+00	4.673530E+00	2.940210E+00
2.085060E+00	4.731330E+00	2.961860E+00
2.122680E+00	4.796510E+00	3.011930E+00
2.215540E+00	4.892030E+00	3.088080E+00
2.394100E+00	4.959050E+00	3.132700E+00
2.435040E+00	5.013770E+00	3.248460E+00
2.514850E+00	5.066550E+00	3.347130E+00
2.645210E+00	5.088740E+00	3.344130E+00
2.729460E+00	5.120990E+00	3.381050E+00
2.010710E+00	4.741820E+00	3.010360E+00
2.093090E+00	4.829360E+00	3.063220E+00
2.116890E+00	4.875090E+00	3.118500E+00
2.162710E+00	4.909520E+00	3.152650E+00
2.206730E+00	4.954150E+00	3.229950E+00
2.324210E+00	4.984680E+00	3.234330E+00
2.404310E+00	5.033870E+00	3.316960E+00
2.105130E+00	4.906330E+00	3.190290E+00
5.148500E+00	2.382620E+00	3.441660E+00
5.194040E+00	2.430770E+00	3.439360E+00
5.215200E+00	2.493790E+00	3.497010E+00
5.243580E+00	2.579680E+00	3.523680E+00
5.267040E+00	2.655240E+00	3.544690E+00
5.325490E+00	2.827340E+00	3.608700E+00
5.301930E+00	2.788840E+00	3.591670E+00
5.317370E+00	2.852760E+00	3.559270E+00
5.324190E+00	2.915200E+00	3.591720E+00
5.343620E+00	2.873040E+00	3.626570E+00
5.337210E+00	2.959630E+00	3.639500E+00
5.009790E+00	2.278410E+00	3.402300E+00
5.080020E+00	2.339970E+00	3.470300E+00
5.274060E+00	2.749180E+00	3.518260E+00
5.369450E+00	3.078700E+00	3.639890E+00
5.351010E+00	3.195340E+00	3.657460E+00
5.359700E+00	3.268870E+00	3.705820E+00
5.353160E+00	3.343940E+00	3.766070E+00
4.660290E+00	1.944380E+00	3.383410E+00
4.617920E+00	1.909550E+00	3.347410E+00
4.653570E+00	1.951180E+00	3.304900E+00
4.691760E+00	2.006200E+00	3.245970E+00
4.696820E+00	1.988620E+00	3.398700E+00
4.774080E+00	2.099050E+00	3.282480E+00
4.759900E+00	2.069450E+00	3.417730E+00
4.828790E+00	2.165880E+00	3.291500E+00
4.828790E+00	2.148770E+00	3.420620E+00
4.899110E+00	2.218100E+00	3.382340E+00
5.318230E+00	3.440270E+00	3.737600E+00
5.303050E+00	3.518220E+00	3.787120E+00
5.287490E+00	3.592600E+00	3.836890E+00
4.549650E+00	1.862440E+00	3.303220E+00
4.478500E+00	1.825440E+00	3.238930E+00
4.521550E+00	1.845360E+00	3.189200E+00
4.585670E+00	1.898010E+00	3.173420E+00
5.234710E+00	3.675240E+00	3.813590E+00
5.223720E+00	3.753500E+00	3.865720E+00
5.190840E+00	3.823240E+00	3.874070E+00
5.228960E+00	3.799990E+00	3.922070E+00
5.201270E+00	3.862520E+00	3.943100E+00
4.440320E+00	1.807710E+00	3.063320E+00
4.381970E+00	1.778310E+00	3.224640E+00
5.152170E+00	3.938010E+00	3.925380E+00
5.132200E+00	3.981410E+00	3.999790E+00
4.278320E+00	1.737770E+00	3.179850E+00
4.191300E+00	1.702730E+00	3.079360E+00
4.294350E+00	1.742830E+00	3.042010E+00
5.075170E+00	4.040220E+00	3.978520E+00
5.047410E+00	4.077380E+00	4.052560E+00
4.124740E+00	1.651550E+00	2.878300E+00
4.049750E+00	1.615050E+00	3.029330E+00
4.998970E+00	4.130980E+00	4.035270E+00
4.986350E+00	4.169440E+00	4.083300E+00
3.906980E+00	1.548590E+00	2.788350E+00
4.954980E+00	4.234310E+00	4.095070E+00
4.928100E+00	4.293280E+00	4.085620E+00
4.954680E+00	4.288180E+00	4.133430E+00
4.947990E+00	4.329490E+00	4.137470E+00
3.729180E+00	1.447160E+00	2.747690E+00
3.618910E+00	1.407960E+00	2.798650E+00
3.573960E+00	1.395390E+00	2.653110E+00
4.907610E+00	4.435500E+00	4.108320E+00
4.942110E+00	4.399710E+00	4.151560E+00
4.930980E+00	4.469200E+00	4.166090E+00
3.485790E+00	1.366410E+00	2.841910E+00
3.320260E+00	1.328640E+00	2.784180E+00
3.442580E+00	1.353430E+00	2.699340E+00
4.860240E+00	4.587670E+00	4.157580E+00
4.914370E+00	4.542350E+00	4.187860E+00
4.890710E+00	4.610520E+00	4.245690E+00
3.259770E+00	1.327140E+00	2.631770E+00
3.131900E+00	1.305470E+00	2.724240E+00
4.830440E+00	4.610170E+00	4.153070E+00
4.847370E+00	4.622830E+00	4.204220E+00
3.068780E+00	1.319400E+00	2.582470E+00
2.957710E+00	1.307380E+00	2.690890E+00
4.737270E+00	4.652140E+00	4.177690E+00
4.806040E+00	4.634470E+00	4.190820E+00
2.890330E+00	1.339620E+00	2.551190E+00
2.789110E+00	1.322570E+00	2.666410E+00
4.680550E+00	4.656280E+00	4.143180E+00
4.684720E+00	4.675600E+00	4.199630E+00
2.717330E+00	1.375960E+00	2.527430E+00
2.625060E+00	1.361110E+00	2.645220E+00
4.561980E+00	4.663690E+00	4.096900E+00
4.589870E+00	4.671690E+00	4.138760E+00
4.639610E+00	4.683070E+00	4.196060E+00
2.547420E+00	1.437940E+00	2.508950E+00
2.461100E+00	1.421840E+00	2.629650E+00
4.487910E+00	4.717550E+00	4.131010E+00
4.546670E+00	4.691610E+00	4.144840E+00
2.381630E+00	1.519670E+00	2.496050E+00
2.304630E+00	1.507420E+00	2.617880E+00
4.438510E+00	4.726690E+00	4.087810E+00
4.444510E+00	4.753730E+00	4.144470E+00
2.216760E+00	1.618500E+00	2.509200E+00
2.210090E+00	1.566270E+00	2.607530E+00
4.304120E+00	4.846530E+00	3.978750E+00
4.345250E+00	4.815870E+00	4.066230E+00
4.404200E+00	4.779620E+00	4.130640E+00
2.146970E+00	1.623390E+00	2.598080E+00
2.064440E+00	1.754220E+00	2.520620E+00
4.255960E+00	4.916310E+00	3.990590E+00
4.282860E+00	4.906870E+00	4.064870E+00
1.928720E+00	1.924470E+00	2.528740E+00
4.227120E+00	4.956110E+00	3.999660E+00
4.240610E+00	4.958120E+00	4.046240E+00
1.802820E+00	2.118290E+00	2.529410E+00
4.109460E+00	5.026010E+00	3.916800E+00
4.140670E+00	5.043230E+00	3.997460E+00
4.203650E+00	4.994920E+00	4.034340E+00
1.690390E+00	2.263530E+00	2.608520E+00
1.738430E+00	2.320680E+00	2.498480E+00
3.945010E+00	5.080310E+00	3.828470E+00
4.008230E+00	5.109720E+00	3.905280E+00
4.079610E+00	5.087190E+00	3.947730E+00
1.655460E+00	2.500310E+00	2.525110E+00
1.599060E+00	2.392240E+00	2.648820E+00
3.911380E+00	5.116210E+00	3.844360E+00
3.938650E+00	5.128810E+00	3.882280E+00
1.573350E+00	2.537740E+00	2.605970E+00
1.556650E+00	2.476640E+00	2.667710E+00
1.559180E+00	2.751510E+00	2.540240E+00
3.782750E+00	5.196350E+00	3.795870E+00
3.878430E+00	5.162410E+00	3.863730E+00
1.516760E+00	2.587750E+00	2.646910E+00
1.492510E+00	2.740770E+00	2.625360E+00
1.493140E+00	2.840970E+00	2.578120E+00
1.499930E+00	3.002120E+00	2.549170E+00
3.657880E+00	5.239370E+00	3.741080E+00
3.712730E+00	5.277700E+00	3.858810E+00
1.445420E+00	2.868180E+00	2.630620E+00
1.412150E+00	3.093260E+00	2.633330E+00
1.481090E+00	3.261320E+00	2.549770E+00
3.586690E+00	5.286030E+00	3.742550E+00
3.616800E+00	5.295810E+00	3.803330E+00
1.415050E+00	3.288000E+00	2.623310E+00
1.365600E+00	3.216590E+00	2.660160E+00
1.461440E+00	3.516130E+00	2.591800E+00
3.333690E+00	5.329680E+00	3.646800E+00
3.442470E+00	5.335660E+00	3.711790E+00
3.540080E+00	5.326150E+00	3.772490E+00
1.359670E+00	3.384800E+00	2.682560E+00
1.388810E+00	3.584930E+00	2.657750E+00
1.385830E+00	3.685630E+00	2.682450E+00
1.451050E+00	3.724490E+00	2.647040E+00
1.524530E+00	3.949520E+00	2.657340E+00
3.228450E+00	5.366100E+00	3.667790E+00
3.325380E+00	5.382940E+00	3.779500E+00
1.408280E+00	3.831650E+00	2.716580E+00
1.465000E+00	3.994990E+00	2.726210E+00
1.478000E+00	4.067290E+00	2.761750E+00
1.541400E+00	4.092940E+00	2.731560E+00
1.631040E+00	4.234410E+00	2.762370E+00
1.755500E+00	4.388020E+00	2.813640E+00
2.852470E+00	5.199820E+00	3.500420E+00
2.956240E+00	5.282690E+00	3.587170E+00
3.117800E+00	5.326570E+00	3.617520E+00
3.148650E+00	5.371920E+00	3.702430E+00
3.209020E+00	5.396460E+00	3.754130E+00
1.510660E+00	4.165920E+00	2.803630E+00
1.617240E+00	4.318000E+00	2.844490E+00
1.692580E+00	4.415010E+00	2.879410E+00
1.704390E+00	4.459750E+00	2.916440E+00
1.773860E+00	4.486170E+00	2.898640E+00
1.876370E+00	4.613280E+00	2.959230E+00
2.614400E+00	5.103150E+00	3.420580E+00
2.717290E+00	5.147730E+00	3.465900E+00
2.807370E+00	5.224530E+00	3.571820E+00
2.858650E+00	5.281450E+00	3.648970E+00
2.928860E+00	5.337250E+00	3.730510E+00
3.049780E+00	5.357950E+00	3.710540E+00
3.136040E+00	5.392090E+00	3.774040E+00
1.736450E+00	4.521280E+00	2.955490E+00
1.778930E+00	4.602430E+00	3.003100E+00
1.833610E+00	4.651190E+00	3.019390E+00
1.897420E+00	4.712750E+00	3.046600E+00
1.998470E+00	4.827910E+00	3.113810E+00
2.276660E+00	4.997560E+00	3.287630E+00
2.332480E+00	5.027610E+00	3.337860E+00
2.420390E+00	5.072760E+00	3.430860E+00
2.574510E+00	5.127070E+00	3.499540E+00
2.691520E+00	5.194330E+00	3.581660E+00
2.771510E+00	5.256820E+00	3.654920E+00
2.832480E+00	5.303320E+00	3.725890E+00
1.789550E+00	4.670860E+00	3.069440E+00
1.879160E+00	4.762350E+00	3.116240E+00
1.915920E+00	4.820510E+00	3.169950E+00
1.967940E+00	4.858830E+00	3.186560E+00
2.022110E+00	4.895930E+00	3.221160E+00
2.107980E+00	4.955220E+00	3.305990E+00
2.244140E+00	5.015380E+00	3.355320E+00
2.329510E+00	5.049660E+00	3.409120E+00
1.936170E+00	4.871110E+00	3.248130E+00
2.014080E+00	4.922680E+00	3.287980E+00
5.179080E+00	2.430760E+00	3.517450E+00
5.225770E+00	2.538130E+00	3.586970E+00
5.190700E+00	2.473650E+00	3.602890E+00
5.264550E+00	2.608710E+00	3.636190E+00
5.288010E+00	2.712840E+00	3.608300E+00
5.299500E+00	2.686390E+00	3.687390E+00
5.325320E+00	2.788440E+00	3.673790E+00
5.371840E+00	2.897000E+00	3.716300E+00
5.370730E+00	2.997810E+00	3.708670E+00
5.383320E+00	2.970970E+00	3.775540E+00
5.411180E+00	3.060690E+00	3.771410E+00
4.959240E+00	2.266820E+00	3.620050E+00
4.924160E+00	2.245570E+00	3.599340E+00
4.955130E+00	2.253920E+00	3.524160E+00
5.020100E+00	2.308740E+00	3.579910E+00
5.111430E+00	2.393390E+00	3.605660E+00
5.378940E+00	3.166060E+00	3.737530E+00
5.383650E+00	3.255030E+00	3.795440E+00
5.386680E+00	3.323770E+00	3.836490E+00
4.579220E+00	1.882470E+00	3.575370E+00
4.538250E+00	1.858160E+00	3.538900E+00
4.574090E+00	1.876790E+00	3.451250E+00
4.644600E+00	1.941850E+00	3.510680E+00
4.728180E+00	2.028540E+00	3.549420E+00
4.806520E+00	2.117310E+00	3.591650E+00
4.878380E+00	2.207270E+00	3.555170E+00
5.354830E+00	3.423840E+00	3.848410E+00
5.330110E+00	3.524790E+00	3.860830E+00
5.327000E+00	3.574580E+00	3.903520E+00
4.469770E+00	1.830210E+00	3.455150E+00
5.298910E+00	3.662500E+00	3.919790E+00
5.264570E+00	3.749180E+00	3.941130E+00
5.252340E+00	3.794940E+00	3.989720E+00
5.232140E+00	3.849160E+00	4.045150E+00
4.352550E+00	1.772250E+00	3.408200E+00
4.285020E+00	1.745920E+00	3.392350E+00
4.302560E+00	1.750850E+00	3.292200E+00
5.183760E+00	3.917640E+00	4.019110E+00
5.161450E+00	3.967740E+00	4.089430E+00
4.187650E+00	1.716480E+00	3.309650E+00
5.103510E+00	4.022760E+00	4.070120E+00
5.084390E+00	4.063600E+00	4.122990E+00
4.039880E+00	1.623400E+00	3.235070E+00
3.933780E+00	1.574430E+00	3.182710E+00
3.974860E+00	1.585270E+00	3.093860E+00
5.044230E+00	4.127950E+00	4.143990E+00
5.003360E+00	4.185150E+00	4.139010E+00
5.031110E+00	4.177220E+00	4.182940E+00
5.013250E+00	4.218270E+00	4.190170E+00
3.838020E+00	1.515200E+00	2.968130E+00
3.802780E+00	1.508860E+00	3.194950E+00
4.996570E+00	4.294490E+00	4.210170E+00
4.978100E+00	4.356050E+00	4.199100E+00
5.001540E+00	4.349000E+00	4.247010E+00
4.994580E+00	4.390230E+00	4.251240E+00
3.670130E+00	1.443020E+00	3.150210E+00
3.581160E+00	1.418210E+00	3.094950E+00
3.633370E+00	1.422870E+00	2.988600E+00
4.953310E+00	4.503670E+00	4.222350E+00
4.980620E+00	4.461200E+00	4.266490E+00
4.961300E+00	4.532750E+00	4.278990E+00
3.423140E+00	1.361750E+00	3.009120E+00
4.916960E+00	4.618390E+00	4.290100E+00
4.932650E+00	4.591420E+00	4.292030E+00
4.921450E+00	4.620190E+00	4.319720E+00
3.195240E+00	1.309150E+00	2.880260E+00
4.826830E+00	4.648900E+00	4.300290E+00
4.893700E+00	4.631070E+00	4.317160E+00
3.013340E+00	1.289820E+00	2.828540E+00
4.777530E+00	4.662080E+00	4.254220E+00
4.775150E+00	4.672900E+00	4.313440E+00
2.845590E+00	1.291300E+00	2.802090E+00
4.676320E+00	4.694950E+00	4.287810E+00
4.738390E+00	4.680790E+00	4.299800E+00
2.686030E+00	1.310940E+00	2.781940E+00
4.571800E+00	4.719660E+00	4.254810E+00
4.619920E+00	4.709930E+00	4.284740E+00
2.526000E+00	1.347920E+00	2.766120E+00
4.529150E+00	4.728690E+00	4.209410E+00
4.529060E+00	4.745770E+00	4.268110E+00
2.366800E+00	1.420450E+00	2.757000E+00
4.443430E+00	4.797420E+00	4.231750E+00
4.499090E+00	4.761490E+00	4.250580E+00
2.181990E+00	1.534260E+00	2.719480E+00
4.362380E+00	4.843290E+00	4.160080E+00
4.388930E+00	4.836830E+00	4.214170E+00
2.021960E+00	1.643970E+00	2.753450E+00
2.074970E+00	1.663620E+00	2.646250E+00
4.315060E+00	4.906330E+00	4.150580E+00
1.966330E+00	1.772100E+00	2.638540E+00
1.902770E+00	1.758070E+00	2.745170E+00
4.241910E+00	5.014450E+00	4.141650E+00
1.844530E+00	1.905380E+00	2.657390E+00
1.785210E+00	1.831740E+00	2.821450E+00
4.179260E+00	5.048250E+00	4.083470E+00
4.186040E+00	5.079170E+00	4.130400E+00
1.726980E+00	2.052720E+00	2.692310E+00
1.661680E+00	2.020420E+00	2.828120E+00
4.043180E+00	5.140230E+00	3.984120E+00
4.072390E+00	5.156840E+00	4.070630E+00
4.143510E+00	5.105860E+00	4.106290E+00
1.628850E+00	2.214390E+00	2.733230E+00
1.565060E+00	2.179110E+00	2.845110E+00
3.927110E+00	5.191550E+00	3.953780E+00
3.999720E+00	5.185040E+00	4.022510E+00
1.530060E+00	2.395240E+00	2.746930E+00
1.510980E+00	2.287510E+00	2.853710E+00
3.824030E+00	5.249540E+00	3.908250E+00
3.864520E+00	5.268880E+00	4.029870E+00
1.463760E+00	2.405610E+00	2.856280E+00
1.395550E+00	2.566780E+00	2.873110E+00
1.443270E+00	2.646470E+00	2.732590E+00
3.768050E+00	5.291160E+00	3.918590E+00
3.795880E+00	5.298880E+00	3.974290E+00
1.372320E+00	2.743010E+00	2.807560E+00
1.328860E+00	2.713450E+00	2.901700E+00
1.376320E+00	2.892900E+00	2.719800E+00
3.603330E+00	5.356740E+00	3.901670E+00
3.727160E+00	5.320540E+00	3.953580E+00
1.301520E+00	2.888740E+00	2.812530E+00
1.244670E+00	2.855020E+00	2.910890E+00
1.304740E+00	3.128140E+00	2.729790E+00
3.460550E+00	5.378590E+00	3.828730E+00
3.490830E+00	5.406820E+00	3.919460E+00
1.235940E+00	3.014650E+00	2.849130E+00
1.203210E+00	2.954470E+00	2.918190E+00
1.205510E+00	3.184830E+00	2.815980E+00
1.260140E+00	3.356130E+00	2.765130E+00
1.310590E+00	3.607910E+00	2.723160E+00
3.387440E+00	5.399720E+00	3.849290E+00
3.421000E+00	5.411240E+00	3.897950E+00
1.174310E+00	3.071530E+00	2.907300E+00
1.151500E+00	3.226480E+00	2.882890E+00
1.190980E+00	3.333760E+00	2.836890E+00
1.210000E+00	3.501120E+00	2.808430E+00
1.238020E+00	3.662210E+00	2.800290E+00
1.309930E+00	3.807470E+00	2.786990E+00
1.393670E+00	4.007030E+00	2.786390E+00
3.205400E+00	5.431500E+00	3.869120E+00
3.342210E+00	5.421560E+00	3.893110E+00
1.132130E+00	3.410500E+00	2.909300E+00
1.165650E+00	3.621750E+00	2.866300E+00
1.223980E+00	3.776030E+00	2.855340E+00
1.281460E+00	3.937750E+00	2.845760E+00
1.342360E+00	4.051670E+00	2.860550E+00
1.353920E+00	4.113040E+00	2.894610E+00
1.413430E+00	4.137980E+00	2.859320E+00
1.502380E+00	4.267580E+00	2.888450E+00
1.622580E+00	4.415630E+00	2.935400E+00
3.001100E+00	5.374740E+00	3.772820E+00
3.070790E+00	5.401110E+00	3.825940E+00
3.106090E+00	5.430760E+00	3.903280E+00
1.380330E+00	4.202090E+00	2.932280E+00
1.487980E+00	4.344930E+00	2.971860E+00
1.569470E+00	4.446000E+00	3.008860E+00
1.579130E+00	4.493300E+00	3.045800E+00
1.669120E+00	4.543390E+00	3.024130E+00
2.462720E+00	5.142340E+00	3.581900E+00
2.593020E+00	5.184020E+00	3.614890E+00
2.677560E+00	5.236580E+00	3.688800E+00
2.758820E+00	5.292370E+00	3.761230E+00
2.839470E+00	5.358100E+00	3.853670E+00
2.966970E+00	5.396230E+00	3.851970E+00
3.045170E+00	5.428280E+00	3.910250E+00
1.593710E+00	4.548930E+00	3.086420E+00
1.615990E+00	4.608110E+00	3.131720E+00
1.683820E+00	4.638630E+00	3.107680E+00
1.795450E+00	4.765340E+00	3.187790E+00
2.155110E+00	5.028990E+00	3.461370E+00
2.320890E+00	5.077490E+00	3.502360E+00
2.361380E+00	5.130680E+00	3.613890E+00
2.416840E+00	5.173390E+00	3.686770E+00
2.550370E+00	5.221070E+00	3.717830E+00
2.666520E+00	5.281750E+00	3.801820E+00
2.738720E+00	5.332740E+00	3.854290E+00
1.652760E+00	4.673160E+00	3.180850E+00
1.703560E+00	4.752140E+00	3.246460E+00
1.762670E+00	4.802380E+00	3.265580E+00
1.842140E+00	4.858350E+00	3.304760E+00
1.987910E+00	4.950870E+00	3.373580E+00
2.050900E+00	5.018640E+00	3.494350E+00
2.113260E+00	5.061860E+00	3.571010E+00
2.251560E+00	5.108000E+00	3.604180E+00
2.337190E+00	5.148560E+00	3.664830E+00
1.720660E+00	4.821050E+00	3.329980E+00
1.851800E+00	4.924740E+00	3.423290E+00
1.968050E+00	4.999530E+00	3.501570E+00
2.035410E+00	5.037120E+00	3.550220E+00
5.222630E+00	2.527950E+00	3.665090E+00
5.284720E+00	2.626540E+00	3.742060E+00
5.238190E+00	2.556690E+00	3.751220E+00
5.314440E+00	2.698410E+00	3.775600E+00
5.352800E+00	2.800880E+00	3.795580E+00
5.410280E+00	2.887470E+00	3.820970E+00
5.420370E+00	2.977240E+00	3.852820E+00
5.466190E+00	3.059790E+00	3.883460E+00
4.666800E+00	1.961490E+00	3.810740E+00
4.643970E+00	1.940640E+00	3.769870E+00
4.684710E+00	1.973840E+00	3.691140E+00
4.756080E+00	2.049940E+00	3.686030E+00
4.713660E+00	2.010200E+00	3.805690E+00
4.793840E+00	2.094700E+00	3.700440E+00
4.770380E+00	2.073110E+00	3.795140E+00
4.816860E+00	2.129490E+00	3.746890E+00
4.913680E+00	2.233160E+00	3.689780E+00
4.979320E+00	2.278060E+00	3.698660E+00
5.035050E+00	2.329820E+00	3.736790E+00
5.090740E+00	2.399030E+00	3.779920E+00
5.175850E+00	2.467330E+00	3.739350E+00
5.422710E+00	3.156130E+00	3.840040E+00
5.430000E+00	3.257150E+00	3.890530E+00
5.410110E+00	3.340780E+00	3.894950E+00
5.438570E+00	3.309930E+00	3.948000E+00
5.412990E+00	3.390890E+00	3.965300E+00
4.513440E+00	1.849250E+00	3.677710E+00
4.602850E+00	1.908160E+00	3.714690E+00
4.856530E+00	2.176830E+00	3.676820E+00
5.366460E+00	3.504930E+00	3.939500E+00
5.342060E+00	3.583080E+00	3.963130E+00
5.365490E+00	3.546570E+00	4.012730E+00
5.343200E+00	3.624240E+00	4.034720E+00
4.413600E+00	1.805050E+00	3.678320E+00
4.348520E+00	1.774160E+00	3.666530E+00
4.370930E+00	1.789310E+00	3.555670E+00
5.301780E+00	3.720490E+00	4.009890E+00
5.285240E+00	3.780110E+00	4.072180E+00
5.270050E+00	3.839060E+00	4.130700E+00
4.270690E+00	1.746740E+00	3.587960E+00
5.217370E+00	3.905600E+00	4.107430E+00
5.198910E+00	3.956580E+00	4.175630E+00
4.137600E+00	1.703960E+00	3.555610E+00
4.062920E+00	1.657850E+00	3.538210E+00
4.082650E+00	1.660450E+00	3.410610E+00
5.137940E+00	4.021630E+00	4.162100E+00
5.098920E+00	4.074900E+00	4.178980E+00
5.130850E+00	4.053640E+00	4.228360E+00
5.098300E+00	4.103250E+00	4.234770E+00
3.964070E+00	1.598450E+00	3.445970E+00
[truncated: 21,888 more rows]
