# Supplementary material for: A New MRI-Based Model of Heart Function with Coupled Hemodynamics and Application to Normal and Diseased Canine Left Ventricles
Source: Front Bioeng Biotechnol. 2015 Sep 23;3:140. doi: 10.3389/fbioe.2015.00140 (PMC4585083; doi:10.3389/fbioe.2015.00140)
Supplement: Supplementary file 7 [file Data_Sheet_7.ZIP › Case3_HF_SR_Systole/nodes/case3_systole_time_0.3204.csv]

4.370830E+00	3.781420E+00	2.196970E+00
4.306670E+00	3.765040E+00	2.114690E+00
4.338730E+00	3.817070E+00	2.191120E+00
4.334080E+00	3.867430E+00	2.232150E+00
4.392990E+00	3.831120E+00	2.282100E+00
4.359660E+00	3.905250E+00	2.310510E+00
4.277370E+00	3.854120E+00	2.163140E+00
4.203040E+00	3.839240E+00	2.068570E+00
4.285350E+00	3.936870E+00	2.248530E+00
4.269820E+00	4.012330E+00	2.311500E+00
4.332350E+00	3.971360E+00	2.361120E+00
4.299390E+00	4.019130E+00	2.376010E+00
4.207040E+00	3.919560E+00	2.138180E+00
4.156390E+00	3.895780E+00	2.063530E+00
4.190990E+00	4.017900E+00	2.217100E+00
4.231290E+00	4.045990E+00	2.295560E+00
4.251600E+00	4.057670E+00	2.360330E+00
4.129940E+00	3.955040E+00	2.097420E+00
4.108140E+00	4.016600E+00	2.145330E+00
4.125250E+00	4.046650E+00	2.185550E+00
4.130770E+00	4.074260E+00	2.224210E+00
4.197170E+00	4.070180E+00	2.285430E+00
4.080440E+00	4.051270E+00	2.160510E+00
4.577890E+00	3.471930E+00	2.238560E+00
4.526610E+00	3.447650E+00	2.137270E+00
4.542020E+00	3.526540E+00	2.223620E+00
4.529880E+00	3.611250E+00	2.291820E+00
4.593710E+00	3.519890E+00	2.308950E+00
4.530140E+00	3.711690E+00	2.400490E+00
4.598900E+00	3.604230E+00	2.423130E+00
4.530610E+00	3.792070E+00	2.497650E+00
4.612140E+00	3.716710E+00	2.552540E+00
4.564460E+00	3.805660E+00	2.595180E+00
4.463370E+00	3.571750E+00	2.149330E+00
4.426330E+00	3.502470E+00	2.016380E+00
4.429230E+00	3.718020E+00	2.231050E+00
4.465090E+00	3.802600E+00	2.393750E+00
4.485220E+00	3.842470E+00	2.477830E+00
4.511300E+00	3.860390E+00	2.567910E+00
4.344000E+00	3.507220E+00	1.928610E+00
4.256970E+00	3.476180E+00	1.806090E+00
4.280480E+00	3.553790E+00	1.905510E+00
4.330230E+00	3.621060E+00	2.021550E+00
4.420630E+00	3.908730E+00	2.454020E+00
4.411060E+00	3.976130E+00	2.566350E+00
4.477070E+00	3.924240E+00	2.630640E+00
4.434860E+00	3.980690E+00	2.662490E+00
4.210190E+00	3.593470E+00	1.868370E+00
4.156670E+00	3.539010E+00	1.753180E+00
4.180390E+00	3.732290E+00	1.952790E+00
4.330300E+00	4.021760E+00	2.468680E+00
4.376390E+00	4.027320E+00	2.613890E+00
4.091670E+00	3.621640E+00	1.781650E+00
4.015910E+00	3.768660E+00	1.858200E+00
4.093520E+00	3.864700E+00	2.001450E+00
4.252560E+00	4.097060E+00	2.444440E+00
4.305530E+00	4.094750E+00	2.571580E+00
3.995040E+00	3.879900E+00	1.939690E+00
3.947790E+00	3.843410E+00	1.869700E+00
4.025230E+00	3.993430E+00	2.059290E+00
4.165690E+00	4.116040E+00	2.327690E+00
4.200640E+00	4.179710E+00	2.488690E+00
4.234170E+00	4.193440E+00	2.591150E+00
4.279110E+00	4.153330E+00	2.637910E+00
4.245800E+00	4.205400E+00	2.668260E+00
3.920030E+00	3.924080E+00	1.907440E+00
3.892690E+00	4.036690E+00	1.992230E+00
3.964530E+00	4.067490E+00	2.078690E+00
4.032470E+00	4.104450E+00	2.179460E+00
4.071310E+00	4.185720E+00	2.320740E+00
4.085810E+00	4.243610E+00	2.421170E+00
4.143020E+00	4.246630E+00	2.508170E+00
4.196520E+00	4.226970E+00	2.579790E+00
3.915470E+00	4.116280E+00	2.083570E+00
3.847320E+00	4.098950E+00	2.022840E+00
3.943790E+00	4.199950E+00	2.182200E+00
3.985710E+00	4.267340E+00	2.319280E+00
4.036730E+00	4.283430E+00	2.407820E+00
4.073730E+00	4.293560E+00	2.496150E+00
3.839360E+00	4.160020E+00	2.069710E+00
3.851770E+00	4.228720E+00	2.143370E+00
3.903770E+00	4.260920E+00	2.220610E+00
3.903990E+00	4.296010E+00	2.267620E+00
3.920790E+00	4.322610E+00	2.328840E+00
3.994940E+00	4.318490E+00	2.409260E+00
3.840210E+00	4.284480E+00	2.212720E+00
3.873940E+00	4.317010E+00	2.277370E+00
4.813900E+00	3.506880E+00	2.647840E+00
4.782080E+00	3.471300E+00	2.571980E+00
4.771540E+00	3.538560E+00	2.598870E+00
4.770580E+00	3.588230E+00	2.651600E+00
4.714870E+00	3.316750E+00	2.346410E+00
4.688540E+00	3.252800E+00	2.256760E+00
4.634070E+00	3.398600E+00	2.289510E+00
4.652200E+00	3.501630E+00	2.402620E+00
4.726400E+00	3.408280E+00	2.449560E+00
4.703460E+00	3.580190E+00	2.547180E+00
4.678810E+00	3.678040E+00	2.601310E+00
4.721630E+00	3.670880E+00	2.658910E+00
4.668880E+00	3.728280E+00	2.655270E+00
4.641930E+00	3.198900E+00	2.158310E+00
4.592490E+00	3.177610E+00	2.018500E+00
4.588970E+00	3.305680E+00	2.130540E+00
4.555820E+00	3.851360E+00	2.660420E+00
4.613460E+00	3.797960E+00	2.685840E+00
4.582030E+00	3.851710E+00	2.721820E+00
4.498820E+00	3.170290E+00	1.853050E+00
4.399810E+00	3.125080E+00	1.697500E+00
4.413030E+00	3.246430E+00	1.792820E+00
4.444640E+00	3.350290E+00	1.918150E+00
4.522440E+00	3.884580E+00	2.647630E+00
4.541600E+00	3.890840E+00	2.723120E+00
4.298070E+00	3.320360E+00	1.717940E+00
4.209840E+00	3.230040E+00	1.556140E+00
4.420350E+00	4.016270E+00	2.724490E+00
4.492100E+00	3.953010E+00	2.772820E+00
4.453490E+00	4.008880E+00	2.817840E+00
4.083030E+00	3.247740E+00	1.463700E+00
3.962730E+00	3.214330E+00	1.340600E+00
3.998320E+00	3.323160E+00	1.452090E+00
4.075560E+00	3.435200E+00	1.594160E+00
4.362100E+00	4.070620E+00	2.683380E+00
4.404950E+00	4.055580E+00	2.786580E+00
3.905890E+00	3.379700E+00	1.410430E+00
3.847140E+00	3.315280E+00	1.297490E+00
3.864400E+00	3.532120E+00	1.492580E+00
3.943510E+00	3.646130E+00	1.682370E+00
4.323670E+00	4.109770E+00	2.658040E+00
4.344640E+00	4.114790E+00	2.742950E+00
3.775090E+00	3.418320E+00	1.328560E+00
3.701700E+00	3.595030E+00	1.442910E+00
3.816400E+00	3.666430E+00	1.583480E+00
3.866090E+00	3.802170E+00	1.758090E+00
4.267540E+00	4.202980E+00	2.732270E+00
4.293120E+00	4.174520E+00	2.747560E+00
4.278010E+00	4.201840E+00	2.769170E+00
3.729730E+00	3.740270E+00	1.582410E+00
3.642910E+00	3.694680E+00	1.488780E+00
3.731460E+00	3.857440E+00	1.714300E+00
3.809850E+00	3.945820E+00	1.848200E+00
4.141310E+00	4.272800E+00	2.574340E+00
4.195310E+00	4.253480E+00	2.660710E+00
4.249180E+00	4.223650E+00	2.742420E+00
3.631010E+00	3.792400E+00	1.560160E+00
3.643260E+00	3.897250E+00	1.691610E+00
3.716890E+00	3.964300E+00	1.788270E+00
3.763380E+00	4.081550E+00	1.945180E+00
4.103840E+00	4.301580E+00	2.570530E+00
4.125030E+00	4.307040E+00	2.646730E+00
3.638930E+00	4.006690E+00	1.774240E+00
3.657890E+00	4.103660E+00	1.898780E+00
3.703780E+00	4.152440E+00	1.974690E+00
3.759820E+00	4.218360E+00	2.068290E+00
3.929420E+00	4.362500E+00	2.417100E+00
4.008380E+00	4.349570E+00	2.515330E+00
4.069780E+00	4.325820E+00	2.574690E+00
3.645040E+00	4.193500E+00	1.988410E+00
3.698270E+00	4.271240E+00	2.095350E+00
3.703860E+00	4.310580E+00	2.161680E+00
3.761660E+00	4.302230E+00	2.185560E+00
3.837970E+00	4.344060E+00	2.310920E+00
3.868690E+00	4.392630E+00	2.424580E+00
3.931380E+00	4.410900E+00	2.543550E+00
3.729180E+00	4.354940E+00	2.254850E+00
3.798150E+00	4.403820E+00	2.378230E+00
3.846320E+00	4.427910E+00	2.481510E+00
4.890160E+00	3.388340E+00	2.685540E+00
4.879500E+00	3.329350E+00	2.646560E+00
4.839660E+00	3.415690E+00	2.639980E+00
4.876740E+00	3.459390E+00	2.708180E+00
4.838910E+00	3.030200E+00	2.421630E+00
4.804580E+00	2.975100E+00	2.333880E+00
4.803320E+00	3.076120E+00	2.372890E+00
4.774490E+00	3.224690E+00	2.411050E+00
4.850280E+00	3.108590E+00	2.483830E+00
4.810350E+00	3.348750E+00	2.557110E+00
4.859840E+00	3.231990E+00	2.568860E+00
4.779690E+00	3.655730E+00	2.740320E+00
4.833100E+00	3.562550E+00	2.732860E+00
4.785100E+00	3.698650E+00	2.803140E+00
4.841770E+00	3.644570E+00	2.845770E+00
4.796700E+00	3.734000E+00	2.873320E+00
4.762720E+00	2.926990E+00	2.202540E+00
4.730670E+00	2.853190E+00	2.068470E+00
4.712230E+00	2.952350E+00	2.096640E+00
4.721420E+00	3.082350E+00	2.206210E+00
4.714690E+00	3.755060E+00	2.778770E+00
4.692680E+00	3.830240E+00	2.871940E+00
4.764290E+00	3.800090E+00	2.920430E+00
4.721720E+00	3.851980E+00	2.946700E+00
4.648960E+00	2.797110E+00	1.894390E+00
4.565260E+00	2.715090E+00	1.739240E+00
4.588120E+00	2.836420E+00	1.787390E+00
4.610540E+00	2.970560E+00	1.905770E+00
4.613130E+00	3.854690E+00	2.802380E+00
4.658210E+00	3.881260E+00	2.912530E+00
4.477910E+00	2.901420E+00	1.674600E+00
4.375730E+00	2.788120E+00	1.533670E+00
4.554640E+00	3.906930E+00	2.798800E+00
4.576740E+00	3.927360E+00	2.883430E+00
4.234460E+00	2.778090E+00	1.377230E+00
4.089200E+00	2.726100E+00	1.247880E+00
4.133190E+00	2.867080E+00	1.300270E+00
4.208440E+00	3.005740E+00	1.423050E+00
4.451610E+00	4.042700E+00	2.876980E+00
4.510050E+00	3.997630E+00	2.904830E+00
4.487790E+00	4.039570E+00	2.937880E+00
3.991820E+00	2.984100E+00	1.245920E+00
3.838440E+00	2.879730E+00	1.090450E+00
4.399570E+00	4.093570E+00	2.850970E+00
4.454590E+00	4.078180E+00	2.937910E+00
3.765030E+00	3.199170E+00	1.191400E+00
3.612480E+00	3.049310E+00	1.071260E+00
4.345900E+00	4.143650E+00	2.823510E+00
4.391530E+00	4.136770E+00	2.914280E+00
3.564500E+00	3.268720E+00	1.154360E+00
3.432910E+00	3.198690E+00	1.085600E+00
3.618690E+00	3.439340E+00	1.266010E+00
4.297710E+00	4.201420E+00	2.847940E+00
3.456880E+00	3.412010E+00	1.193040E+00
3.313010E+00	3.359960E+00	1.159130E+00
3.527560E+00	3.638710E+00	1.386350E+00
4.205820E+00	4.273300E+00	2.768510E+00
4.246980E+00	4.265340E+00	2.872260E+00
3.357660E+00	3.534090E+00	1.258130E+00
3.262230E+00	3.459560E+00	1.210840E+00
3.376810E+00	3.698220E+00	1.397830E+00
3.514740E+00	3.868960E+00	1.587930E+00
4.125490E+00	4.342120E+00	2.750460E+00
4.187960E+00	4.321990E+00	2.846090E+00
3.252870E+00	3.575540E+00	1.289320E+00
3.275690E+00	3.717410E+00	1.401200E+00
3.368340E+00	3.824000E+00	1.493680E+00
3.402310E+00	3.944120E+00	1.626400E+00
3.535410E+00	4.072950E+00	1.791580E+00
4.038020E+00	4.378360E+00	2.654050E+00
4.078920E+00	4.382370E+00	2.752060E+00
4.111540E+00	4.390180E+00	2.840000E+00
3.276930E+00	3.844460E+00	1.504850E+00
3.315890E+00	3.970980E+00	1.635760E+00
3.406900E+00	4.046970E+00	1.717300E+00
3.455230E+00	4.130840E+00	1.825690E+00
3.540590E+00	4.198470E+00	1.956830E+00
3.626920E+00	4.297450E+00	2.112930E+00
3.969680E+00	4.427820E+00	2.635150E+00
3.980740E+00	4.451410E+00	2.716130E+00
4.042560E+00	4.419750E+00	2.769630E+00
3.331450E+00	4.092670E+00	1.748620E+00
3.442520E+00	4.207360E+00	1.927650E+00
3.522610E+00	4.272220E+00	2.028810E+00
3.550910E+00	4.321300E+00	2.116630E+00
3.595190E+00	4.340860E+00	2.177990E+00
3.644390E+00	4.373720E+00	2.249010E+00
3.719510E+00	4.424500E+00	2.352140E+00
3.783110E+00	4.452950E+00	2.465970E+00
3.842560E+00	4.474060E+00	2.578180E+00
3.919420E+00	4.462710E+00	2.639630E+00
3.555260E+00	4.374020E+00	2.217400E+00
3.631180E+00	4.440250E+00	2.337030E+00
3.709230E+00	4.480000E+00	2.444860E+00
3.764540E+00	4.496350E+00	2.529680E+00
4.941760E+00	2.916530E+00	2.558640E+00
4.914380E+00	2.838880E+00	2.468160E+00
4.882880E+00	2.976070E+00	2.483860E+00
4.911630E+00	3.122450E+00	2.594660E+00
4.956750E+00	3.011990E+00	2.621630E+00
4.921870E+00	3.242830E+00	2.653390E+00
4.969710E+00	3.158180E+00	2.694680E+00
4.942670E+00	3.350800E+00	2.747940E+00
4.905610E+00	3.524640E+00	2.814130E+00
4.969950E+00	3.462280E+00	2.855540E+00
4.903510E+00	3.600370E+00	2.881940E+00
4.964790E+00	3.564540E+00	2.928730E+00
4.911280E+00	3.650900E+00	2.940610E+00
4.853980E+00	2.768910E+00	2.378270E+00
4.810630E+00	2.700870E+00	2.277740E+00
4.821090E+00	2.829100E+00	2.288930E+00
4.814300E+00	3.764740E+00	2.940380E+00
4.868160E+00	3.724120E+00	2.972770E+00
4.824160E+00	3.786690E+00	3.010190E+00
4.774240E+00	2.625180E+00	2.153570E+00
4.724660E+00	2.551880E+00	2.017180E+00
4.732080E+00	2.685980E+00	2.028590E+00
4.704000E+00	3.888810E+00	3.000550E+00
4.778580E+00	3.843830E+00	3.042100E+00
4.739450E+00	3.895320E+00	3.077870E+00
4.633040E+00	2.482720E+00	1.886820E+00
4.530720E+00	2.425170E+00	1.727080E+00
4.609750E+00	2.557160E+00	1.807630E+00
4.643040E+00	3.923450E+00	2.970340E+00
4.675730E+00	3.935950E+00	3.060200E+00
4.367740E+00	2.594120E+00	1.508290E+00
4.309220E+00	2.417400E+00	1.476840E+00
4.592580E+00	3.974860E+00	2.998380E+00
4.587160E+00	4.009670E+00	3.047510E+00
4.632780E+00	3.993480E+00	3.086630E+00
4.597480E+00	4.035000E+00	3.086330E+00
4.187960E+00	2.362140E+00	1.353490E+00
4.027060E+00	2.421030E+00	1.215230E+00
4.145940E+00	2.506270E+00	1.299430E+00
4.530530E+00	4.046750E+00	3.016900E+00
4.518830E+00	4.113500E+00	3.078750E+00
4.582080E+00	4.085780E+00	3.110320E+00
4.563760E+00	4.126830E+00	3.124720E+00
3.930380E+00	2.607370E+00	1.105210E+00
3.823460E+00	2.418400E+00	1.024730E+00
4.456040E+00	4.117110E+00	3.008400E+00
4.460080E+00	4.160140E+00	3.075130E+00
4.528400E+00	4.159700E+00	3.131500E+00
3.696990E+00	2.747750E+00	9.952140E-01
3.527070E+00	2.657030E+00	9.441690E-01
4.381540E+00	4.185550E+00	3.004020E+00
4.422980E+00	4.193260E+00	3.077380E+00
4.463370E+00	4.213920E+00	3.143260E+00
3.456440E+00	2.947070E+00	1.004250E+00
3.296000E+00	2.867460E+00	9.856450E-01
4.297770E+00	4.240940E+00	2.956380E+00
4.338180E+00	4.236330E+00	3.036770E+00
4.388870E+00	4.223480E+00	3.089070E+00
3.276040E+00	3.145660E+00	1.057450E+00
3.129210E+00	3.074060E+00	1.067900E+00
4.240620E+00	4.301090E+00	2.936810E+00
4.286780E+00	4.280990E+00	3.025000E+00
3.166450E+00	3.368580E+00	1.180570E+00
3.025770E+00	3.235660E+00	1.162750E+00
4.181840E+00	4.363090E+00	2.919680E+00
4.231210E+00	4.341210E+00	3.009190E+00
3.048390E+00	3.408210E+00	1.225070E+00
2.987150E+00	3.331980E+00	1.218960E+00
3.141140E+00	3.633130E+00	1.365760E+00
4.139100E+00	4.402070E+00	2.916500E+00
4.167800E+00	4.409610E+00	3.001180E+00
2.995540E+00	3.458120E+00	1.288180E+00
3.030030E+00	3.628460E+00	1.397460E+00
3.089030E+00	3.740270E+00	1.450800E+00
3.178080E+00	3.907320E+00	1.584510E+00
4.008920E+00	4.458060E+00	2.788460E+00
4.041200E+00	4.465340E+00	2.862430E+00
4.102190E+00	4.438810E+00	2.924440E+00
3.029420E+00	3.766660E+00	1.490950E+00
3.068450E+00	3.918270E+00	1.616890E+00
3.129850E+00	3.998580E+00	1.666860E+00
3.204570E+00	4.091580E+00	1.736090E+00
3.328150E+00	4.205210E+00	1.904470E+00
3.448270E+00	4.312520E+00	2.055570E+00
3.878210E+00	4.492690E+00	2.653320E+00
3.903610E+00	4.510130E+00	2.723720E+00
3.973350E+00	4.497030E+00	2.803040E+00
3.072750E+00	4.053190E+00	1.715110E+00
3.200750E+00	4.194880E+00	1.875410E+00
3.312290E+00	4.297940E+00	2.010650E+00
3.389210E+00	4.352180E+00	2.117530E+00
3.400830E+00	4.384070E+00	2.182340E+00
3.462690E+00	4.384910E+00	2.196070E+00
3.529710E+00	4.453840E+00	2.310860E+00
3.617860E+00	4.512370E+00	2.447740E+00
3.709270E+00	4.522770E+00	2.520550E+00
3.762540E+00	4.544300E+00	2.606210E+00
3.841260E+00	4.521000E+00	2.666040E+00
3.426770E+00	4.429580E+00	2.250760E+00
3.467440E+00	4.490540E+00	2.329860E+00
3.529320E+00	4.514400E+00	2.390250E+00
3.550520E+00	4.546780E+00	2.454430E+00
3.591670E+00	4.572600E+00	2.522750E+00
3.672020E+00	4.559430E+00	2.550740E+00
3.478870E+00	4.543760E+00	2.414510E+00
3.532430E+00	4.572350E+00	2.482530E+00
5.029680E+00	2.989300E+00	2.793960E+00
5.025590E+00	2.921700E+00	2.750700E+00
5.013010E+00	3.030950E+00	2.732340E+00
5.004650E+00	3.203240E+00	2.800960E+00
5.039300E+00	3.076900E+00	2.835230E+00
5.004110E+00	3.354810E+00	2.870200E+00
5.044000E+00	3.227560E+00	2.904060E+00
5.013070E+00	3.469430E+00	2.928880E+00
5.058760E+00	3.369280E+00	2.982050E+00
5.013500E+00	3.527140E+00	2.968080E+00
5.038740E+00	3.485600E+00	2.993340E+00
5.014910E+00	3.560920E+00	3.036960E+00
4.944790E+00	2.740380E+00	2.559310E+00
4.911850E+00	2.647620E+00	2.472090E+00
4.890140E+00	2.732740E+00	2.449010E+00
4.983190E+00	2.855650E+00	2.621800E+00
4.920350E+00	3.685590E+00	3.001100E+00
4.959090E+00	3.641050E+00	3.022170E+00
4.931620E+00	3.703980E+00	3.069500E+00
4.847850E+00	2.579680E+00	2.387060E+00
4.783220E+00	2.513070E+00	2.286760E+00
4.811210E+00	2.597950E+00	2.273580E+00
4.830780E+00	3.809280E+00	3.075670E+00
4.881590E+00	3.772100E+00	3.110920E+00
4.840990E+00	3.835010E+00	3.134810E+00
4.736640E+00	2.420910E+00	2.151910E+00
4.683450E+00	2.337440E+00	2.035380E+00
4.703390E+00	2.436470E+00	2.012200E+00
4.738230E+00	3.928460E+00	3.127870E+00
4.804930E+00	3.891990E+00	3.163410E+00
4.771250E+00	3.947580E+00	3.198080E+00
4.568240E+00	2.256410E+00	1.928860E+00
4.468630E+00	2.216370E+00	1.759110E+00
4.560210E+00	2.318510E+00	1.832590E+00
4.705410E+00	3.980010E+00	3.151060E+00
4.714030E+00	4.016410E+00	3.195330E+00
4.755860E+00	3.990320E+00	3.239270E+00
4.728250E+00	4.037040E+00	3.243920E+00
4.346280E+00	2.288020E+00	1.566770E+00
4.298630E+00	2.132730E+00	1.592460E+00
4.664120E+00	4.054170E+00	3.169570E+00
4.677420E+00	4.107170E+00	3.219780E+00
4.716010E+00	4.081620E+00	3.271580E+00
4.692940E+00	4.132550E+00	3.272900E+00
4.089460E+00	2.254320E+00	1.317520E+00
4.621150E+00	4.144680E+00	3.191480E+00
4.617240E+00	4.216130E+00	3.251700E+00
4.678280E+00	4.180150E+00	3.302940E+00
4.657050E+00	4.229760E+00	3.315770E+00
3.874030E+00	2.204170E+00	1.145040E+00
3.718760E+00	2.232730E+00	1.054680E+00
3.766520E+00	2.304370E+00	1.034660E+00
4.549890E+00	4.206300E+00	3.189610E+00
4.559020E+00	4.253330E+00	3.246560E+00
4.611350E+00	4.263020E+00	3.304350E+00
3.618810E+00	2.396280E+00	9.769980E-01
3.509590E+00	2.259210E+00	9.979870E-01
4.508790E+00	4.245710E+00	3.205000E+00
4.511000E+00	4.274650E+00	3.252190E+00
4.544530E+00	4.299770E+00	3.322680E+00
3.375050E+00	2.576270E+00	9.525030E-01
3.213330E+00	2.516360E+00	9.908170E-01
4.336780E+00	4.271120E+00	3.102210E+00
4.398080E+00	4.268060E+00	3.167870E+00
4.459280E+00	4.274230E+00	3.228040E+00
4.485750E+00	4.297690E+00	3.292700E+00
3.145520E+00	2.799230E+00	1.009730E+00
2.998750E+00	2.742890E+00	1.045120E+00
4.278840E+00	4.323500E+00	3.095180E+00
4.328630E+00	4.322010E+00	3.199810E+00
2.991480E+00	3.005260E+00	1.094260E+00
2.880160E+00	2.948410E+00	1.146280E+00
4.225380E+00	4.377660E+00	3.075840E+00
4.259060E+00	4.373720E+00	3.153290E+00
2.916270E+00	3.227270E+00	1.216470E+00
2.832190E+00	3.080350E+00	1.206050E+00
4.194710E+00	4.412600E+00	3.071520E+00
4.214390E+00	4.411520E+00	3.117330E+00
2.812970E+00	3.225700E+00	1.286530E+00
2.786800E+00	3.410520E+00	1.389940E+00
2.916620E+00	3.518610E+00	1.389770E+00
4.071460E+00	4.477520E+00	2.935610E+00
4.101870E+00	4.482340E+00	3.009990E+00
4.170500E+00	4.446560E+00	3.087040E+00
2.841720E+00	3.590740E+00	1.473830E+00
2.781970E+00	3.520680E+00	1.472390E+00
2.932430E+00	3.819750E+00	1.589720E+00
3.914830E+00	4.557120E+00	2.826110E+00
3.992610E+00	4.540340E+00	2.897810E+00
4.047720E+00	4.510370E+00	2.948340E+00
2.794390E+00	3.658240E+00	1.540400E+00
2.828690E+00	3.821240E+00	1.636400E+00
2.880740E+00	3.919800E+00	1.673940E+00
2.939670E+00	4.043050E+00	1.735510E+00
3.068210E+00	4.177430E+00	1.857870E+00
3.188110E+00	4.290020E+00	1.986600E+00
3.313200E+00	4.375990E+00	2.145950E+00
3.814090E+00	4.587020E+00	2.756430E+00
3.876470E+00	4.595960E+00	2.848480E+00
3.929480E+00	4.614190E+00	2.939850E+00
2.824070E+00	3.955850E+00	1.717350E+00
2.869360E+00	4.090120E+00	1.809970E+00
2.964740E+00	4.163790E+00	1.862820E+00
3.052770E+00	4.265920E+00	1.963840E+00
3.160610E+00	4.356590E+00	2.078650E+00
3.247530E+00	4.416390E+00	2.204150E+00
3.363090E+00	4.479500E+00	2.304400E+00
3.663130E+00	4.622790E+00	2.644780E+00
3.736960E+00	4.642360E+00	2.749150E+00
3.768100E+00	4.669440E+00	2.829490E+00
3.843880E+00	4.635770E+00	2.875840E+00
2.906270E+00	4.218640E+00	1.940240E+00
3.029610E+00	4.336360E+00	2.056890E+00
3.138440E+00	4.407090E+00	2.178350E+00
3.242820E+00	4.477440E+00	2.285650E+00
3.310910E+00	4.528400E+00	2.361900E+00
3.324310E+00	4.565010E+00	2.419830E+00
3.392290E+00	4.558400E+00	2.423070E+00
3.508330E+00	4.609880E+00	2.529410E+00
3.554150E+00	4.670890E+00	2.634780E+00
3.602480E+00	4.705100E+00	2.725410E+00
3.687690E+00	4.683930E+00	2.763570E+00
3.362930E+00	4.619770E+00	2.500990E+00
3.461910E+00	4.687870E+00	2.596970E+00
3.520410E+00	4.719460E+00	2.675250E+00
5.110680E+00	3.194290E+00	3.030290E+00
5.105700E+00	3.141180E+00	3.007880E+00
5.092240E+00	3.231910E+00	2.989550E+00
5.096070E+00	3.310470E+00	3.025540E+00
5.113200E+00	3.256020E+00	3.055180E+00
5.092780E+00	3.360080E+00	3.092850E+00
5.016140E+00	2.684910E+00	2.728070E+00
4.982160E+00	2.617020E+00	2.657350E+00
4.975490E+00	2.716990E+00	2.646450E+00
5.034810E+00	2.830780E+00	2.729360E+00
5.030580E+00	2.765360E+00	2.780090E+00
5.043330E+00	2.919100E+00	2.842440E+00
5.080510E+00	3.085750E+00	2.935350E+00
5.061780E+00	3.471600E+00	3.069770E+00
5.048350E+00	3.552750E+00	3.128960E+00
4.932200E+00	2.556110E+00	2.583780E+00
4.869000E+00	2.493280E+00	2.506950E+00
4.895340E+00	2.567410E+00	2.489210E+00
5.002260E+00	3.651620E+00	3.148090E+00
4.953740E+00	3.728180E+00	3.151410E+00
4.983740E+00	3.715970E+00	3.197540E+00
4.951230E+00	3.762350E+00	3.227160E+00
4.802830E+00	2.429800E+00	2.428710E+00
4.748880E+00	2.354340E+00	2.337610E+00
4.771930E+00	2.427440E+00	2.304670E+00
4.858040E+00	3.859680E+00	3.196330E+00
4.893150E+00	3.823890E+00	3.211010E+00
4.870810E+00	3.869940E+00	3.275990E+00
4.682240E+00	2.250040E+00	2.226840E+00
4.614810E+00	2.204530E+00	2.114990E+00
4.660310E+00	2.270660E+00	2.107870E+00
4.790000E+00	3.957900E+00	3.258020E+00
4.820820E+00	3.925790E+00	3.269530E+00
4.807010E+00	3.968660E+00	3.333200E+00
4.510180E+00	2.146250E+00	1.921290E+00
4.744530E+00	4.051720E+00	3.297240E+00
4.768580E+00	4.020890E+00	3.317820E+00
4.767870E+00	4.069510E+00	3.368910E+00
4.317960E+00	2.065420E+00	1.698730E+00
4.184520E+00	2.000660E+00	1.609240E+00
4.223890E+00	2.061700E+00	1.573050E+00
4.712120E+00	4.150770E+00	3.327730E+00
4.733680E+00	4.119200E+00	3.349350E+00
4.734350E+00	4.170050E+00	3.398740E+00
4.063570E+00	2.084810E+00	1.406420E+00
3.971390E+00	1.968090E+00	1.395210E+00
4.660870E+00	4.264900E+00	3.365620E+00
4.698910E+00	4.220710E+00	3.381140E+00
4.701310E+00	4.262450E+00	3.430270E+00
3.796380E+00	2.063060E+00	1.167080E+00
4.613030E+00	4.306030E+00	3.365080E+00
4.665810E+00	4.309540E+00	3.427540E+00
3.595180E+00	2.054470E+00	1.106210E+00
3.442290E+00	2.022930E+00	1.099990E+00
3.467110E+00	2.129140E+00	1.035790E+00
4.577050E+00	4.331620E+00	3.374210E+00
4.605350E+00	4.359370E+00	3.442560E+00
3.299760E+00	2.262050E+00	1.019890E+00
3.151860E+00	2.221670E+00	1.087300E+00
4.395930E+00	4.309870E+00	3.268300E+00
4.446020E+00	4.309530E+00	3.302860E+00
4.481190E+00	4.343580E+00	3.377790E+00
4.542210E+00	4.353270E+00	3.402210E+00
3.054720E+00	2.480700E+00	1.044320E+00
2.922010E+00	2.453030E+00	1.128480E+00
4.352760E+00	4.329910E+00	3.278820E+00
4.367940E+00	4.350920E+00	3.346060E+00
4.419150E+00	4.341410E+00	3.358060E+00
2.877870E+00	2.708490E+00	1.123480E+00
2.766100E+00	2.676000E+00	1.191990E+00
4.280000E+00	4.379100E+00	3.233150E+00
4.319740E+00	4.359310E+00	3.294400E+00
2.760850E+00	2.946440E+00	1.215760E+00
2.704620E+00	2.810970E+00	1.247790E+00
4.218220E+00	4.447400E+00	3.193600E+00
2.662840E+00	2.949030E+00	1.307680E+00
2.621770E+00	3.150060E+00	1.413100E+00
2.716590E+00	3.183010E+00	1.340400E+00
4.127600E+00	4.518070E+00	3.118720E+00
4.170700E+00	4.538700E+00	3.230870E+00
2.697560E+00	3.430880E+00	1.473220E+00
2.593150E+00	3.325870E+00	1.516530E+00
4.035390E+00	4.571530E+00	3.035180E+00
4.083400E+00	4.570200E+00	3.111360E+00
4.110870E+00	4.572290E+00	3.163930E+00
2.638240E+00	3.491220E+00	1.574350E+00
2.584070E+00	3.431380E+00	1.580360E+00
2.705780E+00	3.733220E+00	1.640750E+00
3.970730E+00	4.631320E+00	3.029830E+00
3.994810E+00	4.658680E+00	3.109320E+00
4.063100E+00	4.609040E+00	3.136470E+00
2.592970E+00	3.566210E+00	1.638690E+00
2.609810E+00	3.733510E+00	1.699780E+00
2.668920E+00	3.850520E+00	1.745210E+00
2.738950E+00	4.029560E+00	1.823860E+00
3.810730E+00	4.677670E+00	2.902730E+00
3.851230E+00	4.693190E+00	2.988900E+00
3.925890E+00	4.673570E+00	3.047580E+00
2.615940E+00	3.878490E+00	1.800950E+00
2.639590E+00	4.026980E+00	1.871260E+00
2.693390E+00	4.114210E+00	1.908830E+00
2.766910E+00	4.240520E+00	2.002500E+00
2.920770E+00	4.322770E+00	2.061730E+00
3.017580E+00	4.395900E+00	2.167310E+00
3.131760E+00	4.470910E+00	2.275290E+00
3.234520E+00	4.557370E+00	2.391590E+00
3.649890E+00	4.719540E+00	2.784440E+00
3.686070E+00	4.739390E+00	2.843610E+00
3.770660E+00	4.725230E+00	2.922500E+00
2.639660E+00	4.131420E+00	1.947500E+00
2.673780E+00	4.226630E+00	2.024690E+00
2.716920E+00	4.272590E+00	2.057700E+00
2.744920E+00	4.318470E+00	2.113220E+00
2.876150E+00	4.375520E+00	2.157160E+00
3.014020E+00	4.463870E+00	2.270250E+00
3.115400E+00	4.522380E+00	2.350240E+00
3.148970E+00	4.572160E+00	2.415010E+00
3.200610E+00	4.601010E+00	2.448130E+00
3.258210E+00	4.640440E+00	2.499710E+00
3.340770E+00	4.724280E+00	2.602240E+00
3.453300E+00	4.743610E+00	2.662400E+00
3.513980E+00	4.773780E+00	2.747770E+00
3.609580E+00	4.751560E+00	2.799100E+00
2.673110E+00	4.270050E+00	2.082080E+00
3.154900E+00	4.636060E+00	2.486100E+00
3.236970E+00	4.701570E+00	2.553090E+00
3.255890E+00	4.748900E+00	2.598320E+00
3.290730E+00	4.768220E+00	2.627730E+00
3.316350E+00	4.794430E+00	2.675410E+00
3.407050E+00	4.782730E+00	2.696380E+00
3.247690E+00	4.782500E+00	2.633480E+00
5.115190E+00	3.046810E+00	3.062120E+00
5.098820E+00	2.992360E+00	3.046660E+00
5.108100E+00	3.058750E+00	3.013900E+00
5.116080E+00	3.134010E+00	3.077380E+00
5.131560E+00	3.258800E+00	3.134800E+00
5.130680E+00	3.352970E+00	3.177790E+00
4.994630E+00	2.554800E+00	2.758220E+00
4.945970E+00	2.488270E+00	2.701450E+00
4.950700E+00	2.542530E+00	2.656740E+00
5.030860E+00	2.642110E+00	2.789040E+00
5.063030E+00	2.789060E+00	2.889670E+00
5.084790E+00	2.935360E+00	2.971630E+00
5.102670E+00	3.473880E+00	3.193330E+00
5.061630E+00	3.574550E+00	3.195510E+00
5.084380E+00	3.552200E+00	3.238080E+00
5.052230E+00	3.613050E+00	3.268170E+00
4.891930E+00	2.428030E+00	2.638180E+00
4.821620E+00	2.380380E+00	2.590560E+00
4.850980E+00	2.427830E+00	2.539610E+00
5.005100E+00	3.697800E+00	3.256750E+00
4.981810E+00	3.748270E+00	3.334420E+00
4.754060E+00	2.308800E+00	2.527820E+00
4.706890E+00	2.253100E+00	2.423580E+00
4.734680E+00	2.311890E+00	2.415900E+00
4.926410E+00	3.809990E+00	3.313790E+00
4.910170E+00	3.854340E+00	3.371290E+00
4.629690E+00	2.174200E+00	2.236120E+00
4.871620E+00	3.915130E+00	3.386900E+00
4.850570E+00	3.972730E+00	3.418190E+00
4.501020E+00	2.073780E+00	2.015030E+00
4.389040E+00	1.997040E+00	1.946080E+00
4.362850E+00	2.029640E+00	1.818930E+00
4.825540E+00	4.021960E+00	3.428230E+00
4.813130E+00	4.075220E+00	3.462770E+00
4.296860E+00	1.940770E+00	1.879380E+00
4.164670E+00	1.875250E+00	1.772340E+00
4.254860E+00	1.943290E+00	1.762120E+00
4.785180E+00	4.121890E+00	3.463660E+00
4.767930E+00	4.169240E+00	3.494310E+00
4.044890E+00	1.898930E+00	1.558610E+00
3.899630E+00	1.794410E+00	1.509570E+00
4.740690E+00	4.217890E+00	3.493230E+00
4.706190E+00	4.286870E+00	3.510110E+00
3.759810E+00	1.896780E+00	1.294380E+00
3.691920E+00	1.800830E+00	1.379950E+00
4.663960E+00	4.349070E+00	3.503320E+00
4.693470E+00	4.327250E+00	3.554120E+00
4.675470E+00	4.355980E+00	3.560500E+00
3.584330E+00	1.778120E+00	1.352140E+00
3.422910E+00	1.791790E+00	1.320710E+00
3.534070E+00	1.848450E+00	1.251000E+00
4.627310E+00	4.381940E+00	3.505070E+00
4.641450E+00	4.391790E+00	3.578220E+00
3.272200E+00	1.983020E+00	1.180940E+00
3.122770E+00	1.951060E+00	1.256180E+00
4.511170E+00	4.377140E+00	3.434570E+00
4.533820E+00	4.401840E+00	3.504940E+00
4.589160E+00	4.404380E+00	3.533540E+00
3.005650E+00	2.191450E+00	1.171170E+00
2.881880E+00	2.171520E+00	1.271420E+00
4.399040E+00	4.367620E+00	3.398710E+00
4.428260E+00	4.393850E+00	3.460260E+00
4.481420E+00	4.397350E+00	3.480500E+00
2.801220E+00	2.435620E+00	1.218820E+00
2.696570E+00	2.405840E+00	1.315870E+00
4.274170E+00	4.419100E+00	3.305360E+00
4.324050E+00	4.399970E+00	3.376860E+00
4.372630E+00	4.396830E+00	3.432620E+00
2.652940E+00	2.697420E+00	1.297340E+00
2.577990E+00	2.588910E+00	1.394400E+00
4.228710E+00	4.489430E+00	3.299470E+00
4.277350E+00	4.476870E+00	3.399040E+00
2.556070E+00	2.766640E+00	1.398160E+00
2.488420E+00	2.734060E+00	1.462440E+00
2.576270E+00	2.925310E+00	1.386170E+00
4.201460E+00	4.533030E+00	3.299170E+00
4.224070E+00	4.528100E+00	3.346550E+00
2.495930E+00	2.890250E+00	1.458340E+00
2.453910E+00	2.838110E+00	1.509300E+00
2.518220E+00	3.112580E+00	1.503260E+00
4.109600E+00	4.609950E+00	3.240430E+00
4.177710E+00	4.568510E+00	3.315710E+00
2.427760E+00	2.962180E+00	1.543970E+00
2.410460E+00	3.197810E+00	1.619900E+00
2.514780E+00	3.375830E+00	1.602960E+00
4.045800E+00	4.657710E+00	3.193330E+00
4.063770E+00	4.679710E+00	3.299610E+00
2.432550E+00	3.394680E+00	1.673780E+00
2.383080E+00	3.322970E+00	1.688190E+00
2.495270E+00	3.641200E+00	1.730890E+00
3.887550E+00	4.712700E+00	3.073460E+00
3.926790E+00	4.735410E+00	3.160120E+00
3.999900E+00	4.711720E+00	3.219280E+00
2.390660E+00	3.461190E+00	1.748410E+00
2.404040E+00	3.633270E+00	1.798720E+00
2.454280E+00	3.747840E+00	1.825230E+00
2.522330E+00	3.947200E+00	1.887830E+00
3.700650E+00	4.793190E+00	2.953950E+00
3.780670E+00	4.774790E+00	3.029450E+00
3.848680E+00	4.756770E+00	3.103640E+00
2.405490E+00	3.778520E+00	1.877040E+00
2.430870E+00	3.945610E+00	1.940710E+00
2.483790E+00	4.037560E+00	1.963850E+00
2.564890E+00	4.168860E+00	2.031520E+00
2.779690E+00	4.388730E+00	2.194260E+00
2.889830E+00	4.458350E+00	2.274960E+00
3.027720E+00	4.548270E+00	2.394140E+00
3.577080E+00	4.822720E+00	2.881440E+00
3.650310E+00	4.833450E+00	2.981820E+00
3.705340E+00	4.846220E+00	3.067480E+00
2.437960E+00	4.056570E+00	2.012120E+00
2.483700E+00	4.175230E+00	2.092790E+00
2.550660E+00	4.241350E+00	2.123080E+00
2.649830E+00	4.320150E+00	2.162280E+00
2.754630E+00	4.434330E+00	2.268600E+00
2.871950E+00	4.511710E+00	2.372590E+00
2.948270E+00	4.583030E+00	2.446480E+00
3.044300E+00	4.642470E+00	2.500360E+00
3.155200E+00	4.737760E+00	2.585650E+00
3.393870E+00	4.850610E+00	2.785560E+00
3.478530E+00	4.876850E+00	2.868070E+00
3.501290E+00	4.902830E+00	2.939530E+00
3.600520E+00	4.874070E+00	3.008960E+00
2.508790E+00	4.274050E+00	2.183860E+00
2.622430E+00	4.397860E+00	2.271290E+00
2.741130E+00	4.485900E+00	2.370150E+00
2.845750E+00	4.567860E+00	2.452560E+00
2.940640E+00	4.647330E+00	2.511920E+00
3.030320E+00	4.705400E+00	2.564980E+00
3.063270E+00	4.761490E+00	2.619000E+00
3.124870E+00	4.792550E+00	2.645210E+00
3.218580E+00	4.829530E+00	2.692300E+00
3.267850E+00	4.891320E+00	2.779910E+00
3.318880E+00	4.919140E+00	2.849830E+00
3.418510E+00	4.906550E+00	2.880180E+00
3.075480E+00	4.825510E+00	2.688460E+00
3.176540E+00	4.895570E+00	2.766320E+00
3.240370E+00	4.923100E+00	2.811390E+00
5.104050E+00	2.648280E+00	3.000280E+00
5.085880E+00	2.597860E+00	2.963710E+00
5.083640E+00	2.672040E+00	2.934580E+00
5.101100E+00	2.810510E+00	2.996150E+00
5.101230E+00	2.720780E+00	3.040620E+00
5.103420E+00	2.911680E+00	3.047990E+00
5.116970E+00	2.837250E+00	3.087990E+00
5.111010E+00	2.990510E+00	3.121500E+00
5.150510E+00	3.122550E+00	3.180130E+00
5.167030E+00	3.260200E+00	3.232660E+00
5.149300E+00	3.372640E+00	3.240950E+00
5.176420E+00	3.326570E+00	3.293790E+00
5.146820E+00	3.423770E+00	3.314470E+00
4.969120E+00	2.449620E+00	2.822450E+00
4.927190E+00	2.383860E+00	2.786110E+00
4.926690E+00	2.425820E+00	2.722890E+00
5.007180E+00	2.540100E+00	2.851850E+00
5.099830E+00	3.530600E+00	3.296670E+00
5.071530E+00	3.596840E+00	3.373700E+00
4.846620E+00	2.334220E+00	2.755270E+00
4.782970E+00	2.307440E+00	2.689840E+00
4.813850E+00	2.347460E+00	2.665100E+00
5.029470E+00	3.676670E+00	3.350540E+00
5.012910E+00	3.731590E+00	3.407630E+00
4.719380E+00	2.233610E+00	2.532610E+00
4.968530E+00	3.807330E+00	3.431360E+00
4.926670E+00	3.870020E+00	3.432310E+00
4.949400E+00	3.857300E+00	3.472580E+00
4.928400E+00	3.899420E+00	3.497520E+00
4.595990E+00	2.138450E+00	2.338470E+00
4.525580E+00	2.050510E+00	2.265570E+00
4.510970E+00	2.068840E+00	2.150800E+00
4.861480E+00	3.990510E+00	3.461790E+00
4.888040E+00	3.958200E+00	3.480780E+00
4.873120E+00	3.997520E+00	3.522500E+00
4.452700E+00	1.983870E+00	2.193800E+00
4.352370E+00	1.921670E+00	2.105220E+00
4.377090E+00	1.948300E+00	2.022030E+00
4.818120E+00	4.089710E+00	3.512080E+00
4.846480E+00	4.051670E+00	3.554880E+00
4.817580E+00	4.102860E+00	3.568990E+00
4.252610E+00	1.853670E+00	2.020710E+00
4.095110E+00	1.787930E+00	1.918940E+00
4.209440E+00	1.859240E+00	1.925950E+00
4.767790E+00	4.180510E+00	3.544110E+00
4.788710E+00	4.147700E+00	3.575860E+00
4.767920E+00	4.194350E+00	3.605320E+00
3.984800E+00	1.765430E+00	1.698300E+00
3.837410E+00	1.689000E+00	1.697380E+00
4.714840E+00	4.296170E+00	3.587330E+00
4.738280E+00	4.246830E+00	3.596040E+00
4.737310E+00	4.286750E+00	3.650620E+00
3.698580E+00	1.726500E+00	1.493050E+00
3.639860E+00	1.658980E+00	1.577160E+00
4.699790E+00	4.351340E+00	3.628570E+00
3.539600E+00	1.637540E+00	1.560010E+00
3.379190E+00	1.646360E+00	1.543460E+00
3.491010E+00	1.684920E+00	1.463780E+00
4.670400E+00	4.407600E+00	3.634800E+00
4.691280E+00	4.407150E+00	3.671520E+00
4.674730E+00	4.431310E+00	3.667360E+00
3.242910E+00	1.771820E+00	1.388090E+00
3.093750E+00	1.753970E+00	1.466530E+00
4.554880E+00	4.428580E+00	3.567770E+00
4.584800E+00	4.449970E+00	3.636810E+00
4.647790E+00	4.438970E+00	3.653900E+00
2.982470E+00	1.938880E+00	1.353620E+00
2.859830E+00	1.930190E+00	1.458280E+00
4.451160E+00	4.416890E+00	3.529280E+00
4.473230E+00	4.442200E+00	3.596280E+00
4.525160E+00	4.448520E+00	3.613320E+00
2.768560E+00	2.152440E+00	1.374020E+00
2.667310E+00	2.127870E+00	1.478280E+00
4.330920E+00	4.442040E+00	3.461550E+00
4.368710E+00	4.449110E+00	3.545050E+00
4.422690E+00	4.440140E+00	3.576250E+00
2.612200E+00	2.361910E+00	1.423870E+00
2.528780E+00	2.331560E+00	1.528420E+00
4.305890E+00	4.475600E+00	3.472610E+00
4.321540E+00	4.476790E+00	3.518450E+00
2.496010E+00	2.552760E+00	1.489940E+00
2.418520E+00	2.519560E+00	1.595390E+00
4.224600E+00	4.570070E+00	3.413780E+00
4.284700E+00	4.517440E+00	3.491980E+00
2.402830E+00	2.760470E+00	1.569680E+00
2.325120E+00	2.667250E+00	1.651080E+00
4.136920E+00	4.631010E+00	3.358520E+00
4.178130E+00	4.648520E+00	3.476190E+00
2.316770E+00	2.807270E+00	1.655160E+00
2.284250E+00	2.752900E+00	1.693320E+00
2.326660E+00	2.985020E+00	1.645060E+00
4.095200E+00	4.677590E+00	3.361600E+00
4.118390E+00	4.681600E+00	3.415480E+00
2.256840E+00	2.860470E+00	1.713030E+00
2.225820E+00	3.079140E+00	1.776760E+00
2.319410E+00	3.264870E+00	1.726060E+00
3.962800E+00	4.749440E+00	3.251730E+00
4.002330E+00	4.756520E+00	3.345810E+00
4.072360E+00	4.715320E+00	3.391960E+00
2.234430E+00	3.307180E+00	1.814390E+00
2.152070E+00	3.244600E+00	1.857060E+00
2.311070E+00	3.543340E+00	1.843160E+00
3.789140E+00	4.821810E+00	3.129010E+00
3.847500E+00	4.817670E+00	3.237450E+00
3.925700E+00	4.784030E+00	3.294780E+00
2.193380E+00	3.429950E+00	1.884120E+00
2.132780E+00	3.361090E+00	1.911020E+00
2.223490E+00	3.614330E+00	1.920220E+00
2.325740E+00	3.852220E+00	1.979400E+00
3.750140E+00	4.857640E+00	3.142240E+00
3.775640E+00	4.860810E+00	3.194400E+00
2.140570E+00	3.520170E+00	1.965650E+00
2.204780E+00	3.719230E+00	1.989400E+00
2.242500E+00	3.861140E+00	2.052490E+00
2.292430E+00	3.960650E+00	2.064290E+00
2.372580E+00	4.099020E+00	2.106460E+00
3.521190E+00	4.940680E+00	3.040050E+00
3.624430E+00	4.911220E+00	3.112270E+00
3.715210E+00	4.891510E+00	3.169890E+00
2.244020E+00	4.007350E+00	2.125960E+00
2.317340E+00	4.154020E+00	2.189830E+00
2.336220E+00	4.225030E+00	2.246770E+00
2.401240E+00	4.247230E+00	2.221870E+00
2.501320E+00	4.361850E+00	2.295600E+00
2.618630E+00	4.458310E+00	2.385630E+00
2.731080E+00	4.549410E+00	2.463310E+00
2.831620E+00	4.637740E+00	2.527870E+00
2.942820E+00	4.736210E+00	2.612980E+00
3.383270E+00	4.965210E+00	2.977630E+00
3.466540E+00	4.984360E+00	3.059670E+00
3.531850E+00	4.990080E+00	3.156270E+00
2.381680E+00	4.311710E+00	2.318760E+00
2.499420E+00	4.433230E+00	2.402810E+00
2.617720E+00	4.528390E+00	2.484530E+00
2.723190E+00	4.621910E+00	2.545910E+00
2.815360E+00	4.688460E+00	2.600360E+00
2.849290E+00	4.742830E+00	2.655180E+00
2.902080E+00	4.779460E+00	2.673150E+00
2.963170E+00	4.829920E+00	2.704230E+00
3.068750E+00	4.900400E+00	2.776630E+00
3.208500E+00	4.955070E+00	2.864440E+00
3.257300E+00	5.007310E+00	2.980670E+00
3.315900E+00	5.040910E+00	3.081020E+00
3.420180E+00	5.020530E+00	3.100540E+00
2.856460E+00	4.809240E+00	2.718220E+00
2.954230E+00	4.897980E+00	2.781540E+00
3.061270E+00	4.957510E+00	2.867910E+00
3.154370E+00	5.009800E+00	2.956860E+00
3.218100E+00	5.048510E+00	3.034900E+00
5.026620E+00	2.430820E+00	3.007960E+00
4.985160E+00	2.385510E+00	2.952650E+00
4.998510E+00	2.447460E+00	2.914780E+00
5.063510E+00	2.537130E+00	2.967840E+00
5.066960E+00	2.500600E+00	3.038120E+00
5.108460E+00	2.610210E+00	3.060140E+00
5.118260E+00	2.738860E+00	3.136830E+00
5.148460E+00	2.856270E+00	3.183580E+00
5.153610E+00	2.988680E+00	3.236860E+00
5.184950E+00	3.109590E+00	3.281160E+00
5.193250E+00	3.224990E+00	3.328760E+00
5.197120E+00	3.322770E+00	3.366490E+00
5.179080E+00	3.411940E+00	3.419300E+00
4.944740E+00	2.339900E+00	2.946660E+00
4.882140E+00	2.319540E+00	2.884020E+00
4.917770E+00	2.351210E+00	2.857580E+00
5.127380E+00	3.510840E+00	3.390790E+00
5.105060E+00	3.578100E+00	3.467190E+00
4.789660E+00	2.290600E+00	2.785130E+00
5.055340E+00	3.668960E+00	3.448190E+00
5.021870E+00	3.737680E+00	3.471920E+00
5.048570E+00	3.699830E+00	3.522710E+00
5.015180E+00	3.767250E+00	3.548220E+00
4.695240E+00	2.196830E+00	2.623580E+00
4.617540E+00	2.127960E+00	2.565330E+00
4.614330E+00	2.130860E+00	2.455360E+00
4.969270E+00	3.841900E+00	3.527230E+00
4.958830E+00	3.882980E+00	3.579200E+00
4.564270E+00	2.069800E+00	2.512360E+00
4.493550E+00	1.995240E+00	2.425400E+00
4.506270E+00	2.025940E+00	2.350310E+00
4.926290E+00	3.948910E+00	3.601290E+00
4.889710E+00	4.006270E+00	3.602520E+00
4.920110E+00	3.999470E+00	3.649890E+00
4.899600E+00	4.041620E+00	3.671290E+00
4.396780E+00	1.922250E+00	2.321990E+00
4.306720E+00	1.848520E+00	2.239660E+00
4.325600E+00	1.880900E+00	2.166540E+00
4.823350E+00	4.126890E+00	3.640190E+00
4.854510E+00	4.091340E+00	3.650440E+00
4.849010E+00	4.127900E+00	3.704740E+00
4.187670E+00	1.791640E+00	2.170580E+00
4.024150E+00	1.712700E+00	2.059110E+00
4.141990E+00	1.789400E+00	2.069240E+00
4.811160E+00	4.167140E+00	3.687880E+00
3.925160E+00	1.680890E+00	1.867430E+00
3.813000E+00	1.635870E+00	1.893070E+00
4.778970E+00	4.235860E+00	3.713690E+00
4.749940E+00	4.312710E+00	3.730220E+00
3.669250E+00	1.589550E+00	1.837330E+00
3.538830E+00	1.550930E+00	1.841520E+00
3.571900E+00	1.577600E+00	1.760800E+00
3.647480E+00	1.613410E+00	1.701580E+00
4.720060E+00	4.379880E+00	3.718920E+00
4.748910E+00	4.348120E+00	3.793630E+00
4.725490E+00	4.397610E+00	3.784840E+00
3.439660E+00	1.587450E+00	1.695640E+00
3.291450E+00	1.559880E+00	1.753860E+00
4.683020E+00	4.444550E+00	3.735290E+00
3.198380E+00	1.631470E+00	1.600670E+00
3.055430E+00	1.625680E+00	1.692660E+00
4.630360E+00	4.476770E+00	3.706580E+00
4.633180E+00	4.502110E+00	3.797240E+00
2.957210E+00	1.754790E+00	1.564540E+00
2.836040E+00	1.753670E+00	1.668320E+00
4.501630E+00	4.475880E+00	3.657420E+00
4.528290E+00	4.500910E+00	3.723220E+00
4.583250E+00	4.502630E+00	3.748800E+00
2.747230E+00	1.921340E+00	1.562800E+00
2.649940E+00	1.911890E+00	1.677300E+00
4.398600E+00	4.470970E+00	3.618490E+00
4.430570E+00	4.503400E+00	3.683570E+00
4.479900E+00	4.501670E+00	3.704050E+00
2.583490E+00	2.112890E+00	1.593170E+00
2.487010E+00	2.091680E+00	1.697820E+00
4.313990E+00	4.522300E+00	3.591020E+00
4.372200E+00	4.509670E+00	3.653470E+00
2.445900E+00	2.303930E+00	1.636830E+00
2.372160E+00	2.278020E+00	1.752220E+00
4.246840E+00	4.590390E+00	3.539700E+00
4.280240E+00	4.602990E+00	3.653630E+00
2.340060E+00	2.481910E+00	1.693400E+00
2.271070E+00	2.453380E+00	1.793810E+00
4.208580E+00	4.638500E+00	3.546670E+00
4.227860E+00	4.637240E+00	3.601600E+00
2.246480E+00	2.669550E+00	1.746050E+00
2.213860E+00	2.569150E+00	1.822030E+00
4.109340E+00	4.727260E+00	3.520840E+00
4.182810E+00	4.674240E+00	3.577290E+00
2.160340E+00	2.678770E+00	1.841300E+00
2.095580E+00	2.847430E+00	1.884780E+00
2.178140E+00	2.865570E+00	1.799760E+00
4.052040E+00	4.761000E+00	3.441160E+00
4.054730E+00	4.778930E+00	3.507590E+00
2.120560E+00	3.049330E+00	1.865060E+00
2.037600E+00	3.011320E+00	1.947610E+00
3.887580E+00	4.820840E+00	3.335810E+00
3.937360E+00	4.833630E+00	3.426110E+00
4.015770E+00	4.803290E+00	3.471730E+00
2.065910E+00	3.261340E+00	1.944630E+00
1.979020E+00	3.152590E+00	2.017750E+00
3.759200E+00	4.899920E+00	3.283590E+00
3.845780E+00	4.864440E+00	3.368970E+00
1.991270E+00	3.296870E+00	2.034070E+00
1.944850E+00	3.237090E+00	2.057220E+00
2.041500E+00	3.488600E+00	2.053420E+00
2.138450E+00	3.758760E+00	2.077960E+00
3.647210E+00	4.948260E+00	3.234480E+00
3.694950E+00	4.969100E+00	3.359130E+00
1.948740E+00	3.356210E+00	2.091360E+00
1.970540E+00	3.534990E+00	2.123060E+00
2.029810E+00	3.664600E+00	2.112690E+00
2.072210E+00	3.811880E+00	2.163810E+00
2.144800E+00	3.974070E+00	2.179530E+00
2.247360E+00	4.168360E+00	2.256760E+00
3.581150E+00	4.989570E+00	3.245170E+00
3.610270E+00	4.992700E+00	3.307870E+00
1.969840E+00	3.706890E+00	2.183270E+00
2.055770E+00	3.935000E+00	2.235150E+00
2.134750E+00	4.071980E+00	2.262230E+00
2.172550E+00	4.166190E+00	2.318460E+00
2.225700E+00	4.225380E+00	2.334750E+00
2.289490E+00	4.295050E+00	2.370460E+00
2.392410E+00	4.404750E+00	2.432250E+00
2.504720E+00	4.506840E+00	2.504810E+00
2.613540E+00	4.602380E+00	2.572850E+00
2.729120E+00	4.706140E+00	2.659230E+00
3.376210E+00	5.051980E+00	3.151170E+00
3.436840E+00	5.061460E+00	3.238130E+00
3.541450E+00	5.025690E+00	3.281460E+00
2.188060E+00	4.254140E+00	2.395680E+00
2.289220E+00	4.377850E+00	2.463390E+00
2.397200E+00	4.479830E+00	2.531000E+00
2.505430E+00	4.577380E+00	2.599670E+00
2.599220E+00	4.652100E+00	2.649090E+00
2.637050E+00	4.706970E+00	2.701810E+00
2.693380E+00	4.745060E+00	2.719310E+00
2.752690E+00	4.799840E+00	2.745170E+00
2.847690E+00	4.884530E+00	2.803310E+00
2.948950E+00	4.951780E+00	2.876880E+00
3.046640E+00	5.006910E+00	2.963930E+00
3.132850E+00	5.055950E+00	3.044060E+00
3.219820E+00	5.090010E+00	3.151020E+00
3.328580E+00	5.078790E+00	3.202820E+00
2.646600E+00	4.770190E+00	2.762860E+00
2.743980E+00	4.865280E+00	2.822780E+00
2.845210E+00	4.937010E+00	2.903050E+00
2.946850E+00	5.000460E+00	2.977890E+00
3.038570E+00	5.052530E+00	3.052920E+00
3.113120E+00	5.083700E+00	3.128100E+00
4.997410E+00	2.384650E+00	3.042240E+00
5.056500E+00	2.450720E+00	3.090980E+00
5.120590E+00	2.535410E+00	3.176830E+00
5.141010E+00	2.652890E+00	3.183620E+00
5.144670E+00	2.758840E+00	3.243290E+00
5.171190E+00	2.867210E+00	3.286510E+00
5.178190E+00	2.984730E+00	3.339040E+00
5.217350E+00	3.094860E+00	3.374890E+00
5.219000E+00	3.206470E+00	3.419280E+00
5.225300E+00	3.306820E+00	3.457540E+00
5.208630E+00	3.391130E+00	3.512130E+00
4.884200E+00	2.305030E+00	2.955040E+00
4.954250E+00	2.334700E+00	3.006170E+00
5.161820E+00	3.489700E+00	3.484140E+00
5.133690E+00	3.552010E+00	3.556630E+00
4.772880E+00	2.257800E+00	2.913030E+00
4.706190E+00	2.189990E+00	2.844690E+00
4.714110E+00	2.189720E+00	2.737630E+00
5.083370E+00	3.632140E+00	3.543040E+00
5.063600E+00	3.694290E+00	3.597760E+00
5.049800E+00	3.760180E+00	3.647880E+00
4.660470E+00	2.151290E+00	2.842460E+00
4.581910E+00	2.071410E+00	2.726570E+00
4.602280E+00	2.106270E+00	2.655040E+00
5.004480E+00	3.834800E+00	3.624010E+00
4.979350E+00	3.895820E+00	3.636990E+00
5.017610E+00	3.877060E+00	3.687820E+00
4.991690E+00	3.928670E+00	3.693950E+00
4.514880E+00	2.006960E+00	2.637420E+00
4.437700E+00	1.930490E+00	2.539410E+00
4.472870E+00	1.958000E+00	2.483590E+00
4.960620E+00	3.992180E+00	3.723650E+00
4.929750E+00	4.044400E+00	3.758240E+00
4.351440E+00	1.856270E+00	2.457350E+00
4.250310E+00	1.803700E+00	2.401690E+00
4.272470E+00	1.828770E+00	2.315370E+00
4.890120E+00	4.090910E+00	3.752010E+00
4.849140E+00	4.143210E+00	3.791540E+00
4.117840E+00	1.743830E+00	2.329130E+00
3.961700E+00	1.646330E+00	2.235280E+00
4.071730E+00	1.716400E+00	2.213450E+00
4.814720E+00	4.185220E+00	3.776220E+00
4.829860E+00	4.172830E+00	3.832450E+00
4.812110E+00	4.210490E+00	3.848450E+00
3.804210E+00	1.620650E+00	2.022790E+00
3.750100E+00	1.576150E+00	2.121320E+00
4.764530E+00	4.310290E+00	3.804190E+00
4.781270E+00	4.271450E+00	3.820040E+00
4.783790E+00	4.324080E+00	3.877020E+00
3.649100E+00	1.532690E+00	2.104680E+00
3.505880E+00	1.503000E+00	2.088730E+00
3.604610E+00	1.539260E+00	2.004820E+00
4.717600E+00	4.435850E+00	3.837220E+00
4.754540E+00	4.383160E+00	3.858510E+00
4.757060E+00	4.432620E+00	3.908410E+00
3.389290E+00	1.525570E+00	1.919500E+00
3.254140E+00	1.492750E+00	2.000040E+00
4.679530E+00	4.486230E+00	3.832190E+00
4.722950E+00	4.496270E+00	3.920580E+00
3.153440E+00	1.544430E+00	1.839420E+00
3.027910E+00	1.536100E+00	1.944650E+00
4.655590E+00	4.515600E+00	3.842850E+00
4.674100E+00	4.522990E+00	3.884740E+00
2.927900E+00	1.619080E+00	1.793210E+00
2.815490E+00	1.614160E+00	1.905550E+00
4.547280E+00	4.520050E+00	3.792360E+00
4.572780E+00	4.536060E+00	3.864190E+00
4.635810E+00	4.536480E+00	3.879990E+00
2.726030E+00	1.744630E+00	1.778350E+00
2.634090E+00	1.739470E+00	1.900030E+00
4.453400E+00	4.525090E+00	3.753880E+00
4.472810E+00	4.541180E+00	3.822560E+00
4.519140E+00	4.535750E+00	3.836550E+00
2.555480E+00	1.899110E+00	1.790870E+00
2.466540E+00	1.880110E+00	1.907410E+00
4.331690E+00	4.564310E+00	3.692740E+00
4.369060E+00	4.565990E+00	3.778290E+00
4.423230E+00	4.548990E+00	3.805160E+00
2.413740E+00	2.074750E+00	1.822980E+00
2.332460E+00	2.053020E+00	1.931280E+00
4.308410E+00	4.598900E+00	3.713760E+00
4.322310E+00	4.599450E+00	3.759300E+00
2.297670E+00	2.261600E+00	1.862290E+00
2.219890E+00	2.234760E+00	1.964880E+00
4.225650E+00	4.693050E+00	3.688620E+00
4.287950E+00	4.636980E+00	3.744530E+00
2.182040E+00	2.460560E+00	1.896840E+00
2.150250E+00	2.352120E+00	1.981260E+00
4.161650E+00	4.717620E+00	3.623510E+00
4.173140E+00	4.740820E+00	3.674530E+00
2.097170E+00	2.467640E+00	2.002080E+00
2.020010E+00	2.632670E+00	2.024160E+00
2.088740E+00	2.651770E+00	1.926630E+00
4.045320E+00	4.817070E+00	3.603480E+00
4.126790E+00	4.764060E+00	3.647170E+00
2.027350E+00	2.816140E+00	1.978280E+00
1.952440E+00	2.783010E+00	2.069920E+00
3.985510E+00	4.838050E+00	3.535860E+00
3.987070E+00	4.859510E+00	3.599490E+00
1.956480E+00	2.967950E+00	2.033730E+00
1.872830E+00	2.927890E+00	2.108890E+00
3.781380E+00	4.932260E+00	3.402770E+00
3.853690E+00	4.913120E+00	3.514270E+00
3.941110E+00	4.874010E+00	3.568910E+00
1.893810E+00	3.154660E+00	2.093660E+00
1.843020E+00	3.039010E+00	2.148530E+00
3.743250E+00	4.969690E+00	3.422270E+00
3.774190E+00	4.965190E+00	3.473230E+00
1.818110E+00	3.171540E+00	2.168470E+00
1.813980E+00	3.313100E+00	2.211340E+00
1.883740E+00	3.425070E+00	2.170810E+00
3.597060E+00	5.043040E+00	3.406760E+00
3.712720E+00	5.000440E+00	3.457350E+00
1.818090E+00	3.460250E+00	2.248290E+00
1.819970E+00	3.610530E+00	2.278820E+00
1.875650E+00	3.653130E+00	2.240110E+00
1.960030E+00	3.871060E+00	2.286280E+00
2.056470E+00	4.087970E+00	2.345360E+00
3.506490E+00	5.069180E+00	3.332820E+00
3.514250E+00	5.090140E+00	3.387660E+00
1.853090E+00	3.775640E+00	2.331780E+00
1.930100E+00	3.976630E+00	2.352300E+00
1.965400E+00	4.080080E+00	2.402760E+00
2.022110E+00	4.146050E+00	2.417680E+00
2.086950E+00	4.225850E+00	2.445030E+00
2.187410E+00	4.345610E+00	2.497330E+00
2.290180E+00	4.451410E+00	2.560380E+00
2.398840E+00	4.548510E+00	2.628520E+00
2.509380E+00	4.664920E+00	2.703450E+00
3.278430E+00	5.108540E+00	3.245770E+00
3.335430E+00	5.122560E+00	3.330020E+00
3.452600E+00	5.106600E+00	3.359400E+00
1.977250E+00	4.175310E+00	2.471520E+00
2.081210E+00	4.308210E+00	2.533920E+00
2.182310E+00	4.420210E+00	2.591270E+00
2.291130E+00	4.519570E+00	2.658330E+00
2.384630E+00	4.600240E+00	2.698870E+00
2.418780E+00	4.658230E+00	2.745000E+00
2.472220E+00	4.698710E+00	2.761820E+00
2.536990E+00	4.754010E+00	2.794330E+00
2.639930E+00	4.843380E+00	2.853350E+00
2.743290E+00	4.919180E+00	2.926890E+00
2.848170E+00	4.987190E+00	3.004220E+00
2.950680E+00	5.046510E+00	3.073310E+00
3.040990E+00	5.083010E+00	3.154310E+00
3.119450E+00	5.114650E+00	3.232350E+00
3.221460E+00	5.134090E+00	3.278370E+00
2.426230E+00	4.718540E+00	2.811530E+00
2.529250E+00	4.820570E+00	2.885790E+00
2.639680E+00	4.904640E+00	2.956900E+00
2.748010E+00	4.970820E+00	3.025350E+00
2.856210E+00	5.032350E+00	3.109560E+00
2.968060E+00	5.081920E+00	3.190070E+00
3.042460E+00	5.105470E+00	3.229230E+00
5.141510E+00	2.500810E+00	3.300200E+00
5.123240E+00	2.466700E+00	3.287230E+00
5.128310E+00	2.491840E+00	3.250850E+00
5.146890E+00	2.545270E+00	3.296660E+00
4.991420E+00	2.349990E+00	3.210200E+00
4.931730E+00	2.309890E+00	3.162970E+00
4.957280E+00	2.338250E+00	3.091680E+00
5.061030E+00	2.422190E+00	3.199910E+00
5.159100E+00	2.656390E+00	3.309120E+00
5.161130E+00	2.782140E+00	3.331310E+00
5.200220E+00	2.864230E+00	3.379010E+00
5.211190E+00	2.977450E+00	3.439110E+00
5.245770E+00	3.088910E+00	3.472330E+00
5.241610E+00	3.196220E+00	3.510200E+00
5.246150E+00	3.292360E+00	3.548330E+00
5.233210E+00	3.376050E+00	3.600930E+00
4.876080E+00	2.284180E+00	3.188110E+00
4.809350E+00	2.267680E+00	3.127410E+00
4.849000E+00	2.287340E+00	3.068100E+00
5.191290E+00	3.470250E+00	3.569710E+00
5.169850E+00	3.530840E+00	3.620460E+00
4.746820E+00	2.211970E+00	3.023030E+00
5.122240E+00	3.614800E+00	3.647360E+00
5.086970E+00	3.699630E+00	3.669520E+00
5.083970E+00	3.742270E+00	3.712130E+00
4.594230E+00	2.071640E+00	2.887070E+00
4.541680E+00	2.011790E+00	2.845020E+00
4.547880E+00	2.021650E+00	2.748970E+00
4.640260E+00	2.121160E+00	2.906020E+00
5.062100E+00	3.815200E+00	3.734080E+00
5.038740E+00	3.892840E+00	3.757630E+00
5.012900E+00	3.942460E+00	3.764960E+00
5.044870E+00	3.919230E+00	3.816860E+00
5.011990E+00	3.968970E+00	3.835300E+00
4.405460E+00	1.865440E+00	2.729230E+00
4.307670E+00	1.808690E+00	2.667930E+00
4.369490E+00	1.850050E+00	2.645010E+00
4.409500E+00	1.897270E+00	2.605680E+00
4.466240E+00	1.921560E+00	2.775520E+00
4.925220E+00	4.061410E+00	3.818100E+00
4.960750E+00	4.022090E+00	3.822090E+00
4.949060E+00	4.054880E+00	3.877110E+00
4.211810E+00	1.773360E+00	2.477420E+00
4.142160E+00	1.735000E+00	2.529670E+00
4.903740E+00	4.099740E+00	3.867590E+00
4.045850E+00	1.669380E+00	2.486670E+00
3.903460E+00	1.600580E+00	2.440600E+00
4.003650E+00	1.650690E+00	2.385410E+00
4.863090E+00	4.163800E+00	3.905020E+00
4.841990E+00	4.215650E+00	3.932210E+00
3.751150E+00	1.561530E+00	2.240250E+00
3.698160E+00	1.513460E+00	2.331240E+00
4.827470E+00	4.269370E+00	3.936490E+00
4.823930E+00	4.330170E+00	3.965590E+00
3.600420E+00	1.476570E+00	2.327680E+00
3.460520E+00	1.442700E+00	2.323690E+00
3.557570E+00	1.485260E+00	2.236800E+00
4.804870E+00	4.388750E+00	3.965290E+00
4.781920E+00	4.470910E+00	3.984200E+00
3.348860E+00	1.457780E+00	2.159730E+00
3.221910E+00	1.424930E+00	2.249220E+00
4.758720E+00	4.515220E+00	3.980200E+00
4.775040E+00	4.515910E+00	4.018970E+00
4.760400E+00	4.534710E+00	4.016180E+00
3.124870E+00	1.473110E+00	2.098700E+00
3.007200E+00	1.448920E+00	2.198900E+00
4.670390E+00	4.563740E+00	3.976070E+00
4.734000E+00	4.542870E+00	3.999900E+00
2.910530E+00	1.519080E+00	2.047660E+00
2.810640E+00	1.506170E+00	2.163750E+00
4.613980E+00	4.564830E+00	3.936950E+00
4.615000E+00	4.581610E+00	3.993660E+00
2.712690E+00	1.599230E+00	2.018790E+00
2.625010E+00	1.586630E+00	2.137940E+00
4.498240E+00	4.559500E+00	3.880530E+00
4.525490E+00	4.572380E+00	3.924300E+00
4.570050E+00	4.585170E+00	3.988570E+00
2.539280E+00	1.719970E+00	2.012810E+00
2.458520E+00	1.699120E+00	2.133450E+00
4.395050E+00	4.578960E+00	3.854210E+00
4.429230E+00	4.603780E+00	3.921090E+00
4.484380E+00	4.588930E+00	3.932230E+00
2.383470E+00	1.857340E+00	2.019140E+00
2.306440E+00	1.834800E+00	2.136710E+00
4.308670E+00	4.651120E+00	3.851890E+00
4.369440E+00	4.618630E+00	3.896020E+00
2.254620E+00	2.035540E+00	2.047780E+00
2.174140E+00	2.001130E+00	2.164570E+00
4.265620E+00	4.683370E+00	3.789890E+00
4.267430E+00	4.702990E+00	3.841180E+00
2.126580E+00	2.248120E+00	2.080910E+00
2.063570E+00	2.144610E+00	2.191760E+00
4.171100E+00	4.778170E+00	3.742440E+00
4.232100E+00	4.737340E+00	3.806250E+00
2.036120E+00	2.286480E+00	2.158560E+00
2.012650E+00	2.234350E+00	2.215390E+00
2.012400E+00	2.448810E+00	2.108720E+00
4.105600E+00	4.820380E+00	3.707650E+00
4.114250E+00	4.855440E+00	3.818680E+00
1.962100E+00	2.337550E+00	2.209330E+00
1.892580E+00	2.536130E+00	2.204040E+00
1.946300E+00	2.626580E+00	2.105600E+00
3.977840E+00	4.915480E+00	3.678820E+00
4.054060E+00	4.883980E+00	3.738350E+00
1.873470E+00	2.745120E+00	2.155190E+00
1.801960E+00	2.704730E+00	2.244610E+00
3.910130E+00	4.916640E+00	3.621070E+00
3.916850E+00	4.946050E+00	3.672430E+00
1.794190E+00	2.932330E+00	2.196010E+00
1.756810E+00	2.812490E+00	2.270430E+00
3.769780E+00	5.001330E+00	3.562930E+00
3.860600E+00	4.963770E+00	3.637910E+00
1.720060E+00	2.940450E+00	2.285690E+00
1.702040E+00	3.083830E+00	2.311120E+00
1.753320E+00	3.200220E+00	2.248530E+00
3.678320E+00	5.042070E+00	3.521930E+00
3.708040E+00	5.080620E+00	3.620530E+00
1.686340E+00	3.239410E+00	2.328840E+00
1.690860E+00	3.404860E+00	2.365390E+00
1.758050E+00	3.508990E+00	2.321020E+00
3.505050E+00	5.125300E+00	3.460040E+00
3.603670E+00	5.096010E+00	3.543970E+00
1.687900E+00	3.552380E+00	2.389000E+00
1.694030E+00	3.690120E+00	2.420210E+00
1.760430E+00	3.734910E+00	2.391130E+00
1.846400E+00	3.989570E+00	2.429780E+00
3.412180E+00	5.148110E+00	3.427960E+00
3.429310E+00	5.190290E+00	3.533040E+00
1.727530E+00	3.827150E+00	2.460470E+00
1.756650E+00	3.979350E+00	2.491860E+00
1.810150E+00	4.053960E+00	2.500580E+00
1.873880E+00	4.142590E+00	2.521300E+00
1.971580E+00	4.272620E+00	2.566120E+00
2.071210E+00	4.382700E+00	2.621810E+00
2.171830E+00	4.490600E+00	2.690980E+00
2.300970E+00	4.611970E+00	2.750010E+00
3.145360E+00	5.150840E+00	3.319140E+00
3.213840E+00	5.178560E+00	3.379230E+00
3.325110E+00	5.180140E+00	3.463600E+00
1.765540E+00	4.083440E+00	2.554960E+00
1.863370E+00	4.233270E+00	2.603230E+00
1.964820E+00	4.353140E+00	2.654460E+00
2.055800E+00	4.436960E+00	2.693830E+00
2.100370E+00	4.502450E+00	2.744720E+00
2.182850E+00	4.561170E+00	2.759800E+00
2.220800E+00	4.626660E+00	2.800790E+00
2.309740E+00	4.696060E+00	2.841640E+00
2.406050E+00	4.791990E+00	2.913430E+00
2.522440E+00	4.899390E+00	3.002980E+00
2.657010E+00	4.957270E+00	3.047950E+00
2.749820E+00	5.012330E+00	3.128830E+00
2.871520E+00	5.077380E+00	3.242490E+00
3.033090E+00	5.134670E+00	3.310670E+00
2.918110E+00	5.132340E+00	3.355960E+00
3.124960E+00	5.166960E+00	3.369580E+00
2.109740E+00	4.575030E+00	2.809880E+00
2.204310E+00	4.678310E+00	2.866210E+00
2.294680E+00	4.747410E+00	2.908920E+00
2.334350E+00	4.807250E+00	2.958900E+00
2.409350E+00	4.854640E+00	2.985080E+00
2.437190E+00	4.897010E+00	3.033520E+00
2.488850E+00	4.941520E+00	3.096390E+00
2.624990E+00	4.985800E+00	3.143000E+00
2.744580E+00	5.046330E+00	3.237930E+00
2.817440E+00	5.092560E+00	3.316140E+00
2.345660E+00	4.868970E+00	3.030200E+00
2.417960E+00	4.912850E+00	3.071600E+00
5.111570E+00	2.443720E+00	3.392250E+00
5.081520E+00	2.416490E+00	3.373500E+00
5.096480E+00	2.433850E+00	3.323100E+00
5.140790E+00	2.502840E+00	3.373920E+00
5.162180E+00	2.586590E+00	3.374910E+00
5.168370E+00	2.576020E+00	3.449580E+00
5.185530E+00	2.659950E+00	3.453900E+00
4.951120E+00	2.317360E+00	3.265750E+00
5.021590E+00	2.384930E+00	3.336860E+00
5.182990E+00	2.764240E+00	3.417910E+00
5.226570E+00	2.866070E+00	3.481370E+00
5.236590E+00	2.990470E+00	3.559750E+00
5.263040E+00	3.106720E+00	3.556750E+00
5.256770E+00	3.191760E+00	3.599520E+00
5.269380E+00	3.282670E+00	3.635010E+00
5.265550E+00	3.359130E+00	3.690640E+00
4.804260E+00	2.251040E+00	3.216400E+00
4.884880E+00	2.288630E+00	3.294160E+00
5.221470E+00	3.463020E+00	3.660800E+00
5.183750E+00	3.542050E+00	3.680900E+00
5.219760E+00	3.507190E+00	3.729720E+00
5.183530E+00	3.583530E+00	3.756750E+00
4.631210E+00	2.052630E+00	3.147600E+00
4.585070E+00	2.010800E+00	3.105230E+00
4.614660E+00	2.053280E+00	3.077150E+00
4.633960E+00	2.090570E+00	3.008600E+00
4.665150E+00	2.097580E+00	3.157870E+00
4.693970E+00	2.155030E+00	3.031490E+00
4.722980E+00	2.174050E+00	3.155800E+00
5.126100E+00	3.681380E+00	3.742690E+00
5.100620E+00	3.747920E+00	3.765890E+00
5.133080E+00	3.719650E+00	3.810530E+00
5.108900E+00	3.778670E+00	3.824970E+00
4.524170E+00	1.944800E+00	3.015470E+00
4.446940E+00	1.876960E+00	2.968880E+00
4.444130E+00	1.892330E+00	2.844870E+00
4.555930E+00	1.990000E+00	2.961790E+00
5.085740E+00	3.860310E+00	3.851730E+00
5.061700E+00	3.927160E+00	3.874850E+00
5.050400E+00	3.968270E+00	3.928250E+00
4.367260E+00	1.823050E+00	2.919270E+00
4.253860E+00	1.775650E+00	2.871720E+00
4.336750E+00	1.819540E+00	2.810690E+00
4.995450E+00	4.018510E+00	3.904320E+00
4.961920E+00	4.074430E+00	3.963100E+00
4.133170E+00	1.717980E+00	2.636440E+00
4.083060E+00	1.675560E+00	2.725010E+00
4.916170E+00	4.123260E+00	3.947880E+00
4.935890E+00	4.113730E+00	3.993640E+00
4.912610E+00	4.151400E+00	4.014100E+00
3.976400E+00	1.610020E+00	2.712640E+00
3.839150E+00	1.552820E+00	2.630550E+00
3.944710E+00	1.606380E+00	2.591440E+00
4.850340E+00	4.235020E+00	3.973020E+00
4.872820E+00	4.204120E+00	3.994140E+00
4.865490E+00	4.247770E+00	4.028990E+00
3.704070E+00	1.492900E+00	2.453750E+00
3.681640E+00	1.458660E+00	2.602010E+00
4.834840E+00	4.351260E+00	4.010170E+00
4.859770E+00	4.311660E+00	4.053630E+00
4.848540E+00	4.374510E+00	4.066440E+00
3.538440E+00	1.416150E+00	2.565100E+00
3.398560E+00	1.373730E+00	2.549610E+00
3.513510E+00	1.425470E+00	2.476850E+00
4.796170E+00	4.497440E+00	4.054900E+00
4.833620E+00	4.443370E+00	4.085310E+00
4.820210E+00	4.509950E+00	4.117890E+00
3.310770E+00	1.387890E+00	2.397410E+00
3.186580E+00	1.359010E+00	2.488330E+00
4.761600E+00	4.552190E+00	4.096950E+00
3.100200E+00	1.391290E+00	2.343400E+00
2.991600E+00	1.366790E+00	2.443940E+00
4.710170E+00	4.570590E+00	4.049560E+00
4.711350E+00	4.585800E+00	4.104340E+00
2.903510E+00	1.424270E+00	2.303390E+00
2.809120E+00	1.402990E+00	2.415150E+00
4.604400E+00	4.599200E+00	4.084000E+00
4.671900E+00	4.593450E+00	4.092610E+00
2.718290E+00	1.482970E+00	2.276270E+00
2.634580E+00	1.464480E+00	2.392680E+00
4.502670E+00	4.616770E+00	4.047160E+00
4.548400E+00	4.609190E+00	4.079760E+00
2.537880E+00	1.561960E+00	2.251960E+00
2.458540E+00	1.539620E+00	2.370550E+00
4.462650E+00	4.621870E+00	4.000730E+00
4.459590E+00	4.639450E+00	4.061140E+00
2.375700E+00	1.670740E+00	2.245230E+00
2.298730E+00	1.648350E+00	2.371980E+00
4.344460E+00	4.665140E+00	3.934360E+00
4.373720E+00	4.679220E+00	4.013700E+00
4.429450E+00	4.649620E+00	4.042740E+00
2.223300E+00	1.804080E+00	2.252200E+00
2.142990E+00	1.779040E+00	2.382240E+00
4.263010E+00	4.751230E+00	3.897760E+00
4.316320E+00	4.719840E+00	3.965230E+00
2.097030E+00	1.967070E+00	2.279590E+00
2.011800E+00	1.938320E+00	2.402030E+00
4.190470E+00	4.814710E+00	3.865690E+00
4.230060E+00	4.831550E+00	3.943160E+00
1.972870E+00	2.157800E+00	2.301520E+00
1.895900E+00	2.079820E+00	2.426690E+00
4.145490E+00	4.868590E+00	3.886920E+00
4.175190E+00	4.899450E+00	3.958980E+00
1.875510E+00	2.202980E+00	2.384580E+00
1.840170E+00	2.161860E+00	2.439850E+00
1.859970E+00	2.356440E+00	2.316670E+00
4.015200E+00	4.932920E+00	3.773170E+00
4.044400E+00	4.951690E+00	3.863700E+00
4.109650E+00	4.922110E+00	3.911950E+00
1.804950E+00	2.267560E+00	2.427370E+00
1.744960E+00	2.462980E+00	2.403740E+00
1.800600E+00	2.548400E+00	2.301880E+00
3.905020E+00	4.991960E+00	3.737070E+00
3.975110E+00	4.978850E+00	3.809590E+00
1.718650E+00	2.708700E+00	2.342910E+00
1.679710E+00	2.587600E+00	2.422930E+00
3.808150E+00	5.048290E+00	3.681240E+00
3.846620E+00	5.071010E+00	3.800020E+00
1.634950E+00	2.719280E+00	2.437680E+00
1.591270E+00	2.855040E+00	2.439480E+00
1.647220E+00	2.971630E+00	2.370530E+00
3.753290E+00	5.094000E+00	3.685260E+00
3.778470E+00	5.102510E+00	3.737600E+00
1.568120E+00	3.006820E+00	2.454830E+00
1.531460E+00	3.202680E+00	2.471200E+00
1.619410E+00	3.293830E+00	2.407000E+00
3.525660E+00	5.169550E+00	3.576590E+00
3.620010E+00	5.149060E+00	3.646140E+00
3.712990E+00	5.133070E+00	3.706890E+00
1.569280E+00	3.376710E+00	2.472740E+00
1.528660E+00	3.317080E+00	2.501300E+00
1.617070E+00	3.614590E+00	2.459540E+00
3.477680E+00	5.215980E+00	3.599050E+00
3.528230E+00	5.237300E+00	3.677340E+00
1.531150E+00	3.451560E+00	2.514050E+00
1.540500E+00	3.618740E+00	2.523800E+00
1.586710E+00	3.726490E+00	2.522390E+00
1.654280E+00	3.890180E+00	2.530650E+00
3.223360E+00	5.225710E+00	3.495600E+00
3.325200E+00	5.235310E+00	3.566320E+00
3.423090E+00	5.250150E+00	3.624180E+00
1.542080E+00	3.771870E+00	2.579630E+00
1.587960E+00	3.946670E+00	2.591530E+00
1.595270E+00	4.022420E+00	2.625710E+00
1.659160E+00	4.049520E+00	2.598450E+00
1.751120E+00	4.187210E+00	2.639920E+00
1.855880E+00	4.316360E+00	2.689770E+00
1.969230E+00	4.451750E+00	2.754020E+00
3.002710E+00	5.162540E+00	3.393420E+00
3.099020E+00	5.190120E+00	3.444560E+00
3.150190E+00	5.243750E+00	3.532870E+00
3.215840E+00	5.283840E+00	3.584510E+00
1.631450E+00	4.124260E+00	2.672250E+00
1.740770E+00	4.276410E+00	2.720360E+00
1.840250E+00	4.376020E+00	2.756860E+00
1.876110E+00	4.442530E+00	2.800900E+00
1.930490E+00	4.487930E+00	2.814430E+00
1.991460E+00	4.546820E+00	2.838540E+00
2.082480E+00	4.649360E+00	2.897830E+00
2.212550E+00	4.765310E+00	2.965000E+00
2.539980E+00	5.000840E+00	3.231370E+00
2.660890E+00	5.035750E+00	3.260850E+00
2.735850E+00	5.078320E+00	3.325590E+00
2.818840E+00	5.123930E+00	3.410250E+00
2.960140E+00	5.182920E+00	3.466680E+00
3.069200E+00	5.237480E+00	3.545790E+00
3.137560E+00	5.268860E+00	3.574430E+00
1.882240E+00	4.507840E+00	2.861650E+00
1.967110E+00	4.596480E+00	2.898270E+00
2.003700E+00	4.661480E+00	2.944550E+00
2.088090E+00	4.716460E+00	2.968290E+00
2.126040E+00	4.780660E+00	3.019140E+00
2.219410E+00	4.873930E+00	3.096920E+00
2.397950E+00	4.937340E+00	3.143830E+00
2.438290E+00	4.993100E+00	3.258740E+00
2.517360E+00	5.045610E+00	3.357140E+00
2.646760E+00	5.065740E+00	3.355070E+00
2.730050E+00	5.096820E+00	3.392280E+00
2.013070E+00	4.728740E+00	3.015360E+00
2.096390E+00	4.813840E+00	3.070090E+00
2.120460E+00	4.858730E+00	3.125940E+00
2.166480E+00	4.892280E+00	3.160740E+00
2.210430E+00	4.936730E+00	3.238250E+00
2.327980E+00	4.965110E+00	3.243980E+00
2.407510E+00	5.014320E+00	3.326420E+00
2.108650E+00	4.890200E+00	3.197570E+00
5.081920E+00	2.422870E+00	3.452560E+00
5.127170E+00	2.468550E+00	3.450700E+00
5.148530E+00	2.528920E+00	3.508480E+00
5.176460E+00	2.610860E+00	3.535830E+00
5.198250E+00	2.683560E+00	3.557680E+00
5.255640E+00	2.848060E+00	3.623110E+00
5.232090E+00	2.811580E+00	3.605780E+00
5.248500E+00	2.871480E+00	3.574120E+00
5.253730E+00	2.931550E+00	3.607330E+00
5.273110E+00	2.891650E+00	3.641490E+00
5.265570E+00	2.974650E+00	3.655440E+00
4.947160E+00	2.322950E+00	3.411830E+00
5.015500E+00	2.382110E+00	3.480340E+00
5.205090E+00	2.773120E+00	3.532350E+00
5.301500E+00	3.087100E+00	3.656240E+00
5.282880E+00	3.197980E+00	3.675020E+00
5.294220E+00	3.268650E+00	3.723010E+00
5.290270E+00	3.340630E+00	3.782860E+00
4.612480E+00	1.992980E+00	3.389320E+00
4.572110E+00	1.957180E+00	3.353000E+00
4.605830E+00	1.998960E+00	3.310780E+00
4.641580E+00	2.053750E+00	3.252370E+00
4.647710E+00	2.036950E+00	3.404870E+00
4.719270E+00	2.146920E+00	3.289980E+00
4.707340E+00	2.117640E+00	3.424590E+00
4.769420E+00	2.214640E+00	3.300020E+00
4.770100E+00	2.198560E+00	3.428620E+00
4.836520E+00	2.267260E+00	3.391400E+00
5.256560E+00	3.431790E+00	3.755290E+00
5.243350E+00	3.507050E+00	3.804510E+00
5.229770E+00	3.578720E+00	3.854010E+00
4.508400E+00	1.906810E+00	3.308130E+00
4.440860E+00	1.867220E+00	3.243240E+00
4.480980E+00	1.888760E+00	3.193800E+00
4.539620E+00	1.944860E+00	3.178830E+00
5.178340E+00	3.657230E+00	3.831260E+00
5.168500E+00	3.733120E+00	3.883250E+00
5.137410E+00	3.800640E+00	3.891510E+00
5.175710E+00	3.779060E+00	3.938930E+00
5.149640E+00	3.839690E+00	3.959800E+00
4.403150E+00	1.848450E+00	3.067210E+00
4.348150E+00	1.818050E+00	3.228420E+00
5.100290E+00	3.911710E+00	3.942860E+00
5.082390E+00	3.954980E+00	4.016490E+00
4.248270E+00	1.774790E+00	3.183060E+00
4.164560E+00	1.736930E+00	3.081870E+00
4.263180E+00	1.779990E+00	3.044940E+00
5.026970E+00	4.012280E+00	3.995220E+00
5.001440E+00	4.049630E+00	4.068420E+00
4.099330E+00	1.684780E+00	2.880020E+00
4.028680E+00	1.644190E+00	3.031030E+00
4.954590E+00	4.102000E+00	4.051090E+00
4.942740E+00	4.139990E+00	4.098880E+00
3.889660E+00	1.574610E+00	2.789140E+00
4.912340E+00	4.203680E+00	4.110640E+00
4.886820E+00	4.262050E+00	4.101050E+00
4.913580E+00	4.257760E+00	4.148500E+00
4.908100E+00	4.299090E+00	4.152280E+00
3.716520E+00	1.468080E+00	2.748070E+00
3.608660E+00	1.424860E+00	2.798950E+00
3.564100E+00	1.413460E+00	2.653460E+00
4.868960E+00	4.403340E+00	4.123330E+00
4.903690E+00	4.369040E+00	4.166070E+00
4.893600E+00	4.438090E+00	4.180460E+00
3.478160E+00	1.378290E+00	2.842160E+00
3.315080E+00	1.336840E+00	2.784310E+00
3.435580E+00	1.366130E+00	2.699540E+00
4.825560E+00	4.556140E+00	4.171620E+00
4.879140E+00	4.511840E+00	4.201660E+00
4.857890E+00	4.581050E+00	4.258720E+00
3.255370E+00	1.336520E+00	2.632090E+00
3.128860E+00	1.310840E+00	2.724310E+00
4.796210E+00	4.578290E+00	4.167150E+00
4.814010E+00	4.591970E+00	4.217800E+00
3.066540E+00	1.326120E+00	2.582980E+00
2.955840E+00	1.311160E+00	2.690870E+00
4.704090E+00	4.619320E+00	4.191890E+00
4.772700E+00	4.602840E+00	4.204650E+00
2.889320E+00	1.344820E+00	2.551800E+00
2.787690E+00	1.325430E+00	2.666200E+00
4.646610E+00	4.621590E+00	4.158120E+00
4.651700E+00	4.641860E+00	4.214090E+00
2.716670E+00	1.380170E+00	2.527910E+00
2.623320E+00	1.363330E+00	2.644600E+00
4.527650E+00	4.626590E+00	4.112760E+00
4.555530E+00	4.635030E+00	4.154410E+00
4.606160E+00	4.648130E+00	4.210970E+00
2.546380E+00	1.441270E+00	2.509060E+00
2.458300E+00	1.423040E+00	2.628300E+00
4.454840E+00	4.680090E+00	4.146860E+00
4.512920E+00	4.654720E+00	4.160510E+00
2.379390E+00	1.521610E+00	2.495360E+00
2.300210E+00	1.507250E+00	2.615580E+00
4.405250E+00	4.687900E+00	4.104200E+00
4.411930E+00	4.715760E+00	4.160480E+00
2.212550E+00	1.618400E+00	2.507280E+00
2.204590E+00	1.565030E+00	2.604640E+00
4.271970E+00	4.805120E+00	3.996230E+00
4.313130E+00	4.775950E+00	4.083050E+00
4.371650E+00	4.740730E+00	4.147010E+00
2.140490E+00	1.621340E+00	2.594670E+00
2.057930E+00	1.752070E+00	2.517380E+00
4.225200E+00	4.875050E+00	4.008010E+00
4.252230E+00	4.866790E+00	4.081770E+00
1.920250E+00	1.920620E+00	2.524420E+00
4.197000E+00	4.914810E+00	4.017130E+00
4.210680E+00	4.917600E+00	4.063370E+00
1.792990E+00	2.113510E+00	2.524230E+00
4.079740E+00	4.981800E+00	3.935610E+00
4.112110E+00	5.001700E+00	4.015160E+00
4.174300E+00	4.954100E+00	4.051650E+00
1.676890E+00	2.256880E+00	2.601110E+00
1.728760E+00	2.316190E+00	2.493140E+00
3.919470E+00	5.037510E+00	3.846870E+00
3.982230E+00	5.067960E+00	3.923250E+00
4.052100E+00	5.045240E+00	3.965690E+00
1.643570E+00	2.495020E+00	2.518100E+00
1.582810E+00	2.384600E+00	2.639670E+00
3.886940E+00	5.073960E+00	3.862630E+00
3.914030E+00	5.087090E+00	3.900320E+00
1.557770E+00	2.530890E+00	2.596810E+00
1.539040E+00	2.468650E+00	2.657690E+00
1.545450E+00	2.745930E+00	2.531600E+00
3.761880E+00	5.155500E+00	3.813700E+00
3.854920E+00	5.120420E+00	3.882010E+00
1.499430E+00	2.580320E+00	2.636740E+00
1.475120E+00	2.733810E+00	2.614760E+00
1.477740E+00	2.835020E+00	2.568420E+00
1.486260E+00	2.997030E+00	2.540280E+00
3.640500E+00	5.199920E+00	3.758390E+00
3.694620E+00	5.239620E+00	3.875720E+00
1.427590E+00	2.861510E+00	2.619600E+00
1.395290E+00	3.087680E+00	2.622660E+00
1.469890E+00	3.257550E+00	2.542290E+00
3.571500E+00	5.248320E+00	3.759190E+00
3.601070E+00	5.258560E+00	3.819880E+00
1.400860E+00	3.283940E+00	2.614030E+00
1.348130E+00	3.211490E+00	2.649090E+00
1.452300E+00	3.514180E+00	2.585370E+00
3.324820E+00	5.295850E+00	3.661650E+00
3.431530E+00	5.301490E+00	3.726890E+00
3.526660E+00	5.290770E+00	3.788220E+00
1.344550E+00	3.381420E+00	2.672750E+00
1.377800E+00	3.583760E+00	2.649910E+00
1.375390E+00	3.685630E+00	2.674620E+00
1.443010E+00	3.724610E+00	2.640680E+00
1.519190E+00	3.951160E+00	2.651960E+00
3.222160E+00	5.335460E+00	3.681200E+00
3.317220E+00	5.351800E+00	3.793370E+00
1.399170E+00	3.833180E+00	2.709010E+00
1.457760E+00	3.997590E+00	2.719190E+00
1.470730E+00	4.070280E+00	2.754450E+00
1.535750E+00	4.095330E+00	2.725420E+00
1.626640E+00	4.235890E+00	2.757060E+00
1.753230E+00	4.386030E+00	2.810880E+00
2.851650E+00	5.173700E+00	3.511960E+00
2.954130E+00	5.255470E+00	3.598910E+00
3.113300E+00	5.296570E+00	3.630540E+00
3.143920E+00	5.342800E+00	3.715120E+00
3.203320E+00	5.367410E+00	3.766910E+00
1.503570E+00	4.169100E+00	2.796090E+00
1.612000E+00	4.319360E+00	2.838460E+00
1.688820E+00	4.414020E+00	2.875100E+00
1.700860E+00	4.457950E+00	2.912540E+00
1.771810E+00	4.482410E+00	2.896480E+00
1.876480E+00	4.605230E+00	2.960330E+00
2.616100E+00	5.081060E+00	3.430790E+00
2.717930E+00	5.124390E+00	3.476410E+00
2.807070E+00	5.199300E+00	3.582710E+00
2.857850E+00	5.255570E+00	3.659970E+00
2.927310E+00	5.311810E+00	3.741310E+00
3.046530E+00	5.330250E+00	3.722480E+00
3.131600E+00	5.364040E+00	3.786310E+00
1.733780E+00	4.517880E+00	2.952820E+00
1.777510E+00	4.596680E+00	3.002210E+00
1.833350E+00	4.643310E+00	3.020120E+00
1.898320E+00	4.702540E+00	3.049140E+00
2.001020E+00	4.814370E+00	3.119110E+00
2.280250E+00	4.979490E+00	3.296320E+00
2.335890E+00	5.009020E+00	3.346750E+00
2.423170E+00	5.054050E+00	3.439550E+00
2.576310E+00	5.106340E+00	3.508830E+00
2.692330E+00	5.171720E+00	3.591400E+00
2.771560E+00	5.232550E+00	3.665170E+00
2.832000E+00	5.278830E+00	3.736170E+00
1.788700E+00	4.663530E+00	3.069590E+00
1.880080E+00	4.751800E+00	3.118940E+00
1.917530E+00	4.808900E+00	3.173740E+00
1.970250E+00	4.845930E+00	3.191480E+00
2.024990E+00	4.881780E+00	3.227100E+00
2.111270E+00	4.939850E+00	3.312920E+00
2.247520E+00	4.998400E+00	3.363290E+00
2.332690E+00	5.031750E+00	3.417500E+00
1.938080E+00	4.859160E+00	3.252500E+00
2.016780E+00	4.909070E+00	3.293700E+00
5.112340E+00	2.469230E+00	3.528300E+00
5.158020E+00	2.572310E+00	3.598440E+00
5.122120E+00	2.511860E+00	3.613850E+00
5.195550E+00	2.639930E+00	3.648230E+00
5.217170E+00	2.739780E+00	3.621740E+00
5.228550E+00	2.715060E+00	3.700140E+00
5.254670E+00	2.812040E+00	3.687500E+00
5.301380E+00	2.915300E+00	3.730810E+00
5.300570E+00	3.011470E+00	3.724130E+00
5.313050E+00	2.986730E+00	3.790230E+00
5.344110E+00	3.071450E+00	3.786320E+00
4.898240E+00	2.313210E+00	3.628380E+00
4.863410E+00	2.293280E+00	3.607580E+00
4.894460E+00	2.300010E+00	3.532710E+00
4.957750E+00	2.352720E+00	3.588870E+00
5.043680E+00	2.435670E+00	3.615890E+00
5.311900E+00	3.171050E+00	3.753850E+00
5.318020E+00	3.256650E+00	3.811760E+00
5.322920E+00	3.322450E+00	3.852700E+00
4.537360E+00	1.928570E+00	3.580700E+00
4.498900E+00	1.902330E+00	3.543960E+00
4.531830E+00	1.922670E+00	3.456510E+00
4.598990E+00	1.989420E+00	3.516380E+00
4.679290E+00	2.076040E+00	3.555590E+00
4.752020E+00	2.166090E+00	3.598640E+00
4.818760E+00	2.256070E+00	3.563200E+00
5.291750E+00	3.417340E+00	3.865400E+00
5.269600E+00	3.514130E+00	3.877910E+00
5.268460E+00	3.562300E+00	3.920200E+00
4.433120E+00	1.872450E+00	3.459870E+00
5.242300E+00	3.646440E+00	3.936610E+00
5.210130E+00	3.730200E+00	3.957850E+00
5.200020E+00	3.775200E+00	4.005840E+00
5.181570E+00	3.828180E+00	4.060840E+00
4.319980E+00	1.812140E+00	3.412530E+00
4.255190E+00	1.783560E+00	3.396430E+00
4.272190E+00	1.788400E+00	3.295910E+00
5.133690E+00	3.893730E+00	4.035320E+00
5.111660E+00	3.942440E+00	4.105550E+00
4.161660E+00	1.750540E+00	3.313140E+00
5.055110E+00	3.995930E+00	4.086290E+00
5.037530E+00	4.036500E+00	4.138680E+00
4.019460E+00	1.651900E+00	3.237730E+00
3.916830E+00	1.598920E+00	3.184880E+00
3.956600E+00	1.611380E+00	3.095650E+00
4.999650E+00	4.099990E+00	4.159270E+00
4.960000E+00	4.155970E+00	4.154290E+00
4.987770E+00	4.148810E+00	4.197930E+00
4.970870E+00	4.189390E+00	4.205020E+00
3.823060E+00	1.537860E+00	2.969070E+00
3.789100E+00	1.528860E+00	3.197040E+00
4.956580E+00	4.265670E+00	4.224460E+00
4.939640E+00	4.326900E+00	4.213170E+00
4.963470E+00	4.320770E+00	4.260690E+00
4.957430E+00	4.361870E+00	4.264740E+00
3.659430E+00	1.458120E+00	3.151920E+00
3.571950E+00	1.430830E+00	3.096300E+00
3.623190E+00	1.438030E+00	2.989410E+00
4.917900E+00	4.474240E+00	4.235830E+00
4.944850E+00	4.432640E+00	4.279740E+00
4.927300E+00	4.504420E+00	4.291850E+00
3.416800E+00	1.369640E+00	3.009830E+00
4.884850E+00	4.589950E+00	4.302680E+00
4.900090E+00	4.563170E+00	4.304620E+00
4.889430E+00	4.591970E+00	4.332180E+00
3.191490E+00	1.313400E+00	2.880350E+00
4.794630E+00	4.618890E+00	4.313340E+00
4.861550E+00	4.602230E+00	4.329820E+00
3.010920E+00	1.292340E+00	2.828370E+00
4.745380E+00	4.631060E+00	4.267640E+00
4.743410E+00	4.642370E+00	4.326590E+00
2.843700E+00	1.293030E+00	2.801620E+00
4.644460E+00	4.662470E+00	4.301650E+00
4.706750E+00	4.649670E+00	4.313140E+00
2.683910E+00	1.312290E+00	2.781020E+00
4.539730E+00	4.685130E+00	4.269410E+00
4.587870E+00	4.676310E+00	4.298990E+00
2.523050E+00	1.348680E+00	2.764550E+00
4.496860E+00	4.692980E+00	4.224500E+00
4.497810E+00	4.711340E+00	4.282630E+00
2.362110E+00	1.420000E+00	2.754400E+00
4.412720E+00	4.761590E+00	4.246810E+00
4.468060E+00	4.726610E+00	4.265260E+00
2.175040E+00	1.531800E+00	2.715650E+00
4.331120E+00	4.804790E+00	4.176280E+00
4.358330E+00	4.799880E+00	4.229700E+00
2.011960E+00	1.638970E+00	2.748080E+00
2.066640E+00	1.660090E+00	2.641780E+00
4.284310E+00	4.867070E+00	4.167110E+00
1.956550E+00	1.767290E+00	2.633340E+00
1.890550E+00	1.751360E+00	2.738730E+00
4.212680E+00	4.975100E+00	4.158350E+00
1.832220E+00	1.898820E+00	2.650900E+00
1.770060E+00	1.822940E+00	2.813770E+00
4.150830E+00	5.008240E+00	4.100540E+00
4.158120E+00	5.040150E+00	4.147110E+00
1.712670E+00	2.045030E+00	2.684800E+00
1.643510E+00	2.010180E+00	2.819070E+00
4.017370E+00	5.099970E+00	4.001500E+00
4.046200E+00	5.117400E+00	4.087740E+00
4.116060E+00	5.066450E+00	4.123250E+00
1.611450E+00	2.205420E+00	2.724070E+00
1.544200E+00	2.168030E+00	2.834720E+00
3.903550E+00	5.151370E+00	3.971350E+00
3.975230E+00	5.146050E+00	4.039540E+00
1.510780E+00	2.386090E+00	2.736510E+00
1.489080E+00	2.276410E+00	2.842730E+00
3.802440E+00	5.209180E+00	3.926060E+00
3.842920E+00	5.231400E+00	4.046620E+00
1.440310E+00	2.394450E+00	2.844350E+00
1.369510E+00	2.555370E+00	2.859730E+00
1.422260E+00	2.637720E+00	2.720660E+00
3.748760E+00	5.253350E+00	3.935440E+00
3.776190E+00	5.262010E+00	3.990810E+00
1.347170E+00	2.733030E+00	2.793810E+00
1.299640E+00	2.701640E+00	2.886740E+00
1.354640E+00	2.885030E+00	2.707010E+00
3.588550E+00	5.322020E+00	3.917390E+00
3.709470E+00	5.284980E+00	3.969600E+00
1.275920E+00	2.879510E+00	2.798460E+00
1.215250E+00	2.844200E+00	2.895960E+00
1.283950E+00	3.121810E+00	2.717390E+00
3.449540E+00	5.346110E+00	3.843350E+00
3.479180E+00	5.375360E+00	3.933850E+00
1.208880E+00	3.005740E+00	2.834620E+00
1.172680E+00	2.944010E+00	2.902780E+00
1.181060E+00	3.178040E+00	2.802420E+00
1.241090E+00	3.351990E+00	2.753660E+00
1.297260E+00	3.607090E+00	2.713980E+00
3.378030E+00	5.368370E+00	3.863450E+00
3.410930E+00	5.380320E+00	3.912050E+00
1.144970E+00	3.062400E+00	2.892310E+00
1.123750E+00	3.219230E+00	2.868260E+00
1.168010E+00	3.328700E+00	2.823980E+00
1.190900E+00	3.498570E+00	2.796900E+00
1.222270E+00	3.662130E+00	2.789820E+00
1.297360E+00	3.809200E+00	2.777470E+00
1.383980E+00	4.010510E+00	2.777570E+00
3.199780E+00	5.403660E+00	3.881550E+00
3.333670E+00	5.391340E+00	3.906840E+00
1.106530E+00	3.405940E+00	2.895500E+00
1.145960E+00	3.620950E+00	2.854280E+00
1.207790E+00	3.777550E+00	2.844210E+00
1.268050E+00	3.941410E+00	2.835040E+00
1.330460E+00	4.056130E+00	2.850110E+00
1.341950E+00	4.118010E+00	2.883840E+00
1.403370E+00	4.142420E+00	2.849670E+00
1.494360E+00	4.271000E+00	2.880070E+00
1.617130E+00	4.416020E+00	2.929430E+00
2.998650E+00	5.348750E+00	3.783980E+00
3.067340E+00	5.374260E+00	3.837630E+00
3.102130E+00	5.404190E+00	3.915010E+00
1.368570E+00	4.207410E+00	2.921330E+00
1.479350E+00	4.348210E+00	2.963270E+00
1.562760E+00	4.447020E+00	3.002060E+00
1.572700E+00	4.493590E+00	3.039510E+00
1.665090E+00	4.541150E+00	3.020230E+00
2.464820E+00	5.124090E+00	3.589830E+00
2.594540E+00	5.162830E+00	3.623920E+00
2.678420E+00	5.214440E+00	3.698050E+00
2.759000E+00	5.269540E+00	3.770700E+00
2.839000E+00	5.334560E+00	3.863470E+00
2.965030E+00	5.371360E+00	3.862610E+00
3.042120E+00	5.402770E+00	3.921400E+00
1.587870E+00	4.548160E+00	3.081010E+00
1.611040E+00	4.605910E+00	3.127500E+00
1.680650E+00	4.634410E+00	3.105240E+00
1.795160E+00	4.756690E+00	3.189080E+00
2.157970E+00	5.014510E+00	3.467900E+00
2.323660E+00	5.060950E+00	3.509850E+00
2.363700E+00	5.114120E+00	3.621040E+00
2.418850E+00	5.156180E+00	3.693970E+00
2.551940E+00	5.201180E+00	3.726040E+00
2.667400E+00	5.260610E+00	3.810420E+00
2.739080E+00	5.310870E+00	3.863220E+00
1.649000E+00	4.669180E+00	3.178190E+00
1.701350E+00	4.746260E+00	3.245800E+00
1.761910E+00	4.794680E+00	3.266590E+00
1.842800E+00	4.848620E+00	3.307570E+00
1.990240E+00	4.938180E+00	3.378830E+00
2.053190E+00	5.006160E+00	3.499780E+00
2.115420E+00	5.049370E+00	3.576480E+00
2.253870E+00	5.093490E+00	3.610510E+00
2.339390E+00	5.132540E+00	3.671620E+00
1.719050E+00	4.814550E+00	3.330380E+00
1.852530E+00	4.915080E+00	3.426550E+00
1.969650E+00	4.988770E+00	3.506020E+00
2.037280E+00	5.025710E+00	3.555140E+00
5.154390E+00	2.563480E+00	3.676120E+00
5.215740E+00	2.657630E+00	3.753620E+00
5.170480E+00	2.591080E+00	3.761930E+00
5.243780E+00	2.727250E+00	3.787800E+00
5.282420E+00	2.824970E+00	3.808520E+00
5.340330E+00	2.907210E+00	3.834510E+00
5.349740E+00	2.993680E+00	3.867050E+00
5.400100E+00	3.071690E+00	3.897330E+00
4.621820E+00	2.009290E+00	3.816110E+00
4.599810E+00	1.988170E+00	3.775260E+00
4.638320E+00	2.021910E+00	3.696860E+00
4.706540E+00	2.097670E+00	3.692140E+00
4.667130E+00	2.057550E+00	3.811200E+00
4.741660E+00	2.142910E+00	3.706890E+00
4.720810E+00	2.120520E+00	3.801030E+00
4.763180E+00	2.177860E+00	3.753460E+00
4.853820E+00	2.281360E+00	3.697560E+00
4.918820E+00	2.323570E+00	3.706710E+00
4.972800E+00	2.373460E+00	3.745230E+00
5.024780E+00	2.441600E+00	3.789060E+00
5.107870E+00	2.506690E+00	3.749460E+00
5.355730E+00	3.162930E+00	3.855400E+00
5.364600E+00	3.259890E+00	3.906070E+00
5.347030E+00	3.339280E+00	3.910730E+00
5.376080E+00	3.310690E+00	3.962970E+00
5.351500E+00	3.387610E+00	3.980730E+00
4.475240E+00	1.893340E+00	3.682760E+00
4.559780E+00	1.955470E+00	3.720100E+00
4.798140E+00	2.226730E+00	3.684250E+00
5.305610E+00	3.496050E+00	3.955960E+00
5.284510E+00	3.571190E+00	3.979220E+00
5.307390E+00	3.536920E+00	4.028330E+00
5.287200E+00	3.611330E+00	4.050290E+00
4.379260E+00	1.846900E+00	3.683200E+00
4.316190E+00	1.814780E+00	3.671360E+00
4.338130E+00	1.829640E+00	3.560360E+00
5.247410E+00	3.703450E+00	4.025930E+00
5.232660E+00	3.761720E+00	4.087760E+00
5.219350E+00	3.819310E+00	4.145870E+00
4.241580E+00	1.784290E+00	3.592540E+00
5.167610E+00	3.883040E+00	4.122970E+00
5.150050E+00	3.932860E+00	4.190950E+00
4.112910E+00	1.737500E+00	3.559990E+00
4.041050E+00	1.688300E+00	3.542400E+00
4.059880E+00	1.691870E+00	3.414440E+00
5.089630E+00	3.995640E+00	4.177780E+00
5.052870E+00	4.048330E+00	4.194220E+00
5.084960E+00	4.028260E+00	4.243190E+00
5.053950E+00	4.077090E+00	4.249390E+00
3.946150E+00	1.623980E+00	3.449610E+00
[truncated: 21,888 more rows]
