# Supplementary material for: A New MRI-Based Model of Heart Function with Coupled Hemodynamics and Application to Normal and Diseased Canine Left Ventricles
Source: Front Bioeng Biotechnol. 2015 Sep 23;3:140. doi: 10.3389/fbioe.2015.00140 (PMC4585083; doi:10.3389/fbioe.2015.00140)
Supplement: Supplementary file 7 [file Data_Sheet_7.ZIP › Case3_HF_SR_Systole/nodes/case3_systole_time_0.3304.csv]

4.329000E+00	3.750690E+00	2.228970E+00
4.266110E+00	3.734460E+00	2.147600E+00
4.297380E+00	3.785420E+00	2.223430E+00
4.292860E+00	3.834700E+00	2.264140E+00
4.351410E+00	3.799860E+00	2.312780E+00
4.317980E+00	3.871730E+00	2.341610E+00
4.237190E+00	3.821520E+00	2.195960E+00
4.166010E+00	3.807840E+00	2.101590E+00
4.244310E+00	3.902010E+00	2.281140E+00
4.229610E+00	3.976440E+00	2.343030E+00
4.289780E+00	3.935280E+00	2.392760E+00
4.257530E+00	3.982150E+00	2.407490E+00
4.168740E+00	3.885710E+00	2.171410E+00
4.120250E+00	3.862950E+00	2.097140E+00
4.152950E+00	3.982190E+00	2.249670E+00
4.192760E+00	4.010170E+00	2.326730E+00
4.211930E+00	4.020930E+00	2.391180E+00
4.093460E+00	3.920250E+00	2.131570E+00
4.071500E+00	3.980130E+00	2.179520E+00
4.088690E+00	4.010170E+00	2.218790E+00
4.094580E+00	4.037730E+00	2.256530E+00
4.159870E+00	4.034240E+00	2.316450E+00
4.044590E+00	4.014300E+00	2.194440E+00
4.534680E+00	3.450480E+00	2.266610E+00
4.485020E+00	3.427090E+00	2.165210E+00
4.499180E+00	3.503570E+00	2.252280E+00
4.486970E+00	3.585830E+00	2.320670E+00
4.550550E+00	3.497340E+00	2.336670E+00
4.483970E+00	3.681740E+00	2.430990E+00
4.553770E+00	3.578280E+00	2.451720E+00
4.484820E+00	3.760480E+00	2.527320E+00
4.565890E+00	3.687280E+00	2.581170E+00
4.518240E+00	3.773650E+00	2.623920E+00
4.422740E+00	3.547860E+00	2.178350E+00
4.388400E+00	3.481050E+00	2.044830E+00
4.386880E+00	3.689130E+00	2.261940E+00
4.421100E+00	3.771260E+00	2.423850E+00
4.440660E+00	3.809990E+00	2.507430E+00
4.466270E+00	3.827310E+00	2.596720E+00
4.306550E+00	3.484530E+00	1.959180E+00
4.223280E+00	3.454600E+00	1.836900E+00
4.244130E+00	3.529700E+00	1.937080E+00
4.291950E+00	3.595230E+00	2.052760E+00
4.376830E+00	3.874290E+00	2.484250E+00
4.367330E+00	3.939920E+00	2.595590E+00
4.431590E+00	3.888690E+00	2.659540E+00
4.389790E+00	3.943440E+00	2.691350E+00
4.175850E+00	3.568380E+00	1.900750E+00
4.125120E+00	3.515330E+00	1.786350E+00
4.144040E+00	3.702570E+00	1.987280E+00
4.287100E+00	3.983920E+00	2.499700E+00
4.332860E+00	3.989450E+00	2.642940E+00
4.059950E+00	3.594920E+00	1.816790E+00
3.983370E+00	3.737310E+00	1.895330E+00
4.058460E+00	3.831760E+00	2.036600E+00
4.212550E+00	4.058980E+00	2.474660E+00
4.264300E+00	4.056260E+00	2.600510E+00
3.962380E+00	3.846240E+00	1.976330E+00
3.917600E+00	3.811120E+00	1.906570E+00
3.991190E+00	3.957740E+00	2.094420E+00
4.129180E+00	4.079070E+00	2.358200E+00
4.162580E+00	4.140300E+00	2.518060E+00
4.195040E+00	4.153120E+00	2.619600E+00
4.237960E+00	4.112740E+00	2.666530E+00
4.205290E+00	4.163420E+00	2.696730E+00
3.890000E+00	3.889820E+00	1.944600E+00
3.863570E+00	4.001160E+00	2.027890E+00
3.933290E+00	4.031770E+00	2.112510E+00
3.998380E+00	4.067020E+00	2.212690E+00
4.036570E+00	4.146730E+00	2.351910E+00
4.049890E+00	4.202220E+00	2.451960E+00
4.106680E+00	4.206010E+00	2.537240E+00
4.158760E+00	4.186440E+00	2.608060E+00
3.886240E+00	4.080330E+00	2.116850E+00
3.820010E+00	4.063100E+00	2.057410E+00
3.913270E+00	4.161920E+00	2.214600E+00
3.954330E+00	4.228220E+00	2.349580E+00
4.002870E+00	4.242320E+00	2.438080E+00
4.039060E+00	4.252000E+00	2.525420E+00
3.812420E+00	4.123360E+00	2.103310E+00
3.824040E+00	4.190300E+00	2.176380E+00
3.875000E+00	4.222470E+00	2.252080E+00
3.875810E+00	4.257600E+00	2.297880E+00
3.892280E+00	4.283670E+00	2.358160E+00
3.963190E+00	4.277880E+00	2.438680E+00
3.813120E+00	4.245470E+00	2.244510E+00
3.846750E+00	4.278370E+00	2.307390E+00
4.767850E+00	3.485350E+00	2.673470E+00
4.737220E+00	3.450950E+00	2.597430E+00
4.726580E+00	3.516250E+00	2.624600E+00
4.724890E+00	3.564130E+00	2.677600E+00
4.673150E+00	3.301920E+00	2.370330E+00
4.647370E+00	3.239960E+00	2.280190E+00
4.592010E+00	3.380210E+00	2.315380E+00
4.607880E+00	3.479450E+00	2.429870E+00
4.682380E+00	3.389590E+00	2.475170E+00
4.659110E+00	3.556340E+00	2.573550E+00
4.633080E+00	3.650520E+00	2.628620E+00
4.675160E+00	3.643560E+00	2.685910E+00
4.622010E+00	3.698720E+00	2.683040E+00
4.600930E+00	3.187290E+00	2.181660E+00
4.553910E+00	3.166680E+00	2.041240E+00
4.548680E+00	3.290550E+00	2.155390E+00
4.509070E+00	3.817630E+00	2.689060E+00
4.566200E+00	3.765840E+00	2.714100E+00
4.535120E+00	3.818060E+00	2.749870E+00
4.463730E+00	3.159310E+00	1.875740E+00
4.368300E+00	3.114650E+00	1.720940E+00
4.380050E+00	3.232950E+00	1.817350E+00
4.408850E+00	3.333760E+00	1.944020E+00
4.476110E+00	3.849930E+00	2.676440E+00
4.494680E+00	3.855690E+00	2.751500E+00
4.266230E+00	3.303700E+00	1.746040E+00
4.182160E+00	3.215370E+00	1.585260E+00
4.375840E+00	3.978300E+00	2.752660E+00
4.446190E+00	3.916380E+00	2.800620E+00
4.408970E+00	3.971400E+00	2.844780E+00
4.057210E+00	3.230860E+00	1.498490E+00
3.941270E+00	3.198000E+00	1.378610E+00
3.974140E+00	3.304070E+00	1.488920E+00
4.047270E+00	3.413260E+00	1.629360E+00
4.318800E+00	4.031490E+00	2.711860E+00
4.361680E+00	4.017310E+00	2.813610E+00
3.884110E+00	3.358690E+00	1.450010E+00
3.828770E+00	3.296310E+00	1.338640E+00
3.841790E+00	3.507110E+00	1.533070E+00
3.915730E+00	3.617970E+00	1.720730E+00
4.281370E+00	4.069960E+00	2.686600E+00
4.302230E+00	4.074870E+00	2.770590E+00
3.757200E+00	3.396090E+00	1.371500E+00
3.684080E+00	3.568640E+00	1.485560E+00
3.793020E+00	3.637650E+00	1.624380E+00
3.839300E+00	3.770630E+00	1.796930E+00
4.226380E+00	4.160690E+00	2.760290E+00
4.251460E+00	4.132850E+00	2.775380E+00
4.236930E+00	4.159760E+00	2.796640E+00
3.708890E+00	3.710370E+00	1.623720E+00
3.626420E+00	3.666080E+00	1.531560E+00
3.709150E+00	3.825160E+00	1.754130E+00
3.783350E+00	3.911070E+00	1.886720E+00
4.105250E+00	4.231640E+00	2.602500E+00
4.156930E+00	4.211400E+00	2.688670E+00
4.208770E+00	4.181230E+00	2.770120E+00
3.614270E+00	3.762590E+00	1.601170E+00
3.624480E+00	3.864760E+00	1.731660E+00
3.694650E+00	3.930680E+00	1.826630E+00
3.738560E+00	4.045830E+00	1.981330E+00
4.068810E+00	4.259960E+00	2.598660E+00
4.088910E+00	4.264320E+00	2.674530E+00
3.620030E+00	3.973340E+00	1.812210E+00
3.637820E+00	4.069190E+00	1.934310E+00
3.681720E+00	4.116910E+00	2.009240E+00
3.735610E+00	4.181490E+00	2.101470E+00
3.900270E+00	4.321830E+00	2.445880E+00
3.976330E+00	4.307900E+00	2.543650E+00
4.035650E+00	4.283750E+00	2.602740E+00
3.625280E+00	4.157880E+00	2.022430E+00
3.676700E+00	4.234730E+00	2.127200E+00
3.681890E+00	4.273070E+00	2.192820E+00
3.737190E+00	4.263670E+00	2.217240E+00
3.811710E+00	4.304710E+00	2.340580E+00
3.841000E+00	4.350840E+00	2.453670E+00
3.901910E+00	4.368350E+00	2.571330E+00
3.706400E+00	4.316360E+00	2.284810E+00
3.772540E+00	4.362260E+00	2.407690E+00
3.818840E+00	4.384560E+00	2.510520E+00
4.846290E+00	3.372100E+00	2.708600E+00
4.836280E+00	3.315360E+00	2.669010E+00
4.794540E+00	3.397460E+00	2.664440E+00
4.831510E+00	3.440230E+00	2.732390E+00
4.795440E+00	3.027050E+00	2.441680E+00
4.761350E+00	2.973450E+00	2.353400E+00
4.760800E+00	3.070620E+00	2.393540E+00
4.730630E+00	3.212930E+00	2.434480E+00
4.807470E+00	3.102340E+00	2.504550E+00
4.766920E+00	3.333180E+00	2.580730E+00
4.816820E+00	3.221260E+00	2.590770E+00
4.732920E+00	3.629260E+00	2.766500E+00
4.787410E+00	3.539880E+00	2.757860E+00
4.738220E+00	3.671160E+00	2.828930E+00
4.795580E+00	3.619520E+00	2.870350E+00
4.748940E+00	3.705340E+00	2.898970E+00
4.719510E+00	2.926010E+00	2.221930E+00
4.690190E+00	2.853960E+00	2.086040E+00
4.671700E+00	2.949840E+00	2.115690E+00
4.680420E+00	3.075670E+00	2.227110E+00
4.668140E+00	3.725620E+00	2.805110E+00
4.646470E+00	3.798900E+00	2.897530E+00
4.716980E+00	3.769790E+00	2.945750E+00
4.675190E+00	3.820290E+00	2.971730E+00
4.610280E+00	2.798380E+00	1.911610E+00
4.528190E+00	2.717440E+00	1.757040E+00
4.552410E+00	2.835560E+00	1.805150E+00
4.572250E+00	2.966190E+00	1.925500E+00
4.566860E+00	3.821680E+00	2.829140E+00
4.611650E+00	3.847870E+00	2.938260E+00
4.445010E+00	2.897590E+00	1.694550E+00
4.346000E+00	2.786600E+00	1.555480E+00
4.508120E+00	3.871710E+00	2.826190E+00
4.529360E+00	3.891120E+00	2.910420E+00
4.208340E+00	2.775790E+00	1.404540E+00
4.066780E+00	2.724610E+00	1.282810E+00
4.110340E+00	2.861510E+00	1.331850E+00
4.182530E+00	2.996830E+00	1.451780E+00
4.407380E+00	4.004510E+00	2.903290E+00
4.463460E+00	3.959470E+00	2.931730E+00
4.442490E+00	4.001100E+00	2.964020E+00
3.971400E+00	2.974290E+00	1.284100E+00
3.824190E+00	2.872900E+00	1.134760E+00
4.356850E+00	4.054590E+00	2.877190E+00
4.410740E+00	4.039410E+00	2.963560E+00
3.749740E+00	3.182180E+00	1.237630E+00
3.604980E+00	3.037610E+00	1.120660E+00
4.303940E+00	4.103200E+00	2.850140E+00
4.348800E+00	4.096350E+00	2.940150E+00
3.556060E+00	3.250240E+00	1.204110E+00
3.430280E+00	3.183160E+00	1.135840E+00
3.606560E+00	3.416950E+00	1.311450E+00
4.256160E+00	4.158990E+00	2.874690E+00
3.450850E+00	3.390850E+00	1.240540E+00
3.312950E+00	3.340730E+00	1.207990E+00
3.516010E+00	3.611630E+00	1.430880E+00
4.167510E+00	4.230810E+00	2.795270E+00
4.207040E+00	4.222010E+00	2.898480E+00
3.354200E+00	3.511170E+00	1.303450E+00
3.262660E+00	3.437980E+00	1.258710E+00
3.370670E+00	3.670950E+00	1.441710E+00
3.501580E+00	3.838280E+00	1.628480E+00
4.089660E+00	4.298590E+00	2.777150E+00
4.150750E+00	4.278860E+00	2.871760E+00
3.252400E+00	3.552500E+00	1.333320E+00
3.272930E+00	3.690000E+00	1.445330E+00
3.361690E+00	3.795600E+00	1.534610E+00
3.393130E+00	3.913080E+00	1.665880E+00
3.520360E+00	4.039940E+00	1.828240E+00
4.004170E+00	4.334070E+00	2.681800E+00
4.044040E+00	4.337640E+00	2.778960E+00
4.076110E+00	4.345320E+00	2.865890E+00
3.273310E+00	3.816320E+00	1.545220E+00
3.309800E+00	3.939680E+00	1.675430E+00
3.397160E+00	4.015350E+00	1.754550E+00
3.443220E+00	4.098400E+00	1.860540E+00
3.524140E+00	4.162510E+00	1.991910E+00
3.607860E+00	4.260860E+00	2.144360E+00
3.938220E+00	4.383280E+00	2.662760E+00
3.948300E+00	4.405250E+00	2.743580E+00
4.008450E+00	4.374010E+00	2.796520E+00
3.324490E+00	4.061530E+00	1.784460E+00
3.430240E+00	4.173140E+00	1.961690E+00
3.507210E+00	4.236760E+00	2.061310E+00
3.534350E+00	4.284730E+00	2.147840E+00
3.576910E+00	4.303160E+00	2.208840E+00
3.624610E+00	4.335390E+00	2.278760E+00
3.696840E+00	4.383880E+00	2.381210E+00
3.757110E+00	4.408860E+00	2.495500E+00
3.814920E+00	4.429170E+00	2.606390E+00
3.889440E+00	4.417500E+00	2.667290E+00
3.538140E+00	4.335680E+00	2.247810E+00
3.611520E+00	4.399940E+00	2.366100E+00
3.686120E+00	4.436820E+00	2.473910E+00
3.739370E+00	4.451920E+00	2.558210E+00
4.899530E+00	2.919460E+00	2.575530E+00
4.871390E+00	2.844140E+00	2.484670E+00
4.839490E+00	2.975730E+00	2.502680E+00
4.869850E+00	3.116790E+00	2.614250E+00
4.914740E+00	3.011720E+00	2.639350E+00
4.879250E+00	3.232650E+00	2.674440E+00
4.927410E+00	3.151910E+00	2.714170E+00
4.900160E+00	3.337210E+00	2.769250E+00
4.861450E+00	3.504720E+00	2.837100E+00
4.926260E+00	3.445310E+00	2.877240E+00
4.858680E+00	3.578100E+00	2.905020E+00
4.920570E+00	3.544580E+00	2.950650E+00
4.865670E+00	3.627000E+00	2.963790E+00
4.808970E+00	2.776430E+00	2.394800E+00
4.764810E+00	2.709640E+00	2.294090E+00
4.777690E+00	2.832880E+00	2.306320E+00
4.766170E+00	3.735420E+00	2.965660E+00
4.820840E+00	3.696930E+00	2.997020E+00
4.777110E+00	3.757720E+00	3.034320E+00
4.729170E+00	2.634810E+00	2.169280E+00
4.682170E+00	2.561850E+00	2.031960E+00
4.689880E+00	2.691980E+00	2.044740E+00
4.657830E+00	3.856210E+00	3.025110E+00
4.732290E+00	3.813390E+00	3.065880E+00
4.693460E+00	3.863280E+00	3.101470E+00
4.591480E+00	2.493430E+00	1.902050E+00
4.492540E+00	2.435560E+00	1.743760E+00
4.571250E+00	2.564600E+00	1.823370E+00
4.596200E+00	3.888570E+00	2.995950E+00
4.629940E+00	3.902080E+00	3.084310E+00
4.337410E+00	2.597900E+00	1.529970E+00
4.278560E+00	2.426330E+00	1.500580E+00
4.545530E+00	3.937910E+00	3.024250E+00
4.541320E+00	3.972800E+00	3.072390E+00
4.587110E+00	3.957770E+00	3.110790E+00
4.552290E+00	3.998230E+00	3.110520E+00
4.162670E+00	2.371930E+00	1.381080E+00
4.006020E+00	2.429570E+00	1.252320E+00
4.122010E+00	2.511990E+00	1.330220E+00
4.485380E+00	4.008820E+00	3.042070E+00
4.475330E+00	4.075110E+00	3.102710E+00
4.537760E+00	4.048320E+00	3.134040E+00
4.519810E+00	4.088400E+00	3.148330E+00
3.914090E+00	2.609520E+00	1.145790E+00
3.811610E+00	2.426850E+00	1.068720E+00
4.413110E+00	4.078110E+00	3.033060E+00
4.417720E+00	4.120620E+00	3.099010E+00
4.484720E+00	4.120180E+00	3.155190E+00
3.688680E+00	2.745730E+00	1.044060E+00
3.525530E+00	2.658430E+00	9.985300E-01
4.339330E+00	4.144090E+00	3.029100E+00
4.381170E+00	4.152780E+00	3.101290E+00
4.420930E+00	4.173170E+00	3.166750E+00
3.455490E+00	2.938900E+00	1.057560E+00
3.301800E+00	2.862620E+00	1.040990E+00
4.255610E+00	4.196740E+00	2.982690E+00
4.296740E+00	4.193620E+00	3.061630E+00
4.347400E+00	4.181950E+00	3.113050E+00
3.279630E+00	3.132440E+00	1.108980E+00
3.138480E+00	3.064000E+00	1.118940E+00
4.201130E+00	4.257130E+00	2.962400E+00
4.246480E+00	4.237510E+00	3.049830E+00
3.171080E+00	3.350370E+00	1.227680E+00
3.036870E+00	3.221080E+00	1.212620E+00
4.144730E+00	4.318750E+00	2.944870E+00
4.193050E+00	4.297400E+00	3.033620E+00
3.056420E+00	3.389700E+00	1.270830E+00
2.997660E+00	3.315930E+00	1.264580E+00
3.143850E+00	3.609400E+00	1.408070E+00
4.102740E+00	4.356410E+00	2.941990E+00
4.131240E+00	4.364340E+00	3.025710E+00
3.004400E+00	3.438910E+00	1.331910E+00
3.036390E+00	3.605180E+00	1.439420E+00
3.092780E+00	3.714450E+00	1.492340E+00
3.177400E+00	3.879170E+00	1.622760E+00
3.975760E+00	4.411680E+00	2.815160E+00
4.006630E+00	4.417840E+00	2.888840E+00
4.065980E+00	4.391400E+00	2.950450E+00
3.034740E+00	3.741180E+00	1.531060E+00
3.071580E+00	3.890370E+00	1.654780E+00
3.130470E+00	3.969390E+00	1.704050E+00
3.202030E+00	4.061840E+00	1.771110E+00
3.320330E+00	4.171650E+00	1.938730E+00
3.435850E+00	4.278100E+00	2.086360E+00
3.849050E+00	4.446360E+00	2.681280E+00
3.873760E+00	4.463440E+00	2.750980E+00
3.941500E+00	4.450460E+00	2.829390E+00
3.075040E+00	4.024490E+00	1.750570E+00
3.197570E+00	4.163550E+00	1.908520E+00
3.304800E+00	4.264490E+00	2.042040E+00
3.378650E+00	4.317210E+00	2.147450E+00
3.389430E+00	4.347650E+00	2.212040E+00
3.448910E+00	4.347690E+00	2.226000E+00
3.513160E+00	4.413820E+00	2.340220E+00
3.597790E+00	4.469020E+00	2.476810E+00
3.686290E+00	4.479000E+00	2.548670E+00
3.737310E+00	4.498690E+00	2.634060E+00
3.812860E+00	4.473780E+00	2.694200E+00
3.414130E+00	4.391770E+00	2.279960E+00
3.452990E+00	4.450750E+00	2.358590E+00
3.512170E+00	4.472040E+00	2.419560E+00
3.532490E+00	4.503270E+00	2.483410E+00
3.572530E+00	4.528840E+00	2.550720E+00
3.650450E+00	4.515600E+00	2.578280E+00
3.463420E+00	4.501760E+00	2.443180E+00
3.515060E+00	4.528930E+00	2.510950E+00
4.986510E+00	2.991910E+00	2.810420E+00
4.982000E+00	2.926660E+00	2.766770E+00
4.970530E+00	3.031060E+00	2.749650E+00
4.962080E+00	3.196220E+00	2.820110E+00
4.996780E+00	3.075970E+00	2.852280E+00
4.961130E+00	3.342290E+00	2.890430E+00
4.999650E+00	3.220520E+00	2.923150E+00
4.968240E+00	3.452680E+00	2.950340E+00
5.014870E+00	3.357180E+00	3.001640E+00
4.969060E+00	3.509020E+00	2.989350E+00
4.993980E+00	3.469040E+00	3.014190E+00
4.970780E+00	3.542280E+00	3.057610E+00
4.900840E+00	2.751020E+00	2.573990E+00
4.866480E+00	2.660670E+00	2.486460E+00
4.844570E+00	2.742600E+00	2.464800E+00
4.940620E+00	2.861980E+00	2.637400E+00
4.874760E+00	3.661100E+00	3.023840E+00
4.914450E+00	3.618900E+00	3.043870E+00
4.886240E+00	3.679580E+00	3.091480E+00
4.801390E+00	2.594330E+00	2.401200E+00
4.736400E+00	2.528600E+00	2.300670E+00
4.765430E+00	2.610100E+00	2.288490E+00
4.784420E+00	3.780410E+00	3.098850E+00
4.835300E+00	3.744960E+00	3.133400E+00
4.794590E+00	3.805710E+00	3.157490E+00
4.690670E+00	2.436900E+00	2.165430E+00
4.641170E+00	2.352930E+00	2.048090E+00
4.660220E+00	2.449630E+00	2.026190E+00
4.691870E+00	3.895400E+00	3.151310E+00
4.758030E+00	3.860410E+00	3.186420E+00
4.724130E+00	3.914120E+00	3.221220E+00
4.526720E+00	2.273170E+00	1.942340E+00
4.432720E+00	2.231580E+00	1.774270E+00
4.521270E+00	2.332250E+00	1.846990E+00
4.659440E+00	3.945580E+00	3.174400E+00
4.668570E+00	3.981780E+00	3.218120E+00
4.709810E+00	3.956540E+00	3.261750E+00
4.683590E+00	4.002850E+00	3.265940E+00
4.314970E+00	2.300540E+00	1.586740E+00
4.268780E+00	2.148640E+00	1.611630E+00
4.619510E+00	4.018500E+00	3.192480E+00
4.634090E+00	4.071570E+00	3.241740E+00
4.672720E+00	4.047340E+00	3.292890E+00
4.650440E+00	4.097380E+00	3.294050E+00
4.066800E+00	2.267730E+00	1.348380E+00
4.577430E+00	4.106920E+00	3.214230E+00
4.574540E+00	4.177730E+00	3.273730E+00
4.636430E+00	4.144310E+00	3.323750E+00
4.615790E+00	4.193110E+00	3.336440E+00
3.859750E+00	2.219540E+00	1.184790E+00
3.710560E+00	2.247370E+00	1.098360E+00
3.756760E+00	2.316500E+00	1.078100E+00
4.505750E+00	4.165680E+00	3.213140E+00
4.516360E+00	4.213320E+00	3.269000E+00
4.570160E+00	4.225050E+00	3.325380E+00
3.614680E+00	2.406180E+00	1.026380E+00
3.509350E+00	2.273860E+00	1.046890E+00
4.465870E+00	4.204730E+00	3.228120E+00
4.469340E+00	4.234340E+00	3.274390E+00
4.504020E+00	4.260640E+00	3.343700E+00
3.379660E+00	2.581150E+00	1.007080E+00
3.223740E+00	2.523940E+00	1.045830E+00
4.295990E+00	4.228220E+00	3.126230E+00
4.356870E+00	4.225970E+00	3.191180E+00
4.418090E+00	4.233350E+00	3.250500E+00
4.445510E+00	4.257810E+00	3.314110E+00
3.156860E+00	2.797540E+00	1.064070E+00
3.015090E+00	2.743620E+00	1.098600E+00
4.239720E+00	4.280050E+00	3.118930E+00
4.288630E+00	4.278580E+00	3.222920E+00
3.005880E+00	2.997800E+00	1.145760E+00
2.898200E+00	2.943130E+00	1.196030E+00
4.187920E+00	4.333600E+00	3.099470E+00
4.220560E+00	4.329310E+00	3.176590E+00
2.930030E+00	3.214100E+00	1.262780E+00
2.849660E+00	3.071840E+00	1.252130E+00
4.157980E+00	4.367830E+00	3.095220E+00
4.177110E+00	4.366630E+00	3.140760E+00
2.829300E+00	3.213410E+00	1.330000E+00
2.801730E+00	3.393780E+00	1.430510E+00
2.927140E+00	3.498650E+00	1.431070E+00
4.035510E+00	4.428770E+00	2.961930E+00
4.066180E+00	4.434770E+00	3.035050E+00
4.134210E+00	4.400960E+00	3.110750E+00
2.853510E+00	3.570340E+00	1.512390E+00
2.796040E+00	3.501760E+00	1.511470E+00
2.939980E+00	3.795070E+00	1.626440E+00
3.885110E+00	4.510300E+00	2.851960E+00
3.959870E+00	4.492380E+00	2.923610E+00
4.012570E+00	4.461390E+00	2.974450E+00
2.806710E+00	3.637060E+00	1.577300E+00
2.839260E+00	3.797370E+00	1.672080E+00
2.889340E+00	3.894110E+00	1.709330E+00
2.945740E+00	4.016190E+00	1.769360E+00
3.069790E+00	4.147660E+00	1.890540E+00
3.184870E+00	4.258240E+00	2.017440E+00
3.304900E+00	4.340470E+00	2.175840E+00
3.786900E+00	4.539530E+00	2.783330E+00
3.847740E+00	4.548470E+00	2.874240E+00
3.899190E+00	4.566150E+00	2.964890E+00
2.834110E+00	3.930170E+00	1.752050E+00
2.876940E+00	4.064120E+00	1.841540E+00
2.969260E+00	4.135480E+00	1.894610E+00
3.054200E+00	4.235020E+00	1.995230E+00
3.157780E+00	4.324550E+00	2.107500E+00
3.240830E+00	4.380070E+00	2.233650E+00
3.352340E+00	4.440930E+00	2.333110E+00
3.641320E+00	4.576940E+00	2.672000E+00
3.712280E+00	4.594850E+00	2.775920E+00
3.742190E+00	4.620990E+00	2.855690E+00
3.815670E+00	4.587120E+00	2.901710E+00
2.912040E+00	4.190240E+00	1.970810E+00
3.030880E+00	4.305810E+00	2.085670E+00
3.135600E+00	4.373010E+00	2.206990E+00
3.235770E+00	4.440010E+00	2.314260E+00
3.301250E+00	4.488580E+00	2.390470E+00
3.313870E+00	4.523890E+00	2.448260E+00
3.379830E+00	4.517200E+00	2.451310E+00
3.491700E+00	4.566300E+00	2.557140E+00
3.535210E+00	4.624090E+00	2.662680E+00
3.581720E+00	4.656900E+00	2.752900E+00
3.664650E+00	4.636400E+00	2.790110E+00
3.351050E+00	4.577620E+00	2.528630E+00
3.446340E+00	4.643130E+00	2.624290E+00
3.501990E+00	4.671470E+00	2.703310E+00
5.066730E+00	3.190180E+00	3.047510E+00
5.061840E+00	3.139050E+00	3.024690E+00
5.048020E+00	3.225780E+00	3.007720E+00
5.052850E+00	3.301700E+00	3.043710E+00
5.069560E+00	3.249800E+00	3.072620E+00
5.048690E+00	3.349630E+00	3.111190E+00
4.970290E+00	2.700170E+00	2.741450E+00
4.936950E+00	2.633650E+00	2.670040E+00
4.930440E+00	2.729970E+00	2.660530E+00
4.991400E+00	2.839520E+00	2.744100E+00
4.985890E+00	2.777830E+00	2.793850E+00
4.999100E+00	2.925310E+00	2.857890E+00
5.036730E+00	3.085480E+00	2.952070E+00
5.017090E+00	3.456350E+00	3.089630E+00
5.003270E+00	3.535050E+00	3.148920E+00
4.886960E+00	2.573950E+00	2.596030E+00
4.821450E+00	2.512970E+00	2.519380E+00
4.849410E+00	2.583710E+00	2.502430E+00
4.956610E+00	3.629900E+00	3.168880E+00
4.907810E+00	3.703530E+00	3.172850E+00
4.937470E+00	3.692110E+00	3.218560E+00
4.905450E+00	3.737190E+00	3.248040E+00
4.753480E+00	2.450880E+00	2.441230E+00
4.702670E+00	2.374630E+00	2.349040E+00
4.724760E+00	2.445740E+00	2.317490E+00
4.811820E+00	3.830190E+00	3.218430E+00
4.847380E+00	3.796190E+00	3.232510E+00
4.825460E+00	3.841160E+00	3.297010E+00
4.637800E+00	2.270580E+00	2.237550E+00
4.571830E+00	2.224380E+00	2.126050E+00
4.617270E+00	2.288900E+00	2.119520E+00
4.743620E+00	3.925100E+00	3.280280E+00
4.774650E+00	3.894330E+00	3.291370E+00
4.761440E+00	3.936640E+00	3.354390E+00
4.471390E+00	2.164320E+00	1.933790E+00
4.700690E+00	4.018170E+00	3.318410E+00
4.724000E+00	3.987870E+00	3.338980E+00
4.724340E+00	4.036300E+00	3.389310E+00
4.287370E+00	2.082860E+00	1.715020E+00
4.159350E+00	2.018880E+00	1.628010E+00
4.197460E+00	2.078610E+00	1.592630E+00
4.670120E+00	4.116000E+00	3.348180E+00
4.691250E+00	4.085150E+00	3.369670E+00
4.692170E+00	4.135190E+00	3.418740E+00
4.041620E+00	2.102390E+00	1.434180E+00
3.953490E+00	1.988020E+00	1.422910E+00
4.620340E+00	4.228380E+00	3.385660E+00
4.657570E+00	4.184960E+00	3.401160E+00
4.660750E+00	4.226740E+00	3.449730E+00
3.785250E+00	2.081720E+00	1.205100E+00
4.573020E+00	4.268400E+00	3.385230E+00
4.626420E+00	4.273380E+00	3.446760E+00
3.591710E+00	2.073770E+00	1.147790E+00
3.443910E+00	2.042890E+00	1.141870E+00
3.468210E+00	2.146670E+00	1.081090E+00
4.537320E+00	4.293160E+00	3.394420E+00
4.566430E+00	4.321620E+00	3.461960E+00
3.307210E+00	2.277210E+00	1.070530E+00
3.163920E+00	2.238030E+00	1.136040E+00
4.356420E+00	4.268590E+00	3.290160E+00
4.406580E+00	4.269380E+00	3.324100E+00
4.442170E+00	4.303890E+00	3.398210E+00
4.502770E+00	4.314080E+00	3.422370E+00
3.070530E+00	2.489750E+00	1.097670E+00
2.941460E+00	2.463020E+00	1.179060E+00
4.313810E+00	4.287910E+00	3.300680E+00
4.329720E+00	4.309590E+00	3.367030E+00
4.380680E+00	4.301060E+00	3.378720E+00
2.897860E+00	2.710640E+00	1.174530E+00
2.788980E+00	2.679340E+00	1.240760E+00
4.241460E+00	4.334990E+00	3.255790E+00
4.281460E+00	4.316760E+00	3.316110E+00
2.781650E+00	2.941810E+00	1.262780E+00
2.726610E+00	2.810610E+00	1.291970E+00
4.180660E+00	4.401570E+00	3.216740E+00
2.684190E+00	2.945010E+00	1.349130E+00
2.641740E+00	3.141070E+00	1.451160E+00
2.734980E+00	3.172450E+00	1.381460E+00
4.092190E+00	4.471070E+00	3.142360E+00
4.135320E+00	4.492720E+00	3.253250E+00
2.713650E+00	3.414740E+00	1.510820E+00
2.611270E+00	3.313500E+00	1.551090E+00
4.002190E+00	4.523860E+00	3.059480E+00
4.049320E+00	4.522810E+00	3.134910E+00
4.076300E+00	4.525020E+00	3.187070E+00
2.654480E+00	3.474900E+00	1.608770E+00
2.601520E+00	3.416690E+00	1.613990E+00
2.719520E+00	3.711610E+00	1.675700E+00
3.939700E+00	4.583590E+00	3.053860E+00
3.963170E+00	4.610600E+00	3.132720E+00
4.029630E+00	4.561270E+00	3.159790E+00
2.609360E+00	3.549080E+00	1.671590E+00
2.625210E+00	3.713280E+00	1.732700E+00
2.682260E+00	3.828630E+00	1.777330E+00
2.749990E+00	4.004990E+00	1.855290E+00
3.782830E+00	4.627580E+00	2.928930E+00
3.822490E+00	4.643340E+00	3.014130E+00
3.896100E+00	4.625480E+00	3.071440E+00
2.629920E+00	3.857130E+00	1.831610E+00
2.652320E+00	4.003920E+00	1.901050E+00
2.704450E+00	4.089780E+00	1.938180E+00
2.775680E+00	4.213550E+00	2.031440E+00
2.924900E+00	4.293940E+00	2.089610E+00
3.018320E+00	4.363090E+00	2.195770E+00
3.128390E+00	4.435340E+00	2.303220E+00
3.226920E+00	4.517950E+00	2.419570E+00
3.627990E+00	4.671890E+00	2.810790E+00
3.662920E+00	4.691340E+00	2.869350E+00
3.743700E+00	4.674590E+00	2.948680E+00
2.651410E+00	4.107730E+00	1.975760E+00
2.683950E+00	4.201720E+00	2.051940E+00
2.725850E+00	4.246670E+00	2.084700E+00
2.752750E+00	4.291460E+00	2.139800E+00
2.880660E+00	4.345770E+00	2.184170E+00
3.013930E+00	4.429450E+00	2.297980E+00
3.111850E+00	4.485580E+00	2.377700E+00
3.143890E+00	4.533780E+00	2.442290E+00
3.193680E+00	4.561280E+00	2.475520E+00
3.249230E+00	4.598830E+00	2.527270E+00
3.328810E+00	4.679970E+00	2.629580E+00
3.437490E+00	4.697480E+00	2.689650E+00
3.495990E+00	4.726450E+00	2.774560E+00
3.588820E+00	4.703830E+00	2.825340E+00
2.682610E+00	4.244890E+00	2.108320E+00
3.149120E+00	4.596490E+00	2.512950E+00
3.228250E+00	4.659450E+00	2.580130E+00
3.246330E+00	4.705720E+00	2.625230E+00
3.280000E+00	4.723990E+00	2.654780E+00
3.304750E+00	4.749600E+00	2.702180E+00
3.392830E+00	4.737390E+00	2.722920E+00
3.238200E+00	4.739200E+00	2.660010E+00
5.070600E+00	3.049750E+00	3.077390E+00
5.053180E+00	2.997680E+00	3.061760E+00
5.064060E+00	3.060620E+00	3.029600E+00
5.071680E+00	3.132970E+00	3.093580E+00
5.086760E+00	3.253260E+00	3.151860E+00
5.085990E+00	3.343760E+00	3.195360E+00
4.948860E+00	2.575030E+00	2.769580E+00
4.899050E+00	2.510670E+00	2.712460E+00
4.904810E+00	2.562120E+00	2.668500E+00
4.985300E+00	2.659420E+00	2.801360E+00
5.017410E+00	2.801950E+00	2.903210E+00
5.038560E+00	2.942440E+00	2.986900E+00
5.056410E+00	3.459450E+00	3.212510E+00
5.016080E+00	3.556500E+00	3.215170E+00
5.038880E+00	3.535500E+00	3.257110E+00
5.006700E+00	3.594020E+00	3.287440E+00
4.844250E+00	2.451720E+00	2.648920E+00
4.773840E+00	2.404660E+00	2.600970E+00
4.803040E+00	2.450060E+00	2.551050E+00
4.959000E+00	3.675130E+00	3.277010E+00
4.936260E+00	3.724640E+00	3.354030E+00
4.707650E+00	2.333200E+00	2.537350E+00
4.661190E+00	2.276960E+00	2.432920E+00
4.688270E+00	2.334550E+00	2.426220E+00
4.881530E+00	3.784100E+00	3.333790E+00
4.865400E+00	3.827310E+00	3.390990E+00
4.586080E+00	2.196060E+00	2.245850E+00
4.826240E+00	3.885550E+00	3.407130E+00
4.804760E+00	3.941280E+00	3.438650E+00
4.464170E+00	2.092820E+00	2.025270E+00
4.356300E+00	2.016230E+00	1.956580E+00
4.331510E+00	2.047630E+00	1.831900E+00
4.780420E+00	3.989610E+00	3.448560E+00
4.769690E+00	4.042800E+00	3.482330E+00
4.267270E+00	1.960180E+00	1.890780E+00
4.141460E+00	1.894200E+00	1.785790E+00
4.227360E+00	1.962220E+00	1.776270E+00
4.742490E+00	4.088550E+00	3.483140E+00
4.725980E+00	4.135290E+00	3.513480E+00
4.024950E+00	1.918860E+00	1.579490E+00
3.886180E+00	1.815060E+00	1.531080E+00
4.699440E+00	4.183150E+00	3.512350E+00
4.667000E+00	4.252120E+00	3.528540E+00
3.750090E+00	1.918190E+00	1.326330E+00
3.684750E+00	1.822920E+00	1.407640E+00
4.626120E+00	4.313630E+00	3.521540E+00
4.655810E+00	4.292990E+00	3.571780E+00
4.638420E+00	4.321450E+00	3.578020E+00
3.580770E+00	1.800750E+00	1.381040E+00
3.424100E+00	1.814160E+00	1.351390E+00
3.532220E+00	1.870840E+00	1.285210E+00
4.589650E+00	4.345420E+00	3.523490E+00
4.604820E+00	4.356430E+00	3.595740E+00
3.279370E+00	2.005070E+00	1.223430E+00
3.133520E+00	1.972180E+00	1.294220E+00
4.472280E+00	4.337500E+00	3.454540E+00
4.495750E+00	4.363010E+00	3.524100E+00
4.551700E+00	4.367050E+00	3.551990E+00
3.022280E+00	2.208940E+00	1.218830E+00
2.900120E+00	2.187930E+00	1.312620E+00
4.360970E+00	4.326740E+00	3.419150E+00
4.390590E+00	4.353530E+00	3.480060E+00
4.443470E+00	4.357770E+00	3.500000E+00
2.823610E+00	2.445990E+00	1.266070E+00
2.719170E+00	2.416130E+00	1.356680E+00
4.236680E+00	4.375280E+00	3.327100E+00
4.286170E+00	4.357140E+00	3.397930E+00
4.334780E+00	4.355080E+00	3.453030E+00
2.676140E+00	2.700220E+00	1.339390E+00
2.601920E+00	2.594440E+00	1.432400E+00
4.192360E+00	4.444700E+00	3.321210E+00
4.239920E+00	4.432280E+00	3.420300E+00
2.580110E+00	2.767910E+00	1.436670E+00
2.512570E+00	2.736150E+00	1.498270E+00
2.599100E+00	2.922230E+00	1.425040E+00
4.166250E+00	4.488290E+00	3.320640E+00
4.188600E+00	4.483770E+00	3.367620E+00
2.519020E+00	2.888340E+00	1.494060E+00
2.476370E+00	2.837660E+00	1.542070E+00
2.539010E+00	3.105370E+00	1.537580E+00
4.075890E+00	4.563270E+00	3.262630E+00
4.143530E+00	4.523900E+00	3.336790E+00
2.449270E+00	2.959020E+00	1.575360E+00
2.430010E+00	3.189680E+00	1.649410E+00
2.533100E+00	3.363040E+00	1.634980E+00
4.012640E+00	4.609100E+00	3.216420E+00
4.031460E+00	4.632750E+00	3.321240E+00
2.450850E+00	3.382400E+00	1.703360E+00
2.401500E+00	3.312810E+00	1.716060E+00
2.512170E+00	3.623920E+00	1.761540E+00
3.858630E+00	4.664100E+00	3.097230E+00
3.896970E+00	4.686840E+00	3.183110E+00
3.968040E+00	4.662960E+00	3.242070E+00
2.408430E+00	3.448370E+00	1.776270E+00
2.420740E+00	3.617920E+00	1.826150E+00
2.470620E+00	3.730060E+00	1.853860E+00
2.537560E+00	3.925750E+00	1.917360E+00
3.676890E+00	4.744730E+00	2.978680E+00
3.754360E+00	4.725710E+00	3.053750E+00
3.820640E+00	4.707810E+00	3.127210E+00
2.421760E+00	3.761280E+00	1.904210E+00
2.446350E+00	3.926050E+00	1.967950E+00
2.498290E+00	4.016550E+00	1.991220E+00
2.577130E+00	4.145970E+00	2.058000E+00
2.786050E+00	4.359600E+00	2.220660E+00
2.892820E+00	4.426580E+00	2.301200E+00
3.026110E+00	4.511350E+00	2.421350E+00
3.557290E+00	4.775340E+00	2.906490E+00
3.628610E+00	4.786300E+00	3.005660E+00
3.682450E+00	4.799740E+00	3.090090E+00
2.452030E+00	4.036810E+00	2.037530E+00
2.496280E+00	4.153660E+00	2.117550E+00
2.562210E+00	4.217770E+00	2.148440E+00
2.658900E+00	4.294720E+00	2.187340E+00
2.760600E+00	4.404850E+00	2.293980E+00
2.874440E+00	4.478550E+00	2.398300E+00
2.948120E+00	4.547270E+00	2.472370E+00
3.041360E+00	4.603810E+00	2.526880E+00
3.148710E+00	4.696770E+00	2.611820E+00
3.380320E+00	4.806710E+00	2.810230E+00
3.462210E+00	4.831720E+00	2.892150E+00
3.484000E+00	4.856870E+00	2.963270E+00
3.580540E+00	4.827750E+00	3.032150E+00
2.520120E+00	4.250880E+00	2.208010E+00
2.630500E+00	4.372000E+00	2.294640E+00
2.746290E+00	4.455110E+00	2.394860E+00
2.848070E+00	4.534020E+00	2.477590E+00
2.940060E+00	4.610960E+00	2.537140E+00
3.027160E+00	4.666000E+00	2.591010E+00
3.058950E+00	4.720860E+00	2.644910E+00
3.118920E+00	4.751520E+00	2.670760E+00
3.209830E+00	4.787110E+00	2.717730E+00
3.257790E+00	4.848950E+00	2.804080E+00
3.307340E+00	4.876120E+00	2.873410E+00
3.404150E+00	4.862540E+00	2.903690E+00
3.070610E+00	4.785050E+00	2.713350E+00
3.169030E+00	4.855040E+00	2.789890E+00
3.231060E+00	4.881600E+00	2.834760E+00
5.056920E+00	2.667690E+00	3.011810E+00
5.038930E+00	2.618770E+00	2.974800E+00
5.036010E+00	2.690440E+00	2.946880E+00
5.055240E+00	2.823310E+00	3.009330E+00
5.053780E+00	2.738110E+00	3.052780E+00
5.057350E+00	2.920450E+00	3.062220E+00
5.070590E+00	2.849690E+00	3.101000E+00
5.063970E+00	2.996830E+00	3.136320E+00
5.104780E+00	3.123130E+00	3.195630E+00
5.121870E+00	3.255680E+00	3.248890E+00
5.104620E+00	3.363310E+00	3.258080E+00
5.131920E+00	3.319980E+00	3.309810E+00
5.101570E+00	3.412950E+00	3.331560E+00
4.922370E+00	2.474410E+00	2.832340E+00
4.880780E+00	2.409820E+00	2.795370E+00
4.879390E+00	2.450420E+00	2.733110E+00
4.960730E+00	2.562200E+00	2.862620E+00
5.054370E+00	3.515310E+00	3.314930E+00
5.025450E+00	3.579220E+00	3.392000E+00
4.799420E+00	2.361690E+00	2.764100E+00
4.735710E+00	2.334910E+00	2.698520E+00
4.765880E+00	2.373880E+00	2.674630E+00
4.983250E+00	3.655520E+00	3.369750E+00
4.966100E+00	3.708680E+00	3.426900E+00
4.674120E+00	2.259210E+00	2.540900E+00
4.923300E+00	3.782560E+00	3.450320E+00
4.881980E+00	3.843100E+00	3.451490E+00
4.904950E+00	3.831400E+00	3.491210E+00
4.884250E+00	3.872300E+00	3.516120E+00
4.553660E+00	2.161690E+00	2.346520E+00
4.487280E+00	2.072390E+00	2.272750E+00
4.472640E+00	2.089570E+00	2.159430E+00
4.816360E+00	3.959440E+00	3.481660E+00
4.843310E+00	3.928560E+00	3.500140E+00
4.829350E+00	3.967590E+00	3.541340E+00
4.417850E+00	2.004760E+00	2.200560E+00
4.321800E+00	1.941450E+00	2.112170E+00
4.345600E+00	1.967810E+00	2.030730E+00
4.775670E+00	4.057880E+00	3.530920E+00
4.804000E+00	4.021210E+00	3.573220E+00
4.776000E+00	4.071540E+00	3.587120E+00
4.226810E+00	1.872400E+00	2.028180E+00
4.075150E+00	1.806720E+00	1.927940E+00
4.184630E+00	1.878090E+00	1.935420E+00
4.726700E+00	4.147140E+00	3.562630E+00
4.747590E+00	4.115360E+00	3.594010E+00
4.727260E+00	4.161230E+00	3.623310E+00
3.968370E+00	1.785510E+00	1.713390E+00
3.825970E+00	1.710070E+00	1.712840E+00
4.676590E+00	4.262380E+00	3.604880E+00
4.698700E+00	4.213180E+00	3.613900E+00
4.698690E+00	4.253340E+00	3.667870E+00
3.691270E+00	1.748690E+00	1.516080E+00
3.634560E+00	1.680440E+00	1.596310E+00
4.662950E+00	4.317640E+00	3.645510E+00
3.536950E+00	1.659290E+00	1.580000E+00
3.380590E+00	1.667940E+00	1.564690E+00
3.489720E+00	1.708040E+00	1.488610E+00
4.634350E+00	4.373130E+00	3.651670E+00
4.655390E+00	4.373260E+00	3.688050E+00
4.639060E+00	4.396930E+00	3.683970E+00
3.248670E+00	1.794420E+00	1.417580E+00
3.102450E+00	1.775290E+00	1.493000E+00
4.517870E+00	4.390780E+00	3.586070E+00
4.548180E+00	4.412780E+00	3.654510E+00
4.611900E+00	4.403760E+00	3.670830E+00
2.995970E+00	1.959370E+00	1.388100E+00
2.874830E+00	1.949210E+00	1.488500E+00
4.414410E+00	4.377700E+00	3.548190E+00
4.437140E+00	4.403800E+00	3.614460E+00
4.488570E+00	4.410430E+00	3.631400E+00
2.788440E+00	2.168520E+00	1.411110E+00
2.686530E+00	2.142570E+00	1.509470E+00
4.293190E+00	4.398800E+00	3.482190E+00
4.332670E+00	4.408510E+00	3.564150E+00
4.386910E+00	4.401100E+00	3.594690E+00
2.634860E+00	2.372570E+00	1.459750E+00
2.550340E+00	2.341840E+00	1.559100E+00
4.268550E+00	4.431780E+00	3.493260E+00
4.285170E+00	4.434440E+00	3.538250E+00
2.519470E+00	2.558880E+00	1.523680E+00
2.440220E+00	2.525750E+00	1.623890E+00
4.189920E+00	4.526130E+00	3.434140E+00
4.248630E+00	4.474080E+00	3.512100E+00
2.424840E+00	2.761840E+00	1.599610E+00
2.346450E+00	2.670290E+00	1.677700E+00
4.104010E+00	4.586010E+00	3.379210E+00
4.145580E+00	4.604930E+00	3.495730E+00
2.337580E+00	2.807690E+00	1.681630E+00
2.304960E+00	2.754390E+00	1.718770E+00
2.347240E+00	2.981840E+00	1.672500E+00
4.062760E+00	4.631430E+00	3.382550E+00
4.085830E+00	4.635870E+00	3.436000E+00
2.276460E+00	2.859800E+00	1.737330E+00
2.243480E+00	3.074730E+00	1.799250E+00
2.338050E+00	3.256320E+00	1.752400E+00
3.932710E+00	4.701830E+00	3.273680E+00
3.972090E+00	4.710060E+00	3.366690E+00
4.040180E+00	4.668460E+00	3.412930E+00
2.251320E+00	3.298910E+00	1.837190E+00
2.167760E+00	3.238050E+00	1.877070E+00
2.328050E+00	3.530520E+00	1.868320E+00
3.763310E+00	4.773870E+00	3.151760E+00
3.820610E+00	4.770370E+00	3.259180E+00
3.897440E+00	4.737790E+00	3.315770E+00
2.209610E+00	3.420040E+00	1.906080E+00
2.147890E+00	3.353010E+00	1.930570E+00
2.239790E+00	3.601640E+00	1.943360E+00
2.341610E+00	3.835680E+00	2.004230E+00
3.725910E+00	4.810710E+00	3.164340E+00
3.750700E+00	4.813710E+00	3.216210E+00
2.155720E+00	3.509990E+00	1.985860E+00
2.220700E+00	3.705700E+00	2.012030E+00
2.257580E+00	3.846300E+00	2.074720E+00
2.307440E+00	3.943990E+00	2.087500E+00
2.385980E+00	4.080550E+00	2.129320E+00
3.503780E+00	4.895790E+00	3.062260E+00
3.604270E+00	4.865880E+00	3.133930E+00
3.692350E+00	4.845420E+00	3.191370E+00
2.258290E+00	3.991470E+00	2.147450E+00
2.330250E+00	4.135960E+00	2.211160E+00
2.348080E+00	4.206350E+00	2.267300E+00
2.412860E+00	4.227010E+00	2.243580E+00
2.510700E+00	4.338740E+00	2.317240E+00
2.625650E+00	4.430780E+00	2.408360E+00
2.735450E+00	4.517850E+00	2.487140E+00
2.833410E+00	4.603440E+00	2.551970E+00
2.941350E+00	4.698290E+00	2.637740E+00
3.369980E+00	4.922010E+00	2.999880E+00
3.451220E+00	4.941470E+00	3.080750E+00
3.514390E+00	4.945650E+00	3.177140E+00
2.391720E+00	4.292060E+00	2.338120E+00
2.507690E+00	4.408320E+00	2.423900E+00
2.623670E+00	4.499960E+00	2.506360E+00
2.726710E+00	4.590160E+00	2.568460E+00
2.816880E+00	4.653190E+00	2.624130E+00
2.849770E+00	4.706080E+00	2.679090E+00
2.901240E+00	4.742180E+00	2.696930E+00
2.960780E+00	4.791830E+00	2.727870E+00
3.063900E+00	4.861240E+00	2.799700E+00
3.199930E+00	4.914290E+00	2.886920E+00
3.247420E+00	4.966190E+00	3.002090E+00
3.305220E+00	5.001420E+00	3.100510E+00
3.406680E+00	4.979570E+00	3.120370E+00
2.856420E+00	4.773130E+00	2.740920E+00
2.951850E+00	4.861210E+00	2.803470E+00
3.056380E+00	4.918700E+00	2.889760E+00
3.147340E+00	4.971030E+00	2.977530E+00
3.209820E+00	5.010630E+00	3.054190E+00
4.978490E+00	2.458240E+00	3.017250E+00
4.937830E+00	2.413430E+00	2.961500E+00
4.950440E+00	2.473880E+00	2.924510E+00
5.016020E+00	2.560610E+00	2.978280E+00
5.019230E+00	2.525820E+00	3.047920E+00
5.061510E+00	2.631220E+00	3.070880E+00
5.069460E+00	2.756600E+00	3.148900E+00
5.100820E+00	2.868770E+00	3.196490E+00
5.105740E+00	2.996140E+00	3.250930E+00
5.138980E+00	3.111800E+00	3.295640E+00
5.147270E+00	3.222890E+00	3.343970E+00
5.151870E+00	3.317100E+00	3.381990E+00
5.132890E+00	3.402610E+00	3.435570E+00
4.898370E+00	2.368560E+00	2.954850E+00
4.835640E+00	2.348520E+00	2.892080E+00
4.871530E+00	2.378780E+00	2.866100E+00
5.080990E+00	3.497080E+00	3.408270E+00
5.058690E+00	3.562140E+00	3.484590E+00
4.743220E+00	2.319270E+00	2.793040E+00
5.008050E+00	3.648500E+00	3.466870E+00
4.975030E+00	3.715060E+00	3.490710E+00
5.002030E+00	3.679120E+00	3.540710E+00
4.969870E+00	3.744870E+00	3.565980E+00
4.650880E+00	2.224120E+00	2.630630E+00
4.575850E+00	2.153960E+00	2.571430E+00
4.571450E+00	2.155960E+00	2.462450E+00
4.925190E+00	3.817210E+00	3.545160E+00
4.915380E+00	3.857580E+00	3.596720E+00
4.524800E+00	2.094650E+00	2.517750E+00
4.457320E+00	2.018480E+00	2.430000E+00
4.469250E+00	2.048430E+00	2.356070E+00
4.883110E+00	3.921590E+00	3.618940E+00
4.846960E+00	3.977400E+00	3.620320E+00
4.877450E+00	3.971440E+00	3.667200E+00
4.857710E+00	4.012950E+00	3.688400E+00
4.365730E+00	1.942830E+00	2.326110E+00
4.279660E+00	1.867650E+00	2.243600E+00
4.296550E+00	1.900620E+00	2.172000E+00
4.782120E+00	4.095590E+00	3.657800E+00
4.813120E+00	4.061180E+00	3.667820E+00
4.808230E+00	4.097440E+00	3.721730E+00
4.165760E+00	1.809290E+00	2.174380E+00
4.007750E+00	1.730110E+00	2.064210E+00
4.121350E+00	1.807130E+00	2.074840E+00
4.770040E+00	4.135010E+00	3.705370E+00
3.911790E+00	1.699500E+00	1.876820E+00
3.802800E+00	1.654410E+00	1.901890E+00
4.738870E+00	4.202890E+00	3.730960E+00
4.712530E+00	4.280270E+00	3.746610E+00
3.663180E+00	1.607690E+00	1.847370E+00
3.535710E+00	1.568630E+00	1.851470E+00
3.568220E+00	1.596890E+00	1.773540E+00
3.641930E+00	1.633690E+00	1.716270E+00
4.684120E+00	4.347010E+00	3.735060E+00
4.713320E+00	4.316770E+00	3.809080E+00
4.690690E+00	4.365720E+00	3.800240E+00
3.438970E+00	1.607360E+00	1.710920E+00
3.293520E+00	1.578180E+00	1.767460E+00
4.648140E+00	4.411010E+00	3.751270E+00
3.203150E+00	1.651570E+00	1.619910E+00
3.062280E+00	1.644140E+00	1.709620E+00
4.595050E+00	4.441350E+00	3.723230E+00
4.599930E+00	4.468650E+00	3.812660E+00
2.967260E+00	1.773830E+00	1.587020E+00
2.846880E+00	1.770760E+00	1.687430E+00
4.465590E+00	4.437620E+00	3.675250E+00
4.492990E+00	4.463610E+00	3.740380E+00
4.548550E+00	4.466800E+00	3.765320E+00
2.762160E+00	1.938260E+00	1.588050E+00
2.664020E+00	1.926750E+00	1.698010E+00
4.363410E+00	4.431670E+00	3.636680E+00
4.396070E+00	4.465100E+00	3.701040E+00
4.445000E+00	4.463930E+00	3.721330E+00
2.601560E+00	2.126170E+00	1.619100E+00
2.503600E+00	2.103590E+00	1.719400E+00
4.279430E+00	4.481350E+00	3.609680E+00
4.337610E+00	4.470020E+00	3.671480E+00
2.465660E+00	2.313570E+00	1.662470E+00
2.389540E+00	2.286710E+00	1.773240E+00
4.213630E+00	4.548600E+00	3.558540E+00
4.247730E+00	4.562650E+00	3.671430E+00
2.360460E+00	2.488230E+00	1.718230E+00
2.288900E+00	2.459200E+00	1.814440E+00
4.176580E+00	4.596620E+00	3.565280E+00
4.196130E+00	4.596220E+00	3.619670E+00
2.265880E+00	2.672220E+00	1.769040E+00
2.230680E+00	2.572920E+00	1.841240E+00
4.078460E+00	4.683200E+00	3.540100E+00
4.151750E+00	4.632520E+00	3.595570E+00
2.176530E+00	2.680820E+00	1.859660E+00
2.110250E+00	2.846980E+00	1.901480E+00
2.195140E+00	2.864880E+00	1.819930E+00
4.020840E+00	4.714530E+00	3.461620E+00
4.024920E+00	4.734420E+00	3.526920E+00
2.135760E+00	3.045980E+00	1.883300E+00
2.051100E+00	3.008690E+00	1.963160E+00
3.860930E+00	4.775570E+00	3.356030E+00
3.910330E+00	4.789330E+00	3.445450E+00
3.986650E+00	4.758470E+00	3.491240E+00
2.080080E+00	3.255160E+00	1.962060E+00
1.990630E+00	3.148350E+00	2.031400E+00
3.735830E+00	4.854790E+00	3.303890E+00
3.820610E+00	4.819710E+00	3.388670E+00
2.003180E+00	3.291040E+00	2.048500E+00
1.955440E+00	3.232240E+00	2.069810E+00
2.054720E+00	3.480170E+00	2.070180E+00
2.152750E+00	3.746700E+00	2.097540E+00
3.627000E+00	4.903810E+00	3.254790E+00
3.674530E+00	4.926280E+00	3.377900E+00
1.959370E+00	3.350210E+00	2.104280E+00
1.982090E+00	3.527210E+00	2.137480E+00
2.042880E+00	3.654840E+00	2.129530E+00
2.085320E+00	3.800810E+00	2.181190E+00
2.158130E+00	3.960680E+00	2.198300E+00
2.259390E+00	4.152000E+00	2.275790E+00
3.562890E+00	4.945780E+00	3.265120E+00
3.592010E+00	4.950320E+00	3.326780E+00
1.981740E+00	3.697850E+00	2.198330E+00
2.068090E+00	3.923720E+00	2.251540E+00
2.146390E+00	4.059120E+00	2.278800E+00
2.183280E+00	4.152220E+00	2.334610E+00
2.236340E+00	4.209640E+00	2.351770E+00
2.299470E+00	4.277420E+00	2.387940E+00
2.400930E+00	4.383470E+00	2.450650E+00
2.511780E+00	4.481010E+00	2.524930E+00
2.618450E+00	4.573570E+00	2.593440E+00
2.731710E+00	4.671980E+00	2.681830E+00
3.364240E+00	5.012430E+00	3.169980E+00
3.423620E+00	5.022120E+00	3.256150E+00
3.525020E+00	4.983980E+00	3.300250E+00
2.197680E+00	4.239360E+00	2.410930E+00
2.297840E+00	4.359380E+00	2.479650E+00
2.404490E+00	4.457680E+00	2.548380E+00
2.511320E+00	4.551160E+00	2.618480E+00
2.603800E+00	4.622300E+00	2.669330E+00
2.640780E+00	4.675530E+00	2.722400E+00
2.696140E+00	4.712030E+00	2.740590E+00
2.754370E+00	4.765720E+00	2.766650E+00
2.847470E+00	4.849840E+00	2.824120E+00
2.946430E+00	4.915420E+00	2.897580E+00
3.042010E+00	4.969020E+00	2.984410E+00
3.126760E+00	5.019950E+00	3.062520E+00
3.211930E+00	5.053810E+00	3.168430E+00
3.318100E+00	5.040610E+00	3.220670E+00
2.649760E+00	4.738990E+00	2.782540E+00
2.745400E+00	4.832580E+00	2.842460E+00
2.844780E+00	4.902260E+00	2.922880E+00
2.944290E+00	4.965120E+00	2.997110E+00
3.034410E+00	5.017630E+00	3.070960E+00
3.107660E+00	5.049110E+00	3.145130E+00
4.950290E+00	2.413020E+00	3.050800E+00
5.008150E+00	2.478060E+00	3.100240E+00
5.072200E+00	2.560190E+00	3.186600E+00
5.092000E+00	2.673800E+00	3.194640E+00
5.095430E+00	2.776380E+00	3.255080E+00
5.123060E+00	2.879970E+00	3.298950E+00
5.129700E+00	2.993250E+00	3.352390E+00
5.170150E+00	3.098720E+00	3.388710E+00
5.171150E+00	3.206020E+00	3.434060E+00
5.178810E+00	3.302700E+00	3.472490E+00
5.162500E+00	3.383710E+00	3.527370E+00
4.837620E+00	2.335110E+00	2.962770E+00
4.908130E+00	2.363720E+00	3.014140E+00
5.115420E+00	3.477780E+00	3.500610E+00
5.087930E+00	3.538250E+00	3.572810E+00
4.726670E+00	2.288850E+00	2.920080E+00
4.662830E+00	2.219740E+00	2.850700E+00
4.669630E+00	2.218720E+00	2.744140E+00
5.037350E+00	3.614510E+00	3.560150E+00
5.017350E+00	3.674580E+00	3.614940E+00
5.003810E+00	3.738750E+00	3.664970E+00
4.618990E+00	2.180440E+00	2.847750E+00
4.543030E+00	2.098570E+00	2.730810E+00
4.561460E+00	2.133350E+00	2.660200E+00
4.960400E+00	3.811340E+00	3.641050E+00
4.935780E+00	3.870570E+00	3.654110E+00
4.973680E+00	3.852880E+00	3.704550E+00
4.948050E+00	3.902910E+00	3.710840E+00
4.479040E+00	2.032050E+00	2.640780E+00
4.406210E+00	1.952610E+00	2.541930E+00
4.438660E+00	1.980990E+00	2.487100E+00
4.918240E+00	3.965390E+00	3.740240E+00
4.889030E+00	4.017210E+00	3.774310E+00
4.324020E+00	1.876170E+00	2.459090E+00
4.227170E+00	1.821570E+00	2.402810E+00
4.247660E+00	1.847140E+00	2.317880E+00
4.849980E+00	4.062490E+00	3.768200E+00
4.809840E+00	4.113810E+00	3.807540E+00
4.099730E+00	1.759870E+00	2.329990E+00
3.948520E+00	1.661250E+00	2.236470E+00
4.054240E+00	1.733190E+00	2.215650E+00
4.775200E+00	4.154300E+00	3.792660E+00
4.791120E+00	4.143150E+00	3.848190E+00
4.773740E+00	4.180240E+00	3.864150E+00
3.794540E+00	1.637330E+00	2.028290E+00
3.742180E+00	1.590510E+00	2.124130E+00
4.728130E+00	4.279170E+00	3.819750E+00
4.743980E+00	4.240540E+00	3.835730E+00
4.748130E+00	4.293860E+00	3.891910E+00
3.643530E+00	1.546170E+00	2.107700E+00
3.502750E+00	1.515720E+00	2.092310E+00
3.599930E+00	1.554540E+00	2.010360E+00
4.683890E+00	4.404390E+00	3.852080E+00
4.720060E+00	4.352450E+00	3.873290E+00
4.723220E+00	4.401870E+00	3.922870E+00
3.388760E+00	1.541070E+00	1.927630E+00
3.255230E+00	1.505500E+00	2.006430E+00
4.646670E+00	4.454220E+00	3.847010E+00
4.690560E+00	4.465510E+00	3.934700E+00
3.157020E+00	1.559730E+00	1.850270E+00
3.032330E+00	1.548620E+00	1.953220E+00
4.623340E+00	4.483420E+00	3.857570E+00
4.642340E+00	4.491580E+00	3.899020E+00
2.935020E+00	1.634160E+00	1.806520E+00
2.822460E+00	1.626360E+00	1.915900E+00
4.513820E+00	4.484830E+00	3.808350E+00
4.540520E+00	4.502390E+00	3.879280E+00
4.604100E+00	4.504330E+00	3.894490E+00
2.736120E+00	1.758900E+00	1.793530E+00
2.642720E+00	1.750840E+00	1.911440E+00
4.420190E+00	4.488440E+00	3.770390E+00
4.440940E+00	4.506220E+00	3.838120E+00
4.486840E+00	4.501200E+00	3.852010E+00
2.567920E+00	1.911560E+00	1.807270E+00
2.476620E+00	1.890140E+00	1.919730E+00
4.298510E+00	4.524770E+00	3.710300E+00
4.337480E+00	4.529070E+00	3.794540E+00
4.391690E+00	4.513380E+00	3.820930E+00
2.427320E+00	2.084570E+00	1.839490E+00
2.343520E+00	2.061190E+00	1.944100E+00
4.276220E+00	4.559600E+00	3.731010E+00
4.290920E+00	4.561410E+00	3.775910E+00
2.312440E+00	2.269110E+00	1.879230E+00
2.231890E+00	2.241090E+00	1.978290E+00
4.194790E+00	4.652390E+00	3.706110E+00
4.256810E+00	4.598010E+00	3.761400E+00
2.196860E+00	2.465230E+00	1.913290E+00
2.161960E+00	2.356830E+00	1.994140E+00
4.131500E+00	4.676070E+00	3.641420E+00
4.143490E+00	4.699950E+00	3.691980E+00
2.108930E+00	2.471160E+00	2.014870E+00
2.031030E+00	2.634220E+00	2.036120E+00
2.102660E+00	2.653720E+00	1.941930E+00
4.017730E+00	4.775190E+00	3.621290E+00
4.097640E+00	4.722500E+00	3.664890E+00
2.039810E+00	2.815970E+00	1.992070E+00
1.961720E+00	2.782870E+00	2.080110E+00
3.958730E+00	4.795570E+00	3.554060E+00
3.961270E+00	4.818300E+00	3.616920E+00
1.967010E+00	2.965970E+00	2.045600E+00
1.880250E+00	2.926210E+00	2.117230E+00
3.758130E+00	4.887800E+00	3.422060E+00
3.830020E+00	4.870590E+00	3.532390E+00
3.916200E+00	4.832720E+00	3.586410E+00
1.902550E+00	3.150900E+00	2.103870E+00
1.849610E+00	3.036410E+00	2.156130E+00
3.721470E+00	4.926140E+00	3.441040E+00
3.751860E+00	4.921720E+00	3.491790E+00
1.824670E+00	3.167830E+00	2.176230E+00
1.820610E+00	3.308540E+00	2.219350E+00
1.892840E+00	3.419100E+00	2.181880E+00
3.580230E+00	5.002460E+00	3.424310E+00
3.692560E+00	4.958460E+00	3.475310E+00
1.825390E+00	3.454810E+00	2.257210E+00
1.827610E+00	3.604710E+00	2.288150E+00
1.884950E+00	3.646220E+00	2.251570E+00
1.970340E+00	3.862390E+00	2.299370E+00
2.066470E+00	4.077190E+00	2.358940E+00
3.492040E+00	5.030030E+00	3.350130E+00
3.500100E+00	5.051590E+00	3.404400E+00
1.861100E+00	3.769320E+00	2.341560E+00
1.939060E+00	3.968670E+00	2.363560E+00
1.973850E+00	4.071480E+00	2.413640E+00
2.030890E+00	4.135860E+00	2.429520E+00
2.095680E+00	4.213880E+00	2.457640E+00
2.195360E+00	4.330570E+00	2.510790E+00
2.297540E+00	4.432250E+00	2.575440E+00
2.405090E+00	4.525600E+00	2.644910E+00
2.514530E+00	4.636720E+00	2.722130E+00
3.269560E+00	5.072290E+00	3.262480E+00
3.325880E+00	5.086900E+00	3.345880E+00
3.440230E+00	5.069480E+00	3.375660E+00
1.984840E+00	4.166240E+00	2.481550E+00
2.088270E+00	4.296500E+00	2.544570E+00
2.188980E+00	4.404660E+00	2.603390E+00
2.297580E+00	4.499390E+00	2.672620E+00
2.390370E+00	4.577030E+00	2.714490E+00
2.424070E+00	4.633350E+00	2.761110E+00
2.477190E+00	4.671680E+00	2.779090E+00
2.541290E+00	4.725230E+00	2.812290E+00
2.642680E+00	4.813220E+00	2.871390E+00
2.744430E+00	4.886280E+00	2.945670E+00
2.847570E+00	4.953740E+00	3.022440E+00
2.948180E+00	5.013490E+00	3.090380E+00
3.036930E+00	5.049250E+00	3.170870E+00
3.114170E+00	5.081210E+00	3.248050E+00
3.214230E+00	5.099840E+00	3.293980E+00
2.431080E+00	4.693180E+00	2.827180E+00
2.533150E+00	4.792420E+00	2.902410E+00
2.642150E+00	4.874690E+00	2.973860E+00
2.748900E+00	4.939230E+00	3.042540E+00
2.855410E+00	5.000890E+00	3.125740E+00
2.965340E+00	5.049790E+00	3.205710E+00
3.038550E+00	5.072680E+00	3.244780E+00
5.093380E+00	2.526670E+00	3.309260E+00
5.074740E+00	2.493870E+00	3.296150E+00
5.079770E+00	2.518220E+00	3.260060E+00
5.098750E+00	2.569720E+00	3.306070E+00
4.943900E+00	2.380360E+00	3.218260E+00
4.885500E+00	2.340760E+00	3.170510E+00
4.911040E+00	2.367820E+00	3.099550E+00
5.011070E+00	2.451640E+00	3.208960E+00
5.109830E+00	2.677670E+00	3.319630E+00
5.111770E+00	2.799120E+00	3.342850E+00
5.150990E+00	2.877860E+00	3.391040E+00
5.160910E+00	2.987300E+00	3.452080E+00
5.197200E+00	3.093950E+00	3.485710E+00
5.193170E+00	3.197040E+00	3.524330E+00
5.199270E+00	3.289730E+00	3.562520E+00
5.186730E+00	3.370210E+00	3.615370E+00
4.829840E+00	2.316290E+00	3.195400E+00
4.763540E+00	2.299980E+00	3.134440E+00
4.803030E+00	2.318580E+00	3.075360E+00
5.145330E+00	3.460170E+00	3.585090E+00
5.124050E+00	3.518770E+00	3.635880E+00
4.702630E+00	2.243670E+00	3.029270E+00
5.076370E+00	3.599080E+00	3.663350E+00
5.040170E+00	3.680220E+00	3.686340E+00
5.037790E+00	3.722020E+00	3.728690E+00
4.556560E+00	2.099830E+00	2.891020E+00
4.506780E+00	2.038310E+00	2.848060E+00
4.511430E+00	2.048070E+00	2.752310E+00
4.600110E+00	2.150610E+00	2.910770E+00
5.017830E+00	3.793480E+00	3.750230E+00
4.995540E+00	3.869150E+00	3.773700E+00
4.970090E+00	3.917420E+00	3.781130E+00
5.002550E+00	3.895650E+00	3.832360E+00
4.970280E+00	3.944240E+00	3.850770E+00
4.378440E+00	1.886550E+00	2.730090E+00
4.284570E+00	1.827270E+00	2.667800E+00
4.343420E+00	1.870150E+00	2.645680E+00
4.380500E+00	1.918680E+00	2.607240E+00
4.435690E+00	1.945080E+00	2.777260E+00
4.885610E+00	4.034740E+00	3.833500E+00
4.920310E+00	3.996250E+00	3.837520E+00
4.909580E+00	4.029010E+00	3.892050E+00
4.191100E+00	1.790200E+00	2.477420E+00
4.124740E+00	1.750190E+00	2.528750E+00
4.865010E+00	4.072720E+00	3.882630E+00
4.031250E+00	1.683390E+00	2.485250E+00
3.893070E+00	1.612210E+00	2.439010E+00
3.990020E+00	1.664620E+00	2.384660E+00
4.824700E+00	4.135240E+00	3.920130E+00
4.803820E+00	4.186130E+00	3.947370E+00
3.743390E+00	1.574110E+00	2.240900E+00
3.691790E+00	1.523450E+00	2.330470E+00
4.790430E+00	4.239680E+00	3.951390E+00
4.788980E+00	4.301210E+00	3.979750E+00
3.595610E+00	1.485200E+00	2.326980E+00
3.457520E+00	1.449280E+00	2.323230E+00
3.553350E+00	1.495560E+00	2.237480E+00
4.770860E+00	4.359330E+00	3.979320E+00
4.749200E+00	4.441190E+00	3.997960E+00
3.347840E+00	1.467020E+00	2.162090E+00
3.221840E+00	1.430260E+00	2.250350E+00
4.727190E+00	4.485690E+00	3.993680E+00
4.744140E+00	4.487280E+00	4.032010E+00
4.730050E+00	4.506150E+00	4.029100E+00
3.126780E+00	1.481710E+00	2.102960E+00
3.009310E+00	1.453890E+00	2.201500E+00
4.640400E+00	4.533700E+00	3.989440E+00
4.703730E+00	4.513870E+00	4.012960E+00
2.914690E+00	1.527780E+00	2.053660E+00
2.814090E+00	1.511350E+00	2.167520E+00
4.583150E+00	4.532960E+00	3.951070E+00
4.585350E+00	4.550860E+00	4.007150E+00
2.718450E+00	1.608090E+00	2.026150E+00
2.629070E+00	1.592140E+00	2.142520E+00
4.467000E+00	4.525510E+00	3.895520E+00
4.494590E+00	4.539050E+00	3.938910E+00
4.540170E+00	4.553490E+00	4.002380E+00
2.546180E+00	1.728680E+00	2.021200E+00
2.462860E+00	1.704670E+00	2.138580E+00
4.364800E+00	4.543960E+00	3.869440E+00
4.399790E+00	4.570040E+00	3.935630E+00
4.454310E+00	4.555640E+00	3.946690E+00
2.390760E+00	1.864760E+00	2.027780E+00
2.310800E+00	1.839700E+00	2.142100E+00
4.279280E+00	4.614610E+00	3.867450E+00
4.340100E+00	4.583710E+00	3.910970E+00
2.262540E+00	2.041620E+00	2.056930E+00
2.178430E+00	2.004960E+00	2.170050E+00
4.235870E+00	4.645160E+00	3.806180E+00
4.238570E+00	4.665750E+00	3.856910E+00
2.134790E+00	2.252300E+00	2.090160E+00
2.067790E+00	2.147350E+00	2.197210E+00
4.143040E+00	4.739010E+00	3.758950E+00
4.203640E+00	4.699510E+00	3.822200E+00
2.042050E+00	2.289200E+00	2.165530E+00
2.016750E+00	2.236490E+00	2.220720E+00
2.020550E+00	2.451230E+00	2.117720E+00
4.078280E+00	4.780220E+00	3.724520E+00
4.089160E+00	4.818300E+00	3.834080E+00
1.966500E+00	2.339180E+00	2.214800E+00
1.897320E+00	2.536780E+00	2.209660E+00
1.954270E+00	2.627510E+00	2.114340E+00
3.953330E+00	4.875200E+00	3.695600E+00
4.028590E+00	4.844500E+00	3.754770E+00
1.879650E+00	2.744790E+00	2.162130E+00
1.805230E+00	2.703970E+00	2.248770E+00
3.886680E+00	4.876150E+00	3.638040E+00
3.893870E+00	4.906090E+00	3.689050E+00
1.798940E+00	2.930350E+00	2.201620E+00
1.759050E+00	2.810970E+00	2.273590E+00
3.749320E+00	4.960710E+00	3.580020E+00
3.838420E+00	4.923230E+00	3.654820E+00
1.721770E+00	2.938170E+00	2.288370E+00
1.703520E+00	3.080900E+00	2.313640E+00
1.757720E+00	3.196540E+00	2.254060E+00
3.660540E+00	5.002840E+00	3.538520E+00
3.690920E+00	5.043170E+00	3.636160E+00
1.688160E+00	3.235890E+00	2.331780E+00
1.693540E+00	3.400940E+00	2.369250E+00
1.763440E+00	3.504220E+00	2.327760E+00
3.491880E+00	5.087990E+00	3.475960E+00
3.588640E+00	5.058730E+00	3.559690E+00
1.691270E+00	3.548410E+00	2.393490E+00
1.698150E+00	3.686150E+00	2.425340E+00
1.766310E+00	3.730040E+00	2.398220E+00
1.853310E+00	3.983620E+00	2.438040E+00
3.401460E+00	5.112430E+00	3.443300E+00
3.419060E+00	5.155950E+00	3.547540E+00
1.732150E+00	3.823210E+00	2.465930E+00
1.761590E+00	3.975230E+00	2.497460E+00
1.815450E+00	4.049130E+00	2.506700E+00
1.879440E+00	4.136540E+00	2.528030E+00
1.977410E+00	4.263920E+00	2.574060E+00
2.077000E+00	4.370670E+00	2.631020E+00
2.177580E+00	4.474400E+00	2.702100E+00
2.306570E+00	4.590820E+00	2.763650E+00
3.140000E+00	5.118520E+00	3.333700E+00
3.207320E+00	5.145450E+00	3.393710E+00
3.316540E+00	5.145390E+00	3.478440E+00
1.769380E+00	4.079770E+00	2.559150E+00
1.867490E+00	4.227620E+00	2.608170E+00
1.969380E+00	4.344210E+00	2.660950E+00
2.060900E+00	4.424470E+00	2.702240E+00
2.105280E+00	4.488340E+00	2.753630E+00
2.188030E+00	4.544190E+00	2.770540E+00
2.225870E+00	4.607800E+00	2.812250E+00
2.314840E+00	4.673770E+00	2.854920E+00
2.410540E+00	4.767140E+00	2.927760E+00
2.525990E+00	4.872030E+00	3.018140E+00
2.659020E+00	4.928220E+00	3.063650E+00
2.750530E+00	4.982200E+00	3.144320E+00
2.870500E+00	5.047580E+00	3.256800E+00
3.029650E+00	5.103430E+00	3.324930E+00
2.916540E+00	5.103580E+00	3.368930E+00
3.120170E+00	5.135140E+00	3.383620E+00
2.114160E+00	4.560140E+00	2.818490E+00
2.209050E+00	4.659190E+00	2.877070E+00
2.299590E+00	4.724880E+00	2.921690E+00
2.338930E+00	4.784180E+00	2.971710E+00
2.413510E+00	4.830190E+00	2.998620E+00
2.441050E+00	4.872280E+00	3.046910E+00
2.492290E+00	4.915940E+00	3.109840E+00
2.627190E+00	4.958190E+00	3.157190E+00
2.745250E+00	5.017840E+00	3.251830E+00
2.817220E+00	5.064640E+00	3.329120E+00
2.349890E+00	4.846300E+00	3.042320E+00
2.421770E+00	4.888930E+00	3.084250E+00
5.061720E+00	2.472580E+00	3.401020E+00
5.031930E+00	2.446120E+00	3.382110E+00
5.047570E+00	2.462420E+00	3.331800E+00
5.091700E+00	2.529340E+00	3.382960E+00
5.113010E+00	2.610250E+00	3.384580E+00
5.118520E+00	2.600490E+00	3.459040E+00
5.134450E+00	2.682150E+00	3.464170E+00
4.904950E+00	2.348230E+00	3.273310E+00
4.973170E+00	2.415090E+00	3.345160E+00
5.132210E+00	2.782710E+00	3.429100E+00
5.176120E+00	2.880410E+00	3.493100E+00
5.186080E+00	3.000690E+00	3.572060E+00
5.214300E+00	3.111720E+00	3.569720E+00
5.207680E+00	3.193660E+00	3.613060E+00
5.221260E+00	3.281340E+00	3.648750E+00
5.218070E+00	3.354860E+00	3.704530E+00
4.758540E+00	2.284210E+00	3.223360E+00
4.839440E+00	2.320420E+00	3.301420E+00
5.174620E+00	3.454080E+00	3.675630E+00
5.137920E+00	3.530160E+00	3.695930E+00
5.173610E+00	3.497260E+00	3.744210E+00
5.138760E+00	3.570800E+00	3.771270E+00
4.595510E+00	2.081580E+00	3.152040E+00
4.551250E+00	2.038580E+00	3.109040E+00
4.578970E+00	2.081760E+00	3.081270E+00
4.595900E+00	2.119820E+00	3.013000E+00
4.627270E+00	2.127640E+00	3.162830E+00
4.652760E+00	2.185750E+00	3.036850E+00
4.680780E+00	2.206110E+00	3.161700E+00
5.080640E+00	3.663970E+00	3.758360E+00
5.055770E+00	3.728540E+00	3.781640E+00
5.089000E+00	3.702070E+00	3.825490E+00
5.065520E+00	3.759440E+00	3.839960E+00
4.492600E+00	1.970790E+00	3.018180E+00
4.420040E+00	1.899480E+00	2.970520E+00
4.416140E+00	1.914780E+00	2.846250E+00
4.521450E+00	2.017480E+00	2.964840E+00
5.043470E+00	3.839020E+00	3.866650E+00
5.019420E+00	3.903830E+00	3.890010E+00
5.008110E+00	3.944040E+00	3.943360E+00
4.344280E+00	1.842600E+00	2.919940E+00
4.234790E+00	1.792220E+00	2.871460E+00
4.313970E+00	1.838410E+00	2.810860E+00
4.954750E+00	3.993390E+00	3.919300E+00
4.923250E+00	4.049140E+00	3.977410E+00
4.116940E+00	1.732450E+00	2.634960E+00
4.069000E+00	1.688520E+00	2.723110E+00
4.878180E+00	4.096690E+00	3.962340E+00
4.898380E+00	4.088110E+00	4.007640E+00
4.875770E+00	4.125250E+00	4.027990E+00
3.965550E+00	1.620350E+00	2.710360E+00
3.830960E+00	1.561030E+00	2.628010E+00
3.934160E+00	1.617020E+00	2.589230E+00
4.813110E+00	4.206140E+00	3.987690E+00
4.835800E+00	4.176270E+00	4.008490E+00
4.829810E+00	4.220270E+00	4.042830E+00
3.697680E+00	1.501020E+00	2.451670E+00
3.675940E+00	1.463720E+00	2.599400E+00
4.801110E+00	4.323210E+00	4.023730E+00
4.825990E+00	4.284670E+00	4.066850E+00
4.816100E+00	4.347510E+00	4.079320E+00
3.534310E+00	1.418860E+00	2.562650E+00
3.395940E+00	1.373690E+00	2.547400E+00
3.509560E+00	1.429630E+00	2.474740E+00
4.765350E+00	4.469500E+00	4.067670E+00
4.802200E+00	4.416110E+00	4.097960E+00
4.790210E+00	4.483080E+00	4.130080E+00
3.309200E+00	1.389930E+00	2.396280E+00
3.185680E+00	1.357050E+00	2.486720E+00
4.732690E+00	4.525010E+00	4.109080E+00
3.100570E+00	1.392300E+00	2.343410E+00
2.991850E+00	1.364150E+00	2.442970E+00
4.681430E+00	4.542460E+00	4.062010E+00
4.683470E+00	4.558490E+00	4.116310E+00
2.905100E+00	1.425490E+00	2.304420E+00
2.809880E+00	1.400780E+00	2.414770E+00
4.576420E+00	4.570030E+00	4.096590E+00
4.644120E+00	4.565530E+00	4.104780E+00
2.720510E+00	1.484860E+00	2.278100E+00
2.635190E+00	1.463280E+00	2.392690E+00
4.474690E+00	4.585880E+00	4.060350E+00
4.520510E+00	4.579220E+00	4.092590E+00
2.540170E+00	1.564630E+00	2.254350E+00
2.458630E+00	1.539350E+00	2.370760E+00
4.434290E+00	4.589780E+00	4.014440E+00
4.432470E+00	4.608620E+00	4.074170E+00
2.377570E+00	1.673620E+00	2.247780E+00
2.297750E+00	1.648300E+00	2.371980E+00
4.315670E+00	4.629820E+00	3.949260E+00
4.346390E+00	4.646130E+00	4.027560E+00
4.402350E+00	4.618150E+00	4.056010E+00
2.224660E+00	1.806490E+00	2.254700E+00
2.140850E+00	1.778540E+00	2.381800E+00
4.235110E+00	4.714640E+00	3.913030E+00
4.288170E+00	4.684230E+00	3.980080E+00
2.097880E+00	1.968620E+00	2.281990E+00
2.008860E+00	1.937240E+00	2.401410E+00
4.164600E+00	4.778610E+00	3.880680E+00
4.204580E+00	4.796640E+00	3.957560E+00
1.973810E+00	2.158530E+00	2.304090E+00
1.892410E+00	2.078090E+00	2.425730E+00
4.120960E+00	4.832780E+00	3.901680E+00
4.151310E+00	4.864880E+00	3.973160E+00
1.873600E+00	2.201950E+00	2.384840E+00
1.836300E+00	2.159780E+00	2.438660E+00
1.860650E+00	2.356280E+00	2.318860E+00
3.991250E+00	4.894300E+00	3.789140E+00
4.021090E+00	4.914600E+00	3.878950E+00
4.085850E+00	4.885990E+00	3.926770E+00
1.801660E+00	2.265650E+00	2.426560E+00
1.742680E+00	2.461240E+00	2.403440E+00
1.801890E+00	2.547810E+00	2.304380E+00
3.883420E+00	4.953470E+00	3.752990E+00
3.952920E+00	4.941610E+00	3.824940E+00
1.718310E+00	2.707020E+00	2.343840E+00
1.676570E+00	2.585340E+00	2.421690E+00
3.788390E+00	5.009410E+00	3.697370E+00
3.827870E+00	5.035130E+00	3.814870E+00
1.630980E+00	2.716520E+00	2.435600E+00
1.586910E+00	2.851970E+00	2.436920E+00
1.645780E+00	2.968840E+00	2.370360E+00
3.735570E+00	5.056690E+00	3.700750E+00
3.760740E+00	5.065920E+00	3.752770E+00
1.563580E+00	3.003430E+00	2.452070E+00
1.527390E+00	3.199200E+00	2.468840E+00
1.618930E+00	3.290400E+00	2.407770E+00
3.513240E+00	5.134000E+00	3.591510E+00
3.605800E+00	5.113210E+00	3.661100E+00
3.696870E+00	5.097060E+00	3.721850E+00
1.567630E+00	3.373450E+00	2.472450E+00
1.525190E+00	3.313840E+00	2.499440E+00
1.618630E+00	3.611480E+00	2.462040E+00
3.466810E+00	5.181730E+00	3.613400E+00
3.516480E+00	5.202500E+00	3.691890E+00
1.528860E+00	3.448580E+00	2.513170E+00
1.539800E+00	3.616400E+00	2.524080E+00
1.587560E+00	3.724200E+00	2.523950E+00
1.656770E+00	3.887790E+00	2.533490E+00
3.217180E+00	5.193370E+00	3.509320E+00
3.317510E+00	5.202590E+00	3.580090E+00
3.413810E+00	5.217330E+00	3.637920E+00
1.541480E+00	3.770480E+00	2.579580E+00
1.588510E+00	3.945720E+00	2.592050E+00
1.595480E+00	4.021850E+00	2.625630E+00
1.660780E+00	4.047880E+00	2.599950E+00
1.753490E+00	4.184110E+00	2.642210E+00
1.858800E+00	4.310710E+00	2.693310E+00
1.972970E+00	4.441670E+00	2.759860E+00
2.999930E+00	5.132180E+00	3.406790E+00
3.094880E+00	5.158680E+00	3.458110E+00
3.145640E+00	5.213430E+00	3.545660E+00
3.210480E+00	5.253650E+00	3.597160E+00
1.631580E+00	4.123620E+00	2.671840E+00
1.742000E+00	4.273530E+00	2.721290E+00
1.842310E+00	4.370370E+00	2.759370E+00
1.878250E+00	4.435410E+00	2.803910E+00
1.933250E+00	4.478840E+00	2.818770E+00
1.994800E+00	4.535380E+00	2.844320E+00
2.086430E+00	4.633960E+00	2.905720E+00
2.217060E+00	4.745280E+00	2.975700E+00
2.542790E+00	4.975280E+00	3.243990E+00
2.662440E+00	5.009390E+00	3.273630E+00
2.736530E+00	5.051770E+00	3.337960E+00
2.818620E+00	5.096660E+00	3.422340E+00
2.958100E+00	5.153840E+00	3.479190E+00
3.065930E+00	5.207870E+00	3.558260E+00
3.133440E+00	5.239430E+00	3.586770E+00
1.884080E+00	4.499950E+00	2.864510E+00
1.969960E+00	4.585030E+00	2.903380E+00
2.006950E+00	4.647840E+00	2.950750E+00
2.091970E+00	4.700080E+00	2.976310E+00
2.129930E+00	4.763480E+00	3.027580E+00
2.223420E+00	4.854540E+00	3.106580E+00
2.401680E+00	4.914170E+00	3.155610E+00
2.441480E+00	4.970340E+00	3.269780E+00
2.519830E+00	5.022890E+00	3.367660E+00
2.648260E+00	5.041140E+00	3.366430E+00
2.730730E+00	5.070970E+00	3.403930E+00
2.016280E+00	4.714400E+00	3.021690E+00
2.099980E+00	4.797590E+00	3.077700E+00
2.124040E+00	4.841970E+00	3.133740E+00
2.170180E+00	4.874380E+00	3.169190E+00
2.214080E+00	4.918080E+00	3.246990E+00
2.331670E+00	4.943980E+00	3.254160E+00
2.410520E+00	4.993400E+00	3.336210E+00
2.112050E+00	4.873800E+00	3.204940E+00
5.031060E+00	2.453240E+00	3.461280E+00
5.076830E+00	2.497010E+00	3.459560E+00
5.098660E+00	2.555250E+00	3.517440E+00
5.126100E+00	2.634630E+00	3.545290E+00
5.147020E+00	2.705400E+00	3.567670E+00
5.204260E+00	2.864160E+00	3.634010E+00
5.180880E+00	2.829030E+00	3.616450E+00
5.197720E+00	2.886230E+00	3.585390E+00
5.202110E+00	2.944550E+00	3.619050E+00
5.221050E+00	2.906350E+00	3.652780E+00
5.213110E+00	2.986640E+00	3.667390E+00
4.900760E+00	2.354260E+00	3.419440E+00
4.966320E+00	2.413150E+00	3.488580E+00
5.154090E+00	2.791710E+00	3.543070E+00
5.251450E+00	3.093980E+00	3.668600E+00
5.232310E+00	3.200440E+00	3.688430E+00
5.245120E+00	3.268750E+00	3.736280E+00
5.243150E+00	3.338130E+00	3.795850E+00
4.580460E+00	2.020740E+00	3.394560E+00
4.541700E+00	1.983860E+00	3.357850E+00
4.573520E+00	2.026610E+00	3.315550E+00
4.606430E+00	2.082750E+00	3.257230E+00
4.613990E+00	2.065570E+00	3.410350E+00
4.679340E+00	2.178320E+00	3.295870E+00
4.669360E+00	2.148470E+00	3.430680E+00
4.726250E+00	2.247230E+00	3.306600E+00
4.727150E+00	2.231730E+00	3.435470E+00
4.791490E+00	2.300030E+00	3.398620E+00
5.209560E+00	3.425010E+00	3.769250E+00
5.197890E+00	3.498040E+00	3.818250E+00
5.185670E+00	3.567520E+00	3.867550E+00
4.481010E+00	1.931150E+00	3.312320E+00
4.416470E+00	1.889020E+00	3.246590E+00
4.453980E+00	1.912450E+00	3.197070E+00
4.508460E+00	1.971580E+00	3.182550E+00
5.134580E+00	3.642460E+00	3.845500E+00
5.125240E+00	3.716270E+00	3.897480E+00
5.094950E+00	3.781820E+00	3.905850E+00
5.133450E+00	3.761610E+00	3.952770E+00
5.108320E+00	3.820620E+00	3.973610E+00
4.379660E+00	1.868900E+00	3.069050E+00
4.327690E+00	1.836680E+00	3.231280E+00
5.058330E+00	3.889610E+00	3.957430E+00
5.041550E+00	3.932500E+00	4.030610E+00
4.231050E+00	1.790550E+00	3.185230E+00
4.150020E+00	1.750120E+00	3.082750E+00
4.244930E+00	1.796340E+00	3.045830E+00
4.986620E+00	3.988190E+00	4.009590E+00
4.963440E+00	4.026130E+00	4.081890E+00
4.085890E+00	1.697060E+00	2.878940E+00
4.017890E+00	1.653700E+00	3.030950E+00
4.917700E+00	4.077490E+00	4.064550E+00
4.906800E+00	4.115380E+00	4.111990E+00
3.881140E+00	1.582180E+00	2.787030E+00
4.877140E+00	4.178120E+00	4.123730E+00
4.852490E+00	4.235890E+00	4.114090E+00
4.879430E+00	4.232300E+00	4.161220E+00
4.874950E+00	4.273710E+00	4.164740E+00
3.710530E+00	1.471960E+00	2.745530E+00
3.604070E+00	1.425080E+00	2.796720E+00
3.559690E+00	1.414990E+00	2.650800E+00
4.837430E+00	4.377100E+00	4.135680E+00
4.872090E+00	4.343790E+00	4.178130E+00
4.862960E+00	4.412590E+00	4.192330E+00
3.474860E+00	1.374490E+00	2.840210E+00
3.313000E+00	1.330180E+00	2.782070E+00
3.432510E+00	1.363780E+00	2.697040E+00
4.797090E+00	4.530290E+00	4.183160E+00
4.850080E+00	4.486690E+00	4.213090E+00
4.831250E+00	4.557150E+00	4.269320E+00
3.253690E+00	1.331910E+00	2.629770E+00
3.127710E+00	1.302610E+00	2.721950E+00
4.768240E+00	4.552270E+00	4.178660E+00
4.786820E+00	4.566830E+00	4.228870E+00
3.065940E+00	1.320410E+00	2.581000E+00
2.955030E+00	1.302560E+00	2.688510E+00
4.677420E+00	4.592900E+00	4.203280E+00
4.745560E+00	4.577110E+00	4.215890E+00
2.889120E+00	1.339370E+00	2.550150E+00
2.786690E+00	1.317450E+00	2.663830E+00
4.619700E+00	4.593990E+00	4.169950E+00
4.625560E+00	4.615020E+00	4.225500E+00
2.716360E+00	1.375500E+00	2.526480E+00
2.621570E+00	1.356740E+00	2.642160E+00
4.500400E+00	4.596880E+00	4.125360E+00
4.528490E+00	4.605900E+00	4.166720E+00
4.579830E+00	4.620370E+00	4.222690E+00
2.545350E+00	1.437690E+00	2.507640E+00
2.455330E+00	1.417430E+00	2.625560E+00
4.428930E+00	4.650270E+00	4.159270E+00
4.486320E+00	4.625270E+00	4.172860E+00
2.377210E+00	1.518880E+00	2.493730E+00
2.295640E+00	1.502320E+00	2.612350E+00
4.379360E+00	4.657140E+00	4.116990E+00
4.386680E+00	4.685690E+00	4.172880E+00
2.208720E+00	1.615630E+00	2.505050E+00
2.199250E+00	1.560410E+00	2.601230E+00
4.246220E+00	4.770970E+00	4.010310E+00
4.288040E+00	4.743820E+00	4.096250E+00
4.346550E+00	4.709940E+00	4.159660E+00
2.134490E+00	1.616820E+00	2.591080E+00
2.052360E+00	1.748780E+00	2.514470E+00
4.201190E+00	4.841630E+00	4.021710E+00
4.228770E+00	4.834900E+00	4.094790E+00
1.913990E+00	1.917100E+00	2.521420E+00
4.173730E+00	4.881530E+00	4.030730E+00
4.187830E+00	4.885300E+00	4.076550E+00
1.786560E+00	2.109900E+00	2.521270E+00
4.056650E+00	4.945570E+00	3.950460E+00
4.090130E+00	4.967950E+00	4.028980E+00
4.151940E+00	4.921490E+00	4.064970E+00
1.668220E+00	2.252010E+00	2.596630E+00
1.723600E+00	2.313240E+00	2.490880E+00
3.899480E+00	5.001970E+00	3.861540E+00
3.961950E+00	5.033410E+00	3.937490E+00
4.030620E+00	5.010550E+00	3.979940E+00
1.637430E+00	2.491610E+00	2.514840E+00
1.572350E+00	2.379030E+00	2.633840E+00
3.868070E+00	5.039160E+00	3.877020E+00
3.895120E+00	5.052920E+00	3.914460E+00
1.548450E+00	2.526120E+00	2.591330E+00
1.527510E+00	2.462740E+00	2.651040E+00
1.537950E+00	2.742040E+00	2.526880E+00
3.745640E+00	5.121020E+00	3.828070E+00
3.837120E+00	5.086250E+00	3.896200E+00
1.488450E+00	2.574960E+00	2.630100E+00
1.464470E+00	2.728860E+00	2.607980E+00
1.468720E+00	2.830750E+00	2.562510E+00
1.478600E+00	2.993130E+00	2.535180E+00
3.626860E+00	5.165830E+00	3.772640E+00
3.680610E+00	5.207380E+00	3.889320E+00
1.416540E+00	2.856690E+00	2.612360E+00
1.384790E+00	3.083420E+00	2.615650E+00
1.463980E+00	3.254180E+00	2.538500E+00
3.559470E+00	5.214870E+00	3.773220E+00
3.588920E+00	5.226500E+00	3.833410E+00
1.392410E+00	3.280550E+00	2.608420E+00
1.336840E+00	3.207460E+00	2.641610E+00
1.447950E+00	3.511910E+00	2.582680E+00
3.317760E+00	5.264570E+00	3.674740E+00
3.422740E+00	5.270420E+00	3.739940E+00
3.516030E+00	5.259240E+00	3.801520E+00
1.334850E+00	3.378500E+00	2.666320E+00
1.371610E+00	3.582320E+00	2.645670E+00
1.369640E+00	3.685070E+00	2.670440E+00
1.439450E+00	3.723870E+00	2.638120E+00
1.517770E+00	3.951370E+00	2.650390E+00
3.217100E+00	5.306460E+00	3.693310E+00
3.310900E+00	5.323570E+00	3.805310E+00
1.394440E+00	3.833810E+00	2.705050E+00
1.454550E+00	3.998930E+00	2.715770E+00
1.467360E+00	4.071990E+00	2.750590E+00
1.533750E+00	4.096290E+00	2.722750E+00
1.625670E+00	4.235660E+00	2.755250E+00
1.753680E+00	4.382390E+00	2.811110E+00
2.851100E+00	5.146930E+00	3.523370E+00
2.952470E+00	5.228320E+00	3.610210E+00
3.109730E+00	5.267960E+00	3.642440E+00
3.140150E+00	5.315270E+00	3.726570E+00
3.198790E+00	5.340280E+00	3.778300E+00
1.500180E+00	4.170990E+00	2.791840E+00
1.609910E+00	4.319380E+00	2.835460E+00
1.687750E+00	4.411750E+00	2.873450E+00
1.699770E+00	4.455030E+00	2.911000E+00
1.771950E+00	4.477480E+00	2.896610E+00
1.877990E+00	4.596300E+00	2.963060E+00
2.617750E+00	5.057590E+00	3.441260E+00
2.718660E+00	5.099500E+00	3.487230E+00
2.807000E+00	5.173800E+00	3.593360E+00
2.857320E+00	5.229980E+00	3.670470E+00
2.926100E+00	5.286830E+00	3.751540E+00
3.044010E+00	5.303310E+00	3.733620E+00
3.128130E+00	5.337960E+00	3.797210E+00
1.733150E+00	4.513570E+00	2.952030E+00
1.777560E+00	4.590430E+00	3.002650E+00
1.834220E+00	4.635090E+00	3.021950E+00
1.900080E+00	4.692020E+00	3.052610E+00
2.003880E+00	4.800510E+00	3.124880E+00
2.283730E+00	4.960130E+00	3.305370E+00
2.339050E+00	4.989530E+00	3.355720E+00
2.425740E+00	5.034140E+00	3.448410E+00
2.578050E+00	5.084420E+00	3.518300E+00
2.693130E+00	5.148580E+00	3.601060E+00
2.771770E+00	5.207790E+00	3.675300E+00
2.831720E+00	5.254480E+00	3.746080E+00
1.788890E+00	4.656290E+00	3.070490E+00
1.881520E+00	4.741560E+00	3.122010E+00
1.919390E+00	4.797510E+00	3.177670E+00
1.972700E+00	4.832960E+00	3.196540E+00
2.027860E+00	4.867410E+00	3.233080E+00
2.114250E+00	4.924570E+00	3.319560E+00
2.250660E+00	4.980650E+00	3.371300E+00
2.335590E+00	5.013060E+00	3.425850E+00
1.940020E+00	4.847510E+00	3.256710E+00
2.019350E+00	4.895570E+00	3.299190E+00
5.062130E+00	2.497880E+00	3.536940E+00
5.107710E+00	2.597660E+00	3.607410E+00
5.071570E+00	2.539620E+00	3.622500E+00
5.143900E+00	2.663660E+00	3.657630E+00
5.165190E+00	2.760300E+00	3.631920E+00
5.175590E+00	2.737090E+00	3.709970E+00
5.202430E+00	2.830190E+00	3.697940E+00
5.248420E+00	2.929950E+00	3.741970E+00
5.248510E+00	3.022460E+00	3.735860E+00
5.261230E+00	2.999150E+00	3.801310E+00
5.294640E+00	3.080010E+00	3.797590E+00
4.853530E+00	2.344590E+00	3.635660E+00
4.819360E+00	2.324990E+00	3.614790E+00
4.849660E+00	2.331600E+00	3.540020E+00
4.911330E+00	2.383560E+00	3.596450E+00
4.993270E+00	2.466170E+00	3.624230E+00
5.261690E+00	3.175280E+00	3.766420E+00
5.269620E+00	3.258120E+00	3.824140E+00
5.275940E+00	3.321560E+00	3.864990E+00
4.509770E+00	1.953770E+00	3.586500E+00
4.472980E+00	1.926140E+00	3.549510E+00
4.503340E+00	1.948360E+00	3.461890E+00
4.568070E+00	2.016700E+00	3.522100E+00
4.644880E+00	2.105010E+00	3.561620E+00
4.712590E+00	2.197560E+00	3.605270E+00
4.775630E+00	2.288250E+00	3.570270E+00
5.244980E+00	3.412350E+00	3.878400E+00
5.224070E+00	3.505670E+00	3.891190E+00
5.223870E+00	3.552440E+00	3.933310E+00
4.409680E+00	1.894070E+00	3.464880E+00
5.198610E+00	3.633350E+00	3.950020E+00
5.167260E+00	3.714430E+00	3.971460E+00
5.158590E+00	3.758770E+00	4.019040E+00
5.141650E+00	3.810850E+00	4.073640E+00
4.300940E+00	1.829940E+00	3.417050E+00
4.238320E+00	1.799320E+00	3.400720E+00
4.254700E+00	1.804570E+00	3.299200E+00
5.093570E+00	3.873790E+00	4.048720E+00
5.072100E+00	3.921580E+00	4.118760E+00
4.147730E+00	1.763250E+00	3.316390E+00
5.015780E+00	3.973400E+00	4.099820E+00
4.999230E+00	4.013740E+00	4.151850E+00
4.009210E+00	1.660400E+00	3.239970E+00
3.908880E+00	1.604230E+00	3.186380E+00
3.947770E+00	1.618330E+00	3.096200E+00
4.963030E+00	4.076600E+00	4.172120E+00
4.924290E+00	4.131610E+00	4.167140E+00
4.951950E+00	4.124950E+00	4.210590E+00
4.935600E+00	4.165040E+00	4.217640E+00
3.816120E+00	1.542050E+00	2.968090E+00
3.783110E+00	1.530120E+00	3.198550E+00
4.923030E+00	4.241300E+00	4.236650E+00
4.907600E+00	4.302520E+00	4.225040E+00
4.931760E+00	4.297140E+00	4.272240E+00
4.926670E+00	4.338330E+00	4.276070E+00
3.655020E+00	1.455350E+00	3.152790E+00
3.568250E+00	1.425930E+00	3.096470E+00
3.618760E+00	1.435960E+00	2.988480E+00
4.888650E+00	4.449920E+00	4.247050E+00
4.915440E+00	4.409130E+00	4.290750E+00
4.899490E+00	4.481270E+00	4.302440E+00
3.414290E+00	1.361640E+00	3.008950E+00
4.859150E+00	4.567220E+00	4.312760E+00
4.873830E+00	4.540440E+00	4.314790E+00
4.864000E+00	4.569610E+00	4.342080E+00
3.190110E+00	1.303060E+00	2.878450E+00
4.769070E+00	4.595050E+00	4.323680E+00
4.836130E+00	4.579460E+00	4.339840E+00
3.009940E+00	1.281320E+00	2.826090E+00
4.719590E+00	4.606120E+00	4.278380E+00
4.718440E+00	4.618280E+00	4.336900E+00
2.842450E+00	1.282770E+00	2.799090E+00
4.619720E+00	4.637030E+00	4.312350E+00
4.681930E+00	4.625140E+00	4.323580E+00
2.681900E+00	1.303260E+00	2.778210E+00
4.514560E+00	4.657560E+00	4.280860E+00
4.563080E+00	4.649930E+00	4.310000E+00
2.519750E+00	1.340850E+00	2.761310E+00
4.471300E+00	4.664220E+00	4.236420E+00
4.473400E+00	4.683910E+00	4.293940E+00
2.356910E+00	1.412900E+00	2.750470E+00
4.388990E+00	4.733170E+00	4.258430E+00
4.443820E+00	4.698760E+00	4.276720E+00
2.167880E+00	1.525300E+00	2.711100E+00
4.307120E+00	4.774260E+00	4.188730E+00
4.334880E+00	4.770630E+00	4.241620E+00
2.002040E+00	1.631500E+00	2.742430E+00
2.058790E+00	1.654410E+00	2.637220E+00
4.261110E+00	4.836270E+00	4.179640E+00
1.947930E+00	1.761600E+00	2.628610E+00
1.879350E+00	1.743600E+00	2.732660E+00
4.190660E+00	4.943970E+00	4.171030E+00
1.822110E+00	1.892480E+00	2.645580E+00
1.756500E+00	1.813720E+00	2.806820E+00
4.129520E+00	4.976620E+00	4.113470E+00
4.137320E+00	5.009480E+00	4.159670E+00
1.701450E+00	2.038220E+00	2.678980E+00
1.628830E+00	2.000930E+00	2.811720E+00
3.997560E+00	5.067060E+00	4.015090E+00
4.026750E+00	5.086230E+00	4.100650E+00
4.095730E+00	5.035530E+00	4.135960E+00
1.598690E+00	2.198100E+00	2.717350E+00
1.528260E+00	2.158660E+00	2.826670E+00
3.885740E+00	5.118720E+00	3.984970E+00
3.956720E+00	5.114510E+00	4.052670E+00
1.497180E+00	2.378930E+00	2.728970E+00
1.472730E+00	2.267280E+00	2.834320E+00
3.785930E+00	5.175550E+00	3.940190E+00
3.826720E+00	5.200830E+00	4.059600E+00
1.423560E+00	2.385710E+00	2.835470E+00
1.351250E+00	2.546710E+00	2.849750E+00
1.408180E+00	2.631270E+00	2.712160E+00
3.733700E+00	5.221090E+00	3.949100E+00
3.760910E+00	5.230710E+00	4.004120E+00
1.329940E+00	2.725670E+00	2.783620E+00
1.278810E+00	2.692700E+00	2.875260E+00
1.339970E+00	2.879160E+00	2.697670E+00
3.577280E+00	5.292450E+00	3.930080E+00
3.695720E+00	5.254680E+00	3.982550E+00
1.257930E+00	2.872580E+00	2.787690E+00
1.193870E+00	2.835950E+00	2.884190E+00
1.269380E+00	3.116870E+00	2.708050E+00
3.440970E+00	5.317590E+00	3.855520E+00
3.470140E+00	5.347990E+00	3.945720E+00
1.189590E+00	2.999050E+00	2.823390E+00
1.150450E+00	2.936080E+00	2.890620E+00
1.163700E+00	3.172870E+00	2.792050E+00
1.227800E+00	3.348640E+00	2.745220E+00
1.288700E+00	3.606120E+00	2.708020E+00
3.370840E+00	5.341060E+00	3.875140E+00
3.403210E+00	5.353530E+00	3.923630E+00
1.123570E+00	3.055490E+00	2.880510E+00
1.103800E+00	3.213780E+00	2.857030E+00
1.151730E+00	3.324810E+00	2.814290E+00
1.177720E+00	3.496500E+00	2.788600E+00
1.211760E+00	3.661920E+00	2.782630E+00
1.289530E+00	3.810350E+00	2.771360E+00
1.378660E+00	4.012870E+00	2.772340E+00
3.195380E+00	5.378590E+00	3.892240E+00
3.327210E+00	5.364980E+00	3.918210E+00
1.087890E+00	3.402420E+00	2.884970E+00
1.132300E+00	3.620320E+00	2.845660E+00
1.196980E+00	3.778740E+00	2.836490E+00
1.259440E+00	3.944310E+00	2.827740E+00
1.323090E+00	4.059620E+00	2.843080E+00
1.334310E+00	4.122030E+00	2.876270E+00
1.397510E+00	4.145700E+00	2.843390E+00
1.489810E+00	4.273380E+00	2.874550E+00
1.614330E+00	4.415570E+00	2.925770E+00
2.996730E+00	5.323720E+00	3.794310E+00
3.064710E+00	5.349510E+00	3.847970E+00
3.099070E+00	5.380370E+00	3.925100E+00
1.360940E+00	4.211800E+00	2.913380E+00
1.473820E+00	4.350830E+00	2.956870E+00
1.558520E+00	4.447690E+00	2.996950E+00
1.568590E+00	4.493750E+00	3.034720E+00
1.663030E+00	4.538530E+00	3.017830E+00
2.466720E+00	5.105320E+00	3.597700E+00
2.595920E+00	5.141660E+00	3.632670E+00
2.679200E+00	5.192110E+00	3.707120E+00
2.759230E+00	5.246700E+00	3.779930E+00
2.838620E+00	5.312620E+00	3.872390E+00
2.963480E+00	5.348160E+00	3.872210E+00
3.039750E+00	5.379390E+00	3.931240E+00
1.584080E+00	4.547520E+00	3.076800E+00
1.607720E+00	4.604190E+00	3.124070E+00
1.678900E+00	4.630460E+00	3.103610E+00
1.795350E+00	4.748660E+00	3.190350E+00
2.160420E+00	5.000100E+00	3.474010E+00
2.326150E+00	5.043820E+00	3.517240E+00
2.365640E+00	5.097840E+00	3.627790E+00
2.420520E+00	5.139260E+00	3.700820E+00
2.553330E+00	5.181220E+00	3.734070E+00
2.668100E+00	5.240270E+00	3.818560E+00
2.739350E+00	5.290120E+00	3.871550E+00
1.646460E+00	4.665900E+00	3.175900E+00
1.699880E+00	4.741170E+00	3.245060E+00
1.761530E+00	4.787860E+00	3.267280E+00
1.843450E+00	4.840000E+00	3.309800E+00
1.992270E+00	4.926150E+00	3.383490E+00
2.055080E+00	4.994270E+00	3.504530E+00
2.117100E+00	5.037760E+00	3.581190E+00
2.255810E+00	5.079260E+00	3.616390E+00
2.341170E+00	5.117110E+00	3.677900E+00
1.717830E+00	4.809350E+00	3.330220E+00
1.852920E+00	4.907100E+00	3.428740E+00
1.970920E+00	4.978860E+00	3.509690E+00
2.038730E+00	5.015240E+00	3.559240E+00
5.103430E+00	2.589730E+00	3.684890E+00
5.163670E+00	2.681360E+00	3.762760E+00
5.119530E+00	2.616690E+00	3.770520E+00
5.191360E+00	2.749120E+00	3.797210E+00
5.230580E+00	2.843240E+00	3.818360E+00
5.288840E+00	2.922540E+00	3.844680E+00
5.298480E+00	3.006420E+00	3.877580E+00
5.351940E+00	3.081030E+00	3.907620E+00
4.591610E+00	2.036470E+00	3.822090E+00
4.570090E+00	2.015130E+00	3.781370E+00
4.606720E+00	2.049750E+00	3.703030E+00
4.671100E+00	2.127350E+00	3.698480E+00
4.634950E+00	2.085590E+00	3.817200E+00
4.703420E+00	2.174050E+00	3.713490E+00
4.685210E+00	2.150210E+00	3.807240E+00
4.723670E+00	2.209470E+00	3.760130E+00
4.810110E+00	2.313400E+00	3.704690E+00
4.873830E+00	2.354820E+00	3.713940E+00
4.925700E+00	2.404410E+00	3.752690E+00
4.975200E+00	2.472150E+00	3.796850E+00
5.056830E+00	2.535440E+00	3.757760E+00
5.306750E+00	3.168460E+00	3.866870E+00
5.316660E+00	3.262270E+00	3.917710E+00
5.300410E+00	3.338250E+00	3.922700E+00
5.329830E+00	3.311450E+00	3.974300E+00
5.305490E+00	3.385110E+00	3.992580E+00
4.450270E+00	1.916780E+00	3.688820E+00
4.530750E+00	1.982100E+00	3.726400E+00
4.755720E+00	2.259400E+00	3.691310E+00
5.259430E+00	3.488990E+00	3.968820E+00
5.240460E+00	3.561600E+00	3.991920E+00
5.263430E+00	3.529210E+00	4.040490E+00
5.244640E+00	3.600980E+00	4.062500E+00
4.358200E+00	1.867090E+00	3.689150E+00
4.297170E+00	1.833160E+00	3.677330E+00
4.318630E+00	1.848140E+00	3.565760E+00
5.205090E+00	3.689410E+00	4.038830E+00
5.191900E+00	3.746680E+00	4.100250E+00
5.179770E+00	3.803170E+00	4.158090E+00
4.225160E+00	1.799950E+00	3.598070E+00
5.128460E+00	3.864570E+00	4.135580E+00
5.111130E+00	3.913240E+00	4.203530E+00
4.100110E+00	1.749140E+00	3.565300E+00
4.030030E+00	1.697650E+00	3.547620E+00
4.048470E+00	1.701660E+00	3.418800E+00
5.050430E+00	3.973840E+00	4.190870E+00
5.015010E+00	4.025910E+00	4.207080E+00
5.047390E+00	4.006860E+00	4.255690E+00
5.017530E+00	4.055100E+00	4.261720E+00
3.937600E+00	1.629740E+00	3.453980E+00
[truncated: 21,888 more rows]
