# Supplementary material for: A New MRI-Based Model of Heart Function with Coupled Hemodynamics and Application to Normal and Diseased Canine Left Ventricles
Source: Front Bioeng Biotechnol. 2015 Sep 23;3:140. doi: 10.3389/fbioe.2015.00140 (PMC4585083; doi:10.3389/fbioe.2015.00140)
Supplement: Supplementary file 7 [file Data_Sheet_7.ZIP › Case3_HF_SR_Systole/nodes/case3_systole_time_0.3404.csv]

4.294080E+00	3.722480E+00	2.255910E+00
4.232510E+00	3.706530E+00	2.175220E+00
4.262680E+00	3.756430E+00	2.250770E+00
4.258070E+00	3.804800E+00	2.291340E+00
4.316500E+00	3.771260E+00	2.338740E+00
4.282760E+00	3.841260E+00	2.368080E+00
4.203440E+00	3.791800E+00	2.223830E+00
4.135000E+00	3.779140E+00	2.129790E+00
4.209300E+00	3.870130E+00	2.309190E+00
4.194880E+00	3.943570E+00	2.370490E+00
4.253550E+00	3.902550E+00	2.419880E+00
4.221470E+00	3.948430E+00	2.434810E+00
4.136440E+00	3.854950E+00	2.199850E+00
4.089910E+00	3.833070E+00	2.126000E+00
4.120070E+00	3.949370E+00	2.278170E+00
4.159270E+00	3.977310E+00	2.354080E+00
4.177510E+00	3.987400E+00	2.418170E+00
4.062690E+00	3.888650E+00	2.161030E+00
4.040150E+00	3.946800E+00	2.209400E+00
4.057110E+00	3.976700E+00	2.248010E+00
4.063130E+00	4.004210E+00	2.285070E+00
4.127390E+00	4.001300E+00	2.343760E+00
4.013650E+00	3.980350E+00	2.224390E+00
4.500700E+00	3.430500E+00	2.288970E+00
4.452730E+00	3.408040E+00	2.187210E+00
4.465100E+00	3.482270E+00	2.275350E+00
4.452430E+00	3.562530E+00	2.344160E+00
4.516600E+00	3.476630E+00	2.358780E+00
4.446520E+00	3.654600E+00	2.456010E+00
4.517940E+00	3.554720E+00	2.474750E+00
4.446700E+00	3.731530E+00	2.552310E+00
4.528360E+00	3.660550E+00	2.604790E+00
4.480180E+00	3.744680E+00	2.647980E+00
4.390220E+00	3.525880E+00	2.201850E+00
4.358220E+00	3.461050E+00	2.067860E+00
4.351920E+00	3.662620E+00	2.287660E+00
4.384550E+00	3.742700E+00	2.449090E+00
4.403320E+00	3.780350E+00	2.532480E+00
4.428690E+00	3.797330E+00	2.621090E+00
4.276890E+00	3.463420E+00	1.984040E+00
4.196780E+00	3.434280E+00	1.862320E+00
4.215070E+00	3.507340E+00	1.963110E+00
4.260850E+00	3.571400E+00	2.078610E+00
4.339810E+00	3.842990E+00	2.510000E+00
4.329960E+00	3.907040E+00	2.620860E+00
4.393470E+00	3.856730E+00	2.684100E+00
4.351470E+00	3.909840E+00	2.716230E+00
4.148320E+00	3.545200E+00	1.927760E+00
4.100230E+00	3.493210E+00	1.814220E+00
4.114080E+00	3.675250E+00	2.016570E+00
4.249480E+00	3.949140E+00	2.526920E+00
4.295380E+00	3.955180E+00	2.668240E+00
4.034690E+00	3.570200E+00	1.846710E+00
3.956730E+00	3.708360E+00	1.927590E+00
4.029170E+00	3.801610E+00	2.066980E+00
4.177540E+00	4.024260E+00	2.501290E+00
4.228330E+00	4.021410E+00	2.625980E+00
3.935170E+00	3.815270E+00	2.008380E+00
3.892760E+00	3.781300E+00	1.938990E+00
3.962190E+00	3.924880E+00	2.125420E+00
4.097380E+00	4.045460E+00	2.385100E+00
4.129100E+00	4.104640E+00	2.544140E+00
4.160790E+00	4.117050E+00	2.644780E+00
4.202250E+00	4.076600E+00	2.691630E+00
4.169930E+00	4.126130E+00	2.721860E+00
3.865130E+00	3.858300E+00	1.977400E+00
3.838830E+00	3.968100E+00	2.060030E+00
3.906420E+00	3.998750E+00	2.142790E+00
3.968800E+00	4.032660E+00	2.242290E+00
4.006240E+00	4.111390E+00	2.379660E+00
4.018220E+00	4.164800E+00	2.479530E+00
4.074420E+00	4.169250E+00	2.563370E+00
4.125510E+00	4.150130E+00	2.633250E+00
3.861140E+00	4.047170E+00	2.146800E+00
3.796740E+00	4.029730E+00	2.088870E+00
3.886640E+00	4.126950E+00	2.243880E+00
3.926460E+00	4.192350E+00	2.377190E+00
3.972730E+00	4.204890E+00	2.465540E+00
4.007970E+00	4.214210E+00	2.552090E+00
3.789410E+00	4.089480E+00	2.133860E+00
3.800110E+00	4.154940E+00	2.206450E+00
3.849620E+00	4.186910E+00	2.280950E+00
3.850790E+00	4.222150E+00	2.325770E+00
3.866960E+00	4.248120E+00	2.385060E+00
3.934820E+00	4.240930E+00	2.465550E+00
3.789240E+00	4.209190E+00	2.274010E+00
3.822650E+00	4.242780E+00	2.335150E+00
4.733350E+00	3.466250E+00	2.693230E+00
4.703400E+00	3.432650E+00	2.617150E+00
4.692320E+00	3.496300E+00	2.644740E+00
4.689790E+00	3.542670E+00	2.698120E+00
4.642330E+00	3.288050E+00	2.388340E+00
4.617030E+00	3.227530E+00	2.297720E+00
4.559760E+00	3.363090E+00	2.335520E+00
4.573620E+00	3.459290E+00	2.451280E+00
4.649180E+00	3.372480E+00	2.494890E+00
4.624450E+00	3.534790E+00	2.594600E+00
4.596810E+00	3.625840E+00	2.650750E+00
4.638660E+00	3.619180E+00	2.707640E+00
4.584460E+00	3.672170E+00	2.705760E+00
4.571190E+00	3.175790E+00	2.198800E+00
4.525570E+00	3.155430E+00	2.058100E+00
4.518560E+00	3.276130E+00	2.174220E+00
4.470420E+00	3.787250E+00	2.713140E+00
4.527450E+00	3.736780E+00	2.737720E+00
4.496230E+00	3.787660E+00	2.773580E+00
4.438330E+00	3.148040E+00	1.892520E+00
4.346100E+00	3.103690E+00	1.738330E+00
4.355660E+00	3.219590E+00	1.836210E+00
4.381470E+00	3.317950E+00	1.964280E+00
4.437640E+00	3.818820E+00	2.700730E+00
4.455570E+00	3.824040E+00	2.775600E+00
4.242270E+00	3.287530E+00	1.768510E+00
4.162410E+00	3.200850E+00	1.608570E+00
4.337500E+00	3.943870E+00	2.777280E+00
4.407360E+00	3.883360E+00	2.824590E+00
4.371010E+00	3.937750E+00	2.868240E+00
4.039310E+00	3.214400E+00	1.527160E+00
3.927100E+00	3.181920E+00	1.410790E+00
3.956960E+00	3.285530E+00	1.520340E+00
4.026060E+00	3.392600E+00	1.658950E+00
4.281180E+00	3.996120E+00	2.736890E+00
4.324260E+00	3.982830E+00	2.837380E+00
3.868790E+00	3.338540E+00	1.484360E+00
3.816780E+00	3.277950E+00	1.374610E+00
3.825130E+00	3.483350E+00	1.568890E+00
3.893840E+00	3.591690E+00	1.754250E+00
4.244660E+00	4.034280E+00	2.711650E+00
4.265290E+00	4.039060E+00	2.794990E+00
3.745140E+00	3.374530E+00	1.410120E+00
3.671420E+00	3.543050E+00	1.524900E+00
3.775250E+00	3.610610E+00	1.660880E+00
3.817770E+00	3.741190E+00	1.831560E+00
4.190310E+00	4.123030E+00	2.785150E+00
4.215090E+00	4.095780E+00	2.799980E+00
4.200960E+00	4.122360E+00	2.821040E+00
3.692880E+00	3.681730E+00	1.661650E+00
3.614530E+00	3.638490E+00	1.571230E+00
3.691350E+00	3.794480E+00	1.790740E+00
3.761730E+00	3.878820E+00	1.921330E+00
4.073300E+00	4.194770E+00	2.627780E+00
4.123100E+00	4.173930E+00	2.713600E+00
4.173180E+00	4.143400E+00	2.794840E+00
3.601790E+00	3.733890E+00	1.639410E+00
3.609830E+00	3.833820E+00	1.768820E+00
3.676510E+00	3.898730E+00	1.862110E+00
3.717540E+00	4.012020E+00	2.014810E+00
4.037690E+00	4.222710E+00	2.624050E+00
4.056960E+00	4.226470E+00	2.699450E+00
3.604800E+00	3.941400E+00	1.847810E+00
3.621090E+00	4.036360E+00	1.967630E+00
3.662930E+00	4.083180E+00	2.041600E+00
3.714730E+00	4.146840E+00	2.132380E+00
3.874340E+00	4.285150E+00	2.472200E+00
3.947620E+00	4.270370E+00	2.569530E+00
4.005310E+00	4.246210E+00	2.628100E+00
3.608510E+00	4.123950E+00	2.054580E+00
3.657880E+00	4.200120E+00	2.157380E+00
3.662480E+00	4.237580E+00	2.222440E+00
3.715500E+00	4.227320E+00	2.247170E+00
3.788460E+00	4.268670E+00	2.368080E+00
3.816580E+00	4.313480E+00	2.480250E+00
3.875780E+00	4.330670E+00	2.596620E+00
3.686110E+00	4.280260E+00	2.313260E+00
3.750040E+00	4.324880E+00	2.434860E+00
3.794610E+00	4.346020E+00	2.537090E+00
4.814500E+00	3.357610E+00	2.725890E+00
4.805430E+00	3.302730E+00	2.685570E+00
4.761500E+00	3.381240E+00	2.682920E+00
4.798070E+00	3.423200E+00	2.750900E+00
4.766260E+00	3.022430E+00	2.455320E+00
4.732330E+00	2.969790E+00	2.366520E+00
4.731630E+00	3.064160E+00	2.407920E+00
4.699410E+00	3.201700E+00	2.451520E+00
4.777820E+00	3.095420E+00	2.519240E+00
4.735070E+00	3.318910E+00	2.598560E+00
4.786500E+00	3.211100E+00	2.606680E+00
4.696330E+00	3.605590E+00	2.787580E+00
4.752590E+00	3.519660E+00	2.777520E+00
4.701400E+00	3.646660E+00	2.849850E+00
4.760260E+00	3.597510E+00	2.889840E+00
4.711720E+00	3.680130E+00	2.919680E+00
4.690360E+00	2.922640E+00	2.234810E+00
4.663370E+00	2.851670E+00	2.097230E+00
4.644300E+00	2.945310E+00	2.128330E+00
4.651590E+00	3.068060E+00	2.241900E+00
4.630740E+00	3.699150E+00	2.826880E+00
4.609200E+00	3.771060E+00	2.918810E+00
4.679400E+00	3.742980E+00	2.966580E+00
4.637710E+00	3.792240E+00	2.992590E+00
4.585640E+00	2.796150E+00	1.921960E+00
4.505380E+00	2.715620E+00	1.767240E+00
4.529380E+00	2.831770E+00	1.816170E+00
4.546510E+00	2.960080E+00	1.938570E+00
4.528750E+00	3.792030E+00	2.851740E+00
4.573780E+00	3.818330E+00	2.959860E+00
4.423640E+00	2.891630E+00	1.707680E+00
4.328470E+00	2.782110E+00	1.569510E+00
4.469370E+00	3.840120E+00	2.849530E+00
4.490380E+00	3.859110E+00	2.933230E+00
4.193910E+00	2.770790E+00	1.423270E+00
4.055680E+00	2.720280E+00	1.308260E+00
4.097600E+00	2.854280E+00	1.355410E+00
4.166220E+00	2.986990E+00	1.473350E+00
4.369730E+00	3.970520E+00	2.926200E+00
4.424370E+00	3.925600E+00	2.954870E+00
4.404040E+00	3.966870E+00	2.986780E+00
3.959720E+00	2.963680E+00	1.315090E+00
3.817840E+00	2.864960E+00	1.171280E+00
4.320170E+00	4.020000E+00	2.900140E+00
4.373320E+00	4.005060E+00	2.985980E+00
3.740970E+00	3.165240E+00	1.278770E+00
3.602840E+00	3.025540E+00	1.164530E+00
4.267700E+00	4.067480E+00	2.873540E+00
4.312290E+00	4.061000E+00	2.962720E+00
3.552710E+00	3.231840E+00	1.249870E+00
3.431590E+00	3.167040E+00	1.183620E+00
3.599340E+00	3.394990E+00	1.353390E+00
4.220320E+00	4.121950E+00	2.898180E+00
3.448890E+00	3.369230E+00	1.286440E+00
3.316350E+00	3.320970E+00	1.255460E+00
3.508820E+00	3.584920E+00	1.473270E+00
4.133580E+00	4.193090E+00	2.819310E+00
4.172310E+00	4.184290E+00	2.921700E+00
3.354190E+00	3.487880E+00	1.347730E+00
3.266560E+00	3.415500E+00	1.306490E+00
3.367940E+00	3.643590E+00	1.484600E+00
3.492110E+00	3.808270E+00	1.667310E+00
4.057970E+00	4.260420E+00	2.801120E+00
4.118200E+00	4.241450E+00	2.894590E+00
3.255140E+00	3.528570E+00	1.377680E+00
3.273470E+00	3.661950E+00	1.489610E+00
3.358090E+00	3.767100E+00	1.574920E+00
3.386820E+00	3.882280E+00	1.704500E+00
3.508400E+00	4.007730E+00	1.863570E+00
3.974390E+00	4.295440E+00	2.706650E+00
4.013380E+00	4.298840E+00	2.803010E+00
4.045430E+00	4.307170E+00	2.888730E+00
3.272560E+00	3.787630E+00	1.585860E+00
3.306420E+00	3.908440E+00	1.714620E+00
3.389930E+00	3.983730E+00	1.791380E+00
3.433690E+00	4.066370E+00	1.894730E+00
3.510540E+00	4.127740E+00	2.025720E+00
3.591340E+00	4.226130E+00	2.174420E+00
3.910620E+00	4.344600E+00	2.687540E+00
3.919820E+00	4.365360E+00	2.768220E+00
3.978630E+00	4.334670E+00	2.820510E+00
3.319770E+00	4.030270E+00	1.820240E+00
3.420110E+00	4.139200E+00	1.995430E+00
3.494100E+00	4.202070E+00	2.093300E+00
3.520090E+00	4.249660E+00	2.178180E+00
3.561000E+00	4.267450E+00	2.238530E+00
3.607140E+00	4.299500E+00	2.307210E+00
3.676790E+00	4.346830E+00	2.408500E+00
3.734120E+00	4.369330E+00	2.522860E+00
3.790720E+00	4.389940E+00	2.632060E+00
3.863200E+00	4.378400E+00	2.692150E+00
3.523220E+00	4.299360E+00	2.277330E+00
3.594260E+00	4.363010E+00	2.393660E+00
3.665520E+00	4.397630E+00	2.501280E+00
3.717000E+00	4.412120E+00	2.584850E+00
4.871980E+00	2.919650E+00	2.586660E+00
4.843650E+00	2.845630E+00	2.495260E+00
4.810660E+00	2.973340E+00	2.515320E+00
4.841410E+00	3.110680E+00	2.627980E+00
4.887230E+00	3.009750E+00	2.651230E+00
4.849730E+00	3.223240E+00	2.689510E+00
4.898650E+00	3.145600E+00	2.727870E+00
4.869800E+00	3.325000E+00	2.785070E+00
4.828690E+00	3.487200E+00	2.854820E+00
4.894820E+00	3.430550E+00	2.893540E+00
4.825120E+00	3.558690E+00	2.923010E+00
4.888050E+00	3.527280E+00	2.967480E+00
4.831180E+00	3.606170E+00	2.982060E+00
4.780530E+00	2.778980E+00	2.404970E+00
4.735450E+00	2.712850E+00	2.303980E+00
4.749210E+00	2.832860E+00	2.317500E+00
4.728340E+00	3.709510E+00	2.986280E+00
4.784110E+00	3.672960E+00	3.016630E+00
4.739880E+00	3.732040E+00	3.054220E+00
4.700960E+00	2.638240E+00	2.178210E+00
4.656060E+00	2.565070E+00	2.039840E+00
4.662930E+00	2.693050E+00	2.054100E+00
4.620360E+00	3.827360E+00	3.045800E+00
4.695370E+00	3.786550E+00	3.085660E+00
4.656600E+00	3.835240E+00	3.121220E+00
4.567460E+00	2.496410E+00	1.909440E+00
4.471110E+00	2.438000E+00	1.751810E+00
4.548530E+00	2.565820E+00	1.831470E+00
4.557710E+00	3.857650E+00	3.017680E+00
4.592580E+00	3.872280E+00	3.104760E+00
4.320970E+00	2.596610E+00	1.542800E+00
4.263350E+00	2.427730E+00	1.514120E+00
4.506180E+00	3.904950E+00	3.046600E+00
4.502910E+00	3.940090E+00	3.093980E+00
4.549490E+00	3.926440E+00	3.131490E+00
4.514680E+00	3.965950E+00	3.131410E+00
4.151330E+00	2.374130E+00	1.398050E+00
3.997530E+00	2.431690E+00	1.278420E+00
4.111070E+00	2.512110E+00	1.350550E+00
4.447030E+00	3.975030E+00	3.064100E+00
4.438750E+00	4.041700E+00	3.123540E+00
4.500870E+00	4.015750E+00	3.154520E+00
4.483300E+00	4.055350E+00	3.168670E+00
3.907540E+00	2.608070E+00	1.176730E+00
3.808760E+00	2.430120E+00	1.102500E+00
4.376500E+00	4.043840E+00	3.054660E+00
4.381930E+00	4.086480E+00	3.119800E+00
4.448420E+00	4.086420E+00	3.175590E+00
3.686990E+00	2.741760E+00	1.085280E+00
3.529240E+00	2.657390E+00	1.045860E+00
4.303160E+00	4.108050E+00	3.051110E+00
4.345760E+00	4.117970E+00	3.122150E+00
4.385410E+00	4.138530E+00	3.187080E+00
3.458800E+00	2.929760E+00	1.106580E+00
3.310580E+00	2.856430E+00	1.092120E+00
4.219110E+00	4.158300E+00	3.005930E+00
4.261050E+00	4.156650E+00	3.083570E+00
4.312250E+00	4.146460E+00	3.133960E+00
3.286390E+00	3.118390E+00	1.158640E+00
3.149900E+00	3.052690E+00	1.168980E+00
4.166700E+00	4.219030E+00	2.985120E+00
4.211450E+00	4.199840E+00	3.071920E+00
3.178530E+00	3.330870E+00	1.275480E+00
3.050350E+00	3.205150E+00	1.263050E+00
4.112650E+00	4.281020E+00	2.967040E+00
4.159970E+00	4.259950E+00	3.055230E+00
3.066980E+00	3.369890E+00	1.317630E+00
3.010700E+00	3.298220E+00	1.312090E+00
3.149180E+00	3.584440E+00	1.451630E+00
4.071590E+00	4.318120E+00	2.964240E+00
4.099970E+00	4.326470E+00	3.047140E+00
3.015940E+00	3.418000E+00	1.377930E+00
3.045320E+00	3.580460E+00	1.483290E+00
3.098890E+00	3.687500E+00	1.535140E+00
3.178910E+00	3.849990E+00	1.662090E+00
3.946820E+00	4.371960E+00	2.839010E+00
3.977060E+00	4.378110E+00	2.911970E+00
4.035220E+00	4.352060E+00	2.973010E+00
3.042430E+00	3.714180E+00	1.573220E+00
3.076540E+00	3.861480E+00	1.693870E+00
3.132810E+00	3.939100E+00	1.742450E+00
3.201300E+00	4.030980E+00	1.807350E+00
3.314480E+00	4.138350E+00	1.972810E+00
3.425220E+00	4.244140E+00	2.117160E+00
3.823640E+00	4.406430E+00	2.706420E+00
3.847600E+00	4.423220E+00	2.775560E+00
3.913720E+00	4.410690E+00	2.852970E+00
3.078820E+00	3.994570E+00	1.787470E+00
3.195860E+00	4.131250E+00	1.942770E+00
3.298890E+00	4.230850E+00	2.074060E+00
3.369650E+00	4.283000E+00	2.177400E+00
3.379560E+00	4.312330E+00	2.241690E+00
3.436870E+00	4.311730E+00	2.255710E+00
3.498720E+00	4.376430E+00	2.368720E+00
3.580100E+00	4.429740E+00	2.504320E+00
3.665770E+00	4.439570E+00	2.575160E+00
3.715130E+00	4.458690E+00	2.659700E+00
3.788090E+00	4.433010E+00	2.719670E+00
3.403040E+00	4.355400E+00	2.309050E+00
3.440280E+00	4.413230E+00	2.386890E+00
3.497140E+00	4.432960E+00	2.447850E+00
3.516580E+00	4.463370E+00	2.511320E+00
3.555740E+00	4.489550E+00	2.577210E+00
3.631390E+00	4.476580E+00	2.604080E+00
3.449730E+00	4.462600E+00	2.471270E+00
3.499730E+00	4.489200E+00	2.538370E+00
4.958420E+00	2.992370E+00	2.821400E+00
4.953650E+00	2.928760E+00	2.777380E+00
4.942660E+00	3.029590E+00	2.761330E+00
4.933010E+00	3.189480E+00	2.833710E+00
4.968790E+00	3.073870E+00	2.863930E+00
4.931080E+00	3.331260E+00	2.905200E+00
4.969920E+00	3.214040E+00	2.936470E+00
4.936250E+00	3.438270E+00	2.966350E+00
4.984140E+00	3.346580E+00	3.016010E+00
4.936820E+00	3.493360E+00	3.005500E+00
4.961790E+00	3.454730E+00	3.029900E+00
4.938590E+00	3.526200E+00	3.073440E+00
4.873190E+00	2.756230E+00	2.583040E+00
4.838000E+00	2.667190E+00	2.495040E+00
4.815960E+00	2.746910E+00	2.474410E+00
4.913460E+00	2.864610E+00	2.647400E+00
4.840000E+00	3.639660E+00	3.041980E+00
4.880980E+00	3.599630E+00	3.060930E+00
4.851870E+00	3.658410E+00	3.108970E+00
4.772740E+00	2.601170E+00	2.409290E+00
4.707690E+00	2.535430E+00	2.308270E+00
4.736510E+00	2.615270E+00	2.297140E+00
4.748070E+00	3.755150E+00	3.117880E+00
4.799740E+00	3.721460E+00	3.151540E+00
4.758460E+00	3.780380E+00	3.176040E+00
4.663270E+00	2.443500E+00	2.172140E+00
4.616400E+00	2.358670E+00	2.053970E+00
4.634350E+00	2.454460E+00	2.033070E+00
4.654860E+00	3.866760E+00	3.170880E+00
4.721180E+00	3.833230E+00	3.205400E+00
4.686590E+00	3.885210E+00	3.240580E+00
4.504300E+00	2.278270E+00	1.947910E+00
4.414190E+00	2.235640E+00	1.780800E+00
4.499870E+00	2.336210E+00	1.853380E+00
4.622290E+00	3.915710E+00	3.194120E+00
4.631600E+00	3.951690E+00	3.237530E+00
4.672580E+00	3.927150E+00	3.280860E+00
4.647150E+00	3.973140E+00	3.284790E+00
4.299920E+00	2.303420E+00	1.596960E+00
4.255340E+00	2.152600E+00	1.621120E+00
4.582880E+00	3.987550E+00	3.212110E+00
4.598460E+00	4.040890E+00	3.260620E+00
4.637360E+00	4.017770E+00	3.311170E+00
4.615620E+00	4.067260E+00	3.312230E+00
4.057950E+00	2.271820E+00	1.367900E+00
4.541370E+00	4.074610E+00	3.233780E+00
4.539010E+00	4.144910E+00	3.292850E+00
4.602160E+00	4.113870E+00	3.341640E+00
4.581880E+00	4.162150E+00	3.354250E+00
3.856090E+00	2.226060E+00	1.212920E+00
3.710430E+00	2.254630E+00	1.132120E+00
3.755450E+00	2.322130E+00	1.111660E+00
4.469110E+00	4.131180E+00	3.233410E+00
4.480450E+00	4.179030E+00	3.288650E+00
4.535980E+00	4.192900E+00	3.343630E+00
3.616850E+00	2.411130E+00	1.066690E+00
3.514490E+00	2.282220E+00	1.087350E+00
4.429830E+00	4.169800E+00	3.248240E+00
4.434210E+00	4.199970E+00	3.293840E+00
4.470410E+00	4.227860E+00	3.361900E+00
3.387690E+00	2.582970E+00	1.055310E+00
3.236550E+00	2.528260E+00	1.096040E+00
4.261330E+00	4.191800E+00	3.147220E+00
4.322170E+00	4.190440E+00	3.211420E+00
4.383380E+00	4.198680E+00	3.270090E+00
4.411820E+00	4.224240E+00	3.332750E+00
3.170060E+00	2.794070E+00	1.115560E+00
3.032650E+00	2.742420E+00	1.150070E+00
4.206360E+00	4.243400E+00	3.139710E+00
4.254870E+00	4.242270E+00	3.243000E+00
3.022160E+00	2.988830E+00	1.197210E+00
2.917550E+00	2.936080E+00	1.246730E+00
4.156100E+00	4.296840E+00	3.120050E+00
4.188310E+00	4.292780E+00	3.196630E+00
2.946060E+00	3.199030E+00	1.311640E+00
2.868420E+00	3.061600E+00	1.299540E+00
4.126920E+00	4.330790E+00	3.115750E+00
4.145910E+00	4.329860E+00	3.160880E+00
2.847320E+00	3.199350E+00	1.375680E+00
2.818730E+00	3.375160E+00	1.474160E+00
2.940170E+00	3.476520E+00	1.475810E+00
4.004950E+00	4.388330E+00	2.984830E+00
4.035800E+00	4.395290E+00	3.056910E+00
4.103770E+00	4.363620E+00	3.131150E+00
2.867290E+00	3.548010E+00	1.554020E+00
2.812210E+00	3.480850E+00	1.553900E+00
2.949430E+00	3.768440E+00	1.665990E+00
3.859470E+00	4.470840E+00	2.874950E+00
3.931770E+00	4.452270E+00	2.946360E+00
3.982450E+00	4.420470E+00	2.997380E+00
2.820880E+00	3.614010E+00	1.617300E+00
2.851220E+00	3.771750E+00	1.710370E+00
2.899200E+00	3.866570E+00	1.747240E+00
2.953150E+00	3.987160E+00	1.805960E+00
3.072460E+00	4.116940E+00	1.924450E+00
3.182760E+00	4.225210E+00	2.049930E+00
3.298080E+00	4.305690E+00	2.206000E+00
3.763290E+00	4.498900E+00	2.807670E+00
3.823300E+00	4.508980E+00	2.896940E+00
3.873650E+00	4.526740E+00	2.986690E+00
2.845120E+00	3.902850E+00	1.788980E+00
2.885280E+00	4.036330E+00	1.875380E+00
2.974770E+00	4.105420E+00	1.928550E+00
3.056570E+00	4.202840E+00	2.028310E+00
3.155870E+00	4.291880E+00	2.137680E+00
3.235380E+00	4.344080E+00	2.263970E+00
3.343040E+00	4.404200E+00	2.361690E+00
3.622480E+00	4.537400E+00	2.696860E+00
3.691050E+00	4.554450E+00	2.800100E+00
3.720440E+00	4.580840E+00	2.878810E+00
3.792100E+00	4.547330E+00	2.924230E+00
2.918410E+00	4.159770E+00	2.003870E+00
3.032950E+00	4.274080E+00	2.116290E+00
3.133550E+00	4.338800E+00	2.236770E+00
3.229890E+00	4.403210E+00	2.343720E+00
3.293040E+00	4.450920E+00	2.418920E+00
3.304910E+00	4.485450E+00	2.476350E+00
3.368890E+00	4.478840E+00	2.479030E+00
3.477170E+00	4.526990E+00	2.583660E+00
3.519230E+00	4.583900E+00	2.688170E+00
3.564240E+00	4.616060E+00	2.777710E+00
3.645010E+00	4.596180E+00	2.814020E+00
3.340790E+00	4.539100E+00	2.555440E+00
3.433030E+00	4.603680E+00	2.649950E+00
3.486450E+00	4.630080E+00	2.729090E+00
5.037260E+00	3.186100E+00	3.059520E+00
5.032550E+00	3.136390E+00	3.036350E+00
5.018180E+00	3.220100E+00	3.020480E+00
5.023270E+00	3.293910E+00	3.056730E+00
5.040220E+00	3.244140E+00	3.084880E+00
5.018420E+00	3.340580E+00	3.124420E+00
4.941570E+00	2.708970E+00	2.749580E+00
4.908950E+00	2.642900E+00	2.677570E+00
4.902530E+00	2.736860E+00	2.669070E+00
4.963740E+00	2.844050E+00	2.753540E+00
4.957810E+00	2.784820E+00	2.802460E+00
4.970750E+00	2.928360E+00	2.867960E+00
5.008010E+00	3.084050E+00	2.963420E+00
4.985470E+00	3.443300E+00	3.104410E+00
4.971140E+00	3.520080E+00	3.163920E+00
4.859160E+00	2.583370E+00	2.603110E+00
4.792490E+00	2.522910E+00	2.526280E+00
4.820970E+00	2.591950E+00	2.510080E+00
4.923170E+00	3.611470E+00	3.184950E+00
4.873370E+00	3.682450E+00	3.189810E+00
4.902960E+00	3.671750E+00	3.235110E+00
4.870760E+00	3.715610E+00	3.264760E+00
4.723920E+00	2.461010E+00	2.447780E+00
4.674970E+00	2.383770E+00	2.354740E+00
4.696050E+00	2.454090E+00	2.324180E+00
4.775790E+00	3.804770E+00	3.236560E+00
4.812030E+00	3.772320E+00	3.250010E+00
4.790150E+00	3.816410E+00	3.314320E+00
4.612370E+00	2.278640E+00	2.242190E+00
4.548270E+00	2.231160E+00	2.130410E+00
4.592900E+00	2.295560E+00	2.124560E+00
4.706470E+00	3.896630E+00	3.299080E+00
4.738080E+00	3.867140E+00	3.309650E+00
4.725520E+00	3.909320E+00	3.372100E+00
4.451090E+00	2.169440E+00	1.938580E+00
4.665150E+00	3.989250E+00	3.336500E+00
4.688230E+00	3.959490E+00	3.356930E+00
4.689650E+00	4.008210E+00	3.406530E+00
4.273610E+00	2.086770E+00	1.722260E+00
4.149490E+00	2.022970E+00	1.637400E+00
4.186360E+00	2.082760E+00	1.602700E+00
4.636060E+00	4.086580E+00	3.365660E+00
4.657110E+00	4.056380E+00	3.386930E+00
4.658470E+00	4.106170E+00	3.435630E+00
4.033700E+00	2.107810E+00	1.451070E+00
3.948230E+00	1.994400E+00	1.440070E+00
4.587360E+00	4.197970E+00	3.402780E+00
4.624220E+00	4.155190E+00	3.418180E+00
4.627990E+00	4.197120E+00	3.466290E+00
3.783680E+00	2.090160E+00	1.232730E+00
4.540340E+00	4.237230E+00	3.402470E+00
4.594530E+00	4.243590E+00	3.463110E+00
3.594720E+00	2.083880E+00	1.180220E+00
3.450220E+00	2.054350E+00	1.176370E+00
3.474260E+00	2.157150E+00	1.119130E+00
4.504910E+00	4.261560E+00	3.411660E+00
4.535000E+00	4.290980E+00	3.478360E+00
3.317660E+00	2.286680E+00	1.114290E+00
3.177850E+00	2.249000E+00	1.179980E+00
4.323250E+00	4.234070E+00	3.309140E+00
4.373680E+00	4.235900E+00	3.342480E+00
4.410280E+00	4.271520E+00	3.415580E+00
4.470760E+00	4.282220E+00	3.439460E+00
3.087270E+00	2.495510E+00	1.146830E+00
2.961730E+00	2.469990E+00	1.228190E+00
4.281190E+00	4.253070E+00	3.319600E+00
4.298380E+00	4.276060E+00	3.384870E+00
4.349130E+00	4.268190E+00	3.396310E+00
2.918530E+00	2.710710E+00	1.225070E+00
2.812000E+00	2.680530E+00	1.289070E+00
4.209320E+00	4.298850E+00	3.275230E+00
4.249660E+00	4.281920E+00	3.334750E+00
2.803450E+00	2.935420E+00	1.310930E+00
2.749360E+00	2.808270E+00	1.337610E+00
4.149570E+00	4.364520E+00	3.236420E+00
2.706800E+00	2.939060E+00	1.393400E+00
2.663380E+00	3.129950E+00	1.493040E+00
2.755440E+00	3.159790E+00	1.426090E+00
4.062800E+00	4.433130E+00	3.162540E+00
4.106100E+00	4.455810E+00	3.272270E+00
2.732270E+00	3.396110E+00	1.553100E+00
2.631150E+00	3.299030E+00	1.589580E+00
3.974050E+00	4.484600E+00	3.080680E+00
4.021090E+00	4.484700E+00	3.155000E+00
4.047880E+00	4.487310E+00	3.206650E+00
2.672700E+00	3.456320E+00	1.647420E+00
2.620650E+00	3.400000E+00	1.651470E+00
2.735150E+00	3.687590E+00	1.714640E+00
3.913790E+00	4.544870E+00	3.074580E+00
3.937480E+00	4.572620E+00	3.152410E+00
4.002290E+00	4.523390E+00	3.179450E+00
2.627250E+00	3.529970E+00	1.708130E+00
2.641830E+00	3.690980E+00	1.769070E+00
2.696840E+00	3.804450E+00	1.812940E+00
2.761860E+00	3.978360E+00	1.889510E+00
3.759870E+00	4.587090E+00	2.951500E+00
3.798900E+00	4.603250E+00	3.035770E+00
3.871610E+00	4.586960E+00	3.091830E+00
2.644640E+00	3.833800E+00	1.865220E+00
2.665500E+00	3.978790E+00	1.933570E+00
2.716050E+00	4.063170E+00	1.970310E+00
2.784870E+00	4.184580E+00	2.062920E+00
2.929550E+00	4.263380E+00	2.119830E+00
3.019770E+00	4.329640E+00	2.225820E+00
3.125770E+00	4.400020E+00	2.332230E+00
3.220470E+00	4.480080E+00	2.447980E+00
3.609500E+00	4.631720E+00	2.834480E+00
3.643570E+00	4.651370E+00	2.892210E+00
3.721500E+00	4.633380E+00	2.971410E+00
2.663390E+00	4.081930E+00	2.006640E+00
2.694460E+00	4.174430E+00	2.082110E+00
2.735150E+00	4.218600E+00	2.114440E+00
2.760880E+00	4.262710E+00	2.168750E+00
2.885440E+00	4.314820E+00	2.213150E+00
3.014550E+00	4.394600E+00	2.327380E+00
3.109080E+00	4.449750E+00	2.405880E+00
3.139640E+00	4.496860E+00	2.470060E+00
3.187800E+00	4.523400E+00	2.503220E+00
3.241640E+00	4.560200E+00	2.554520E+00
3.318790E+00	4.640820E+00	2.655370E+00
3.423970E+00	4.656970E+00	2.715160E+00
3.480630E+00	4.685200E+00	2.799500E+00
3.571430E+00	4.663600E+00	2.848970E+00
2.692340E+00	4.217620E+00	2.137220E+00
3.144260E+00	4.559150E+00	2.539890E+00
3.220930E+00	4.620740E+00	2.606640E+00
3.238330E+00	4.666670E+00	2.651230E+00
3.271060E+00	4.684550E+00	2.680530E+00
3.295020E+00	4.709920E+00	2.727480E+00
3.380680E+00	4.697520E+00	2.747810E+00
3.230230E+00	4.700060E+00	2.685630E+00
5.041630E+00	3.050840E+00	3.087630E+00
5.023650E+00	3.000460E+00	3.071770E+00
5.035250E+00	3.060870E+00	3.040210E+00
5.042370E+00	3.131210E+00	3.104690E+00
5.057050E+00	3.248250E+00	3.163670E+00
5.055630E+00	3.335870E+00	3.207880E+00
4.920520E+00	2.586580E+00	2.776280E+00
4.870660E+00	2.522880E+00	2.718650E+00
4.876840E+00	2.572710E+00	2.675270E+00
4.956590E+00	2.669700E+00	2.808880E+00
4.988970E+00	2.809340E+00	2.911680E+00
5.008710E+00	2.946440E+00	2.996890E+00
5.024180E+00	3.447370E+00	3.226560E+00
4.983460E+00	3.541270E+00	3.230010E+00
5.006470E+00	3.521420E+00	3.271420E+00
4.973690E+00	3.577880E+00	3.302230E+00
4.815610E+00	2.464150E+00	2.654740E+00
4.744920E+00	2.416990E+00	2.606500E+00
4.773750E+00	2.461460E+00	2.557250E+00
4.924700E+00	3.655770E+00	3.292970E+00
4.902440E+00	3.704710E+00	3.369520E+00
4.679940E+00	2.344730E+00	2.542090E+00
4.635000E+00	2.287130E+00	2.437070E+00
4.660970E+00	2.344720E+00	2.431190E+00
4.847410E+00	3.762050E+00	3.349950E+00
4.831410E+00	3.804560E+00	3.406910E+00
4.561690E+00	2.204030E+00	2.249600E+00
4.791450E+00	3.860740E+00	3.423640E+00
4.769310E+00	3.914930E+00	3.455510E+00
4.444930E+00	2.097960E+00	2.028810E+00
4.341240E+00	2.019930E+00	1.959950E+00
4.317180E+00	2.051370E+00	1.836950E+00
4.745050E+00	3.962390E+00	3.465510E+00
4.735330E+00	4.015560E+00	3.498790E+00
4.254980E+00	1.963170E+00	1.894690E+00
4.132990E+00	1.896990E+00	1.791570E+00
4.216050E+00	1.965610E+00	1.782160E+00
4.708620E+00	4.060720E+00	3.499550E+00
4.692530E+00	4.107010E+00	3.529720E+00
4.018670E+00	1.923670E+00	1.591220E+00
3.883530E+00	1.820550E+00	1.544160E+00
4.666260E+00	4.154220E+00	3.528640E+00
4.635330E+00	4.223380E+00	3.544270E+00
3.749560E+00	1.927070E+00	1.349100E+00
3.685660E+00	1.831270E+00	1.427170E+00
4.595620E+00	4.284750E+00	3.536990E+00
4.625650E+00	4.265100E+00	3.586720E+00
4.608850E+00	4.293580E+00	3.592770E+00
3.583720E+00	1.810120E+00	1.402200E+00
3.429860E+00	1.825090E+00	1.375850E+00
3.536380E+00	1.881940E+00	1.311990E+00
4.559400E+00	4.315930E+00	3.539030E+00
4.575800E+00	4.328310E+00	3.610350E+00
3.289650E+00	2.018210E+00	1.259260E+00
3.145890E+00	1.985400E+00	1.327710E+00
4.440870E+00	4.305590E+00	3.471360E+00
4.465120E+00	4.331890E+00	3.540230E+00
4.521720E+00	4.337180E+00	3.567480E+00
3.039810E+00	2.221110E+00	1.262610E+00
2.918540E+00	2.199690E+00	1.351900E+00
4.330140E+00	4.294010E+00	3.436330E+00
4.360280E+00	4.321460E+00	3.496630E+00
4.412900E+00	4.326110E+00	3.516390E+00
2.845500E+00	2.453210E+00	1.311370E+00
2.741650E+00	2.423640E+00	1.397700E+00
4.205890E+00	4.340030E+00	3.345540E+00
4.255670E+00	4.323250E+00	3.415510E+00
4.304460E+00	4.322140E+00	3.470010E+00
2.699690E+00	2.701000E+00	1.382930E+00
2.625260E+00	2.597620E+00	1.471220E+00
4.162490E+00	4.408850E+00	3.339640E+00
4.210090E+00	4.397500E+00	3.437850E+00
2.603800E+00	2.767100E+00	1.476350E+00
2.536650E+00	2.736210E+00	1.535870E+00
2.622430E+00	2.917240E+00	1.466180E+00
4.137400E+00	4.452610E+00	3.338790E+00
4.159890E+00	4.448800E+00	3.385250E+00
2.542900E+00	2.884470E+00	1.532630E+00
2.499580E+00	2.835240E+00	1.577810E+00
2.561190E+00	3.096180E+00	1.575460E+00
4.048550E+00	4.526510E+00	3.281210E+00
4.115840E+00	4.488760E+00	3.354450E+00
2.472050E+00	2.953970E+00	1.610420E+00
2.451400E+00	3.179550E+00	1.683250E+00
2.553140E+00	3.348290E+00	1.670910E+00
3.986080E+00	4.571270E+00	3.235560E+00
4.005910E+00	4.596560E+00	3.339010E+00
2.471220E+00	3.367940E+00	1.737520E+00
2.421670E+00	3.300710E+00	1.748080E+00
2.530530E+00	3.604630E+00	1.795920E+00
3.835200E+00	4.625540E+00	3.117370E+00
3.873150E+00	4.648900E+00	3.202270E+00
3.942570E+00	4.624940E+00	3.261000E+00
2.428010E+00	3.433490E+00	1.808460E+00
2.438740E+00	3.600640E+00	1.857250E+00
2.488030E+00	3.710330E+00	1.885910E+00
2.552980E+00	3.902740E+00	1.949170E+00
3.657110E+00	4.704650E+00	3.000530E+00
3.732680E+00	4.685650E+00	3.074960E+00
3.798190E+00	4.669170E+00	3.147100E+00
2.438770E+00	3.742240E+00	1.934430E+00
2.462330E+00	3.904350E+00	1.998230E+00
2.513080E+00	3.993560E+00	2.021280E+00
2.589290E+00	4.121350E+00	2.086680E+00
2.792630E+00	4.329290E+00	2.249070E+00
2.896130E+00	4.393930E+00	2.329390E+00
3.025220E+00	4.475240E+00	2.449540E+00
3.541020E+00	4.735930E+00	2.928790E+00
3.610770E+00	4.747490E+00	3.026650E+00
3.663880E+00	4.762090E+00	3.109690E+00
2.466350E+00	4.015000E+00	2.065660E+00
2.508800E+00	4.130300E+00	2.144610E+00
2.573470E+00	4.192730E+00	2.175730E+00
2.668030E+00	4.267410E+00	2.214880E+00
2.766850E+00	4.374120E+00	2.321600E+00
2.877180E+00	4.445370E+00	2.425440E+00
2.948490E+00	4.511900E+00	2.499580E+00
3.039210E+00	4.567180E+00	2.553690E+00
3.143260E+00	4.659110E+00	2.637480E+00
3.368930E+00	4.768630E+00	2.833100E+00
3.448780E+00	4.793670E+00	2.913900E+00
3.469950E+00	4.818620E+00	2.984410E+00
3.564350E+00	4.789820E+00	3.052490E+00
2.531320E+00	4.226020E+00	2.234390E+00
2.638560E+00	4.344710E+00	2.320230E+00
2.751700E+00	4.423730E+00	2.421440E+00
2.850600E+00	4.500640E+00	2.503820E+00
2.939960E+00	4.575700E+00	2.563220E+00
3.024800E+00	4.629220E+00	2.616980E+00
3.055510E+00	4.683710E+00	2.670210E+00
3.113930E+00	4.714210E+00	2.695540E+00
3.202410E+00	4.748690E+00	2.742320E+00
3.249450E+00	4.811650E+00	2.826850E+00
3.297960E+00	4.839380E+00	2.894960E+00
3.392360E+00	4.825380E+00	2.924930E+00
3.066620E+00	4.748300E+00	2.737490E+00
3.162710E+00	4.818760E+00	2.812430E+00
3.223370E+00	4.845110E+00	2.856720E+00
5.026950E+00	2.679960E+00	3.018960E+00
5.009330E+00	2.631680E+00	2.981590E+00
5.006320E+00	2.701700E+00	2.954360E+00
5.026090E+00	2.831060E+00	3.017760E+00
5.023850E+00	2.748910E+00	3.060370E+00
5.027580E+00	2.925720E+00	3.071560E+00
5.041050E+00	2.857360E+00	3.109370E+00
5.033930E+00	3.000350E+00	3.146010E+00
5.074820E+00	3.122740E+00	3.206120E+00
5.091770E+00	3.251580E+00	3.260130E+00
5.074060E+00	3.355340E+00	3.270370E+00
5.101980E+00	3.314270E+00	3.321100E+00
5.070540E+00	3.403880E+00	3.343910E+00
4.893830E+00	2.488400E+00	2.837970E+00
4.852300E+00	2.424230E+00	2.800510E+00
4.850630E+00	2.463920E+00	2.738750E+00
4.932210E+00	2.574900E+00	2.868970E+00
5.022330E+00	3.502490E+00	3.328550E+00
4.992880E+00	3.564640E+00	3.405750E+00
4.770680E+00	2.376200E+00	2.768880E+00
4.707700E+00	2.348470E+00	2.702960E+00
4.737110E+00	2.387310E+00	2.679640E+00
4.949780E+00	3.637880E+00	3.384550E+00
4.932070E+00	3.689730E+00	3.441840E+00
4.647910E+00	2.270580E+00	2.544620E+00
4.889640E+00	3.761910E+00	3.465370E+00
4.848200E+00	3.820610E+00	3.466950E+00
4.871500E+00	3.809800E+00	3.506190E+00
4.850700E+00	3.849670E+00	3.531230E+00
4.530290E+00	2.169920E+00	2.349390E+00
4.467060E+00	2.078700E+00	2.274740E+00
4.452710E+00	2.095340E+00	2.162110E+00
4.781230E+00	3.933290E+00	3.498160E+00
4.808780E+00	3.903690E+00	3.516090E+00
4.795300E+00	3.942450E+00	3.557020E+00
4.400980E+00	2.009250E+00	2.201950E+00
4.308490E+00	1.944120E+00	2.113450E+00
4.331370E+00	1.971050E+00	2.033020E+00
4.742120E+00	4.031230E+00	3.546790E+00
4.770850E+00	3.995810E+00	3.588530E+00
4.743470E+00	4.045650E+00	3.602290E+00
4.216580E+00	1.873860E+00	2.029790E+00
4.069370E+00	1.807360E+00	1.930770E+00
4.175270E+00	1.879840E+00	1.938310E+00
4.694040E+00	4.119500E+00	3.578300E+00
4.715320E+00	4.088780E+00	3.609220E+00
4.695480E+00	4.134320E+00	3.638320E+00
3.964490E+00	1.788330E+00	1.720900E+00
3.825160E+00	1.713070E+00	1.721110E+00
4.646180E+00	4.234920E+00	3.619680E+00
4.667420E+00	4.185770E+00	3.628910E+00
4.668430E+00	4.226510E+00	3.682250E+00
3.692250E+00	1.755580E+00	1.531590E+00
3.636570E+00	1.686140E+00	1.609030E+00
4.634000E+00	4.290800E+00	3.659610E+00
3.540430E+00	1.665980E+00	1.594150E+00
3.386080E+00	1.676010E+00	1.580890E+00
3.494120E+00	1.716960E+00	1.507090E+00
4.606220E+00	4.346080E+00	3.665570E+00
4.627480E+00	4.346730E+00	3.701640E+00
4.611370E+00	4.370160E+00	3.697570E+00
3.257300E+00	1.806060E+00	1.442130E+00
3.112420E+00	1.786500E+00	1.515540E+00
4.488500E+00	4.360910E+00	3.601300E+00
4.519810E+00	4.384100E+00	3.668920E+00
4.584070E+00	4.376440E+00	3.684660E+00
3.010220E+00	1.972500E+00	1.419460E+00
2.889540E+00	1.961420E+00	1.516440E+00
4.385010E+00	4.346670E+00	3.563970E+00
4.408750E+00	4.373900E+00	3.629430E+00
4.459980E+00	4.380880E+00	3.646210E+00
2.807700E+00	2.179950E+00	1.446600E+00
2.705310E+00	2.153300E+00	1.540720E+00
4.263200E+00	4.365050E+00	3.499210E+00
4.304110E+00	4.376870E+00	3.579910E+00
4.358670E+00	4.370700E+00	3.609870E+00
2.656790E+00	2.380290E+00	1.495980E+00
2.570740E+00	2.349120E+00	1.589960E+00
4.238770E+00	4.397540E+00	3.510330E+00
4.256180E+00	4.401340E+00	3.554630E+00
2.542270E+00	2.562630E+00	1.558440E+00
2.461190E+00	2.529660E+00	1.653610E+00
4.162330E+00	4.492090E+00	3.450890E+00
4.219740E+00	4.440110E+00	3.528810E+00
2.447080E+00	2.761310E+00	1.631960E+00
2.367130E+00	2.671360E+00	1.705760E+00
4.078110E+00	4.551600E+00	3.396050E+00
4.120350E+00	4.572040E+00	3.511400E+00
2.358310E+00	2.806250E+00	1.710150E+00
2.325220E+00	2.753990E+00	1.745790E+00
2.368370E+00	2.976950E+00	1.702680E+00
4.037640E+00	4.596580E+00	3.399420E+00
4.060890E+00	4.601710E+00	3.452320E+00
2.296580E+00	2.857390E+00	1.764220E+00
2.262510E+00	3.068700E+00	1.825160E+00
2.358000E+00	3.246110E+00	1.782240E+00
3.908650E+00	4.664560E+00	3.292000E+00
3.948520E+00	4.674560E+00	3.383690E+00
4.015600E+00	4.633470E+00	3.429620E+00
2.269680E+00	3.289140E+00	1.863450E+00
2.184890E+00	3.230150E+00	1.900360E+00
2.345920E+00	3.516290E+00	1.896440E+00
3.742690E+00	4.735870E+00	3.171040E+00
3.799320E+00	4.733310E+00	3.277350E+00
3.875130E+00	4.701880E+00	3.333150E+00
2.227190E+00	3.408740E+00	1.931350E+00
2.164230E+00	3.343690E+00	1.953130E+00
2.256890E+00	3.587630E+00	1.969260E+00
2.357520E+00	3.817740E+00	2.031240E+00
3.706660E+00	4.773540E+00	3.183080E+00
3.731010E+00	4.776650E+00	3.234550E+00
2.171860E+00	3.498590E+00	2.008870E+00
2.237320E+00	3.690680E+00	2.037460E+00
2.272680E+00	3.830150E+00	2.099010E+00
2.322110E+00	3.926060E+00	2.112490E+00
2.399100E+00	4.060460E+00	2.154220E+00
3.489770E+00	4.858680E+00	3.081920E+00
3.588360E+00	4.829680E+00	3.152450E+00
3.674330E+00	4.809010E+00	3.209520E+00
2.272110E+00	3.974390E+00	2.170550E+00
2.342560E+00	4.116600E+00	2.234110E+00
2.359500E+00	4.186180E+00	2.289740E+00
2.424380E+00	4.204800E+00	2.267790E+00
2.520060E+00	4.314200E+00	2.341110E+00
2.632540E+00	4.402600E+00	2.432890E+00
2.740060E+00	4.485860E+00	2.512860E+00
2.835400E+00	4.570350E+00	2.576840E+00
2.940370E+00	4.662550E+00	2.662700E+00
3.359130E+00	4.885510E+00	3.019950E+00
3.438800E+00	4.905500E+00	3.099660E+00
3.500720E+00	4.909720E+00	3.195180E+00
2.401580E+00	4.270910E+00	2.359630E+00
2.515840E+00	4.382670E+00	2.446850E+00
2.629540E+00	4.471160E+00	2.529930E+00
2.730380E+00	4.558910E+00	2.592300E+00
2.818540E+00	4.620040E+00	2.648110E+00
2.850370E+00	4.671970E+00	2.702860E+00
2.900660E+00	4.707230E+00	2.720770E+00
2.958900E+00	4.756270E+00	2.751460E+00
3.059910E+00	4.826090E+00	2.821810E+00
3.192860E+00	4.878550E+00	2.907960E+00
3.239240E+00	4.930080E+00	3.022150E+00
3.296570E+00	4.967670E+00	3.118300E+00
3.395770E+00	4.945210E+00	3.138150E+00
2.856490E+00	4.739550E+00	2.763510E+00
2.949900E+00	4.827360E+00	2.825040E+00
3.052380E+00	4.884510E+00	2.910280E+00
3.141410E+00	4.936700E+00	2.997000E+00
3.202890E+00	4.977050E+00	3.072410E+00
4.948480E+00	2.474570E+00	3.022780E+00
4.908590E+00	2.429600E+00	2.966640E+00
4.921260E+00	2.488980E+00	2.930090E+00
4.986590E+00	2.574640E+00	2.984530E+00
4.989560E+00	2.540980E+00	3.053820E+00
5.031730E+00	2.644440E+00	3.077540E+00
5.039010E+00	2.767610E+00	3.156410E+00
5.070330E+00	2.876750E+00	3.204810E+00
5.074830E+00	3.000750E+00	3.260180E+00
5.108800E+00	3.112720E+00	3.305440E+00
5.117020E+00	3.220740E+00	3.354350E+00
5.121820E+00	3.312210E+00	3.392770E+00
5.101740E+00	3.394950E+00	3.447090E+00
4.869960E+00	2.384630E+00	2.959550E+00
4.807700E+00	2.363950E+00	2.896550E+00
4.843430E+00	2.393900E+00	2.870860E+00
5.049130E+00	3.485820E+00	3.420970E+00
5.026160E+00	3.549030E+00	3.497550E+00
4.715540E+00	2.333660E+00	2.797190E+00
4.974100E+00	3.631640E+00	3.481140E+00
4.940750E+00	3.696280E+00	3.505380E+00
4.968250E+00	3.661960E+00	3.554660E+00
4.936680E+00	3.726390E+00	3.579910E+00
4.625770E+00	2.235910E+00	2.633650E+00
4.552590E+00	2.163970E+00	2.573580E+00
4.547680E+00	2.165360E+00	2.464910E+00
4.892250E+00	3.796710E+00	3.559520E+00
4.882960E+00	3.836710E+00	3.610750E+00
4.503420E+00	2.103050E+00	2.519190E+00
4.439360E+00	2.024350E+00	2.430560E+00
4.450300E+00	2.054520E+00	2.357310E+00
4.850620E+00	3.899220E+00	3.633210E+00
4.814390E+00	3.953700E+00	3.634900E+00
4.845380E+00	3.948710E+00	3.681200E+00
4.825990E+00	3.989730E+00	3.702330E+00
4.351570E+00	1.945950E+00	2.326010E+00
4.268680E+00	1.868720E+00	2.243070E+00
4.284470E+00	1.902490E+00	2.172350E+00
4.750430E+00	4.070280E+00	3.672300E+00
4.781460E+00	4.036750E+00	3.682070E+00
4.777030E+00	4.072930E+00	3.735670E+00
4.158510E+00	1.808650E+00	2.173820E+00
4.004440E+00	1.728340E+00	2.064570E+00
4.114880E+00	1.806770E+00	2.075450E+00
4.738470E+00	4.109250E+00	3.719750E+00
3.909940E+00	1.699710E+00	1.880510E+00
3.802870E+00	1.654110E+00	1.905510E+00
4.707620E+00	4.176330E+00	3.745340E+00
4.683220E+00	4.254300E+00	3.760270E+00
3.664950E+00	1.608490E+00	1.852700E+00
3.538750E+00	1.569680E+00	1.857250E+00
3.571090E+00	1.599580E+00	1.781410E+00
3.643900E+00	1.637120E+00	1.725230E+00
4.656120E+00	4.321090E+00	3.748390E+00
4.685690E+00	4.291990E+00	3.821860E+00
4.663690E+00	4.340710E+00	3.812930E+00
3.443250E+00	1.612050E+00	1.721610E+00
3.298830E+00	1.582440E+00	1.777340E+00
4.621060E+00	4.384880E+00	3.764370E+00
3.210290E+00	1.659640E+00	1.635520E+00
3.070030E+00	1.651230E+00	1.723370E+00
4.567760E+00	4.414050E+00	3.736770E+00
4.574350E+00	4.442980E+00	3.825150E+00
2.977810E+00	1.784020E+00	1.607090E+00
2.857010E+00	1.779330E+00	1.704160E+00
4.437650E+00	4.408260E+00	3.689710E+00
4.465520E+00	4.434860E+00	3.754360E+00
4.521610E+00	4.439160E+00	3.778790E+00
2.776370E+00	1.949040E+00	1.611890E+00
2.676910E+00	1.935830E+00	1.717640E+00
4.336090E+00	4.401650E+00	3.651400E+00
4.369440E+00	4.436000E+00	3.715110E+00
4.417910E+00	4.435020E+00	3.735360E+00
2.618240E+00	2.135300E+00	1.644460E+00
2.518730E+00	2.111520E+00	1.740630E+00
4.252470E+00	4.450060E+00	3.624810E+00
4.311060E+00	4.440120E+00	3.685890E+00
2.484180E+00	2.320240E+00	1.688460E+00
2.405480E+00	2.292470E+00	1.794430E+00
4.187570E+00	4.516620E+00	3.573860E+00
4.223070E+00	4.532750E+00	3.685440E+00
2.379460E+00	2.492150E+00	1.743560E+00
2.305510E+00	2.462740E+00	1.835600E+00
4.151860E+00	4.565090E+00	3.580170E+00
4.171960E+00	4.565730E+00	3.633940E+00
2.285110E+00	2.673050E+00	1.793840E+00
2.247010E+00	2.574750E+00	1.861710E+00
4.054940E+00	4.650340E+00	3.555350E+00
4.128160E+00	4.601580E+00	3.609970E+00
2.192740E+00	2.681200E+00	1.879800E+00
2.125340E+00	2.845100E+00	1.920150E+00
2.213040E+00	2.862580E+00	1.842940E+00
3.996980E+00	4.679660E+00	3.477940E+00
4.002080E+00	4.700920E+00	3.542360E+00
2.152020E+00	3.041280E+00	1.904280E+00
2.065270E+00	3.004900E+00	1.980720E+00
3.840260E+00	4.740870E+00	3.372570E+00
3.889690E+00	4.755930E+00	3.460960E+00
3.964280E+00	4.724600E+00	3.506890E+00
2.095180E+00	3.247990E+00	1.981890E+00
2.003590E+00	3.143090E+00	2.047630E+00
3.717610E+00	4.819540E+00	3.320820E+00
3.801450E+00	4.785840E+00	3.404580E+00
2.016190E+00	3.284330E+00	2.065270E+00
1.967310E+00	3.226540E+00	2.084780E+00
2.068530E+00	3.470960E+00	2.088950E+00
2.167190E+00	3.733540E+00	2.119070E+00
3.611200E+00	4.868600E+00	3.271960E+00
3.658900E+00	4.893050E+00	3.393420E+00
1.971000E+00	3.343480E+00	2.119300E+00
1.994040E+00	3.518860E+00	2.153470E+00
2.055850E+00	3.644490E+00	2.147680E+00
2.097960E+00	3.789040E+00	2.199670E+00
2.171090E+00	3.946040E+00	2.218700E+00
2.271110E+00	4.134140E+00	2.296760E+00
3.548630E+00	4.910620E+00	3.282220E+00
3.577870E+00	4.916670E+00	3.342800E+00
1.993510E+00	3.688230E+00	2.214580E+00
2.079750E+00	3.911630E+00	2.268960E+00
2.157650E+00	4.044950E+00	2.297010E+00
2.193770E+00	4.136780E+00	2.352660E+00
2.246690E+00	4.192560E+00	2.370670E+00
2.309020E+00	4.258810E+00	2.407060E+00
2.409260E+00	4.361140E+00	2.471060E+00
2.518820E+00	4.454610E+00	2.546980E+00
2.623240E+00	4.545350E+00	2.615200E+00
2.734340E+00	4.639540E+00	2.704940E+00
3.354620E+00	4.979260E+00	3.186800E+00
3.412950E+00	4.989130E+00	3.272270E+00
3.512080E+00	4.949950E+00	3.316600E+00
2.207010E+00	4.223360E+00	2.427980E+00
2.306110E+00	4.340220E+00	2.497560E+00
2.411680E+00	4.434830E+00	2.567740E+00
2.517040E+00	4.525470E+00	2.638520E+00
2.608050E+00	4.594060E+00	2.690120E+00
2.644220E+00	4.645720E+00	2.743500E+00
2.698790E+00	4.680330E+00	2.762580E+00
2.756030E+00	4.733480E+00	2.788440E+00
2.847280E+00	4.818110E+00	2.844480E+00
2.944300E+00	4.882510E+00	2.917530E+00
3.038150E+00	4.935210E+00	3.003820E+00
3.121590E+00	4.987970E+00	3.079950E+00
3.205440E+00	5.022260E+00	3.184580E+00
3.309690E+00	5.008290E+00	3.236770E+00
2.652600E+00	4.709460E+00	2.802680E+00
2.746670E+00	4.802380E+00	2.861980E+00
2.844310E+00	4.871210E+00	2.941760E+00
2.942000E+00	4.932660E+00	3.015850E+00
3.030880E+00	4.986230E+00	3.088210E+00
3.103070E+00	5.018670E+00	3.161050E+00
4.920780E+00	2.429790E+00	3.055960E+00
4.978270E+00	2.494350E+00	3.105800E+00
5.041980E+00	2.575440E+00	3.192630E+00
5.060960E+00	2.687210E+00	3.201520E+00
5.064130E+00	2.787610E+00	3.262580E+00
5.091930E+00	2.888350E+00	3.307070E+00
5.098580E+00	2.998670E+00	3.361110E+00
5.139630E+00	3.100920E+00	3.397880E+00
5.140000E+00	3.205220E+00	3.443990E+00
5.148070E+00	3.299100E+00	3.482770E+00
5.131370E+00	3.377550E+00	3.538150E+00
4.809520E+00	2.351230E+00	2.967170E+00
4.879580E+00	2.380240E+00	3.018850E+00
5.083600E+00	3.468070E+00	3.512530E+00
5.056280E+00	3.527060E+00	3.584700E+00
4.699920E+00	2.303920E+00	2.923860E+00
4.638120E+00	2.233170E+00	2.853590E+00
4.644150E+00	2.231830E+00	2.747080E+00
5.004650E+00	3.600030E+00	3.573120E+00
4.984550E+00	3.658650E+00	3.627990E+00
4.971130E+00	3.721620E+00	3.677990E+00
4.595720E+00	2.192830E+00	2.850140E+00
4.522100E+00	2.108320E+00	2.732100E+00
4.539220E+00	2.143510E+00	2.661920E+00
4.928270E+00	3.792330E+00	3.654410E+00
4.903690E+00	3.850140E+00	3.667680E+00
4.941660E+00	3.833470E+00	3.717660E+00
4.915890E+00	3.882200E+00	3.724250E+00
4.461110E+00	2.039100E+00	2.641150E+00
4.391390E+00	1.956820E+00	2.541320E+00
4.422030E+00	1.986220E+00	2.487020E+00
4.886510E+00	3.943730E+00	3.753630E+00
4.858300E+00	3.995260E+00	3.787380E+00
4.312700E+00	1.877620E+00	2.457660E+00
4.219070E+00	1.820790E+00	2.400860E+00
4.238150E+00	1.847280E+00	2.316640E+00
4.819460E+00	4.039580E+00	3.781450E+00
4.779830E+00	4.090270E+00	3.820690E+00
4.095220E+00	1.756870E+00	2.327720E+00
3.947260E+00	1.656560E+00	2.234240E+00
4.050550E+00	1.730180E+00	2.214000E+00
4.744690E+00	4.129430E+00	3.806290E+00
4.761750E+00	4.119660E+00	3.861040E+00
4.744670E+00	4.156440E+00	3.876940E+00
3.794980E+00	1.634910E+00	2.029500E+00
3.743440E+00	1.586180E+00	2.123600E+00
4.699880E+00	4.254440E+00	3.832660E+00
4.715190E+00	4.215960E+00	3.848700E+00
4.721090E+00	4.270390E+00	3.904010E+00
3.645600E+00	1.541780E+00	2.107550E+00
3.505630E+00	1.511330E+00	2.092890E+00
3.602340E+00	1.552090E+00	2.012200E+00
4.658100E+00	4.380130E+00	3.864150E+00
4.693820E+00	4.328720E+00	3.885280E+00
4.697820E+00	4.378530E+00	3.934420E+00
3.392560E+00	1.540800E+00	1.932210E+00
3.259290E+00	1.503430E+00	2.009770E+00
4.621560E+00	4.429730E+00	3.858990E+00
4.666220E+00	4.442300E+00	3.945950E+00
3.162400E+00	1.562390E+00	1.858180E+00
3.037370E+00	1.549050E+00	1.959020E+00
4.598840E+00	4.459040E+00	3.869350E+00
4.618450E+00	4.468000E+00	3.910360E+00
2.942330E+00	1.639440E+00	1.817680E+00
2.828540E+00	1.629110E+00	1.923870E+00
4.487960E+00	4.457840E+00	3.821310E+00
4.516260E+00	4.477260E+00	3.891210E+00
4.580330E+00	4.480330E+00	3.905930E+00
2.745260E+00	1.765640E+00	1.807060E+00
2.649790E+00	1.754890E+00	1.921010E+00
4.394510E+00	4.460530E+00	3.783720E+00
4.416620E+00	4.479920E+00	3.850530E+00
4.462260E+00	4.475180E+00	3.864340E+00
2.578730E+00	1.918540E+00	1.822510E+00
2.484900E+00	1.894840E+00	1.930800E+00
4.273210E+00	4.495250E+00	3.724210E+00
4.313490E+00	4.501560E+00	3.807380E+00
4.367670E+00	4.486720E+00	3.833440E+00
2.439420E+00	2.090620E+00	1.855650E+00
2.352640E+00	2.065420E+00	1.955920E+00
4.251880E+00	4.530510E+00	3.744540E+00
4.267220E+00	4.533280E+00	3.788920E+00
2.325410E+00	2.273600E+00	1.895760E+00
2.242250E+00	2.244530E+00	1.991230E+00
4.171890E+00	4.622850E+00	3.719570E+00
4.233490E+00	4.569460E+00	3.774500E+00
2.210700E+00	2.467800E+00	1.930280E+00
2.172640E+00	2.359320E+00	2.007200E+00
4.109090E+00	4.645820E+00	3.655250E+00
4.121630E+00	4.670410E+00	3.705330E+00
2.119730E+00	2.472740E+00	2.027910E+00
2.041890E+00	2.634250E+00	2.049030E+00
2.116190E+00	2.654040E+00	1.958250E+00
3.997290E+00	4.744590E+00	3.635070E+00
4.076240E+00	4.692530E+00	3.678410E+00
2.052560E+00	2.814420E+00	2.007400E+00
1.971500E+00	2.781520E+00	2.091720E+00
3.938460E+00	4.763820E+00	3.568480E+00
3.942210E+00	4.788160E+00	3.630410E+00
1.978680E+00	2.962900E+00	2.059680E+00
1.888590E+00	2.923680E+00	2.127210E+00
3.740750E+00	4.854320E+00	3.437520E+00
3.812440E+00	4.838940E+00	3.546680E+00
3.897680E+00	4.802270E+00	3.600090E+00
1.912510E+00	3.146400E+00	2.116160E+00
1.857130E+00	3.033150E+00	2.165250E+00
3.705080E+00	4.892920E+00	3.456260E+00
3.735130E+00	4.888760E+00	3.506720E+00
1.832090E+00	3.163700E+00	2.185390E+00
1.827920E+00	3.303690E+00	2.228600E+00
1.902560E+00	3.412690E+00	2.194450E+00
3.567460E+00	4.970720E+00	3.438900E+00
3.677250E+00	4.926010E+00	3.490020E+00
1.833040E+00	3.449160E+00	2.267110E+00
1.835230E+00	3.598620E+00	2.298240E+00
1.894270E+00	3.638840E+00	2.264060E+00
1.980360E+00	3.852920E+00	2.313600E+00
2.075850E+00	4.065500E+00	2.373680E+00
3.480720E+00	4.998130E+00	3.365160E+00
3.489200E+00	5.020660E+00	3.418680E+00
1.868760E+00	3.762610E+00	2.351990E+00
1.947530E+00	3.959940E+00	2.375770E+00
1.981740E+00	4.062100E+00	2.425520E+00
2.039040E+00	4.124930E+00	2.442430E+00
2.103830E+00	4.201060E+00	2.471550E+00
2.203150E+00	4.314520E+00	2.526130E+00
2.304630E+00	4.412900E+00	2.592050E+00
2.411070E+00	4.503040E+00	2.662630E+00
2.519300E+00	4.610090E+00	2.741390E+00
3.262370E+00	5.041100E+00	3.277760E+00
3.318260E+00	5.057040E+00	3.360010E+00
3.430510E+00	5.039100E+00	3.389830E+00
1.992020E+00	4.156290E+00	2.492870E+00
2.094990E+00	4.284110E+00	2.556680E+00
2.195490E+00	4.388730E+00	2.617180E+00
2.303570E+00	4.480020E+00	2.687900E+00
2.395690E+00	4.554780E+00	2.731080E+00
2.428930E+00	4.609630E+00	2.778070E+00
2.481750E+00	4.645990E+00	2.797100E+00
2.545100E+00	4.698530E+00	2.830470E+00
2.644960E+00	4.785550E+00	2.889230E+00
2.745310E+00	4.856470E+00	2.963830E+00
2.846850E+00	4.923480E+00	3.039920E+00
2.945930E+00	4.983350E+00	3.106920E+00
3.033480E+00	5.019260E+00	3.186470E+00
3.109680E+00	5.051750E+00	3.262700E+00
3.208260E+00	5.069960E+00	3.308440E+00
2.435380E+00	4.669550E+00	2.843300E+00
2.536330E+00	4.767160E+00	2.918610E+00
2.643980E+00	4.847620E+00	2.990270E+00
2.749470E+00	4.910230E+00	3.059310E+00
2.854480E+00	4.972530E+00	3.141150E+00
2.962890E+00	5.020640E+00	3.220690E+00
3.035210E+00	5.043430E+00	3.259440E+00
5.062950E+00	2.542830E+00	3.314990E+00
5.044090E+00	2.510720E+00	3.301790E+00
5.049200E+00	2.534560E+00	3.265830E+00
5.068070E+00	2.585210E+00	3.312060E+00
4.914050E+00	2.398210E+00	3.223390E+00
4.857240E+00	2.357880E+00	3.175210E+00
4.882480E+00	2.384670E+00	3.104320E+00
4.979900E+00	2.469380E+00	3.214570E+00
5.078220E+00	2.691570E+00	3.326330E+00
5.080350E+00	2.810060E+00	3.350240E+00
5.119470E+00	2.886870E+00	3.398800E+00
5.128750E+00	2.993760E+00	3.460480E+00
5.165620E+00	3.097090E+00	3.494600E+00
5.161330E+00	3.197220E+00	3.533880E+00
5.168380E+00	3.287290E+00	3.572230E+00
5.155930E+00	3.365380E+00	3.625400E+00
4.802020E+00	2.333370E+00	3.200010E+00
4.736590E+00	2.316310E+00	3.138720E+00
4.775360E+00	2.335050E+00	3.079710E+00
5.114230E+00	3.452030E+00	3.596080E+00
5.093020E+00	3.509160E+00	3.646950E+00
4.676940E+00	2.258880E+00	3.032800E+00
5.044710E+00	3.586570E+00	3.675120E+00
5.007410E+00	3.664840E+00	3.698930E+00
5.005060E+00	3.705900E+00	3.741260E+00
4.536530E+00	2.110120E+00	2.892650E+00
4.489170E+00	2.046390E+00	2.848870E+00
4.492680E+00	2.056400E+00	2.753000E+00
4.578020E+00	2.162610E+00	2.912990E+00
4.985970E+00	3.776120E+00	3.762720E+00
4.963950E+00	3.850150E+00	3.786350E+00
4.938410E+00	3.897250E+00	3.794040E+00
4.971790E+00	3.876950E+00	3.844530E+00
4.939810E+00	3.924680E+00	3.862990E+00
4.366960E+00	1.889070E+00	2.728950E+00
4.276450E+00	1.826780E+00	2.665790E+00
4.332890E+00	1.871640E+00	2.644160E+00
4.367640E+00	1.921800E+00	2.606210E+00
4.421380E+00	1.950020E+00	2.776870E+00
4.855950E+00	4.013470E+00	3.845960E+00
4.890260E+00	3.975640E+00	3.849910E+00
4.880530E+00	4.008710E+00	3.903950E+00
4.184690E+00	1.788090E+00	2.474840E+00
4.120680E+00	1.746200E+00	2.525650E+00
4.836220E+00	4.051490E+00	3.894700E+00
4.029500E+00	1.677360E+00	2.481570E+00
3.893410E+00	1.604740E+00	2.435330E+00
3.988700E+00	1.658930E+00	2.381380E+00
4.796230E+00	4.113100E+00	3.932230E+00
4.775460E+00	4.163340E+00	3.959500E+00
3.744840E+00	1.567700E+00	2.238680E+00
3.693750E+00	1.515180E+00	2.327380E+00
4.762690E+00	4.216730E+00	3.963390E+00
4.762760E+00	4.278920E+00	3.991140E+00
3.597950E+00	1.476120E+00	2.324030E+00
3.460130E+00	1.439060E+00	2.320450E+00
3.555880E+00	1.487850E+00	2.235500E+00
4.745390E+00	4.336880E+00	3.990550E+00
4.724560E+00	4.418540E+00	4.008990E+00
3.350880E+00	1.460450E+00	2.161760E+00
3.224640E+00	1.420610E+00	2.248890E+00
4.703440E+00	4.463300E+00	4.004450E+00
4.720910E+00	4.465580E+00	4.042420E+00
4.707270E+00	4.484580E+00	4.039390E+00
3.130300E+00	1.477130E+00	2.104590E+00
3.012070E+00	1.446000E+00	2.201420E+00
4.618090E+00	4.511410E+00	3.999910E+00
4.681000E+00	4.492030E+00	4.023340E+00
2.918730E+00	1.525700E+00	2.057240E+00
2.816700E+00	1.506080E+00	2.168750E+00
4.560300E+00	4.509500E+00	3.962060E+00
4.563450E+00	4.528300E+00	4.017600E+00
2.723070E+00	1.608290E+00	2.031450E+00
2.631590E+00	1.589330E+00	2.144890E+00
4.443620E+00	4.500370E+00	3.907250E+00
4.471660E+00	4.514590E+00	3.950250E+00
4.518100E+00	4.530290E+00	4.013060E+00
2.551200E+00	1.730360E+00	2.027610E+00
2.465300E+00	1.703450E+00	2.141740E+00
4.342270E+00	4.518360E+00	3.881250E+00
4.378190E+00	4.545680E+00	3.946720E+00
4.432070E+00	4.531360E+00	3.957850E+00
2.396280E+00	1.867200E+00	2.035120E+00
2.313260E+00	1.839620E+00	2.145880E+00
4.257860E+00	4.588500E+00	3.879210E+00
4.318740E+00	4.558760E+00	3.922270E+00
2.268730E+00	2.044020E+00	2.065090E+00
2.181040E+00	2.005130E+00	2.174290E+00
4.213850E+00	4.617400E+00	3.818700E+00
4.217590E+00	4.639160E+00	3.868760E+00
2.141690E+00	2.254020E+00	2.098950E+00
2.070470E+00	2.147350E+00	2.201600E+00
4.122430E+00	4.710760E+00	3.771520E+00
4.182740E+00	4.672220E+00	3.834350E+00
2.046680E+00	2.289660E+00	2.171810E+00
2.019440E+00	2.236240E+00	2.225120E+00
2.027830E+00	2.451830E+00	2.126680E+00
4.058450E+00	4.751470E+00	3.737260E+00
4.071350E+00	4.792260E+00	3.845410E+00
1.969950E+00	2.338900E+00	2.219830E+00
1.901740E+00	2.536060E+00	2.215440E+00
1.962260E+00	2.627070E+00	2.123890E+00
3.935730E+00	4.846400E+00	3.708240E+00
4.010360E+00	4.816480E+00	3.767020E+00
1.886170E+00	2.743400E+00	2.169990E+00
1.808740E+00	2.702250E+00	2.253450E+00
3.869660E+00	4.846840E+00	3.651020E+00
3.877400E+00	4.877470E+00	3.701590E+00
1.804420E+00	2.927710E+00	2.208320E+00
1.761960E+00	2.808730E+00	2.277570E+00
3.734120E+00	4.930070E+00	3.593640E+00
3.822560E+00	4.894070E+00	3.667650E+00
1.724560E+00	2.935380E+00	2.292200E+00
1.706190E+00	3.077690E+00	2.317380E+00
1.763080E+00	3.192550E+00	2.260830E+00
3.647060E+00	4.972470E+00	3.552110E+00
3.678360E+00	5.015110E+00	3.648490E+00
1.691060E+00	3.232290E+00	2.335850E+00
1.696840E+00	3.397020E+00	2.373870E+00
1.769090E+00	3.499360E+00	2.335200E+00
3.481780E+00	5.058120E+00	3.489460E+00
3.577340E+00	5.029850E+00	3.572550E+00
1.694790E+00	3.544480E+00	2.398410E+00
1.701990E+00	3.682160E+00	2.430640E+00
1.771680E+00	3.725100E+00	2.405470E+00
1.859520E+00	3.977170E+00	2.446800E+00
3.393080E+00	5.083330E+00	3.456560E+00
3.411090E+00	5.128120E+00	3.559920E+00
1.736250E+00	3.819090E+00	2.471540E+00
1.765890E+00	3.970750E+00	2.503390E+00
1.820160E+00	4.043800E+00	2.513390E+00
1.884670E+00	4.129720E+00	2.535860E+00
1.983010E+00	4.254610E+00	2.583340E+00
2.082450E+00	4.358620E+00	2.641500E+00
2.183040E+00	4.458550E+00	2.714520E+00
2.311600E+00	4.571140E+00	2.777900E+00
3.135490E+00	5.090240E+00	3.347200E+00
3.202020E+00	5.117080E+00	3.406860E+00
3.309840E+00	5.116820E+00	3.491340E+00
1.772790E+00	4.075630E+00	2.563990E+00
1.871380E+00	4.221460E+00	2.614260E+00
1.973680E+00	4.335250E+00	2.668620E+00
2.065570E+00	4.412620E+00	2.711630E+00
2.109750E+00	4.475100E+00	2.763490E+00
2.192820E+00	4.528150E+00	2.782250E+00
2.230390E+00	4.590540E+00	2.824260E+00
2.319110E+00	4.654040E+00	2.868150E+00
2.414140E+00	4.745050E+00	2.941790E+00
2.528650E+00	4.847740E+00	3.032590E+00
2.660390E+00	4.901770E+00	3.078850E+00
2.750860E+00	4.954990E+00	3.159110E+00
2.869350E+00	5.020550E+00	3.270460E+00
3.026670E+00	5.075610E+00	3.338360E+00
2.914970E+00	5.077710E+00	3.381210E+00
3.116140E+00	5.107600E+00	3.396490E+00
2.118030E+00	4.546820E+00	2.827660E+00
2.213010E+00	4.642530E+00	2.887970E+00
2.303430E+00	4.705740E+00	2.933850E+00
2.342390E+00	4.764510E+00	2.983770E+00
2.416670E+00	4.808690E+00	3.011580E+00
2.443920E+00	4.850460E+00	3.059660E+00
2.494710E+00	4.893590E+00	3.122370E+00
2.628570E+00	4.933720E+00	3.170480E+00
2.745490E+00	4.991770E+00	3.265170E+00
2.816720E+00	5.039450E+00	3.341420E+00
2.352910E+00	4.827130E+00	3.053480E+00
2.424490E+00	4.868170E+00	3.096060E+00
5.030610E+00	2.490140E+00	3.406610E+00
5.000860E+00	2.464070E+00	3.387650E+00
5.016660E+00	2.479970E+00	3.337350E+00
5.060890E+00	2.545740E+00	3.388690E+00
5.081660E+00	2.625430E+00	3.390740E+00
5.086540E+00	2.616240E+00	3.465160E+00
5.101670E+00	2.696740E+00	3.470750E+00
4.876120E+00	2.365870E+00	3.278250E+00
4.942580E+00	2.433190E+00	3.350560E+00
5.100050E+00	2.794650E+00	3.436220E+00
5.143420E+00	2.890090E+00	3.500730E+00
5.153610E+00	3.007450E+00	3.580090E+00
5.182580E+00	3.114860E+00	3.578370E+00
5.175910E+00	3.194610E+00	3.622070E+00
5.190170E+00	3.279910E+00	3.657950E+00
5.186850E+00	3.351280E+00	3.714040E+00
4.731680E+00	2.300860E+00	3.227840E+00
4.811650E+00	2.337670E+00	3.306240E+00
5.143480E+00	3.447030E+00	3.686000E+00
5.106960E+00	3.520770E+00	3.706690E+00
5.142590E+00	3.489450E+00	3.754470E+00
5.108160E+00	3.560760E+00	3.781810E+00
4.576680E+00	2.092340E+00	3.154820E+00
4.534260E+00	2.047550E+00	3.111250E+00
4.560050E+00	2.092250E+00	3.083600E+00
4.574970E+00	2.131520E+00	3.015310E+00
4.606450E+00	2.140020E+00	3.165970E+00
4.629210E+00	2.199580E+00	3.039860E+00
4.656820E+00	2.220790E+00	3.165380E+00
5.048770E+00	3.650160E+00	3.770100E+00
5.023930E+00	3.713130E+00	3.793620E+00
5.058220E+00	3.688280E+00	3.836700E+00
5.035010E+00	3.744390E+00	3.851300E+00
4.477630E+00	1.977410E+00	3.019340E+00
4.408500E+00	1.902930E+00	2.970820E+00
4.403740E+00	1.918550E+00	2.845890E+00
4.504540E+00	2.025640E+00	2.966060E+00
5.013500E+00	3.822430E+00	3.878060E+00
4.989300E+00	3.885770E+00	3.901680E+00
4.977990E+00	3.925410E+00	3.954990E+00
4.335980E+00	1.843030E+00	2.919410E+00
4.229620E+00	1.789430E+00	2.870030E+00
4.305750E+00	1.838350E+00	2.809490E+00
4.925230E+00	3.973850E+00	3.931050E+00
4.894950E+00	4.029510E+00	3.988740E+00
4.113830E+00	1.727570E+00	2.631860E+00
4.067660E+00	1.681600E+00	2.719900E+00
4.850190E+00	4.076090E+00	3.973850E+00
4.870800E+00	4.068270E+00	4.018770E+00
4.848610E+00	4.105040E+00	4.039050E+00
3.966020E+00	1.611330E+00	2.706820E+00
3.832520E+00	1.550640E+00	2.624120E+00
3.934520E+00	1.608670E+00	2.585370E+00
4.785310E+00	4.183770E+00	3.999490E+00
4.808270E+00	4.154700E+00	4.019990E+00
4.803240E+00	4.199030E+00	4.053960E+00
3.699770E+00	1.490610E+00	2.447690E+00
3.678280E+00	1.450890E+00	2.595250E+00
4.775880E+00	4.301710E+00	4.034600E+00
4.800950E+00	4.264050E+00	4.077400E+00
4.792160E+00	4.327110E+00	4.089520E+00
3.536760E+00	1.404270E+00	2.558430E+00
3.398190E+00	1.357940E+00	2.543310E+00
3.512040E+00	1.416150E+00	2.470660E+00
4.742410E+00	4.448430E+00	4.077800E+00
4.779170E+00	4.395770E+00	4.107890E+00
4.768520E+00	4.463370E+00	4.139490E+00
3.311510E+00	1.376830E+00	2.393060E+00
3.187500E+00	1.340720E+00	2.482890E+00
4.711540E+00	4.504980E+00	4.118500E+00
3.102590E+00	1.380140E+00	2.341060E+00
2.993020E+00	1.348620E+00	2.439590E+00
4.660160E+00	4.521640E+00	4.071750E+00
4.663230E+00	4.538630E+00	4.125500E+00
2.906740E+00	1.414960E+00	2.302910E+00
2.810160E+00	1.387220E+00	2.411860E+00
4.556190E+00	4.549040E+00	4.106140E+00
4.623960E+00	4.545310E+00	4.114070E+00
2.721610E+00	1.476470E+00	2.277370E+00
2.634520E+00	1.452210E+00	2.390240E+00
4.454280E+00	4.563590E+00	4.070380E+00
4.500340E+00	4.557710E+00	4.102290E+00
2.540640E+00	1.559030E+00	2.254360E+00
2.456990E+00	1.531000E+00	2.368740E+00
4.413540E+00	4.566630E+00	4.024860E+00
4.412910E+00	4.586650E+00	4.083950E+00
2.377490E+00	1.669850E+00	2.248240E+00
2.294960E+00	1.641820E+00	2.370010E+00
4.295140E+00	4.605080E+00	3.960270E+00
4.326900E+00	4.622890E+00	4.037800E+00
4.382830E+00	4.595810E+00	4.065920E+00
2.224190E+00	1.803970E+00	2.255530E+00
2.137240E+00	1.773390E+00	2.379860E+00
4.215280E+00	4.689040E+00	3.924270E+00
4.268250E+00	4.659420E+00	3.990960E+00
2.097200E+00	1.966670E+00	2.283060E+00
2.004610E+00	1.932810E+00	2.399480E+00
4.146200E+00	4.753340E+00	3.891690E+00
4.186730E+00	4.772520E+00	3.967970E+00
1.973600E+00	2.156940E+00	2.305780E+00
1.888010E+00	2.074120E+00	2.423820E+00
4.103920E+00	4.808210E+00	3.912290E+00
4.134940E+00	4.841450E+00	3.983170E+00
1.870960E+00	2.199130E+00	2.384380E+00
1.831690E+00	2.155860E+00	2.436630E+00
1.860830E+00	2.354650E+00	2.320710E+00
3.974210E+00	4.866880E+00	3.801030E+00
4.005100E+00	4.889230E+00	3.889840E+00
4.069710E+00	4.861680E+00	3.937190E+00
1.797850E+00	2.262250E+00	2.425090E+00
1.740330E+00	2.458440E+00	2.402940E+00
1.803130E+00	2.546120E+00	2.306970E+00
3.868030E+00	4.925910E+00	3.764940E+00
3.937240E+00	4.915270E+00	3.836290E+00
1.718640E+00	2.704660E+00	2.345370E+00
1.673900E+00	2.582390E+00	2.420670E+00
3.774270E+00	4.981190E+00	3.709670E+00
3.814740E+00	5.009660E+00	3.825870E+00
1.628010E+00	2.713400E+00	2.434130E+00
1.583860E+00	2.848790E+00	2.435170E+00
1.645700E+00	2.965890E+00	2.371300E+00
3.722820E+00	5.029300E+00	3.712680E+00
3.748100E+00	5.039330E+00	3.764300E+00
1.560520E+00	3.000190E+00	2.450210E+00
1.524480E+00	3.196070E+00	2.467080E+00
1.619440E+00	3.287170E+00	2.409340E+00
3.503940E+00	5.106270E+00	3.603770E+00
3.595480E+00	5.086440E+00	3.672830E+00
3.685270E+00	5.070550E+00	3.733390E+00
1.566660E+00	3.370520E+00	2.472540E+00
1.522620E+00	3.311000E+00	2.497980E+00
1.620170E+00	3.608510E+00	2.464660E+00
3.458610E+00	5.154800E+00	3.625270E+00
3.507920E+00	5.176140E+00	3.703420E+00
1.527020E+00	3.446000E+00	2.512390E+00
1.539090E+00	3.614330E+00	2.524260E+00
1.588170E+00	3.721990E+00	2.525450E+00
1.658920E+00	3.885130E+00	2.536610E+00
3.212120E+00	5.165570E+00	3.521760E+00
3.311520E+00	5.175930E+00	3.591870E+00
3.406740E+00	5.191450E+00	3.649290E+00
1.540670E+00	3.769170E+00	2.579470E+00
1.588760E+00	3.944510E+00	2.592800E+00
1.595440E+00	4.020950E+00	2.625940E+00
1.662130E+00	4.045850E+00	2.601950E+00
1.755570E+00	4.180730E+00	2.645290E+00
1.861510E+00	4.305000E+00	2.697880E+00
1.976450E+00	4.432210E+00	2.766710E+00
2.997490E+00	5.105420E+00	3.419210E+00
3.091390E+00	5.131670E+00	3.470380E+00
3.141810E+00	5.187410E+00	3.557200E+00
3.206140E+00	5.228390E+00	3.608270E+00
1.631570E+00	4.122630E+00	2.672070E+00
1.743010E+00	4.270690E+00	2.722990E+00
1.844180E+00	4.365110E+00	2.762810E+00
1.880200E+00	4.429090E+00	2.807810E+00
1.935740E+00	4.470840E+00	2.823900E+00
1.997630E+00	4.525680E+00	2.850520E+00
2.089480E+00	4.621510E+00	2.913360E+00
2.220490E+00	4.728510E+00	2.985800E+00
2.544570E+00	4.952990E+00	3.255480E+00
2.663300E+00	4.985440E+00	3.285780E+00
2.736750E+00	5.027650E+00	3.349720E+00
2.818110E+00	5.072490E+00	3.433560E+00
2.956200E+00	5.127840E+00	3.490930E+00
3.063110E+00	5.182400E+00	3.569510E+00
3.129980E+00	5.214540E+00	3.597710E+00
1.885580E+00	4.493620E+00	2.867890E+00
1.972140E+00	4.576060E+00	2.908460E+00
2.009220E+00	4.637560E+00	2.956380E+00
2.094700E+00	4.687400E+00	2.983560E+00
2.132580E+00	4.750060E+00	3.035080E+00
2.226050E+00	4.839200E+00	3.114890E+00
2.404140E+00	4.894670E+00	3.166150E+00
2.443510E+00	4.950610E+00	3.279730E+00
2.521300E+00	5.003260E+00	3.377040E+00
2.649050E+00	5.019160E+00	3.376990E+00
2.730940E+00	5.047760E+00	3.414830E+00
2.018290E+00	4.704010E+00	3.027010E+00
2.102170E+00	4.785620E+00	3.083960E+00
2.126080E+00	4.829800E+00	3.139890E+00
2.172320E+00	4.861040E+00	3.175910E+00
2.216130E+00	4.903810E+00	3.253920E+00
2.333830E+00	4.927080E+00	3.262620E+00
2.412310E+00	4.975770E+00	3.344710E+00
2.113730E+00	4.862450E+00	3.210260E+00
4.998960E+00	2.471750E+00	3.467000E+00
5.045190E+00	2.514510E+00	3.465270E+00
5.066730E+00	2.571910E+00	3.523310E+00
5.093410E+00	2.650230E+00	3.551500E+00
5.114070E+00	2.719800E+00	3.574130E+00
5.171380E+00	2.874860E+00	3.641030E+00
5.148160E+00	2.840520E+00	3.623330E+00
5.164930E+00	2.896160E+00	3.592710E+00
5.169160E+00	2.953240E+00	3.626600E+00
5.187830E+00	2.916200E+00	3.660020E+00
5.179980E+00	2.994500E+00	3.675020E+00
4.871980E+00	2.372000E+00	3.424600E+00
4.934910E+00	2.431870E+00	3.494190E+00
5.121370E+00	2.803930E+00	3.550000E+00
5.219430E+00	3.098400E+00	3.676670E+00
5.199860E+00	3.201840E+00	3.697250E+00
5.213320E+00	3.268410E+00	3.745140E+00
5.212150E+00	3.335830E+00	3.804750E+00
4.564840E+00	2.029430E+00	3.398510E+00
4.527570E+00	1.991020E+00	3.361490E+00
4.557440E+00	2.035460E+00	3.319020E+00
4.587680E+00	2.093740E+00	3.260630E+00
4.596490E+00	2.075940E+00	3.414490E+00
4.656340E+00	2.192720E+00	3.299960E+00
4.648080E+00	2.161880E+00	3.435230E+00
4.700980E+00	2.263140E+00	3.311060E+00
4.702560E+00	2.247440E+00	3.440340E+00
4.764780E+00	2.316850E+00	3.403550E+00
5.178140E+00	3.419590E+00	3.779020E+00
5.167490E+00	3.491000E+00	3.827930E+00
5.156130E+00	3.558880E+00	3.877180E+00
4.469040E+00	1.935990E+00	3.315530E+00
4.406820E+00	1.891450E+00	3.249110E+00
4.442510E+00	1.916530E+00	3.199340E+00
4.494230E+00	1.978220E+00	3.184980E+00
5.104600E+00	3.630990E+00	3.855920E+00
5.095640E+00	3.703410E+00	3.907910E+00
5.065540E+00	3.767400E+00	3.916530E+00
5.104460E+00	3.748400E+00	3.962950E+00
5.079620E+00	3.806120E+00	3.983930E+00
4.370660E+00	1.870350E+00	3.069830E+00
4.321490E+00	1.835570E+00	3.233410E+00
5.028780E+00	3.872720E+00	3.968500E+00
5.012380E+00	3.915190E+00	4.041510E+00
4.227540E+00	1.786330E+00	3.186710E+00
4.148190E+00	1.743860E+00	3.082860E+00
4.240370E+00	1.793090E+00	3.045840E+00
4.957400E+00	3.969510E+00	4.020860E+00
4.936120E+00	4.008160E+00	4.092380E+00
4.084920E+00	1.689740E+00	2.876900E+00
4.018830E+00	1.643410E+00	3.030110E+00
4.890840E+00	4.058650E+00	4.075160E+00
4.880870E+00	4.096740E+00	4.122230E+00
3.882720E+00	1.571120E+00	2.783810E+00
4.851690E+00	4.158860E+00	4.133960E+00
4.827490E+00	4.216140E+00	4.124350E+00
4.854920E+00	4.213330E+00	4.171090E+00
4.851110E+00	4.254840E+00	4.174420E+00
3.713100E+00	1.457350E+00	2.741710E+00
3.606760E+00	1.408000E+00	2.793170E+00
3.562160E+00	1.399340E+00	2.646710E+00
4.814660E+00	4.357700E+00	4.145270E+00
4.849420E+00	4.325190E+00	4.187430E+00
4.841120E+00	4.393990E+00	4.201410E+00
3.477540E+00	1.354340E+00	2.836830E+00
3.315180E+00	1.308430E+00	2.778160E+00
3.434880E+00	1.345380E+00	2.692990E+00
4.776820E+00	4.511660E+00	4.191910E+00
4.829430E+00	4.468500E+00	4.221770E+00
4.812480E+00	4.540070E+00	4.277260E+00
3.255570E+00	1.312740E+00	2.625600E+00
3.129050E+00	1.280480E+00	2.717650E+00
4.748300E+00	4.533540E+00	4.187380E+00
4.767560E+00	4.548830E+00	4.237190E+00
3.067050E+00	1.301540E+00	2.576850E+00
2.955330E+00	1.280730E+00	2.683980E+00
4.658500E+00	4.574140E+00	4.211790E+00
4.726280E+00	4.558690E+00	4.224340E+00
2.889250E+00	1.321640E+00	2.546090E+00
2.785570E+00	1.297390E+00	2.659170E+00
4.600660E+00	4.574530E+00	4.178720E+00
4.607260E+00	4.596260E+00	4.233870E+00
2.715260E+00	1.359280E+00	2.522440E+00
2.618900E+00	1.339060E+00	2.637420E+00
4.480990E+00	4.575890E+00	4.134730E+00
4.509530E+00	4.585600E+00	4.175740E+00
4.561520E+00	4.601130E+00	4.231200E+00
2.542720E+00	1.423850E+00	2.503630E+00
2.450870E+00	1.401820E+00	2.620560E+00
4.410870E+00	4.629710E+00	4.168240E+00
4.467720E+00	4.604860E+00	4.181840E+00
2.373260E+00	1.507860E+00	2.489880E+00
2.289450E+00	1.489230E+00	2.607190E+00
4.361250E+00	4.635910E+00	4.126240E+00
4.369360E+00	4.665320E+00	4.181670E+00
2.203040E+00	1.606210E+00	2.500870E+00
2.192290E+00	1.548800E+00	2.596050E+00
4.228090E+00	4.747260E+00	4.020520E+00
4.270710E+00	4.721900E+00	4.105650E+00
4.329510E+00	4.689290E+00	4.168520E+00
2.127030E+00	1.606240E+00	2.585910E+00
2.045330E+00	1.740770E+00	2.510030E+00
4.184620E+00	4.818840E+00	4.031430E+00
4.212880E+00	4.813510E+00	4.103860E+00
1.906580E+00	1.910480E+00	2.517190E+00
4.157860E+00	4.859040E+00	4.040290E+00
4.172430E+00	4.863700E+00	4.085690E+00
1.779430E+00	2.104430E+00	2.517390E+00
4.041170E+00	4.921360E+00	3.960780E+00
4.075460E+00	4.945480E+00	4.038500E+00
4.136950E+00	4.899770E+00	4.074160E+00
1.659630E+00	2.246140E+00	2.591740E+00
1.718100E+00	2.309060E+00	2.488050E+00
3.885620E+00	4.977180E+00	3.872200E+00
3.948210E+00	5.009950E+00	3.947520E+00
4.016210E+00	4.987270E+00	3.989850E+00
1.631730E+00	2.487550E+00	2.511570E+00
1.562690E+00	2.373050E+00	2.628060E+00
3.855140E+00	5.015100E+00	3.887370E+00
3.882280E+00	5.029590E+00	3.924480E+00
1.540200E+00	2.521140E+00	2.586150E+00
1.517190E+00	2.456680E+00	2.644680E+00
1.531750E+00	2.738070E+00	2.522710E+00
3.734300E+00	5.096400E+00	3.838740E+00
3.825080E+00	5.062890E+00	3.906280E+00
1.478870E+00	2.569590E+00	2.623900E+00
1.455610E+00	2.724120E+00	2.601940E+00
1.461370E+00	2.826670E+00	2.557320E+00
1.472570E+00	2.989520E+00	2.530820E+00
3.617080E+00	5.140710E+00	3.783570E+00
3.670950E+00	5.184720E+00	3.899220E+00
1.407600E+00	2.852320E+00	2.606040E+00
1.376450E+00	3.079870E+00	2.609560E+00
1.459320E+00	3.251280E+00	2.535180E+00
3.550800E+00	5.189890E+00	3.784130E+00
3.580360E+00	5.203200E+00	3.843610E+00
1.385610E+00	3.277880E+00	2.603420E+00
1.327800E+00	3.204340E+00	2.634990E+00
1.444190E+00	3.510120E+00	2.580050E+00
3.312370E+00	5.239910E+00	3.685520E+00
3.416110E+00	5.246280E+00	3.750500E+00
3.508330E+00	5.235550E+00	3.811900E+00
1.326650E+00	3.376390E+00	2.660280E+00
1.366060E+00	3.581390E+00	2.641440E+00
1.364250E+00	3.684870E+00	2.666170E+00
1.435950E+00	3.723390E+00	2.635420E+00
1.516070E+00	3.951430E+00	2.648920E+00
3.213070E+00	5.283020E+00	3.703520E+00
3.306130E+00	5.301870E+00	3.814810E+00
1.389760E+00	3.834590E+00	2.700990E+00
1.451160E+00	4.000180E+00	2.712420E+00
1.463900E+00	4.073630E+00	2.746940E+00
1.531580E+00	4.097100E+00	2.720420E+00
1.624690E+00	4.235300E+00	2.754220E+00
1.754000E+00	4.379450E+00	2.812040E+00
2.850330E+00	5.123280E+00	3.533890E+00
2.950890E+00	5.204810E+00	3.620440E+00
3.106750E+00	5.244320E+00	3.652740E+00
3.137040E+00	5.293000E+00	3.736220E+00
3.195170E+00	5.318670E+00	3.787710E+00
1.496810E+00	4.172850E+00	2.788030E+00
1.607970E+00	4.319720E+00	2.833230E+00
1.686680E+00	4.410520E+00	2.872420E+00
1.698580E+00	4.453640E+00	2.909870E+00
1.771810E+00	4.474340E+00	2.897090E+00
1.878830E+00	4.590170E+00	2.965550E+00
2.618590E+00	5.037010E+00	3.450730E+00
2.718890E+00	5.077140E+00	3.497300E+00
2.806620E+00	5.151700E+00	3.602960E+00
2.856560E+00	5.208530E+00	3.679640E+00
2.924830E+00	5.266050E+00	3.760400E+00
3.041830E+00	5.281340E+00	3.743070E+00
3.125270E+00	5.317310E+00	3.806160E+00
1.732160E+00	4.511470E+00	2.951290E+00
1.776950E+00	4.587230E+00	3.002610E+00
1.834260E+00	4.630330E+00	3.023080E+00
1.900810E+00	4.685320E+00	3.055140E+00
2.005230E+00	4.791510E+00	3.128900E+00
2.285670E+00	4.945000E+00	3.312600E+00
2.340770E+00	4.974030E+00	3.362990E+00
2.427140E+00	5.017490E+00	3.455900E+00
2.578950E+00	5.065450E+00	3.526680E+00
2.693410E+00	5.128330E+00	3.609790E+00
2.771590E+00	5.187030E+00	3.684110E+00
2.831140E+00	5.234410E+00	3.754560E+00
1.788160E+00	4.652990E+00	3.070360E+00
1.881710E+00	4.735970E+00	3.123610E+00
1.919770E+00	4.791220E+00	3.179690E+00
1.973510E+00	4.825280E+00	3.199460E+00
2.028930E+00	4.858520E+00	3.236720E+00
2.115470E+00	4.914300E+00	3.323960E+00
2.252240E+00	4.967320E+00	3.377310E+00
2.337050E+00	4.998490E+00	3.432350E+00
1.940300E+00	4.841200E+00	3.258650E+00
2.020110E+00	4.887520E+00	3.302220E+00
5.030150E+00	2.515660E+00	3.542670E+00
5.075430E+00	2.613870E+00	3.613320E+00
5.039650E+00	2.556760E+00	3.628200E+00
5.110860E+00	2.679090E+00	3.663720E+00
5.132300E+00	2.773610E+00	3.638430E+00
5.142020E+00	2.751400E+00	3.716270E+00
5.169100E+00	2.842110E+00	3.704660E+00
5.214200E+00	2.939910E+00	3.749210E+00
5.215370E+00	3.029660E+00	3.743430E+00
5.228070E+00	3.007360E+00	3.808490E+00
5.262790E+00	3.085570E+00	3.804980E+00
4.826090E+00	2.361780E+00	3.640890E+00
4.792640E+00	2.341860E+00	3.620000E+00
4.821990E+00	2.348950E+00	3.545240E+00
4.882140E+00	2.401410E+00	3.601790E+00
4.961720E+00	2.484410E+00	3.629840E+00
5.228890E+00	3.177970E+00	3.774800E+00
5.238360E+00	3.258740E+00	3.832390E+00
5.245630E+00	3.320450E+00	3.873230E+00
4.497790E+00	1.959340E+00	3.591360E+00
4.462200E+00	1.930370E+00	3.554260E+00
4.490980E+00	1.953890E+00	3.466290E+00
4.553200E+00	2.024880E+00	3.526730E+00
4.626130E+00	2.116680E+00	3.566410E+00
4.690010E+00	2.212150E+00	3.610340E+00
4.749900E+00	2.304660E+00	3.575440E+00
5.214510E+00	3.408380E+00	3.887260E+00
5.194220E+00	3.499200E+00	3.900370E+00
5.194450E+00	3.544970E+00	3.942460E+00
4.400980E+00	1.896010E+00	3.469120E+00
5.169270E+00	3.623470E+00	3.959600E+00
5.138090E+00	3.702540E+00	3.981360E+00
5.130190E+00	3.746390E+00	4.028730E+00
5.114260E+00	3.797890E+00	4.083080E+00
4.296100E+00	1.827680E+00	3.420790E+00
4.235210E+00	1.794980E+00	3.404270E+00
4.250910E+00	1.800830E+00	3.301800E+00
5.065500E+00	3.858660E+00	4.058840E+00
5.044740E+00	3.906080E+00	4.128630E+00
4.146570E+00	1.756290E+00	3.318990E+00
4.988010E+00	3.956380E+00	4.110170E+00
4.972470E+00	3.996840E+00	4.161830E+00
4.010880E+00	1.648730E+00	3.241650E+00
3.911410E+00	1.590740E+00	3.187230E+00
3.949730E+00	1.606290E+00	3.096010E+00
4.937200E+00	4.059200E+00	4.181940E+00
4.898880E+00	4.113450E+00	4.177030E+00
4.926630E+00	4.107270E+00	4.220280E+00
4.910550E+00	4.146970E+00	4.227320E+00
3.818760E+00	1.527680E+00	2.966310E+00
3.786500E+00	1.512940E+00	3.199300E+00
4.899080E+00	4.223230E+00	4.246050E+00
4.884710E+00	4.284530E+00	4.234190E+00
4.909210E+00	4.279750E+00	4.281110E+00
4.904810E+00	4.321050E+00	4.284740E+00
3.658560E+00	1.435320E+00	3.152720E+00
3.571660E+00	1.404200E+00	3.095520E+00
3.621930E+00	1.416520E+00	2.986530E+00
4.867800E+00	4.432190E+00	4.255610E+00
4.894560E+00	4.391980E+00	4.299150E+00
4.879860E+00	4.464550E+00	4.310440E+00
3.417270E+00	1.337760E+00	3.006770E+00
4.841250E+00	4.551130E+00	4.320230E+00
4.855500E+00	4.524260E+00	4.322380E+00
4.846490E+00	4.553930E+00	4.349340E+00
3.192000E+00	1.278330E+00	2.874840E+00
4.751300E+00	4.578270E+00	4.331290E+00
4.818610E+00	4.563510E+00	4.347170E+00
3.010640E+00	1.256500E+00	2.821770E+00
4.701390E+00	4.588420E+00	4.286360E+00
4.701180E+00	4.601490E+00	4.344410E+00
2.841630E+00	1.259450E+00	2.794370E+00
4.602680E+00	4.619500E+00	4.320060E+00
4.664710E+00	4.608060E+00	4.331170E+00
2.679400E+00	1.281640E+00	2.773110E+00
4.497150E+00	4.638560E+00	4.289090E+00
4.546090E+00	4.631870E+00	4.317850E+00
2.515160E+00	1.321420E+00	2.755780E+00
4.453590E+00	4.644430E+00	4.244990E+00
4.456610E+00	4.665120E+00	4.302000E+00
2.350120E+00	1.395650E+00	2.744510E+00
4.372960E+00	4.714150E+00	4.266500E+00
4.427160E+00	4.679760E+00	4.284840E+00
2.159130E+00	1.511180E+00	2.704880E+00
4.291130E+00	4.754150E+00	4.197240E+00
4.319290E+00	4.751380E+00	4.249740E+00
1.990610E+00	1.618160E+00	2.735360E+00
2.049700E+00	1.643310E+00	2.631320E+00
4.245850E+00	4.816220E+00	4.188070E+00
1.938280E+00	1.751840E+00	2.622730E+00
1.867230E+00	1.731840E+00	2.725580E+00
4.176430E+00	4.924000E+00	4.179400E+00
1.811480E+00	1.883560E+00	2.639450E+00
1.742300E+00	1.801530E+00	2.799040E+00
4.115650E+00	4.956140E+00	4.122100E+00
4.124040E+00	4.990030E+00	4.167850E+00
1.689960E+00	2.029730E+00	2.672500E+00
1.614170E+00	1.990180E+00	2.803860E+00
3.984380E+00	5.045100E+00	4.024460E+00
4.014270E+00	5.066190E+00	4.109190E+00
4.082770E+00	5.015900E+00	4.144260E+00
1.586270E+00	2.189920E+00	2.710330E+00
1.512840E+00	2.148600E+00	2.818360E+00
3.873890E+00	5.096890E+00	3.994380E+00
3.944550E+00	5.093680E+00	4.061600E+00
1.484360E+00	2.371400E+00	2.721370E+00
1.457330E+00	2.257840E+00	2.825890E+00
3.774980E+00	5.152940E+00	3.950040E+00
3.816190E+00	5.180770E+00	4.068360E+00
1.408260E+00	2.377010E+00	2.826830E+00
1.335480E+00	2.538680E+00	2.840570E+00
1.396000E+00	2.625100E+00	2.704290E+00
3.723540E+00	5.198990E+00	3.958780E+00
3.750700E+00	5.209510E+00	4.013430E+00
1.315390E+00	2.719030E+00	2.774350E+00
1.261480E+00	2.684850E+00	2.865030E+00
1.327970E+00	2.874080E+00	2.689410E+00
3.569580E+00	5.271930E+00	3.939180E+00
3.686390E+00	5.233860E+00	3.991730E+00
1.242770E+00	2.866590E+00	2.777830E+00
1.176180E+00	2.828970E+00	2.873670E+00
1.257220E+00	3.112910E+00	2.699480E+00
3.434770E+00	5.296490E+00	3.864830E+00
3.463820E+00	5.328720E+00	3.954350E+00
1.173620E+00	2.993590E+00	2.813200E+00
1.132290E+00	2.929640E+00	2.879830E+00
1.149010E+00	3.168890E+00	2.782320E+00
1.216140E+00	3.346260E+00	2.736970E+00
1.280740E+00	3.605770E+00	2.701900E+00
3.365610E+00	5.321030E+00	3.884000E+00
3.397680E+00	5.334400E+00	3.932160E+00
1.106080E+00	3.050100E+00	2.869960E+00
1.087320E+00	3.209780E+00	2.846770E+00
1.137810E+00	3.322070E+00	2.805050E+00
1.165890E+00	3.495320E+00	2.780280E+00
1.201790E+00	3.662320E+00	2.775080E+00
1.281970E+00	3.811790E+00	2.765040E+00
1.373470E+00	4.015110E+00	2.767270E+00
3.191980E+00	5.359940E+00	3.900470E+00
3.322550E+00	5.346140E+00	3.926600E+00
1.072010E+00	3.400150E+00	2.875000E+00
1.120010E+00	3.620420E+00	2.837050E+00
1.186900E+00	3.780310E+00	2.828670E+00
1.251210E+00	3.947220E+00	2.820470E+00
1.316230E+00	4.062960E+00	2.836450E+00
1.327310E+00	4.125890E+00	2.869300E+00
1.392050E+00	4.148860E+00	2.837650E+00
1.485590E+00	4.275990E+00	2.869720E+00
1.611690E+00	4.416260E+00	2.922690E+00
2.994990E+00	5.303460E+00	3.803000E+00
3.062480E+00	5.330440E+00	3.856230E+00
3.096570E+00	5.363110E+00	3.932690E+00
1.354090E+00	4.216060E+00	2.906250E+00
1.468620E+00	4.354290E+00	2.950910E+00
1.554380E+00	4.449990E+00	2.992100E+00
1.564530E+00	4.495940E+00	3.029990E+00
1.660750E+00	4.538300E+00	3.015320E+00
2.467700E+00	5.089640E+00	3.604300E+00
2.596550E+00	5.123890E+00	3.640190E+00
2.679430E+00	5.173230E+00	3.715020E+00
2.759050E+00	5.227830E+00	3.787830E+00
2.837930E+00	5.295890E+00	3.879480E+00
2.962000E+00	5.330340E+00	3.879870E+00
3.037720E+00	5.362480E+00	3.938630E+00
1.580230E+00	4.549470E+00	3.072350E+00
1.604110E+00	4.605800E+00	3.119980E+00
1.676560E+00	4.630130E+00	3.101110E+00
1.794190E+00	4.745990E+00	3.189690E+00
2.161240E+00	4.990330E+00	3.477840E+00
2.327300E+00	5.030540E+00	3.522850E+00
2.366480E+00	5.085150E+00	3.632930E+00
2.421220E+00	5.125840E+00	3.706220E+00
2.553910E+00	5.165190E+00	3.740640E+00
2.668210E+00	5.223910E+00	3.825330E+00
2.739150E+00	5.274220E+00	3.878210E+00
1.643260E+00	4.666880E+00	3.172370E+00
1.697250E+00	4.741280E+00	3.242330E+00
1.759700E+00	4.786640E+00	3.265650E+00
1.842470E+00	4.837050E+00	3.309540E+00
1.992430E+00	4.919870E+00	3.385400E+00
2.055160E+00	4.987820E+00	3.506530E+00
2.117260E+00	5.030730E+00	3.583560E+00
2.256470E+00	5.069030E+00	3.620360E+00
2.341820E+00	5.105590E+00	3.682430E+00
1.715240E+00	4.809790E+00	3.327610E+00
1.851520E+00	4.905250E+00	3.427970E+00
1.970380E+00	4.974570E+00	3.510460E+00
2.038490E+00	5.009970E+00	3.560650E+00
5.070860E+00	2.606360E+00	3.690690E+00
5.130030E+00	2.696950E+00	3.768760E+00
5.086510E+00	2.633220E+00	3.776280E+00
5.157880E+00	2.763370E+00	3.803310E+00
5.197240E+00	2.855290E+00	3.824770E+00
5.255900E+00	2.932750E+00	3.851250E+00
5.266320E+00	3.014610E+00	3.884290E+00
5.321590E+00	3.086990E+00	3.914230E+00
4.576800E+00	2.045410E+00	3.827090E+00
4.556010E+00	2.023250E+00	3.786500E+00
4.590910E+00	2.059260E+00	3.708060E+00
4.651530E+00	2.139890E+00	3.703570E+00
4.617970E+00	2.096350E+00	3.822170E+00
4.681680E+00	2.188180E+00	3.718730E+00
4.665130E+00	2.163320E+00	3.812330E+00
4.700840E+00	2.224400E+00	3.765400E+00
4.783870E+00	2.330120E+00	3.709940E+00
4.845930E+00	2.372260E+00	3.719200E+00
4.895820E+00	2.422610E+00	3.758070E+00
4.943790E+00	2.490510E+00	3.802310E+00
5.024420E+00	2.553160E+00	3.763370E+00
5.275490E+00	3.171940E+00	3.874370E+00
5.286370E+00	3.263500E+00	3.925290E+00
5.270490E+00	3.337100E+00	3.930680E+00
5.300260E+00	3.311550E+00	3.981800E+00
5.275550E+00	3.382940E+00	4.000610E+00
4.440480E+00	1.920420E+00	3.694030E+00
4.517900E+00	1.988840E+00	3.731670E+00
4.731270E+00	2.275220E+00	3.696550E+00
5.229310E+00	3.483640E+00	3.977610E+00
5.211270E+00	3.554340E+00	4.000820E+00
5.234480E+00	3.523360E+00	4.048930E+00
5.216300E+00	3.593180E+00	4.071140E+00
4.351660E+00	1.867370E+00	3.694300E+00
4.292500E+00	1.831260E+00	3.682470E+00
4.313300E+00	1.846720E+00	3.570450E+00
5.176360E+00	3.678870E+00	4.048180E+00
5.164460E+00	3.735590E+00	4.109250E+00
5.153240E+00	3.791450E+00	4.166880E+00
4.222410E+00	1.795510E+00	3.602880E+00
5.101780E+00	3.851010E+00	4.144840E+00
5.084710E+00	3.899020E+00	4.212740E+00
4.100070E+00	1.740770E+00	3.569900E+00
4.031420E+00	1.686610E+00	3.552190E+00
4.049620E+00	1.691110E+00	3.422390E+00
5.023550E+00	3.957930E+00	4.200580E+00
4.988720E+00	4.009430E+00	4.216740E+00
5.021440E+00	3.991220E+00	4.265010E+00
4.992180E+00	4.038970E+00	4.271000E+00
3.940210E+00	1.616090E+00	3.457710E+00
[truncated: 21,888 more rows]
