# Supplementary material for: A New MRI-Based Model of Heart Function with Coupled Hemodynamics and Application to Normal and Diseased Canine Left Ventricles
Source: Front Bioeng Biotechnol. 2015 Sep 23;3:140. doi: 10.3389/fbioe.2015.00140 (PMC4585083; doi:10.3389/fbioe.2015.00140)
Supplement: Supplementary file 7 [file Data_Sheet_7.ZIP › Case3_HF_SR_Systole/nodes/case3_systole_time_0.3504.csv]

4.263770E+00	3.696050E+00	2.279870E+00
4.203360E+00	3.680260E+00	2.199900E+00
4.232470E+00	3.729290E+00	2.275170E+00
4.227620E+00	3.776860E+00	2.315710E+00
4.286150E+00	3.744610E+00	2.361840E+00
4.252010E+00	3.813010E+00	2.391730E+00
4.173990E+00	3.764000E+00	2.248820E+00
4.107840E+00	3.752040E+00	2.155360E+00
4.178500E+00	3.840400E+00	2.334450E+00
4.164320E+00	3.913150E+00	2.395240E+00
4.221990E+00	3.872520E+00	2.444050E+00
4.190000E+00	3.917560E+00	2.459210E+00
4.108120E+00	3.826190E+00	2.225540E+00
4.063270E+00	3.804880E+00	2.152310E+00
4.091020E+00	3.918780E+00	2.304050E+00
4.129700E+00	3.946850E+00	2.378850E+00
4.147320E+00	3.956630E+00	2.442430E+00
4.035640E+00	3.859020E+00	2.187880E+00
4.012540E+00	3.915670E+00	2.236620E+00
4.029200E+00	3.945470E+00	2.274650E+00
4.035260E+00	3.972970E+00	2.311130E+00
4.098650E+00	3.970760E+00	2.368570E+00
3.986330E+00	3.948650E+00	2.251760E+00
4.472240E+00	3.411430E+00	2.308230E+00
4.425740E+00	3.389760E+00	2.206210E+00
4.436440E+00	3.462100E+00	2.295290E+00
4.423080E+00	3.540610E+00	2.364650E+00
4.488270E+00	3.457150E+00	2.377760E+00
4.415000E+00	3.629770E+00	2.477600E+00
4.488160E+00	3.533040E+00	2.494420E+00
4.414390E+00	3.705120E+00	2.574020E+00
4.496990E+00	3.636250E+00	2.625130E+00
4.448360E+00	3.718650E+00	2.668690E+00
4.362590E+00	3.505020E+00	2.222430E+00
4.332410E+00	3.441620E+00	2.088340E+00
4.321720E+00	3.637720E+00	2.310430E+00
4.353390E+00	3.716540E+00	2.471130E+00
4.371470E+00	3.753310E+00	2.554380E+00
4.396850E+00	3.770250E+00	2.642300E+00
4.251610E+00	3.442950E+00	2.006270E+00
4.174070E+00	3.414200E+00	1.885660E+00
4.190150E+00	3.485700E+00	1.986610E+00
4.233820E+00	3.548430E+00	2.101920E+00
4.307870E+00	3.814380E+00	2.532740E+00
4.297740E+00	3.877270E+00	2.643200E+00
4.361270E+00	3.828190E+00	2.705460E+00
4.318920E+00	3.879890E+00	2.737970E+00
4.124570E+00	3.522740E+00	1.952430E+00
4.078920E+00	3.471510E+00	1.840050E+00
4.087950E+00	3.649120E+00	2.043290E+00
4.216580E+00	3.917310E+00	2.551270E+00
4.263150E+00	3.924430E+00	2.690590E+00
4.012930E+00	3.546110E+00	1.874540E+00
3.933660E+00	3.680580E+00	1.957500E+00
4.003460E+00	3.772970E+00	2.094880E+00
4.146830E+00	3.992600E+00	2.525210E+00
4.197020E+00	3.989940E+00	2.648740E+00
3.911360E+00	3.785740E+00	2.038080E+00
3.871170E+00	3.752730E+00	1.969190E+00
3.936610E+00	3.893850E+00	2.154020E+00
4.069280E+00	4.014500E+00	2.409530E+00
4.099600E+00	4.072250E+00	2.567720E+00
4.130920E+00	4.084760E+00	2.667350E+00
4.171400E+00	4.044470E+00	2.713930E+00
4.139380E+00	4.093160E+00	2.744200E+00
3.843430E+00	3.828250E+00	2.007950E+00
3.817050E+00	3.936690E+00	2.090050E+00
3.882650E+00	3.967640E+00	2.170860E+00
3.942580E+00	4.000580E+00	2.269480E+00
3.979320E+00	4.078820E+00	2.405070E+00
3.990230E+00	4.130780E+00	2.504610E+00
4.045860E+00	4.135900E+00	2.587160E+00
4.096370E+00	4.117540E+00	2.655960E+00
3.838920E+00	4.015980E+00	2.174650E+00
3.776240E+00	3.998100E+00	2.118350E+00
3.862950E+00	4.094340E+00	2.271000E+00
3.901580E+00	4.159230E+00	2.402720E+00
3.946000E+00	4.170810E+00	2.490650E+00
3.980310E+00	4.179850E+00	2.576530E+00
3.769080E+00	4.057580E+00	2.162450E+00
3.778940E+00	4.121960E+00	2.234420E+00
3.826960E+00	4.153780E+00	2.307820E+00
3.828390E+00	4.189230E+00	2.351770E+00
3.844350E+00	4.215410E+00	2.410030E+00
3.909600E+00	4.207270E+00	2.490220E+00
3.767940E+00	4.175360E+00	2.301600E+00
3.801080E+00	4.209780E+00	2.361070E+00
4.706630E+00	3.449400E+00	2.709190E+00
4.676620E+00	3.416050E+00	2.633380E+00
4.665160E+00	3.478430E+00	2.661330E+00
4.661990E+00	3.523650E+00	2.715030E+00
4.617740E+00	3.274670E+00	2.403230E+00
4.592810E+00	3.215210E+00	2.312220E+00
4.533140E+00	3.346610E+00	2.352710E+00
4.545710E+00	3.440680E+00	2.469270E+00
4.622610E+00	3.356550E+00	2.511240E+00
4.596270E+00	3.515220E+00	2.612310E+00
4.567130E+00	3.603690E+00	2.669470E+00
4.609260E+00	3.597580E+00	2.725780E+00
4.553850E+00	3.648610E+00	2.724930E+00
4.547600E+00	3.164120E+00	2.212950E+00
4.502570E+00	3.143610E+00	2.072490E+00
4.494010E+00	3.261880E+00	2.190200E+00
4.438230E+00	3.760240E+00	2.733810E+00
4.495530E+00	3.711000E+00	2.757830E+00
4.463940E+00	3.760680E+00	2.793920E+00
4.417750E+00	3.136160E+00	1.907190E+00
4.328330E+00	3.092010E+00	1.753920E+00
4.335550E+00	3.205860E+00	1.853090E+00
4.358510E+00	3.302150E+00	1.982240E+00
4.405420E+00	3.791120E+00	2.721690E+00
4.422910E+00	3.795970E+00	2.796370E+00
4.222270E+00	3.271140E+00	1.789120E+00
4.146430E+00	3.185920E+00	1.630410E+00
4.304830E+00	3.913230E+00	2.798880E+00
4.374730E+00	3.854140E+00	2.845400E+00
4.339070E+00	3.908140E+00	2.888650E+00
4.025230E+00	3.197780E+00	1.554200E+00
3.916370E+00	3.165570E+00	1.441820E+00
3.943220E+00	3.266790E+00	1.550470E+00
4.008420E+00	3.372110E+00	1.686820E+00
4.248890E+00	3.964610E+00	2.758980E+00
4.292390E+00	3.952310E+00	2.858280E+00
3.856630E+00	3.318300E+00	1.517490E+00
3.807890E+00	3.259540E+00	1.409350E+00
3.811640E+00	3.459880E+00	1.603180E+00
3.875180E+00	3.565950E+00	1.785970E+00
4.213040E+00	4.002510E+00	2.733840E+00
4.233520E+00	4.007300E+00	2.816590E+00
3.736070E+00	3.352910E+00	1.447790E+00
3.661460E+00	3.517520E+00	1.563330E+00
3.760570E+00	3.584130E+00	1.695780E+00
3.799370E+00	3.712750E+00	1.864220E+00
4.159170E+00	4.089800E+00	2.807240E+00
4.183750E+00	4.063040E+00	2.821810E+00
4.169920E+00	4.089410E+00	2.842730E+00
3.679660E+00	3.653570E+00	1.698290E+00
3.605140E+00	3.611180E+00	1.609890E+00
3.676270E+00	3.764590E+00	1.825850E+00
3.743100E+00	3.847960E+00	1.953900E+00
4.045170E+00	4.161680E+00	2.650690E+00
4.093720E+00	4.140780E+00	2.735890E+00
4.142410E+00	4.110050E+00	2.816840E+00
3.591730E+00	3.705710E+00	1.676460E+00
3.597570E+00	3.803660E+00	1.804590E+00
3.660910E+00	3.867760E+00	1.896040E+00
3.699120E+00	3.979680E+00	2.046510E+00
4.010220E+00	4.189270E+00	2.647130E+00
4.029080E+00	4.192980E+00	2.721850E+00
3.591810E+00	3.910450E+00	1.881980E+00
3.606520E+00	4.004820E+00	1.999440E+00
3.646360E+00	4.050870E+00	2.072420E+00
3.696220E+00	4.114050E+00	2.161580E+00
3.851280E+00	4.251840E+00	2.496450E+00
3.922070E+00	4.236440E+00	2.593290E+00
3.978530E+00	4.212580E+00	2.651180E+00
3.593720E+00	4.091490E+00	2.085290E+00
3.641110E+00	4.167340E+00	2.186060E+00
3.645110E+00	4.204140E+00	2.250550E+00
3.696120E+00	4.193190E+00	2.275430E+00
3.767710E+00	4.235430E+00	2.393750E+00
3.794920E+00	4.279680E+00	2.504770E+00
3.852650E+00	4.296950E+00	2.619810E+00
3.667890E+00	4.246520E+00	2.340200E+00
3.730070E+00	4.290900E+00	2.460080E+00
3.773160E+00	4.311380E+00	2.561580E+00
4.790460E+00	3.344680E+00	2.739610E+00
4.782230E+00	3.291220E+00	2.698660E+00
4.736120E+00	3.366720E+00	2.697770E+00
4.772590E+00	3.408250E+00	2.765680E+00
4.744980E+00	3.016780E+00	2.465720E+00
4.710920E+00	2.964710E+00	2.376570E+00
4.709700E+00	3.056920E+00	2.419200E+00
4.675510E+00	3.190810E+00	2.465070E+00
4.755640E+00	3.088020E+00	2.530740E+00
4.710230E+00	3.305570E+00	2.613090E+00
4.763700E+00	3.201390E+00	2.619220E+00
4.667160E+00	3.584710E+00	2.805100E+00
4.725500E+00	3.501900E+00	2.793530E+00
4.672130E+00	3.625210E+00	2.867240E+00
4.732830E+00	3.578460E+00	2.905750E+00
4.682660E+00	3.658540E+00	2.936630E+00
4.668860E+00	2.917620E+00	2.244610E+00
4.643430E+00	2.847310E+00	2.105830E+00
4.623670E+00	2.939310E+00	2.138230E+00
4.629310E+00	3.059600E+00	2.253820E+00
4.600550E+00	3.675880E+00	2.845170E+00
4.579320E+00	3.746990E+00	2.936630E+00
4.649960E+00	3.720150E+00	2.983700E+00
4.607990E+00	3.768260E+00	3.009920E+00
4.567930E+00	2.791760E+00	1.929810E+00
4.489680E+00	2.711400E+00	1.774980E+00
4.512420E+00	2.826080E+00	1.825060E+00
4.527130E+00	2.952700E+00	1.949100E+00
4.497360E+00	3.765910E+00	2.871050E+00
4.543260E+00	3.792870E+00	2.978010E+00
4.407810E+00	2.884240E+00	1.718820E+00
4.316430E+00	2.775920E+00	1.581700E+00
4.437130E+00	3.812240E+00	2.869630E+00
4.458520E+00	3.831430E+00	2.952610E+00
4.184560E+00	2.764340E+00	1.440190E+00
4.049390E+00	2.714610E+00	1.331690E+00
4.089170E+00	2.846060E+00	1.377480E+00
4.154270E+00	2.976400E+00	1.493300E+00
4.338340E+00	3.941020E+00	2.945980E+00
4.392270E+00	3.896440E+00	2.974620E+00
4.372350E+00	3.937440E+00	3.006260E+00
3.951950E+00	2.952460E+00	1.344800E+00
3.814840E+00	2.856370E+00	1.206360E+00
4.289200E+00	3.989820E+00	2.920170E+00
4.342290E+00	3.975510E+00	3.005270E+00
3.735360E+00	3.148070E+00	1.319000E+00
3.603080E+00	3.013010E+00	1.207400E+00
4.236800E+00	4.036200E+00	2.894130E+00
4.281700E+00	4.030560E+00	2.982290E+00
3.551790E+00	3.213350E+00	1.294570E+00
3.434920E+00	3.150290E+00	1.231700E+00
3.594580E+00	3.372950E+00	1.394610E+00
4.189850E+00	4.089830E+00	2.918810E+00
3.449120E+00	3.347100E+00	1.332570E+00
3.321350E+00	3.300810E+00	1.302790E+00
3.504030E+00	3.558280E+00	1.515040E+00
4.104170E+00	4.159920E+00	2.840790E+00
4.142830E+00	4.151840E+00	2.942070E+00
3.355910E+00	3.464340E+00	1.391890E+00
3.272120E+00	3.392790E+00	1.354120E+00
3.366970E+00	3.616040E+00	1.527460E+00
3.484790E+00	3.778740E+00	1.705250E+00
4.030410E+00	4.226950E+00	2.822620E+00
4.090330E+00	4.209160E+00	2.914790E+00
3.259490E+00	3.504320E+00	1.422200E+00
3.275690E+00	3.633920E+00	1.533740E+00
3.356130E+00	3.738710E+00	1.614900E+00
3.382100E+00	3.851750E+00	1.742660E+00
3.498390E+00	3.976470E+00	1.897730E+00
3.948420E+00	4.261510E+00	2.729020E+00
3.986740E+00	4.265010E+00	2.824570E+00
4.019170E+00	4.274460E+00	2.908950E+00
3.273290E+00	3.759080E+00	1.626260E+00
3.304420E+00	3.877730E+00	1.753160E+00
3.384160E+00	3.952520E+00	1.827680E+00
3.425680E+00	4.035110E+00	1.928110E+00
3.498780E+00	4.094390E+00	2.058190E+00
3.576660E+00	4.193320E+00	2.203040E+00
3.886520E+00	4.310670E+00	2.709930E+00
3.895100E+00	4.330710E+00	2.790340E+00
3.952790E+00	4.300560E+00	2.842000E+00
3.316230E+00	3.999640E+00	1.855380E+00
3.411330E+00	4.106130E+00	2.028430E+00
3.482600E+00	4.168770E+00	2.124230E+00
3.507500E+00	4.216480E+00	2.207240E+00
3.546830E+00	4.233920E+00	2.266810E+00
3.591460E+00	4.265970E+00	2.334230E+00
3.658910E+00	4.312880E+00	2.434080E+00
3.713770E+00	4.333730E+00	2.548180E+00
3.769490E+00	4.355270E+00	2.655530E+00
3.840340E+00	4.344220E+00	2.714620E+00
3.509950E+00	4.265300E+00	2.305510E+00
3.578860E+00	4.329110E+00	2.419630E+00
3.647160E+00	4.362120E+00	2.526820E+00
3.697150E+00	4.376420E+00	2.609560E+00
4.852600E+00	2.918110E+00	2.594800E+00
4.824280E+00	2.844790E+00	2.502910E+00
4.790090E+00	2.969590E+00	2.524720E+00
4.820630E+00	3.104310E+00	2.638550E+00
4.867920E+00	3.006690E+00	2.660010E+00
4.828160E+00	3.214520E+00	2.701110E+00
4.878070E+00	3.139470E+00	2.738200E+00
4.847250E+00	3.314080E+00	2.797490E+00
4.803870E+00	3.472050E+00	2.868970E+00
4.871700E+00	3.417960E+00	2.906250E+00
4.799730E+00	3.542120E+00	2.937390E+00
4.864080E+00	3.512750E+00	2.980640E+00
4.805110E+00	3.588560E+00	2.996660E+00
4.760820E+00	2.778480E+00	2.412200E+00
4.715030E+00	2.712610E+00	2.310870E+00
4.728560E+00	2.830390E+00	2.325830E+00
4.699090E+00	3.687590E+00	3.003050E+00
4.755950E+00	3.652680E+00	3.032480E+00
4.711050E+00	3.710300E+00	3.070480E+00
4.681580E+00	2.638030E+00	2.184220E+00
4.638240E+00	2.564490E+00	2.045020E+00
4.643890E+00	2.691140E+00	2.060700E+00
4.590500E+00	3.802700E+00	3.063080E+00
4.666510E+00	3.763820E+00	3.101960E+00
4.627660E+00	3.811580E+00	3.137570E+00
4.552080E+00	2.495350E+00	1.914080E+00
4.458050E+00	2.436400E+00	1.757070E+00
4.533410E+00	2.563700E+00	1.837060E+00
4.526610E+00	3.831080E+00	3.036020E+00
4.562750E+00	3.846940E+00	3.121910E+00
4.310740E+00	2.592860E+00	1.553520E+00
4.255210E+00	2.425770E+00	1.525060E+00
4.474060E+00	3.876580E+00	3.065620E+00
4.471630E+00	3.912090E+00	3.112360E+00
4.519320E+00	3.899910E+00	3.148900E+00
4.484320E+00	3.938610E+00	3.149070E+00
4.146020E+00	2.373190E+00	1.412720E+00
3.994440E+00	2.431160E+00	1.302140E+00
4.105590E+00	2.509830E+00	1.368670E+00
4.415550E+00	3.946070E+00	3.082950E+00
4.408900E+00	4.013450E+00	3.141270E+00
4.471170E+00	3.988410E+00	3.171790E+00
4.453910E+00	4.027740E+00	3.185800E+00
3.905040E+00	2.605040E+00	1.206000E+00
3.809580E+00	2.431310E+00	1.134030E+00
4.346190E+00	4.014540E+00	3.073250E+00
4.352540E+00	4.057640E+00	3.137590E+00
4.419160E+00	4.058330E+00	3.192770E+00
3.688150E+00	2.736790E+00	1.125130E+00
3.535100E+00	2.655180E+00	1.091490E+00
4.272940E+00	4.077270E+00	3.070180E+00
4.316560E+00	4.088600E+00	3.140040E+00
4.356670E+00	4.109840E+00	3.204250E+00
3.464110E+00	2.919960E+00	1.155020E+00
3.320500E+00	2.849360E+00	1.142350E+00
4.188490E+00	4.125570E+00	3.026100E+00
4.231160E+00	4.125210E+00	3.102620E+00
4.283270E+00	4.116640E+00	3.151900E+00
3.294560E+00	3.103740E+00	1.208130E+00
3.162310E+00	3.040390E+00	1.219640E+00
4.137670E+00	4.186610E+00	3.004940E+00
4.182000E+00	4.167820E+00	3.091160E+00
3.187450E+00	3.310490E+00	1.324350E+00
3.064440E+00	3.188650E+00	1.313380E+00
4.085540E+00	4.249040E+00	2.986420E+00
4.132170E+00	4.228320E+00	3.074040E+00
3.078450E+00	3.349500E+00	1.364940E+00
3.024540E+00	3.279810E+00	1.360160E+00
3.155830E+00	3.558790E+00	1.496230E+00
4.045320E+00	4.285840E+00	2.983650E+00
4.073780E+00	4.294790E+00	3.065720E+00
3.028450E+00	3.396490E+00	1.424700E+00
3.055180E+00	3.555340E+00	1.527830E+00
3.105970E+00	3.660220E+00	1.578520E+00
3.181530E+00	3.820630E+00	1.701800E+00
3.921810E+00	4.337700E+00	2.860340E+00
3.952000E+00	4.344550E+00	2.932300E+00
4.009390E+00	4.319150E+00	2.992620E+00
3.050910E+00	3.687070E+00	1.615710E+00
3.082130E+00	3.832620E+00	1.733180E+00
3.135890E+00	3.908650E+00	1.781240E+00
3.201490E+00	4.000300E+00	1.843600E+00
3.309640E+00	4.106110E+00	2.006030E+00
3.415810E+00	4.211410E+00	2.147190E+00
3.801590E+00	4.371740E+00	2.729100E+00
3.824950E+00	4.388430E+00	2.797660E+00
3.889790E+00	4.376560E+00	2.874050E+00
3.083030E+00	3.964880E+00	1.824360E+00
3.194850E+00	4.099390E+00	1.976900E+00
3.293830E+00	4.198360E+00	2.105390E+00
3.361640E+00	4.250300E+00	2.206530E+00
3.370710E+00	4.278770E+00	2.270460E+00
3.426100E+00	4.277650E+00	2.284450E+00
3.485870E+00	4.341810E+00	2.395860E+00
3.564410E+00	4.394310E+00	2.530010E+00
3.647490E+00	4.404080E+00	2.599880E+00
3.695750E+00	4.423560E+00	2.683160E+00
3.766670E+00	4.397710E+00	2.742630E+00
3.393040E+00	4.321060E+00	2.337230E+00
3.428910E+00	4.378420E+00	2.414000E+00
3.483860E+00	4.397410E+00	2.474490E+00
3.502520E+00	4.427350E+00	2.537500E+00
3.540930E+00	4.454450E+00	2.601890E+00
3.614520E+00	4.441800E+00	2.628040E+00
3.437550E+00	4.426810E+00	2.497920E+00
3.486180E+00	4.453350E+00	2.564150E+00
4.939240E+00	2.991530E+00	2.829280E+00
4.934360E+00	2.929160E+00	2.784890E+00
4.923380E+00	3.027190E+00	2.769850E+00
4.912310E+00	3.183230E+00	2.843970E+00
4.949400E+00	3.071160E+00	2.872490E+00
4.909440E+00	3.321700E+00	2.916530E+00
4.949470E+00	3.208320E+00	2.946200E+00
4.913310E+00	3.426300E+00	2.978560E+00
4.962390E+00	3.337630E+00	3.026860E+00
4.913560E+00	3.480390E+00	3.017900E+00
4.938800E+00	3.442920E+00	3.041860E+00
4.915260E+00	3.512870E+00	3.085680E+00
4.854490E+00	2.758130E+00	2.589310E+00
4.818920E+00	2.669810E+00	2.500740E+00
4.796610E+00	2.747830E+00	2.481030E+00
4.894820E+00	2.865020E+00	2.654530E+00
4.813700E+00	3.621610E+00	3.056500E+00
4.856030E+00	3.583480E+00	3.074450E+00
4.826150E+00	3.640790E+00	3.122900E+00
4.753490E+00	2.603540E+00	2.414620E+00
4.688490E+00	2.537320E+00	2.313130E+00
4.716470E+00	2.616370E+00	2.303000E+00
4.720150E+00	3.733960E+00	3.133360E+00
4.773040E+00	3.702040E+00	3.166030E+00
4.731070E+00	3.759450E+00	3.190960E+00
4.645620E+00	2.444880E+00	2.176030E+00
4.600580E+00	2.359240E+00	2.057170E+00
4.617510E+00	2.454690E+00	2.037130E+00
4.626060E+00	3.842900E+00	3.186960E+00
4.693040E+00	3.810820E+00	3.220750E+00
4.657770E+00	3.861440E+00	3.256300E+00
4.491320E+00	2.277640E+00	1.950720E+00
4.404130E+00	2.234370E+00	1.784590E+00
4.486930E+00	2.335330E+00	1.857120E+00
4.593280E+00	3.890920E+00	3.210360E+00
4.602840E+00	3.926880E+00	3.253450E+00
4.643850E+00	3.902980E+00	3.296470E+00
4.618870E+00	3.948720E+00	3.300260E+00
4.292180E+00	2.302080E+00	1.604680E+00
4.249480E+00	2.151370E+00	1.628060E+00
4.554030E+00	3.961900E+00	3.228370E+00
4.570440E+00	4.015610E+00	3.276240E+00
4.609820E+00	3.993510E+00	3.326210E+00
4.588330E+00	4.042550E+00	3.327250E+00
4.054900E+00	2.272240E+00	1.384920E+00
4.512720E+00	4.047950E+00	3.250070E+00
4.510710E+00	4.117920E+00	3.308820E+00
4.575270E+00	4.089010E+00	3.356440E+00
4.555210E+00	4.136960E+00	3.368990E+00
3.856770E+00	2.229120E+00	1.238380E+00
3.713660E+00	2.258910E+00	1.163930E+00
3.757660E+00	2.325210E+00	1.143480E+00
4.439860E+00	4.102830E+00	3.250330E+00
4.451700E+00	4.150850E+00	3.305120E+00
4.508880E+00	4.166670E+00	3.358820E+00
3.621620E+00	2.414000E+00	1.105340E+00
3.521820E+00	2.287870E+00	1.126060E+00
4.400970E+00	4.141160E+00	3.265070E+00
4.406040E+00	4.171810E+00	3.310140E+00
4.443760E+00	4.201310E+00	3.377010E+00
3.397200E+00	2.583230E+00	1.102900E+00
3.250180E+00	2.530730E+00	1.145050E+00
4.232760E+00	4.161410E+00	3.165200E+00
4.294070E+00	4.161220E+00	3.228490E+00
4.355470E+00	4.170280E+00	3.286530E+00
4.384890E+00	4.196910E+00	3.348320E+00
3.184040E+00	2.789380E+00	1.166940E+00
3.050170E+00	2.739900E+00	1.200620E+00
4.178770E+00	4.212890E+00	3.157540E+00
4.227550E+00	4.212660E+00	3.259900E+00
3.038770E+00	2.978950E+00	1.248440E+00
2.937450E+00	2.927830E+00	1.298780E+00
4.129680E+00	4.266300E+00	3.137750E+00
4.162080E+00	4.263000E+00	3.213570E+00
2.962960E+00	3.183000E+00	1.361750E+00
2.887460E+00	3.050200E+00	1.348050E+00
4.101170E+00	4.300130E+00	3.133400E+00
4.120350E+00	4.299790E+00	3.177990E+00
2.865650E+00	3.184340E+00	1.422500E+00
2.836130E+00	3.355700E+00	1.519170E+00
2.954280E+00	3.453420E+00	1.522350E+00
3.979400E+00	4.354700E+00	3.004670E+00
4.010440E+00	4.362540E+00	3.075820E+00
4.078670E+00	4.332980E+00	3.148590E+00
2.881680E+00	3.524880E+00	1.597180E+00
2.828660E+00	3.459380E+00	1.597360E+00
2.959540E+00	3.741330E+00	1.706600E+00
3.837590E+00	4.437350E+00	2.895390E+00
3.908140E+00	4.418790E+00	2.966220E+00
3.957280E+00	4.386520E+00	3.017250E+00
2.835370E+00	3.590410E+00	1.658490E+00
2.863370E+00	3.745730E+00	1.749660E+00
2.909420E+00	3.838450E+00	1.786360E+00
2.960910E+00	3.957930E+00	1.843270E+00
3.075310E+00	4.086740E+00	1.958190E+00
3.181170E+00	4.192650E+00	2.082440E+00
3.292070E+00	4.272650E+00	2.235290E+00
3.742960E+00	4.464030E+00	2.829570E+00
3.802660E+00	4.475850E+00	2.916960E+00
3.852410E+00	4.494290E+00	3.005560E+00
2.856060E+00	3.875350E+00	1.826620E+00
2.893570E+00	4.008430E+00	1.909830E+00
2.980380E+00	4.075590E+00	1.962720E+00
3.058980E+00	4.171470E+00	2.061070E+00
3.154310E+00	4.260120E+00	2.167670E+00
3.230620E+00	4.309880E+00	2.293590E+00
3.334690E+00	4.369950E+00	2.389220E+00
3.606180E+00	4.503120E+00	2.719480E+00
3.672860E+00	4.519910E+00	2.821830E+00
3.702170E+00	4.547240E+00	2.899250E+00
3.772440E+00	4.514380E+00	2.943900E+00
2.924690E+00	4.129210E+00	2.037590E+00
3.035020E+00	4.243250E+00	2.146720E+00
3.131740E+00	4.305890E+00	2.266220E+00
3.224700E+00	4.368500E+00	2.372470E+00
3.285770E+00	4.416290E+00	2.446120E+00
3.296970E+00	4.450440E+00	2.503010E+00
3.359110E+00	4.443770E+00	2.505390E+00
3.464400E+00	4.491800E+00	2.608500E+00
3.505580E+00	4.549270E+00	2.711320E+00
3.549440E+00	4.581400E+00	2.799930E+00
3.628280E+00	4.561990E+00	2.835440E+00
3.331720E+00	4.504430E+00	2.580730E+00
3.421530E+00	4.569100E+00	2.673630E+00
3.473320E+00	4.594720E+00	2.752350E+00
5.017290E+00	3.182540E+00	3.068140E+00
5.012660E+00	3.133830E+00	3.044710E+00
4.997910E+00	3.215220E+00	3.029680E+00
5.002840E+00	3.287320E+00	3.066330E+00
5.020330E+00	3.239350E+00	3.093720E+00
4.997520E+00	3.333090E+00	3.134200E+00
4.922820E+00	2.713790E+00	2.754930E+00
4.890540E+00	2.647840E+00	2.682480E+00
4.884080E+00	2.740100E+00	2.674830E+00
4.945040E+00	2.846100E+00	2.760150E+00
4.939150E+00	2.788530E+00	2.808350E+00
4.951650E+00	2.929600E+00	2.875050E+00
4.988600E+00	3.082180E+00	2.971550E+00
4.963150E+00	3.432630E+00	3.115570E+00
4.948560E+00	3.508010E+00	3.175210E+00
4.840780E+00	2.588030E+00	2.607730E+00
4.773720E+00	2.527270E+00	2.530580E+00
4.802040E+00	2.595560E+00	2.515080E+00
4.899100E+00	3.596520E+00	3.197330E+00
4.848200E+00	3.665340E+00	3.203030E+00
4.878080E+00	3.655390E+00	3.247870E+00
4.845510E+00	3.698200E+00	3.277760E+00
4.705200E+00	2.464890E+00	2.451610E+00
4.657060E+00	2.386760E+00	2.357950E+00
4.677290E+00	2.456770E+00	2.328150E+00
4.748670E+00	3.783950E+00	3.251070E+00
4.785750E+00	3.752880E+00	3.263870E+00
4.763660E+00	3.796200E+00	3.328160E+00
4.596960E+00	2.280090E+00	2.244350E+00
4.534610E+00	2.231250E+00	2.132240E+00
4.577980E+00	2.296250E+00	2.127030E+00
4.677930E+00	3.873200E+00	3.314390E+00
4.710170E+00	3.844780E+00	3.324470E+00
4.698310E+00	3.887110E+00	3.386380E+00
4.440250E+00	2.168160E+00	1.940670E+00
4.637700E+00	3.965580E+00	3.351290E+00
4.660820E+00	3.936350E+00	3.371530E+00
4.663360E+00	3.985650E+00	3.420390E+00
4.267800E+00	2.084710E+00	1.726890E+00
4.146520E+00	2.021230E+00	1.644390E+00
4.182210E+00	2.081550E+00	1.610390E+00
4.609600E+00	4.062670E+00	3.379990E+00
4.630870E+00	4.033130E+00	3.400980E+00
4.632790E+00	4.083050E+00	3.449260E+00
4.031890E+00	2.108430E+00	1.465400E+00
3.948460E+00	1.995460E+00	1.454750E+00
4.561780E+00	4.173620E+00	3.416770E+00
4.598560E+00	4.131400E+00	3.432000E+00
4.603030E+00	4.173750E+00	3.479600E+00
3.786160E+00	2.094690E+00	1.258220E+00
4.514890E+00	4.212340E+00	3.416560E+00
4.570140E+00	4.220150E+00	3.476280E+00
3.600470E+00	2.090420E+00	1.210940E+00
3.458660E+00	2.062380E+00	1.209810E+00
3.482480E+00	2.164680E+00	1.155870E+00
4.479680E+00	4.236440E+00	3.425730E+00
4.510920E+00	4.267010E+00	3.491530E+00
3.329230E+00	2.293520E+00	1.156560E+00
3.192570E+00	2.257300E+00	1.223170E+00
4.296570E+00	4.205980E+00	3.325060E+00
4.347400E+00	4.208760E+00	3.357810E+00
4.385350E+00	4.245850E+00	3.429790E+00
4.445980E+00	4.257120E+00	3.453320E+00
3.104050E+00	2.499330E+00	1.194920E+00
2.981870E+00	2.474980E+00	1.276770E+00
4.254940E+00	4.224800E+00	3.335450E+00
4.273570E+00	4.249320E+00	3.399590E+00
4.324270E+00	4.242000E+00	3.410780E+00
2.939310E+00	2.709390E+00	1.276150E+00
2.834090E+00	2.680270E+00	1.336690E+00
4.183380E+00	4.269640E+00	3.291510E+00
4.224140E+00	4.253820E+00	3.350320E+00
2.824720E+00	2.928000E+00	1.358940E+00
2.771630E+00	2.804580E+00	1.383520E+00
4.124530E+00	4.334790E+00	3.252870E+00
2.729360E+00	2.931960E+00	1.438740E+00
2.685650E+00	3.117490E+00	1.537420E+00
2.776110E+00	3.146180E+00	1.471940E+00
4.038930E+00	4.402540E+00	3.179580E+00
4.082760E+00	4.426550E+00	3.288040E+00
2.751420E+00	3.376610E+00	1.597110E+00
2.651400E+00	3.283490E+00	1.630120E+00
3.950680E+00	4.452310E+00	3.098970E+00
3.998190E+00	4.454060E+00	3.171960E+00
4.025150E+00	4.457400E+00	3.222940E+00
2.691450E+00	3.436800E+00	1.688150E+00
2.640150E+00	3.382320E+00	1.691040E+00
2.751010E+00	3.663120E+00	1.754860E+00
3.892460E+00	4.513320E+00	3.092360E+00
3.916830E+00	4.542400E+00	3.168940E+00
3.980370E+00	4.493310E+00	3.195870E+00
2.645400E+00	3.510040E+00	1.746550E+00
2.658670E+00	3.667870E+00	1.807340E+00
2.711480E+00	3.779780E+00	1.849880E+00
2.773370E+00	3.951840E+00	1.924170E+00
3.740990E+00	4.553980E+00	2.971010E+00
3.779680E+00	4.570820E+00	3.054260E+00
3.851670E+00	4.555880E+00	3.109180E+00
2.659210E+00	3.810000E+00	1.900140E+00
2.678330E+00	3.953420E+00	1.967050E+00
2.727200E+00	4.036590E+00	2.003030E+00
2.793440E+00	4.156160E+00	2.094440E+00
2.934040E+00	4.233250E+00	2.150340E+00
3.021190E+00	4.297610E+00	2.255470E+00
3.123390E+00	4.366380E+00	2.360820E+00
3.214790E+00	4.445110E+00	2.475350E+00
3.593890E+00	4.597810E+00	2.855610E+00
3.627440E+00	4.618120E+00	2.912350E+00
3.703410E+00	4.599900E+00	2.990950E+00
2.674900E+00	4.055930E+00	2.038380E+00
2.704490E+00	4.147110E+00	2.113030E+00
2.743890E+00	4.190930E+00	2.144500E+00
2.768380E+00	4.234710E+00	2.197760E+00
2.889860E+00	4.284610E+00	2.242260E+00
3.015180E+00	4.361530E+00	2.356310E+00
3.106550E+00	4.416220E+00	2.433340E+00
3.135820E+00	4.462650E+00	2.496960E+00
3.182580E+00	4.488560E+00	2.529910E+00
3.235010E+00	4.525310E+00	2.580360E+00
3.310200E+00	4.606650E+00	2.679120E+00
3.412440E+00	4.622000E+00	2.738420E+00
3.467680E+00	4.650000E+00	2.822020E+00
3.556880E+00	4.629810E+00	2.869980E+00
2.701500E+00	4.190570E+00	2.166650E+00
3.139940E+00	4.525010E+00	2.565750E+00
3.214600E+00	4.586150E+00	2.631630E+00
3.231540E+00	4.632360E+00	2.675380E+00
3.263510E+00	4.650380E+00	2.704140E+00
3.286840E+00	4.675880E+00	2.750450E+00
3.370320E+00	4.663180E+00	2.770490E+00
3.223500E+00	4.665970E+00	2.709250E+00
5.022330E+00	3.051030E+00	3.094820E+00
5.004120E+00	3.001860E+00	3.078710E+00
5.015930E+00	3.060380E+00	3.047720E+00
5.022660E+00	3.129400E+00	3.112590E+00
5.037340E+00	3.244130E+00	3.172000E+00
5.035240E+00	3.329590E+00	3.216860E+00
4.901900E+00	2.593200E+00	2.780630E+00
4.852530E+00	2.529290E+00	2.722500E+00
4.858640E+00	2.578250E+00	2.679600E+00
4.937580E+00	2.675790E+00	2.813840E+00
4.970300E+00	2.813570E+00	2.917430E+00
4.989120E+00	2.948630E+00	3.003710E+00
5.002350E+00	3.437940E+00	3.236750E+00
4.960720E+00	3.529130E+00	3.241110E+00
4.984130E+00	3.510310E+00	3.282000E+00
4.950420E+00	3.564960E+00	3.313430E+00
4.797510E+00	2.470190E+00	2.658220E+00
4.726450E+00	2.422530E+00	2.609730E+00
4.755010E+00	2.466560E+00	2.560950E+00
4.900080E+00	3.640220E+00	3.305250E+00
4.878300E+00	3.688880E+00	3.381390E+00
4.662410E+00	2.349210E+00	2.544680E+00
4.619160E+00	2.290010E+00	2.439050E+00
4.643870E+00	2.348110E+00	2.433830E+00
4.822500E+00	3.744320E+00	3.362570E+00
4.806680E+00	3.786430E+00	3.419320E+00
4.547770E+00	2.204570E+00	2.250930E+00
4.765860E+00	3.840970E+00	3.436620E+00
4.743270E+00	3.894120E+00	3.468730E+00
4.434790E+00	2.096100E+00	2.029900E+00
4.334840E+00	2.016510E+00	1.961010E+00
4.310950E+00	2.048700E+00	1.839590E+00
4.718950E+00	3.940920E+00	3.478850E+00
4.709840E+00	3.994080E+00	3.511790E+00
4.250990E+00	1.958850E+00	1.896340E+00
4.131630E+00	1.892610E+00	1.795090E+00
4.212600E+00	1.962020E+00	1.785540E+00
4.683240E+00	4.038720E+00	3.512620E+00
4.667300E+00	4.084660E+00	3.542710E+00
4.018600E+00	1.922260E+00	1.600650E+00
3.885740E+00	1.819960E+00	1.555320E+00
4.641130E+00	4.131390E+00	3.541700E+00
4.611290E+00	4.200840E+00	3.556870E+00
3.753070E+00	1.931010E+00	1.369880E+00
3.690210E+00	1.834240E+00	1.445130E+00
4.572430E+00	4.262220E+00	3.549350E+00
4.602870E+00	4.243390E+00	3.598630E+00
4.586520E+00	4.271970E+00	3.604500E+00
3.589520E+00	1.814350E+00	1.421810E+00
3.437830E+00	1.831470E+00	1.399490E+00
3.543180E+00	1.888430E+00	1.337200E+00
4.536330E+00	4.292990E+00	3.551460E+00
4.553920E+00	4.306630E+00	3.621930E+00
3.301100E+00	2.027430E+00	1.293490E+00
3.159020E+00	1.995060E+00	1.360530E+00
4.416660E+00	4.280640E+00	3.484920E+00
4.441630E+00	4.307680E+00	3.553160E+00
4.498850E+00	4.313990E+00	3.579860E+00
3.057030E+00	2.230240E+00	1.304600E+00
2.936850E+00	2.208920E+00	1.390940E+00
4.306120E+00	4.268300E+00	3.450310E+00
4.336940E+00	4.296550E+00	3.509950E+00
4.389400E+00	4.301500E+00	3.529550E+00
2.866570E+00	2.458460E+00	1.356030E+00
2.763280E+00	2.429260E+00	1.438380E+00
4.181290E+00	4.311870E+00	3.360850E+00
4.231800E+00	4.296660E+00	3.429840E+00
4.281040E+00	4.296560E+00	3.483680E+00
2.722710E+00	2.700390E+00	1.426920E+00
2.648110E+00	2.599310E+00	1.511080E+00
4.138670E+00	4.380370E+00	3.354910E+00
4.187050E+00	4.370680E+00	3.451960E+00
2.626760E+00	2.764900E+00	1.516750E+00
2.559460E+00	2.734920E+00	1.573460E+00
2.645650E+00	2.911030E+00	1.508890E+00
4.114470E+00	4.424430E+00	3.353770E+00
4.137370E+00	4.421500E+00	3.399630E+00
2.566100E+00	2.879460E+00	1.572010E+00
2.522310E+00	2.831590E+00	1.614630E+00
2.583210E+00	3.085940E+00	1.614810E+00
4.026930E+00	4.497720E+00	3.296480E+00
4.094030E+00	4.461290E+00	3.368880E+00
2.494550E+00	2.947880E+00	1.646750E+00
2.473080E+00	3.168480E+00	1.719090E+00
2.573220E+00	3.332740E+00	1.708490E+00
3.965170E+00	4.541770E+00	3.251260E+00
3.986060E+00	4.568670E+00	3.353400E+00
2.491940E+00	3.352610E+00	1.773780E+00
2.442270E+00	3.287640E+00	1.782370E+00
2.548710E+00	3.584950E+00	1.831590E+00
3.816360E+00	4.594780E+00	3.134360E+00
3.854480E+00	4.619350E+00	3.218040E+00
3.922680E+00	4.595470E+00	3.276440E+00
2.448080E+00	3.417750E+00	1.843010E+00
2.456900E+00	3.582700E+00	1.890240E+00
2.505140E+00	3.690360E+00	1.919090E+00
2.567600E+00	3.879870E+00	1.981470E+00
3.641010E+00	4.672020E+00	3.019390E+00
3.715150E+00	4.653320E+00	3.093100E+00
3.780440E+00	4.638750E+00	3.163690E+00
2.455500E+00	3.722880E+00	1.965940E+00
2.477790E+00	3.882480E+00	2.029530E+00
2.526960E+00	3.970840E+00	2.051660E+00
2.600630E+00	4.096850E+00	2.115880E+00
2.798580E+00	4.300090E+00	2.277340E+00
2.899170E+00	4.362340E+00	2.357700E+00
3.024440E+00	4.441820E+00	2.476800E+00
3.527800E+00	4.703640E+00	2.948210E+00
3.596370E+00	4.716100E+00	3.044670E+00
3.649110E+00	4.732040E+00	3.126320E+00
2.479940E+00	3.993200E+00	2.094490E+00
2.520390E+00	4.107280E+00	2.172020E+00
2.583760E+00	4.168200E+00	2.203210E+00
2.676520E+00	4.240470E+00	2.242860E+00
2.772530E+00	4.344630E+00	2.349130E+00
2.879610E+00	4.413970E+00	2.452290E+00
2.948860E+00	4.478920E+00	2.526210E+00
3.037310E+00	4.533910E+00	2.579300E+00
3.138520E+00	4.625530E+00	2.661670E+00
3.359420E+00	4.736360E+00	2.853690E+00
3.437870E+00	4.762240E+00	2.933030E+00
3.458760E+00	4.787590E+00	3.002670E+00
3.551460E+00	4.759350E+00	3.069850E+00
2.541440E+00	4.201920E+00	2.260770E+00
2.645960E+00	4.317930E+00	2.346290E+00
2.756550E+00	4.394150E+00	2.447680E+00
2.852770E+00	4.469530E+00	2.529490E+00
2.939900E+00	4.543220E+00	2.588570E+00
3.022780E+00	4.596300E+00	2.641560E+00
3.052550E+00	4.651070E+00	2.693770E+00
3.109640E+00	4.681510E+00	2.718570E+00
3.196170E+00	4.715330E+00	2.764970E+00
3.242580E+00	4.779990E+00	2.847400E+00
3.290370E+00	4.808880E+00	2.914010E+00
3.382830E+00	4.794730E+00	2.943570E+00
3.063210E+00	4.716440E+00	2.759700E+00
3.157420E+00	4.787560E+00	2.833030E+00
3.217090E+00	4.814260E+00	2.876500E+00
5.007520E+00	2.687850E+00	3.023580E+00
4.990080E+00	2.639880E+00	2.985950E+00
4.987330E+00	2.708610E+00	2.959160E+00
5.006850E+00	2.835920E+00	3.023480E+00
5.004440E+00	2.755790E+00	3.065370E+00
5.007850E+00	2.929050E+00	3.077950E+00
5.021580E+00	2.862390E+00	3.115020E+00
5.014330E+00	3.002380E+00	3.152620E+00
5.055190E+00	3.122220E+00	3.213330E+00
5.072080E+00	3.248370E+00	3.267920E+00
5.053570E+00	3.349110E+00	3.279170E+00
5.082210E+00	3.309840E+00	3.329030E+00
5.049790E+00	3.396900E+00	3.352740E+00
4.875620E+00	2.496210E+00	2.841460E+00
4.834220E+00	2.431950E+00	2.803600E+00
4.832510E+00	2.470920E+00	2.742140E+00
4.913620E+00	2.582380E+00	2.873080E+00
5.000480E+00	3.492470E+00	3.338510E+00
4.970640E+00	3.553300E+00	3.415850E+00
4.752590E+00	2.383300E+00	2.771660E+00
4.690380E+00	2.354360E+00	2.705440E+00
4.719140E+00	2.393420E+00	2.682500E+00
4.926320E+00	3.623970E+00	3.395720E+00
4.908490E+00	3.675080E+00	3.452970E+00
4.632130E+00	2.274190E+00	2.546360E+00
4.865930E+00	3.745820E+00	3.476770E+00
4.823910E+00	3.802920E+00	3.478870E+00
4.847680E+00	3.792920E+00	3.517650E+00
4.826580E+00	3.831920E+00	3.542890E+00
4.517170E+00	2.170110E+00	2.350120E+00
4.456550E+00	2.076880E+00	2.274700E+00
4.442350E+00	2.093520E+00	2.162580E+00
4.755500E+00	3.912740E+00	3.511060E+00
4.783640E+00	3.884140E+00	3.528530E+00
4.770400E+00	3.922700E+00	3.569290E+00
4.393450E+00	2.005630E+00	2.201430E+00
4.303940E+00	1.938620E+00	2.112830E+00
4.325890E+00	1.966570E+00	2.033130E+00
4.717220E+00	4.010240E+00	3.559340E+00
4.746530E+00	3.975930E+00	3.600550E+00
4.719450E+00	4.025380E+00	3.614250E+00
4.214510E+00	1.866960E+00	2.029420E+00
4.070330E+00	1.800290E+00	1.931880E+00
4.173650E+00	1.873780E+00	1.939200E+00
4.669440E+00	4.097680E+00	3.590830E+00
4.691300E+00	4.067930E+00	3.621280E+00
4.671900E+00	4.113410E+00	3.650170E+00
3.966420E+00	1.784060E+00	1.726460E+00
3.829090E+00	1.708860E+00	1.727520E+00
4.623390E+00	4.213630E+00	3.631410E+00
4.644070E+00	4.164480E+00	3.640790E+00
4.646220E+00	4.206070E+00	3.693440E+00
3.697010E+00	1.756320E+00	1.545460E+00
3.641980E+00	1.685490E+00	1.620350E+00
4.612520E+00	4.270290E+00	3.670640E+00
3.546710E+00	1.666570E+00	1.606950E+00
3.393620E+00	1.678560E+00	1.596160E+00
3.501030E+00	1.719980E+00	1.523910E+00
4.585340E+00	4.325550E+00	3.676410E+00
4.606950E+00	4.326730E+00	3.712160E+00
4.591000E+00	4.350030E+00	3.708080E+00
3.267260E+00	1.813140E+00	1.465760E+00
3.123140E+00	1.793520E+00	1.537570E+00
4.466160E+00	4.337860E+00	3.613430E+00
4.498780E+00	4.362510E+00	3.680100E+00
4.563540E+00	4.355900E+00	3.695360E+00
3.024490E+00	1.981970E+00	1.449790E+00
2.904160E+00	1.970430E+00	1.544110E+00
4.362480E+00	4.322670E+00	3.576590E+00
4.387290E+00	4.351090E+00	3.641230E+00
4.438540E+00	4.358450E+00	3.657820E+00
2.826080E+00	2.188750E+00	1.481330E+00
2.723670E+00	2.161840E+00	1.572290E+00
4.240200E+00	4.339130E+00	3.512790E+00
4.282310E+00	4.352640E+00	3.592430E+00
4.337230E+00	4.347460E+00	3.621880E+00
2.678360E+00	2.386330E+00	1.533180E+00
2.590270E+00	2.354710E+00	1.621170E+00
4.216000E+00	4.371350E+00	3.523900E+00
4.234000E+00	4.375980E+00	3.567670E+00
2.564020E+00	2.564830E+00	1.593500E+00
2.481360E+00	2.532150E+00	1.683900E+00
4.141200E+00	4.466150E+00	3.464220E+00
4.197680E+00	4.414210E+00	3.542070E+00
2.468800E+00	2.759570E+00	1.665350E+00
2.387330E+00	2.671360E+00	1.734910E+00
4.058170E+00	4.525300E+00	3.409550E+00
4.101410E+00	4.547460E+00	3.523620E+00
2.378770E+00	2.803720E+00	1.740070E+00
2.344870E+00	2.752550E+00	1.773700E+00
2.389410E+00	2.971090E+00	1.734480E+00
4.018470E+00	4.570180E+00	3.412820E+00
4.042180E+00	4.576230E+00	3.465070E+00
2.316480E+00	2.854060E+00	1.792450E+00
2.281760E+00	3.061890E+00	1.852880E+00
2.378170E+00	3.235090E+00	1.814060E+00
3.889920E+00	4.635740E+00	3.306910E+00
3.930580E+00	4.647640E+00	3.397250E+00
3.997190E+00	4.607370E+00	3.442670E+00
2.288220E+00	3.278770E+00	1.891480E+00
2.202590E+00	3.221680E+00	1.925730E+00
2.363790E+00	3.501580E+00	1.926180E+00
3.726620E+00	4.706210E+00	3.187010E+00
3.783020E+00	4.704920E+00	3.292060E+00
3.857970E+00	4.674370E+00	3.347190E+00
2.245020E+00	3.397040E+00	1.958380E+00
2.181260E+00	3.333800E+00	1.977920E+00
2.273810E+00	3.573410E+00	1.996480E+00
2.372940E+00	3.799530E+00	2.059400E+00
3.691760E+00	4.744600E+00	3.198570E+00
3.715960E+00	4.748140E+00	3.249490E+00
2.188360E+00	3.486810E+00	2.033760E+00
2.253610E+00	3.675600E+00	2.064020E+00
2.287190E+00	3.813970E+00	2.124170E+00
2.336000E+00	3.908160E+00	2.138200E+00
2.411480E+00	4.040330E+00	2.179870E+00
3.478780E+00	4.828890E+00	3.098720E+00
3.576060E+00	4.801280E+00	3.167920E+00
3.660530E+00	4.780820E+00	3.224420E+00
2.284980E+00	3.957600E+00	2.194020E+00
2.353960E+00	4.097380E+00	2.257610E+00
2.370080E+00	4.166120E+00	2.312850E+00
2.435150E+00	4.182650E+00	2.292760E+00
2.528560E+00	4.290400E+00	2.365200E+00
2.638760E+00	4.375570E+00	2.457560E+00
2.744180E+00	4.455980E+00	2.538150E+00
2.837090E+00	4.539990E+00	2.600950E+00
2.939550E+00	4.630530E+00	2.686420E+00
3.350520E+00	4.855840E+00	3.037300E+00
3.429070E+00	4.876490E+00	3.115900E+00
3.490470E+00	4.881860E+00	3.210070E+00
2.410700E+00	4.250060E+00	2.381760E+00
2.523100E+00	4.358410E+00	2.469700E+00
2.634780E+00	4.443860E+00	2.553520E+00
2.733620E+00	4.530100E+00	2.615610E+00
2.819920E+00	4.590270E+00	2.670980E+00
2.850800E+00	4.641730E+00	2.725270E+00
2.900130E+00	4.676200E+00	2.743300E+00
2.957310E+00	4.725070E+00	2.773480E+00
3.056570E+00	4.796030E+00	2.841930E+00
3.187160E+00	4.848640E+00	2.926720E+00
3.232830E+00	4.900520E+00	3.039620E+00
3.289900E+00	4.940530E+00	3.133540E+00
3.387340E+00	4.917730E+00	3.153300E+00
2.856450E+00	4.710050E+00	2.784650E+00
2.948260E+00	4.798020E+00	2.844990E+00
3.049120E+00	4.855930E+00	2.928580E+00
3.136630E+00	4.908200E+00	3.014210E+00
3.197440E+00	4.949380E+00	3.088410E+00
4.929490E+00	2.484240E+00	3.026240E+00
4.890180E+00	2.438830E+00	2.969810E+00
4.902880E+00	2.497620E+00	2.933560E+00
4.967520E+00	2.583340E+00	2.988560E+00
4.970370E+00	2.550410E+00	3.057630E+00
5.012160E+00	2.653160E+00	3.081890E+00
5.019450E+00	2.774740E+00	3.161330E+00
5.050540E+00	2.882210E+00	3.210290E+00
5.054880E+00	3.003830E+00	3.266340E+00
5.089060E+00	3.113340E+00	3.312110E+00
5.097450E+00	3.219150E+00	3.361400E+00
5.102350E+00	3.308550E+00	3.400180E+00
5.081580E+00	3.389340E+00	3.455020E+00
4.852110E+00	2.393500E+00	2.962450E+00
4.790280E+00	2.371860E+00	2.899250E+00
4.825690E+00	2.401980E+00	2.873730E+00
5.028100E+00	3.477330E+00	3.429960E+00
5.004490E+00	3.539110E+00	3.506810E+00
4.698330E+00	2.340200E+00	2.799590E+00
4.950960E+00	3.618730E+00	3.491600E+00
4.917180E+00	3.681900E+00	3.516220E+00
4.945070E+00	3.648800E+00	3.564960E+00
4.913780E+00	3.712230E+00	3.590250E+00
4.611180E+00	2.239340E+00	2.634940E+00
4.539740E+00	2.165190E+00	2.574030E+00
4.534670E+00	2.166190E+00	2.465440E+00
4.869020E+00	3.780790E+00	3.570410E+00
4.860070E+00	3.820550E+00	3.621430E+00
4.492240E+00	2.102500E+00	2.519010E+00
4.431160E+00	2.021360E+00	2.429610E+00
4.440910E+00	2.052170E+00	2.356810E+00
4.827520E+00	3.881950E+00	3.644120E+00
4.791020E+00	3.935400E+00	3.646120E+00
4.822790E+00	3.931440E+00	3.691800E+00
4.803610E+00	3.972140E+00	3.712870E+00
4.346480E+00	1.940240E+00	2.324370E+00
4.266410E+00	1.860850E+00	2.241020E+00
4.281190E+00	1.895810E+00	2.171010E+00
4.727430E+00	4.050850E+00	3.683540E+00
4.758730E+00	4.018090E+00	3.693030E+00
4.754710E+00	4.054340E+00	3.746330E+00
4.158820E+00	1.799490E+00	2.171890E+00
4.007710E+00	1.718060E+00	2.063540E+00
4.115560E+00	1.798160E+00	2.074510E+00
4.715680E+00	4.089660E+00	3.730820E+00
3.913640E+00	1.692180E+00	1.882720E+00
3.807780E+00	1.646180E+00	1.907850E+00
4.685010E+00	4.156260E+00	3.756390E+00
4.661940E+00	4.234730E+00	3.770780E+00
3.670630E+00	1.602110E+00	1.856990E+00
3.544800E+00	1.564180E+00	1.862150E+00
3.577130E+00	1.595500E+00	1.788080E+00
3.649510E+00	1.633580E+00	1.732800E+00
4.635650E+00	4.301590E+00	3.758660E+00
4.665630E+00	4.273360E+00	3.831670E+00
4.644000E+00	4.321920E+00	3.822680E+00
3.450050E+00	1.610510E+00	1.731330E+00
3.305790E+00	1.581140E+00	1.786410E+00
4.601280E+00	4.365360E+00	3.774420E+00
3.218700E+00	1.662810E+00	1.650530E+00
3.078300E+00	1.653720E+00	1.736350E+00
4.547870E+00	4.393820E+00	3.747100E+00
4.555820E+00	4.424060E+00	3.834620E+00
2.988750E+00	1.790520E+00	1.626960E+00
2.867120E+00	1.784560E+00	1.720670E+00
4.417050E+00	4.386370E+00	3.700850E+00
4.445490E+00	4.413640E+00	3.764990E+00
4.502020E+00	4.418770E+00	3.789010E+00
2.790060E+00	1.956860E+00	1.635300E+00
2.689390E+00	1.942350E+00	1.737240E+00
4.315660E+00	4.379090E+00	3.662870E+00
4.349920E+00	4.414530E+00	3.725840E+00
4.398110E+00	4.413670E+00	3.746040E+00
2.634370E+00	2.142480E+00	1.670190E+00
2.533150E+00	2.117610E+00	1.761970E+00
4.232240E+00	4.426550E+00	3.636620E+00
4.291540E+00	4.418070E+00	3.696890E+00
2.501910E+00	2.325330E+00	1.714810E+00
2.421080E+00	2.296940E+00	1.816430E+00
4.167920E+00	4.492580E+00	3.585850E+00
4.205140E+00	4.510980E+00	3.696020E+00
2.397810E+00	2.494830E+00	1.769600E+00
2.321540E+00	2.465230E+00	1.857350E+00
4.133380E+00	4.541580E+00	3.591730E+00
4.154130E+00	4.543280E+00	3.644870E+00
2.303750E+00	2.672930E+00	1.819430E+00
2.263260E+00	2.575710E+00	1.883360E+00
4.037640E+00	4.626200E+00	3.567040E+00
4.110750E+00	4.578790E+00	3.621010E+00
2.209190E+00	2.680860E+00	1.901450E+00
2.141120E+00	2.842590E+00	1.940830E+00
2.231380E+00	2.859470E+00	1.867900E+00
3.979450E+00	4.654070E+00	3.490470E+00
3.985370E+00	4.676370E+00	3.554170E+00
2.168970E+00	3.035910E+00	1.927410E+00
2.080120E+00	3.000670E+00	2.000180E+00
3.824690E+00	4.714660E+00	3.385750E+00
3.874550E+00	4.731310E+00	3.472960E+00
3.947920E+00	4.699770E+00	3.518890E+00
2.110920E+00	3.240410E+00	2.003720E+00
2.017720E+00	3.137510E+00	2.066180E+00
3.703870E+00	4.792590E+00	3.334510E+00
3.787300E+00	4.760580E+00	3.417090E+00
2.030110E+00	3.277340E+00	2.084150E+00
1.980440E+00	3.220590E+00	2.102110E+00
2.082830E+00	3.461550E+00	2.109500E+00
2.181530E+00	3.720190E+00	2.141980E+00
3.599280E+00	4.841510E+00	3.285950E+00
3.647410E+00	4.867980E+00	3.405810E+00
1.983790E+00	3.336490E+00	2.136640E+00
2.006510E+00	3.510440E+00	2.171140E+00
2.068920E+00	3.634080E+00	2.167200E+00
2.110340E+00	3.777220E+00	2.219220E+00
2.183510E+00	3.931370E+00	2.239990E+00
2.281930E+00	4.116540E+00	2.318200E+00
3.538020E+00	4.883630E+00	3.296130E+00
3.567370E+00	4.890940E+00	3.355770E+00
2.005300E+00	3.678740E+00	2.231950E+00
2.090970E+00	3.899540E+00	2.287260E+00
2.168390E+00	4.030660E+00	2.316160E+00
2.203710E+00	4.121300E+00	2.371650E+00
2.256240E+00	4.175820E+00	2.390090E+00
2.317680E+00	4.240740E+00	2.426530E+00
2.416870E+00	4.339500E+00	2.491940E+00
2.525010E+00	4.429960E+00	2.568830E+00
2.627430E+00	4.519230E+00	2.636650E+00
2.736550E+00	4.610740E+00	2.726840E+00
3.347330E+00	4.953050E+00	3.200950E+00
3.404930E+00	4.963210E+00	3.285700E+00
3.502470E+00	4.923660E+00	3.329990E+00
2.215610E+00	4.207770E+00	2.445550E+00
2.313540E+00	4.321890E+00	2.515760E+00
2.418230E+00	4.412910E+00	2.587570E+00
2.521990E+00	4.501980E+00	2.658160E+00
2.611660E+00	4.568580E+00	2.710230E+00
2.647090E+00	4.619000E+00	2.763800E+00
2.701020E+00	4.652110E+00	2.783570E+00
2.757350E+00	4.705340E+00	2.808810E+00
2.847020E+00	4.790730E+00	2.863260E+00
2.942540E+00	4.854650E+00	2.935570E+00
3.035040E+00	4.907430E+00	3.020800E+00
3.117470E+00	4.961590E+00	3.095260E+00
3.200520E+00	4.996920E+00	3.198380E+00
3.303390E+00	4.982880E+00	3.250210E+00
2.654930E+00	4.683250E+00	2.821900E+00
2.747620E+00	4.776390E+00	2.879990E+00
2.843780E+00	4.845120E+00	2.958730E+00
2.940100E+00	4.905390E+00	3.032630E+00
3.028050E+00	4.960400E+00	3.103320E+00
3.099480E+00	4.993970E+00	3.174790E+00
4.901890E+00	2.439710E+00	3.059240E+00
4.959190E+00	2.504300E+00	3.109370E+00
5.022480E+00	2.585310E+00	3.196520E+00
5.041070E+00	2.696090E+00	3.205920E+00
5.043910E+00	2.795150E+00	3.267490E+00
5.071590E+00	2.894320E+00	3.312430E+00
5.078580E+00	3.002470E+00	3.366850E+00
5.120050E+00	3.102580E+00	3.403950E+00
5.120300E+00	3.204780E+00	3.450510E+00
5.128520E+00	3.296550E+00	3.489650E+00
5.111330E+00	3.373150E+00	3.545480E+00
4.792130E+00	2.359540E+00	2.969890E+00
4.861460E+00	2.389590E+00	3.021820E+00
5.062970E+00	3.460970E+00	3.520760E+00
5.035530E+00	3.518750E+00	3.593040E+00
4.683950E+00	2.310460E+00	2.926110E+00
4.623980E+00	2.237680E+00	2.855070E+00
4.629540E+00	2.236110E+00	2.748420E+00
4.982550E+00	3.588980E+00	3.582550E+00
4.962490E+00	3.646660E+00	3.637450E+00
4.949400E+00	3.708940E+00	3.687330E+00
4.582900E+00	2.196010E+00	2.851230E+00
4.511520E+00	2.108560E+00	2.732170E+00
4.527450E+00	2.144480E+00	2.662200E+00
4.906230E+00	3.777920E+00	3.664290E+00
4.881420E+00	3.834610E+00	3.677840E+00
4.919860E+00	3.818940E+00	3.727290E+00
4.893770E+00	3.866650E+00	3.734170E+00
4.452940E+00	2.036780E+00	2.640390E+00
4.385970E+00	1.951560E+00	2.539560E+00
4.415160E+00	1.982170E+00	2.485610E+00
4.864540E+00	3.927500E+00	3.763590E+00
4.836850E+00	3.978800E+00	3.797170E+00
4.310260E+00	1.869780E+00	2.455180E+00
4.219080E+00	1.810820E+00	2.397910E+00
4.237000E+00	1.838240E+00	2.314070E+00
4.797890E+00	4.022310E+00	3.791480E+00
4.758390E+00	4.072440E+00	3.830740E+00
4.097840E+00	1.744980E+00	2.324510E+00
3.952360E+00	1.642970E+00	2.231090E+00
4.053730E+00	1.718550E+00	2.211340E+00
4.722640E+00	4.110510E+00	3.816790E+00
4.740790E+00	4.101970E+00	3.870840E+00
4.723960E+00	4.138610E+00	3.886670E+00
3.800450E+00	1.624380E+00	2.029540E+00
3.749350E+00	1.574070E+00	2.122310E+00
4.679450E+00	4.235850E+00	3.842550E+00
4.694440E+00	4.197470E+00	3.858630E+00
4.701970E+00	4.253090E+00	3.913090E+00
3.651560E+00	1.530150E+00	2.106700E+00
3.511520E+00	1.500440E+00	2.092870E+00
3.608280E+00	1.542540E+00	2.013150E+00
4.639460E+00	4.362100E+00	3.873340E+00
4.675030E+00	4.311140E+00	3.894370E+00
4.679930E+00	4.361560E+00	3.943010E+00
3.398630E+00	1.534590E+00	1.936150E+00
3.264920E+00	1.496070E+00	2.012500E+00
4.603440E+00	4.411670E+00	3.868060E+00
4.649180E+00	4.425600E+00	3.954230E+00
3.169000E+00	1.560370E+00	1.865780E+00
3.043050E+00	1.545420E+00	1.964400E+00
4.581290E+00	4.441230E+00	3.878200E+00
4.601570E+00	4.450980E+00	3.918750E+00
2.950130E+00	1.640990E+00	1.828740E+00
2.834710E+00	1.628700E+00	1.931610E+00
4.469160E+00	4.437950E+00	3.831150E+00
4.499030E+00	4.459120E+00	3.900050E+00
4.563550E+00	4.463070E+00	3.914380E+00
2.754230E+00	1.769490E+00	1.820470E+00
2.656800E+00	1.756640E+00	1.930690E+00
4.375800E+00	4.440020E+00	3.793810E+00
4.399070E+00	4.460730E+00	3.859840E+00
4.444580E+00	4.456220E+00	3.873580E+00
2.589150E+00	1.923430E+00	1.837840E+00
2.492960E+00	1.897860E+00	1.942050E+00
4.254930E+00	4.473850E+00	3.734650E+00
4.296240E+00	4.481670E+00	3.816960E+00
4.350350E+00	4.467340E+00	3.842810E+00
2.451430E+00	2.095340E+00	1.872580E+00
2.361780E+00	2.068590E+00	1.968350E+00
4.234380E+00	4.509550E+00	3.754630E+00
4.250250E+00	4.513030E+00	3.798580E+00
2.338130E+00	2.277060E+00	1.912950E+00
2.252580E+00	2.247140E+00	2.004770E+00
4.155560E+00	4.601740E+00	3.729520E+00
4.216830E+00	4.548980E+00	3.784190E+00
2.224460E+00	2.469590E+00	1.948160E+00
2.183900E+00	2.361330E+00	2.021630E+00
4.092920E+00	4.624000E+00	3.665610E+00
4.106150E+00	4.649450E+00	3.715130E+00
2.131140E+00	2.473890E+00	2.042330E+00
2.053700E+00	2.633990E+00	2.063700E+00
2.130270E+00	2.653840E+00	1.976210E+00
3.982740E+00	4.722670E+00	3.645340E+00
4.061110E+00	4.671270E+00	3.688370E+00
2.066150E+00	2.812440E+00	2.024630E+00
1.982720E+00	2.779940E+00	2.105570E+00
3.923770E+00	4.740670E+00	3.579460E+00
3.928690E+00	4.766550E+00	3.640490E+00
1.991640E+00	2.959550E+00	2.076040E+00
1.898890E+00	2.921050E+00	2.139900E+00
3.728210E+00	4.829630E+00	3.449540E+00
3.799910E+00	4.815950E+00	3.557550E+00
3.884440E+00	4.780230E+00	3.610420E+00
1.924260E+00	3.141650E+00	2.131240E+00
1.866630E+00	3.029830E+00	2.177070E+00
3.693350E+00	4.868450E+00	3.468070E+00
3.723260E+00	4.864680E+00	3.518180E+00
1.841430E+00	3.159550E+00	2.197220E+00
1.836970E+00	3.298810E+00	2.240360E+00
1.913570E+00	3.406140E+00	2.209310E+00
3.558340E+00	4.947090E+00	3.450400E+00
3.666320E+00	4.902080E+00	3.501460E+00
1.842100E+00	3.443480E+00	2.279260E+00
1.843940E+00	3.592400E+00	2.310350E+00
1.904430E+00	3.631280E+00	2.278490E+00
1.990420E+00	3.843320E+00	2.329120E+00
2.084810E+00	4.053750E+00	2.389290E+00
3.472430E+00	4.973580E+00	3.377430E+00
3.481380E+00	4.997270E+00	3.430140E+00
1.877040E+00	3.755720E+00	2.364060E+00
1.956000E+00	3.951100E+00	2.389120E+00
1.989380E+00	4.052710E+00	2.438300E+00
2.046740E+00	4.114100E+00	2.456110E+00
2.111460E+00	4.188420E+00	2.486210E+00
2.210340E+00	4.298930E+00	2.542110E+00
2.310970E+00	4.394680E+00	2.608940E+00
2.416350E+00	4.482260E+00	2.680300E+00
2.523270E+00	4.586610E+00	2.759740E+00
3.257010E+00	5.016420E+00	3.290600E+00
3.312640E+00	5.033690E+00	3.371730E+00
3.423420E+00	5.015680E+00	3.401420E+00
1.998890E+00	4.146470E+00	2.505030E+00
2.101300E+00	4.271960E+00	2.569610E+00
2.201510E+00	4.373550E+00	2.631600E+00
2.308760E+00	4.462520E+00	2.703030E+00
2.400280E+00	4.534700E+00	2.747400E+00
2.433060E+00	4.588410E+00	2.794620E+00
2.485540E+00	4.623380E+00	2.814340E+00
2.548120E+00	4.675430E+00	2.847510E+00
2.646700E+00	4.761780E+00	2.905760E+00
2.745850E+00	4.831610E+00	2.980070E+00
2.846080E+00	4.898260E+00	3.055460E+00
2.944080E+00	4.958270E+00	3.121590E+00
3.030780E+00	4.995050E+00	3.199850E+00
3.106220E+00	5.028010E+00	3.275210E+00
3.203770E+00	5.045990E+00	3.320740E+00
2.438920E+00	4.648850E+00	2.858790E+00
2.538690E+00	4.746040E+00	2.933330E+00
2.645230E+00	4.824920E+00	3.005080E+00
2.749710E+00	4.886150E+00	3.074190E+00
2.853570E+00	4.949220E+00	3.154670E+00
2.960930E+00	4.996970E+00	3.233610E+00
3.032590E+00	5.019890E+00	3.271950E+00
5.043210E+00	2.553400E+00	3.318750E+00
5.024410E+00	2.521470E+00	3.305480E+00
5.029540E+00	2.545060E+00	3.269570E+00
5.047960E+00	2.595610E+00	3.316000E+00
4.895170E+00	2.408680E+00	3.226800E+00
4.839630E+00	2.367320E+00	3.178330E+00
4.864320E+00	2.394320E+00	3.107420E+00
4.960380E+00	2.480070E+00	3.218170E+00
5.057690E+00	2.701070E+00	3.330670E+00
5.059950E+00	2.817620E+00	3.355090E+00
5.099150E+00	2.893350E+00	3.403810E+00
5.108460E+00	2.998390E+00	3.465850E+00
5.145520E+00	3.099560E+00	3.500370E+00
5.141200E+00	3.197640E+00	3.540080E+00
5.148850E+00	3.285680E+00	3.578640E+00
5.136440E+00	3.362040E+00	3.632070E+00
4.785060E+00	2.342150E+00	3.203130E+00
4.720370E+00	2.324070E+00	3.141590E+00
4.758260E+00	2.343410E+00	3.082550E+00
5.094290E+00	3.446210E+00	3.603560E+00
5.073200E+00	3.502240E+00	3.654510E+00
4.662130E+00	2.264930E+00	3.035020E+00
5.024130E+00	3.577400E+00	3.683340E+00
4.985990E+00	3.653620E+00	3.707790E+00
4.983710E+00	3.694220E+00	3.750080E+00
4.526560E+00	2.110780E+00	2.893260E+00
4.481300E+00	2.044750E+00	2.848800E+00
4.483960E+00	2.055070E+00	2.752680E+00
4.566380E+00	2.165060E+00	2.914070E+00
4.964810E+00	3.763360E+00	3.771660E+00
4.942460E+00	3.835960E+00	3.795630E+00
4.916650E+00	3.882140E+00	3.803570E+00
4.950940E+00	3.863060E+00	3.853430E+00
4.919090E+00	3.910210E+00	3.871950E+00
4.364440E+00	1.881760E+00	2.727170E+00
4.276640E+00	1.816730E+00	2.663220E+00
4.331010E+00	1.863590E+00	2.641920E+00
4.363800E+00	1.915370E+00	2.604240E+00
4.416640E+00	1.944840E+00	2.775720E+00
4.835330E+00	3.997590E+00	3.855260E+00
4.869580E+00	3.960330E+00	3.859090E+00
4.860720E+00	3.993810E+00	3.912680E+00
4.186140E+00	1.776690E+00	2.471500E+00
4.123940E+00	1.732980E+00	2.521980E+00
4.816290E+00	4.035780E+00	3.903680E+00
4.034580E+00	1.662250E+00	2.477460E+00
3.899500E+00	1.588780E+00	2.431200E+00
3.993900E+00	1.644250E+00	2.377450E+00
4.776510E+00	4.096860E+00	3.941200E+00
4.755920E+00	4.146800E+00	3.968430E+00
3.751010E+00	1.553420E+00	2.235830E+00
3.700060E+00	1.499300E+00	2.323770E+00
4.743580E+00	4.200140E+00	3.972200E+00
4.744660E+00	4.262840E+00	3.999500E+00
3.603950E+00	1.460140E+00	2.320600E+00
3.465720E+00	1.422430E+00	2.317200E+00
3.561740E+00	1.473550E+00	2.233050E+00
4.727690E+00	4.320670E+00	3.998830E+00
4.707460E+00	4.402300E+00	4.017070E+00
3.356060E+00	1.448470E+00	2.161010E+00
3.229080E+00	1.406050E+00	2.247000E+00
4.687010E+00	4.447340E+00	4.012290E+00
4.704860E+00	4.450090E+00	4.050010E+00
4.691540E+00	4.469220E+00	4.046860E+00
3.134990E+00	1.468190E+00	2.105860E+00
3.015560E+00	1.434640E+00	2.201020E+00
4.602680E+00	4.495660E+00	4.007470E+00
4.665300E+00	4.476510E+00	4.030870E+00
2.923260E+00	1.520220E+00	2.060590E+00
2.819630E+00	1.498220E+00	2.169830E+00
4.544490E+00	4.492950E+00	3.970000E+00
4.548410E+00	4.512480E+00	4.025080E+00
2.727800E+00	1.605830E+00	2.036650E+00
2.634370E+00	1.584570E+00	2.147370E+00
4.427110E+00	4.482380E+00	3.915880E+00
4.455730E+00	4.497330E+00	3.958460E+00
4.502950E+00	4.514060E+00	4.020700E+00
2.556160E+00	1.730120E+00	2.034030E+00
2.468070E+00	1.700930E+00	2.145240E+00
4.326320E+00	4.500070E+00	3.889920E+00
4.363190E+00	4.528580E+00	3.954710E+00
4.416640E+00	4.514270E+00	3.965890E+00
2.402070E+00	1.868480E+00	2.043040E+00
2.316370E+00	1.838880E+00	2.150390E+00
4.242850E+00	4.570080E+00	3.887740E+00
4.303900E+00	4.541280E+00	3.930400E+00
2.275390E+00	2.045750E+00	2.074070E+00
2.184690E+00	2.005130E+00	2.179620E+00
4.198210E+00	4.597590E+00	3.827890E+00
4.202930E+00	4.620450E+00	3.877340E+00
2.149500E+00	2.255490E+00	2.109080E+00
2.074530E+00	2.147520E+00	2.207350E+00
4.108060E+00	4.690960E+00	3.780610E+00
4.168050E+00	4.652930E+00	3.843180E+00
2.052680E+00	2.290230E+00	2.179630E+00
2.023710E+00	2.236260E+00	2.231020E+00
2.036300E+00	2.452380E+00	2.137240E+00
4.044780E+00	4.731510E+00	3.746410E+00
4.059310E+00	4.774450E+00	3.853400E+00
1.975180E+00	2.338940E+00	2.226660E+00
1.908180E+00	2.535600E+00	2.223410E+00
1.971860E+00	2.626600E+00	2.135630E+00
3.923660E+00	4.826300E+00	3.717390E+00
3.997970E+00	4.797160E+00	3.775760E+00
1.894640E+00	2.742070E+00	2.180270E+00
1.814700E+00	2.700920E+00	2.260690E+00
3.857780E+00	4.826010E+00	3.660640E+00
3.866140E+00	4.857470E+00	3.710710E+00
1.812160E+00	2.925250E+00	2.217730E+00
1.767600E+00	2.806840E+00	2.284410E+00
3.723430E+00	4.907770E+00	3.604040E+00
3.811680E+00	4.873560E+00	3.677070E+00
1.730260E+00	2.932920E+00	2.299120E+00
1.711810E+00	3.074680E+00	2.324350E+00
1.770630E+00	3.188720E+00	2.270330E+00
3.637490E+00	4.950070E+00	3.562650E+00
3.669720E+00	4.995000E+00	3.657780E+00
1.696680E+00	3.228830E+00	2.343000E+00
1.702500E+00	3.393140E+00	2.381350E+00
1.776330E+00	3.494500E+00	2.344930E+00
3.474650E+00	5.035700E+00	3.500180E+00
3.569440E+00	5.008600E+00	3.582530E+00
1.700180E+00	3.540530E+00	2.405740E+00
1.707220E+00	3.678090E+00	2.437970E+00
1.778020E+00	3.720090E+00	2.414470E+00
1.865960E+00	3.970530E+00	2.456830E+00
3.387050E+00	5.061080E+00	3.467310E+00
3.405390E+00	5.106880E+00	3.569920E+00
1.741290E+00	3.814780E+00	2.478880E+00
1.770700E+00	3.966060E+00	2.510720E+00
1.825230E+00	4.038180E+00	2.521440E+00
1.890130E+00	4.122560E+00	2.545100E+00
1.988430E+00	4.245460E+00	2.593580E+00
2.087560E+00	4.347130E+00	2.652730E+00
2.187920E+00	4.444180E+00	2.727150E+00
2.315810E+00	4.553820E+00	2.791780E+00
3.132030E+00	5.067470E+00	3.358710E+00
3.198110E+00	5.094680E+00	3.417890E+00
3.305040E+00	5.094980E+00	3.501800E+00
1.776770E+00	4.071110E+00	2.570370E+00
1.875550E+00	4.215110E+00	2.621710E+00
1.977880E+00	4.326720E+00	2.677180E+00
2.069840E+00	4.401820E+00	2.721520E+00
2.113760E+00	4.463240E+00	2.773690E+00
2.196980E+00	4.513960E+00	2.793960E+00
2.234190E+00	4.575580E+00	2.836020E+00
2.322520E+00	4.637310E+00	2.880690E+00
2.416860E+00	4.726750E+00	2.954580E+00
2.530430E+00	4.828020E+00	3.045290E+00
2.661230E+00	4.879670E+00	3.092490E+00
2.750890E+00	4.932910E+00	3.171920E+00
2.868260E+00	4.998550E+00	3.282230E+00
3.024320E+00	5.053170E+00	3.349820E+00
2.913620E+00	5.056720E+00	3.391760E+00
3.113070E+00	5.085630E+00	3.407380E+00
2.121400E+00	4.535260E+00	2.836950E+00
2.216200E+00	4.628690E+00	2.898310E+00
2.306280E+00	4.690310E+00	2.944840E+00
2.344840E+00	4.748780E+00	2.994460E+00
2.418900E+00	4.791220E+00	3.023120E+00
2.445860E+00	4.832780E+00	3.070890E+00
2.496230E+00	4.875800E+00	3.133140E+00
2.629310E+00	4.913940E+00	3.181970E+00
2.745400E+00	4.970860E+00	3.276500E+00
2.816080E+00	5.019150E+00	3.351880E+00
2.354920E+00	4.811990E+00	3.063180E+00
2.426270E+00	4.851540E+00	3.106360E+00
5.010890E+00	2.501140E+00	3.410290E+00
4.981150E+00	2.475150E+00	3.391330E+00
4.996870E+00	2.491000E+00	3.341030E+00
5.041030E+00	2.556430E+00	3.392450E+00
5.061260E+00	2.635750E+00	3.394760E+00
5.065810E+00	2.626900E+00	3.469140E+00
5.080740E+00	2.706680E+00	3.474950E+00
4.857880E+00	2.375940E+00	3.281660E+00
4.923020E+00	2.444180E+00	3.354250E+00
5.079490E+00	2.802860E+00	3.440790E+00
5.122390E+00	2.897190E+00	3.505600E+00
5.133080E+00	3.012410E+00	3.585190E+00
5.162350E+00	3.117410E+00	3.583970E+00
5.156030E+00	3.195600E+00	3.627840E+00
5.170950E+00	3.279100E+00	3.663850E+00
5.167540E+00	3.348980E+00	3.720180E+00
4.715850E+00	2.308540E+00	3.230960E+00
4.794480E+00	2.346790E+00	3.309650E+00
5.124070E+00	3.442200E+00	3.692830E+00
5.087430E+00	3.514130E+00	3.713920E+00
5.123310E+00	3.484110E+00	3.761200E+00
5.088780E+00	3.553630E+00	3.788920E+00
4.567670E+00	2.093380E+00	3.156770E+00
4.526940E+00	2.046620E+00	3.112720E+00
4.550930E+00	2.093000E+00	3.085120E+00
4.564310E+00	2.133470E+00	3.016680E+00
4.595790E+00	2.142720E+00	3.168180E+00
4.616270E+00	2.203890E+00	3.041730E+00
4.643620E+00	2.225930E+00	3.167900E+00
5.028140E+00	3.640190E+00	3.778240E+00
5.003160E+00	3.701980E+00	3.802020E+00
5.038360E+00	3.678400E+00	3.844450E+00
5.015210E+00	3.733550E+00	3.859220E+00
4.472560E+00	1.973570E+00	3.019900E+00
4.406140E+00	1.896130E+00	2.970670E+00
4.400430E+00	1.912280E+00	2.844890E+00
4.497590E+00	2.023720E+00	2.966560E+00
4.993750E+00	3.810360E+00	3.886160E+00
4.969360E+00	3.872670E+00	3.910020E+00
4.958330E+00	3.912170E+00	3.963170E+00
4.336050E+00	1.833690E+00	2.918500E+00
4.232320E+00	1.776910E+00	2.868280E+00
4.305910E+00	1.828480E+00	2.807670E+00
4.905540E+00	3.959740E+00	3.939510E+00
4.875990E+00	4.015360E+00	3.996900E+00
4.117870E+00	1.713480E+00	2.628370E+00
4.073200E+00	1.665540E+00	2.716550E+00
4.831130E+00	4.061120E+00	3.982260E+00
4.852180E+00	4.053920E+00	4.026850E+00
4.830160E+00	4.090410E+00	4.047120E+00
3.972760E+00	1.593380E+00	2.703100E+00
3.839250E+00	1.532290E+00	2.620000E+00
3.941020E+00	1.591320E+00	2.581110E+00
4.766260E+00	4.167640E+00	4.008120E+00
4.789430E+00	4.139100E+00	4.028410E+00
4.785080E+00	4.183730E+00	4.062070E+00
3.706210E+00	1.472860E+00	2.443440E+00
3.684910E+00	1.430640E+00	2.590780E+00
4.758490E+00	4.286220E+00	4.042560E+00
4.783870E+00	4.249280E+00	4.085080E+00
4.775770E+00	4.312490E+00	4.096950E+00
3.542570E+00	1.383280E+00	2.553910E+00
3.403080E+00	1.336510E+00	2.538840E+00
3.517700E+00	1.396590E+00	2.466370E+00
4.726590E+00	4.433390E+00	4.085180E+00
4.763430E+00	4.381270E+00	4.115090E+00
4.753980E+00	4.449620E+00	4.146170E+00
3.315860E+00	1.358940E+00	2.389530E+00
3.190940E+00	1.320040E+00	2.478730E+00
4.697200E+00	4.490930E+00	4.125220E+00
3.105820E+00	1.364010E+00	2.338330E+00
2.995080E+00	1.329930E+00	2.435940E+00
4.645540E+00	4.506920E+00	4.078770E+00
4.649520E+00	4.524780E+00	4.132010E+00
2.909030E+00	1.401050E+00	2.301040E+00
2.810990E+00	1.371220E+00	2.408780E+00
4.542470E+00	4.534480E+00	4.112880E+00
4.610280E+00	4.531220E+00	4.120660E+00
2.723020E+00	1.465680E+00	2.276450E+00
2.634350E+00	1.439220E+00	2.387810E+00
4.440290E+00	4.548040E+00	4.077510E+00
4.486640E+00	4.542780E+00	4.109150E+00
2.541460E+00	1.551820E+00	2.254490E+00
2.455980E+00	1.521470E+00	2.367040E+00
4.399280E+00	4.550480E+00	4.032280E+00
4.399560E+00	4.571420E+00	4.090840E+00
2.378040E+00	1.665040E+00	2.249150E+00
2.293280E+00	1.634860E+00	2.368790E+00
4.281170E+00	4.588100E+00	3.968000E+00
4.313760E+00	4.607020E+00	4.044910E+00
4.369540E+00	4.580360E+00	4.072890E+00
2.224780E+00	1.801160E+00	2.257230E+00
2.135310E+00	1.768500E+00	2.379150E+00
4.201890E+00	4.671600E+00	3.932110E+00
4.254970E+00	4.642700E+00	3.998420E+00
2.098120E+00	1.964960E+00	2.285440E+00
2.002730E+00	1.929260E+00	2.399260E+00
4.133750E+00	4.736100E+00	3.899410E+00
4.174980E+00	4.756470E+00	3.975030E+00
1.975490E+00	2.155970E+00	2.309240E+00
1.886440E+00	2.071340E+00	2.423960E+00
4.092620E+00	4.791740E+00	3.919580E+00
4.124330E+00	4.826080E+00	3.989880E+00
1.871130E+00	2.197370E+00	2.386070E+00
1.830210E+00	2.153290E+00	2.436840E+00
1.863610E+00	2.353790E+00	2.324830E+00
3.962680E+00	4.847970E+00	3.809500E+00
3.994610E+00	4.872300E+00	3.897340E+00
4.059250E+00	4.845710E+00	3.944200E+00
1.797290E+00	2.260160E+00	2.426040E+00
1.741330E+00	2.456770E+00	2.405150E+00
1.807090E+00	2.545060E+00	2.312100E+00
3.857690E+00	4.906910E+00	3.773510E+00
3.926720E+00	4.897210E+00	3.844350E+00
1.722170E+00	2.702980E+00	2.349910E+00
1.674870E+00	2.580500E+00	2.422670E+00
3.764860E+00	4.961710E+00	3.718550E+00
3.806120E+00	4.992410E+00	3.833650E+00
1.628940E+00	2.711300E+00	2.435970E+00
1.584820E+00	2.846490E+00	2.436940E+00
1.649110E+00	2.963460E+00	2.375660E+00
3.714300E+00	5.010240E+00	3.721400E+00
3.739730E+00	5.021040E+00	3.772630E+00
1.561500E+00	2.997720E+00	2.452010E+00
1.525410E+00	3.193510E+00	2.468900E+00
1.622980E+00	3.284170E+00	2.414090E+00
3.497460E+00	5.085720E+00	3.613380E+00
3.588440E+00	5.067310E+00	3.681690E+00
3.677490E+00	5.052020E+00	3.741880E+00
1.568800E+00	3.367830E+00	2.475800E+00
1.523570E+00	3.308530E+00	2.499910E+00
1.623760E+00	3.605450E+00	2.469790E+00
3.452890E+00	5.134790E+00	3.634610E+00
3.502180E+00	5.157490E+00	3.712090E+00
1.528290E+00	3.443630E+00	2.514730E+00
1.540820E+00	3.612180E+00	2.527160E+00
1.590710E+00	3.719570E+00	2.529330E+00
1.662380E+00	3.882040E+00	2.541770E+00
3.208420E+00	5.143820E+00	3.532070E+00
3.307230E+00	5.155690E+00	3.601370E+00
3.401790E+00	5.172300E+00	3.658230E+00
1.541980E+00	3.767540E+00	2.581850E+00
1.590560E+00	3.942730E+00	2.595760E+00
1.596850E+00	4.019420E+00	2.628390E+00
1.664580E+00	4.043280E+00	2.605870E+00
1.758310E+00	4.177000E+00	2.650000E+00
1.864500E+00	4.299340E+00	2.703720E+00
1.979740E+00	4.423790E+00	2.774180E+00
2.995570E+00	5.084090E+00	3.429700E+00
3.088730E+00	5.110430E+00	3.480610E+00
3.138910E+00	5.166910E+00	3.566840E+00
3.202960E+00	5.208950E+00	3.617360E+00
1.632820E+00	4.120990E+00	2.674370E+00
1.744690E+00	4.267680E+00	2.726230E+00
1.846390E+00	4.360090E+00	2.767490E+00
1.882360E+00	4.423370E+00	2.812740E+00
1.938190E+00	4.463890E+00	2.829720E+00
2.000160E+00	4.517590E+00	2.856980E+00
2.091920E+00	4.611560E+00	2.920690E+00
2.222920E+00	4.715610E+00	2.994640E+00
2.545450E+00	4.935820E+00	3.264870E+00
2.663620E+00	4.966110E+00	3.296140E+00
2.736630E+00	5.008270E+00	3.359690E+00
2.817460E+00	5.053300E+00	3.442960E+00
2.954640E+00	5.107110E+00	3.500820E+00
3.060920E+00	5.162490E+00	3.578830E+00
3.127350E+00	5.195160E+00	3.606760E+00
1.887200E+00	4.488360E+00	2.872010E+00
1.973990E+00	4.569110E+00	2.913590E+00
2.010920E+00	4.630080E+00	2.961560E+00
2.096650E+00	4.677930E+00	2.990020E+00
2.134360E+00	4.740150E+00	3.041510E+00
2.227620E+00	4.828010E+00	3.121650E+00
2.405590E+00	4.879600E+00	3.174960E+00
2.444540E+00	4.935580E+00	3.287770E+00
2.521910E+00	4.988330E+00	3.384510E+00
2.649280E+00	5.001670E+00	3.385830E+00
2.730800E+00	5.029360E+00	3.423940E+00
2.019570E+00	4.696980E+00	3.031460E+00
2.103470E+00	4.777270E+00	3.089040E+00
2.127160E+00	4.821560E+00	3.144610E+00
2.173400E+00	4.851960E+00	3.180970E+00
2.217000E+00	4.894310E+00	3.258820E+00
2.334860E+00	4.914930E+00	3.269070E+00
2.413110E+00	4.962580E+00	3.351380E+00
2.114390E+00	4.855350E+00	3.213910E+00
4.978910E+00	2.483030E+00	3.470810E+00
5.025150E+00	2.525570E+00	3.469030E+00
5.046000E+00	2.582970E+00	3.527220E+00
5.072120E+00	2.660960E+00	3.555560E+00
5.092910E+00	2.729720E+00	3.578280E+00
5.150400E+00	2.882630E+00	3.645460E+00
5.127170E+00	2.848730E+00	3.627710E+00
5.143820E+00	2.903500E+00	3.597360E+00
5.148390E+00	2.959590E+00	3.631330E+00
5.166920E+00	2.923390E+00	3.664510E+00
5.159480E+00	3.000160E+00	3.679740E+00
4.854050E+00	2.381970E+00	3.428240E+00
4.915200E+00	2.443010E+00	3.498070E+00
5.100310E+00	2.812510E+00	3.554450E+00
5.199560E+00	3.101840E+00	3.681700E+00
5.180090E+00	3.203170E+00	3.702710E+00
5.193990E+00	3.268440E+00	3.750660E+00
5.193000E+00	3.334450E+00	3.810430E+00
4.558710E+00	2.028240E+00	3.401730E+00
4.522960E+00	1.987990E+00	3.364500E+00
4.550930E+00	2.034370E+00	3.321830E+00
4.578770E+00	2.094930E+00	3.263260E+00
4.588610E+00	2.076610E+00	3.417840E+00
4.643880E+00	2.197420E+00	3.303050E+00
4.637130E+00	2.165530E+00	3.438810E+00
4.686490E+00	2.269780E+00	3.314340E+00
4.688960E+00	2.253590E+00	3.443990E+00
4.748850E+00	2.325020E+00	3.407150E+00
5.158680E+00	3.416050E+00	3.785340E+00
5.148690E+00	3.486250E+00	3.834240E+00
5.137820E+00	3.552930E+00	3.883520E+00
4.466540E+00	1.930210E+00	3.318250E+00
4.406150E+00	1.883490E+00	3.251240E+00
4.440420E+00	1.910100E+00	3.201120E+00
4.489770E+00	1.974460E+00	3.186790E+00
5.085570E+00	3.622880E+00	3.863000E+00
5.077050E+00	3.694460E+00	3.914940E+00
5.046850E+00	3.757250E+00	3.923840E+00
5.086420E+00	3.739300E+00	3.969750E+00
5.061490E+00	3.796010E+00	3.990940E+00
4.370250E+00	1.861730E+00	3.070240E+00
4.323570E+00	1.824540E+00	3.235200E+00
5.009720E+00	3.860780E+00	3.976200E+00
4.993500E+00	3.902990E+00	4.049110E+00
4.231880E+00	1.772350E+00	3.187900E+00
4.153730E+00	1.727980E+00	3.082770E+00
4.243800E+00	1.779900E+00	3.045630E+00
4.938260E+00	3.956260E+00	4.028800E+00
4.918190E+00	3.995430E+00	4.099800E+00
4.090800E+00	1.673210E+00	2.874670E+00
4.026440E+00	1.623840E+00	3.029150E+00
4.872880E+00	4.045120E+00	4.082790E+00
4.863620E+00	4.083460E+00	4.129560E+00
3.889940E+00	1.551610E+00	2.780420E+00
4.834720E+00	4.145200E+00	4.141300E+00
4.810720E+00	4.202130E+00	4.131710E+00
4.838820E+00	4.200110E+00	4.178050E+00
4.835450E+00	4.241720E+00	4.181230E+00
3.720170E+00	1.435300E+00	2.737750E+00
3.613280E+00	1.384210E+00	2.789380E+00
3.568070E+00	1.377580E+00	2.642400E+00
4.799370E+00	4.344050E+00	4.152120E+00
4.834510E+00	4.312270E+00	4.193980E+00
4.826800E+00	4.381200E+00	4.207750E+00
3.483300E+00	1.328120E+00	2.833060E+00
3.319510E+00	1.281990E+00	2.773900E+00
3.440040E+00	1.321480E+00	2.688670E+00
4.763580E+00	4.498980E+00	4.197950E+00
4.816070E+00	4.456180E+00	4.227730E+00
4.800480E+00	4.528620E+00	4.282640E+00
3.259320E+00	1.289180E+00	2.621080E+00
3.131840E+00	1.254490E+00	2.713000E+00
4.735220E+00	4.520760E+00	4.193400E+00
4.755120E+00	4.536710E+00	4.242860E+00
3.069310E+00	1.279070E+00	2.572320E+00
2.956570E+00	1.255730E+00	2.679100E+00
4.646090E+00	4.561410E+00	4.217620E+00
4.713740E+00	4.546230E+00	4.230130E+00
2.890140E+00	1.300670E+00	2.541660E+00
2.785110E+00	1.274750E+00	2.654270E+00
4.588080E+00	4.561310E+00	4.184770E+00
4.595360E+00	4.583690E+00	4.239530E+00
2.714660E+00	1.340390E+00	2.518170E+00
2.616850E+00	1.319080E+00	2.632590E+00
4.467950E+00	4.561480E+00	4.141260E+00
4.497030E+00	4.571890E+00	4.181910E+00
4.549660E+00	4.588340E+00	4.236920E+00
2.540690E+00	1.408300E+00	2.499730E+00
2.447160E+00	1.384470E+00	2.615750E+00
4.398990E+00	4.615920E+00	4.174320E+00
4.455520E+00	4.591150E+00	4.187950E+00
2.370250E+00	1.495850E+00	2.486520E+00
2.284520E+00	1.475420E+00	2.602710E+00
4.349210E+00	4.621580E+00	4.132580E+00
4.358160E+00	4.651930E+00	4.187490E+00
2.198800E+00	1.596510E+00	2.497590E+00
2.186840E+00	1.536880E+00	2.591780E+00
4.216220E+00	4.731560E+00	4.027410E+00
4.259440E+00	4.707460E+00	4.111930E+00
4.318570E+00	4.675850E+00	4.174340E+00
2.121380E+00	1.595700E+00	2.581850E+00
2.040590E+00	1.733470E+00	2.507090E+00
4.173870E+00	4.803880E+00	4.037920E+00
4.202700E+00	4.799650E+00	4.109820E+00
1.902030E+00	1.905060E+00	2.514860E+00
4.147630E+00	4.844370E+00	4.046630E+00
4.162570E+00	4.849740E+00	4.091690E+00
1.775770E+00	2.100590E+00	2.515850E+00
4.031390E+00	4.905840E+00	3.967580E+00
4.066290E+00	4.931300E+00	4.044660E+00
4.127430E+00	4.885850E+00	4.080150E+00
1.655230E+00	2.242200E+00	2.589600E+00
1.716280E+00	2.306390E+00	2.487850E+00
3.876530E+00	4.960570E+00	3.879620E+00
3.939540E+00	4.994910E+00	3.954190E+00
4.007260E+00	4.972640E+00	3.996280E+00
1.630130E+00	2.484980E+00	2.511330E+00
1.557830E+00	2.369160E+00	2.625430E+00
3.846770E+00	4.999170E+00	3.894510E+00
3.874080E+00	5.014450E+00	3.931270E+00
1.536690E+00	2.517940E+00	2.584280E+00
1.512050E+00	2.452780E+00	2.641750E+00
1.530150E+00	2.735420E+00	2.522150E+00
3.726840E+00	5.079640E+00	3.846400E+00
3.817380E+00	5.047640E+00	3.913170E+00
1.474390E+00	2.566100E+00	2.621240E+00
1.451910E+00	2.720980E+00	2.599670E+00
1.458860E+00	2.823860E+00	2.555890E+00
1.471160E+00	2.986900E+00	2.530310E+00
3.610520E+00	5.123210E+00	3.791640E+00
3.664710E+00	5.169800E+00	3.906160E+00
1.403880E+00	2.849330E+00	2.603640E+00
1.373180E+00	3.077320E+00	2.607490E+00
1.458720E+00	3.248940E+00	2.535500E+00
3.545030E+00	5.172590E+00	3.792170E+00
3.574690E+00	5.187350E+00	3.850990E+00
1.383320E+00	3.275810E+00	2.602220E+00
1.323940E+00	3.202110E+00	2.632470E+00
1.443780E+00	3.508450E+00	2.580630E+00
3.308590E+00	5.221950E+00	3.693910E+00
3.411540E+00	5.229060E+00	3.758550E+00
3.503180E+00	5.219150E+00	3.819570E+00
1.323120E+00	3.374780E+00	2.658090E+00
1.364120E+00	3.580460E+00	2.640520E+00
1.362220E+00	3.684430E+00	2.665090E+00
1.435280E+00	3.722610E+00	2.635630E+00
1.516330E+00	3.950820E+00	2.649920E+00
3.210160E+00	5.265790E+00	3.711550E+00
3.302770E+00	5.286650E+00	3.821990E+00
1.387930E+00	3.834810E+00	2.699860E+00
1.449990E+00	4.000630E+00	2.711680E+00
1.462510E+00	4.074410E+00	2.745830E+00
1.531170E+00	4.097100E+00	2.720480E+00
1.624970E+00	4.234350E+00	2.755210E+00
1.754960E+00	4.376680E+00	2.814370E+00
2.849470E+00	5.104490E+00	3.542690E+00
2.949520E+00	5.186440E+00	3.628920E+00
3.104460E+00	5.226400E+00	3.661050E+00
3.134680E+00	5.276660E+00	3.743810E+00
3.192500E+00	5.303080E+00	3.795020E+00
1.495350E+00	4.173820E+00	2.786720E+00
1.607370E+00	4.319600E+00	2.832970E+00
1.686530E+00	4.409430E+00	2.872920E+00
1.698220E+00	4.452710E+00	2.910070E+00
1.772180E+00	4.471950E+00	2.898620E+00
1.879590E+00	4.585920E+00	2.968240E+00
2.618800E+00	5.021010E+00	3.458430E+00
2.718730E+00	5.059530E+00	3.505620E+00
2.806010E+00	5.134500E+00	3.610840E+00
2.855690E+00	5.192350E+00	3.687000E+00
2.923620E+00	5.250760E+00	3.767390E+00
3.040060E+00	5.265330E+00	3.750460E+00
3.123040E+00	5.302490E+00	3.813090E+00
1.731770E+00	4.510350E+00	2.951500E+00
1.776580E+00	4.585700E+00	3.002960E+00
1.834260E+00	4.627670E+00	3.024280E+00
1.901200E+00	4.681310E+00	3.057280E+00
2.005780E+00	4.786210E+00	3.131710E+00
2.286440E+00	4.934650E+00	3.317770E+00
2.341430E+00	4.963040E+00	3.368340E+00
2.427600E+00	5.005390E+00	3.461500E+00
2.579130E+00	5.050990E+00	3.533300E+00
2.693220E+00	5.112540E+00	3.616930E+00
2.771080E+00	5.171630E+00	3.691040E+00
2.830330E+00	5.219820E+00	3.761150E+00
1.787480E+00	4.651860E+00	3.070230E+00
1.881540E+00	4.733330E+00	3.124560E+00
1.919540E+00	4.788470E+00	3.180590E+00
1.973490E+00	4.821580E+00	3.200930E+00
2.029020E+00	4.853940E+00	3.238650E+00
2.115650E+00	4.908330E+00	3.326510E+00
2.252690E+00	4.958640E+00	3.381290E+00
2.337470E+00	4.988470E+00	3.436910E+00
1.939790E+00	4.838880E+00	3.259060E+00
2.019850E+00	4.883850E+00	3.303390E+00
5.009740E+00	2.526930E+00	3.546520E+00
5.054460E+00	2.624810E+00	3.617240E+00
5.019140E+00	2.567850E+00	3.632040E+00
5.089800E+00	2.689550E+00	3.667640E+00
5.111380E+00	2.782790E+00	3.642570E+00
5.120950E+00	2.761100E+00	3.720230E+00
5.147990E+00	2.850570E+00	3.708870E+00
5.192980E+00	2.947130E+00	3.753610E+00
5.195000E+00	3.034890E+00	3.748060E+00
5.207630E+00	3.013290E+00	3.812870E+00
5.243050E+00	3.089810E+00	3.809530E+00
4.809370E+00	2.370870E+00	3.644780E+00
4.776540E+00	2.350400E+00	3.623940E+00
4.805000E+00	2.358150E+00	3.549130E+00
4.863820E+00	2.411650E+00	3.605670E+00
4.941890E+00	2.495470E+00	3.633710E+00
5.208760E+00	3.180310E+00	3.779970E+00
5.219390E+00	3.259470E+00	3.837490E+00
5.227280E+00	3.319940E+00	3.878360E+00
4.495230E+00	1.954490E+00	3.595600E+00
4.460790E+00	1.923950E+00	3.558500E+00
4.488330E+00	1.948820E+00	3.470020E+00
4.547880E+00	2.023020E+00	3.530640E+00
4.617050E+00	2.118720E+00	3.570430E+00
4.677890E+00	2.217190E+00	3.614400E+00
4.734770E+00	2.312280E+00	3.579420E+00
5.196030E+00	3.405930E+00	3.892840E+00
5.176160E+00	3.494940E+00	3.906210E+00
5.176710E+00	3.540000E+00	3.948290E+00
4.401190E+00	1.887650E+00	3.472870E+00
5.151340E+00	3.616810E+00	3.965810E+00
5.120190E+00	3.694500E+00	3.987850E+00
5.112680E+00	3.737980E+00	4.035130E+00
5.097270E+00	3.789030E+00	4.089370E+00
4.299400E+00	1.815580E+00	3.424070E+00
4.239980E+00	1.780860E+00	3.407390E+00
4.255140E+00	1.787120E+00	3.304110E+00
5.047630E+00	3.848090E+00	4.065780E+00
5.027500E+00	3.895430E+00	4.135340E+00
4.152820E+00	1.739720E+00	3.321320E+00
4.970150E+00	3.944480E+00	4.117360E+00
4.955520E+00	3.985230E+00	4.168650E+00
4.019210E+00	1.627970E+00	3.243060E+00
3.919800E+00	1.568840E+00	3.187820E+00
3.957890E+00	1.585280E+00	3.095600E+00
4.920640E+00	4.047170E+00	4.188740E+00
4.882330E+00	4.100780E+00	4.183970E+00
4.910430E+00	4.095130E+00	4.226960E+00
4.894480E+00	4.134580E+00	4.234010E+00
3.826420E+00	1.505740E+00	2.964400E+00
3.794750E+00	1.488500E+00	3.199710E+00
4.883750E+00	4.210910E+00	4.252510E+00
4.869930E+00	4.272200E+00	4.240520E+00
4.894810E+00	4.267930E+00	4.287200E+00
4.890780E+00	4.309270E+00	4.290720E+00
3.666270E+00	1.408420E+00	3.152250E+00
3.578690E+00	1.376180E+00	3.094170E+00
3.629020E+00	1.390480E+00	2.984330E+00
4.854350E+00	4.420150E+00	4.261510E+00
4.881110E+00	4.380280E+00	4.304940E+00
4.867340E+00	4.453280E+00	4.315890E+00
3.423060E+00	1.308220E+00	3.004180E+00
4.829910E+00	4.540400E+00	4.325250E+00
4.843900E+00	4.513470E+00	4.327480E+00
4.835510E+00	4.543560E+00	4.354190E+00
3.195600E+00	1.249150E+00	2.870730E+00
4.739970E+00	4.567050E+00	4.336420E+00
4.807610E+00	4.552950E+00	4.352060E+00
3.012420E+00	1.227890E+00	2.816940E+00
4.689600E+00	4.576470E+00	4.291790E+00
4.690150E+00	4.590280E+00	4.349440E+00
2.841580E+00	1.232770E+00	2.789240E+00
4.591790E+00	4.607900E+00	4.325180E+00
4.653660E+00	4.596640E+00	4.336280E+00
2.677490E+00	1.256980E+00	2.767730E+00
4.486010E+00	4.626070E+00	4.294520E+00
4.535280E+00	4.620030E+00	4.323020E+00
2.511240E+00	1.299720E+00	2.750300E+00
4.442210E+00	4.631410E+00	4.250660E+00
4.445900E+00	4.652830E+00	4.307280E+00
2.344390E+00	1.376850E+00	2.738980E+00
4.362920E+00	4.702040E+00	4.271650E+00
4.416560E+00	4.667410E+00	4.290130E+00
2.152110E+00	1.496840E+00	2.699710E+00
4.281200E+00	4.741480E+00	4.202640E+00
4.309710E+00	4.739370E+00	4.254820E+00
1.981800E+00	1.605570E+00	2.729890E+00
2.042980E+00	1.632850E+00	2.626880E+00
4.236450E+00	4.803730E+00	4.193370E+00
1.931480E+00	1.743300E+00	2.618640E+00
1.858410E+00	1.721600E+00	2.720460E+00
4.167830E+00	4.911900E+00	4.184530E+00
1.804460E+00	1.876480E+00	2.635540E+00
1.731930E+00	1.791330E+00	2.793440E+00
4.107140E+00	4.943520E+00	4.127530E+00
4.116130E+00	4.978470E+00	4.172810E+00
1.682740E+00	2.023510E+00	2.668610E+00
1.604130E+00	1.981960E+00	2.798570E+00
3.976230E+00	5.031440E+00	4.030510E+00
4.006760E+00	5.054190E+00	4.114500E+00
4.075040E+00	5.004240E+00	4.149320E+00
1.578810E+00	2.184260E+00	2.706280E+00
1.502630E+00	2.141250E+00	2.812950E+00
3.866500E+00	5.083210E+00	4.000560E+00
3.937040E+00	5.080870E+00	4.067340E+00
1.476970E+00	2.366330E+00	2.717140E+00
1.447440E+00	2.251150E+00	2.820560E+00
3.768180E+00	5.138740E+00	3.956580E+00
3.809810E+00	5.168840E+00	4.073910E+00
1.398660E+00	2.370920E+00	2.821480E+00
1.325960E+00	2.533220E+00	2.835060E+00
1.389550E+00	2.621010E+00	2.700240E+00
3.717220E+00	5.185220E+00	3.965200E+00
3.744450E+00	5.196700E+00	4.019440E+00
1.307230E+00	2.714620E+00	2.769210E+00
1.251110E+00	2.679570E+00	2.858910E+00
1.321970E+00	2.870710E+00	2.685400E+00
3.564670E+00	5.258990E+00	3.945360E+00
3.680570E+00	5.221080E+00	3.997780E+00
1.234110E+00	2.862540E+00	2.772230E+00
1.165530E+00	2.824280E+00	2.867340E+00
1.251000E+00	3.110230E+00	2.695270E+00
3.430580E+00	5.282160E+00	3.871650E+00
3.459720E+00	5.316670E+00	3.960210E+00
1.164350E+00	2.989930E+00	2.807330E+00
1.121420E+00	2.925360E+00	2.873390E+00
1.140560E+00	3.166200E+00	2.776860E+00
1.209850E+00	3.344620E+00	2.732790E+00
1.276880E+00	3.605400E+00	2.699320E+00
3.362020E+00	5.307600E+00	3.890430E+00
3.393970E+00	5.322130E+00	3.938110E+00
1.095650E+00	3.046550E+00	2.863720E+00
1.077570E+00	3.207180E+00	2.840810E+00
1.129740E+00	3.320270E+00	2.799880E+00
1.159200E+00	3.494540E+00	2.775820E+00
1.196120E+00	3.662570E+00	2.771100E+00
1.277950E+00	3.812680E+00	2.762000E+00
1.370910E+00	4.016440E+00	2.765070E+00
3.189480E+00	5.347540E+00	3.906430E+00
3.319350E+00	5.334050E+00	3.932460E+00
1.062450E+00	3.398730E+00	2.869190E+00
1.112670E+00	3.620560E+00	2.832150E+00
1.180990E+00	3.781420E+00	2.824310E+00
1.246450E+00	3.949170E+00	2.816500E+00
1.312350E+00	4.065200E+00	2.832880E+00
1.323280E+00	4.128530E+00	2.865410E+00
1.389100E+00	4.150940E+00	2.834720E+00
1.483370E+00	4.277760E+00	2.867340E+00
1.610370E+00	4.416870E+00	2.921420E+00
2.993480E+00	5.288900E+00	3.809730E+00
3.060660E+00	5.317260E+00	3.862420E+00
3.094590E+00	5.352150E+00	3.938000E+00
1.350100E+00	4.219060E+00	2.902170E+00
1.465470E+00	4.357090E+00	2.947310E+00
1.551870E+00	4.452170E+00	2.989160E+00
1.561930E+00	4.498320E+00	3.026890E+00
1.659290E+00	4.538980E+00	3.013800E+00
2.467840E+00	5.078260E+00	3.609190E+00
2.596510E+00	5.110620E+00	3.646040E+00
2.679130E+00	5.159360E+00	3.721160E+00
2.758470E+00	5.214420E+00	3.793840E+00
2.836990E+00	5.284740E+00	3.884640E+00
2.960620E+00	5.318260E+00	3.885550E+00
3.036010E+00	5.351950E+00	3.943730E+00
1.577600E+00	4.552010E+00	3.069150E+00
1.601480E+00	4.608500E+00	3.116710E+00
1.674750E+00	4.631430E+00	3.099020E+00
1.792900E+00	4.746200E+00	3.188460E+00
2.161020E+00	4.985000E+00	3.479680E+00
2.327440E+00	5.021670E+00	3.526530E+00
2.366420E+00	5.076630E+00	3.636370E+00
2.421080E+00	5.116880E+00	3.709880E+00
2.553730E+00	5.154170E+00	3.745360E+00
2.667760E+00	5.212560E+00	3.830390E+00
2.738480E+00	5.263810E+00	3.882980E+00
1.640730E+00	4.669600E+00	3.169160E+00
1.694830E+00	4.744000E+00	3.239200E+00
1.757720E+00	4.788510E+00	3.263190E+00
1.841000E+00	4.837580E+00	3.308010E+00
1.991670E+00	4.917850E+00	3.385460E+00
2.054270E+00	4.985660E+00	3.506570E+00
2.116500E+00	5.027720E+00	3.584080E+00
2.256170E+00	5.063030E+00	3.622480E+00
2.341580E+00	5.098350E+00	3.685230E+00
1.712610E+00	4.813220E+00	3.324110E+00
1.849600E+00	4.907020E+00	3.425700E+00
1.968960E+00	4.974520E+00	3.509280E+00
2.037340E+00	5.008810E+00	3.560150E+00
5.049990E+00	2.617360E+00	3.694510E+00
5.108710E+00	2.707480E+00	3.772580E+00
5.065290E+00	2.644270E+00	3.780080E+00
5.136750E+00	2.773090E+00	3.807150E+00
5.175950E+00	2.863920E+00	3.828800E+00
5.235370E+00	2.940140E+00	3.855260E+00
5.246770E+00	3.020430E+00	3.888310E+00
5.303320E+00	3.091380E+00	3.918150E+00
4.571220E+00	2.044580E+00	3.831440E+00
4.551280E+00	2.021380E+00	3.790940E+00
4.584520E+00	2.059020E+00	3.712310E+00
4.641950E+00	2.142730E+00	3.707800E+00
4.610340E+00	2.097530E+00	3.826470E+00
4.670540E+00	2.192470E+00	3.722960E+00
4.655000E+00	2.166780E+00	3.816640E+00
4.688780E+00	2.229570E+00	3.769620E+00
4.768430E+00	2.338200E+00	3.713930E+00
4.828970E+00	2.381580E+00	3.723100E+00
4.877370E+00	2.432940E+00	3.761960E+00
4.924260E+00	2.501380E+00	3.806140E+00
5.003830E+00	2.564370E+00	3.767170E+00
5.256560E+00	3.174750E+00	3.878910E+00
5.268510E+00	3.264620E+00	3.929820E+00
5.252720E+00	3.336600E+00	3.935540E+00
5.282900E+00	3.311900E+00	3.986270E+00
5.257850E+00	3.381840E+00	4.005470E+00
4.439850E+00	1.913620E+00	3.698630E+00
4.514590E+00	1.985240E+00	3.736180E+00
4.717660E+00	2.281750E+00	3.700600E+00
5.211600E+00	3.480330E+00	3.983000E+00
5.193770E+00	3.549570E+00	4.006440E+00
5.217320E+00	3.519640E+00	4.054160E+00
5.199220E+00	3.588030E+00	4.076630E+00
4.353550E+00	1.857660E+00	3.698890E+00
4.295990E+00	1.819480E+00	3.687060E+00
4.316270E+00	1.835280E+00	3.574680E+00
5.158840E+00	3.671830E+00	4.054240E+00
5.147860E+00	3.728240E+00	4.115060E+00
5.137340E+00	3.783730E+00	4.172530E+00
4.227570E+00	1.781200E+00	3.607260E+00
5.085340E+00	3.841830E+00	4.150980E+00
5.068700E+00	3.889640E+00	4.218750E+00
4.107200E+00	1.723090E+00	3.574080E+00
4.039750E+00	1.666320E+00	3.556310E+00
4.057570E+00	1.671610E+00	3.425510E+00
5.007050E+00	3.947320E+00	4.207000E+00
4.972430E+00	3.998360E+00	4.223210E+00
5.005640E+00	3.980900E+00	4.271130E+00
4.976510E+00	4.028160E+00	4.277200E+00
3.949090E+00	1.593720E+00	3.461020E+00
[truncated: 21,888 more rows]
