# Supplementary material for: A New MRI-Based Model of Heart Function with Coupled Hemodynamics and Application to Normal and Diseased Canine Left Ventricles
Source: Front Bioeng Biotechnol. 2015 Sep 23;3:140. doi: 10.3389/fbioe.2015.00140 (PMC4585083; doi:10.3389/fbioe.2015.00140)
Supplement: Supplementary file 7 [file Data_Sheet_7.ZIP › Case3_HF_SR_Systole/nodes/case3_systole_time_0.3604.csv]

4.237460E+00	3.672240E+00	2.301450E+00
4.178070E+00	3.656520E+00	2.222230E+00
4.206260E+00	3.704910E+00	2.297120E+00
4.201110E+00	3.751780E+00	2.337670E+00
4.259780E+00	3.720690E+00	2.382630E+00
4.225280E+00	3.787770E+00	2.413020E+00
4.148470E+00	3.739100E+00	2.271320E+00
4.084120E+00	3.727430E+00	2.178740E+00
4.151720E+00	3.813860E+00	2.357210E+00
4.137840E+00	3.886200E+00	2.417480E+00
4.194820E+00	3.846040E+00	2.465620E+00
4.163020E+00	3.890520E+00	2.480890E+00
4.083530E+00	3.800430E+00	2.248790E+00
4.039930E+00	3.779300E+00	2.176420E+00
4.065750E+00	3.891520E+00	2.327420E+00
4.104040E+00	3.919850E+00	2.401130E+00
4.121360E+00	3.929630E+00	2.464080E+00
4.012010E+00	3.832320E+00	2.212390E+00
3.988480E+00	3.887860E+00	2.261340E+00
4.004860E+00	3.917620E+00	2.298810E+00
4.010920E+00	3.945130E+00	2.334770E+00
4.073670E+00	3.943670E+00	2.390940E+00
3.962540E+00	3.920400E+00	2.276590E+00
4.447890E+00	3.393970E+00	2.325400E+00
4.402650E+00	3.372930E+00	2.223230E+00
4.411980E+00	3.443780E+00	2.313010E+00
4.397820E+00	3.520770E+00	2.382970E+00
4.464050E+00	3.439430E+00	2.394650E+00
4.388390E+00	3.607930E+00	2.496530E+00
4.463040E+00	3.513790E+00	2.511680E+00
4.387120E+00	3.682010E+00	2.593060E+00
4.470460E+00	3.614810E+00	2.643050E+00
4.421710E+00	3.696060E+00	2.686750E+00
4.338790E+00	3.485980E+00	2.240920E+00
4.309900E+00	3.423450E+00	2.107110E+00
4.295540E+00	3.615210E+00	2.330900E+00
4.326880E+00	3.693490E+00	2.490580E+00
4.344470E+00	3.729630E+00	2.573630E+00
4.369990E+00	3.746670E+00	2.660910E+00
4.229620E+00	3.423840E+00	2.026750E+00
4.154120E+00	3.395070E+00	1.907730E+00
4.168460E+00	3.465540E+00	2.008320E+00
4.210040E+00	3.527080E+00	2.123430E+00
4.280560E+00	3.789240E+00	2.552880E+00
4.270240E+00	3.851260E+00	2.663000E+00
4.334320E+00	3.803640E+00	2.724050E+00
4.291660E+00	3.854210E+00	2.756900E+00
4.103810E+00	3.501750E+00	1.975440E+00
4.060210E+00	3.450920E+00	1.864520E+00
4.065090E+00	3.625070E+00	2.067950E+00
4.188350E+00	3.889440E+00	2.572880E+00
4.235830E+00	3.897830E+00	2.710260E+00
3.993800E+00	3.523400E+00	1.900890E+00
3.913560E+00	3.654980E+00	1.985340E+00
3.980870E+00	3.746790E+00	2.120650E+00
4.120570E+00	3.965040E+00	2.546420E+00
4.170290E+00	3.962640E+00	2.668890E+00
3.890570E+00	3.758820E+00	2.065530E+00
3.852380E+00	3.726520E+00	1.997300E+00
3.914220E+00	3.865840E+00	2.180290E+00
4.044900E+00	3.987170E+00	2.431530E+00
4.074290E+00	4.044090E+00	2.588700E+00
4.105530E+00	4.056960E+00	2.687270E+00
4.145400E+00	4.017010E+00	2.733450E+00
4.113770E+00	4.065180E+00	2.763660E+00
3.824530E+00	3.800880E+00	2.036270E+00
3.798000E+00	3.908240E+00	2.117820E+00
3.861910E+00	3.939730E+00	2.196570E+00
3.919780E+00	3.972110E+00	2.294120E+00
3.955920E+00	4.050130E+00	2.428040E+00
3.966160E+00	4.101240E+00	2.527000E+00
4.021220E+00	4.106850E+00	2.608440E+00
4.071500E+00	4.089430E+00	2.676080E+00
3.819560E+00	3.988070E+00	2.200180E+00
3.758320E+00	3.969590E+00	2.145580E+00
3.842390E+00	4.065530E+00	2.295580E+00
3.879980E+00	4.130160E+00	2.425810E+00
3.923050E+00	4.141280E+00	2.513060E+00
3.956400E+00	4.149930E+00	2.598450E+00
3.751360E+00	4.029040E+00	2.188710E+00
3.760550E+00	4.092800E+00	2.259890E+00
3.807220E+00	4.124510E+00	2.332260E+00
3.808860E+00	4.160200E+00	2.375410E+00
3.824730E+00	4.186770E+00	2.432610E+00
3.887940E+00	4.178120E+00	2.512280E+00
3.749380E+00	4.145460E+00	2.326750E+00
3.782290E+00	4.180710E+00	2.384650E+00
4.685230E+00	3.434900E+00	2.722710E+00
4.654680E+00	3.401410E+00	2.647380E+00
4.642980E+00	3.462840E+00	2.675590E+00
4.639470E+00	3.507260E+00	2.729460E+00
4.597150E+00	3.262290E+00	2.416320E+00
4.572520E+00	3.203600E+00	2.324980E+00
4.510320E+00	3.331320E+00	2.368090E+00
4.522340E+00	3.424080E+00	2.484980E+00
4.600680E+00	3.342310E+00	2.525390E+00
4.572820E+00	3.497950E+00	2.627740E+00
4.542450E+00	3.584360E+00	2.685760E+00
4.585270E+00	3.579010E+00	2.741330E+00
4.528660E+00	3.628330E+00	2.741440E+00
4.527800E+00	3.152960E+00	2.225510E+00
4.482880E+00	3.132000E+00	2.085650E+00
4.473070E+00	3.248380E+00	2.204570E+00
4.411570E+00	3.737090E+00	2.751670E+00
4.469210E+00	3.688910E+00	2.775140E+00
4.437260E+00	3.737590E+00	2.811460E+00
4.400060E+00	3.124370E+00	1.920990E+00
4.313100E+00	3.080350E+00	1.769030E+00
4.318100E+00	3.192400E+00	1.869150E+00
4.338620E+00	3.287050E+00	1.998880E+00
4.378610E+00	3.767350E+00	2.739850E+00
4.395890E+00	3.771990E+00	2.814280E+00
4.204800E+00	3.255210E+00	1.808870E+00
4.132560E+00	3.171230E+00	1.651930E+00
4.277460E+00	3.886970E+00	2.817710E+00
4.347660E+00	3.829210E+00	2.863400E+00
4.312550E+00	3.882950E+00	2.906320E+00
4.013150E+00	3.181600E+00	1.580760E+00
3.907320E+00	3.149630E+00	1.472520E+00
3.931360E+00	3.248560E+00	1.580040E+00
3.993060E+00	3.352410E+00	1.713750E+00
4.221750E+00	3.937640E+00	2.778260E+00
4.265680E+00	3.926190E+00	2.876510E+00
3.846210E+00	3.298700E+00	1.549870E+00
3.800490E+00	3.241710E+00	1.443370E+00
3.800070E+00	3.437460E+00	1.636260E+00
3.858910E+00	3.541700E+00	1.816130E+00
4.186430E+00	3.975350E+00	2.753210E+00
4.206820E+00	3.980150E+00	2.835440E+00
3.728560E+00	3.332070E+00	1.484530E+00
3.653120E+00	3.493130E+00	1.600490E+00
3.747970E+00	3.559150E+00	1.729130E+00
3.783360E+00	3.686310E+00	1.895030E+00
4.133100E+00	4.061630E+00	2.826450E+00
4.157470E+00	4.035210E+00	2.840830E+00
4.143900E+00	4.061420E+00	2.861620E+00
3.668380E+00	3.627080E+00	1.733260E+00
3.597280E+00	3.585290E+00	1.647060E+00
3.663260E+00	3.736820E+00	1.859060E+00
3.726940E+00	3.819760E+00	1.984280E+00
4.021060E+00	4.133050E+00	2.671110E+00
4.068990E+00	4.112580E+00	2.755400E+00
4.116650E+00	4.081780E+00	2.835990E+00
3.583260E+00	3.679270E+00	1.711820E+00
3.587070E+00	3.775720E+00	1.838440E+00
3.647390E+00	3.839280E+00	1.927950E+00
3.683080E+00	3.950410E+00	2.075900E+00
3.986630E+00	4.160320E+00	2.667730E+00
4.005480E+00	4.164410E+00	2.741590E+00
3.580610E+00	3.882030E+00	1.914130E+00
3.593900E+00	3.976290E+00	2.029030E+00
3.631920E+00	4.021780E+00	2.100980E+00
3.680090E+00	4.084770E+00	2.188470E+00
3.831460E+00	4.223030E+00	2.518170E+00
3.900090E+00	4.207090E+00	2.614550E+00
3.955560E+00	4.183550E+00	2.671780E+00
3.580850E+00	4.062320E+00	2.113760E+00
3.626530E+00	4.138210E+00	2.212420E+00
3.630030E+00	4.174630E+00	2.276240E+00
3.679270E+00	4.163080E+00	2.301200E+00
3.749670E+00	4.206260E+00	2.417090E+00
3.776290E+00	4.250490E+00	2.526760E+00
3.832830E+00	4.267940E+00	2.640540E+00
3.652000E+00	4.216800E+00	2.364810E+00
3.712890E+00	4.261470E+00	2.482800E+00
3.754730E+00	4.281510E+00	2.583530E+00
4.771490E+00	3.333500E+00	2.751160E+00
4.763810E+00	3.281060E+00	2.709740E+00
4.715780E+00	3.354070E+00	2.710380E+00
4.752520E+00	3.395490E+00	2.778060E+00
4.727990E+00	3.011010E+00	2.474550E+00
4.693610E+00	2.959230E+00	2.385190E+00
4.691780E+00	3.049700E+00	2.428980E+00
4.656120E+00	3.180790E+00	2.476660E+00
4.737860E+00	3.080930E+00	2.540540E+00
4.689850E+00	3.293530E+00	2.625690E+00
4.745420E+00	3.192550E+00	2.629890E+00
4.643610E+00	3.566860E+00	2.820020E+00
4.703890E+00	3.486730E+00	2.807050E+00
4.648500E+00	3.606920E+00	2.882070E+00
4.710970E+00	3.562290E+00	2.919230E+00
4.659670E+00	3.640500E+00	2.950860E+00
4.651650E+00	2.912150E+00	2.252950E+00
4.627060E+00	2.842170E+00	2.113430E+00
4.606700E+00	2.932840E+00	2.146970E+00
4.610890E+00	3.051180E+00	2.264260E+00
4.576000E+00	3.656050E+00	2.860800E+00
4.555230E+00	3.726730E+00	2.951740E+00
4.626780E+00	3.701250E+00	2.997950E+00
4.584400E+00	3.748350E+00	3.024430E+00
4.553630E+00	2.786540E+00	1.937040E+00
4.477330E+00	2.706420E+00	1.782480E+00
4.498420E+00	2.819690E+00	1.833630E+00
4.511150E+00	2.944970E+00	1.958750E+00
4.471480E+00	3.743560E+00	2.887720E+00
4.518680E+00	3.771550E+00	2.993380E+00
4.394800E+00	2.876490E+00	1.729770E+00
4.306630E+00	2.769280E+00	1.594360E+00
4.410450E+00	3.788440E+00	2.887010E+00
4.432620E+00	3.808180E+00	2.969110E+00
4.177080E+00	2.757660E+00	1.457850E+00
4.044620E+00	2.708880E+00	1.355770E+00
4.082320E+00	2.837750E+00	1.400220E+00
4.144260E+00	2.965830E+00	1.513400E+00
4.312580E+00	3.916230E+00	2.962930E+00
4.366290E+00	3.872170E+00	2.991330E+00
4.346730E+00	3.913020E+00	3.022710E+00
3.945690E+00	2.941410E+00	1.374730E+00
3.812860E+00	2.847950E+00	1.241510E+00
4.263510E+00	3.964280E+00	2.937490E+00
4.317060E+00	3.950920E+00	3.021640E+00
3.731060E+00	3.131460E+00	1.358560E+00
3.603900E+00	3.000750E+00	1.249650E+00
4.210970E+00	4.009630E+00	2.912040E+00
4.256610E+00	4.005130E+00	2.999020E+00
3.551630E+00	3.195560E+00	1.337970E+00
3.438690E+00	3.133930E+00	1.279020E+00
3.590930E+00	3.351710E+00	1.434700E+00
4.164520E+00	4.062780E+00	2.936660E+00
3.450100E+00	3.325710E+00	1.377590E+00
3.326470E+00	3.281300E+00	1.348740E+00
3.500430E+00	3.532970E+00	1.555300E+00
4.079470E+00	4.131790E+00	2.859560E+00
4.118500E+00	4.124760E+00	2.959590E+00
3.358120E+00	3.441740E+00	1.434700E+00
3.277790E+00	3.371120E+00	1.399930E+00
3.366740E+00	3.589740E+00	1.569030E+00
3.478820E+00	3.751240E+00	1.741370E+00
4.007160E+00	4.198540E+00	2.841480E+00
4.067120E+00	4.182040E+00	2.932310E+00
3.264100E+00	3.481190E+00	1.465160E+00
3.278360E+00	3.607490E+00	1.576100E+00
3.354940E+00	3.711980E+00	1.653320E+00
3.378360E+00	3.823330E+00	1.779080E+00
3.489870E+00	3.947920E+00	1.929840E+00
3.926500E+00	4.232740E+00	2.748690E+00
3.964300E+00	4.236370E+00	2.843480E+00
3.997250E+00	4.247010E+00	2.926540E+00
3.274520E+00	3.732360E+00	1.664930E+00
3.303080E+00	3.849380E+00	1.789740E+00
3.379390E+00	3.923710E+00	1.862180E+00
3.418900E+00	4.006680E+00	1.959470E+00
3.488660E+00	4.064470E+00	2.088330E+00
3.563920E+00	4.164250E+00	2.229340E+00
3.866190E+00	4.281930E+00	2.729670E+00
3.874390E+00	4.301590E+00	2.809690E+00
3.931070E+00	4.271790E+00	2.860810E+00
3.313420E+00	3.971600E+00	1.888580E+00
3.403810E+00	4.076300E+00	2.059260E+00
3.472640E+00	4.138930E+00	2.152970E+00
3.496620E+00	4.187120E+00	2.233970E+00
3.534550E+00	4.204360E+00	2.292700E+00
3.577820E+00	4.236470E+00	2.358960E+00
3.643480E+00	4.283390E+00	2.457250E+00
3.696320E+00	4.303120E+00	2.570890E+00
3.751380E+00	4.325600E+00	2.676490E+00
3.821060E+00	4.315310E+00	2.734430E+00
3.498450E+00	4.235330E+00	2.331350E+00
3.565560E+00	4.299580E+00	2.443240E+00
3.631450E+00	4.331590E+00	2.549760E+00
3.680100E+00	4.345670E+00	2.631810E+00
4.837660E+00	2.916080E+00	2.601490E+00
4.809300E+00	2.843150E+00	2.509160E+00
4.774030E+00	2.965550E+00	2.532530E+00
4.804210E+00	3.098290E+00	2.647480E+00
4.853060E+00	3.003470E+00	2.667260E+00
4.811370E+00	3.206800E+00	2.710770E+00
4.862430E+00	3.134050E+00	2.746640E+00
4.829730E+00	3.304660E+00	2.807850E+00
4.784420E+00	3.459210E+00	2.880820E+00
4.854030E+00	3.407450E+00	2.916720E+00
4.779950E+00	3.528250E+00	2.949360E+00
4.845910E+00	3.500810E+00	2.991380E+00
4.785010E+00	3.574020E+00	3.008700E+00
4.745380E+00	2.776780E+00	2.418210E+00
4.699210E+00	2.710960E+00	2.316510E+00
4.711940E+00	2.826980E+00	2.332940E+00
4.676330E+00	3.669570E+00	3.016890E+00
4.734150E+00	3.636010E+00	3.045560E+00
4.688580E+00	3.692390E+00	3.083930E+00
4.666540E+00	2.636320E+00	2.189160E+00
4.624410E+00	2.562430E+00	2.049420E+00
4.628940E+00	2.688030E+00	2.066360E+00
4.566730E+00	3.782220E+00	3.077570E+00
4.643850E+00	3.745040E+00	3.115520E+00
4.604840E+00	3.792050E+00	3.151190E+00
4.540480E+00	2.492850E+00	1.918350E+00
4.448580E+00	2.433630E+00	1.762390E+00
4.521650E+00	2.560400E+00	1.842460E+00
4.501590E+00	3.808910E+00	3.051510E+00
4.538920E+00	3.825870E+00	3.136330E+00
4.302830E+00	2.588580E+00	1.564950E+00
4.249480E+00	2.423260E+00	1.536860E+00
4.448130E+00	3.852930E+00	3.081710E+00
4.446360E+00	3.888750E+00	3.127910E+00
4.495160E+00	3.877910E+00	3.163540E+00
4.459980E+00	3.915990E+00	3.163910E+00
4.142500E+00	2.371920E+00	1.428780E+00
3.992790E+00	2.430470E+00	1.326900E+00
4.101720E+00	2.507260E+00	1.388000E+00
4.390160E+00	3.922060E+00	3.098840E+00
4.384900E+00	3.990140E+00	3.156180E+00
4.447480E+00	3.965960E+00	3.186210E+00
4.430510E+00	4.005170E+00	3.200050E+00
3.903650E+00	2.601990E+00	1.236230E+00
3.811160E+00	2.432370E+00	1.166260E+00
4.321600E+00	3.990220E+00	3.088980E+00
4.328790E+00	4.033820E+00	3.152590E+00
4.395880E+00	4.035420E+00	3.207050E+00
3.689920E+00	2.731850E+00	1.165020E+00
3.541020E+00	2.652970E+00	1.136390E+00
4.248230E+00	4.051660E+00	3.086420E+00
4.292890E+00	4.064330E+00	3.155170E+00
4.333800E+00	4.086530E+00	3.218490E+00
3.469580E+00	2.910420E+00	1.202450E+00
3.329960E+00	2.842300E+00	1.191440E+00
4.163570E+00	4.098580E+00	3.043190E+00
4.206650E+00	4.099040E+00	3.118880E+00
4.259750E+00	4.092020E+00	3.167070E+00
3.302510E+00	3.089450E+00	1.256260E+00
3.174210E+00	3.028120E+00	1.269360E+00
4.113990E+00	4.159870E+00	3.021780E+00
4.157920E+00	4.141330E+00	3.107520E+00
3.196290E+00	3.290660E+00	1.372070E+00
3.077610E+00	3.172650E+00	1.361900E+00
4.063290E+00	4.222580E+00	3.002990E+00
4.109500E+00	4.202280E+00	3.090000E+00
3.089410E+00	3.329760E+00	1.410890E+00
3.037570E+00	3.262010E+00	1.406530E+00
3.162590E+00	3.534100E+00	1.539810E+00
4.023740E+00	4.259160E+00	3.000260E+00
4.052400E+00	4.268740E+00	3.081510E+00
3.040340E+00	3.375840E+00	1.469900E+00
3.064690E+00	3.531390E+00	1.570990E+00
3.112990E+00	3.634220E+00	1.620720E+00
3.184480E+00	3.793150E+00	1.740010E+00
3.900840E+00	4.308880E+00	2.879010E+00
3.931250E+00	4.316670E+00	2.949880E+00
3.988230E+00	4.292060E+00	3.009350E+00
3.059090E+00	3.661550E+00	1.656640E+00
3.087610E+00	3.805670E+00	1.770980E+00
3.139140E+00	3.880220E+00	1.818620E+00
3.202090E+00	3.972090E+00	1.878100E+00
3.305590E+00	4.077110E+00	2.037050E+00
3.407670E+00	4.182120E+00	2.175150E+00
3.783050E+00	4.342480E+00	2.749070E+00
3.805950E+00	4.359200E+00	2.817040E+00
3.869770E+00	4.347920E+00	2.892470E+00
3.087160E+00	3.937460E+00	1.859630E+00
3.194280E+00	4.070520E+00	2.009060E+00
3.289540E+00	4.169250E+00	2.134620E+00
3.354730E+00	4.221270E+00	2.233510E+00
3.363050E+00	4.249110E+00	2.297010E+00
3.416790E+00	4.247580E+00	2.310910E+00
3.474780E+00	4.311540E+00	2.420690E+00
3.550970E+00	4.363830E+00	2.553150E+00
3.631790E+00	4.373500E+00	2.622150E+00
3.679340E+00	4.393710E+00	2.704040E+00
3.748690E+00	4.368030E+00	2.762810E+00
3.384370E+00	4.290780E+00	2.363220E+00
3.419120E+00	4.347990E+00	2.438850E+00
3.472530E+00	4.366760E+00	2.498580E+00
3.490520E+00	4.396360E+00	2.561120E+00
3.528270E+00	4.424280E+00	2.624160E+00
3.600100E+00	4.411950E+00	2.649590E+00
3.427160E+00	4.395910E+00	2.522070E+00
3.474590E+00	4.422470E+00	2.587470E+00
4.925090E+00	2.990470E+00	2.835580E+00
4.920240E+00	2.929080E+00	2.790760E+00
4.908980E+00	3.024760E+00	2.776740E+00
4.896740E+00	3.177850E+00	2.852310E+00
4.934920E+00	3.068650E+00	2.879430E+00
4.893090E+00	3.313650E+00	2.925810E+00
4.934580E+00	3.203580E+00	2.953920E+00
4.896330E+00	3.416610E+00	2.988330E+00
4.946480E+00	3.330420E+00	3.035480E+00
4.896310E+00	3.469910E+00	3.027820E+00
4.921970E+00	3.433490E+00	3.051340E+00
4.897890E+00	3.502050E+00	3.095530E+00
4.840320E+00	2.758740E+00	2.594340E+00
4.804620E+00	2.670810E+00	2.505180E+00
4.781880E+00	2.747410E+00	2.486360E+00
4.880650E+00	2.864690E+00	2.660310E+00
4.793510E+00	3.606780E+00	3.068440E+00
4.837060E+00	3.570230E+00	3.085490E+00
4.806520E+00	3.626370E+00	3.134290E+00
4.738730E+00	2.604080E+00	2.418840E+00
4.673850E+00	2.537220E+00	2.316990E+00
4.700970E+00	2.615790E+00	2.307710E+00
4.698460E+00	3.716530E+00	3.146140E+00
4.752620E+00	3.686230E+00	3.177860E+00
4.710060E+00	3.742450E+00	3.203140E+00
4.632520E+00	2.444190E+00	2.179040E+00
4.588920E+00	2.357890E+00	2.059750E+00
4.604980E+00	2.453170E+00	2.040480E+00
4.603590E+00	3.823420E+00	3.200210E+00
4.671430E+00	3.792710E+00	3.233240E+00
4.635710E+00	3.842390E+00	3.269020E+00
4.482230E+00	2.275260E+00	1.953350E+00
4.397330E+00	2.231770E+00	1.788670E+00
4.477490E+00	2.332930E+00	1.860850E+00
4.570660E+00	3.870800E+00	3.223700E+00
4.580620E+00	3.906940E+00	3.266410E+00
4.621850E+00	3.883640E+00	3.309070E+00
4.597110E+00	3.929140E+00	3.312770E+00
4.286860E+00	2.299980E+00	1.613400E+00
4.246050E+00	2.149360E+00	1.636120E+00
4.531470E+00	3.941120E+00	3.241730E+00
4.548630E+00	3.995250E+00	3.288980E+00
4.588550E+00	3.974030E+00	3.338410E+00
4.567110E+00	4.022670E+00	3.339470E+00
4.053360E+00	2.272390E+00	1.403490E+00
4.490220E+00	4.026390E+00	3.263430E+00
4.488490E+00	4.096140E+00	3.321890E+00
4.554300E+00	4.069000E+00	3.368490E+00
4.534390E+00	4.116700E+00	3.380990E+00
3.858360E+00	2.231940E+00	1.265130E+00
3.717530E+00	2.262980E+00	1.197060E+00
3.760600E+00	2.328190E+00	1.176610E+00
4.416920E+00	4.080050E+00	3.264170E+00
4.429160E+00	4.128240E+00	3.318550E+00
4.487610E+00	4.145550E+00	3.371230E+00
3.626720E+00	2.416700E+00	1.144680E+00
3.529290E+00	2.293180E+00	1.165570E+00
4.378370E+00	4.118240E+00	3.278800E+00
4.383970E+00	4.149260E+00	3.323420E+00
4.422890E+00	4.180050E+00	3.389290E+00
3.406570E+00	2.583260E+00	1.150790E+00
3.263080E+00	2.532680E+00	1.193300E+00
4.209630E+00	4.136430E+00	3.180350E+00
4.271740E+00	4.137600E+00	3.242600E+00
4.333550E+00	4.147520E+00	3.299960E+00
4.363760E+00	4.175020E+00	3.361010E+00
3.197290E+00	2.784440E+00	1.217360E+00
3.066270E+00	2.736990E+00	1.249520E+00
4.156440E+00	4.187890E+00	3.172570E+00
4.205960E+00	4.188910E+00	3.273770E+00
3.054080E+00	2.969110E+00	1.297740E+00
2.956010E+00	2.919490E+00	1.349300E+00
4.108260E+00	4.241290E+00	3.152690E+00
4.141180E+00	4.239000E+00	3.227600E+00
2.978780E+00	3.167430E+00	1.410050E+00
2.905360E+00	3.038680E+00	1.395630E+00
4.080270E+00	4.275040E+00	3.148300E+00
4.099800E+00	4.275380E+00	3.192300E+00
2.882920E+00	3.169530E+00	1.468320E+00
2.852630E+00	3.336680E+00	1.563470E+00
2.967860E+00	3.431190E+00	1.567760E+00
3.958580E+00	4.327190E+00	3.021520E+00
3.989730E+00	4.335640E+00	3.091920E+00
4.058370E+00	4.307980E+00	3.163290E+00
2.895490E+00	3.502550E+00	1.639610E+00
2.844190E+00	3.438690E+00	1.639850E+00
2.969300E+00	3.715830E+00	1.745950E+00
3.819380E+00	4.409420E+00	2.913200E+00
3.888820E+00	4.391310E+00	2.983210E+00
3.936830E+00	4.358830E+00	3.034080E+00
2.849150E+00	3.567810E+00	1.698860E+00
2.874960E+00	3.721100E+00	1.788040E+00
2.919270E+00	3.811960E+00	1.824520E+00
2.968350E+00	3.930890E+00	1.879100E+00
3.078100E+00	4.059260E+00	1.990120E+00
3.180000E+00	4.163170E+00	2.113140E+00
3.286930E+00	4.243440E+00	2.262360E+00
3.725930E+00	4.434760E+00	2.848820E+00
3.785600E+00	4.448390E+00	2.934330E+00
3.835170E+00	4.467870E+00	3.021620E+00
2.866430E+00	3.849510E+00	1.863290E+00
2.901420E+00	3.982590E+00	1.943050E+00
2.985700E+00	4.048440E+00	1.995160E+00
3.061280E+00	4.143150E+00	2.091910E+00
3.153110E+00	4.231610E+00	2.195820E+00
3.226590E+00	4.279690E+00	2.321000E+00
3.327480E+00	4.339880E+00	2.414570E+00
3.592510E+00	4.474270E+00	2.739490E+00
3.657700E+00	4.491050E+00	2.840900E+00
3.687090E+00	4.519400E+00	2.917040E+00
3.756340E+00	4.487300E+00	2.960830E+00
2.930630E+00	4.101180E+00	2.069900E+00
3.037000E+00	4.215530E+00	2.175340E+00
3.130260E+00	4.276550E+00	2.293740E+00
3.220290E+00	4.337860E+00	2.399120E+00
3.279570E+00	4.386140E+00	2.471010E+00
3.290220E+00	4.420160E+00	2.527290E+00
3.350730E+00	4.413400E+00	2.529410E+00
3.453510E+00	4.461560E+00	2.630960E+00
3.494200E+00	4.520170E+00	2.731830E+00
3.537210E+00	4.552560E+00	2.819420E+00
3.614390E+00	4.533500E+00	2.854230E+00
3.323990E+00	4.474520E+00	2.603710E+00
3.411890E+00	4.539760E+00	2.694860E+00
3.462510E+00	4.565280E+00	2.772800E+00
5.003160E+00	3.179850E+00	3.074750E+00
4.998540E+00	3.131920E+00	3.051130E+00
4.983510E+00	3.211390E+00	3.036790E+00
4.988080E+00	3.282040E+00	3.073890E+00
5.006190E+00	3.235600E+00	3.100570E+00
4.982430E+00	3.327130E+00	3.141920E+00
4.909310E+00	2.716990E+00	2.758960E+00
4.876970E+00	2.651030E+00	2.686210E+00
4.870390E+00	2.741890E+00	2.679350E+00
4.931280E+00	2.847330E+00	2.765310E+00
4.925460E+00	2.791060E+00	2.812940E+00
4.937680E+00	2.930320E+00	2.880600E+00
4.974660E+00	3.080600E+00	2.977880E+00
4.946880E+00	3.424130E+00	3.124410E+00
4.932140E+00	3.498410E+00	3.184140E+00
4.826990E+00	2.590820E+00	2.611270E+00
4.759830E+00	2.529420E+00	2.533820E+00
4.787850E+00	2.597320E+00	2.518920E+00
4.881360E+00	3.584600E+00	3.207170E+00
4.829480E+00	3.651660E+00	3.213600E+00
4.859870E+00	3.642510E+00	3.257910E+00
4.826890E+00	3.684460E+00	3.288030E+00
4.691530E+00	2.466270E+00	2.454420E+00
4.643820E+00	2.387270E+00	2.360250E+00
4.663400E+00	2.457130E+00	2.331130E+00
4.728080E+00	3.767220E+00	3.262770E+00
4.766010E+00	3.737340E+00	3.274970E+00
4.743600E+00	3.779960E+00	3.339310E+00
4.586070E+00	2.279140E+00	2.245810E+00
4.525170E+00	2.229090E+00	2.133590E+00
4.567200E+00	2.294800E+00	2.128930E+00
4.656090E+00	3.854390E+00	3.326760E+00
4.688810E+00	3.826760E+00	3.336470E+00
4.677510E+00	3.869290E+00	3.397920E+00
4.433240E+00	2.165060E+00	1.942740E+00
4.616610E+00	3.946630E+00	3.363250E+00
4.639830E+00	3.917820E+00	3.383320E+00
4.643380E+00	3.967750E+00	3.431460E+00
4.264630E+00	2.081690E+00	1.732390E+00
4.145520E+00	2.018850E+00	1.652750E+00
4.180150E+00	2.079650E+00	1.619490E+00
4.589130E+00	4.043500E+00	3.391610E+00
4.610710E+00	4.014570E+00	3.412300E+00
4.613240E+00	4.064800E+00	3.460100E+00
4.031650E+00	2.108740E+00	1.481310E+00
3.949940E+00	1.996290E+00	1.471210E+00
4.542030E+00	4.154270E+00	3.428010E+00
4.578870E+00	4.112560E+00	3.443060E+00
4.584150E+00	4.155510E+00	3.490080E+00
3.789440E+00	2.099060E+00	1.285320E+00
4.495190E+00	4.192590E+00	3.427900E+00
4.551620E+00	4.201830E+00	3.486660E+00
3.606630E+00	2.096750E+00	1.243260E+00
3.467350E+00	2.070140E+00	1.244890E+00
3.490800E+00	2.171810E+00	1.193400E+00
4.460200E+00	4.216550E+00	3.437010E+00
4.492610E+00	4.248330E+00	3.501900E+00
3.340470E+00	2.299870E+00	1.199340E+00
3.206760E+00	2.264920E+00	1.266730E+00
4.275520E+00	4.183410E+00	3.338090E+00
4.326770E+00	4.187020E+00	3.370310E+00
4.366070E+00	4.225550E+00	3.441190E+00
4.426970E+00	4.237420E+00	3.464340E+00
3.119760E+00	2.502510E+00	1.242390E+00
3.000390E+00	2.479120E+00	1.323840E+00
4.234200E+00	4.202110E+00	3.348450E+00
4.254120E+00	4.228000E+00	3.411550E+00
4.304890E+00	4.221190E+00	3.422490E+00
2.958530E+00	2.707570E+00	1.325680E+00
2.854310E+00	2.679480E+00	1.382810E+00
4.162930E+00	4.246300E+00	3.304850E+00
4.203990E+00	4.231310E+00	3.363060E+00
2.844240E+00	2.920430E+00	1.405290E+00
2.792070E+00	2.800460E+00	1.427930E+00
4.104770E+00	4.311070E+00	3.266360E+00
2.750150E+00	2.924680E+00	1.482540E+00
2.706860E+00	3.104960E+00	1.581460E+00
2.795310E+00	3.132790E+00	1.516430E+00
4.019770E+00	4.377810E+00	3.193820E+00
4.064440E+00	4.403350E+00	3.300890E+00
2.769380E+00	3.357880E+00	1.639920E+00
2.670780E+00	3.268080E+00	1.670510E+00
3.931680E+00	4.425940E+00	3.114490E+00
3.979830E+00	4.429330E+00	3.186140E+00
4.007180E+00	4.433590E+00	3.236340E+00
2.709360E+00	3.417910E+00	1.728380E+00
2.658940E+00	3.364970E+00	1.730630E+00
2.765930E+00	3.640100E+00	1.793930E+00
3.875220E+00	4.487720E+00	3.107380E+00
3.900370E+00	4.518150E+00	3.182710E+00
3.962960E+00	4.469260E+00	3.209460E+00
2.662850E+00	3.490690E+00	1.784840E+00
2.674920E+00	3.645680E+00	1.845470E+00
2.725350E+00	3.756570E+00	1.886010E+00
2.784060E+00	3.927360E+00	1.957520E+00
3.725690E+00	4.527030E+00	2.987680E+00
3.764220E+00	4.544600E+00	3.069890E+00
3.835630E+00	4.530750E+00	3.123810E+00
2.673100E+00	3.787450E+00	1.934610E+00
2.690390E+00	3.929790E+00	1.999670E+00
2.737540E+00	4.012150E+00	2.034510E+00
2.801270E+00	4.130260E+00	2.124520E+00
2.938280E+00	4.205900E+00	2.179370E+00
3.022560E+00	4.269100E+00	2.283160E+00
3.121380E+00	4.336390E+00	2.387600E+00
3.210010E+00	4.414680E+00	2.500450E+00
3.580980E+00	4.569620E+00	2.874130E+00
3.614250E+00	4.590710E+00	2.929840E+00
3.688880E+00	4.572850E+00	3.007520E+00
2.685680E+00	4.031770E+00	2.069290E+00
2.713830E+00	4.121930E+00	2.142950E+00
2.751910E+00	4.165700E+00	2.173280E+00
2.775200E+00	4.209320E+00	2.225370E+00
2.893960E+00	4.257270E+00	2.269930E+00
3.015850E+00	4.332120E+00	2.383360E+00
3.104440E+00	4.386610E+00	2.458890E+00
3.132600E+00	4.432680E+00	2.521810E+00
3.178200E+00	4.458220E+00	2.554420E+00
3.229430E+00	4.495180E+00	2.603920E+00
3.303050E+00	4.577670E+00	2.700430E+00
3.402940E+00	4.592730E+00	2.758990E+00
3.457020E+00	4.620650E+00	2.841860E+00
3.544900E+00	4.601790E+00	2.888370E+00
2.709990E+00	4.165770E+00	2.195030E+00
3.136310E+00	4.495240E+00	2.589580E+00
3.209340E+00	4.556380E+00	2.654390E+00
3.225940E+00	4.603170E+00	2.697150E+00
3.257310E+00	4.621580E+00	2.725220E+00
3.280160E+00	4.647440E+00	2.770790E+00
3.361800E+00	4.634450E+00	2.790550E+00
3.218030E+00	4.637200E+00	2.730400E+00
5.008650E+00	3.051270E+00	3.100320E+00
4.990340E+00	3.002990E+00	3.083960E+00
5.002190E+00	3.060040E+00	3.053480E+00
5.008690E+00	3.128140E+00	3.118650E+00
5.023590E+00	3.241030E+00	3.178340E+00
5.021010E+00	3.324840E+00	3.223680E+00
4.888320E+00	2.597910E+00	2.783840E+00
4.839390E+00	2.533450E+00	2.725320E+00
4.845210E+00	2.581800E+00	2.682860E+00
4.923870E+00	2.680170E+00	2.817520E+00
4.956790E+00	2.816730E+00	2.921830E+00
4.975400E+00	2.950310E+00	3.008810E+00
4.987110E+00	3.430790E+00	3.244480E+00
4.944440E+00	3.519640E+00	3.249730E+00
4.968310E+00	3.501730E+00	3.290120E+00
4.933640E+00	3.554830E+00	3.322150E+00
4.784410E+00	2.473690E+00	2.660730E+00
4.713070E+00	2.425330E+00	2.611980E+00
4.741410E+00	2.469110E+00	2.563620E+00
4.882180E+00	3.628030E+00	3.314850E+00
4.860700E+00	3.676460E+00	3.390680E+00
4.649820E+00	2.350890E+00	2.546380E+00
4.607970E+00	2.290170E+00	2.440280E+00
4.631510E+00	2.348860E+00	2.435610E+00
4.804000E+00	3.730240E+00	3.372590E+00
4.788330E+00	3.772080E+00	3.429140E+00
4.538490E+00	2.202550E+00	2.251660E+00
4.746730E+00	3.825320E+00	3.446930E+00
4.723940E+00	3.877850E+00	3.479110E+00
4.428500E+00	2.092160E+00	2.030860E+00
4.331560E+00	2.011570E+00	1.962380E+00
4.307540E+00	2.044720E+00	1.842780E+00
4.699570E+00	3.924210E+00	3.489280E+00
4.690880E+00	3.977380E+00	3.521940E+00
4.249730E+00	1.953270E+00	1.898660E+00
4.132430E+00	1.887260E+00	1.799630E+00
4.211640E+00	1.957410E+00	1.789780E+00
4.664240E+00	4.021560E+00	3.522860E+00
4.648350E+00	4.067210E+00	3.552890E+00
4.020080E+00	1.920430E+00	1.611650E+00
3.889090E+00	1.819070E+00	1.568340E+00
4.622250E+00	4.113630E+00	3.551910E+00
4.593210E+00	4.183340E+00	3.566710E+00
3.757340E+00	1.934730E+00	1.392410E+00
3.695510E+00	1.837100E+00	1.465180E+00
4.554910E+00	4.244700E+00	3.559010E+00
4.585710E+00	4.226520E+00	3.607900E+00
4.569670E+00	4.255170E+00	3.613640E+00
3.595840E+00	1.818450E+00	1.443400E+00
3.446230E+00	1.837750E+00	1.425270E+00
3.550340E+00	1.894610E+00	1.363970E+00
4.518860E+00	4.275140E+00	3.561180E+00
4.537380E+00	4.289770E+00	3.630950E+00
3.312410E+00	2.036130E+00	1.328850E+00
3.171980E+00	2.004240E+00	1.394610E+00
4.398190E+00	4.261180E+00	3.495620E+00
4.423780E+00	4.288840E+00	3.563300E+00
4.481460E+00	4.295900E+00	3.589560E+00
3.073150E+00	2.238460E+00	1.346220E+00
2.954140E+00	2.217350E+00	1.429810E+00
4.287550E+00	4.248040E+00	3.461490E+00
4.319120E+00	4.277140E+00	3.520440E+00
4.371530E+00	4.282370E+00	3.539870E+00
2.886120E+00	2.462930E+00	1.399850E+00
2.783110E+00	2.434100E+00	1.477880E+00
4.161880E+00	4.289350E+00	3.373380E+00
4.213210E+00	4.275610E+00	3.441390E+00
4.263060E+00	4.276550E+00	3.494530E+00
2.743800E+00	2.699230E+00	1.469350E+00
2.669820E+00	2.600450E+00	1.550960E+00
4.119920E+00	4.357690E+00	3.367360E+00
4.169300E+00	4.349720E+00	3.463190E+00
2.648330E+00	2.762150E+00	1.556720E+00
2.580660E+00	2.733120E+00	1.610330E+00
2.667580E+00	2.904490E+00	1.551190E+00
4.096480E+00	4.402080E+00	3.365940E+00
4.119790E+00	4.399920E+00	3.411240E+00
2.587830E+00	2.874150E+00	1.610860E+00
2.543680E+00	2.827600E+00	1.651090E+00
2.604130E+00	3.075540E+00	1.654040E+00
4.010030E+00	4.474990E+00	3.308890E+00
4.076990E+00	4.439580E+00	3.380580E+00
2.515680E+00	2.941590E+00	1.682580E+00
2.493790E+00	3.157520E+00	1.754870E+00
2.592430E+00	3.317440E+00	1.746050E+00
3.948830E+00	4.518510E+00	3.264050E+00
3.970580E+00	4.546650E+00	3.365070E+00
2.511810E+00	3.337680E+00	1.810040E+00
2.462340E+00	3.274650E+00	1.817220E+00
2.566040E+00	3.566070E+00	1.867050E+00
3.801290E+00	4.570000E+00	3.148650E+00
3.839880E+00	4.596020E+00	3.230980E+00
3.907240E+00	4.572360E+00	3.288960E+00
2.467620E+00	3.402390E+00	1.877990E+00
2.474520E+00	3.565370E+00	1.923560E+00
2.521390E+00	3.671460E+00	1.951960E+00
2.581330E+00	3.858440E+00	2.013170E+00
3.628160E+00	4.645730E+00	3.035350E+00
3.701100E+00	4.627180E+00	3.108460E+00
3.766390E+00	4.614410E+00	3.177550E+00
2.471530E+00	3.704530E+00	1.997380E+00
2.492360E+00	3.862060E+00	2.060330E+00
2.539850E+00	3.949760E+00	2.081270E+00
2.611240E+00	4.073950E+00	2.144520E+00
2.803970E+00	4.273720E+00	2.304180E+00
2.902030E+00	4.333730E+00	2.384700E+00
3.023880E+00	4.412530E+00	2.502040E+00
3.517200E+00	4.677380E+00	2.964890E+00
3.584930E+00	4.690850E+00	3.059910E+00
3.637420E+00	4.707930E+00	3.140300E+00
2.492700E+00	3.972850E+00	2.122860E+00
2.531160E+00	4.085950E+00	2.198790E+00
2.593270E+00	4.145510E+00	2.229950E+00
2.684360E+00	4.215790E+00	2.269860E+00
2.777690E+00	4.318000E+00	2.375330E+00
2.881900E+00	4.385860E+00	2.477680E+00
2.949330E+00	4.449820E+00	2.551070E+00
3.035780E+00	4.504910E+00	2.602920E+00
3.134620E+00	4.596590E+00	2.683760E+00
3.351660E+00	4.709520E+00	2.871820E+00
3.429150E+00	4.736560E+00	2.949550E+00
3.449970E+00	4.762640E+00	3.018160E+00
3.541310E+00	4.734910E+00	3.084500E+00
2.550700E+00	4.179780E+00	2.286320E+00
2.652850E+00	4.293180E+00	2.371720E+00
2.760960E+00	4.367660E+00	2.472550E+00
2.854790E+00	4.441820E+00	2.553700E+00
2.940010E+00	4.514610E+00	2.612240E+00
3.021170E+00	4.567790E+00	2.664150E+00
3.050190E+00	4.623160E+00	2.715160E+00
3.106160E+00	4.653680E+00	2.739360E+00
3.191130E+00	4.687320E+00	2.785140E+00
3.237080E+00	4.753650E+00	2.865530E+00
3.284340E+00	4.783840E+00	2.930590E+00
3.375250E+00	4.769720E+00	2.959680E+00
3.060490E+00	4.689530E+00	2.779630E+00
3.153180E+00	4.761390E+00	2.851380E+00
3.212100E+00	4.788620E+00	2.893950E+00
4.993980E+00	2.693930E+00	3.026840E+00
4.976540E+00	2.646160E+00	2.989040E+00
4.974010E+00	2.713770E+00	2.962630E+00
4.993220E+00	2.839830E+00	3.027710E+00
4.990800E+00	2.761190E+00	3.069000E+00
4.994000E+00	2.931810E+00	3.082690E+00
5.007780E+00	2.866610E+00	3.119200E+00
5.000660E+00	3.004080E+00	3.157560E+00
5.041740E+00	3.122140E+00	3.218630E+00
5.058670E+00	3.246150E+00	3.273650E+00
5.039420E+00	3.344520E+00	3.285750E+00
5.068660E+00	3.306690E+00	3.334910E+00
5.035450E+00	3.391770E+00	3.359340E+00
4.862560E+00	2.501610E+00	2.843950E+00
4.821410E+00	2.436960E+00	2.805710E+00
4.819610E+00	2.475340E+00	2.744530E+00
4.900040E+00	2.587930E+00	2.876100E+00
4.985110E+00	3.484800E+00	3.346110E+00
4.954900E+00	3.544550E+00	3.423590E+00
4.739890E+00	2.387440E+00	2.773520E+00
4.678170E+00	2.357300E+00	2.707070E+00
4.706340E+00	2.396620E+00	2.684440E+00
4.909390E+00	3.613110E+00	3.404410E+00
4.891740E+00	3.663850E+00	3.461470E+00
4.621150E+00	2.274920E+00	2.547350E+00
4.848850E+00	3.733390E+00	3.485540E+00
4.806140E+00	3.789120E+00	3.488160E+00
4.830400E+00	3.779840E+00	3.526480E+00
4.808980E+00	3.818140E+00	3.551910E+00
4.508650E+00	2.167460E+00	2.350260E+00
4.450310E+00	2.072440E+00	2.274260E+00
4.435970E+00	2.089320E+00	2.162780E+00
4.736560E+00	3.896790E+00	3.521080E+00
4.765150E+00	3.868960E+00	3.538180E+00
4.752030E+00	3.907350E+00	3.578820E+00
4.389630E+00	1.999820E+00	2.200780E+00
4.302620E+00	1.931290E+00	2.112360E+00
4.323620E+00	1.960410E+00	2.033460E+00
4.698670E+00	3.993870E+00	3.569140E+00
4.728500E+00	3.960440E+00	3.609890E+00
4.701500E+00	4.009530E+00	3.623590E+00
4.215330E+00	1.858580E+00	2.029540E+00
4.073220E+00	1.792490E+00	1.934030E+00
4.174560E+00	1.866540E+00	1.940880E+00
4.650890E+00	4.080580E+00	3.600680E+00
4.673240E+00	4.051590E+00	3.630730E+00
4.654210E+00	4.097090E+00	3.659420E+00
3.969760E+00	1.779440E+00	1.733550E+00
3.833990E+00	1.704590E+00	1.735490E+00
4.606280E+00	4.197100E+00	3.640530E+00
4.626530E+00	4.147900E+00	3.650050E+00
4.629780E+00	4.190390E+00	3.702010E+00
3.702520E+00	1.756970E+00	1.561280E+00
3.648090E+00	1.684850E+00	1.633600E+00
4.596470E+00	4.254470E+00	3.679150E+00
3.553470E+00	1.667200E+00	1.621480E+00
3.401570E+00	1.681230E+00	1.613330E+00
3.508290E+00	1.722890E+00	1.542330E+00
4.569720E+00	4.309730E+00	3.684760E+00
4.591740E+00	4.311440E+00	3.720180E+00
4.575890E+00	4.334650E+00	3.716090E+00
3.277320E+00	1.820030E+00	1.490950E+00
3.134040E+00	1.800600E+00	1.561400E+00
4.449140E+00	4.319860E+00	3.622930E+00
4.483020E+00	4.345890E+00	3.688710E+00
4.548260E+00	4.340160E+00	3.703550E+00
3.038240E+00	1.990880E+00	1.480750E+00
2.918460E+00	1.979150E+00	1.572750E+00
4.345320E+00	4.304000E+00	3.586490E+00
4.371010E+00	4.333370E+00	3.650440E+00
4.422330E+00	4.341050E+00	3.666850E+00
2.843370E+00	2.196870E+00	1.515960E+00
2.741040E+00	2.169880E+00	1.603800E+00
4.222660E+00	4.319020E+00	3.523470E+00
4.265680E+00	4.333760E+00	3.602250E+00
4.320930E+00	4.329390E+00	3.631280E+00
2.698800E+00	2.391860E+00	1.570330E+00
2.609060E+00	2.360010E+00	1.652860E+00
4.198710E+00	4.351130E+00	3.534520E+00
4.217080E+00	4.356290E+00	3.577900E+00
2.584590E+00	2.566540E+00	1.628490E+00
2.500670E+00	2.534260E+00	1.714390E+00
4.125070E+00	4.446030E+00	3.474750E+00
4.180980E+00	4.394270E+00	3.552390E+00
2.489420E+00	2.757420E+00	1.698670E+00
2.407030E+00	2.671130E+00	1.764710E+00
4.042760E+00	4.504690E+00	3.420380E+00
4.087110E+00	4.528570E+00	3.533160E+00
2.398900E+00	2.800880E+00	1.770900E+00
2.364210E+00	2.750850E+00	1.802490E+00
2.409880E+00	2.964990E+00	1.766870E+00
4.003680E+00	4.549510E+00	3.423580E+00
4.027940E+00	4.556550E+00	3.475120E+00
2.336190E+00	2.850550E+00	1.821750E+00
2.301030E+00	3.054920E+00	1.881910E+00
2.398070E+00	3.224010E+00	1.846850E+00
3.875410E+00	4.613140E+00	3.319000E+00
3.916720E+00	4.626540E+00	3.408180E+00
3.983130E+00	4.587140E+00	3.453030E+00
2.306730E+00	3.268410E+00	1.920710E+00
2.220640E+00	3.213200E+00	1.952690E+00
2.381430E+00	3.487160E+00	1.956800E+00
3.714080E+00	4.682720E+00	3.200240E+00
3.770510E+00	4.682780E+00	3.303960E+00
3.844710E+00	4.652800E+00	3.358550E+00
2.262850E+00	3.385600E+00	1.986560E+00
2.198880E+00	3.323900E+00	2.004610E+00
2.290530E+00	3.559620E+00	2.024560E+00
2.387980E+00	3.781980E+00	2.088120E+00
3.680200E+00	4.721770E+00	3.211330E+00
3.704420E+00	4.725880E+00	3.261640E+00
2.205190E+00	3.475230E+00	2.060170E+00
2.269600E+00	3.661170E+00	2.091240E+00
2.301390E+00	3.798410E+00	2.149980E+00
2.349470E+00	3.891020E+00	2.164340E+00
2.423280E+00	4.021310E+00	2.205530E+00
3.470200E+00	4.804950E+00	3.112910E+00
3.566500E+00	4.778700E+00	3.180800E+00
3.649910E+00	4.758690E+00	3.236640E+00
2.297360E+00	3.941680E+00	2.217770E+00
2.364860E+00	4.079110E+00	2.281320E+00
2.380190E+00	4.147030E+00	2.336210E+00
2.445270E+00	4.161930E+00	2.317500E+00
2.536400E+00	4.268400E+00	2.388780E+00
2.644520E+00	4.350860E+00	2.481470E+00
2.747920E+00	4.429370E+00	2.562060E+00
2.838680E+00	4.513060E+00	2.623650E+00
2.939030E+00	4.602780E+00	2.708300E+00
3.343820E+00	4.831930E+00	3.052050E+00
3.421490E+00	4.853090E+00	3.129680E+00
3.482710E+00	4.859970E+00	3.222340E+00
2.419360E+00	4.230380E+00	2.403970E+00
2.529760E+00	4.336240E+00	2.491920E+00
2.639620E+00	4.418980E+00	2.576400E+00
2.736620E+00	4.504430E+00	2.637730E+00
2.821230E+00	4.564150E+00	2.692360E+00
2.851300E+00	4.615530E+00	2.745970E+00
2.899840E+00	4.649480E+00	2.763950E+00
2.956150E+00	4.698580E+00	2.793390E+00
3.053930E+00	4.770810E+00	2.859870E+00
3.182710E+00	4.823990E+00	2.943140E+00
3.227940E+00	4.876750E+00	3.054450E+00
3.284810E+00	4.918740E+00	3.146420E+00
3.380840E+00	4.895690E+00	3.166070E+00
2.856530E+00	4.684720E+00	2.804010E+00
2.947050E+00	4.773160E+00	2.862990E+00
3.046600E+00	4.832300E+00	2.944660E+00
3.132990E+00	4.885020E+00	3.029010E+00
3.193290E+00	4.926950E+00	3.102070E+00
4.916220E+00	2.491290E+00	3.028650E+00
4.877350E+00	2.445280E+00	2.971980E+00
4.889860E+00	2.503780E+00	2.936010E+00
4.953960E+00	2.589990E+00	2.991410E+00
4.956660E+00	2.557730E+00	3.060330E+00
4.998310E+00	2.660100E+00	3.084960E+00
5.005770E+00	2.780470E+00	3.164860E+00
5.036930E+00	2.886820E+00	3.214190E+00
5.041330E+00	3.006520E+00	3.270750E+00
5.075630E+00	3.114310E+00	3.316900E+00
5.084250E+00	3.218340E+00	3.366480E+00
5.089160E+00	3.306060E+00	3.405580E+00
5.068040E+00	3.385420E+00	3.460760E+00
4.839640E+00	2.399530E+00	2.964430E+00
4.777980E+00	2.376910E+00	2.901070E+00
4.813090E+00	2.407320E+00	2.875690E+00
5.013660E+00	3.471020E+00	3.436640E+00
4.989580E+00	3.531690E+00	3.513670E+00
4.686200E+00	2.343750E+00	2.801160E+00
4.934800E+00	3.608990E+00	3.499450E+00
4.900650E+00	3.671040E+00	3.524350E+00
4.928830E+00	3.638870E+00	3.572670E+00
4.897600E+00	3.701470E+00	3.598050E+00
4.601310E+00	2.239740E+00	2.635550E+00
4.531660E+00	2.163270E+00	2.573880E+00
4.526430E+00	2.164030E+00	2.465380E+00
4.852270E+00	3.768500E+00	3.578750E+00
4.843460E+00	3.808040E+00	3.629640E+00
4.485690E+00	2.098880E+00	2.518310E+00
4.426970E+00	2.015670E+00	2.428350E+00
4.435560E+00	2.047100E+00	2.355920E+00
4.810670E+00	3.868590E+00	3.652520E+00
4.773880E+00	3.921240E+00	3.654780E+00
4.806480E+00	3.918250E+00	3.699850E+00
4.787440E+00	3.958740E+00	3.720860E+00
4.345000E+00	1.932220E+00	2.322600E+00
4.267320E+00	1.851210E+00	2.239150E+00
4.281090E+00	1.887320E+00	2.169860E+00
4.710430E+00	4.035810E+00	3.692220E+00
4.742080E+00	4.003720E+00	3.701420E+00
4.738440E+00	4.040150E+00	3.754430E+00
4.161670E+00	1.788970E+00	2.170410E+00
4.012720E+00	1.707330E+00	2.063420E+00
4.118550E+00	1.788380E+00	2.074190E+00
4.698990E+00	4.074700E+00	3.739240E+00
3.918720E+00	1.684350E+00	1.886290E+00
3.813740E+00	1.638420E+00	1.911660E+00
4.668550E+00	4.141060E+00	3.764730E+00
4.646390E+00	4.219900E+00	3.778700E+00
3.677240E+00	1.596030E+00	1.863030E+00
3.551480E+00	1.559450E+00	1.868800E+00
3.583790E+00	1.591790E+00	1.796410E+00
3.655840E+00	1.630230E+00	1.742090E+00
4.620610E+00	4.286750E+00	3.766430E+00
4.650910E+00	4.259170E+00	3.839070E+00
4.629480E+00	4.307580E+00	3.830060E+00
3.457310E+00	1.609500E+00	1.742870E+00
3.313140E+00	1.580700E+00	1.797230E+00
4.586740E+00	4.350560E+00	3.781990E+00
3.227380E+00	1.666420E+00	1.667300E+00
3.086800E+00	1.657030E+00	1.750930E+00
4.533260E+00	4.378520E+00	3.754870E+00
4.542220E+00	4.409730E+00	3.841710E+00
2.999870E+00	1.797370E+00	1.648500E+00
2.877550E+00	1.790550E+00	1.738910E+00
4.401700E+00	4.369650E+00	3.709350E+00
4.430840E+00	4.397690E+00	3.772940E+00
4.487690E+00	4.403410E+00	3.796650E+00
2.803480E+00	1.964660E+00	1.659610E+00
2.701920E+00	1.949320E+00	1.757980E+00
4.300240E+00	4.361670E+00	3.671750E+00
4.335480E+00	4.398240E+00	3.733970E+00
4.383550E+00	4.397560E+00	3.754080E+00
2.650250E+00	2.149680E+00	1.696870E+00
2.547530E+00	2.124040E+00	1.784290E+00
4.216900E+00	4.408350E+00	3.645820E+00
4.276990E+00	4.401230E+00	3.705310E+00
2.519180E+00	2.330330E+00	1.741760E+00
2.437140E+00	2.301740E+00	1.840000E+00
4.153070E+00	4.474050E+00	3.595180E+00
4.191810E+00	4.494420E+00	3.704100E+00
2.415930E+00	2.497360E+00	1.796510E+00
2.337910E+00	2.467880E+00	1.880470E+00
4.119410E+00	4.523470E+00	3.600720E+00
4.140710E+00	4.526000E+00	3.653330E+00
2.322230E+00	2.672730E+00	1.845970E+00
2.280120E+00	2.576830E+00	1.906690E+00
4.024640E+00	4.607700E+00	3.576130E+00
4.097610E+00	4.561230E+00	3.629590E+00
2.226260E+00	2.680630E+00	1.924810E+00
2.158110E+00	2.840110E+00	1.963940E+00
2.250110E+00	2.856290E+00	1.894480E+00
3.966330E+00	4.634570E+00	3.500230E+00
3.972910E+00	4.657670E+00	3.563330E+00
2.186740E+00	3.030400E+00	1.952670E+00
2.096330E+00	2.996440E+00	2.022200E+00
3.812750E+00	4.694220E+00	3.396360E+00
3.863180E+00	4.712420E+00	3.482420E+00
3.935740E+00	4.680910E+00	3.528200E+00
2.127670E+00	3.232760E+00	2.027870E+00
2.033500E+00	3.131980E+00	2.087610E+00
3.693370E+00	4.771490E+00	3.345630E+00
3.776560E+00	4.740990E+00	3.427120E+00
2.045510E+00	3.270270E+00	2.105800E+00
1.995370E+00	3.214640E+00	2.122470E+00
2.098150E+00	3.452090E+00	2.132400E+00
2.196090E+00	3.707150E+00	2.166220E+00
3.590220E+00	4.820300E+00	3.297370E+00
3.638680E+00	4.848350E+00	3.415880E+00
1.998410E+00	3.329390E+00	2.157100E+00
2.020240E+00	3.501960E+00	2.191310E+00
2.082810E+00	3.623670E+00	2.188800E+00
2.123170E+00	3.765520E+00	2.240380E+00
2.195810E+00	3.917280E+00	2.262100E+00
2.292310E+00	4.099810E+00	2.339980E+00
3.530030E+00	4.862550E+00	3.307460E+00
3.559420E+00	4.870740E+00	3.366360E+00
2.017950E+00	3.669350E+00	2.251330E+00
2.102580E+00	3.887550E+00	2.307100E+00
2.179170E+00	4.016680E+00	2.336370E+00
2.213610E+00	4.106220E+00	2.391590E+00
2.265490E+00	4.159830E+00	2.410030E+00
2.325980E+00	4.223590E+00	2.446320E+00
2.424050E+00	4.319310E+00	2.512790E+00
2.530690E+00	4.407540E+00	2.590040E+00
2.631300E+00	4.495620E+00	2.657380E+00
2.738600E+00	4.585740E+00	2.747180E+00
3.341820E+00	4.932250E+00	3.212730E+00
3.398950E+00	4.942800E+00	3.296740E+00
3.495270E+00	4.903040E+00	3.340940E+00
2.224030E+00	4.192830E+00	2.463770E+00
2.320660E+00	4.304550E+00	2.534310E+00
2.424470E+00	4.392430E+00	2.607510E+00
2.526550E+00	4.480750E+00	2.677260E+00
2.614970E+00	4.545880E+00	2.729450E+00
2.649730E+00	4.595490E+00	2.782960E+00
2.703070E+00	4.627640E+00	2.803060E+00
2.758580E+00	4.681240E+00	2.827460E+00
2.846910E+00	4.767410E+00	2.880330E+00
2.941260E+00	4.831440E+00	2.951580E+00
3.032710E+00	4.884900E+00	3.035380E+00
3.114330E+00	4.940110E+00	3.108400E+00
3.196860E+00	4.976670E+00	3.209960E+00
3.298710E+00	4.962830E+00	3.261320E+00
2.657070E+00	4.660340E+00	2.839960E+00
2.748520E+00	4.754260E+00	2.896430E+00
2.843440E+00	4.823360E+00	2.973830E+00
2.938720E+00	4.883040E+00	3.047190E+00
3.025920E+00	4.939400E+00	3.116280E+00
3.096780E+00	4.974020E+00	3.186460E+00
4.888710E+00	2.446850E+00	3.061510E+00
4.945690E+00	2.511880E+00	3.111870E+00
5.008760E+00	2.593160E+00	3.199220E+00
5.027380E+00	2.703130E+00	3.208950E+00
5.029960E+00	2.801350E+00	3.270930E+00
5.057640E+00	2.899490E+00	3.316160E+00
5.065010E+00	3.005850E+00	3.370910E+00
5.106870E+00	3.104410E+00	3.408230E+00
5.107310E+00	3.204920E+00	3.455050E+00
5.115600E+00	3.295030E+00	3.494480E+00
5.098030E+00	3.370270E+00	3.550650E+00
4.780070E+00	2.364880E+00	2.971740E+00
4.848820E+00	2.396080E+00	3.023860E+00
5.049150E+00	3.455920E+00	3.526670E+00
5.021380E+00	3.512620E+00	3.599140E+00
4.672980E+00	2.313950E+00	2.927610E+00
4.614670E+00	2.239030E+00	2.855920E+00
4.619900E+00	2.237210E+00	2.749110E+00
4.967100E+00	3.580620E+00	3.589610E+00
4.947060E+00	3.637600E+00	3.644520E+00
4.934340E+00	3.699470E+00	3.694220E+00
4.574860E+00	2.195950E+00	2.851730E+00
4.505560E+00	2.105580E+00	2.731750E+00
4.520300E+00	2.142250E+00	2.661920E+00
4.890560E+00	3.766910E+00	3.671760E+00
4.865450E+00	3.822700E+00	3.685550E+00
4.904500E+00	3.807980E+00	3.734470E+00
4.878140E+00	3.854940E+00	3.741570E+00
4.448870E+00	2.031480E+00	2.639210E+00
4.384430E+00	1.943630E+00	2.537560E+00
4.412300E+00	1.975460E+00	2.483950E+00
4.848960E+00	3.915300E+00	3.771000E+00
4.821520E+00	3.966370E+00	3.804490E+00
4.311170E+00	1.859780E+00	2.452660E+00
4.222030E+00	1.799020E+00	2.395050E+00
4.238990E+00	1.827260E+00	2.311600E+00
4.782320E+00	4.009190E+00	3.799040E+00
4.742710E+00	4.058780E+00	3.838370E+00
4.102710E+00	1.732100E+00	2.321670E+00
3.959000E+00	1.629480E+00	2.228800E+00
4.058820E+00	1.706430E+00	2.209370E+00
4.706460E+00	4.096020E+00	3.824770E+00
4.725410E+00	4.088380E+00	3.878300E+00
4.708780E+00	4.124960E+00	3.894050E+00
3.806990E+00	1.614260E+00	2.030830E+00
3.756260E+00	1.562730E+00	2.122280E+00
4.664500E+00	4.221720E+00	3.850010E+00
4.679250E+00	4.183380E+00	3.866140E+00
4.688060E+00	4.239980E+00	3.919900E+00
3.658330E+00	1.519660E+00	2.107210E+00
3.517910E+00	1.491460E+00	2.094420E+00
3.614900E+00	1.534110E+00	2.015620E+00
4.625700E+00	4.348320E+00	3.880280E+00
4.661220E+00	4.297710E+00	3.901230E+00
4.666960E+00	4.348750E+00	3.949400E+00
3.405210E+00	1.529930E+00	1.941990E+00
3.270910E+00	1.491120E+00	2.017070E+00
4.590130E+00	4.397960E+00	3.874870E+00
4.636920E+00	4.413110E+00	3.960320E+00
3.176160E+00	1.559930E+00	1.875470E+00
3.049280E+00	1.544150E+00	1.971790E+00
4.568450E+00	4.427750E+00	3.884800E+00
4.589320E+00	4.438170E+00	3.924970E+00
2.958420E+00	1.643970E+00	1.841670E+00
2.841660E+00	1.630460E+00	1.941440E+00
4.455340E+00	4.422890E+00	3.838510E+00
4.486450E+00	4.445430E+00	3.906630E+00
4.551360E+00	4.450090E+00	3.920640E+00
2.763770E+00	1.774620E+00	1.835670E+00
2.664900E+00	1.760420E+00	1.942610E+00
4.362080E+00	4.424560E+00	3.801370E+00
4.386170E+00	4.446200E+00	3.866830E+00
4.431590E+00	4.441840E+00	3.880500E+00
2.600230E+00	1.929370E+00	1.854900E+00
2.502260E+00	1.902590E+00	1.955410E+00
4.241490E+00	4.457720E+00	3.742520E+00
4.283600E+00	4.466670E+00	3.824120E+00
4.337630E+00	4.452680E+00	3.849830E+00
2.464390E+00	2.101060E+00	1.891490E+00
2.372520E+00	2.073260E+00	1.983190E+00
4.221550E+00	4.493770E+00	3.762200E+00
4.237820E+00	4.497800E+00	3.805810E+00
2.351890E+00	2.281230E+00	1.932130E+00
2.264550E+00	2.250910E+00	2.020620E+00
4.143550E+00	4.585830E+00	3.737050E+00
4.204610E+00	4.533550E+00	3.791470E+00
2.239230E+00	2.471870E+00	1.967940E+00
2.197080E+00	2.364390E+00	2.038720E+00
4.080830E+00	4.607330E+00	3.673600E+00
4.094760E+00	4.633650E+00	3.722580E+00
2.144550E+00	2.475870E+00	2.059500E+00
2.067700E+00	2.634380E+00	2.081410E+00
2.145790E+00	2.654010E+00	1.996610E+00
3.971910E+00	4.705950E+00	3.653310E+00
4.049920E+00	4.655180E+00	3.695990E+00
2.081540E+00	2.810670E+00	2.044730E+00
1.996530E+00	2.778810E+00	2.122910E+00
3.912800E+00	4.722950E+00	3.588030E+00
3.918600E+00	4.750000E+00	3.648370E+00
2.006580E+00	2.956390E+00	2.095480E+00
1.912210E+00	2.918760E+00	2.156570E+00
3.718800E+00	4.810570E+00	3.459150E+00
3.790580E+00	4.798330E+00	3.566120E+00
3.874540E+00	4.763310E+00	3.618540E+00
1.938580E+00	3.136900E+00	2.150100E+00
1.879250E+00	3.026710E+00	2.193000E+00
3.684610E+00	4.849630E+00	3.477490E+00
3.714480E+00	4.846280E+00	3.527240E+00
1.853810E+00	3.155510E+00	2.213130E+00
1.848890E+00	3.293850E+00	2.256120E+00
1.926710E+00	3.399500E+00	2.227530E+00
3.551560E+00	4.928760E+00	3.459690E+00
3.658240E+00	4.883720E+00	3.510550E+00
1.853700E+00	3.437650E+00	2.295120E+00
1.854940E+00	3.585810E+00	2.326010E+00
1.916370E+00	3.623480E+00	2.295970E+00
2.001430E+00	3.833570E+00	2.346800E+00
2.094160E+00	4.041950E+00	2.406460E+00
3.466210E+00	4.954240E+00	3.387500E+00
3.475560E+00	4.978970E+00	3.439490E+00
1.887080E+00	3.748400E+00	2.379160E+00
1.965400E+00	3.941990E+00	2.404630E+00
1.997730E+00	4.043060E+00	2.452990E+00
2.054910E+00	4.103170E+00	2.471400E+00
2.119310E+00	4.175900E+00	2.502150E+00
2.217460E+00	4.283920E+00	2.558880E+00
2.317100E+00	4.377450E+00	2.626280E+00
2.421340E+00	4.463210E+00	2.697870E+00
2.526840E+00	4.565910E+00	2.777220E+00
3.253050E+00	4.996850E+00	3.301230E+00
3.308440E+00	5.015100E+00	3.381470E+00
3.418110E+00	4.997150E+00	3.410990E+00
2.006340E+00	4.136480E+00	2.518920E+00
2.107940E+00	4.259780E+00	2.583980E+00
2.207610E+00	4.358840E+00	2.647020E+00
2.313750E+00	4.446320E+00	2.718400E+00
2.404580E+00	4.516500E+00	2.763520E+00
2.436880E+00	4.569430E+00	2.810760E+00
2.488970E+00	4.603500E+00	2.830810E+00
2.550820E+00	4.655290E+00	2.863590E+00
2.648270E+00	4.741370E+00	2.921050E+00
2.746380E+00	4.810990E+00	2.994480E+00
2.845530E+00	4.877440E+00	3.069060E+00
2.942700E+00	4.937680E+00	3.134300E+00
3.028770E+00	4.975560E+00	3.211170E+00
3.103650E+00	5.008920E+00	3.285710E+00
3.200440E+00	5.026750E+00	3.331030E+00
2.442190E+00	4.630470E+00	2.873820E+00
2.540750E+00	4.728060E+00	2.946930E+00
2.646320E+00	4.805930E+00	3.018380E+00
2.749960E+00	4.866340E+00	3.087220E+00
2.852890E+00	4.930070E+00	3.166400E+00
2.959500E+00	4.977920E+00	3.244520E+00
3.030650E+00	5.001010E+00	3.282430E+00
5.029290E+00	2.561880E+00	3.321370E+00
5.010640E+00	2.529900E+00	3.308060E+00
5.015770E+00	2.553350E+00	3.272170E+00
5.033790E+00	2.604050E+00	3.318740E+00
4.882220E+00	2.416180E+00	3.229210E+00
4.827430E+00	2.373870E+00	3.180560E+00
4.851570E+00	2.401190E+00	3.109600E+00
4.946920E+00	2.488030E+00	3.220660E+00
5.043530E+00	2.708750E+00	3.333660E+00
5.045800E+00	2.824000E+00	3.358480E+00
5.085310E+00	2.898940E+00	3.407250E+00
5.094980E+00	3.002420E+00	3.469510E+00
5.132250E+00	3.102070E+00	3.504290E+00
5.128060E+00	3.198530E+00	3.544290E+00
5.135960E+00	3.284920E+00	3.583090E+00
5.123520E+00	3.359970E+00	3.636740E+00
4.773510E+00	2.347890E+00	3.205410E+00
4.709270E+00	2.328820E+00	3.143700E+00
4.746380E+00	2.348780E+00	3.084590E+00
5.080990E+00	3.442180E+00	3.608870E+00
5.059900E+00	3.497270E+00	3.659920E+00
4.652390E+00	2.267780E+00	3.036570E+00
5.010110E+00	3.570630E+00	3.689320E+00
4.971400E+00	3.645360E+00	3.714220E+00
4.969240E+00	3.685680E+00	3.756420E+00
4.521050E+00	2.108180E+00	2.893370E+00
4.477600E+00	2.039970E+00	2.848330E+00
4.479580E+00	2.050630E+00	2.751950E+00
4.559410E+00	2.164250E+00	2.914590E+00
4.950200E+00	3.753860E+00	3.778190E+00
4.927350E+00	3.825280E+00	3.802500E+00
4.901300E+00	3.870800E+00	3.810640E+00
4.936170E+00	3.852540E+00	3.860060E+00
4.904410E+00	3.899300E+00	3.878600E+00
4.365470E+00	1.871910E+00	2.725220E+00
4.279870E+00	1.804650E+00	2.660570E+00
4.332500E+00	1.853110E+00	2.639500E+00
4.363630E+00	1.906270E+00	2.602020E+00
4.415880E+00	1.936790E+00	2.774330E+00
4.820540E+00	3.985560E+00	3.862230E+00
4.854850E+00	3.948780E+00	3.865930E+00
4.846650E+00	3.982590E+00	3.919160E+00
4.190290E+00	1.763830E+00	2.468340E+00
4.129520E+00	1.718750E+00	2.518550E+00
4.801960E+00	4.023860E+00	3.910400E+00
4.041390E+00	1.647100E+00	2.473850E+00
3.906940E+00	1.573310E+00	2.427690E+00
4.000870E+00	1.629330E+00	2.374040E+00
4.762330E+00	4.084580E+00	3.947890E+00
4.741990E+00	4.134450E+00	3.975020E+00
3.758000E+00	1.540490E+00	2.234160E+00
3.707050E+00	1.485190E+00	2.321220E+00
4.729970E+00	4.187790E+00	3.978670E+00
4.731780E+00	4.250860E+00	4.005620E+00
3.610410E+00	1.446530E+00	2.318350E+00
3.471540E+00	1.409060E+00	2.315380E+00
3.567990E+00	1.461750E+00	2.232030E+00
4.715040E+00	4.308550E+00	4.004900E+00
4.695330E+00	4.390280E+00	4.022930E+00
3.361630E+00	1.439400E+00	2.161970E+00
3.233790E+00	1.395600E+00	2.246980E+00
4.675370E+00	4.435560E+00	4.017960E+00
4.693490E+00	4.438630E+00	4.055490E+00
4.680400E+00	4.457860E+00	4.052260E+00
3.140220E+00	1.462360E+00	2.109100E+00
3.019710E+00	1.427450E+00	2.202780E+00
4.591690E+00	4.483980E+00	4.012960E+00
4.654160E+00	4.465020E+00	4.036320E+00
2.928620E+00	1.517820E+00	2.066140E+00
2.823730E+00	1.494240E+00	2.173300E+00
4.533150E+00	4.480640E+00	3.975790E+00
4.537700E+00	4.500760E+00	4.030500E+00
2.733690E+00	1.606280E+00	2.044130E+00
2.638890E+00	1.583450E+00	2.152560E+00
4.415070E+00	4.468820E+00	3.922280E+00
4.444270E+00	4.484460E+00	3.964470E+00
4.492150E+00	4.502030E+00	4.026230E+00
2.562660E+00	1.732510E+00	2.042890E+00
2.473090E+00	1.701880E+00	2.151680E+00
4.314640E+00	4.486270E+00	3.896400E+00
4.352330E+00	4.515780E+00	3.960600E+00
4.405520E+00	4.501520E+00	3.971790E+00
2.409900E+00	1.872180E+00	2.053680E+00
2.322270E+00	1.841250E+00	2.158110E+00
4.231820E+00	4.556130E+00	3.894150E+00
4.293110E+00	4.528150E+00	3.936430E+00
2.284420E+00	2.049580E+00	2.085950E+00
2.191640E+00	2.007950E+00	2.188440E+00
4.186680E+00	4.582580E+00	3.834830E+00
4.192110E+00	4.606250E+00	3.883810E+00
2.160070E+00	2.258630E+00	2.122440E+00
2.082230E+00	2.150220E+00	2.216780E+00
4.097610E+00	4.676160E+00	3.787430E+00
4.157250E+00	4.638350E+00	3.849840E+00
2.062070E+00	2.292730E+00	2.191070E+00
2.031800E+00	2.238630E+00	2.240740E+00
2.047670E+00	2.454210E+00	2.151180E+00
4.034840E+00	4.716600E+00	3.753330E+00
4.050520E+00	4.761080E+00	3.859460E+00
1.984290E+00	2.341040E+00	2.237430E+00
1.918490E+00	2.536590E+00	2.235510E+00
1.984510E+00	2.627040E+00	2.151070E+00
3.914780E+00	4.811120E+00	3.724490E+00
3.988940E+00	4.782690E+00	3.782420E+00
1.906500E+00	2.741520E+00	2.194590E+00
1.824810E+00	2.700770E+00	2.272380E+00
3.848930E+00	4.810040E+00	3.668220E+00
3.857820E+00	4.842310E+00	3.717830E+00
1.823530E+00	2.923360E+00	2.231470E+00
1.777640E+00	2.805940E+00	2.296030E+00
3.715450E+00	4.890530E+00	3.612370E+00
3.803600E+00	4.857910E+00	3.684500E+00
1.740370E+00	2.931250E+00	2.310930E+00
1.721910E+00	3.072080E+00	2.336470E+00
1.781670E+00	3.185080E+00	2.284210E+00
3.630370E+00	4.932750E+00	3.571130E+00
3.663260E+00	4.979490E+00	3.665280E+00
1.706430E+00	3.225530E+00	2.355080E+00
1.712040E+00	3.389080E+00	2.393670E+00
1.786460E+00	3.489380E+00	2.358670E+00
3.469370E+00	5.018250E+00	3.508910E+00
3.563540E+00	4.992090E+00	3.590630E+00
1.708940E+00	3.536160E+00	2.417510E+00
1.715390E+00	3.673450E+00	2.449360E+00
1.786740E+00	3.714540E+00	2.427030E+00
1.873820E+00	3.963290E+00	2.469520E+00
3.382550E+00	5.043520E+00	3.476190E+00
3.401050E+00	5.089990E+00	3.578280E+00
1.748790E+00	3.809730E+00	2.489880E+00
1.777450E+00	3.960520E+00	2.521230E+00
1.831900E+00	4.031710E+00	2.532400E+00
1.896870E+00	4.114650E+00	2.556970E+00
1.994550E+00	4.235940E+00	2.605710E+00
2.093120E+00	4.335570E+00	2.665510E+00
2.192830E+00	4.430680E+00	2.740460E+00
2.319820E+00	4.538070E+00	2.805720E+00
3.129430E+00	5.049000E+00	3.368450E+00
3.195170E+00	5.076630E+00	3.427160E+00
3.301440E+00	5.077730E+00	3.510450E+00
1.782660E+00	4.065500E+00	2.580000E+00
1.881030E+00	4.207870E+00	2.631800E+00
1.982890E+00	4.317770E+00	2.687740E+00
2.074550E+00	4.391130E+00	2.732820E+00
2.118050E+00	4.451850E+00	2.784940E+00
2.201150E+00	4.500820E+00	2.806200E+00
2.237910E+00	4.561940E+00	2.848100E+00
2.325730E+00	4.622360E+00	2.893140E+00
2.419280E+00	4.711120E+00	2.966590E+00
2.531890E+00	4.811700E+00	3.056630E+00
2.661940E+00	4.861200E+00	3.104650E+00
2.750910E+00	4.914900E+00	3.182980E+00
2.867420E+00	4.980700E+00	3.292220E+00
3.022550E+00	5.034990E+00	3.359490E+00
2.912550E+00	5.039520E+00	3.400750E+00
3.110730E+00	5.067840E+00	3.416580E+00
2.125010E+00	4.524280E+00	2.847180E+00
2.219340E+00	4.616260E+00	2.908910E+00
2.308910E+00	4.676980E+00	2.955490E+00
2.347010E+00	4.735500E+00	3.004500E+00
2.420800E+00	4.776630E+00	3.033670E+00
2.447450E+00	4.818100E+00	3.081030E+00
2.497410E+00	4.861190E+00	3.142670E+00
2.629880E+00	4.897710E+00	3.192000E+00
2.745280E+00	4.954080E+00	3.286020E+00
2.815530E+00	5.002620E+00	3.360750E+00
2.356610E+00	4.799390E+00	3.072080E+00
2.427720E+00	4.837710E+00	3.115660E+00
4.997220E+00	2.509630E+00	3.412900E+00
4.967500E+00	2.483580E+00	3.393970E+00
4.983100E+00	2.499480E+00	3.343630E+00
5.027070E+00	2.564990E+00	3.395100E+00
5.047040E+00	2.644130E+00	3.397530E+00
5.051560E+00	2.635430E+00	3.471870E+00
5.066570E+00	2.714620E+00	3.477780E+00
4.845360E+00	2.383040E+00	3.284160E+00
4.909500E+00	2.452330E+00	3.356920E+00
5.065450E+00	2.809690E+00	3.443920E+00
5.108360E+00	2.903220E+00	3.508840E+00
5.119440E+00	3.016760E+00	3.588630E+00
5.148900E+00	3.120060E+00	3.587760E+00
5.143020E+00	3.196940E+00	3.631740E+00
5.158420E+00	3.278950E+00	3.667880E+00
5.155060E+00	3.347750E+00	3.724320E+00
4.705350E+00	2.313040E+00	3.233310E+00
4.782790E+00	2.352880E+00	3.312260E+00
5.111390E+00	3.438990E+00	3.697550E+00
5.074490E+00	3.509420E+00	3.719020E+00
5.110770E+00	3.480470E+00	3.765830E+00
5.075900E+00	3.548550E+00	3.793930E+00
4.563010E+00	2.091200E+00	3.158270E+00
4.523770E+00	2.042560E+00	3.113820E+00
4.546220E+00	2.090490E+00	3.086200E+00
4.558340E+00	2.132090E+00	3.017540E+00
4.589750E+00	2.142130E+00	3.169860E+00
4.608300E+00	2.204870E+00	3.043010E+00
4.635370E+00	2.227820E+00	3.169780E+00
5.014250E+00	3.632980E+00	3.784050E+00
4.989080E+00	3.693840E+00	3.808050E+00
5.024940E+00	3.671210E+00	3.849990E+00
5.001680E+00	3.725550E+00	3.864940E+00
4.471540E+00	1.966740E+00	3.020160E+00
4.407460E+00	1.886540E+00	2.970260E+00
4.400910E+00	1.903080E+00	2.843630E+00
4.494770E+00	2.018760E+00	2.966680E+00
4.980000E+00	3.801300E+00	3.892120E+00
4.955410E+00	3.862850E+00	3.916160E+00
4.944830E+00	3.902450E+00	3.969070E+00
4.339270E+00	1.822060E+00	2.917410E+00
4.237760E+00	1.762630E+00	2.866440E+00
4.309220E+00	1.816430E+00	2.805750E+00
4.891770E+00	3.949240E+00	3.945690E+00
4.862730E+00	4.004850E+00	4.002860E+00
4.124150E+00	1.698380E+00	2.625000E+00
4.080510E+00	1.649250E+00	2.713410E+00
4.817630E+00	4.049910E+00	3.988450E+00
4.839070E+00	4.043230E+00	4.032760E+00
4.817110E+00	4.079490E+00	4.053030E+00
3.980800E+00	1.575990E+00	2.699700E+00
3.846850E+00	1.515260E+00	2.616350E+00
3.948990E+00	1.574210E+00	2.577220E+00
4.752790E+00	4.155670E+00	4.014420E+00
4.776100E+00	4.127510E+00	4.034570E+00
4.772250E+00	4.172370E+00	4.068000E+00
3.713100E+00	1.457450E+00	2.440170E+00
3.691840E+00	1.412960E+00	2.587030E+00
4.746120E+00	4.274670E+00	4.048390E+00
4.771780E+00	4.238270E+00	4.090680E+00
4.764070E+00	4.301510E+00	4.102410E+00
3.548370E+00	1.366030E+00	2.550420E+00
3.407930E+00	1.319190E+00	2.535550E+00
3.523390E+00	1.380890E+00	2.463340E+00
4.715330E+00	4.422180E+00	4.090550E+00
4.752170E+00	4.370380E+00	4.120370E+00
4.743710E+00	4.439410E+00	4.151000E+00
3.320420E+00	1.345100E+00	2.387490E+00
3.194550E+00	1.304300E+00	2.476200E+00
4.687010E+00	4.480450E+00	4.130100E+00
3.109560E+00	1.352170E+00	2.337430E+00
2.997810E+00	1.316430E+00	2.434280E+00
4.635110E+00	4.495960E+00	4.083860E+00
4.639760E+00	4.514430E+00	4.136750E+00
2.912260E+00	1.391710E+00	2.301390E+00
2.813110E+00	1.360360E+00	2.408050E+00
4.532680E+00	4.523620E+00	4.117780E+00
4.600520E+00	4.520700E+00	4.125450E+00
2.725940E+00	1.459610E+00	2.278130E+00
2.636140E+00	1.431310E+00	2.388130E+00
4.430250E+00	4.536420E+00	4.082710E+00
4.476810E+00	4.531620E+00	4.114140E+00
2.544480E+00	1.548950E+00	2.257520E+00
2.457710E+00	1.516890E+00	2.368540E+00
4.389060E+00	4.538470E+00	4.037680E+00
4.389940E+00	4.560010E+00	4.095890E+00
2.381450E+00	1.664380E+00	2.253340E+00
2.295170E+00	1.632690E+00	2.371200E+00
4.271110E+00	4.575470E+00	3.973680E+00
4.304350E+00	4.595280E+00	4.050090E+00
4.359970E+00	4.568830E+00	4.077990E+00
2.228920E+00	1.802220E+00	2.262570E+00
2.137730E+00	1.768170E+00	2.382480E+00
4.192200E+00	4.658600E+00	3.937920E+00
4.245530E+00	4.630450E+00	4.003840E+00
2.103150E+00	1.966760E+00	2.291730E+00
2.005940E+00	1.929990E+00	2.403450E+00
4.124690E+00	4.723190E+00	3.905210E+00
4.166580E+00	4.744680E+00	3.980240E+00
1.982010E+00	2.158070E+00	2.316940E+00
1.890440E+00	2.072450E+00	2.428790E+00
4.084400E+00	4.779460E+00	3.925090E+00
4.116670E+00	4.814790E+00	3.994890E+00
1.876630E+00	2.198880E+00	2.392400E+00
1.834510E+00	2.154400E+00	2.441840E+00
1.871310E+00	2.355400E+00	2.333560E+00
3.954210E+00	4.833730E+00	3.816040E+00
3.986900E+00	4.859590E+00	3.903130E+00
4.051640E+00	4.833910E+00	3.949520E+00
1.802460E+00	2.261310E+00	2.431830E+00
1.748000E+00	2.457620E+00	2.412380E+00
1.815810E+00	2.545790E+00	2.321910E+00
3.850080E+00	4.892650E+00	3.780180E+00
3.918920E+00	4.883550E+00	3.850660E+00
1.730840E+00	2.702810E+00	2.359510E+00
1.681760E+00	2.580790E+00	2.430020E+00
3.757940E+00	4.947040E+00	3.725550E+00
3.799710E+00	4.979450E+00	3.839820E+00
1.635810E+00	2.711020E+00	2.443290E+00
1.591750E+00	2.845590E+00	2.444420E+00
1.657690E+00	2.961870E+00	2.385440E+00
3.707990E+00	4.995790E+00	3.728360E+00
3.733530E+00	5.007270E+00	3.779260E+00
1.568320E+00	2.996240E+00	2.459580E+00
1.532000E+00	3.191460E+00	2.476560E+00
1.631150E+00	3.281240E+00	2.424150E+00
3.492560E+00	5.069530E+00	3.621360E+00
3.583120E+00	5.052500E+00	3.688940E+00
3.671670E+00	5.037920E+00	3.748740E+00
1.575870E+00	3.365110E+00	2.484560E+00
1.529990E+00	3.306240E+00	2.507630E+00
1.631100E+00	3.601820E+00	2.479650E+00
3.448490E+00	5.118940E+00	3.642450E+00
3.497810E+00	5.143200E+00	3.719200E+00
1.534600E+00	3.441100E+00	2.522650E+00
1.546950E+00	3.609390E+00	2.535260E+00
1.596940E+00	3.716330E+00	2.537890E+00
1.668740E+00	3.877880E+00	2.551090E+00
3.205610E+00	5.126520E+00	3.540670E+00
3.303920E+00	5.139580E+00	3.609340E+00
3.397960E+00	5.157180E+00	3.665730E+00
1.547290E+00	3.764870E+00	2.589180E+00
1.595590E+00	3.939600E+00	2.603130E+00
1.601320E+00	4.016370E+00	2.635130E+00
1.669650E+00	4.039310E+00	2.613720E+00
1.763030E+00	4.171980E+00	2.658030E+00
1.868840E+00	4.292770E+00	2.712170E+00
1.983750E+00	4.415300E+00	2.783350E+00
2.994080E+00	5.066840E+00	3.438540E+00
3.086680E+00	5.093370E+00	3.489180E+00
3.136620E+00	5.150350E+00	3.575010E+00
3.200450E+00	5.193350E+00	3.625050E+00
1.636860E+00	4.117700E+00	2.680790E+00
1.748340E+00	4.263310E+00	2.732740E+00
1.850020E+00	4.354110E+00	2.774820E+00
1.885730E+00	4.416970E+00	2.820000E+00
1.941540E+00	4.456660E+00	2.837410E+00
2.003300E+00	4.509590E+00	2.864880E+00
2.094640E+00	4.602350E+00	2.928810E+00
2.225170E+00	4.704780E+00	3.003140E+00
2.546010E+00	4.922140E+00	3.272760E+00
2.663800E+00	4.950480E+00	3.304920E+00
2.736450E+00	4.992540E+00	3.368110E+00
2.816860E+00	5.037730E+00	3.450880E+00
2.953380E+00	5.090420E+00	3.509110E+00
3.059140E+00	5.146450E+00	3.586690E+00
3.125230E+00	5.179510E+00	3.614450E+00
1.889940E+00	4.482580E+00	2.878210E+00
1.976510E+00	4.562270E+00	2.920110E+00
2.013070E+00	4.623220E+00	2.967660E+00
2.098760E+00	4.669660E+00	2.996860E+00
2.136130E+00	4.731860E+00	3.047900E+00
2.228950E+00	4.818930E+00	3.127880E+00
2.406710E+00	4.867340E+00	3.182750E+00
2.445200E+00	4.923740E+00	3.294440E+00
2.522190E+00	4.976410E+00	3.390700E+00
2.649330E+00	4.987430E+00	3.393320E+00
2.730560E+00	5.014450E+00	3.431600E+00
2.021170E+00	4.690940E+00	3.036450E+00
2.104810E+00	4.770380E+00	3.094120E+00
2.128200E+00	4.814900E+00	3.149150E+00
2.174320E+00	4.844810E+00	3.185570E+00
2.217600E+00	4.887170E+00	3.262900E+00
2.335530E+00	4.905450E+00	3.274490E+00
2.413550E+00	4.952140E+00	3.356900E+00
2.114990E+00	4.849890E+00	3.217250E+00
4.965280E+00	2.491450E+00	3.473520E+00
5.011340E+00	2.534140E+00	3.471690E+00
5.031640E+00	2.591760E+00	3.529960E+00
5.057580E+00	2.669540E+00	3.558350E+00
5.078560E+00	2.737700E+00	3.581100E+00
5.136260E+00	2.889240E+00	3.648410E+00
5.112890E+00	2.855670E+00	3.630670E+00
5.129610E+00	2.909800E+00	3.600470E+00
5.134600E+00	2.965020E+00	3.634480E+00
5.153060E+00	2.929460E+00	3.667470E+00
5.146050E+00	3.004970E+00	3.682850E+00
4.841840E+00	2.388960E+00	3.431010E+00
4.901980E+00	2.450980E+00	3.500930E+00
5.085960E+00	2.819670E+00	3.557470E+00
5.186570E+00	3.105070E+00	3.685030E+00
5.167410E+00	3.204710E+00	3.706320E+00
5.181650E+00	3.268930E+00	3.754320E+00
5.180580E+00	3.333900E+00	3.814240E+00
4.556600E+00	2.023990E+00	3.404610E+00
4.522260E+00	1.981940E+00	3.367210E+00
4.548510E+00	2.030190E+00	3.324310E+00
4.574320E+00	2.092860E+00	3.265450E+00
4.584960E+00	2.074100E+00	3.420810E+00
4.636480E+00	2.198700E+00	3.305560E+00
4.631010E+00	2.165790E+00	3.441860E+00
4.677170E+00	2.273210E+00	3.316940E+00
4.680510E+00	2.256470E+00	3.446990E+00
4.738230E+00	2.330110E+00	3.410010E+00
5.146170E+00	3.413910E+00	3.789580E+00
5.136460E+00	3.483050E+00	3.838540E+00
5.125730E+00	3.548720E+00	3.887930E+00
4.467930E+00	1.921380E+00	3.320740E+00
4.409060E+00	1.872790E+00	3.253160E+00
4.442060E+00	1.900810E+00	3.202600E+00
4.489220E+00	1.967740E+00	3.188240E+00
5.072810E+00	3.617030E+00	3.868010E+00
5.064640E+00	3.688000E+00	3.919900E+00
5.034200E+00	3.749800E+00	3.929060E+00
5.074450E+00	3.732750E+00	3.974500E+00
5.049320E+00	3.788660E+00	3.995900E+00
4.373260E+00	1.850460E+00	3.070470E+00
4.328590E+00	1.811450E+00	3.236820E+00
4.996740E+00	3.852040E+00	3.981710E+00
4.980670E+00	3.894110E+00	4.054510E+00
4.238710E+00	1.756890E+00	3.188930E+00
4.161520E+00	1.710950E+00	3.082630E+00
4.249890E+00	1.765070E+00	3.045350E+00
4.925170E+00	3.946590E+00	4.034470E+00
4.905780E+00	3.986020E+00	4.105170E+00
4.098590E+00	1.656120E+00	2.872480E+00
4.035360E+00	1.604730E+00	3.028270E+00
4.860260E+00	4.035040E+00	4.088370E+00
4.851490E+00	4.073540E+00	4.134930E+00
3.898110E+00	1.533230E+00	2.777350E+00
4.822790E+00	4.135030E+00	4.146650E+00
4.798920E+00	4.191730E+00	4.137080E+00
4.827650E+00	4.190380E+00	4.183050E+00
4.824570E+00	4.232050E+00	4.186130E+00
3.727260E+00	1.416380E+00	2.734410E+00
3.619670E+00	1.363930E+00	2.786170E+00
3.573970E+00	1.359360E+00	2.638880E+00
4.788550E+00	4.333860E+00	4.157110E+00
4.824120E+00	4.302730E+00	4.198690E+00
4.816880E+00	4.371800E+00	4.212290E+00
3.488670E+00	1.306050E+00	2.829890E+00
3.323550E+00	1.260470E+00	2.770530E+00
3.444950E+00	1.301940E+00	2.685230E+00
4.754410E+00	4.489690E+00	4.202250E+00
4.806920E+00	4.447220E+00	4.231940E+00
4.792310E+00	4.520310E+00	4.286410E+00
3.263020E+00	1.270390E+00	2.617750E+00
3.134670E+00	1.233790E+00	2.709570E+00
4.726100E+00	4.511360E+00	4.197710E+00
4.746570E+00	4.527880E+00	4.246860E+00
3.071940E+00	1.261680E+00	2.569360E+00
2.958340E+00	1.236310E+00	2.675810E+00
4.637410E+00	4.552040E+00	4.221790E+00
4.705060E+00	4.537110E+00	4.234230E+00
2.891940E+00	1.284960E+00	2.539200E+00
2.785850E+00	1.257750E+00	2.651370E+00
4.579200E+00	4.551510E+00	4.189120E+00
4.587070E+00	4.574470E+00	4.243550E+00
2.715680E+00	1.327200E+00	2.516380E+00
2.616760E+00	1.304680E+00	2.630200E+00
4.458600E+00	4.550700E+00	4.146020E+00
4.488180E+00	4.561750E+00	4.186350E+00
4.541410E+00	4.578990E+00	4.240970E+00
2.541140E+00	1.398530E+00	2.498840E+00
2.446320E+00	1.372980E+00	2.614010E+00
4.390510E+00	4.605700E+00	4.178720E+00
4.446860E+00	4.581010E+00	4.192340E+00
2.370510E+00	1.489390E+00	2.486580E+00
2.283390E+00	1.467530E+00	2.601810E+00
4.340560E+00	4.610920E+00	4.137200E+00
4.350230E+00	4.642110E+00	4.191690E+00
2.198900E+00	1.592430E+00	2.498320E+00
2.185750E+00	1.530810E+00	2.591410E+00
4.207810E+00	4.720130E+00	4.032410E+00
4.251420E+00	4.696880E+00	4.116490E+00
4.310820E+00	4.666020E+00	4.178540E+00
2.120490E+00	1.590900E+00	2.581880E+00
2.041060E+00	1.731520E+00	2.508550E+00
4.166160E+00	4.792920E+00	4.042720E+00
4.195380E+00	4.789490E+00	4.114220E+00
1.903490E+00	1.904630E+00	2.517300E+00
4.140250E+00	4.833650E+00	4.051350E+00
4.155420E+00	4.839500E+00	4.096180E+00
1.778580E+00	2.101040E+00	2.519320E+00
4.024340E+00	4.894550E+00	3.972710E+00
4.059700E+00	4.921150E+00	4.049260E+00
4.120530E+00	4.875720E+00	4.084640E+00
1.657960E+00	2.242350E+00	2.592790E+00
1.720860E+00	2.307140E+00	2.492840E+00
3.869780E+00	4.948120E+00	3.885460E+00
3.933190E+00	4.983940E+00	3.959360E+00
4.000810E+00	4.962160E+00	4.001130E+00
1.635120E+00	2.485290E+00	2.516530E+00
1.560540E+00	2.369060E+00	2.628400E+00
3.840530E+00	4.987280E+00	3.900180E+00
3.867990E+00	5.003270E+00	3.936610E+00
1.540490E+00	2.517820E+00	2.588140E+00
1.514730E+00	2.452490E+00	2.644610E+00
1.535380E+00	2.734910E+00	2.527490E+00
3.721150E+00	5.066890E+00	3.852660E+00
3.811610E+00	5.036310E+00	3.918680E+00
1.477700E+00	2.565700E+00	2.624570E+00
1.455860E+00	2.720350E+00	2.603590E+00
1.463640E+00	2.823000E+00	2.560740E+00
1.476530E+00	2.985620E+00	2.536040E+00
3.605490E+00	5.109860E+00	3.798270E+00
3.659890E+00	5.158650E+00	3.911850E+00
1.407890E+00	2.848380E+00	2.607690E+00
1.377310E+00	3.075970E+00	2.612010E+00
1.464290E+00	3.247070E+00	2.541990E+00
3.540600E+00	5.159490E+00	3.798750E+00
3.570280E+00	5.175380E+00	3.857080E+00
1.387770E+00	3.274210E+00	2.607460E+00
1.327490E+00	3.200750E+00	2.636590E+00
1.448900E+00	3.506440E+00	2.587120E+00
3.305610E+00	5.207940E+00	3.700890E+00
3.407980E+00	5.215890E+00	3.765210E+00
3.499190E+00	5.206780E+00	3.825890E+00
1.326640E+00	3.373390E+00	2.662520E+00
1.368080E+00	3.578940E+00	2.645750E+00
1.365820E+00	3.683050E+00	2.670020E+00
1.439600E+00	3.720810E+00	2.641480E+00
1.520390E+00	3.948630E+00	2.655810E+00
3.207810E+00	5.252360E+00	3.718250E+00
3.300020E+00	5.275040E+00	3.827960E+00
1.391160E+00	3.833550E+00	2.704490E+00
1.453030E+00	3.999230E+00	2.716160E+00
1.465190E+00	4.073120E+00	2.749900E+00
1.534310E+00	4.095140E+00	2.725290E+00
1.627960E+00	4.231630E+00	2.760180E+00
1.757820E+00	4.372580E+00	2.819850E+00
2.848670E+00	5.089210E+00	3.550130E+00
2.948310E+00	5.171530E+00	3.636120E+00
3.102560E+00	5.212090E+00	3.668080E+00
3.132690E+00	5.263940E+00	3.750160E+00
3.190240E+00	5.291080E+00	3.801110E+00
1.497680E+00	4.172530E+00	2.790380E+00
1.609550E+00	4.317510E+00	2.836740E+00
1.688640E+00	4.406730E+00	2.876860E+00
1.699980E+00	4.450300E+00	2.913460E+00
1.774250E+00	4.468450E+00	2.902890E+00
1.881370E+00	4.581460E+00	2.972630E+00
2.618790E+00	5.008110E+00	3.464860E+00
2.718430E+00	5.045360E+00	3.512550E+00
2.805330E+00	5.120530E+00	3.617490E+00
2.854790E+00	5.179450E+00	3.693170E+00
2.922440E+00	5.238940E+00	3.773150E+00
3.038490E+00	5.252940E+00	3.756570E+00
3.121090E+00	5.291070E+00	3.818880E+00
1.733210E+00	4.508040E+00	2.954470E+00
1.777700E+00	4.583410E+00	3.005540E+00
1.835430E+00	4.624690E+00	3.027220E+00
1.902350E+00	4.677600E+00	3.060540E+00
2.006600E+00	4.781930E+00	3.134800E+00
2.286870E+00	4.926760E+00	3.321970E+00
2.341750E+00	4.954470E+00	3.372710E+00
2.427730E+00	4.995910E+00	3.466000E+00
2.579030E+00	5.039390E+00	3.538750E+00
2.692830E+00	5.099640E+00	3.622960E+00
2.770420E+00	5.159480E+00	3.696760E+00
2.829430E+00	5.208560E+00	3.766550E+00
1.788150E+00	4.650230E+00	3.071990E+00
1.882130E+00	4.730940E+00	3.126520E+00
1.919840E+00	4.786300E+00	3.182080E+00
1.973780E+00	4.818820E+00	3.202660E+00
2.029250E+00	4.850630E+00	3.240520E+00
2.115740E+00	4.903990E+00	3.328600E+00
2.252850E+00	4.952130E+00	3.384420E+00
2.337570E+00	4.980730E+00	3.440540E+00
1.939670E+00	4.837380E+00	3.259720E+00
2.019730E+00	4.881410E+00	3.304430E+00
4.995670E+00	2.535620E+00	3.549290E+00
5.039940E+00	2.633540E+00	3.620010E+00
5.004880E+00	2.576550E+00	3.634840E+00
5.075560E+00	2.697810E+00	3.670330E+00
5.097190E+00	2.790300E+00	3.645370E+00
5.106880E+00	2.768790E+00	3.722890E+00
5.133890E+00	2.857550E+00	3.711660E+00
5.179310E+00	2.953010E+00	3.756430E+00
5.181800E+00	3.039330E+00	3.751070E+00
5.194360E+00	3.018220E+00	3.815710E+00
5.230200E+00	3.093610E+00	3.812490E+00
4.798270E+00	2.376780E+00	3.647980E+00
4.765900E+00	2.355750E+00	3.627230E+00
4.793700E+00	2.364170E+00	3.552260E+00
4.851470E+00	2.418780E+00	3.608720E+00
4.928360E+00	2.503660E+00	3.636620E+00
5.195990E+00	3.182620E+00	3.783280E+00
5.207230E+00	3.260470E+00	3.840830E+00
5.215440E+00	3.319980E+00	3.881770E+00
4.496410E+00	1.946590E+00	3.599690E+00
4.463090E+00	1.914530E+00	3.562580E+00
4.489420E+00	1.940870E+00	3.473450E+00
4.546520E+00	2.018110E+00	3.534260E+00
4.612510E+00	2.117370E+00	3.574110E+00
4.670770E+00	2.218780E+00	3.617980E+00
4.724930E+00	2.316680E+00	3.582780E+00
5.184130E+00	3.404550E+00	3.896560E+00
5.164510E+00	3.492080E+00	3.910160E+00
5.165280E+00	3.536590E+00	3.952230E+00
4.404780E+00	1.876630E+00	3.476430E+00
5.139720E+00	3.612170E+00	3.970060E+00
5.108520E+00	3.688840E+00	3.992290E+00
5.101210E+00	3.732010E+00	4.039530E+00
5.085970E+00	3.782630E+00	4.093760E+00
4.305440E+00	1.801540E+00	3.427220E+00
4.247250E+00	1.765130E+00	3.410410E+00
4.262000E+00	1.771740E+00	3.306320E+00
5.035560E+00	3.840390E+00	4.070700E+00
5.015860E+00	3.887680E+00	4.140100E+00
4.161270E+00	1.722010E+00	3.323610E+00
4.957930E+00	3.935770E+00	4.122490E+00
4.944010E+00	3.976770E+00	4.173500E+00
4.028680E+00	1.607860E+00	3.244390E+00
3.929040E+00	1.547990E+00	3.188360E+00
3.967210E+00	1.564810E+00	3.095220E+00
4.909300E+00	4.038350E+00	4.193610E+00
4.870880E+00	4.091440E+00	4.188970E+00
4.899430E+00	4.086300E+00	4.231700E+00
4.883600E+00	4.125600E+00	4.238740E+00
3.834450E+00	1.485910E+00	2.962660E+00
3.803080E+00	1.466540E+00	3.200100E+00
4.873420E+00	4.202040E+00	4.257050E+00
4.859850E+00	4.263230E+00	4.245010E+00
4.885110E+00	4.259380E+00	4.291470E+00
4.881260E+00	4.300700E+00	4.294930E+00
3.673730E+00	1.384540E+00	3.151820E+00
3.585300E+00	1.351820E+00	3.092990E+00
3.635790E+00	1.368080E+00	2.982410E+00
4.845200E+00	4.411440E+00	4.265650E+00
4.871980E+00	4.371780E+00	4.309010E+00
4.858900E+00	4.445150E+00	4.319700E+00
3.428250E+00	1.283280E+00	3.001980E+00
4.822230E+00	4.532600E+00	4.328770E+00
4.836050E+00	4.505640E+00	4.331050E+00
4.828090E+00	4.536020E+00	4.357570E+00
3.198970E+00	1.224890E+00	2.867380E+00
4.732180E+00	4.558820E+00	4.340040E+00
4.800140E+00	4.545270E+00	4.355480E+00
3.014430E+00	1.204810E+00	2.813330E+00
4.681460E+00	4.567720E+00	4.295630E+00
4.682490E+00	4.582000E+00	4.353020E+00
2.842350E+00	1.211740E+00	2.785720E+00
4.584240E+00	4.599420E+00	4.328800E+00
4.645980E+00	4.588220E+00	4.339900E+00
2.677090E+00	1.238280E+00	2.764430E+00
4.478300E+00	4.617030E+00	4.298340E+00
4.527800E+00	4.611410E+00	4.326660E+00
2.509730E+00	1.284230E+00	2.747460E+00
4.434310E+00	4.622000E+00	4.254640E+00
4.438470E+00	4.643960E+00	4.310980E+00
2.342100E+00	1.364420E+00	2.736700E+00
4.355970E+00	4.693390E+00	4.275270E+00
4.409230E+00	4.658530E+00	4.293840E+00
2.149730E+00	1.488890E+00	2.698430E+00
4.274240E+00	4.732400E+00	4.206490E+00
4.303060E+00	4.730860E+00	4.258390E+00
1.978990E+00	1.599620E+00	2.728930E+00
2.041620E+00	1.628370E+00	2.626770E+00
4.229810E+00	4.794780E+00	4.197190E+00
1.930690E+00	1.740540E+00	2.619180E+00
1.856180E+00	1.717630E+00	2.720050E+00
4.161720E+00	4.903380E+00	4.188270E+00
1.804180E+00	1.874900E+00	2.636520E+00
1.729030E+00	1.787490E+00	2.792750E+00
4.101000E+00	4.934530E+00	4.131570E+00
4.110480E+00	4.970460E+00	4.176450E+00
1.682940E+00	2.022490E+00	2.669890E+00
1.602190E+00	1.979530E+00	2.798430E+00
3.970280E+00	5.021740E+00	4.035140E+00
4.001250E+00	5.045800E+00	4.118540E+00
4.069470E+00	4.996130E+00	4.153080E+00
1.579340E+00	2.183420E+00	2.707670E+00
1.501220E+00	2.139350E+00	2.813070E+00
3.860990E+00	5.073410E+00	4.005410E+00
3.931440E+00	5.071810E+00	4.071810E+00
1.478090E+00	2.365570E+00	2.718760E+00
1.446490E+00	2.249510E+00	2.820850E+00
3.763070E+00	5.128490E+00	3.961780E+00
3.805040E+00	5.160660E+00	4.078200E+00
1.398210E+00	2.369460E+00	2.822000E+00
1.325750E+00	2.531800E+00	2.835610E+00
1.391610E+00	2.620200E+00	2.702430E+00
3.712460E+00	5.175400E+00	3.970310E+00
3.739790E+00	5.187890E+00	4.024100E+00
1.308240E+00	2.713450E+00	2.770560E+00
1.250700E+00	2.678030E+00	2.859310E+00
1.324430E+00	2.869640E+00	2.688000E+00
3.560860E+00	5.249660E+00	3.950350E+00
3.676190E+00	5.212180E+00	4.002540E+00
1.235020E+00	2.861250E+00	2.773570E+00
1.165010E+00	2.822760E+00	2.867740E+00
1.253280E+00	3.109020E+00	2.698030E+00
3.427220E+00	5.271320E+00	3.877330E+00
3.456500E+00	5.308120E+00	3.964920E+00
1.164780E+00	2.988650E+00	2.808480E+00
1.120780E+00	2.923900E+00	2.873820E+00
1.141420E+00	3.165060E+00	2.778570E+00
1.211820E+00	3.343550E+00	2.735700E+00
1.279630E+00	3.604380E+00	2.703250E+00
3.359090E+00	5.297530E+00	3.895760E+00
3.391000E+00	5.313210E+00	3.942960E+00
1.095210E+00	3.045260E+00	2.864440E+00
1.077470E+00	3.206110E+00	2.841950E+00
1.130580E+00	3.319320E+00	2.801860E+00
1.160550E+00	3.493780E+00	2.778360E+00
1.197780E+00	3.661980E+00	2.774020E+00
1.280000E+00	3.812090E+00	2.765280E+00
1.373100E+00	4.015720E+00	2.768430E+00
3.187340E+00	5.338290E+00	3.911330E+00
3.316730E+00	5.325260E+00	3.937220E+00
1.062230E+00	3.397970E+00	2.870570E+00
1.113310E+00	3.620150E+00	2.834240E+00
1.182060E+00	3.781210E+00	2.826670E+00
1.247720E+00	3.949080E+00	2.818900E+00
1.313650E+00	4.065090E+00	2.835170E+00
1.324310E+00	4.128590E+00	2.867340E+00
1.390690E+00	4.150550E+00	2.837310E+00
1.484820E+00	4.277110E+00	2.869740E+00
1.611750E+00	4.415520E+00	2.923940E+00
2.992050E+00	5.277760E+00	3.815270E+00
3.058980E+00	5.307280E+00	3.867530E+00
3.092810E+00	5.344280E+00	3.942220E+00
1.350820E+00	4.219320E+00	2.903590E+00
1.466130E+00	4.357250E+00	2.948520E+00
1.552450E+00	4.452110E+00	2.990270E+00
1.562240E+00	4.498590E+00	3.027530E+00
1.660010E+00	4.538220E+00	3.015250E+00
2.467620E+00	5.069220E+00	3.613120E+00
2.596190E+00	5.099930E+00	3.650900E+00
2.678600E+00	5.148550E+00	3.726170E+00
2.757690E+00	5.204270E+00	3.798670E+00
2.835910E+00	5.276500E+00	3.888800E+00
2.959240E+00	5.309200E+00	3.890180E+00
3.034410E+00	5.344520E+00	3.947720E+00
1.577630E+00	4.552650E+00	3.069300E+00
1.601270E+00	4.609490E+00	3.116420E+00
1.674900E+00	4.631530E+00	3.099440E+00
1.792780E+00	4.746080E+00	3.188620E+00
2.160650E+00	4.981260E+00	3.480920E+00
2.327260E+00	5.014900E+00	3.529360E+00
2.366050E+00	5.069970E+00	3.639040E+00
2.420610E+00	5.110080E+00	3.712700E+00
2.553230E+00	5.145810E+00	3.749100E+00
2.667040E+00	5.204030E+00	3.834430E+00
2.737580E+00	5.256240E+00	3.886750E+00
1.640290E+00	4.670910E+00	3.168470E+00
1.694070E+00	4.745780E+00	3.237940E+00
1.756990E+00	4.789910E+00	3.262060E+00
1.840330E+00	4.838230E+00	3.307200E+00
1.991130E+00	4.916750E+00	3.385440E+00
2.053480E+00	4.984420E+00	3.506370E+00
2.115690E+00	5.025740E+00	3.584220E+00
2.255610E+00	5.058610E+00	3.623930E+00
2.341050E+00	5.092870E+00	3.687330E+00
1.711370E+00	4.815950E+00	3.321970E+00
1.848430E+00	4.908680E+00	3.424010E+00
1.967870E+00	4.974980E+00	3.508130E+00
2.036320E+00	5.008350E+00	3.559460E+00
5.035770E+00	2.625920E+00	3.697230E+00
5.094540E+00	2.715620E+00	3.775200E+00
5.051010E+00	2.652750E+00	3.782770E+00
5.122620E+00	2.780770E+00	3.809760E+00
5.161660E+00	2.871020E+00	3.831490E+00
5.221960E+00	2.946180E+00	3.857850E+00
5.234090E+00	3.025230E+00	3.890910E+00
5.291620E+00	3.095120E+00	3.920640E+00
4.569480E+00	2.040500E+00	3.835730E+00
4.550320E+00	2.016380E+00	3.795260E+00
4.582160E+00	2.055580E+00	3.716360E+00
4.637020E+00	2.142070E+00	3.711700E+00
4.606920E+00	2.095250E+00	3.830670E+00
4.664380E+00	2.193190E+00	3.726760E+00
4.649640E+00	2.166570E+00	3.820700E+00
4.681830E+00	2.231150E+00	3.773410E+00
4.758510E+00	2.342920E+00	3.717310E+00
4.817870E+00	2.387570E+00	3.726310E+00
4.865280E+00	2.439860E+00	3.765060E+00
4.911210E+00	2.509050E+00	3.809120E+00
4.989840E+00	2.572810E+00	3.769990E+00
5.244450E+00	3.177380E+00	3.881820E+00
5.257270E+00	3.265830E+00	3.932720E+00
5.241460E+00	3.336640E+00	3.938700E+00
5.272060E+00	3.312530E+00	3.989110E+00
5.246850E+00	3.381440E+00	4.008560E+00
4.442650E+00	1.903940E+00	3.703160E+00
4.514930E+00	1.978660E+00	3.740530E+00
4.709230E+00	2.284930E+00	3.704120E+00
5.200490E+00	3.478220E+00	3.986520E+00
5.182610E+00	3.546340E+00	4.010190E+00
5.206480E+00	3.517180E+00	4.057600E+00
5.188200E+00	3.584490E+00	4.080330E+00
4.358350E+00	1.845550E+00	3.703490E+00
4.302070E+00	1.805740E+00	3.691660E+00
4.322070E+00	1.821680E+00	3.578890E+00
5.147540E+00	3.666960E+00	4.058320E+00
5.137070E+00	3.723050E+00	4.119030E+00
5.127000E+00	3.778260E+00	4.176390E+00
4.235150E+00	1.765190E+00	3.611680E+00
5.074400E+00	3.835210E+00	4.155280E+00
5.058280E+00	3.883020E+00	4.222860E+00
4.116160E+00	1.704670E+00	3.578300E+00
4.049380E+00	1.646210E+00	3.560420E+00
4.066960E+00	1.652100E+00	3.428550E+00
4.996160E+00	3.939770E+00	4.211460E+00
4.961590E+00	3.990430E+00	4.227720E+00
4.995360E+00	3.973640E+00	4.275320E+00
4.966150E+00	4.020460E+00	4.281490E+00
3.958860E+00	1.572230E+00	3.464270E+00
[truncated: 21,888 more rows]
