# Supplementary material for: A New MRI-Based Model of Heart Function with Coupled Hemodynamics and Application to Normal and Diseased Canine Left Ventricles
Source: Front Bioeng Biotechnol. 2015 Sep 23;3:140. doi: 10.3389/fbioe.2015.00140 (PMC4585083; doi:10.3389/fbioe.2015.00140)
Supplement: Supplementary file 7 [file Data_Sheet_7.ZIP › Case3_HF_SR_Systole/nodes/case3_systole_time_0.3700.csv]

4.216380E+00	3.654360E+00	2.319650E+00
4.157810E+00	3.638710E+00	2.241060E+00
4.185310E+00	3.686680E+00	2.315580E+00
4.179860E+00	3.732980E+00	2.356170E+00
4.238570E+00	3.702620E+00	2.400270E+00
4.203780E+00	3.768720E+00	2.431040E+00
4.128130E+00	3.720550E+00	2.290190E+00
4.065010E+00	3.708920E+00	2.198550E+00
4.130330E+00	3.794050E+00	2.376280E+00
4.116670E+00	3.866000E+00	2.436140E+00
4.173180E+00	3.826210E+00	2.483690E+00
4.141660E+00	3.870350E+00	2.498950E+00
4.063850E+00	3.781210E+00	2.268340E+00
4.021050E+00	3.760040E+00	2.196910E+00
4.045490E+00	3.871150E+00	2.347060E+00
4.083510E+00	3.899620E+00	2.419840E+00
4.100740E+00	3.909450E+00	2.482140E+00
3.992930E+00	3.812290E+00	2.233150E+00
3.969160E+00	3.867120E+00	2.282130E+00
3.985280E+00	3.896800E+00	2.319130E+00
3.991310E+00	3.924270E+00	2.354670E+00
4.053630E+00	3.923340E+00	2.409760E+00
3.943480E+00	3.899390E+00	2.297410E+00
4.428890E+00	3.380720E+00	2.339780E+00
4.384530E+00	3.360050E+00	2.237470E+00
4.392850E+00	3.429950E+00	2.327820E+00
4.377860E+00	3.505760E+00	2.398450E+00
4.445000E+00	3.425920E+00	2.408980E+00
4.367680E+00	3.591650E+00	2.512340E+00
4.443580E+00	3.499330E+00	2.526190E+00
4.365920E+00	3.664740E+00	2.608930E+00
4.449740E+00	3.598530E+00	2.658230E+00
4.401060E+00	3.679080E+00	2.701830E+00
4.319940E+00	3.471550E+00	2.256480E+00
4.291910E+00	3.409430E+00	2.122960E+00
4.274600E+00	3.598230E+00	2.348240E+00
4.305990E+00	3.676230E+00	2.506910E+00
4.323330E+00	3.711910E+00	2.589710E+00
4.349040E+00	3.728940E+00	2.676420E+00
4.212100E+00	3.409110E+00	2.043980E+00
4.138140E+00	3.380000E+00	1.926510E+00
4.151170E+00	3.450060E+00	2.026640E+00
4.190840E+00	3.510750E+00	2.141720E+00
4.258980E+00	3.770350E+00	2.569740E+00
4.248470E+00	3.831510E+00	2.679600E+00
4.313430E+00	3.785220E+00	2.739410E+00
4.270560E+00	3.834920E+00	2.772450E+00
4.087190E+00	3.485580E+00	1.994990E+00
4.045180E+00	3.434720E+00	1.885470E+00
4.046690E+00	3.606830E+00	2.088890E+00
4.166110E+00	3.868590E+00	2.590810E+00
4.214400E+00	3.877730E+00	2.726570E+00
3.978320E+00	3.505660E+00	1.923560E+00
3.897440E+00	3.635500E+00	2.009040E+00
3.962580E+00	3.727020E+00	2.142570E+00
4.099940E+00	3.944480E+00	2.563960E+00
4.149280E+00	3.942050E+00	2.685570E+00
3.873920E+00	3.738620E+00	2.088740E+00
3.837340E+00	3.706680E+00	2.021220E+00
3.896190E+00	3.844910E+00	2.202490E+00
4.025400E+00	3.966660E+00	2.449990E+00
4.054400E+00	4.022940E+00	2.606040E+00
4.085730E+00	4.036020E+00	2.703640E+00
4.125290E+00	3.996430E+00	2.749360E+00
4.094150E+00	4.044250E+00	2.779390E+00
3.809420E+00	3.780330E+00	2.060260E+00
3.782680E+00	3.886960E+00	2.141370E+00
3.845300E+00	3.918990E+00	2.218210E+00
3.901590E+00	3.951030E+00	2.314680E+00
3.937200E+00	4.028630E+00	2.447250E+00
3.947220E+00	4.079170E+00	2.545480E+00
4.001740E+00	4.084820E+00	2.626140E+00
4.052040E+00	4.068150E+00	2.692690E+00
3.804060E+00	3.967380E+00	2.221630E+00
3.743920E+00	3.948360E+00	2.168600E+00
3.826080E+00	4.044310E+00	2.316000E+00
3.862820E+00	4.108470E+00	2.445030E+00
3.905050E+00	4.119290E+00	2.531530E+00
3.937540E+00	4.127320E+00	2.616620E+00
3.737180E+00	4.007920E+00	2.210790E+00
3.745940E+00	4.071340E+00	2.281100E+00
3.791520E+00	4.102830E+00	2.352600E+00
3.793310E+00	4.138580E+00	2.395140E+00
3.809190E+00	4.165390E+00	2.451410E+00
3.870970E+00	4.156410E+00	2.530460E+00
3.734600E+00	4.123330E+00	2.347700E+00
3.767320E+00	4.159030E+00	2.404360E+00
4.669890E+00	3.424180E+00	2.733870E+00
4.638600E+00	3.390440E+00	2.659090E+00
4.626620E+00	3.451160E+00	2.687500E+00
4.622950E+00	3.495060E+00	2.741410E+00
4.581500E+00	3.252690E+00	2.427320E+00
4.557090E+00	3.194520E+00	2.335560E+00
4.492470E+00	3.319470E+00	2.381160E+00
4.504390E+00	3.411510E+00	2.498210E+00
4.584380E+00	3.331600E+00	2.537170E+00
4.555020E+00	3.484910E+00	2.640730E+00
4.523540E+00	3.569750E+00	2.699480E+00
4.567360E+00	3.565170E+00	2.754230E+00
4.509540E+00	3.613140E+00	2.755170E+00
4.512550E+00	3.144040E+00	2.235850E+00
4.467530E+00	3.122540E+00	2.096430E+00
4.456650E+00	3.237740E+00	2.216590E+00
4.391170E+00	3.719830E+00	2.766350E+00
4.449240E+00	3.672440E+00	2.789400E+00
4.417010E+00	3.720370E+00	2.825800E+00
4.386240E+00	3.114530E+00	1.932370E+00
4.301400E+00	3.070480E+00	1.781570E+00
4.304380E+00	3.181330E+00	1.882560E+00
4.322930E+00	3.275110E+00	2.012780E+00
4.358020E+00	3.749610E+00	2.754800E+00
4.375370E+00	3.754150E+00	2.828870E+00
4.190990E+00	3.242300E+00	1.825530E+00
4.121770E+00	3.158920E+00	1.670270E+00
4.256350E+00	3.867200E+00	2.833090E+00
4.327020E+00	3.810540E+00	2.878010E+00
4.292240E+00	3.863950E+00	2.920650E+00
4.003730E+00	3.168120E+00	1.603560E+00
3.900340E+00	3.136300E+00	1.499010E+00
3.922000E+00	3.233510E+00	1.605510E+00
3.980790E+00	3.336490E+00	1.736930E+00
4.200790E+00	3.917400E+00	2.793990E+00
4.245070E+00	3.906400E+00	2.891360E+00
3.837930E+00	3.282620E+00	1.577810E+00
3.794630E+00	3.226910E+00	1.472790E+00
3.790790E+00	3.419350E+00	1.664880E+00
3.845890E+00	3.522760E+00	1.841990E+00
4.165860E+00	3.954980E+00	2.769010E+00
4.186300E+00	3.959730E+00	2.850710E+00
3.722540E+00	3.314940E+00	1.516310E+00
3.646430E+00	3.473450E+00	1.632640E+00
3.737880E+00	3.539390E+00	1.757910E+00
3.770480E+00	3.665880E+00	1.921560E+00
4.113270E+00	4.040560E+00	2.841840E+00
4.137410E+00	4.014340E+00	2.856100E+00
4.124090E+00	4.040390E+00	2.876750E+00
3.659380E+00	3.606250E+00	1.763420E+00
3.591020E+00	3.564600E+00	1.679230E+00
3.652890E+00	3.715440E+00	1.887570E+00
3.714030E+00	3.798500E+00	2.010130E+00
4.002080E+00	4.111250E+00	2.688050E+00
4.049960E+00	4.091360E+00	2.771250E+00
4.097060E+00	4.060590E+00	2.851320E+00
3.576560E+00	3.658450E+00	1.742360E+00
3.578780E+00	3.754250E+00	1.867470E+00
3.636640E+00	3.817700E+00	1.955200E+00
3.670290E+00	3.928690E+00	2.100690E+00
3.968050E+00	4.138270E+00	2.684840E+00
3.987210E+00	4.142790E+00	2.757710E+00
3.571760E+00	3.860510E+00	1.941610E+00
3.583960E+00	3.955180E+00	2.053940E+00
3.620490E+00	4.000380E+00	2.124910E+00
3.667260E+00	4.063250E+00	2.210950E+00
3.815940E+00	4.201500E+00	2.536110E+00
3.882890E+00	4.184940E+00	2.632090E+00
3.937520E+00	4.161470E+00	2.688820E+00
3.570720E+00	4.040930E+00	2.137570E+00
3.615040E+00	4.116900E+00	2.234360E+00
3.618200E+00	4.153070E+00	2.297490E+00
3.665980E+00	4.141000E+00	2.322530E+00
3.735340E+00	4.184490E+00	2.436560E+00
3.761720E+00	4.228640E+00	2.544930E+00
3.817400E+00	4.245980E+00	2.657660E+00
3.639470E+00	4.194850E+00	2.385240E+00
3.699430E+00	4.239550E+00	2.501600E+00
3.740340E+00	4.259020E+00	2.601690E+00
4.758550E+00	3.325380E+00	2.760580E+00
4.751110E+00	3.273570E+00	2.718870E+00
4.701380E+00	3.344690E+00	2.720840E+00
4.738730E+00	3.386240E+00	2.788110E+00
4.715940E+00	3.006520E+00	2.481630E+00
4.680970E+00	2.954780E+00	2.392050E+00
4.678660E+00	3.043960E+00	2.436990E+00
4.642010E+00	3.173120E+00	2.486190E+00
4.725520E+00	3.075650E+00	2.548420E+00
4.675120E+00	3.284440E+00	2.636240E+00
4.732750E+00	3.185990E+00	2.638650E+00
4.626540E+00	3.553700E+00	2.832200E+00
4.688590E+00	3.475600E+00	2.818090E+00
4.631320E+00	3.593360E+00	2.894180E+00
4.695370E+00	3.550310E+00	2.930240E+00
4.643130E+00	3.627210E+00	2.962310E+00
4.638940E+00	2.907540E+00	2.259380E+00
4.614560E+00	2.837510E+00	2.119240E+00
4.593750E+00	2.927230E+00	2.153840E+00
4.597050E+00	3.044360E+00	2.272700E+00
4.557780E+00	3.641260E+00	2.873610E+00
4.537380E+00	3.711620E+00	2.963960E+00
4.610150E+00	3.687400E+00	3.009230E+00
4.567320E+00	3.733700E+00	3.035860E+00
4.542700E+00	2.781600E+00	1.942560E+00
4.468210E+00	2.701650E+00	1.788240E+00
4.487800E+00	2.813750E+00	1.840290E+00
4.498920E+00	2.938170E+00	1.966380E+00
4.451840E+00	3.726750E+00	2.901380E+00
4.500480E+00	3.755700E+00	3.005650E+00
4.385200E+00	2.869520E+00	1.738590E+00
4.299600E+00	2.763160E+00	1.604990E+00
4.390190E+00	3.770590E+00	2.901150E+00
4.413220E+00	3.790850E+00	2.982320E+00
4.172030E+00	2.751640E+00	1.473150E+00
4.041720E+00	2.703880E+00	1.376900E+00
4.077660E+00	2.830450E+00	1.420020E+00
4.136970E+00	2.956680E+00	1.530480E+00
4.293100E+00	3.897630E+00	2.976470E+00
4.346930E+00	3.854160E+00	3.004520E+00
4.327760E+00	3.894940E+00	3.035570E+00
3.941260E+00	2.931980E+00	1.400690E+00
3.811770E+00	2.840920E+00	1.272200E+00
4.243900E+00	3.945000E+00	2.951420E+00
4.298290E+00	3.932630E+00	3.034450E+00
3.727710E+00	3.117620E+00	1.392790E+00
3.604510E+00	2.990540E+00	1.286390E+00
4.191210E+00	3.989530E+00	2.926450E+00
4.237800E+00	3.986080E+00	3.012170E+00
3.551320E+00	3.180800E+00	1.375390E+00
3.441390E+00	3.120310E+00	1.320050E+00
3.587910E+00	3.334180E+00	1.469400E+00
4.145320E+00	4.042390E+00	2.950860E+00
3.450700E+00	3.307970E+00	1.416510E+00
3.330190E+00	3.265040E+00	1.388420E+00
3.497560E+00	3.512480E+00	1.590130E+00
4.060630E+00	4.110500E+00	2.874650E+00
4.100240E+00	4.104390E+00	2.973400E+00
3.359720E+00	3.423060E+00	1.471780E+00
3.282010E+00	3.353160E+00	1.439320E+00
3.366600E+00	3.568380E+00	1.605170E+00
3.474210E+00	3.729780E+00	1.772480E+00
3.989350E+00	4.176930E+00	2.856730E+00
4.049570E+00	4.161460E+00	2.946260E+00
3.267650E+00	3.462130E+00	1.502300E+00
3.280550E+00	3.586080E+00	1.612770E+00
3.354130E+00	3.690670E+00	1.686650E+00
3.375590E+00	3.801390E+00	1.810380E+00
3.483260E+00	3.926470E+00	1.957190E+00
3.909680E+00	4.211020E+00	2.764670E+00
3.947180E+00	4.214610E+00	2.858720E+00
3.980670E+00	4.226090E+00	2.940580E+00
3.275690E+00	3.711130E+00	1.698390E+00
3.302280E+00	3.827540E+00	1.821130E+00
3.375830E+00	3.901810E+00	1.891720E+00
3.413750E+00	3.985560E+00	1.986000E+00
3.480810E+00	4.042580E+00	2.113510E+00
3.553960E+00	4.143010E+00	2.251190E+00
3.850600E+00	4.260200E+00	2.745750E+00
3.858750E+00	4.279630E+00	2.825230E+00
3.914600E+00	4.249940E+00	2.875910E+00
3.311480E+00	3.950470E+00	1.916870E+00
3.398110E+00	4.054520E+00	2.084990E+00
3.464890E+00	4.117080E+00	2.177030E+00
3.488170E+00	4.165700E+00	2.256160E+00
3.524980E+00	4.182740E+00	2.314150E+00
3.567150E+00	4.214730E+00	2.379470E+00
3.631430E+00	4.261480E+00	2.476440E+00
3.682780E+00	4.280190E+00	2.589600E+00
3.737310E+00	4.303000E+00	2.693860E+00
3.806310E+00	4.293420E+00	2.750610E+00
3.489510E+00	4.213330E+00	2.352760E+00
3.555220E+00	4.277640E+00	2.462850E+00
3.619340E+00	4.308810E+00	2.568640E+00
3.666850E+00	4.322330E+00	2.650270E+00
4.828050E+00	2.914910E+00	2.606490E+00
4.799210E+00	2.842090E+00	2.513770E+00
4.763150E+00	2.962600E+00	2.538610E+00
4.793300E+00	3.093980E+00	2.654670E+00
4.843670E+00	3.001410E+00	2.672890E+00
4.800310E+00	3.201260E+00	2.718560E+00
4.852830E+00	3.130500E+00	2.753190E+00
4.818360E+00	3.298030E+00	2.816130E+00
4.771150E+00	3.449880E+00	2.890420E+00
4.842650E+00	3.400070E+00	2.925010E+00
4.766340E+00	3.518150E+00	2.958990E+00
4.834050E+00	3.492390E+00	2.999770E+00
4.771350E+00	3.563570E+00	3.018170E+00
4.734210E+00	2.775350E+00	2.422690E+00
4.687610E+00	2.709390E+00	2.320510E+00
4.699750E+00	2.824100E+00	2.338330E+00
4.660350E+00	3.656510E+00	3.027740E+00
4.719140E+00	3.624020E+00	3.055740E+00
4.672910E+00	3.679440E+00	3.094330E+00
4.655060E+00	2.634460E+00	2.192530E+00
4.613790E+00	2.560170E+00	2.052350E+00
4.617620E+00	2.684930E+00	2.070370E+00
4.549510E+00	3.767110E+00	3.088890E+00
4.627790E+00	3.731320E+00	3.125990E+00
4.588490E+00	3.777700E+00	3.161670E+00
4.531480E+00	2.490140E+00	1.921430E+00
4.441550E+00	2.430850E+00	1.766680E+00
4.512660E+00	2.557020E+00	1.846480E+00
4.483220E+00	3.792490E+00	3.063670E+00
4.521530E+00	3.810210E+00	3.147530E+00
4.297390E+00	2.584560E+00	1.574770E+00
4.245680E+00	2.420980E+00	1.547520E+00
4.429100E+00	3.835450E+00	3.094210E+00
4.427760E+00	3.871380E+00	3.139950E+00
4.477450E+00	3.861520E+00	3.174840E+00
4.442140E+00	3.899180E+00	3.175300E+00
4.140480E+00	2.370910E+00	1.443880E+00
3.992350E+00	2.430020E+00	1.349460E+00
4.099540E+00	2.505000E+00	1.405560E+00
4.371570E+00	3.904320E+00	3.111060E+00
4.367380E+00	3.972870E+00	3.167470E+00
4.430250E+00	3.949350E+00	3.197100E+00
4.413590E+00	3.988510E+00	3.210690E+00
3.903410E+00	2.599540E+00	1.263240E+00
3.813150E+00	2.433590E+00	1.195540E+00
4.303480E+00	3.972140E+00	3.101090E+00
4.311410E+00	4.016090E+00	3.163950E+00
4.379100E+00	4.018560E+00	3.217620E+00
3.691710E+00	2.727890E+00	1.200200E+00
3.545800E+00	2.651500E+00	1.175870E+00
4.229950E+00	4.032510E+00	3.098900E+00
4.275530E+00	4.046180E+00	3.166620E+00
4.317370E+00	4.069360E+00	3.228940E+00
3.473670E+00	2.902690E+00	1.243530E+00
3.336960E+00	2.836660E+00	1.234190E+00
4.145300E+00	4.078600E+00	3.056260E+00
4.188590E+00	4.079430E+00	3.131280E+00
4.242480E+00	4.073550E+00	3.178530E+00
3.308280E+00	3.077560E+00	1.297790E+00
3.183010E+00	3.017810E+00	1.312470E+00
4.096560E+00	4.139940E+00	3.034740E+00
4.140320E+00	4.121570E+00	3.119910E+00
3.202950E+00	3.274060E+00	1.413250E+00
3.087390E+00	3.159170E+00	1.403610E+00
4.046820E+00	4.202680E+00	3.015850E+00
4.092990E+00	4.182840E+00	3.102080E+00
3.097760E+00	3.313140E+00	1.450650E+00
3.047400E+00	3.247020E+00	1.446380E+00
3.168030E+00	3.513730E+00	1.577780E+00
4.007760E+00	4.239040E+00	3.013190E+00
4.036830E+00	4.249190E+00	3.093500E+00
3.049500E+00	3.358550E+00	1.508930E+00
3.072270E+00	3.511610E+00	1.608520E+00
3.118760E+00	3.612970E+00	1.657600E+00
3.187150E+00	3.771590E+00	1.773030E+00
3.885010E+00	4.286960E+00	2.893970E+00
3.915750E+00	4.295480E+00	2.963780E+00
3.972660E+00	4.271660E+00	3.022310E+00
3.065800E+00	3.640860E+00	1.692230E+00
3.092320E+00	3.784530E+00	1.803680E+00
3.142130E+00	3.858210E+00	1.850890E+00
3.202980E+00	3.950740E+00	1.907560E+00
3.302700E+00	4.055880E+00	2.062990E+00
3.401430E+00	4.160720E+00	2.198480E+00
3.768890E+00	4.320290E+00	2.765380E+00
3.791590E+00	4.337000E+00	2.832730E+00
3.854710E+00	4.326100E+00	2.907230E+00
3.090870E+00	3.916440E+00	1.889930E+00
3.194250E+00	4.049280E+00	2.036040E+00
3.286450E+00	4.147980E+00	2.159020E+00
3.349530E+00	4.200090E+00	2.255910E+00
3.357260E+00	4.227410E+00	2.319000E+00
3.409660E+00	4.225580E+00	2.332800E+00
3.466190E+00	4.289030E+00	2.441360E+00
3.540640E+00	4.340960E+00	2.572320E+00
3.619660E+00	4.350350E+00	2.640630E+00
3.666720E+00	4.371000E+00	2.721290E+00
3.735020E+00	4.345530E+00	2.779270E+00
3.377750E+00	4.268430E+00	2.384810E+00
3.411600E+00	4.325300E+00	2.459570E+00
3.463850E+00	4.343900E+00	2.518560E+00
3.481310E+00	4.373040E+00	2.580760E+00
3.518530E+00	4.401330E+00	2.642760E+00
3.588980E+00	4.389250E+00	2.667520E+00
3.419250E+00	4.372800E+00	2.542120E+00
3.465700E+00	4.399080E+00	2.606940E+00
4.917180E+00	2.990620E+00	2.840090E+00
4.912330E+00	2.929970E+00	2.794840E+00
4.900640E+00	3.023660E+00	2.781840E+00
4.887620E+00	3.174570E+00	2.858660E+00
4.926810E+00	3.067740E+00	2.884570E+00
4.883060E+00	3.308220E+00	2.933080E+00
4.926190E+00	3.200930E+00	2.959670E+00
4.885910E+00	3.410090E+00	2.995810E+00
4.937410E+00	3.326010E+00	3.041850E+00
4.885620E+00	3.462790E+00	3.035370E+00
4.911930E+00	3.427330E+00	3.058400E+00
4.887060E+00	3.494700E+00	3.102970E+00
4.831090E+00	2.759660E+00	2.597820E+00
4.794820E+00	2.671790E+00	2.508080E+00
4.771670E+00	2.747180E+00	2.490150E+00
4.871860E+00	2.865050E+00	2.664460E+00
4.779890E+00	3.596190E+00	3.077690E+00
4.824610E+00	3.560910E+00	3.093970E+00
4.793340E+00	3.616080E+00	3.143030E+00
4.727850E+00	2.604470E+00	2.421560E+00
4.662790E+00	2.536840E+00	2.319350E+00
4.689500E+00	2.615070E+00	2.310770E+00
4.683300E+00	3.703870E+00	3.155980E+00
4.738640E+00	3.674860E+00	3.186880E+00
4.695490E+00	3.730160E+00	3.212350E+00
4.622300E+00	2.443050E+00	2.180750E+00
4.579750E+00	2.356180E+00	2.061180E+00
4.595290E+00	2.451320E+00	2.042570E+00
4.587600E+00	3.809190E+00	3.210250E+00
4.656410E+00	3.779650E+00	3.242550E+00
4.620440E+00	3.828760E+00	3.278290E+00
4.474980E+00	2.272690E+00	1.955270E+00
4.392040E+00	2.229240E+00	1.792370E+00
4.470020E+00	2.330390E+00	1.863760E+00
4.554570E+00	3.856100E+00	3.233690E+00
4.565040E+00	3.892530E+00	3.275860E+00
4.606680E+00	3.869840E+00	3.318090E+00
4.582000E+00	3.915110E+00	3.321720E+00
4.283030E+00	2.298070E+00	1.621700E+00
4.243510E+00	2.147610E+00	1.644380E+00
4.515390E+00	3.925950E+00	3.251590E+00
4.533290E+00	3.980500E+00	3.298140E+00
4.573760E+00	3.960030E+00	3.347020E+00
4.552300E+00	4.008310E+00	3.348070E+00
4.052780E+00	2.272730E+00	1.421400E+00
4.474270E+00	4.010700E+00	3.273100E+00
4.472930E+00	4.080380E+00	3.331030E+00
4.539660E+00	4.054520E+00	3.376850E+00
4.519850E+00	4.102010E+00	3.389240E+00
3.860270E+00	2.234640E+00	1.290530E+00
3.721260E+00	2.266830E+00	1.228240E+00
3.763660E+00	2.331150E+00	1.207410E+00
4.400760E+00	4.063560E+00	3.274040E+00
4.413500E+00	4.111970E+00	3.327840E+00
4.472770E+00	4.130220E+00	3.379750E+00
3.631260E+00	2.419410E+00	1.180480E+00
3.535640E+00	2.298130E+00	1.202170E+00
4.362570E+00	4.101670E+00	3.288470E+00
4.368670E+00	4.133020E+00	3.332570E+00
4.408470E+00	4.164670E+00	3.397600E+00
3.413960E+00	2.583770E+00	1.193650E+00
3.272930E+00	2.534730E+00	1.236140E+00
4.192740E+00	4.117740E+00	3.191720E+00
4.255810E+00	4.120220E+00	3.252830E+00
4.318250E+00	4.131020E+00	3.309350E+00
4.349160E+00	4.159200E+00	3.369670E+00
3.207120E+00	2.780510E+00	1.261330E+00
3.078140E+00	2.734700E+00	1.291990E+00
4.140270E+00	4.169230E+00	3.183760E+00
4.190810E+00	4.171570E+00	3.283590E+00
3.065310E+00	2.960860E+00	1.340070E+00
2.969680E+00	2.912510E+00	1.392390E+00
4.092790E+00	4.222590E+00	3.163820E+00
4.126390E+00	4.221270E+00	3.237730E+00
2.990640E+00	3.154330E+00	1.451260E+00
2.918890E+00	3.028770E+00	1.436740E+00
4.065200E+00	4.256230E+00	3.159420E+00
4.085140E+00	4.257180E+00	3.202780E+00
2.896170E+00	3.156840E+00	1.507960E+00
2.865710E+00	3.320420E+00	1.602270E+00
2.978590E+00	3.412640E+00	1.607130E+00
3.943380E+00	4.306540E+00	3.034470E+00
3.974700E+00	4.315380E+00	3.104100E+00
4.043770E+00	4.289200E+00	3.174210E+00
2.906680E+00	3.483910E+00	1.676770E+00
2.856660E+00	3.421280E+00	1.677040E+00
2.977450E+00	3.695430E+00	1.780130E+00
3.805740E+00	4.388070E+00	2.927480E+00
3.874640E+00	4.370570E+00	2.996450E+00
3.922020E+00	4.338120E+00	3.046920E+00
2.860460E+00	3.549110E+00	1.734300E+00
2.884700E+00	3.701300E+00	1.821610E+00
2.927670E+00	3.791100E+00	1.857650E+00
2.974810E+00	3.910120E+00	1.909880E+00
3.080760E+00	4.038850E+00	2.017070E+00
3.179500E+00	4.141520E+00	2.138870E+00
3.283170E+00	4.222090E+00	2.284810E+00
3.713090E+00	4.412420E+00	2.864430E+00
3.772910E+00	4.427440E+00	2.948190E+00
3.822730E+00	4.448020E+00	3.033940E+00
2.875320E+00	3.829190E+00	1.895230E+00
2.908280E+00	3.962870E+00	1.971560E+00
2.990440E+00	4.028210E+00	2.022540E+00
3.063550E+00	4.122280E+00	2.117770E+00
3.152570E+00	4.210650E+00	2.219350E+00
3.223750E+00	4.257460E+00	2.343750E+00
3.322040E+00	4.317450E+00	2.435760E+00
3.582200E+00	4.452390E+00	2.755930E+00
3.646390E+00	4.469160E+00	2.856310E+00
3.675930E+00	4.498230E+00	2.931260E+00
3.744510E+00	4.466770E+00	2.974200E+00
2.935950E+00	4.080310E+00	2.097170E+00
3.039030E+00	4.195060E+00	2.199330E+00
3.129480E+00	4.254850E+00	2.316690E+00
3.217130E+00	4.314930E+00	2.421470E+00
3.274990E+00	4.363520E+00	2.491860E+00
3.285210E+00	4.397330E+00	2.547610E+00
3.344430E+00	4.390560E+00	2.549440E+00
3.445200E+00	4.438510E+00	2.649770E+00
3.485700E+00	4.498120E+00	2.748730E+00
3.528200E+00	4.530780E+00	2.835220E+00
3.604120E+00	4.511920E+00	2.869370E+00
3.318210E+00	4.451770E+00	2.623000E+00
3.404710E+00	4.517440E+00	2.712520E+00
3.454580E+00	4.543130E+00	2.789460E+00
4.995920E+00	3.179160E+00	3.079300E+00
4.991380E+00	3.131890E+00	3.055500E+00
4.975880E+00	3.209660E+00	3.041840E+00
4.980020E+00	3.279170E+00	3.079360E+00
4.998750E+00	3.234010E+00	3.105390E+00
4.974020E+00	3.323780E+00	3.147510E+00
4.901320E+00	2.720400E+00	2.761390E+00
4.868380E+00	2.654290E+00	2.688390E+00
4.861830E+00	2.743970E+00	2.682330E+00
4.923460E+00	2.849280E+00	2.768740E+00
4.917670E+00	2.794190E+00	2.815840E+00
4.930070E+00	2.932090E+00	2.884370E+00
4.967340E+00	3.080640E+00	2.982330E+00
4.937360E+00	3.418750E+00	3.130910E+00
4.922180E+00	3.492060E+00	3.190710E+00
4.817700E+00	2.593580E+00	2.613270E+00
4.750020E+00	2.531310E+00	2.535570E+00
4.777980E+00	2.598950E+00	2.521220E+00
4.870110E+00	3.576430E+00	3.214460E+00
4.817180E+00	3.642080E+00	3.221460E+00
4.848260E+00	3.633710E+00	3.265160E+00
4.814810E+00	3.674970E+00	3.295420E+00
4.681440E+00	2.467170E+00	2.455800E+00
4.633710E+00	2.387240E+00	2.361130E+00
4.652910E+00	2.457030E+00	2.332670E+00
4.714030E+00	3.755290E+00	3.271380E+00
4.752750E+00	3.726370E+00	3.283090E+00
4.729990E+00	3.768420E+00	3.347330E+00
4.577520E+00	2.277680E+00	2.246120E+00
4.517590E+00	2.226520E+00	2.134020E+00
4.558530E+00	2.292930E+00	2.129790E+00
4.641110E+00	3.841020E+00	3.335610E+00
4.674180E+00	3.813920E+00	3.345080E+00
4.663180E+00	3.856510E+00	3.406090E+00
4.427620E+00	2.161890E+00	1.944410E+00
4.602030E+00	3.933050E+00	3.371660E+00
4.625350E+00	3.904560E+00	3.391610E+00
4.629660E+00	3.954970E+00	3.439090E+00
4.262190E+00	2.079000E+00	1.738260E+00
4.144830E+00	2.016800E+00	1.661890E+00
4.178670E+00	2.078040E+00	1.629140E+00
4.574910E+00	4.029680E+00	3.399630E+00
4.596780E+00	4.001240E+00	3.420100E+00
4.599860E+00	4.051780E+00	3.467350E+00
4.031840E+00	2.109230E+00	1.497370E+00
3.951460E+00	1.997160E+00	1.488320E+00
4.528410E+00	4.140330E+00	3.435550E+00
4.565340E+00	4.099050E+00	3.450460E+00
4.571410E+00	4.142620E+00	3.496830E+00
3.792600E+00	2.103060E+00	1.311580E+00
4.481650E+00	4.178340E+00	3.435430E+00
4.539150E+00	4.188860E+00	3.493290E+00
3.612070E+00	2.102410E+00	1.274370E+00
3.474780E+00	2.076970E+00	1.278510E+00
3.497790E+00	2.178110E+00	1.228400E+00
4.446880E+00	4.202250E+00	3.444440E+00
4.480410E+00	4.235110E+00	3.508400E+00
3.349530E+00	2.305690E+00	1.238780E+00
3.218030E+00	2.271690E+00	1.306760E+00
4.260870E+00	4.166970E+00	3.347120E+00
4.312500E+00	4.171250E+00	3.378830E+00
4.352970E+00	4.210960E+00	3.448660E+00
4.414140E+00	4.223340E+00	3.471430E+00
3.131720E+00	2.505500E+00	1.284740E+00
3.014250E+00	2.482760E+00	1.365110E+00
4.219810E+00	4.185550E+00	3.357400E+00
4.240770E+00	4.212470E+00	3.419580E+00
4.291630E+00	4.206110E+00	3.430280E+00
2.972690E+00	2.706120E+00	1.368300E+00
2.869380E+00	2.678850E+00	1.422760E+00
4.148790E+00	4.229300E+00	3.314090E+00
4.190090E+00	4.214880E+00	3.371760E+00
2.858830E+00	2.913930E+00	1.445150E+00
2.807390E+00	2.796880E+00	1.466210E+00
4.091090E+00	4.293700E+00	3.275820E+00
2.765820E+00	2.918360E+00	1.520010E+00
2.723450E+00	3.094070E+00	1.619650E+00
2.810050E+00	3.121270E+00	1.554800E+00
4.006150E+00	4.359270E+00	3.204250E+00
4.051980E+00	4.386420E+00	3.309670E+00
2.783640E+00	3.342060E+00	1.677080E+00
2.686430E+00	3.254750E+00	1.706040E+00
3.918040E+00	4.406110E+00	3.126110E+00
3.966800E+00	4.410770E+00	3.196530E+00
3.994710E+00	4.415960E+00	3.245850E+00
2.723940E+00	3.402020E+00	1.763640E+00
2.674380E+00	3.350130E+00	1.765660E+00
2.778260E+00	3.621450E+00	1.827970E+00
3.862970E+00	4.468560E+00	3.118570E+00
3.888860E+00	4.500060E+00	3.192710E+00
3.950800E+00	4.451350E+00	3.219240E+00
2.677370E+00	3.474480E+00	1.818710E+00
2.688660E+00	3.627530E+00	1.879140E+00
2.737070E+00	3.738120E+00	1.917480E+00
2.793190E+00	3.908530E+00	1.986180E+00
3.714620E+00	4.506770E+00	3.000650E+00
3.753270E+00	4.525070E+00	3.081670E+00
3.824310E+00	4.511970E+00	3.134660E+00
2.685000E+00	3.769560E+00	1.964790E+00
2.700750E+00	3.911580E+00	2.027780E+00
2.746410E+00	3.993640E+00	2.061300E+00
2.808090E+00	4.110810E+00	2.149980E+00
2.942200E+00	4.185490E+00	2.203860E+00
3.024070E+00	4.247920E+00	2.306310E+00
3.120160E+00	4.313830E+00	2.410160E+00
3.206590E+00	4.391700E+00	2.521520E+00
3.571510E+00	4.548280E+00	2.889020E+00
3.604650E+00	4.570020E+00	2.943730E+00
3.678550E+00	4.552740E+00	3.020230E+00
2.695010E+00	4.013400E+00	2.095710E+00
2.721950E+00	4.102880E+00	2.168410E+00
2.758910E+00	4.146680E+00	2.197670E+00
2.781170E+00	4.190190E+00	2.248720E+00
2.897730E+00	4.236730E+00	2.293260E+00
3.016800E+00	4.309910E+00	2.406180E+00
3.103140E+00	4.364130E+00	2.480490E+00
3.130440E+00	4.409870E+00	2.542800E+00
3.175110E+00	4.435120E+00	2.575100E+00
3.225400E+00	4.472160E+00	2.623790E+00
3.297870E+00	4.555590E+00	2.718230E+00
3.396040E+00	4.570710E+00	2.775830E+00
3.449320E+00	4.598570E+00	2.857890E+00
3.536180E+00	4.580600E+00	2.903150E+00
2.717390E+00	4.146980E+00	2.219160E+00
3.133820E+00	4.472400E+00	2.609790E+00
3.205600E+00	4.533520E+00	2.673630E+00
3.222010E+00	4.580850E+00	2.715440E+00
3.252960E+00	4.599720E+00	2.742750E+00
3.275510E+00	4.626050E+00	2.787470E+00
3.355730E+00	4.612890E+00	2.806890E+00
3.214260E+00	4.615370E+00	2.747980E+00
5.001780E+00	3.053060E+00	3.103920E+00
4.983390E+00	3.005460E+00	3.087350E+00
4.995270E+00	3.061270E+00	3.057330E+00
5.001630E+00	3.128750E+00	3.122710E+00
5.016450E+00	3.240020E+00	3.182700E+00
5.013420E+00	3.322550E+00	3.228390E+00
4.880000E+00	2.602690E+00	2.785430E+00
4.830810E+00	2.537500E+00	2.726650E+00
4.836380E+00	2.585350E+00	2.684620E+00
4.915930E+00	2.684760E+00	2.819520E+00
4.949400E+00	2.820650E+00	2.924560E+00
4.968400E+00	2.953040E+00	3.012070E+00
4.978560E+00	3.426610E+00	3.249860E+00
4.934700E+00	3.513500E+00	3.255880E+00
4.959090E+00	3.496390E+00	3.295770E+00
4.923500E+00	3.548290E+00	3.328250E+00
4.775400E+00	2.476870E+00	2.661770E+00
4.703610E+00	2.427650E+00	2.612720E+00
4.731820E+00	2.471260E+00	2.564800E+00
4.871010E+00	3.619900E+00	3.321620E+00
4.849460E+00	3.668020E+00	3.397180E+00
4.640690E+00	2.351950E+00	2.546580E+00
4.599420E+00	2.289700E+00	2.440190E+00
4.622090E+00	2.349010E+00	2.436020E+00
4.791790E+00	3.720420E+00	3.379700E+00
4.776070E+00	3.761990E+00	3.436040E+00
4.531270E+00	2.200030E+00	2.251360E+00
4.733770E+00	3.814220E+00	3.454130E+00
4.710900E+00	3.866400E+00	3.486180E+00
4.423540E+00	2.088130E+00	2.031350E+00
4.328970E+00	2.006800E+00	1.963800E+00
4.304800E+00	2.040960E+00	1.846180E+00
4.686520E+00	3.912470E+00	3.496300E+00
4.678170E+00	3.965700E+00	3.528600E+00
4.248820E+00	1.948020E+00	1.901400E+00
4.133250E+00	1.882360E+00	1.804980E+00
4.210930E+00	1.953240E+00	1.794640E+00
4.651470E+00	4.009520E+00	3.529520E+00
4.635690E+00	4.055030E+00	3.559350E+00
4.021470E+00	1.918760E+00	1.623580E+00
3.892110E+00	1.818050E+00	1.582550E+00
4.609690E+00	4.101240E+00	3.558320E+00
4.581250E+00	4.171120E+00	3.572750E+00
3.761190E+00	1.937870E+00	1.415180E+00
3.700250E+00	1.839330E+00	1.486040E+00
4.543360E+00	4.232430E+00	3.564870E+00
4.574410E+00	4.214730E+00	3.613460E+00
4.558610E+00	4.243390E+00	3.619070E+00
3.601420E+00	1.821670E+00	1.465630E+00
3.453530E+00	1.842810E+00	1.451170E+00
3.556520E+00	1.899610E+00	1.390440E+00
4.507380E+00	4.262620E+00	3.567020E+00
4.526560E+00	4.277920E+00	3.636220E+00
3.321800E+00	2.043580E+00	1.362660E+00
3.182660E+00	2.012060E+00	1.427140E+00
4.385920E+00	4.247390E+00	3.502330E+00
4.412160E+00	4.275640E+00	3.569350E+00
4.470100E+00	4.283190E+00	3.595290E+00
3.085740E+00	2.245600E+00	1.384180E+00
2.967550E+00	2.224600E+00	1.464910E+00
4.275020E+00	4.233440E+00	3.468750E+00
4.307390E+00	4.263370E+00	3.526930E+00
4.359850E+00	4.268910E+00	3.546140E+00
2.900910E+00	2.466850E+00	1.438470E+00
2.798090E+00	2.438280E+00	1.512450E+00
4.148610E+00	4.272930E+00	3.381810E+00
4.200620E+00	4.260320E+00	3.448980E+00
4.251110E+00	4.262240E+00	3.501380E+00
2.759590E+00	2.698160E+00	1.505800E+00
2.686610E+00	2.601460E+00	1.586010E+00
4.107220E+00	4.341170E+00	3.375670E+00
4.157510E+00	4.334580E+00	3.470370E+00
2.665090E+00	2.759580E+00	1.591750E+00
2.597240E+00	2.731390E+00	1.642710E+00
2.684540E+00	2.898690E+00	1.587890E+00
4.084370E+00	4.385800E+00	3.374030E+00
4.108010E+00	4.384210E+00	3.418820E+00
2.604920E+00	2.869350E+00	1.644970E+00
2.560600E+00	2.823940E+00	1.683180E+00
2.620920E+00	3.066270E+00	1.688740E+00
3.998630E+00	4.458390E+00	3.317290E+00
4.065580E+00	4.423760E+00	3.388280E+00
2.532520E+00	2.935910E+00	1.714040E+00
2.510750E+00	3.147910E+00	1.786560E+00
2.608290E+00	3.304210E+00	1.779490E+00
3.937760E+00	4.501480E+00	3.272880E+00
3.960330E+00	4.530580E+00	3.372750E+00
2.528360E+00	3.324900E+00	1.842290E+00
2.479260E+00	3.263320E+00	1.848540E+00
2.580730E+00	3.550380E+00	1.898630E+00
3.790770E+00	4.551530E+00	3.159160E+00
3.830010E+00	4.578920E+00	3.240050E+00
3.897000E+00	4.555620E+00	3.297400E+00
2.484230E+00	3.389340E+00	1.909340E+00
2.489690E+00	3.551010E+00	1.953370E+00
2.535290E+00	3.656170E+00	1.981010E+00
2.593140E+00	3.841660E+00	2.040800E+00
3.619260E+00	4.626430E+00	3.047370E+00
3.691350E+00	4.607840E+00	3.119840E+00
3.756700E+00	4.596370E+00	3.187620E+00
2.485370E+00	3.689810E+00	2.025160E+00
2.504890E+00	3.846220E+00	2.087040E+00
2.550950E+00	3.933530E+00	2.106820E+00
2.620490E+00	4.056370E+00	2.169220E+00
2.808730E+00	4.253710E+00	2.326890E+00
2.904790E+00	4.311780E+00	2.407740E+00
3.023830E+00	4.390140E+00	2.523430E+00
3.509800E+00	4.657890E+00	2.977900E+00
3.577160E+00	4.672440E+00	3.071250E+00
3.629550E+00	4.690350E+00	3.150430E+00
2.503740E+00	3.957200E+00	2.147360E+00
2.540480E+00	4.069640E+00	2.221770E+00
2.601530E+00	4.128150E+00	2.252860E+00
2.691180E+00	4.196980E+00	2.292810E+00
2.782270E+00	4.297500E+00	2.397700E+00
2.884170E+00	4.364080E+00	2.499460E+00
2.950140E+00	4.427300E+00	2.572330E+00
3.034970E+00	4.482490E+00	2.623070E+00
3.131990E+00	4.574290E+00	2.702500E+00
3.346290E+00	4.689500E+00	2.886360E+00
3.423210E+00	4.717650E+00	2.962420E+00
3.444220E+00	4.744690E+00	3.029730E+00
3.534580E+00	4.717260E+00	3.095240E+00
2.558690E+00	4.162800E+00	2.308160E+00
2.658910E+00	4.273840E+00	2.393700E+00
2.764930E+00	4.347020E+00	2.493940E+00
2.856820E+00	4.420130E+00	2.574580E+00
2.940550E+00	4.492270E+00	2.632610E+00
3.020360E+00	4.545650E+00	2.683460E+00
3.048820E+00	4.601700E+00	2.733250E+00
3.103960E+00	4.632480E+00	2.756760E+00
3.187810E+00	4.666300E+00	2.801680E+00
3.233510E+00	4.734130E+00	2.880050E+00
3.280490E+00	4.765520E+00	2.943560E+00
3.370260E+00	4.751490E+00	2.972090E+00
3.058930E+00	4.669160E+00	2.796150E+00
3.150580E+00	4.741950E+00	2.866180E+00
3.208990E+00	4.769730E+00	2.907800E+00
4.986660E+00	2.700330E+00	3.028430E+00
4.968970E+00	2.652680E+00	2.990480E+00
4.966700E+00	2.719320E+00	2.964480E+00
4.986210E+00	2.844580E+00	3.030150E+00
4.983560E+00	2.767220E+00	3.070930E+00
4.987040E+00	2.935660E+00	3.085550E+00
5.000730E+00	2.871850E+00	3.121570E+00
4.993780E+00	3.007100E+00	3.160670E+00
5.035130E+00	3.123740E+00	3.221990E+00
5.051920E+00	3.245970E+00	3.277360E+00
5.031970E+00	3.342480E+00	3.290130E+00
5.061670E+00	3.305820E+00	3.338690E+00
5.027710E+00	3.389320E+00	3.363680E+00
4.854320E+00	2.506970E+00	2.844930E+00
4.813090E+00	2.441640E+00	2.806340E+00
4.811120E+00	2.479490E+00	2.745450E+00
4.891780E+00	2.593730E+00	2.877520E+00
4.976270E+00	3.480220E+00	3.351280E+00
4.945420E+00	3.539010E+00	3.428890E+00
4.731390E+00	2.391050E+00	2.773860E+00
4.669610E+00	2.359640E+00	2.707200E+00
4.697370E+00	2.399300E+00	2.684880E+00
4.898860E+00	3.605930E+00	3.410440E+00
4.881240E+00	3.656380E+00	3.467240E+00
4.613120E+00	2.275000E+00	2.546950E+00
4.837840E+00	3.724910E+00	3.491490E+00
4.794410E+00	3.779540E+00	3.494490E+00
4.819150E+00	3.770880E+00	3.532380E+00
4.797400E+00	3.808650E+00	3.557880E+00
4.502200E+00	2.164190E+00	2.349230E+00
4.445680E+00	2.067580E+00	2.272890E+00
4.430910E+00	2.084760E+00	2.162250E+00
4.723930E+00	3.885710E+00	3.527730E+00
4.752890E+00	3.858430E+00	3.544570E+00
4.739810E+00	3.896700E+00	3.585020E+00
4.386830E+00	1.993850E+00	2.199520E+00
4.301880E+00	1.924140E+00	2.111670E+00
4.321960E+00	1.954490E+00	2.033730E+00
4.686270E+00	3.982450E+00	3.575430E+00
4.716450E+00	3.949640E+00	3.615880E+00
4.689450E+00	3.998410E+00	3.629510E+00
4.216390E+00	1.850790E+00	2.029900E+00
4.075950E+00	1.785390E+00	1.936970E+00
4.175590E+00	1.859770E+00	1.943160E+00
4.638480E+00	4.068600E+00	3.606840E+00
4.661100E+00	4.040100E+00	3.636660E+00
4.642340E+00	4.085620E+00	3.665110E+00
3.972760E+00	1.775270E+00	1.741930E+00
3.838330E+00	1.700690E+00	1.744720E+00
4.594990E+00	4.185550E+00	3.645990E+00
4.614860E+00	4.136300E+00	3.655670E+00
4.618990E+00	4.179480E+00	3.707030E+00
3.707420E+00	1.757140E+00	1.578150E+00
3.653520E+00	1.683880E+00	1.648000E+00
4.585990E+00	4.243420E+00	3.684080E+00
3.559400E+00	1.667280E+00	1.636840E+00
3.408480E+00	1.683150E+00	1.631050E+00
3.514570E+00	1.724900E+00	1.561250E+00
4.559600E+00	4.298660E+00	3.689500E+00
4.581960E+00	4.300810E+00	3.724640E+00
4.566210E+00	4.323940E+00	3.720520E+00
3.285790E+00	1.825580E+00	1.515670E+00
3.143230E+00	1.806550E+00	1.584850E+00
4.438070E+00	4.307160E+00	3.628460E+00
4.472880E+00	4.334200E+00	3.693540E+00
4.538450E+00	4.329160E+00	3.708110E+00
3.049310E+00	1.998450E+00	1.509800E+00
2.929980E+00	1.986770E+00	1.599560E+00
4.334220E+00	4.290860E+00	3.592340E+00
4.360550E+00	4.320870E+00	3.655710E+00
4.411880E+00	4.328780E+00	3.671980E+00
2.856840E+00	2.203930E+00	1.547290E+00
2.754530E+00	2.176960E+00	1.631990E+00
4.211230E+00	4.304750E+00	3.530020E+00
4.254960E+00	4.320390E+00	3.608030E+00
4.310440E+00	4.316620E+00	3.636720E+00
2.714480E+00	2.396730E+00	1.602970E+00
2.624000E+00	2.364910E+00	1.681520E+00
4.187570E+00	4.336850E+00	3.540920E+00
4.206260E+00	4.342390E+00	3.583920E+00
2.600810E+00	2.568060E+00	1.659660E+00
2.516200E+00	2.536200E+00	1.741730E+00
4.114570E+00	4.431590E+00	3.481300E+00
4.170360E+00	4.380240E+00	3.558500E+00
2.505960E+00	2.755360E+00	1.728230E+00
2.423250E+00	2.670910E+00	1.791590E+00
4.032600E+00	4.489680E+00	3.427340E+00
4.078100E+00	4.515110E+00	3.538810E+00
2.415750E+00	2.798200E+00	1.798990E+00
2.380570E+00	2.749220E+00	1.828950E+00
2.426920E+00	2.959410E+00	1.796070E+00
3.993980E+00	4.534440E+00	3.430480E+00
4.018810E+00	4.542350E+00	3.481350E+00
2.353080E+00	2.847270E+00	1.848830E+00
2.317950E+00	3.048520E+00	1.909020E+00
2.415150E+00	3.214170E+00	1.876780E+00
3.865930E+00	4.596840E+00	3.327000E+00
3.907720E+00	4.611180E+00	3.415220E+00
3.974060E+00	4.572460E+00	3.459550E+00
2.323120E+00	3.259210E+00	1.947910E+00
2.236950E+00	3.205590E+00	1.978140E+00
2.396950E+00	3.474930E+00	1.984780E+00
3.705670E+00	4.665570E+00	3.209630E+00
3.762460E+00	4.666930E+00	3.311890E+00
3.836160E+00	4.637250E+00	3.365960E+00
2.278820E+00	3.375740E+00	2.012710E+00
2.215060E+00	3.315200E+00	2.029920E+00
2.305460E+00	3.548160E+00	2.050240E+00
2.401320E+00	3.767960E+00	2.113780E+00
3.672600E+00	4.705260E+00	3.220270E+00
3.697020E+00	4.709990E+00	3.269870E+00
2.220590E+00	3.465420E+00	2.084830E+00
2.283900E+00	3.649490E+00	2.115880E+00
2.314100E+00	3.786050E+00	2.173150E+00
2.361460E+00	3.877550E+00	2.187570E+00
2.433610E+00	4.006610E+00	2.227870E+00
3.464790E+00	4.787930E+00	3.123090E+00
3.560380E+00	4.762560E+00	3.189860E+00
3.643130E+00	4.742900E+00	3.245000E+00
2.308330E+00	3.929320E+00	2.238700E+00
2.374420E+00	4.064950E+00	2.301980E+00
2.389080E+00	4.132120E+00	2.356600E+00
2.454040E+00	4.145960E+00	2.338800E+00
2.543220E+00	4.251140E+00	2.409210E+00
2.649630E+00	4.331340E+00	2.502280E+00
2.751320E+00	4.408430E+00	2.582730E+00
2.840380E+00	4.491800E+00	2.643360E+00
2.939130E+00	4.581200E+00	2.727030E+00
3.339770E+00	4.815070E+00	3.062780E+00
3.416880E+00	4.836570E+00	3.139450E+00
3.478120E+00	4.844700E+00	3.230650E+00
2.426960E+00	4.214830E+00	2.423440E+00
2.535570E+00	4.318650E+00	2.511320E+00
2.643960E+00	4.399070E+00	2.596480E+00
2.739450E+00	4.483990E+00	2.657060E+00
2.822730E+00	4.543540E+00	2.710900E+00
2.852200E+00	4.595140E+00	2.763680E+00
2.900150E+00	4.628910E+00	2.781420E+00
2.955820E+00	4.678470E+00	2.809950E+00
3.052540E+00	4.752050E+00	2.874390E+00
3.180110E+00	4.806070E+00	2.955910E+00
3.225300E+00	4.860210E+00	3.065140E+00
3.282080E+00	4.903620E+00	3.155380E+00
3.377100E+00	4.880290E+00	3.174930E+00
2.857140E+00	4.665280E+00	2.820310E+00
2.946740E+00	4.754540E+00	2.877680E+00
3.045430E+00	4.815100E+00	2.957260E+00
3.131180E+00	4.868780E+00	3.039870E+00
3.191230E+00	4.911420E+00	3.111710E+00
4.908250E+00	2.498330E+00	3.029550E+00
4.869380E+00	2.451540E+00	2.972690E+00
4.881830E+00	2.509970E+00	2.936950E+00
4.946100E+00	2.596870E+00	2.992650E+00
4.948620E+00	2.565330E+00	3.061460E+00
4.990680E+00	2.667400E+00	3.086370E+00
4.998520E+00	2.786960E+00	3.166740E+00
5.030090E+00	2.892340E+00	3.216330E+00
5.034650E+00	3.010440E+00	3.273330E+00
5.069100E+00	3.116910E+00	3.319740E+00
5.077650E+00	3.219390E+00	3.369590E+00
5.082340E+00	3.305700E+00	3.408980E+00
5.060790E+00	3.383890E+00	3.464380E+00
4.831700E+00	2.405270E+00	2.964960E+00
4.769880E+00	2.381630E+00	2.901420E+00
4.804900E+00	2.412370E+00	2.876170E+00
5.005460E+00	3.467480E+00	3.441060E+00
4.980830E+00	3.527280E+00	3.518140E+00
4.678050E+00	2.346740E+00	2.801210E+00
4.924990E+00	3.602800E+00	3.504640E+00
4.890410E+00	3.663970E+00	3.529700E+00
4.918900E+00	3.632580E+00	3.577630E+00
4.887410E+00	3.694390E+00	3.603090E+00
4.594260E+00	2.239430E+00	2.634760E+00
4.526070E+00	2.160560E+00	2.572350E+00
4.520390E+00	2.161130E+00	2.464070E+00
4.841430E+00	3.760150E+00	3.584220E+00
4.832550E+00	3.799430E+00	3.634970E+00
4.481270E+00	2.094510E+00	2.516310E+00
4.424240E+00	2.009430E+00	2.425930E+00
4.431720E+00	2.041490E+00	2.353940E+00
4.799470E+00	3.859320E+00	3.657930E+00
4.762430E+00	3.911360E+00	3.660310E+00
4.795650E+00	3.909100E+00	3.704920E+00
4.776710E+00	3.949450E+00	3.725810E+00
4.344510E+00	1.924150E+00	2.320030E+00
4.268780E+00	1.842000E+00	2.236860E+00
4.281530E+00	1.879070E+00	2.168410E+00
4.699030E+00	4.025250E+00	3.697580E+00
4.730950E+00	3.993680E+00	3.706630E+00
4.727670E+00	4.030310E+00	3.759280E+00
4.164710E+00	1.779140E+00	2.168850E+00
4.017370E+00	1.698080E+00	2.063800E+00
4.121540E+00	1.779410E+00	2.074120E+00
4.687950E+00	4.064310E+00	3.744270E+00
3.923360E+00	1.677370E+00	1.890930E+00
3.819110E+00	1.631800E+00	1.916540E+00
4.657860E+00	4.130630E+00	3.769500E+00
4.636400E+00	4.209730E+00	3.783100E+00
3.683190E+00	1.590930E+00	1.870240E+00
3.557380E+00	1.555870E+00	1.876500E+00
3.589650E+00	1.588700E+00	1.805750E+00
3.661420E+00	1.627220E+00	1.752590E+00
4.610990E+00	4.276530E+00	3.770680E+00
4.641490E+00	4.249390E+00	3.843050E+00
4.620280E+00	4.297700E+00	3.833960E+00
3.463620E+00	1.608740E+00	1.755300E+00
3.319460E+00	1.580870E+00	1.808720E+00
4.577600E+00	4.340390E+00	3.785990E+00
3.234760E+00	1.669520E+00	1.684280E+00
3.093960E+00	1.660480E+00	1.765670E+00
4.524110E+00	4.367960E+00	3.759000E+00
4.533840E+00	4.399860E+00	3.845290E+00
3.009130E+00	1.803520E+00	1.669500E+00
2.886290E+00	1.796540E+00	1.756820E+00
4.392020E+00	4.357960E+00	3.714020E+00
4.421860E+00	4.386740E+00	3.777060E+00
4.478890E+00	4.392880E+00	3.800560E+00
2.814340E+00	1.971810E+00	1.682430E+00
2.712170E+00	1.956180E+00	1.777500E+00
4.290430E+00	4.349350E+00	3.676780E+00
4.326520E+00	4.386890E+00	3.738330E+00
4.374580E+00	4.386420E+00	3.758310E+00
2.663020E+00	2.156440E+00	1.721380E+00
2.559370E+00	2.130460E+00	1.805010E+00
4.207180E+00	4.395420E+00	3.651060E+00
4.267890E+00	4.389380E+00	3.709940E+00
2.533170E+00	2.335130E+00	1.766270E+00
2.450850E+00	2.306710E+00	1.862210E+00
4.143770E+00	4.460940E+00	3.600530E+00
4.183600E+00	4.482680E+00	3.708490E+00
2.431050E+00	2.499820E+00	1.821200E+00
2.352160E+00	2.470670E+00	1.902340E+00
4.110730E+00	4.510600E+00	3.605850E+00
4.132400E+00	4.513670E+00	3.658060E+00
2.338040E+00	2.672600E+00	1.870560E+00
2.295090E+00	2.578130E+00	1.928960E+00
4.016640E+00	4.594530E+00	3.581390E+00
4.089500E+00	4.548690E+00	3.634440E+00
2.241590E+00	2.680550E+00	1.947120E+00
2.174000E+00	2.837830E+00	1.986630E+00
2.266670E+00	2.853340E+00	1.919520E+00
3.958130E+00	4.620650E+00	3.506140E+00
3.965300E+00	4.644420E+00	3.568670E+00
2.203110E+00	3.025280E+00	1.977070E+00
2.111890E+00	2.992470E+00	2.044150E+00
3.805170E+00	4.679520E+00	3.403180E+00
3.856130E+00	4.698930E+00	3.488250E+00
3.928290E+00	4.667540E+00	3.533740E+00
2.143480E+00	3.225850E+00	2.051370E+00
2.049020E+00	3.126900E+00	2.109190E+00
3.686870E+00	4.756540E+00	3.352840E+00
3.769880E+00	4.726970E+00	3.433490E+00
2.060630E+00	3.263870E+00	2.127460E+00
2.010310E+00	3.209210E+00	2.143140E+00
2.112880E+00	3.443910E+00	2.154650E+00
2.209450E+00	3.696620E+00	2.188500E+00
3.584780E+00	4.805490E+00	3.304840E+00
3.633480E+00	4.834450E+00	3.422290E+00
2.013090E+00	3.323040E+00	2.177810E+00
2.033740E+00	3.494740E+00	2.211130E+00
2.096100E+00	3.615050E+00	2.209420E+00
2.135150E+00	3.756190E+00	2.259960E+00
2.206860E+00	3.906410E+00	2.281740E+00
2.301440E+00	4.086820E+00	2.359050E+00
3.525420E+00	4.847980E+00	3.314800E+00
3.554830E+00	4.856660E+00	3.373140E+00
2.030140E+00	3.661760E+00	2.269790E+00
2.113350E+00	3.878190E+00	2.325230E+00
2.188900E+00	4.005800E+00	2.354420E+00
2.222500E+00	4.094380E+00	2.409370E+00
2.273700E+00	4.147240E+00	2.427660E+00
2.333310E+00	4.209930E+00	2.463860E+00
2.430350E+00	4.303140E+00	2.531180E+00
2.535670E+00	4.389510E+00	2.608750E+00
2.634860E+00	4.476550E+00	2.675740E+00
2.740700E+00	4.566110E+00	2.764720E+00
3.338860E+00	4.917920E+00	3.220680E+00
3.395790E+00	4.928860E+00	3.303870E+00
3.491260E+00	4.888820E+00	3.347940E+00
2.231550E+00	4.180980E+00	2.480030E+00
2.326960E+00	4.290510E+00	2.550890E+00
2.430010E+00	4.375690E+00	2.625400E+00
2.530650E+00	4.463500E+00	2.694270E+00
2.618060E+00	4.527680E+00	2.746380E+00
2.652290E+00	4.576950E+00	2.799570E+00
2.705170E+00	4.608600E+00	2.819720E+00
2.760040E+00	4.662680E+00	2.843210E+00
2.847400E+00	4.749810E+00	2.894390E+00
2.940990E+00	4.814450E+00	2.964220E+00
3.031800E+00	4.869080E+00	3.046120E+00
3.112950E+00	4.925220E+00	3.117680E+00
3.195210E+00	4.962760E+00	3.217770E+00
3.296400E+00	4.949130E+00	3.268610E+00
2.659230E+00	4.642420E+00	2.855450E+00
2.749730E+00	4.737460E+00	2.910050E+00
2.843810E+00	4.807430E+00	2.985730E+00
2.938470E+00	4.867340E+00	3.057940E+00
3.025200E+00	4.924800E+00	3.125450E+00
3.095740E+00	4.960230E+00	3.194450E+00
4.880690E+00	2.453830E+00	3.062330E+00
4.937590E+00	2.519700E+00	3.112900E+00
5.000880E+00	2.601400E+00	3.200420E+00
5.019990E+00	2.710600E+00	3.210410E+00
5.022670E+00	2.808260E+00	3.272700E+00
5.050610E+00	2.905560E+00	3.318140E+00
5.058190E+00	3.010430E+00	3.373200E+00
5.100330E+00	3.107760E+00	3.410690E+00
5.100770E+00	3.206720E+00	3.457740E+00
5.108920E+00	3.295430E+00	3.497390E+00
5.090920E+00	3.369600E+00	3.553760E+00
4.772290E+00	2.369840E+00	2.972180E+00
4.840930E+00	2.402260E+00	3.024500E+00
5.041450E+00	3.453430E+00	3.530390E+00
5.013070E+00	3.509190E+00	3.603000E+00
4.665690E+00	2.316950E+00	2.927700E+00
4.608560E+00	2.239670E+00	2.855380E+00
4.613340E+00	2.237560E+00	2.748410E+00
4.957740E+00	3.575480E+00	3.594160E+00
4.937450E+00	3.631820E+00	3.649060E+00
4.924800E+00	3.693250E+00	3.698600E+00
4.569790E+00	2.195040E+00	2.850890E+00
4.502000E+00	2.101650E+00	2.729930E+00
4.515570E+00	2.139100E+00	2.660220E+00
4.880370E+00	3.759430E+00	3.676560E+00
4.854930E+00	3.814520E+00	3.690480E+00
4.894490E+00	3.800530E+00	3.738970E+00
4.867900E+00	3.846950E+00	3.746180E+00
4.446690E+00	2.025340E+00	2.636630E+00
4.384340E+00	1.935350E+00	2.534370E+00
4.410900E+00	1.968290E+00	2.481130E+00
4.838750E+00	3.906960E+00	3.775530E+00
4.811410E+00	3.957820E+00	3.808870E+00
4.313010E+00	1.849840E+00	2.449110E+00
4.225580E+00	1.787760E+00	2.391330E+00
4.241550E+00	1.816870E+00	2.308510E+00
4.772030E+00	4.000110E+00	3.803530E+00
4.732340E+00	4.049290E+00	3.842800E+00
4.107620E+00	1.720740E+00	2.318420E+00
3.965110E+00	1.618590E+00	2.226710E+00
4.063710E+00	1.695930E+00	2.207440E+00
4.695870E+00	4.086040E+00	3.829330E+00
4.715200E+00	4.078870E+00	3.882580E+00
4.698760E+00	4.115420E+00	3.898210E+00
3.812790E+00	1.606260E+00	2.032950E+00
3.762370E+00	1.554280E+00	2.122920E+00
4.654890E+00	4.211980E+00	3.854070E+00
4.669410E+00	4.173660E+00	3.870280E+00
4.679100E+00	4.230880E+00	3.923540E+00
3.664200E+00	1.512360E+00	2.108570E+00
3.523270E+00	1.486040E+00	2.096940E+00
3.620640E+00	1.528210E+00	2.019130E+00
4.617020E+00	4.338760E+00	3.883850E+00
4.652390E+00	4.288360E+00	3.904830E+00
4.658790E+00	4.339860E+00	3.952640E+00
3.410930E+00	1.527330E+00	1.949010E+00
3.275970E+00	1.489210E+00	2.022740E+00
4.581870E+00	4.388480E+00	3.878300E+00
4.629380E+00	4.404500E+00	3.963300E+00
3.182390E+00	1.560870E+00	1.886040E+00
3.054710E+00	1.545280E+00	1.980140E+00
4.560550E+00	4.418420E+00	3.888080E+00
4.581810E+00	4.429300E+00	3.928020E+00
2.965420E+00	1.647870E+00	1.854740E+00
2.847840E+00	1.634140E+00	1.951980E+00
4.446940E+00	4.412530E+00	3.842190E+00
4.478800E+00	4.435910E+00	3.909840E+00
4.543930E+00	4.441080E+00	3.923690E+00
2.771900E+00	1.780460E+00	1.850740E+00
2.672240E+00	1.765870E+00	1.955090E+00
4.353770E+00	4.413900E+00	3.805210E+00
4.378390E+00	4.436120E+00	3.870270E+00
4.423720E+00	4.431860E+00	3.883910E+00
2.609710E+00	1.935930E+00	1.871470E+00
2.510730E+00	1.908720E+00	1.968970E+00
4.233280E+00	4.446420E+00	3.746690E+00
4.276030E+00	4.456250E+00	3.827720E+00
4.329990E+00	4.442510E+00	3.853320E+00
2.475730E+00	2.107410E+00	1.909800E+00
2.382600E+00	2.079180E+00	1.998300E+00
4.213810E+00	4.482720E+00	3.766150E+00
4.230390E+00	4.487160E+00	3.809490E+00
2.364310E+00	2.285970E+00	1.950930E+00
2.275980E+00	2.255630E+00	2.036670E+00
4.136320E+00	4.574550E+00	3.741060E+00
4.197340E+00	4.522730E+00	3.795200E+00
2.252810E+00	2.474510E+00	1.987270E+00
2.209800E+00	2.368300E+00	2.055990E+00
4.073450E+00	4.595390E+00	3.678060E+00
4.087910E+00	4.622390E+00	3.726630E+00
2.157780E+00	2.478500E+00	2.077130E+00
2.081790E+00	2.635240E+00	2.099770E+00
2.160480E+00	2.654470E+00	2.016860E+00
3.965320E+00	4.693920E+00	3.657910E+00
4.043130E+00	4.643650E+00	3.700230E+00
2.096640E+00	2.809150E+00	2.065200E+00
2.010960E+00	2.778010E+00	2.141380E+00
3.906160E+00	4.710330E+00	3.593060E+00
3.912470E+00	4.738070E+00	3.653000E+00
2.021600E+00	2.953500E+00	2.115470E+00
1.926570E+00	2.916740E+00	2.174700E+00
3.713110E+00	4.797030E+00	3.465190E+00
3.785010E+00	4.785810E+00	3.571320E+00
3.868550E+00	4.751160E+00	3.623360E+00
1.953520E+00	3.132480E+00	2.169990E+00
1.893140E+00	3.023800E+00	2.210600E+00
3.679440E+00	4.836350E+00	3.483370E+00
3.709320E+00	4.833350E+00	3.532800E+00
1.867370E+00	3.151760E+00	2.230510E+00
1.861900E+00	3.289350E+00	2.273160E+00
1.940260E+00	3.393690E+00	2.246220E+00
3.547740E+00	4.915950E+00	3.465560E+00
3.653540E+00	4.870860E+00	3.516190E+00
1.866120E+00	3.432580E+00	2.311800E+00
1.866600E+00	3.580280E+00	2.342200E+00
1.928460E+00	3.617090E+00	2.313310E+00
2.012020E+00	3.825920E+00	2.363450E+00
2.102870E+00	4.032580E+00	2.422250E+00
3.462860E+00	4.940820E+00	3.393930E+00
3.472430E+00	4.966200E+00	3.445450E+00
1.897430E+00	3.742460E+00	2.394280E+00
1.974540E+00	3.934830E+00	2.419330E+00
2.005750E+00	4.035380E+00	2.466830E+00
2.062590E+00	4.094430E+00	2.485580E+00
2.126520E+00	4.165860E+00	2.516710E+00
2.223840E+00	4.271710E+00	2.574080E+00
2.322600E+00	4.363210E+00	2.642080E+00
2.425820E+00	4.447570E+00	2.713730E+00
2.530090E+00	4.549380E+00	2.792590E+00
3.251270E+00	4.983480E+00	3.308090E+00
3.306460E+00	5.002200E+00	3.387720E+00
3.415350E+00	4.984240E+00	3.417110E+00
2.013440E+00	4.128450E+00	2.531970E+00
2.114130E+00	4.249680E+00	2.597440E+00
2.213220E+00	4.346540E+00	2.661400E+00
2.318270E+00	4.432940E+00	2.732480E+00
2.408460E+00	4.501700E+00	2.778000E+00
2.440340E+00	4.554190E+00	2.825060E+00
2.492090E+00	4.587720E+00	2.845210E+00
2.553350E+00	4.639450E+00	2.877480E+00
2.649950E+00	4.725740E+00	2.933850E+00
2.747310E+00	4.795900E+00	3.005820E+00
2.845790E+00	4.862680E+00	3.079150E+00
2.942480E+00	4.923270E+00	3.143350E+00
3.028170E+00	4.962080E+00	3.218870E+00
3.102740E+00	4.995790E+00	3.292590E+00
3.199080E+00	5.013490E+00	3.337660E+00
2.445190E+00	4.615810E+00	2.887060E+00
2.542720E+00	4.714300E+00	2.958330E+00
2.647580E+00	4.792030E+00	3.028820E+00
2.750670E+00	4.852270E+00	3.096870E+00
2.853050E+00	4.916590E+00	3.174740E+00
2.959240E+00	4.964710E+00	3.251870E+00
3.030110E+00	4.987970E+00	3.289320E+00
5.021140E+00	2.570650E+00	3.322650E+00
5.002490E+00	2.538540E+00	3.309320E+00
5.007750E+00	2.561890E+00	3.273380E+00
5.025670E+00	2.612800E+00	3.320050E+00
4.874310E+00	2.423460E+00	3.230370E+00
4.819790E+00	2.380180E+00	3.181570E+00
4.843630E+00	2.407870E+00	3.110430E+00
4.938870E+00	2.496060E+00	3.221800E+00
5.035810E+00	2.716830E+00	3.335130E+00
5.038310E+00	2.831200E+00	3.360250E+00
5.078170E+00	2.905410E+00	3.409060E+00
5.088110E+00	3.007440E+00	3.471530E+00
5.125590E+00	3.105880E+00	3.506460E+00
5.121380E+00	3.200900E+00	3.546680E+00
5.129150E+00	3.285920E+00	3.585690E+00
5.116430E+00	3.359880E+00	3.639510E+00
4.766290E+00	2.353270E+00	3.206570E+00
4.702220E+00	2.333180E+00	3.144630E+00
4.738870E+00	2.353760E+00	3.085320E+00
5.073530E+00	3.440480E+00	3.612100E+00
5.052120E+00	3.494660E+00	3.663270E+00
4.646310E+00	2.270000E+00	3.036890E+00
5.001550E+00	3.566540E+00	3.693110E+00
4.962310E+00	3.640120E+00	3.718270E+00
4.960170E+00	3.680200E+00	3.760340E+00
4.518140E+00	2.104510E+00	2.892160E+00
4.476190E+00	2.034180E+00	2.846530E+00
4.477410E+00	2.045290E+00	2.749860E+00
4.555300E+00	2.162490E+00	2.913810E+00
4.940820E+00	3.747550E+00	3.782230E+00
4.917510E+00	3.818070E+00	3.806710E+00
4.891270E+00	3.863110E+00	3.814930E+00
4.926380E+00	3.845330E+00	3.864100E+00
4.894670E+00	3.891790E+00	3.882610E+00
4.367970E+00	1.861620E+00	2.721950E+00
4.284100E+00	1.792770E+00	2.656620E+00
4.335250E+00	1.842390E+00	2.635750E+00
4.364890E+00	1.896760E+00	2.598500E+00
4.416930E+00	1.928060E+00	2.771640E+00
4.810730E+00	3.977230E+00	3.866350E+00
4.845090E+00	3.940810E+00	3.870000E+00
4.837280E+00	3.974790E+00	3.922970E+00
4.194910E+00	1.751950E+00	2.464280E+00
4.135280E+00	1.706240E+00	2.514250E+00
4.792410E+00	4.015530E+00	3.914320E+00
4.047860E+00	1.634700E+00	2.469620E+00
3.913670E+00	1.561540E+00	2.423810E+00
4.007430E+00	1.617200E+00	2.370240E+00
4.752930E+00	4.076000E+00	3.951690E+00
4.732910E+00	4.125880E+00	3.978640E+00
3.763970E+00	1.531470E+00	2.233020E+00
3.712700E+00	1.476140E+00	2.319080E+00
4.721220E+00	4.179250E+00	3.982140E+00
4.723620E+00	4.242600E+00	4.008800E+00
3.615430E+00	1.438430E+00	2.316680E+00
3.475810E+00	1.401910E+00	2.314470E+00
3.573010E+00	1.454770E+00	2.231850E+00
4.707100E+00	4.300190E+00	4.007970E+00
4.687950E+00	4.382080E+00	4.025750E+00
3.366160E+00	1.434850E+00	2.164060E+00
3.237480E+00	1.390860E+00	2.248310E+00
4.668370E+00	4.427520E+00	4.020640E+00
4.686680E+00	4.430810E+00	4.058050E+00
4.673750E+00	4.450100E+00	4.054760E+00
3.144690E+00	1.460540E+00	2.113600E+00
3.023430E+00	1.425190E+00	2.206060E+00
4.585160E+00	4.475930E+00	4.015510E+00
4.647520E+00	4.457160E+00	4.038850E+00
2.933500E+00	1.518830E+00	2.072910E+00
2.827850E+00	1.494550E+00	2.178380E+00
4.526380E+00	4.472120E+00	3.978520E+00
4.531410E+00	4.492670E+00	4.032970E+00
2.739220E+00	1.609660E+00	2.052630E+00
2.643790E+00	1.586210E+00	2.159450E+00
4.407840E+00	4.459370E+00	3.925370E+00
4.437450E+00	4.475510E+00	3.967300E+00
4.485840E+00	4.493730E+00	4.028740E+00
2.569030E+00	1.737410E+00	2.052750E+00
2.478770E+00	1.706290E+00	2.159770E+00
4.307670E+00	4.476600E+00	3.899560E+00
4.345930E+00	4.506810E+00	3.963380E+00
4.398960E+00	4.492630E+00	3.974550E+00
2.417690E+00	1.878110E+00	2.065200E+00
2.329100E+00	1.846620E+00	2.167500E+00
4.225260E+00	4.546190E+00	3.897330E+00
4.286730E+00	4.518890E+00	3.939330E+00
2.293710E+00	2.055270E+00	2.098800E+00
2.199900E+00	2.013350E+00	2.199070E+00
4.179870E+00	4.571990E+00	3.838330E+00
4.185690E+00	4.596090E+00	3.887070E+00
2.171280E+00	2.263210E+00	2.137000E+00
2.091510E+00	2.155080E+00	2.228030E+00
4.091410E+00	4.665670E+00	3.791070E+00
4.150890E+00	4.628010E+00	3.853240E+00
2.072840E+00	2.296820E+00	2.204190E+00
2.041680E+00	2.242940E+00	2.252350E+00
2.059910E+00	2.457020E+00	2.166410E+00
4.028870E+00	4.705930E+00	3.757190E+00
4.045170E+00	4.751390E+00	3.862880E+00
1.995240E+00	2.344780E+00	2.250110E+00
1.930680E+00	2.538610E+00	2.249620E+00
1.998110E+00	2.628130E+00	2.167870E+00
3.909350E+00	4.800110E+00	3.728730E+00
3.983460E+00	4.772260E+00	3.786280E+00
1.919840E+00	2.741450E+00	2.210700E+00
1.837050E+00	2.701350E+00	2.286220E+00
3.843550E+00	4.798470E+00	3.672800E+00
3.852720E+00	4.831320E+00	3.722190E+00
1.836570E+00	2.921780E+00	2.247120E+00
1.790040E+00	2.805610E+00	2.309960E+00
3.710700E+00	4.878200E+00	3.617560E+00
3.798680E+00	4.846560E+00	3.689110E+00
1.752760E+00	2.930020E+00	2.324980E+00
1.734410E+00	3.069810E+00	2.350970E+00
1.794270E+00	3.181790E+00	2.299780E+00
3.626250E+00	4.920530E+00	3.576450E+00
3.659300E+00	4.968250E+00	3.670220E+00
1.718320E+00	3.222570E+00	2.369290E+00
1.723510E+00	3.385480E+00	2.407910E+00
1.797780E+00	3.484960E+00	2.373570E+00
3.466530E+00	5.006030E+00	3.514510E+00
3.560140E+00	4.980330E+00	3.595880E+00
1.719360E+00	3.532380E+00	2.430910E+00
1.724870E+00	3.669570E+00	2.461980E+00
1.796320E+00	3.709960E+00	2.440310E+00
1.881850E+00	3.957480E+00	2.482110E+00
3.380250E+00	5.031200E+00	3.481920E+00
3.398660E+00	5.077900E+00	3.583870E+00
1.757270E+00	3.805540E+00	2.501780E+00
1.784840E+00	3.955940E+00	2.532300E+00
1.838970E+00	4.026340E+00	2.543660E+00
1.903740E+00	4.108110E+00	2.568780E+00
2.000550E+00	4.227950E+00	2.617510E+00
2.098460E+00	4.325700E+00	2.677870E+00
2.197400E+00	4.419470E+00	2.752900E+00
2.323470E+00	4.525220E+00	2.818390E+00
3.128480E+00	5.036030E+00	3.374760E+00
3.193960E+00	5.063840E+00	3.433210E+00
3.299680E+00	5.065540E+00	3.516100E+00
1.789260E+00	4.060650E+00	2.590420E+00
1.886840E+00	4.201590E+00	2.642280E+00
1.988010E+00	4.309980E+00	2.698430E+00
2.079170E+00	4.382020E+00	2.743850E+00
2.122170E+00	4.442300E+00	2.795720E+00
2.205020E+00	4.489980E+00	2.817590E+00
2.241360E+00	4.550790E+00	2.859210E+00
2.328690E+00	4.610340E+00	2.904330E+00
2.421480E+00	4.699130E+00	2.976760E+00
2.533280E+00	4.799900E+00	3.065380E+00
2.662920E+00	4.847950E+00	3.113720E+00
2.751440E+00	4.902180E+00	3.190850E+00
2.867460E+00	4.968210E+00	3.298840E+00
3.022080E+00	5.022200E+00	3.365780E+00
2.912400E+00	5.027120E+00	3.406640E+00
3.109880E+00	5.055180E+00	3.422570E+00
2.128520E+00	4.515090E+00	2.857010E+00
2.222300E+00	4.606210E+00	2.918650E+00
2.311310E+00	4.666590E+00	2.964790E+00
2.348930E+00	4.725540E+00	3.012820E+00
2.422480E+00	4.765940E+00	3.042060E+00
2.448860E+00	4.807570E+00	3.088760E+00
2.498490E+00	4.850820E+00	3.149660E+00
2.630640E+00	4.886180E+00	3.199170E+00
2.745630E+00	4.942340E+00	3.292350E+00
2.815630E+00	4.990840E+00	3.366530E+00
2.358060E+00	4.790330E+00	3.078980E+00
2.428970E+00	4.827850E+00	3.122630E+00
4.988940E+00	2.518240E+00	3.414390E+00
4.959210E+00	2.492040E+00	3.395490E+00
4.974820E+00	2.508070E+00	3.345010E+00
5.018760E+00	2.573880E+00	3.396510E+00
5.038920E+00	2.652830E+00	3.398950E+00
5.043380E+00	2.644090E+00	3.473360E+00
5.058690E+00	2.722790E+00	3.479290E+00
4.837700E+00	2.389760E+00	3.285580E+00
4.901320E+00	2.460300E+00	3.358470E+00
5.057870E+00	2.817160E+00	3.445560E+00
5.101020E+00	2.909870E+00	3.510540E+00
5.112250E+00	3.022000E+00	3.590520E+00
5.141940E+00	3.123980E+00	3.589840E+00
5.136150E+00	3.199650E+00	3.633940E+00
5.151620E+00	3.280330E+00	3.670210E+00
5.148150E+00	3.348170E+00	3.726730E+00
4.698880E+00	2.317020E+00	3.234680E+00
4.775620E+00	2.358500E+00	3.313930E+00
5.104190E+00	3.437790E+00	3.700380E+00
5.066850E+00	3.506930E+00	3.722140E+00
5.103460E+00	3.478800E+00	3.768590E+00
5.068120E+00	3.545690E+00	3.796960E+00
4.561060E+00	2.087880E+00	3.159000E+00
4.523090E+00	2.037320E+00	3.114110E+00
4.544240E+00	2.086860E+00	3.086350E+00
4.555250E+00	2.129690E+00	3.017300E+00
4.586670E+00	2.140480E+00	3.170730E+00
4.603610E+00	2.205000E+00	3.043160E+00
4.630480E+00	2.228980E+00	3.170710E+00
5.005670E+00	3.628520E+00	3.787610E+00
4.980200E+00	3.688600E+00	3.811720E+00
5.016450E+00	3.666630E+00	3.853360E+00
4.992950E+00	3.720270E+00	3.868430E+00
4.472660E+00	1.958910E+00	3.019450E+00
4.410630E+00	1.876060E+00	2.968780E+00
4.403220E+00	1.893080E+00	2.841080E+00
4.494210E+00	2.012760E+00	2.965660E+00
4.970860E+00	3.795070E+00	3.895790E+00
4.946070E+00	3.856040E+00	3.919900E+00
4.935880E+00	3.895740E+00	3.972580E+00
4.343940E+00	1.809970E+00	2.915170E+00
4.244120E+00	1.748910E+00	2.863460E+00
4.313760E+00	1.804380E+00	2.802620E+00
4.882620E+00	3.941950E+00	3.949350E+00
4.853980E+00	3.997550E+00	4.006280E+00
4.130680E+00	1.685070E+00	2.620520E+00
4.087690E+00	1.635560E+00	2.709230E+00
4.808730E+00	4.042110E+00	3.991970E+00
4.830470E+00	4.035810E+00	4.036090E+00
4.808600E+00	4.071910E+00	4.056300E+00
3.988050E+00	1.562600E+00	2.695420E+00
3.853130E+00	1.503430E+00	2.612170E+00
3.956100E+00	1.561330E+00	2.572660E+00
4.744140E+00	4.147450E+00	4.017800E+00
4.767500E+00	4.119520E+00	4.037900E+00
4.764050E+00	4.164540E+00	4.071120E+00
3.718450E+00	1.447830E+00	2.437040E+00
3.696650E+00	1.402310E+00	2.583230E+00
4.738330E+00	4.266690E+00	4.051350E+00
4.764120E+00	4.230640E+00	4.093560E+00
4.756740E+00	4.293880E+00	4.105140E+00
3.552040E+00	1.356240E+00	2.547310E+00
3.410820E+00	1.309490E+00	2.532940E+00
3.527240E+00	1.372160E+00	2.460860E+00
4.708540E+00	4.414490E+00	4.093070E+00
4.745240E+00	4.362820E+00	4.122930E+00
4.737540E+00	4.432340E+00	4.153260E+00
3.323640E+00	1.337810E+00	2.386460E+00
3.197020E+00	1.295620E+00	2.474870E+00
4.680970E+00	4.473190E+00	4.132330E+00
3.112590E+00	1.346450E+00	2.337960E+00
3.000250E+00	1.309390E+00	2.434240E+00
4.628970E+00	4.488400E+00	4.086170E+00
4.634040E+00	4.507230E+00	4.138860E+00
2.915420E+00	1.388130E+00	2.303520E+00
2.815650E+00	1.355530E+00	2.409290E+00
4.526990E+00	4.516050E+00	4.119950E+00
4.594820E+00	4.513380E+00	4.127580E+00
2.729390E+00	1.458740E+00	2.281810E+00
2.638980E+00	1.429130E+00	2.390760E+00
4.424450E+00	4.528320E+00	4.085020E+00
4.471130E+00	4.523820E+00	4.116350E+00
2.548490E+00	1.550690E+00	2.262660E+00
2.461090E+00	1.517650E+00	2.372620E+00
4.383150E+00	4.530120E+00	4.040130E+00
4.384410E+00	4.552010E+00	4.098140E+00
2.386230E+00	1.667950E+00	2.259710E+00
2.299190E+00	1.635450E+00	2.376310E+00
4.265230E+00	4.566540E+00	3.976400E+00
4.298950E+00	4.587060E+00	4.052480E+00
4.354480E+00	4.560770E+00	4.080280E+00
2.234850E+00	1.807010E+00	2.270150E+00
2.142810E+00	1.772290E+00	2.388640E+00
4.186460E+00	4.649290E+00	3.940860E+00
4.240060E+00	4.621820E+00	4.006450E+00
2.110330E+00	1.971750E+00	2.300300E+00
2.012270E+00	1.934590E+00	2.410460E+00
4.119250E+00	4.713870E+00	3.908310E+00
4.161520E+00	4.736200E+00	3.983010E+00
1.991010E+00	2.162770E+00	2.326930E+00
1.898060E+00	2.076980E+00	2.436600E+00
4.079340E+00	4.770480E+00	3.928220E+00
4.111900E+00	4.806600E+00	3.997760E+00
1.885430E+00	2.203120E+00	2.401480E+00
1.842510E+00	2.158590E+00	2.449750E+00
1.881880E+00	2.358990E+00	2.344820E+00
3.948960E+00	4.823400E+00	3.819980E+00
3.981930E+00	4.850170E+00	3.906750E+00
4.046820E+00	4.825220E+00	3.952710E+00
1.811320E+00	2.265050E+00	2.440510E+00
1.758190E+00	2.460280E+00	2.422410E+00
1.827250E+00	2.547780E+00	2.334190E+00
3.845320E+00	4.882330E+00	3.784380E+00
3.913930E+00	4.873550E+00	3.854640E+00
1.742470E+00	2.703580E+00	2.371720E+00
1.692480E+00	2.582570E+00	2.440440E+00
3.753600E+00	4.936410E+00	3.730100E+00
3.795390E+00	4.969970E+00	3.844070E+00
1.646390E+00	2.711850E+00	2.453620E+00
1.602390E+00	2.845490E+00	2.455000E+00
1.669290E+00	2.960750E+00	2.398000E+00
3.703940E+00	4.985290E+00	3.733050E+00
3.729420E+00	4.997260E+00	3.783830E+00
1.578650E+00	2.995320E+00	2.470170E+00
1.541900E+00	3.189810E+00	2.487140E+00
1.641980E+00	3.278610E+00	2.436790E+00
3.489680E+00	5.057810E+00	3.626760E+00
3.579770E+00	5.041710E+00	3.693930E+00
3.667820E+00	5.027660E+00	3.753510E+00
1.585740E+00	3.362720E+00	2.495950E+00
1.539610E+00	3.304290E+00	2.518250E+00
1.640410E+00	3.598680E+00	2.491430E+00
3.445850E+00	5.107340E+00	3.647900E+00
3.494930E+00	5.132830E+00	3.724270E+00
1.543770E+00	3.438910E+00	2.533210E+00
1.555550E+00	3.606930E+00	2.545760E+00
1.605120E+00	3.713510E+00	2.548390E+00
1.676460E+00	3.874320E+00	2.561800E+00
3.204310E+00	5.114170E+00	3.546360E+00
3.302100E+00	5.127880E+00	3.614800E+00
3.395590E+00	5.146120E+00	3.671030E+00
1.554900E+00	3.762410E+00	2.598900E+00
1.602380E+00	3.936650E+00	2.612470E+00
1.607520E+00	4.013330E+00	2.643940E+00
1.676070E+00	4.035610E+00	2.623210E+00
1.768660E+00	4.167340E+00	2.667260E+00
1.873710E+00	4.286800E+00	2.721390E+00
1.987920E+00	4.407980E+00	2.792670E+00
2.993680E+00	5.054410E+00	3.444340E+00
3.085890E+00	5.081120E+00	3.494820E+00
3.135540E+00	5.138270E+00	3.580540E+00
3.199070E+00	5.181860E+00	3.630420E+00
1.642520E+00	4.114300E+00	2.689260E+00
1.753050E+00	4.259000E+00	2.740730E+00
1.854310E+00	4.348570E+00	2.783120E+00
1.889630E+00	4.411180E+00	2.828020E+00
1.945240E+00	4.450320E+00	2.845550E+00
2.006640E+00	4.502730E+00	2.872970E+00
2.097380E+00	4.594780E+00	2.936650E+00
2.227200E+00	4.696660E+00	3.010390E+00
2.546560E+00	4.912640E+00	3.277970E+00
2.664220E+00	4.939520E+00	3.310670E+00
2.736680E+00	4.981290E+00	3.373560E+00
2.816820E+00	5.026380E+00	3.456040E+00
2.953000E+00	5.078280E+00	3.514570E+00
3.058320E+00	5.134620E+00	3.592030E+00
3.124130E+00	5.167920E+00	3.619780E+00
1.893240E+00	4.477320E+00	2.885200E+00
1.979350E+00	4.556430E+00	2.926950E+00
2.015420E+00	4.617670E+00	2.973730E+00
2.100850E+00	4.663300E+00	3.003100E+00
2.137750E+00	4.725890E+00	3.053250E+00
2.230030E+00	4.812730E+00	3.132470E+00
2.407640E+00	4.858720E+00	3.188310E+00
2.445640E+00	4.915700E+00	3.298610E+00
2.522370E+00	4.967980E+00	3.394450E+00
2.649560E+00	4.977150E+00	3.398110E+00
2.730670E+00	5.003580E+00	3.436540E+00
2.022880E+00	4.686510E+00	3.041030E+00
2.106030E+00	4.765670E+00	3.098160E+00
2.129070E+00	4.810530E+00	3.152450E+00
2.175010E+00	4.840180E+00	3.188700E+00
2.217900E+00	4.882770E+00	3.265210E+00
2.335930E+00	4.899160E+00	3.277800E+00
2.413740E+00	4.944990E+00	3.360090E+00
2.115430E+00	4.846600E+00	3.219320E+00
4.957050E+00	2.499710E+00	3.475250E+00
5.003060E+00	2.542740E+00	3.473270E+00
5.023210E+00	2.600490E+00	3.531620E+00
5.049270E+00	2.678050E+00	3.559980E+00
5.070460E+00	2.745800E+00	3.582710E+00
5.128440E+00	2.896310E+00	3.650060E+00
5.104930E+00	2.863080E+00	3.632320E+00
5.121960E+00	2.916640E+00	3.602140E+00
5.127180E+00	2.971060E+00	3.636200E+00
5.145460E+00	2.935990E+00	3.669110E+00
5.138740E+00	3.010430E+00	3.684590E+00
4.834340E+00	2.395530E+00	3.433000E+00
4.894020E+00	2.458490E+00	3.502950E+00
5.078080E+00	2.827280E+00	3.559120E+00
5.179570E+00	3.109330E+00	3.686870E+00
5.160600E+00	3.207400E+00	3.708350E+00
5.174870E+00	3.270650E+00	3.756400E+00
5.173570E+00	3.334760E+00	3.816430E+00
4.556770E+00	2.018390E+00	3.407690E+00
4.523720E+00	1.974530E+00	3.370070E+00
4.548510E+00	2.024730E+00	3.326670E+00
4.572630E+00	2.089600E+00	3.267180E+00
4.583850E+00	2.070270E+00	3.423900E+00
4.632460E+00	2.199020E+00	3.307510E+00
4.627920E+00	2.164880E+00	3.444860E+00
4.671610E+00	2.275950E+00	3.318860E+00
4.675560E+00	2.258520E+00	3.449690E+00
4.731700E+00	2.334650E+00	3.412270E+00
5.139090E+00	3.413480E+00	3.792030E+00
5.129220E+00	3.481630E+00	3.841090E+00
5.118280E+00	3.546360E+00	3.890590E+00
4.471310E+00	1.911270E+00	3.323330E+00
4.413730E+00	1.861000E+00	3.254940E+00
4.445670E+00	1.890270E+00	3.203690E+00
4.490830E+00	1.959810E+00	3.189180E+00
5.064830E+00	3.613450E+00	3.871040E+00
5.056690E+00	3.683810E+00	3.922900E+00
5.025930E+00	3.744790E+00	3.932250E+00
5.066730E+00	3.728390E+00	3.977370E+00
5.041360E+00	3.783640E+00	3.998890E+00
4.378000E+00	1.838350E+00	3.069980E+00
4.334920E+00	1.797810E+00	3.238350E+00
4.988160E+00	3.846020E+00	3.985020E+00
4.972270E+00	3.888010E+00	4.057660E+00
4.246440E+00	1.741660E+00	3.189740E+00
4.169810E+00	1.695120E+00	3.082010E+00
4.256940E+00	1.750670E+00	3.044380E+00
4.916600E+00	3.939930E+00	4.037750E+00
4.897600E+00	3.979440E+00	4.108230E+00
4.106420E+00	1.641290E+00	2.869300E+00
4.043550E+00	1.589090E+00	3.026870E+00
4.851970E+00	4.027990E+00	4.091500E+00
4.843520E+00	4.066560E+00	4.137900E+00
3.904900E+00	1.519970E+00	2.773610E+00
4.815070E+00	4.127920E+00	4.149520E+00
4.791380E+00	4.184480E+00	4.139880E+00
4.820550E+00	4.183600E+00	4.185670E+00
4.817730E+00	4.225320E+00	4.188640E+00
3.732010E+00	1.404620E+00	2.730780E+00
3.623340E+00	1.351450E+00	2.782860E+00
3.577570E+00	1.348590E+00	2.635430E+00
4.781830E+00	4.326730E+00	4.159580E+00
4.817700E+00	4.296090E+00	4.201040E+00
4.810900E+00	4.365300E+00	4.214460E+00
3.491230E+00	1.292020E+00	2.826810E+00
3.325420E+00	1.246650E+00	2.767590E+00
3.447520E+00	1.290150E+00	2.682070E+00
4.749050E+00	4.483270E+00	4.204190E+00
4.801580E+00	4.441090E+00	4.233860E+00
4.787760E+00	4.514650E+00	4.288030E+00
3.265080E+00	1.258990E+00	2.615180E+00
3.136220E+00	1.220300E+00	2.706970E+00
4.720800E+00	4.504850E+00	4.199630E+00
4.741740E+00	4.521820E+00	4.248580E+00
3.073790E+00	1.251220E+00	2.567630E+00
2.959690E+00	1.223780E+00	2.673800E+00
4.632490E+00	4.545550E+00	4.223570E+00
4.700130E+00	4.530830E+00	4.236000E+00
2.893750E+00	1.275950E+00	2.538450E+00
2.786960E+00	1.247360E+00	2.650210E+00
4.574120E+00	4.544680E+00	4.191000E+00
4.582440E+00	4.568130E+00	4.245230E+00
2.717500E+00	1.320630E+00	2.516820E+00
2.617790E+00	1.296790E+00	2.630080E+00
4.453200E+00	4.543110E+00	4.148110E+00
4.483130E+00	4.554620E+00	4.188270E+00
4.536810E+00	4.572530E+00	4.242670E+00
2.543110E+00	1.395010E+00	2.500540E+00
2.447420E+00	1.368080E+00	2.615110E+00
4.385670E+00	4.598500E+00	4.180660E+00
4.441930E+00	4.573880E+00	4.194240E+00
2.372900E+00	1.488780E+00	2.489520E+00
2.284870E+00	1.465820E+00	2.604010E+00
4.335600E+00	4.603380E+00	4.139280E+00
4.345720E+00	4.635210E+00	4.193560E+00
2.201860E+00	1.593980E+00	2.502200E+00
2.187720E+00	1.530770E+00	2.594330E+00
4.202870E+00	4.712030E+00	4.034940E+00
4.246730E+00	4.689390E+00	4.118710E+00
4.306370E+00	4.659090E+00	4.180470E+00
2.122910E+00	1.591920E+00	2.585250E+00
2.044950E+00	1.734550E+00	2.513140E+00
4.161430E+00	4.785060E+00	4.045360E+00
4.190860E+00	4.782180E+00	4.116620E+00
1.908930E+00	1.908620E+00	2.522930E+00
4.135620E+00	4.825950E+00	4.054050E+00
4.150870E+00	4.832120E+00	4.098760E+00
1.785700E+00	2.105060E+00	2.525910E+00
4.019700E+00	4.886290E+00	3.975960E+00
4.055270E+00	4.913870E+00	4.052210E+00
4.116050E+00	4.868450E+00	4.087330E+00
1.665690E+00	2.245770E+00	2.599300E+00
1.729680E+00	2.310560E+00	2.500900E+00
3.865230E+00	4.938930E+00	3.889420E+00
3.928690E+00	4.975880E+00	3.962980E+00
3.996340E+00	4.954580E+00	4.004410E+00
1.644450E+00	2.487640E+00	2.524840E+00
1.568540E+00	2.371840E+00	2.634750E+00
3.836160E+00	4.978500E+00	3.904170E+00
3.863620E+00	4.995010E+00	3.940450E+00
1.549220E+00	2.519860E+00	2.595300E+00
1.522770E+00	2.454790E+00	2.650850E+00
1.544900E+00	2.735690E+00	2.536010E+00
3.717020E+00	5.057510E+00	3.857290E+00
3.807360E+00	5.027930E+00	3.922760E+00
1.486390E+00	2.567480E+00	2.631390E+00
1.464820E+00	2.721310E+00	2.610950E+00
1.473130E+00	2.823360E+00	2.569000E+00
1.486080E+00	2.985110E+00	2.545050E+00
3.601920E+00	5.100200E+00	3.803110E+00
3.656040E+00	5.150590E+00	3.916310E+00
1.417070E+00	2.848710E+00	2.615390E+00
1.386330E+00	3.075390E+00	2.620260E+00
1.473610E+00	3.245630E+00	2.551670E+00
3.537400E+00	5.150110E+00	3.803590E+00
3.566890E+00	5.166780E+00	3.861730E+00
1.396590E+00	3.273060E+00	2.616330E+00
1.335860E+00	3.200020E+00	2.644470E+00
1.457440E+00	3.504660E+00	2.596770E+00
3.303700E+00	5.197720E+00	3.705900E+00
3.405450E+00	5.206470E+00	3.770080E+00
3.496160E+00	5.197980E+00	3.830630E+00
1.334790E+00	3.372370E+00	2.670810E+00
1.375940E+00	3.577500E+00	2.654620E+00
1.373080E+00	3.681620E+00	2.678510E+00
1.447050E+00	3.719000E+00	2.650500E+00
1.526750E+00	3.946270E+00	2.664320E+00
3.206240E+00	5.242530E+00	3.723090E+00
3.297860E+00	5.266860E+00	3.832390E+00
1.397760E+00	3.831950E+00	2.712670E+00
1.458790E+00	3.997270E+00	2.723790E+00
1.470560E+00	4.071070E+00	2.757190E+00
1.539670E+00	4.092650E+00	2.732860E+00
1.632590E+00	4.228500E+00	2.767340E+00
1.761790E+00	4.368390E+00	2.826920E+00
2.848400E+00	5.077830E+00	3.555060E+00
2.947690E+00	5.160230E+00	3.641120E+00
3.101450E+00	5.201410E+00	3.673050E+00
3.131280E+00	5.254680E+00	3.754720E+00
3.188510E+00	5.282580E+00	3.805540E+00
1.502470E+00	4.170350E+00	2.797120E+00
1.613580E+00	4.314670E+00	2.843020E+00
1.692240E+00	4.403540E+00	2.882880E+00
1.703150E+00	4.447430E+00	2.918790E+00
1.777380E+00	4.464850E+00	2.908630E+00
1.883750E+00	4.577570E+00	2.977700E+00
2.618850E+00	4.998660E+00	3.468900E+00
2.718370E+00	5.034880E+00	3.517000E+00
2.804970E+00	5.109870E+00	3.621970E+00
2.854190E+00	5.169600E+00	3.697440E+00
2.921510E+00	5.230270E+00	3.777170E+00
3.037350E+00	5.243880E+00	3.760910E+00
3.119550E+00	5.282960E+00	3.823060E+00
1.735890E+00	4.505440E+00	2.959070E+00
1.779820E+00	4.581160E+00	3.009300E+00
1.837310E+00	4.622170E+00	3.030880E+00
1.903920E+00	4.674900E+00	3.063920E+00
2.007470E+00	4.779320E+00	3.137220E+00
2.286980E+00	4.921730E+00	3.324180E+00
2.341770E+00	4.948740E+00	3.375010E+00
2.427600E+00	4.989170E+00	3.468470E+00
2.578870E+00	5.030740E+00	3.542100E+00
2.692520E+00	5.089650E+00	3.626950E+00
2.769900E+00	5.150150E+00	3.700660E+00
2.828660E+00	5.200160E+00	3.770270E+00
1.789710E+00	4.648830E+00	3.074590E+00
1.883140E+00	4.729500E+00	3.128500E+00
1.920410E+00	4.785300E+00	3.183230E+00
1.974180E+00	4.817520E+00	3.203740E+00
2.029440E+00	4.849020E+00	3.241430E+00
2.115590E+00	4.901730E+00	3.329230E+00
2.252660E+00	4.948070E+00	3.385710E+00
2.337360E+00	4.975460E+00	3.442290E+00
1.939710E+00	4.837140E+00	3.259770E+00
2.019550E+00	4.880580E+00	3.304430E+00
4.987220E+00	2.544140E+00	3.551140E+00
5.031370E+00	2.642160E+00	3.621810E+00
4.996230E+00	2.585110E+00	3.636830E+00
5.067280E+00	2.705930E+00	3.672040E+00
5.089100E+00	2.798070E+00	3.647020E+00
5.098790E+00	2.776400E+00	3.724570E+00
5.125950E+00	2.864730E+00	3.713290E+00
5.171790E+00	2.959070E+00	3.758040E+00
5.174570E+00	3.044340E+00	3.752760E+00
5.186930E+00	3.023470E+00	3.817350E+00
5.223080E+00	3.098000E+00	3.814140E+00
4.791510E+00	2.381750E+00	3.651070E+00
4.759440E+00	2.360140E+00	3.630470E+00
4.786870E+00	2.369360E+00	3.555020E+00
4.843980E+00	2.425140E+00	3.611360E+00
4.920080E+00	2.511420E+00	3.638920E+00
5.189070E+00	3.185790E+00	3.785130E+00
5.200380E+00	3.262460E+00	3.842750E+00
5.208580E+00	3.321160E+00	3.883750E+00
4.499220E+00	1.937190E+00	3.604970E+00
4.466950E+00	1.903690E+00	3.567790E+00
4.492320E+00	1.931550E+00	3.477500E+00
4.547220E+00	2.011770E+00	3.538560E+00
4.610650E+00	2.114510E+00	3.578370E+00
4.666840E+00	2.219110E+00	3.621930E+00
4.719050E+00	2.320110E+00	3.586090E+00
5.177150E+00	3.404550E+00	3.898730E+00
5.157470E+00	3.490770E+00	3.912510E+00
5.158250E+00	3.534740E+00	3.954590E+00
4.409870E+00	1.864310E+00	3.480850E+00
5.132460E+00	3.609350E+00	3.972590E+00
5.101130E+00	3.685180E+00	3.994950E+00
5.093860E+00	3.728020E+00	4.042150E+00
5.078600E+00	3.778230E+00	4.096390E+00
4.312520E+00	1.786880E+00	3.431190E+00
4.255270E+00	1.749260E+00	3.414280E+00
4.269730E+00	1.756370E+00	3.308870E+00
5.027620E+00	3.835070E+00	4.073620E+00
5.008170E+00	3.882240E+00	4.142890E+00
4.170070E+00	1.705160E+00	3.326440E+00
4.949890E+00	3.929680E+00	4.125470E+00
4.936460E+00	3.970820E+00	4.176270E+00
4.037280E+00	1.590910E+00	3.245950E+00
3.936830E+00	1.531390E+00	3.188960E+00
3.975320E+00	1.548480E+00	3.094610E+00
4.901900E+00	4.032120E+00	4.196320E+00
4.863450E+00	4.084860E+00	4.191720E+00
4.892430E+00	4.080150E+00	4.234260E+00
4.876750E+00	4.119390E+00	4.241250E+00
3.840500E+00	1.471860E+00	2.960470E+00
3.808960E+00	1.450340E+00	3.200680E+00
4.867080E+00	4.195930E+00	4.259360E+00
4.853700E+00	4.257040E+00	4.247260E+00
4.879320E+00	4.253530E+00	4.293580E+00
4.875640E+00	4.294840E+00	4.296970E+00
3.678060E+00	1.367520E+00	3.151510E+00
3.588700E+00	1.334870E+00	3.091900E+00
3.639520E+00	1.353250E+00	2.980330E+00
4.839900E+00	4.405510E+00	4.267560E+00
4.866750E+00	4.366010E+00	4.310910E+00
4.854190E+00	4.439650E+00	4.321390E+00
3.430460E+00	1.266140E+00	2.999880E+00
4.818040E+00	4.527310E+00	4.330260E+00
4.831760E+00	4.500340E+00	4.332580E+00
4.824100E+00	4.530900E+00	4.359000E+00
3.200440E+00	1.207920E+00	2.864460E+00
4.727980E+00	4.553210E+00	4.341520E+00
4.796130E+00	4.540040E+00	4.356910E+00
3.015480E+00	1.188960E+00	2.810620E+00
4.677020E+00	4.561770E+00	4.297200E+00
4.678390E+00	4.576350E+00	4.354470E+00
2.842970E+00	1.197720E+00	2.783520E+00
4.580190E+00	4.593640E+00	4.330250E+00
4.641860E+00	4.582480E+00	4.341360E+00
2.677300E+00	1.226650E+00	2.762970E+00
4.474140E+00	4.610890E+00	4.299880E+00
4.523780E+00	4.605550E+00	4.328110E+00
2.509640E+00	1.275660E+00	2.747010E+00
4.429970E+00	4.615540E+00	4.256300E+00
4.434470E+00	4.637970E+00	4.312480E+00
2.342060E+00	1.358810E+00	2.737330E+00
4.352100E+00	4.687500E+00	4.276840E+00
4.405250E+00	4.652520E+00	4.295370E+00
2.150570E+00	1.487270E+00	2.700480E+00
4.270160E+00	4.726020E+00	4.208360E+00
4.299250E+00	4.725020E+00	4.260040E+00
1.980390E+00	1.599810E+00	2.731540E+00
2.044010E+00	1.629650E+00	2.630080E+00
4.225730E+00	4.788440E+00	4.199220E+00
1.934130E+00	1.743140E+00	2.623160E+00
1.858620E+00	1.719250E+00	2.723160E+00
4.157670E+00	4.897390E+00	4.190520E+00
1.808690E+00	1.878170E+00	2.640930E+00
1.731660E+00	1.789210E+00	2.795710E+00
4.096780E+00	4.928150E+00	4.134170E+00
4.106490E+00	4.964910E+00	4.178840E+00
1.688550E+00	2.025890E+00	2.674690E+00
1.606260E+00	1.981950E+00	2.801870E+00
3.965870E+00	5.014810E+00	4.038480E+00
3.996970E+00	5.039960E+00	4.121560E+00
4.065400E+00	4.990490E+00	4.155680E+00
1.585550E+00	2.186400E+00	2.712500E+00
1.506300E+00	2.141830E+00	2.816800E+00
3.856710E+00	5.066400E+00	4.009100E+00
3.927030E+00	5.065500E+00	4.075200E+00
1.485180E+00	2.368020E+00	2.723920E+00
1.452100E+00	2.251790E+00	2.824750E+00
3.758990E+00	5.121130E+00	3.965840E+00
3.801030E+00	5.155350E+00	4.081590E+00
1.404440E+00	2.371540E+00	2.826180E+00
1.332160E+00	2.533280E+00	2.839830E+00
1.399500E+00	2.621620E+00	2.708240E+00
3.708570E+00	5.168540E+00	3.974340E+00
3.735900E+00	5.182070E+00	4.027770E+00
1.315400E+00	2.714420E+00	2.775620E+00
1.257220E+00	2.679070E+00	2.863600E+00
1.332510E+00	2.870010E+00	2.694370E+00
3.557640E+00	5.243320E+00	3.954280E+00
3.672490E+00	5.206290E+00	4.006290E+00
1.242340E+00	2.861780E+00	2.778910E+00
1.171740E+00	2.823440E+00	2.872350E+00
1.261190E+00	3.108770E+00	2.704840E+00
3.424440E+00	5.263730E+00	3.881730E+00
3.453690E+00	5.302590E+00	3.968550E+00
1.171840E+00	2.988950E+00	2.813870E+00
1.127340E+00	2.924410E+00	2.878540E+00
1.148600E+00	3.165030E+00	2.784660E+00
1.219350E+00	3.343040E+00	2.742940E+00
1.286790E+00	3.603370E+00	2.711180E+00
3.356610E+00	5.290580E+00	3.899850E+00
3.388410E+00	5.307310E+00	3.946670E+00
1.101860E+00	3.045570E+00	2.869630E+00
1.084100E+00	3.206210E+00	2.847670E+00
1.137660E+00	3.319120E+00	2.808470E+00
1.167410E+00	3.493310E+00	2.785410E+00
1.204380E+00	3.661260E+00	2.781390E+00
1.286170E+00	3.811010E+00	2.772670E+00
1.378480E+00	4.014150E+00	2.775430E+00
3.185470E+00	5.332060E+00	3.914910E+00
3.314460E+00	5.319480E+00	3.940760E+00
1.068640E+00	3.397920E+00	2.876790E+00
1.119650E+00	3.619730E+00	2.841170E+00
1.188080E+00	3.780480E+00	2.833720E+00
1.253130E+00	3.948050E+00	2.825610E+00
1.318600E+00	4.063780E+00	2.841580E+00
1.328950E+00	4.127270E+00	2.873400E+00
1.395450E+00	4.148920E+00	2.843690E+00
1.488870E+00	4.275210E+00	2.875450E+00
1.615000E+00	4.413290E+00	2.928940E+00
2.990870E+00	5.269790E+00	3.819180E+00
3.057530E+00	5.300310E+00	3.871180E+00
3.091220E+00	5.339240E+00	3.945130E+00
1.354880E+00	4.218050E+00	2.908940E+00
1.469540E+00	4.355880E+00	2.953150E+00
1.555180E+00	4.450870E+00	2.994050E+00
1.564590E+00	4.497760E+00	3.030640E+00
1.662250E+00	4.536870E+00	3.018580E+00
2.467130E+00	5.062300E+00	3.615340E+00
2.595770E+00	5.091580E+00	3.654020E+00
2.678020E+00	5.140250E+00	3.729520E+00
2.756880E+00	5.196780E+00	3.801940E+00
2.834810E+00	5.270720E+00	3.891620E+00
2.957960E+00	5.302920E+00	3.893410E+00
3.032950E+00	5.339830E+00	3.950390E+00
1.579580E+00	4.552300E+00	3.071680E+00
1.602810E+00	4.609660E+00	3.118050E+00
1.676440E+00	4.631250E+00	3.101340E+00
1.793390E+00	4.746310E+00	3.189180E+00
2.159980E+00	4.979140E+00	3.480800E+00
2.326770E+00	5.010130E+00	3.530550E+00
2.365330E+00	5.064880E+00	3.640300E+00
2.419810E+00	5.104830E+00	3.714230E+00
2.552510E+00	5.139420E+00	3.751440E+00
2.666150E+00	5.197790E+00	3.837090E+00
2.736540E+00	5.250910E+00	3.889230E+00
1.641330E+00	4.671650E+00	3.169240E+00
1.694430E+00	4.747320E+00	3.237520E+00
1.757070E+00	4.791440E+00	3.261320E+00
1.840080E+00	4.839500E+00	3.306170E+00
1.990550E+00	4.916940E+00	3.384450E+00
2.052530E+00	4.984170E+00	3.505200E+00
2.114600E+00	5.024680E+00	3.583320E+00
2.254670E+00	5.055440E+00	3.624120E+00
2.340170E+00	5.088660E+00	3.688220E+00
1.711070E+00	4.818550E+00	3.320280E+00
1.847590E+00	4.910730E+00	3.421980E+00
1.966770E+00	4.976030E+00	3.506280E+00
2.035150E+00	5.008560E+00	3.557940E+00
5.027290E+00	2.634150E+00	3.699160E+00
5.086320E+00	2.723260E+00	3.777000E+00
5.042610E+00	2.660520E+00	3.784780E+00
5.114420E+00	2.788130E+00	3.811500E+00
5.153490E+00	2.877970E+00	3.833170E+00
5.214340E+00	2.952170E+00	3.859410E+00
5.226820E+00	3.030220E+00	3.892480E+00
5.284940E+00	3.099190E+00	3.922090E+00
4.569430E+00	2.034550E+00	3.841670E+00
4.550930E+00	2.009650E+00	3.801150E+00
4.581800E+00	2.050460E+00	3.721620E+00
4.634710E+00	2.139740E+00	3.716500E+00
4.605620E+00	2.091010E+00	3.836340E+00
4.661110E+00	2.192330E+00	3.731310E+00
4.646940E+00	2.164460E+00	3.825910E+00
4.677950E+00	2.231130E+00	3.777940E+00
4.752540E+00	2.346430E+00	3.720910E+00
4.811150E+00	2.392390E+00	3.729520E+00
4.858000E+00	2.445560E+00	3.768060E+00
4.903310E+00	2.515630E+00	3.811900E+00
4.981420E+00	2.580480E+00	3.772300E+00
5.237630E+00	3.180640E+00	3.883480E+00
5.250810E+00	3.267770E+00	3.934400E+00
5.234910E+00	3.337650E+00	3.940530E+00
5.265820E+00	3.313870E+00	3.990730E+00
5.240480E+00	3.381960E+00	4.010310E+00
4.446640E+00	1.892690E+00	3.709410E+00
4.516700E+00	1.970490E+00	3.746400E+00
4.704240E+00	2.286840E+00	3.708050E+00
5.193850E+00	3.477370E+00	3.988580E+00
5.175790E+00	3.544550E+00	4.012390E+00
5.199920E+00	3.515910E+00	4.059600E+00
5.181390E+00	3.582380E+00	4.082500E+00
4.363920E+00	1.832260E+00	3.710020E+00
4.308610E+00	1.791270E+00	3.698240E+00
4.328690E+00	1.807270E+00	3.584630E+00
5.140480E+00	3.663860E+00	4.060720E+00
5.130180E+00	3.719570E+00	4.121370E+00
5.120360E+00	3.774480E+00	4.178670E+00
4.243000E+00	1.749080E+00	3.617920E+00
5.067240E+00	3.830580E+00	4.157820E+00
5.051620E+00	3.878440E+00	4.225220E+00
4.124740E+00	1.687370E+00	3.584310E+00
4.057960E+00	1.628420E+00	3.566260E+00
4.075810E+00	1.634530E+00	3.432680E+00
4.989130E+00	3.934500E+00	4.214000E+00
4.954640E+00	3.984880E+00	4.230250E+00
4.988940E+00	3.968640E+00	4.277620E+00
4.959690E+00	4.015130E+00	4.283820E+00
3.967050E+00	1.554270E+00	3.468800E+00
[truncated: 21,888 more rows]
