# Supplementary material for: A New MRI-Based Model of Heart Function with Coupled Hemodynamics and Application to Normal and Diseased Canine Left Ventricles
Source: Front Bioeng Biotechnol. 2015 Sep 23;3:140. doi: 10.3389/fbioe.2015.00140 (PMC4585083; doi:10.3389/fbioe.2015.00140)
Supplement: Supplementary file 7 [file Data_Sheet_7.ZIP › Case3_HF_SR_Systole/nodes/case3_systole_time_0.3800.csv]

4.200910E+00	3.639170E+00	2.333500E+00
4.142940E+00	3.623350E+00	2.255680E+00
4.169970E+00	3.671210E+00	2.329620E+00
4.164290E+00	3.717130E+00	2.370170E+00
4.222890E+00	3.687360E+00	2.413630E+00
4.187900E+00	3.752730E+00	2.444670E+00
4.113260E+00	3.704730E+00	2.304660E+00
4.050880E+00	3.692710E+00	2.214180E+00
4.114680E+00	3.777410E+00	2.390720E+00
4.101020E+00	3.849050E+00	2.450350E+00
4.157240E+00	3.809760E+00	2.497310E+00
4.125940E+00	3.853680E+00	2.512570E+00
4.049350E+00	3.764640E+00	2.283540E+00
4.007020E+00	3.743110E+00	2.213130E+00
4.030430E+00	3.853690E+00	2.362280E+00
4.068230E+00	3.882500E+00	2.434230E+00
4.085460E+00	3.892620E+00	2.495920E+00
3.978720E+00	3.794750E+00	2.249550E+00
3.954770E+00	3.849140E+00	2.298440E+00
3.970650E+00	3.878830E+00	2.335020E+00
3.976590E+00	3.906300E+00	2.370230E+00
4.038620E+00	3.906020E+00	2.424340E+00
3.929280E+00	3.881220E+00	2.313730E+00
4.414940E+00	3.369630E+00	2.350680E+00
4.371180E+00	3.348990E+00	2.248700E+00
4.378870E+00	3.418360E+00	2.339040E+00
4.363220E+00	3.493270E+00	2.410010E+00
4.430840E+00	3.414630E+00	2.419760E+00
4.352630E+00	3.578450E+00	2.523870E+00
4.429300E+00	3.487620E+00	2.536760E+00
4.350630E+00	3.651020E+00	2.620340E+00
4.434600E+00	3.585620E+00	2.669150E+00
4.386130E+00	3.665750E+00	2.712630E+00
4.306070E+00	3.459180E+00	2.268570E+00
4.278600E+00	3.397120E+00	2.135840E+00
4.259190E+00	3.583830E+00	2.361400E+00
4.290720E+00	3.662060E+00	2.518970E+00
4.308010E+00	3.697680E+00	2.601400E+00
4.333880E+00	3.714910E+00	2.687640E+00
4.199200E+00	3.396120E+00	2.058190E+00
4.126280E+00	3.366580E+00	1.942560E+00
4.138490E+00	3.436420E+00	2.041690E+00
4.176670E+00	3.496450E+00	2.156280E+00
4.243210E+00	3.755010E+00	2.582190E+00
4.232370E+00	3.815540E+00	2.691960E+00
4.298300E+00	3.770740E+00	2.750580E+00
4.255220E+00	3.819780E+00	2.783850E+00
4.074950E+00	3.471230E+00	2.011150E+00
4.034020E+00	3.420250E+00	1.903320E+00
4.033150E+00	3.590710E+00	2.105710E+00
4.149890E+00	3.851760E+00	2.604100E+00
4.198580E+00	3.861650E+00	2.738740E+00
3.966870E+00	3.489810E+00	1.942520E+00
3.885690E+00	3.618250E+00	2.028310E+00
3.949020E+00	3.709560E+00	2.160060E+00
4.084690E+00	3.927670E+00	2.577210E+00
4.133730E+00	3.925490E+00	2.698100E+00
3.861760E+00	3.720820E+00	2.107320E+00
3.826380E+00	3.689060E+00	2.040640E+00
3.882810E+00	3.826520E+00	2.220130E+00
4.010690E+00	3.949240E+00	2.464360E+00
4.039480E+00	4.005650E+00	2.619300E+00
4.070890E+00	4.019170E+00	2.716120E+00
4.110410E+00	3.980120E+00	2.761330E+00
4.079560E+00	4.027780E+00	2.791280E+00
3.798370E+00	3.762090E+00	2.079640E+00
3.771240E+00	3.867910E+00	2.160490E+00
3.832900E+00	3.900710E+00	2.235530E+00
3.888030E+00	3.932860E+00	2.330820E+00
3.923010E+00	4.010370E+00	2.462310E+00
3.932900E+00	4.060940E+00	2.559790E+00
3.986870E+00	4.066700E+00	2.639880E+00
4.037300E+00	4.050900E+00	2.705480E+00
3.792420E+00	3.949060E+00	2.238900E+00
3.733080E+00	3.929330E+00	2.187350E+00
3.813810E+00	4.025940E+00	2.332200E+00
3.849730E+00	4.090030E+00	2.460220E+00
3.891390E+00	4.101080E+00	2.545900E+00
3.923130E+00	4.108790E+00	2.630720E+00
3.726440E+00	3.989100E+00	2.228710E+00
3.734820E+00	4.052490E+00	2.298170E+00
3.779520E+00	4.084030E+00	2.368880E+00
3.781320E+00	4.119880E+00	2.410970E+00
3.797180E+00	4.147140E+00	2.466420E+00
3.858030E+00	4.138390E+00	2.544680E+00
3.723210E+00	4.104030E+00	2.364560E+00
3.755690E+00	4.140250E+00	2.420220E+00
4.658260E+00	3.415810E+00	2.741810E+00
4.626350E+00	3.381750E+00	2.667520E+00
4.614330E+00	3.442000E+00	2.696000E+00
4.610750E+00	3.485650E+00	2.749840E+00
4.569510E+00	3.244610E+00	2.435820E+00
4.545490E+00	3.186790E+00	2.343970E+00
4.479020E+00	3.309450E+00	2.391220E+00
4.490930E+00	3.401190E+00	2.508030E+00
4.572000E+00	3.322900E+00	2.545860E+00
4.541790E+00	3.474570E+00	2.650060E+00
4.509620E+00	3.558230E+00	2.709320E+00
4.554340E+00	3.554510E+00	2.763300E+00
4.495690E+00	3.601380E+00	2.764900E+00
4.501240E+00	3.136260E+00	2.244530E+00
4.456440E+00	3.114290E+00	2.105880E+00
4.444470E+00	3.228500E+00	2.226450E+00
4.376590E+00	3.706520E+00	2.776800E+00
4.434990E+00	3.659840E+00	2.799440E+00
4.402660E+00	3.707320E+00	2.835900E+00
4.376170E+00	3.105850E+00	1.943140E+00
4.292740E+00	3.061830E+00	1.794040E+00
4.294220E+00	3.171520E+00	1.895020E+00
4.311390E+00	3.264560E+00	2.024760E+00
4.343240E+00	3.735840E+00	2.765510E+00
4.360840E+00	3.740590E+00	2.839190E+00
4.180700E+00	3.230900E+00	1.840580E+00
4.113510E+00	3.148120E+00	1.687680E+00
4.241020E+00	3.851840E+00	2.844360E+00
4.312280E+00	3.796300E+00	2.888510E+00
4.277530E+00	3.849330E+00	2.931160E+00
3.996550E+00	3.156340E+00	1.624670E+00
3.895110E+00	3.124800E+00	1.523280E+00
3.915040E+00	3.220410E+00	1.628370E+00
3.971660E+00	3.322370E+00	1.757360E+00
4.185470E+00	3.901560E+00	2.805620E+00
4.229990E+00	3.891040E+00	2.902360E+00
3.832010E+00	3.268650E+00	1.602440E+00
3.790560E+00	3.214130E+00	1.498980E+00
3.784230E+00	3.403420E+00	1.689570E+00
3.836520E+00	3.506040E+00	1.863560E+00
4.150740E+00	3.938950E+00	2.780790E+00
4.171280E+00	3.943900E+00	2.862030E+00
3.718580E+00	3.300130E+00	1.543970E+00
3.642110E+00	3.456330E+00	1.659910E+00
3.730780E+00	3.521970E+00	1.782080E+00
3.761130E+00	3.647580E+00	1.943550E+00
4.098660E+00	4.024260E+00	2.853380E+00
4.122680E+00	3.998220E+00	2.867490E+00
4.109480E+00	4.024180E+00	2.888100E+00
3.653200E+00	3.587910E+00	1.788540E+00
3.587060E+00	3.546510E+00	1.706250E+00
3.645540E+00	3.696430E+00	1.911070E+00
3.704610E+00	3.779520E+00	2.031220E+00
3.987480E+00	4.093410E+00	2.701270E+00
4.035610E+00	4.074500E+00	2.783390E+00
4.082550E+00	4.044180E+00	2.862870E+00
3.572170E+00	3.640080E+00	1.767850E+00
3.573060E+00	3.735140E+00	1.891440E+00
3.628910E+00	3.798390E+00	1.977550E+00
3.660790E+00	3.909230E+00	2.120870E+00
3.953700E+00	4.120220E+00	2.698220E+00
3.973220E+00	4.125480E+00	2.770220E+00
3.565450E+00	3.841130E+00	1.964320E+00
3.576670E+00	3.936170E+00	2.074400E+00
3.611970E+00	3.981210E+00	2.144430E+00
3.657510E+00	4.044060E+00	2.229250E+00
3.803990E+00	4.183610E+00	2.550250E+00
3.869680E+00	4.166890E+00	2.645760E+00
3.923600E+00	4.143490E+00	2.702140E+00
3.563110E+00	4.021670E+00	2.157140E+00
3.606260E+00	4.097960E+00	2.252260E+00
3.609130E+00	4.134180E+00	2.314700E+00
3.655780E+00	4.121770E+00	2.339700E+00
3.724150E+00	4.165730E+00	2.452260E+00
3.750400E+00	4.210520E+00	2.559290E+00
3.805420E+00	4.228160E+00	2.671070E+00
3.629730E+00	4.175880E+00	2.401710E+00
3.688910E+00	4.221160E+00	2.516560E+00
3.729120E+00	4.240630E+00	2.615970E+00
4.748290E+00	3.318860E+00	2.767420E+00
4.740810E+00	3.267380E+00	2.725680E+00
4.690090E+00	3.337180E+00	2.728460E+00
4.728150E+00	3.379040E+00	2.795240E+00
4.706230E+00	3.002250E+00	2.487630E+00
4.671320E+00	2.950530E+00	2.398020E+00
4.668270E+00	3.038760E+00	2.443670E+00
4.630940E+00	3.166610E+00	2.493640E+00
4.715450E+00	3.070890E+00	2.554760E+00
4.663540E+00	3.277050E+00	2.644050E+00
4.722350E+00	3.180380E+00	2.645390E+00
4.614330E+00	3.543870E+00	2.840570E+00
4.677320E+00	3.467160E+00	2.825740E+00
4.619140E+00	3.583300E+00	2.902480E+00
4.684130E+00	3.541360E+00	2.937840E+00
4.631520E+00	3.617430E+00	2.970160E+00
4.629910E+00	2.903190E+00	2.265280E+00
4.606280E+00	2.833180E+00	2.125110E+00
4.584740E+00	2.922120E+00	2.160360E+00
4.586830E+00	3.038360E+00	2.279890E+00
4.544830E+00	3.630150E+00	2.882500E+00
4.524820E+00	3.700380E+00	2.972490E+00
4.598680E+00	3.677350E+00	3.016940E+00
4.555570E+00	3.723070E+00	3.043740E+00
4.535700E+00	2.777080E+00	1.949050E+00
4.462570E+00	2.697480E+00	1.795690E+00
4.480810E+00	2.808540E+00	1.848140E+00
4.490480E+00	2.932110E+00	1.974290E+00
4.437900E+00	3.714060E+00	2.911010E+00
4.487760E+00	3.743990E+00	3.014260E+00
4.378420E+00	2.863490E+00	1.748700E+00
4.294350E+00	2.757940E+00	1.617330E+00
4.375850E+00	3.757130E+00	2.911160E+00
4.399570E+00	3.777930E+00	2.991700E+00
4.167780E+00	2.746550E+00	1.489680E+00
4.039000E+00	2.699630E+00	1.398110E+00
4.073600E+00	2.824230E+00	1.440160E+00
4.131130E+00	2.948850E+00	1.547800E+00
4.279040E+00	3.883490E+00	2.986410E+00
4.333250E+00	3.840740E+00	3.014000E+00
4.314330E+00	3.881520E+00	3.044860E+00
3.937600E+00	2.923900E+00	1.425410E+00
3.810930E+00	2.834820E+00	1.300550E+00
4.229530E+00	3.930150E+00	2.961790E+00
4.284870E+00	3.918960E+00	3.043820E+00
3.725680E+00	3.105730E+00	1.423400E+00
3.605820E+00	2.981710E+00	1.318980E+00
4.176640E+00	3.974030E+00	2.937240E+00
4.224100E+00	3.971680E+00	3.021980E+00
3.552220E+00	3.168170E+00	1.408100E+00
3.445030E+00	3.108610E+00	1.355900E+00
3.586570E+00	3.319130E+00	1.499340E+00
4.131100E+00	4.026740E+00	2.961590E+00
3.452560E+00	3.292850E+00	1.450000E+00
3.334790E+00	3.251180E+00	1.422670E+00
3.496420E+00	3.494760E+00	1.619580E+00
4.046460E+00	4.093920E+00	2.886180E+00
4.086590E+00	4.088780E+00	2.983950E+00
3.362390E+00	3.407070E+00	1.503470E+00
3.287010E+00	3.337880E+00	1.473120E+00
3.367680E+00	3.549910E+00	1.635620E+00
3.471410E+00	3.710790E+00	1.798410E+00
3.975730E+00	4.160010E+00	2.868520E+00
4.036220E+00	4.145520E+00	2.957060E+00
3.271940E+00	3.445830E+00	1.533980E+00
3.283530E+00	3.567560E+00	1.643760E+00
3.354460E+00	3.671970E+00	1.714650E+00
3.374170E+00	3.781890E+00	1.836410E+00
3.478540E+00	3.906980E+00	1.979990E+00
3.896770E+00	4.193820E+00	2.777070E+00
3.934070E+00	4.197690E+00	2.870490E+00
3.967900E+00	4.209900E+00	2.951530E+00
3.277600E+00	3.692490E+00	1.726580E+00
3.302340E+00	3.808060E+00	1.847370E+00
3.373580E+00	3.882030E+00	1.916390E+00
3.410090E+00	3.966400E+00	2.008090E+00
3.474890E+00	4.022770E+00	2.134360E+00
3.546280E+00	4.124090E+00	2.269140E+00
3.838550E+00	4.242980E+00	2.758270E+00
3.846770E+00	4.262650E+00	2.837210E+00
3.901970E+00	4.233080E+00	2.887570E+00
3.310400E+00	3.931310E+00	1.940620E+00
3.393870E+00	4.034840E+00	2.106310E+00
3.458890E+00	4.097230E+00	2.197080E+00
3.481590E+00	4.146600E+00	2.274470E+00
3.517510E+00	4.163730E+00	2.331690E+00
3.558800E+00	4.195900E+00	2.396100E+00
3.622000E+00	4.243030E+00	2.491750E+00
3.672230E+00	4.261540E+00	2.604240E+00
3.726230E+00	4.284770E+00	2.707540E+00
3.794840E+00	4.276090E+00	2.763240E+00
3.482460E+00	4.194140E+00	2.370230E+00
3.547050E+00	4.259070E+00	2.478600E+00
3.609900E+00	4.290290E+00	2.583430E+00
3.656440E+00	4.303540E+00	2.664710E+00
4.819810E+00	2.912960E+00	2.611000E+00
4.791040E+00	2.840200E+00	2.518140E+00
4.754180E+00	2.959420E+00	2.543860E+00
4.783900E+00	3.089920E+00	2.660480E+00
4.835310E+00	2.998870E+00	2.677710E+00
4.791000E+00	3.196450E+00	2.724540E+00
4.844420E+00	3.127040E+00	2.758370E+00
4.809230E+00	3.292640E+00	2.822140E+00
4.761200E+00	3.442770E+00	2.897100E+00
4.833930E+00	3.394340E+00	2.930810E+00
4.756460E+00	3.510590E+00	2.965630E+00
4.825500E+00	3.486120E+00	3.005480E+00
4.761760E+00	3.555950E+00	3.024570E+00
4.725900E+00	2.773170E+00	2.427140E+00
4.679950E+00	2.707150E+00	2.324670E+00
4.691000E+00	2.820990E+00	2.343420E+00
4.649410E+00	3.647140E+00	3.035060E+00
4.708920E+00	3.615470E+00	3.062540E+00
4.662410E+00	3.670300E+00	3.101290E+00
4.648230E+00	2.632070E+00	2.196510E+00
4.608150E+00	2.557690E+00	2.056330E+00
4.610970E+00	2.681790E+00	2.075070E+00
4.537760E+00	3.756250E+00	3.096710E+00
4.617040E+00	3.721630E+00	3.133080E+00
4.577510E+00	3.767500E+00	3.168870E+00
4.526970E+00	2.487490E+00	1.926170E+00
4.438110E+00	2.428460E+00	1.773070E+00
4.507800E+00	2.553920E+00	1.852300E+00
4.470540E+00	3.780560E+00	3.072180E+00
4.509620E+00	3.798920E+00	3.155390E+00
4.293590E+00	2.581260E+00	1.586610E+00
4.243220E+00	2.419290E+00	1.559880E+00
4.416040E+00	3.822840E+00	3.102980E+00
4.414930E+00	3.858830E+00	3.148500E+00
4.465210E+00	3.849640E+00	3.182900E+00
4.429790E+00	3.887000E+00	3.183470E+00
4.138910E+00	2.370330E+00	1.459960E+00
3.991710E+00	2.429730E+00	1.371420E+00
4.097530E+00	2.503180E+00	1.423890E+00
4.358650E+00	3.891450E+00	3.119790E+00
4.355100E+00	3.960330E+00	3.175710E+00
4.418310E+00	3.937360E+00	3.204980E+00
4.401810E+00	3.976520E+00	3.218470E+00
3.902850E+00	2.597370E+00	1.288910E+00
3.814570E+00	2.434420E+00	1.222360E+00
4.290570E+00	3.958800E+00	3.109980E+00
4.299000E+00	4.003080E+00	3.172390E+00
4.367340E+00	4.006400E+00	3.225420E+00
3.693400E+00	2.724200E+00	1.231930E+00
3.550360E+00	2.649790E+00	1.210600E+00
4.216710E+00	4.018290E+00	3.108240E+00
4.262950E+00	4.032750E+00	3.175270E+00
4.305640E+00	4.056870E+00	3.236820E+00
3.478200E+00	2.895850E+00	1.279550E+00
3.344250E+00	2.831460E+00	1.271550E+00
4.131960E+00	4.063730E+00	3.066080E+00
4.175400E+00	4.064900E+00	3.140660E+00
4.229830E+00	4.059830E+00	3.187290E+00
3.314700E+00	3.067310E+00	1.333990E+00
3.192320E+00	3.008820E+00	1.350200E+00
4.083610E+00	4.124950E+00	3.044640E+00
4.127430E+00	4.106990E+00	3.129300E+00
3.210190E+00	3.259970E+00	1.448780E+00
3.097500E+00	3.147660E+00	1.439990E+00
4.034350E+00	4.187590E+00	3.025810E+00
4.080710E+00	4.168410E+00	3.111360E+00
3.106400E+00	3.299000E+00	1.485070E+00
3.057390E+00	3.234290E+00	1.481010E+00
3.173850E+00	3.496220E+00	1.610170E+00
3.995580E+00	4.223790E+00	3.023240E+00
4.025070E+00	4.234650E+00	3.102800E+00
3.058740E+00	3.343820E+00	1.542710E+00
3.079860E+00	3.494620E+00	1.640680E+00
3.124660E+00	3.594500E+00	1.689030E+00
3.190110E+00	3.752520E+00	1.800840E+00
3.872860E+00	4.270160E+00	2.905530E+00
3.903780E+00	4.279320E+00	2.974610E+00
3.960760E+00	4.256290E+00	3.032390E+00
3.072360E+00	3.622820E+00	1.722610E+00
3.096860E+00	3.765780E+00	1.831370E+00
3.145160E+00	3.838460E+00	1.878190E+00
3.204140E+00	3.931350E+00	1.932480E+00
3.300640E+00	4.036620E+00	2.084690E+00
3.396560E+00	4.141410E+00	2.217910E+00
3.757840E+00	4.302810E+00	2.778100E+00
3.780450E+00	4.319830E+00	2.844870E+00
3.843080E+00	4.309400E+00	2.918670E+00
3.094330E+00	3.897440E+00	1.915690E+00
3.194430E+00	4.030010E+00	2.058740E+00
3.284060E+00	4.128680E+00	2.179520E+00
3.345420E+00	4.181310E+00	2.274440E+00
3.352660E+00	4.208490E+00	2.337000E+00
3.404010E+00	4.206450E+00	2.350660E+00
3.459310E+00	4.269880E+00	2.458070E+00
3.532480E+00	4.322350E+00	2.587390E+00
3.610120E+00	4.331760E+00	2.655050E+00
3.656760E+00	4.352970E+00	2.734790E+00
3.724340E+00	4.327920E+00	2.792060E+00
3.372450E+00	4.249280E+00	2.402290E+00
3.405540E+00	4.306210E+00	2.476210E+00
3.456920E+00	4.325040E+00	2.534400E+00
3.473970E+00	4.354150E+00	2.596160E+00
3.510750E+00	4.382880E+00	2.657350E+00
3.580190E+00	4.371100E+00	2.681540E+00
3.412930E+00	4.353990E+00	2.557880E+00
3.458580E+00	4.380250E+00	2.622170E+00
4.910000E+00	2.989490E+00	2.843970E+00
4.905150E+00	2.929280E+00	2.798530E+00
4.893060E+00	3.021780E+00	2.786150E+00
4.879780E+00	3.171380E+00	2.863490E+00
4.919490E+00	3.065990E+00	2.888760E+00
4.875030E+00	3.303730E+00	2.938300E+00
4.919140E+00	3.198180E+00	2.963990E+00
4.878120E+00	3.405050E+00	3.000950E+00
4.930550E+00	3.322360E+00	3.046250E+00
4.877950E+00	3.457480E+00	3.040440E+00
4.904720E+00	3.422670E+00	3.063120E+00
4.879610E+00	3.489350E+00	3.107870E+00
4.823570E+00	2.759050E+00	2.601390E+00
4.787660E+00	2.671210E+00	2.511310E+00
4.763900E+00	2.745800E+00	2.494030E+00
4.864080E+00	2.864090E+00	2.668440E+00
4.770620E+00	3.588630E+00	3.083840E+00
4.816140E+00	3.554250E+00	3.099570E+00
4.784530E+00	3.608810E+00	3.148830E+00
4.720660E+00	2.603490E+00	2.424800E+00
4.656420E+00	2.535430E+00	2.322380E+00
4.682490E+00	2.613430E+00	2.314290E+00
4.673210E+00	3.694950E+00	3.162600E+00
4.729380E+00	3.666860E+00	3.192920E+00
4.685920E+00	3.721570E+00	3.218560E+00
4.617290E+00	2.441250E+00	2.183520E+00
4.575920E+00	2.354200E+00	2.064010E+00
4.590730E+00	2.449190E+00	2.045930E+00
4.576920E+00	3.799130E+00	3.217190E+00
4.646610E+00	3.770610E+00	3.248860E+00
4.610550E+00	3.819400E+00	3.284610E+00
4.472290E+00	2.270430E+00	1.959030E+00
4.390160E+00	2.227420E+00	1.797980E+00
4.466950E+00	2.328150E+00	1.868630E+00
4.543760E+00	3.845710E+00	3.240690E+00
4.554730E+00	3.882510E+00	3.282460E+00
4.596940E+00	3.860470E+00	3.324250E+00
4.572180E+00	3.905500E+00	3.327930E+00
4.281090E+00	2.296830E+00	1.631820E+00
4.242700E+00	2.146920E+00	1.653990E+00
4.504510E+00	3.915210E+00	3.258620E+00
4.523030E+00	3.970220E+00	3.304680E+00
4.564110E+00	3.950440E+00	3.353090E+00
4.542510E+00	3.998430E+00	3.354230E+00
4.052340E+00	2.273450E+00	1.439430E+00
4.463370E+00	3.999610E+00	3.280130E+00
4.462380E+00	4.069420E+00	3.337750E+00
4.529910E+00	4.044530E+00	3.382940E+00
4.510050E+00	4.091830E+00	3.395350E+00
3.861720E+00	2.237200E+00	1.313950E+00
3.724380E+00	2.270120E+00	1.256270E+00
3.766100E+00	2.333580E+00	1.235290E+00
4.389580E+00	4.051880E+00	3.281330E+00
4.402800E+00	4.100660E+00	3.334720E+00
4.462640E+00	4.119560E+00	3.386120E+00
3.635210E+00	2.421340E+00	1.212160E+00
3.541390E+00	2.302120E+00	1.234280E+00
4.351560E+00	4.089960E+00	3.295690E+00
4.358090E+00	4.121670E+00	3.339430E+00
4.398520E+00	4.153980E+00	3.403900E+00
3.421160E+00	2.583650E+00	1.231130E+00
3.282620E+00	2.535890E+00	1.273420E+00
4.180270E+00	4.103870E+00	3.200480E+00
4.244270E+00	4.107540E+00	3.260690E+00
4.307460E+00	4.119310E+00	3.316470E+00
4.338980E+00	4.148130E+00	3.376240E+00
3.217210E+00	2.776700E+00	1.299790E+00
3.090170E+00	2.732270E+00	1.329260E+00
4.128280E+00	4.155460E+00	3.192420E+00
4.179790E+00	4.159070E+00	3.291200E+00
3.076790E+00	2.953610E+00	1.377190E+00
2.983440E+00	2.906380E+00	1.430200E+00
4.081220E+00	4.208790E+00	3.172480E+00
4.115410E+00	4.208350E+00	3.245650E+00
3.002570E+00	3.143200E+00	1.487250E+00
2.932530E+00	3.020240E+00	1.473100E+00
4.053840E+00	4.242340E+00	3.168110E+00
4.074120E+00	4.243840E+00	3.211020E+00
2.909370E+00	3.146000E+00	1.542990E+00
2.878440E+00	3.306480E+00	1.636450E+00
2.989100E+00	3.396770E+00	1.641250E+00
3.931780E+00	4.291130E+00	3.044520E+00
3.963250E+00	4.300420E+00	3.113600E+00
4.032680E+00	4.275340E+00	3.182810E+00
2.917370E+00	3.467840E+00	1.709050E+00
2.868570E+00	3.406280E+00	1.709630E+00
2.985020E+00	3.677490E+00	1.809410E+00
3.795090E+00	4.371740E+00	2.938640E+00
3.863710E+00	4.354980E+00	3.006770E+00
3.910740E+00	4.322780E+00	3.056870E+00
2.871020E+00	3.532850E+00	1.765090E+00
2.893570E+00	3.683770E+00	1.850630E+00
2.935200E+00	3.772530E+00	1.886060E+00
2.980520E+00	3.891350E+00	1.936280E+00
3.083090E+00	4.020320E+00	2.039940E+00
3.179120E+00	4.121850E+00	2.160610E+00
3.280150E+00	4.203330E+00	2.303350E+00
3.703020E+00	4.395270E+00	2.876530E+00
3.762960E+00	4.411490E+00	2.959040E+00
3.813130E+00	4.433320E+00	3.043550E+00
2.883170E+00	3.810920E+00	1.922830E+00
2.914170E+00	3.944970E+00	1.996150E+00
2.994440E+00	4.009890E+00	2.045900E+00
3.065410E+00	4.103380E+00	2.139720E+00
3.152080E+00	4.191970E+00	2.239090E+00
3.221370E+00	4.238320E+00	2.362370E+00
3.317610E+00	4.298510E+00	2.452850E+00
3.574080E+00	4.435380E+00	2.768640E+00
3.637560E+00	4.452540E+00	2.868140E+00
3.667180E+00	4.482250E+00	2.942290E+00
3.735250E+00	4.451290E+00	2.984660E+00
2.940300E+00	4.061470E+00	2.120460E+00
3.040620E+00	4.176770E+00	2.219620E+00
3.128750E+00	4.236140E+00	2.335570E+00
3.214450E+00	4.295540E+00	2.439600E+00
3.271200E+00	4.344810E+00	2.508500E+00
3.281110E+00	4.378860E+00	2.563580E+00
3.339350E+00	4.372070E+00	2.565160E+00
3.438510E+00	4.420150E+00	2.664440E+00
3.478940E+00	4.481040E+00	2.761760E+00
3.521120E+00	4.514280E+00	2.847290E+00
3.596100E+00	4.495640E+00	2.880970E+00
3.313520E+00	4.433720E+00	2.637970E+00
3.398940E+00	4.500090E+00	2.726110E+00
3.448310E+00	4.526280E+00	2.802150E+00
4.990180E+00	3.177730E+00	3.082610E+00
4.985530E+00	3.130800E+00	3.058790E+00
4.969750E+00	3.207580E+00	3.045510E+00
4.973890E+00	3.276490E+00	3.083160E+00
4.993050E+00	3.232100E+00	3.108790E+00
4.967930E+00	3.320870E+00	3.151300E+00
4.894630E+00	2.721270E+00	2.764150E+00
4.861580E+00	2.655120E+00	2.691050E+00
4.854630E+00	2.744060E+00	2.685550E+00
4.916390E+00	2.849270E+00	2.772120E+00
4.910850E+00	2.794890E+00	2.818840E+00
4.923220E+00	2.931940E+00	2.887770E+00
4.960920E+00	3.079510E+00	2.985910E+00
4.930710E+00	3.414650E+00	3.135200E+00
4.915530E+00	3.487430E+00	3.195000E+00
4.810940E+00	2.594110E+00	2.615850E+00
4.743580E+00	2.531310E+00	2.538000E+00
4.771130E+00	2.598780E+00	2.524040E+00
4.862790E+00	3.570700E+00	3.219200E+00
4.809230E+00	3.635430E+00	3.226620E+00
4.840980E+00	3.627720E+00	3.269840E+00
4.807290E+00	3.668560E+00	3.300200E+00
4.675570E+00	2.466540E+00	2.458030E+00
4.628740E+00	2.386070E+00	2.363050E+00
4.647350E+00	2.455820E+00	2.335090E+00
4.705030E+00	3.747130E+00	3.277130E+00
4.744350E+00	3.718890E+00	3.288440E+00
4.721530E+00	3.760690E+00	3.352630E+00
4.574110E+00	2.275810E+00	2.247770E+00
4.515040E+00	2.224120E+00	2.136030E+00
4.555140E+00	2.290850E+00	2.132070E+00
4.631670E+00	3.832040E+00	3.341550E+00
4.665030E+00	3.805340E+00	3.350820E+00
4.654220E+00	3.847970E+00	3.411630E+00
4.426120E+00	2.159510E+00	1.947950E+00
4.592670E+00	3.923850E+00	3.377500E+00
4.616190E+00	3.895650E+00	3.397300E+00
4.620970E+00	3.946400E+00	3.444400E+00
4.261820E+00	2.077760E+00	1.745700E+00
4.145200E+00	2.016470E+00	1.671960E+00
4.178490E+00	2.077780E+00	1.639800E+00
4.565600E+00	4.020240E+00	3.405390E+00
4.587770E+00	3.992200E+00	3.425640E+00
4.591230E+00	4.043020E+00	3.472580E+00
4.032330E+00	2.110650E+00	1.513230E+00
3.952890E+00	1.999350E+00	1.504700E+00
4.519240E+00	4.130730E+00	3.441190E+00
4.556410E+00	4.089840E+00	3.455910E+00
4.563100E+00	4.133960E+00	3.501830E+00
3.795230E+00	2.107100E+00	1.335150E+00
4.472390E+00	4.168480E+00	3.441170E+00
4.530870E+00	4.180080E+00	3.498300E+00
3.616820E+00	2.107700E+00	1.301670E+00
3.481510E+00	2.083290E+00	1.307750E+00
3.504060E+00	2.183500E+00	1.258730E+00
4.437710E+00	4.192360E+00	3.450130E+00
4.472160E+00	4.226160E+00	3.513400E+00
3.358110E+00	2.310360E+00	1.273150E+00
3.228950E+00	2.277290E+00	1.341740E+00
4.250390E+00	4.155290E+00	3.354090E+00
4.302430E+00	4.160150E+00	3.385390E+00
4.343800E+00	4.200820E+00	3.454470E+00
4.405290E+00	4.213650E+00	3.476930E+00
3.143640E+00	2.507510E+00	1.321880E+00
3.028050E+00	2.485400E+00	1.401370E+00
4.209430E+00	4.173790E+00	3.364360E+00
4.231120E+00	4.201480E+00	3.425940E+00
4.282180E+00	4.195500E+00	3.436390E+00
2.986920E+00	2.704460E+00	1.405770E+00
2.884540E+00	2.677980E+00	1.458310E+00
4.138460E+00	4.217200E+00	3.321300E+00
4.180010E+00	4.203250E+00	3.378580E+00
2.873480E+00	2.908230E+00	1.480630E+00
2.822750E+00	2.793640E+00	1.500540E+00
4.080910E+00	4.281220E+00	3.283290E+00
2.781320E+00	2.912900E+00	1.553560E+00
2.739530E+00	3.084850E+00	1.653810E+00
2.824510E+00	3.111450E+00	1.588950E+00
3.995690E+00	4.345630E+00	3.212580E+00
4.042670E+00	4.374420E+00	3.316670E+00
2.797150E+00	3.328550E+00	1.709780E+00
2.701330E+00	3.243350E+00	1.737810E+00
3.907610E+00	4.391610E+00	3.135220E+00
3.956770E+00	4.397180E+00	3.204820E+00
3.985190E+00	4.403220E+00	3.253460E+00
2.737540E+00	3.388330E+00	1.794800E+00
2.688870E+00	3.337330E+00	1.796910E+00
2.789390E+00	3.605080E+00	1.857620E+00
3.853590E+00	4.454620E+00	3.127340E+00
3.880020E+00	4.487010E+00	3.200650E+00
3.941460E+00	4.438380E+00	3.227060E+00
2.690740E+00	3.460350E+00	1.848750E+00
2.701040E+00	3.611450E+00	1.908850E+00
2.747410E+00	3.721660E+00	1.945020E+00
2.801020E+00	3.891480E+00	2.011140E+00
3.705980E+00	4.491670E+00	3.010760E+00
3.744830E+00	4.510790E+00	3.090870E+00
3.815620E+00	4.498340E+00	3.143180E+00
2.695440E+00	3.753440E+00	1.991400E+00
2.709620E+00	3.895060E+00	2.052470E+00
2.753860E+00	3.976890E+00	2.084630E+00
2.813670E+00	4.093260E+00	2.172010E+00
2.945320E+00	4.167280E+00	2.224740E+00
3.025150E+00	4.229650E+00	2.325490E+00
3.119010E+00	4.294810E+00	2.428470E+00
3.203700E+00	4.373010E+00	2.538180E+00
3.564080E+00	4.532200E+00	2.900460E+00
3.597130E+00	4.554510E+00	2.954470E+00
3.670540E+00	4.537910E+00	3.030100E+00
2.702820E+00	3.996740E+00	2.118850E+00
2.728670E+00	4.085670E+00	2.190660E+00
2.764630E+00	4.129630E+00	2.218840E+00
2.786000E+00	4.173320E+00	2.268750E+00
2.900650E+00	4.218950E+00	2.312810E+00
3.017380E+00	4.291230E+00	2.424800E+00
3.101920E+00	4.345610E+00	2.497800E+00
3.128540E+00	4.391540E+00	2.559280E+00
3.172480E+00	4.416720E+00	2.591210E+00
3.222030E+00	4.454010E+00	2.639170E+00
3.293640E+00	4.538520E+00	2.731890E+00
3.390560E+00	4.553960E+00	2.788630E+00
3.443220E+00	4.581940E+00	2.870100E+00
3.529300E+00	4.564600E+00	2.914550E+00
2.723480E+00	4.130170E+00	2.240180E+00
3.131660E+00	4.454440E+00	2.625400E+00
3.202460E+00	4.515730E+00	2.688410E+00
3.218710E+00	4.563580E+00	2.729460E+00
3.249360E+00	4.582920E+00	2.756160E+00
3.271700E+00	4.609770E+00	2.800160E+00
3.350890E+00	4.596590E+00	2.819280E+00
3.211100E+00	4.598620E+00	2.761420E+00
4.996270E+00	3.053040E+00	3.106730E+00
4.977790E+00	3.005780E+00	3.090080E+00
4.989530E+00	3.060900E+00	3.060350E+00
4.996120E+00	3.128090E+00	3.125700E+00
5.011260E+00	3.238510E+00	3.185710E+00
5.008260E+00	3.320390E+00	3.231500E+00
4.873650E+00	2.604380E+00	2.787590E+00
4.824630E+00	2.538820E+00	2.728660E+00
4.829780E+00	2.586360E+00	2.686990E+00
4.909500E+00	2.686300E+00	2.821920E+00
4.942890E+00	2.821820E+00	2.927330E+00
4.962440E+00	2.953470E+00	3.014900E+00
4.973010E+00	3.423410E+00	3.253320E+00
4.928500E+00	3.509150E+00	3.259810E+00
4.953400E+00	3.492620E+00	3.299310E+00
4.917430E+00	3.543870E+00	3.332040E+00
4.769460E+00	2.477680E+00	2.663630E+00
4.698020E+00	2.427880E+00	2.614390E+00
4.725880E+00	2.471420E+00	2.566790E+00
4.864280E+00	3.614480E+00	3.325860E+00
4.842830E+00	3.662490E+00	3.401270E+00
4.636000E+00	2.351440E+00	2.547880E+00
4.595560E+00	2.288340E+00	2.441340E+00
4.617470E+00	2.347960E+00	2.437550E+00
4.784360E+00	3.713890E+00	3.384300E+00
4.768670E+00	3.755320E+00	3.440550E+00
4.528930E+00	2.197610E+00	2.252600E+00
4.725850E+00	3.806850E+00	3.458950E+00
4.702980E+00	3.858890E+00	3.490950E+00
4.422720E+00	2.085250E+00	2.033730E+00
4.329200E+00	2.003890E+00	1.967080E+00
4.304680E+00	2.038840E+00	1.851260E+00
4.678560E+00	3.904790E+00	3.501070E+00
4.670440E+00	3.958120E+00	3.533170E+00
4.249790E+00	1.945220E+00	1.905840E+00
4.134890E+00	1.880420E+00	1.811550E+00
4.211720E+00	1.951410E+00	1.800900E+00
4.643600E+00	4.001680E+00	3.534180E+00
4.627900E+00	4.047150E+00	3.563910E+00
4.023030E+00	1.919340E+00	1.635490E+00
3.894690E+00	1.819620E+00	1.596050E+00
4.601840E+00	4.093190E+00	3.562920E+00
4.573640E+00	4.163140E+00	3.577200E+00
3.764450E+00	1.942070E+00	1.435620E+00
3.704260E+00	1.843430E+00	1.504920E+00
4.535820E+00	4.224330E+00	3.569320E+00
4.567210E+00	4.207070E+00	3.617620E+00
4.551480E+00	4.235730E+00	3.623190E+00
3.606230E+00	1.826550E+00	1.485590E+00
3.460080E+00	1.849060E+00	1.474160E+00
3.561920E+00	1.905410E+00	1.413630E+00
4.499770E+00	4.254320E+00	3.571530E+00
4.519480E+00	4.270160E+00	3.640310E+00
3.330590E+00	2.050680E+00	1.392290E+00
3.192990E+00	2.019660E+00	1.456050E+00
4.377450E+00	4.237980E+00	3.507580E+00
4.404310E+00	4.266880E+00	3.574070E+00
4.462540E+00	4.274810E+00	3.599760E+00
3.098130E+00	2.251660E+00	1.417660E+00
2.980940E+00	2.230880E+00	1.496180E+00
4.266060E+00	4.223240E+00	3.474520E+00
4.299160E+00	4.253970E+00	3.532100E+00
4.351820E+00	4.259850E+00	3.551080E+00
2.915780E+00	2.469860E+00	1.472870E+00
2.813190E+00	2.441680E+00	1.543640E+00
4.138920E+00	4.261360E+00	3.388480E+00
4.191430E+00	4.249550E+00	3.455070E+00
4.242560E+00	4.252320E+00	3.506880E+00
2.775370E+00	2.697060E+00	1.538580E+00
2.703530E+00	2.602250E+00	1.618090E+00
4.097880E+00	4.329600E+00	3.382300E+00
4.148850E+00	4.324040E+00	3.476200E+00
2.681880E+00	2.757300E+00	1.623870E+00
2.613820E+00	2.729880E+00	1.672670E+00
2.701300E+00	2.893730E+00	1.621130E+00
4.075400E+00	4.374410E+00	3.380510E+00
4.099300E+00	4.373260E+00	3.424960E+00
2.621840E+00	2.865270E+00	1.676350E+00
2.577330E+00	2.820870E+00	1.712870E+00
2.637260E+00	3.058350E+00	1.720400E+00
3.990050E+00	4.446710E+00	3.324030E+00
4.057090E+00	4.412710E+00	3.394500E+00
2.548880E+00	2.931140E+00	1.742960E+00
2.526770E+00	3.139740E+00	1.815420E+00
2.623210E+00	3.292770E+00	1.809620E+00
3.929350E+00	4.489430E+00	3.279950E+00
3.952620E+00	4.519470E+00	3.378960E+00
2.543680E+00	3.313860E+00	1.871430E+00
2.495030E+00	3.253570E+00	1.877090E+00
2.594040E+00	3.536460E+00	1.926930E+00
3.782630E+00	4.538110E+00	3.167490E+00
3.822440E+00	4.566730E+00	3.247330E+00
3.889280E+00	4.543950E+00	3.304140E+00
2.499450E+00	3.377940E+00	1.937780E+00
2.503370E+00	3.538180E+00	1.980380E+00
2.547670E+00	3.642380E+00	2.007180E+00
2.603390E+00	3.826330E+00	2.065480E+00
3.612370E+00	4.612310E+00	3.056710E+00
3.683800E+00	4.593800E+00	3.128760E+00
3.749160E+00	4.583260E+00	3.195690E+00
2.497620E+00	3.676420E+00	2.050360E+00
2.515750E+00	3.831670E+00	2.111160E+00
2.560480E+00	3.918600E+00	2.129790E+00
2.628290E+00	4.040320E+00	2.191190E+00
2.812480E+00	4.236560E+00	2.345960E+00
2.906830E+00	4.293360E+00	2.426680E+00
3.023600E+00	4.372040E+00	2.540410E+00
3.503910E+00	4.643250E+00	2.988050E+00
3.571110E+00	4.658940E+00	3.080120E+00
3.623420E+00	4.677570E+00	3.158470E+00
2.513260E+00	3.942710E+00	2.169610E+00
2.548390E+00	4.054720E+00	2.242440E+00
2.608440E+00	4.112540E+00	2.273140E+00
2.696730E+00	4.180520E+00	2.312580E+00
2.785840E+00	4.280230E+00	2.416330E+00
2.885810E+00	4.346320E+00	2.517040E+00
2.950570E+00	4.409430E+00	2.589020E+00
3.034120E+00	4.464940E+00	2.638680E+00
3.129710E+00	4.557070E+00	2.716840E+00
3.341950E+00	4.674370E+00	2.897510E+00
3.418420E+00	4.703390E+00	2.972450E+00
3.439610E+00	4.731300E+00	3.038820E+00
3.529280E+00	4.704270E+00	3.103720E+00
2.565360E+00	4.147690E+00	2.327460E+00
2.663810E+00	4.257360E+00	2.412400E+00
2.768010E+00	4.330090E+00	2.511480E+00
2.858260E+00	4.402900E+00	2.591120E+00
2.940740E+00	4.474830E+00	2.648420E+00
3.019490E+00	4.528510E+00	2.698320E+00
3.047510E+00	4.585200E+00	2.747110E+00
3.102020E+00	4.616260E+00	2.770020E+00
3.185000E+00	4.650350E+00	2.814230E+00
3.230500E+00	4.719300E+00	2.891210E+00
3.277250E+00	4.751550E+00	2.953680E+00
3.366180E+00	4.737720E+00	2.981790E+00
3.057470E+00	4.653650E+00	2.808750E+00
3.148310E+00	4.727170E+00	2.877500E+00
3.206310E+00	4.755300E+00	2.918530E+00
4.981140E+00	2.702910E+00	3.030210E+00
4.963250E+00	2.655370E+00	2.992240E+00
4.960800E+00	2.721450E+00	2.966570E+00
4.980460E+00	2.846210E+00	3.032470E+00
4.978040E+00	2.769600E+00	3.072850E+00
4.981510E+00	2.936740E+00	3.087990E+00
4.995330E+00	2.873770E+00	3.123670E+00
4.988530E+00	3.007790E+00	3.163120E+00
5.030400E+00	3.123750E+00	3.224390E+00
5.047510E+00	3.245090E+00	3.279780E+00
5.027260E+00	3.340610E+00	3.292900E+00
5.057450E+00	3.304690E+00	3.341030E+00
5.023150E+00	3.387360E+00	3.366310E+00
4.848550E+00	2.509040E+00	2.846540E+00
4.807710E+00	2.443310E+00	2.807720E+00
4.805380E+00	2.480860E+00	2.747130E+00
4.885550E+00	2.596030E+00	2.879460E+00
4.971020E+00	3.476990E+00	3.354460E+00
4.939990E+00	3.535290E+00	3.432130E+00
4.726340E+00	2.392050E+00	2.775060E+00
4.664800E+00	2.359920E+00	2.708320E+00
4.692080E+00	2.399760E+00	2.686260E+00
4.892760E+00	3.601220E+00	3.414160E+00
4.875270E+00	3.651590E+00	3.470810E+00
4.609420E+00	2.273980E+00	2.547790E+00
4.831540E+00	3.719490E+00	3.495240E+00
4.787550E+00	3.773350E+00	3.498590E+00
4.812760E+00	3.765230E+00	3.536130E+00
4.790830E+00	3.802690E+00	3.561700E+00
4.500410E+00	2.161290E+00	2.349870E+00
4.445200E+00	2.063900E+00	2.273450E+00
4.430190E+00	2.081320E+00	2.163630E+00
4.716440E+00	3.878590E+00	3.532160E+00
4.745740E+00	3.851740E+00	3.548770E+00
4.732760E+00	3.890010E+00	3.589100E+00
4.387340E+00	1.989720E+00	2.200290E+00
4.303430E+00	1.919700E+00	2.113090E+00
4.322860E+00	1.950880E+00	2.035970E+00
4.678850E+00	3.975170E+00	3.579740E+00
4.709420E+00	3.942840E+00	3.619900E+00
4.682310E+00	3.991360E+00	3.633580E+00
4.218700E+00	1.846430E+00	2.032370E+00
4.078840E+00	1.782020E+00	1.941580E+00
4.177700E+00	1.856270E+00	1.947260E+00
4.630930E+00	4.060950E+00	3.611180E+00
4.653800E+00	4.032780E+00	3.640820E+00
4.635150E+00	4.078300E+00	3.669180E+00
3.975430E+00	1.774510E+00	1.750930E+00
3.841820E+00	1.700480E+00	1.754290E+00
4.587920E+00	4.178110E+00	3.650020E+00
4.607680E+00	4.128870E+00	3.659750E+00
4.612380E+00	4.172560E+00	3.710720E+00
3.711480E+00	1.760020E+00	1.593770E+00
3.657960E+00	1.686140E+00	1.661670E+00
4.579370E+00	4.236320E+00	3.687810E+00
3.564370E+00	1.670340E+00	1.651260E+00
3.414610E+00	1.687610E+00	1.647580E+00
3.520000E+00	1.729260E+00	1.578510E+00
4.553090E+00	4.291520E+00	3.693180E+00
4.575780E+00	4.294060E+00	3.728070E+00
4.560030E+00	4.317120E+00	3.723970E+00
3.293700E+00	1.832220E+00	1.537880E+00
3.152230E+00	1.813620E+00	1.606510E+00
4.430660E+00	4.298820E+00	3.632820E+00
4.466140E+00	4.326580E+00	3.697410E+00
4.532090E+00	4.322090E+00	3.711690E+00
3.060290E+00	2.005870E+00	1.536030E+00
2.941820E+00	1.994350E+00	1.624460E+00
4.326600E+00	4.282110E+00	3.596990E+00
4.353440E+00	4.312660E+00	3.659950E+00
4.404850E+00	4.320740E+00	3.676090E+00
2.870540E+00	2.210240E+00	1.575830E+00
2.768430E+00	2.183410E+00	1.658130E+00
4.203050E+00	4.295000E+00	3.535320E+00
4.247450E+00	4.311450E+00	3.612710E+00
4.303210E+00	4.308160E+00	3.641110E+00
2.730340E+00	2.400890E+00	1.632770E+00
2.639490E+00	2.369320E+00	1.708550E+00
4.179610E+00	4.327190E+00	3.546110E+00
4.198610E+00	4.333120E+00	3.588800E+00
2.617340E+00	2.569400E+00	1.688840E+00
2.532000E+00	2.538020E+00	1.767630E+00
4.106860E+00	4.421700E+00	3.486650E+00
4.162800E+00	4.370870E+00	3.563450E+00
2.522360E+00	2.753700E+00	1.755800E+00
2.439430E+00	2.670910E+00	1.817020E+00
4.025010E+00	4.479310E+00	3.433030E+00
4.071560E+00	4.506200E+00	3.543440E+00
2.432380E+00	2.796090E+00	1.825530E+00
2.396840E+00	2.748040E+00	1.854190E+00
2.443370E+00	2.954760E+00	1.823250E+00
3.986690E+00	4.524060E+00	3.436140E+00
4.012010E+00	4.532730E+00	3.486470E+00
2.369650E+00	2.844690E+00	1.874590E+00
2.334170E+00	3.043130E+00	1.934700E+00
2.431220E+00	3.205690E+00	1.904460E+00
3.858810E+00	4.585600E+00	3.333410E+00
3.900950E+00	4.600690E+00	3.420950E+00
3.967250E+00	4.562450E+00	3.464920E+00
2.338480E+00	3.251160E+00	1.973460E+00
2.252300E+00	3.199020E+00	2.002350E+00
2.411150E+00	3.463940E+00	2.010670E+00
3.699100E+00	4.653170E+00	3.217190E+00
3.756310E+00	4.655860E+00	3.318290E+00
3.829720E+00	4.626570E+00	3.371950E+00
2.293570E+00	3.366950E+00	2.037350E+00
2.230160E+00	3.307500E+00	2.054110E+00
2.319050E+00	3.537630E+00	2.074390E+00
2.413170E+00	3.754860E+00	2.137610E+00
3.666680E+00	4.693390E+00	3.227480E+00
3.691300E+00	4.698730E+00	3.276520E+00
2.234780E+00	3.456430E+00	2.108450E+00
2.296850E+00	3.638520E+00	2.139260E+00
2.325560E+00	3.774200E+00	2.195250E+00
2.372160E+00	3.864680E+00	2.209530E+00
2.442600E+00	3.992890E+00	2.248490E+00
3.460430E+00	4.775300E+00	3.131240E+00
3.555530E+00	4.750750E+00	3.197200E+00
3.637850E+00	4.731610E+00	3.251780E+00
2.318150E+00	3.917410E+00	2.258720E+00
2.382790E+00	4.051750E+00	2.321250E+00
2.396820E+00	4.118420E+00	2.375460E+00
2.461530E+00	4.131550E+00	2.358050E+00
2.548900E+00	4.236180E+00	2.427070E+00
2.653720E+00	4.315210E+00	2.519650E+00
2.753900E+00	4.391730E+00	2.599310E+00
2.841530E+00	4.475180E+00	2.658790E+00
2.938960E+00	4.564550E+00	2.741470E+00
3.336410E+00	4.802400E+00	3.071320E+00
3.413090E+00	4.824220E+00	3.147350E+00
3.474350E+00	4.833430E+00	3.237530E+00
2.433520E+00	4.200950E+00	2.441090E+00
2.540370E+00	4.303900E+00	2.527910E+00
2.647370E+00	4.383060E+00	2.612870E+00
2.741550E+00	4.467930E+00	2.672410E+00
2.823720E+00	4.527560E+00	2.725350E+00
2.852680E+00	4.579470E+00	2.777360E+00
2.900150E+00	4.613180E+00	2.794820E+00
2.955300E+00	4.663140E+00	2.822620E+00
3.051180E+00	4.737690E+00	2.885590E+00
3.177790E+00	4.792270E+00	2.965990E+00
3.222940E+00	4.847610E+00	3.073730E+00
3.279640E+00	4.892080E+00	3.162800E+00
3.373930E+00	4.868700E+00	3.182240E+00
2.857360E+00	4.650400E+00	2.832870E+00
2.946210E+00	4.740240E+00	2.889070E+00
3.044190E+00	4.801750E+00	2.967240E+00
3.129450E+00	4.856280E+00	3.048610E+00
3.189280E+00	4.899490E+00	3.119620E+00
4.903040E+00	2.501330E+00	3.030790E+00
4.864260E+00	2.454130E+00	2.973860E+00
4.876230E+00	2.512560E+00	2.938410E+00
4.940380E+00	2.599780E+00	2.994260E+00
4.943210E+00	2.568620E+00	3.062820E+00
4.985330E+00	2.670480E+00	3.087890E+00
4.993320E+00	2.789650E+00	3.168450E+00
5.025300E+00	2.894500E+00	3.218080E+00
5.030200E+00	3.011730E+00	3.275200E+00
5.065000E+00	3.117600E+00	3.321620E+00
5.073750E+00	3.219330E+00	3.371520E+00
5.078470E+00	3.304980E+00	3.411000E+00
5.056860E+00	3.382630E+00	3.466470E+00
4.826850E+00	2.407560E+00	2.965990E+00
4.765040E+00	2.383310E+00	2.902440E+00
4.799790E+00	2.414250E+00	2.877320E+00
5.000860E+00	3.465000E+00	3.443700E+00
4.976180E+00	3.524450E+00	3.520750E+00
4.673560E+00	2.347370E+00	2.802140E+00
4.919650E+00	3.598880E+00	3.507750E+00
4.884850E+00	3.659570E+00	3.532930E+00
4.913750E+00	3.628790E+00	3.580520E+00
4.882060E+00	3.690130E+00	3.606090E+00
4.591170E+00	2.238210E+00	2.635240E+00
4.524420E+00	2.157930E+00	2.572380E+00
4.518630E+00	2.158390E+00	2.464340E+00
4.835500E+00	3.755020E+00	3.587610E+00
4.826620E+00	3.794200E+00	3.638290E+00
4.480640E+00	2.090920E+00	2.516080E+00
4.424820E+00	2.004800E+00	2.425530E+00
4.431740E+00	2.037310E+00	2.353960E+00
4.793260E+00	3.853640E+00	3.661400E+00
4.755950E+00	3.905250E+00	3.663960E+00
4.789690E+00	3.903550E+00	3.708190E+00
4.770750E+00	3.943810E+00	3.729060E+00
4.346390E+00	1.918760E+00	2.319730E+00
4.271650E+00	1.836150E+00	2.236980E+00
4.283800E+00	1.873870E+00	2.169210E+00
4.692320E+00	4.018610E+00	3.701310E+00
4.724540E+00	3.987440E+00	3.710170E+00
4.721560E+00	4.024300E+00	3.762580E+00
4.168310E+00	1.773180E+00	2.169690E+00
4.021410E+00	1.693160E+00	2.066330E+00
4.124870E+00	1.774410E+00	2.076250E+00
4.681530E+00	4.057870E+00	3.747790E+00
3.927150E+00	1.674660E+00	1.896850E+00
3.823400E+00	1.629430E+00	1.922690E+00
4.651620E+00	4.124230E+00	3.772900E+00
4.630470E+00	4.203480E+00	3.786310E+00
3.687930E+00	1.589990E+00	1.878300E+00
3.562310E+00	1.555990E+00	1.885020E+00
3.594440E+00	1.589340E+00	1.815490E+00
3.665900E+00	1.627990E+00	1.763230E+00
4.605130E+00	4.270200E+00	3.773870E+00
4.636000E+00	4.243520E+00	3.845950E+00
4.614820E+00	4.291750E+00	3.836850E+00
3.469070E+00	1.611240E+00	1.767670E+00
3.325290E+00	1.583910E+00	1.820480E+00
4.571970E+00	4.334120E+00	3.789060E+00
3.241810E+00	1.674770E+00	1.700550E+00
3.101230E+00	1.665820E+00	1.780410E+00
4.518260E+00	4.361330E+00	3.762240E+00
4.528690E+00	4.393920E+00	3.848060E+00
3.018680E+00	1.810660E+00	1.689590E+00
2.895760E+00	1.803450E+00	1.774690E+00
4.385520E+00	4.350410E+00	3.717790E+00
4.416040E+00	4.379920E+00	3.780340E+00
4.473310E+00	4.386410E+00	3.803640E+00
2.825890E+00	1.979020E+00	1.704340E+00
2.723440E+00	1.963170E+00	1.796900E+00
4.283620E+00	4.341230E+00	3.680900E+00
4.320470E+00	4.379630E+00	3.741890E+00
4.368650E+00	4.379400E+00	3.761720E+00
2.676590E+00	2.162800E+00	1.744910E+00
2.572210E+00	2.136620E+00	1.825510E+00
4.200310E+00	4.386900E+00	3.655370E+00
4.261570E+00	4.381670E+00	3.713760E+00
2.547810E+00	2.339590E+00	1.789880E+00
2.465500E+00	2.311490E+00	1.884270E+00
4.137160E+00	4.452370E+00	3.604890E+00
4.177870E+00	4.475200E+00	3.712110E+00
2.446610E+00	2.502200E+00	1.845070E+00
2.367040E+00	2.473450E+00	1.924010E+00
4.104540E+00	4.502260E+00	3.610050E+00
4.126520E+00	4.505770E+00	3.661930E+00
2.353890E+00	2.672770E+00	1.894250E+00
2.310400E+00	2.579660E+00	1.950930E+00
4.010880E+00	4.586060E+00	3.585660E+00
4.083740E+00	4.540670E+00	3.638390E+00
2.256960E+00	2.680880E+00	1.968990E+00
2.189720E+00	2.836260E+00	2.009000E+00
2.282840E+00	2.851130E+00	1.943550E+00
3.952080E+00	4.611420E+00	3.510960E+00
3.959830E+00	4.635950E+00	3.572960E+00
2.218880E+00	3.021050E+00	2.000680E+00
2.127110E+00	2.989330E+00	2.065940E+00
3.799440E+00	4.669450E+00	3.408740E+00
3.850910E+00	4.689990E+00	3.492970E+00
3.922860E+00	4.658880E+00	3.538200E+00
2.158510E+00	3.219810E+00	2.074330E+00
2.064120E+00	3.122660E+00	2.130910E+00
3.681900E+00	4.746200E+00	3.358680E+00
3.764820E+00	4.717430E+00	3.438680E+00
2.075240E+00	3.258160E+00	2.149300E+00
2.024910E+00	3.204480E+00	2.164280E+00
2.126870E+00	3.436210E+00	2.176890E+00
2.221770E+00	3.686400E+00	2.210310E+00
3.580520E+00	4.795010E+00	3.310950E+00
3.629470E+00	4.824900E+00	3.427530E+00
2.027440E+00	3.317200E+00	2.199180E+00
2.046810E+00	3.487660E+00	2.231620E+00
2.108760E+00	3.606470E+00	2.230420E+00
2.146420E+00	3.746750E+00	2.279810E+00
2.216980E+00	3.895630E+00	2.301130E+00
2.309590E+00	4.074490E+00	2.377250E+00
3.521740E+00	4.837600E+00	3.320840E+00
3.551210E+00	4.846780E+00	3.378710E+00
2.041910E+00	3.653940E+00	2.289090E+00
2.123530E+00	3.868520E+00	2.343850E+00
2.197880E+00	3.994970E+00	2.372420E+00
2.230680E+00	4.082830E+00	2.426910E+00
2.281130E+00	4.135330E+00	2.444640E+00
2.339820E+00	4.197500E+00	2.480200E+00
2.435700E+00	4.289360E+00	2.547330E+00
2.539730E+00	4.374800E+00	2.624410E+00
2.637630E+00	4.461400E+00	2.690600E+00
2.742160E+00	4.550950E+00	2.778460E+00
3.336280E+00	4.907160E+00	3.227320E+00
3.393120E+00	4.918760E+00	3.309800E+00
3.488020E+00	4.878730E+00	3.353710E+00
2.238450E+00	4.169760E+00	2.495840E+00
2.332490E+00	4.278200E+00	2.565990E+00
2.434670E+00	4.361740E+00	2.640850E+00
2.533960E+00	4.449600E+00	2.708400E+00
2.620430E+00	4.513370E+00	2.760000E+00
2.654170E+00	4.562580E+00	2.812690E+00
2.706630E+00	4.593940E+00	2.832750E+00
2.760970E+00	4.648370E+00	2.855510E+00
2.847510E+00	4.736180E+00	2.905420E+00
2.940460E+00	4.801160E+00	2.974340E+00
3.030740E+00	4.856800E+00	3.054850E+00
3.111510E+00	4.913680E+00	3.125360E+00
3.193560E+00	4.952110E+00	3.224400E+00
3.294300E+00	4.938930E+00	3.274740E+00
2.660760E+00	4.628510E+00	2.867730E+00
2.750460E+00	4.724320E+00	2.920920E+00
2.843810E+00	4.794920E+00	2.995360E+00
2.937930E+00	4.855100E+00	3.066720E+00
3.024280E+00	4.913390E+00	3.133130E+00
3.094540E+00	4.949540E+00	3.201260E+00
4.875810E+00	2.456770E+00	3.063390E+00
4.932440E+00	2.523160E+00	3.114070E+00
4.995890E+00	2.605120E+00	3.201570E+00
5.015140E+00	2.713850E+00	3.211740E+00
5.018020E+00	2.811210E+00	3.274110E+00
5.046290E+00	2.908030E+00	3.319570E+00
5.054140E+00	3.012210E+00	3.374710E+00
5.096600E+00	3.108990E+00	3.412190E+00
5.097230E+00	3.207210E+00	3.459300E+00
5.105470E+00	3.295280E+00	3.499020E+00
5.087440E+00	3.368990E+00	3.555420E+00
4.767770E+00	2.371670E+00	2.973090E+00
4.836270E+00	2.404750E+00	3.025450E+00
5.037500E+00	3.451740E+00	3.532480E+00
5.008960E+00	3.507100E+00	3.605130E+00
4.661780E+00	2.317660E+00	2.928410E+00
4.605820E+00	2.239020E+00	2.855720E+00
4.610370E+00	2.236730E+00	2.748790E+00
4.952990E+00	3.572400E+00	3.596740E+00
4.932620E+00	3.628440E+00	3.651650E+00
4.920020E+00	3.689660E+00	3.701120E+00
4.567940E+00	2.193480E+00	2.850960E+00
4.501570E+00	2.098260E+00	2.729490E+00
4.514410E+00	2.136170E+00	2.659990E+00
4.875060E+00	3.755010E+00	3.679450E+00
4.849360E+00	3.809650E+00	3.693520E+00
4.889410E+00	3.796260E+00	3.741660E+00
4.862630E+00	3.842330E+00	3.748980E+00
4.447400E+00	2.020650E+00	2.635820E+00
4.386400E+00	1.929540E+00	2.533300E+00
4.412210E+00	1.963140E+00	2.480360E+00
4.833440E+00	3.902150E+00	3.778320E+00
4.806100E+00	3.952870E+00	3.811650E+00
4.316270E+00	1.843050E+00	2.447930E+00
4.229780E+00	1.780280E+00	2.390210E+00
4.245090E+00	1.810220E+00	2.308010E+00
4.766450E+00	3.994760E+00	3.806480E+00
4.726660E+00	4.043710E+00	3.845770E+00
4.112300E+00	1.713470E+00	2.317850E+00
3.970260E+00	1.611910E+00	2.227230E+00
4.068180E+00	1.689570E+00	2.207990E+00
4.689970E+00	4.080120E+00	3.832450E+00
4.709590E+00	4.073290E+00	3.885470E+00
4.693210E+00	4.109810E+00	3.901070E+00
3.817420E+00	1.602530E+00	2.036960E+00
3.767360E+00	1.549790E+00	2.125700E+00
4.649370E+00	4.206170E+00	3.856960E+00
4.663860E+00	4.167910E+00	3.873170E+00
4.674040E+00	4.225530E+00	3.926120E+00
3.669090E+00	1.508760E+00	2.111920E+00
3.527990E+00	1.483940E+00	2.101290E+00
3.625400E+00	1.526080E+00	2.024290E+00
4.611900E+00	4.333090E+00	3.886520E+00
4.647280E+00	4.282820E+00	3.907460E+00
4.654100E+00	4.334670E+00	3.955020E+00
3.416140E+00	1.528030E+00	1.957250E+00
3.280960E+00	1.490240E+00	2.029900E+00
4.576920E+00	4.382850E+00	3.880900E+00
4.625040E+00	4.399540E+00	3.965510E+00
3.188670E+00	1.564480E+00	1.897430E+00
3.060680E+00	1.548840E+00	1.989870E+00
4.555780E+00	4.412900E+00	3.890590E+00
4.577350E+00	4.424120E+00	3.930320E+00
2.972990E+00	1.653480E+00	1.868370E+00
2.855090E+00	1.639540E+00	1.963830E+00
4.441660E+00	4.406290E+00	3.845080E+00
4.474090E+00	4.430270E+00	3.912350E+00
4.539460E+00	4.435800E+00	3.926030E+00
2.781180E+00	1.787190E+00	1.866480E+00
2.681170E+00	1.772380E+00	1.969030E+00
4.348360E+00	4.407350E+00	3.808290E+00
4.373470E+00	4.430100E+00	3.872990E+00
4.418800E+00	4.425920E+00	3.886580E+00
2.620570E+00	1.942740E+00	1.888680E+00
2.520890E+00	1.915250E+00	1.983830E+00
4.227640E+00	4.439260E+00	3.750120E+00
4.271050E+00	4.449920E+00	3.830620E+00
4.325080E+00	4.436400E+00	3.856100E+00
2.488450E+00	2.113720E+00	1.928670E+00
2.394340E+00	2.085240E+00	2.014640E+00
4.208540E+00	4.475860E+00	3.769380E+00
4.225450E+00	4.480710E+00	3.812450E+00
2.377960E+00	2.290680E+00	1.970320E+00
2.288720E+00	2.260410E+00	2.053670E+00
4.131360E+00	4.567620E+00	3.744300E+00
4.192470E+00	4.516200E+00	3.798190E+00
2.267040E+00	2.477280E+00	2.006830E+00
2.223500E+00	2.372320E+00	2.073940E+00
4.068250E+00	4.587880E+00	3.681670E+00
4.083180E+00	4.615500E+00	3.729860E+00
2.171850E+00	2.481390E+00	2.095480E+00
2.096380E+00	2.636630E+00	2.118780E+00
2.175410E+00	2.655380E+00	2.037180E+00
3.960710E+00	4.686480E+00	3.661530E+00
4.038410E+00	4.636530E+00	3.703620E+00
2.111820E+00	2.808330E+00	2.085910E+00
2.025800E+00	2.777940E+00	2.160760E+00
3.901460E+00	4.702410E+00	3.597030E+00
3.908210E+00	4.730750E+00	3.656580E+00
2.036540E+00	2.951400E+00	2.135900E+00
1.941390E+00	2.915540E+00	2.194120E+00
3.708810E+00	4.787890E+00	3.470100E+00
3.781010E+00	4.777880E+00	3.575380E+00
3.864350E+00	4.743640E+00	3.627100E+00
1.968490E+00	3.128830E+00	2.190850E+00
1.907620E+00	3.021650E+00	2.229860E+00
3.675540E+00	4.827480E+00	3.488120E+00
3.705560E+00	4.825010E+00	3.537170E+00
1.881420E+00	3.148640E+00	2.249640E+00
1.875400E+00	3.285170E+00	2.292130E+00
1.953810E+00	3.388100E+00	2.266230E+00
3.544770E+00	4.907220E+00	3.470310E+00
3.650080E+00	4.862460E+00	3.520640E+00
1.878920E+00	3.427500E+00	2.330440E+00
1.878650E+00	3.574250E+00	2.360520E+00
1.940560E+00	3.610310E+00	2.332230E+00
2.022420E+00	3.817590E+00	2.381370E+00
2.111250E+00	4.022840E+00	2.438700E+00
3.460110E+00	4.931360E+00	3.399230E+00
3.469900E+00	4.957360E+00	3.450310E+00
1.908120E+00	3.735640E+00	2.411490E+00
1.983710E+00	3.926790E+00	2.435560E+00
2.013780E+00	4.026960E+00	2.481950E+00
2.070110E+00	4.085300E+00	2.500590E+00
2.133380E+00	4.155950E+00	2.531490E+00
2.229650E+00	4.260590E+00	2.588520E+00
2.327420E+00	4.350950E+00	2.656300E+00
2.429590E+00	4.434680E+00	2.727340E+00
2.532650E+00	4.536300E+00	2.805130E+00
3.249560E+00	4.973610E+00	3.313880E+00
3.304650E+00	4.992940E+00	3.392930E+00
3.413040E+00	4.975170E+00	3.422140E+00
2.020490E+00	4.119950E+00	2.545990E+00
2.120030E+00	4.239970E+00	2.610940E+00
2.218380E+00	4.335460E+00	2.675030E+00
2.322230E+00	4.421570E+00	2.745040E+00
2.411690E+00	4.489640E+00	2.790310E+00
2.443140E+00	4.541980E+00	2.836990E+00
2.494550E+00	4.575180E+00	2.857060E+00
2.555280E+00	4.626920E+00	2.888830E+00
2.651110E+00	4.713360E+00	2.944280E+00
2.747810E+00	4.783970E+00	3.015150E+00
2.845680E+00	4.851070E+00	3.087530E+00
2.941940E+00	4.911910E+00	3.151020E+00
3.027320E+00	4.951630E+00	3.225500E+00
3.101660E+00	4.985930E+00	3.298480E+00
3.197680E+00	5.003770E+00	3.343270E+00
2.447600E+00	4.603950E+00	2.898230E+00
2.544220E+00	4.703210E+00	2.967910E+00
2.648420E+00	4.780930E+00	3.037590E+00
2.750980E+00	4.841110E+00	3.105030E+00
2.852850E+00	4.905920E+00	3.181940E+00
2.958680E+00	4.954530E+00	3.258250E+00
3.029310E+00	4.978110E+00	3.295280E+00
5.016650E+00	2.574630E+00	3.323560E+00
4.998010E+00	2.542460E+00	3.310220E+00
5.003130E+00	2.565760E+00	3.274350E+00
5.021140E+00	2.616740E+00	3.321010E+00
4.870070E+00	2.426580E+00	3.231250E+00
4.815740E+00	2.382770E+00	3.182410E+00
4.839150E+00	2.410630E+00	3.111340E+00
4.934190E+00	2.499660E+00	3.222780E+00
5.031380E+00	2.720410E+00	3.336210E+00
5.033920E+00	2.834360E+00	3.361480E+00
5.074150E+00	2.908230E+00	3.410240E+00
5.084420E+00	3.009600E+00	3.472730E+00
5.122160E+00	3.107490E+00	3.507660E+00
5.118080E+00	3.201830E+00	3.547950E+00
5.125920E+00	3.286260E+00	3.587020E+00
5.113170E+00	3.359760E+00	3.640890E+00
4.762660E+00	2.355330E+00	3.207390E+00
4.698710E+00	2.334630E+00	3.145410E+00
4.734910E+00	2.355530E+00	3.086130E+00
5.069980E+00	3.439400E+00	3.613810E+00
5.048440E+00	3.493150E+00	3.665050E+00
4.643500E+00	2.270250E+00	3.037420E+00
4.997430E+00	3.564220E+00	3.695180E+00
4.957910E+00	3.637180E+00	3.720520E+00
4.955870E+00	3.677210E+00	3.762500E+00
4.517990E+00	2.101260E+00	2.891820E+00
4.477150E+00	2.029680E+00	2.845860E+00
4.477910E+00	2.041070E+00	2.749170E+00
4.554160E+00	2.160400E+00	2.913760E+00
4.936320E+00	3.744090E+00	3.784510E+00
4.912760E+00	3.814150E+00	3.809120E+00
4.886370E+00	3.858890E+00	3.817430E+00
4.921760E+00	3.841490E+00	3.866380E+00
4.889990E+00	3.887750E+00	3.884930E+00
4.371580E+00	1.854340E+00	2.720430E+00
4.288790E+00	1.784460E+00	2.654800E+00
4.339060E+00	1.834900E+00	2.634110E+00
4.367790E+00	1.890130E+00	2.597110E+00
4.419540E+00	1.921820E+00	2.770440E+00
4.805650E+00	3.972480E+00	3.868940E+00
4.840200E+00	3.936370E+00	3.872470E+00
4.832590E+00	3.970460E+00	3.925310E+00
4.199700E+00	1.743890E+00	2.462790E+00
4.140690E+00	1.697650E+00	2.512520E+00
4.787430E+00	4.010790E+00	3.916830E+00
4.053630E+00	1.626070E+00	2.468040E+00
3.919590E+00	1.553190E+00	2.422610E+00
4.013080E+00	1.609090E+00	2.369210E+00
4.747940E+00	4.071060E+00	3.954200E+00
4.728070E+00	4.120980E+00	3.981060E+00
3.769050E+00	1.525980E+00	2.234290E+00
3.717700E+00	1.470140E+00	2.319420E+00
4.716510E+00	4.174390E+00	3.984500E+00
4.719240E+00	4.237950E+00	4.010970E+00
3.620090E+00	1.433190E+00	2.317400E+00
3.480090E+00	1.397700E+00	2.315870E+00
3.577590E+00	1.450820E+00	2.233860E+00
4.702770E+00	4.295480E+00	4.010120E+00
4.683930E+00	4.377550E+00	4.027730E+00
3.370630E+00	1.433330E+00	2.168100E+00
3.241590E+00	1.389420E+00	2.251780E+00
4.664520E+00	4.423080E+00	4.022550E+00
4.683060E+00	4.426590E+00	4.059830E+00
4.670190E+00	4.445920E+00	4.056510E+00
3.149550E+00	1.461650E+00	2.119880E+00
3.027950E+00	1.426180E+00	2.211410E+00
4.581460E+00	4.471470E+00	4.017380E+00
4.643890E+00	4.452870E+00	4.040650E+00
2.939280E+00	1.522330E+00	2.081410E+00
2.833220E+00	1.497660E+00	2.185550E+00
4.522380E+00	4.467260E+00	3.980580E+00
4.527820E+00	4.488230E+00	4.034790E+00
2.746120E+00	1.614830E+00	2.062840E+00
2.650440E+00	1.591130E+00	2.168530E+00
4.403350E+00	4.453830E+00	3.927790E+00
4.433310E+00	4.470360E+00	3.969490E+00
4.482190E+00	4.489160E+00	4.030610E+00
2.577160E+00	1.743410E+00	2.064380E+00
2.486520E+00	1.712080E+00	2.170050E+00
4.303230E+00	4.470900E+00	3.902060E+00
4.341990E+00	4.501690E+00	3.965540E+00
4.394970E+00	4.487560E+00	3.976690E+00
2.427410E+00	1.884570E+00	2.078410E+00
2.338230E+00	1.852830E+00	2.179120E+00
4.221060E+00	4.540440E+00	3.899820E+00
4.282720E+00	4.513550E+00	3.941600E+00
2.304890E+00	2.061250E+00	2.113310E+00
2.210500E+00	2.019310E+00	2.211960E+00
4.175450E+00	4.565830E+00	3.841060E+00
4.181600E+00	4.590300E+00	3.889570E+00
2.184140E+00	2.268070E+00	2.153140E+00
2.102860E+00	2.160390E+00	2.241400E+00
4.087350E+00	4.659590E+00	3.793840E+00
4.146830E+00	4.622150E+00	3.855810E+00
2.085350E+00	2.301340E+00	2.219200E+00
2.053510E+00	2.247730E+00	2.266090E+00
2.073350E+00	2.460240E+00	2.183010E+00
4.024910E+00	4.699670E+00	3.760100E+00
4.041920E+00	4.746140E+00	3.865260E+00
2.007910E+00	2.349040E+00	2.264820E+00
1.944310E+00	2.541330E+00	2.265750E+00
2.012510E+00	2.629860E+00	2.185890E+00
3.905770E+00	4.793680E+00	3.731830E+00
3.979980E+00	4.766390E+00	3.789030E+00
1.934110E+00	2.742140E+00	2.228520E+00
1.850640E+00	2.702790E+00	2.302340E+00
3.839870E+00	4.791470E+00	3.676250E+00
3.849370E+00	4.824880E+00	3.725340E+00
1.850530E+00	2.921050E+00	2.264800E+00
1.803870E+00	2.806230E+00	2.326500E+00
3.707400E+00	4.870590E+00	3.621460E+00
3.795360E+00	4.839760E+00	3.692500E+00
1.766540E+00	2.929700E+00	2.341770E+00
1.748370E+00	3.068320E+00	2.368520E+00
1.807730E+00	3.179040E+00	2.317690E+00
3.623320E+00	4.912840E+00	3.580470E+00
3.656670E+00	4.961520E+00	3.673720E+00
1.731610E+00	3.220000E+00	2.386630E+00
1.736330E+00	3.381810E+00	2.425360E+00
1.809910E+00	3.480210E+00	2.391050E+00
3.464330E+00	4.997940E+00	3.518880E+00
3.557720E+00	4.972970E+00	3.599770E+00
1.731070E+00	3.527980E+00	2.447550E+00
1.735470E+00	3.664710E+00	2.477630E+00
1.806680E+00	3.704390E+00	2.456230E+00
1.890280E+00	3.950540E+00	2.496690E+00
3.378350E+00	5.022810E+00	3.486490E+00
3.396900E+00	5.070310E+00	3.587950E+00
1.766690E+00	3.800090E+00	2.516460E+00
1.792910E+00	3.950040E+00	2.545720E+00
1.846540E+00	4.019780E+00	2.556940E+00
1.910890E+00	4.100650E+00	2.582160E+00
2.006550E+00	4.219670E+00	2.630130E+00
2.103620E+00	4.316270E+00	2.690290E+00
2.201590E+00	4.409490E+00	2.764620E+00
2.326600E+00	4.514510E+00	2.829470E+00
3.127390E+00	5.026580E+00	3.380120E+00
3.192720E+00	5.054720E+00	3.438240E+00
3.298190E+00	5.057400E+00	3.520500E+00
1.796500E+00	4.054500E+00	2.603000E+00
1.892970E+00	4.194460E+00	2.654220E+00
1.993220E+00	4.301960E+00	2.709920E+00
2.083650E+00	4.373350E+00	2.754950E+00
2.126060E+00	4.433570E+00	2.806180E+00
2.208530E+00	4.480510E+00	2.828150E+00
2.244420E+00	4.541200E+00	2.869340E+00
2.331220E+00	4.600240E+00	2.914240E+00
2.423290E+00	4.689180E+00	2.985680E+00
2.534320E+00	4.790270E+00	3.073070E+00
2.663490E+00	4.837340E+00	3.121550E+00
2.751600E+00	4.892020E+00	3.197800E+00
2.867170E+00	4.958720E+00	3.304660E+00
3.021360E+00	5.012780E+00	3.371180E+00
2.911960E+00	5.018090E+00	3.411740E+00
3.108900E+00	5.046100E+00	3.427610E+00
2.131820E+00	4.506730E+00	2.866510E+00
2.224990E+00	4.597340E+00	2.927810E+00
2.313410E+00	4.657690E+00	2.973280E+00
2.350600E+00	4.717050E+00	3.020450E+00
2.423870E+00	4.757000E+00	3.049630E+00
2.450000E+00	4.798800E+00	3.095810E+00
2.499340E+00	4.842190E+00	3.156170E+00
2.631090E+00	4.876850E+00	3.205700E+00
2.745670E+00	4.933320E+00	3.298040E+00
2.815430E+00	4.982100E+00	3.371650E+00
2.359340E+00	4.782550E+00	3.085540E+00
2.430020E+00	4.819530E+00	3.129190E+00
4.984690E+00	2.522240E+00	3.415260E+00
4.955000E+00	2.495900E+00	3.396370E+00
4.970450E+00	2.511960E+00	3.345900E+00
5.014370E+00	2.578000E+00	3.397390E+00
5.034570E+00	2.656810E+00	3.399870E+00
5.039210E+00	2.648110E+00	3.474210E+00
5.054620E+00	2.726570E+00	3.480180E+00
4.833920E+00	2.392530E+00	3.286430E+00
4.897230E+00	2.463800E+00	3.359370E+00
5.053740E+00	2.820580E+00	3.446600E+00
5.097270E+00	2.912880E+00	3.511510E+00
5.108770E+00	3.024430E+00	3.591490E+00
5.138630E+00	3.125780E+00	3.590890E+00
5.132960E+00	3.200900E+00	3.635020E+00
5.148530E+00	3.281010E+00	3.671330E+00
5.145120E+00	3.348480E+00	3.727860E+00
4.695940E+00	2.318270E+00	3.235480E+00
4.772350E+00	2.360630E+00	3.314820E+00
5.100950E+00	3.437170E+00	3.701790E+00
5.063380E+00	3.505610E+00	3.723740E+00
5.100280E+00	3.478030E+00	3.769930E+00
5.064720E+00	3.544320E+00	3.798460E+00
4.561540E+00	2.084790E+00	3.159240E+00
4.524420E+00	2.033110E+00	3.114130E+00
4.544690E+00	2.083620E+00	3.086400E+00
4.554840E+00	2.127210E+00	3.017310E+00
4.586330E+00	2.138400E+00	3.171100E+00
4.601940E+00	2.204050E+00	3.043460E+00
4.628700E+00	2.228610E+00	3.171260E+00
5.001770E+00	3.626210E+00	3.789470E+00
4.976130E+00	3.685870E+00	3.813690E+00
5.012700E+00	3.664370E+00	3.855080E+00
4.989010E+00	3.717590E+00	3.870280E+00
4.475170E+00	1.953180E+00	3.018970E+00
4.414590E+00	1.868570E+00	2.967840E+00
4.406650E+00	1.886020E+00	2.839850E+00
4.495620E+00	2.008110E+00	2.965160E+00
4.966660E+00	3.791850E+00	3.897790E+00
4.941720E+00	3.852470E+00	3.921990E+00
4.931780E+00	3.892280E+00	3.974530E+00
4.348870E+00	1.801390E+00	2.913860E+00
4.250110E+00	1.739190E+00	2.861800E+00
4.318560E+00	1.795950E+00	2.801030E+00
4.878230E+00	3.938040E+00	3.951490E+00
4.849770E+00	3.993660E+00	4.008310E+00
4.136680E+00	1.675620E+00	2.618450E+00
4.094190E+00	1.625480E+00	2.707090E+00
4.804250E+00	4.037820E+00	3.994170E+00
4.826320E+00	4.031860E+00	4.038090E+00
4.804470E+00	4.067880E+00	4.058290E+00
3.994690E+00	1.552330E+00	2.693240E+00
3.859040E+00	1.494240E+00	2.610310E+00
3.962400E+00	1.551850E+00	2.570690E+00
4.739650E+00	4.142870E+00	4.020010E+00
4.763160E+00	4.115160E+00	4.040020E+00
4.759960E+00	4.160330E+00	4.073100E+00
3.723530E+00	1.440760E+00	2.436360E+00
3.701680E+00	1.393970E+00	2.581780E+00
4.734270E+00	4.262320E+00	4.053330E+00
4.760280E+00	4.226560E+00	4.095410E+00
4.753020E+00	4.289800E+00	4.106930E+00
3.556260E+00	1.349080E+00	2.546520E+00
3.414490E+00	1.303100E+00	2.532690E+00
3.531480E+00	1.366070E+00	2.460720E+00
4.705020E+00	4.410400E+00	4.094780E+00
4.741720E+00	4.358820E+00	4.124620E+00
4.734430E+00	4.428660E+00	4.154740E+00
3.327410E+00	1.333810E+00	2.387740E+00
3.200370E+00	1.291260E+00	2.475960E+00
4.677850E+00	4.469420E+00	4.133820E+00
3.116350E+00	1.344620E+00	2.340780E+00
3.003710E+00	1.307140E+00	2.436670E+00
4.625690E+00	4.484390E+00	4.087770E+00
4.631060E+00	4.503510E+00	4.140290E+00
2.919600E+00	1.388510E+00	2.307950E+00
2.819480E+00	1.355290E+00	2.412990E+00
4.523920E+00	4.512100E+00	4.121470E+00
4.591820E+00	4.509580E+00	4.129050E+00
2.734290E+00	1.461220E+00	2.287780E+00
2.643520E+00	1.430910E+00	2.395870E+00
4.421220E+00	4.524060E+00	4.086680E+00
4.468030E+00	4.519750E+00	4.117900E+00
2.554410E+00	1.554900E+00	2.270140E+00
2.466700E+00	1.521390E+00	2.379250E+00
4.379730E+00	4.525610E+00	4.041940E+00
4.381350E+00	4.547870E+00	4.099730E+00
2.393290E+00	1.673220E+00	2.268470E+00
2.305810E+00	1.640300E+00	2.383990E+00
4.261620E+00	4.561560E+00	3.978450E+00
4.295860E+00	4.582750E+00	4.054170E+00
4.351400E+00	4.556570E+00	4.081910E+00
2.243340E+00	1.812910E+00	2.280220E+00
2.150910E+00	1.777950E+00	2.397630E+00
4.182940E+00	4.644170E+00	3.943020E+00
4.236830E+00	4.617220E+00	4.008320E+00
2.120060E+00	1.977510E+00	2.311380E+00
2.021620E+00	1.940310E+00	2.420370E+00
4.115960E+00	4.708850E+00	3.910490E+00
4.158650E+00	4.731850E+00	3.984840E+00
2.002330E+00	2.168090E+00	2.339400E+00
1.908820E+00	2.082640E+00	2.447650E+00
4.076400E+00	4.765800E+00	3.930290E+00
4.109350E+00	4.802590E+00	3.999510E+00
1.896920E+00	2.208260E+00	2.413550E+00
1.853470E+00	2.163830E+00	2.460870E+00
1.894610E+00	2.363370E+00	2.358750E+00
3.945800E+00	4.817830E+00	3.822620E+00
3.979110E+00	4.845330E+00	3.909030E+00
4.044150E+00	4.820850E+00	3.954690E+00
1.822990E+00	2.269850E+00	2.452450E+00
1.770860E+00	2.464000E+00	2.435750E+00
1.840550E+00	2.550670E+00	2.349160E+00
3.842430E+00	4.876650E+00	3.787190E+00
3.911070E+00	4.868340E+00	3.857160E+00
1.756030E+00	2.705390E+00	2.387040E+00
1.705900E+00	2.585600E+00	2.454650E+00
3.750860E+00	4.930310E+00	3.733230E+00
3.792990E+00	4.965070E+00	3.846650E+00
1.659590E+00	2.713880E+00	2.467870E+00
1.615710E+00	2.846560E+00	2.469770E+00
1.682950E+00	2.960570E+00	2.414190E+00
3.701440E+00	4.979300E+00	3.736190E+00
3.727030E+00	4.991840E+00	3.786710E+00
1.591570E+00	2.995300E+00	2.485000E+00
1.554260E+00	3.188630E+00	2.501940E+00
1.654780E+00	3.276140E+00	2.453260E+00
3.487670E+00	5.050590E+00	3.630620E+00
3.577610E+00	5.035340E+00	3.697330E+00
3.665530E+00	5.021940E+00	3.756580E+00
1.597720E+00	3.360250E+00	2.511290E+00
1.551630E+00	3.302450E+00	2.533070E+00
1.651290E+00	3.594680E+00	2.506700E+00
3.444030E+00	5.100280E+00	3.651710E+00
3.493160E+00	5.126840E+00	3.727570E+00
1.555090E+00	3.436400E+00	2.547700E+00
1.565990E+00	3.603590E+00	2.559900E+00
1.614810E+00	3.709530E+00	2.562210E+00
1.685280E+00	3.869310E+00	2.575410E+00
3.203160E+00	5.106180E+00	3.550650E+00
3.300720E+00	5.120600E+00	3.618700E+00
3.393990E+00	5.139470E+00	3.674650E+00
1.564170E+00	3.758630E+00	2.611990E+00
1.610410E+00	3.932160E+00	2.624710E+00
1.614920E+00	4.008690E+00	2.655530E+00
1.683500E+00	4.030350E+00	2.635340E+00
1.774940E+00	4.161440E+00	2.678510E+00
1.878920E+00	4.280080E+00	2.731960E+00
1.992110E+00	4.400640E+00	2.802490E+00
2.993050E+00	5.045540E+00	3.449230E+00
3.085030E+00	5.072750E+00	3.499360E+00
3.134560E+00	5.130650E+00	3.584590E+00
3.197990E+00	5.174830E+00	3.634190E+00
1.649230E+00	4.109310E+00	2.700290E+00
1.758350E+00	4.253510E+00	2.750510E+00
1.858920E+00	4.342350E+00	2.792620E+00
1.893750E+00	4.404920E+00	2.836970E+00
1.949040E+00	4.443760E+00	2.854370E+00
2.010010E+00	4.495890E+00	2.881470E+00
2.100070E+00	4.587580E+00	2.944620E+00
2.229100E+00	4.689340E+00	3.017490E+00
2.546950E+00	4.905100E+00	3.283000E+00
2.664400E+00	4.931120E+00	3.315960E+00
2.736640E+00	4.972940E+00	3.378470E+00
2.816550E+00	5.018360E+00	3.460490E+00
2.952440E+00	5.070140E+00	3.518940E+00
3.057530E+00	5.127200E+00	3.595960E+00
3.123200E+00	5.160790E+00	3.623570E+00
1.896770E+00	4.471540E+00	2.893150E+00
1.982330E+00	4.550310E+00	2.934520E+00
2.017890E+00	4.611890E+00	2.980480E+00
2.102960E+00	4.657110E+00	3.009680E+00
2.139410E+00	4.720110E+00	3.059000E+00
2.231180E+00	4.806910E+00	3.137550E+00
2.408470E+00	4.851350E+00	3.193900E+00
2.446070E+00	4.909260E+00	3.302920E+00
2.522510E+00	4.961700E+00	3.398190E+00
2.649610E+00	4.969580E+00	3.402540E+00
2.730570E+00	4.995780E+00	3.440950E+00
2.024760E+00	4.681690E+00	3.046440E+00
2.107410E+00	4.760810E+00	3.102960E+00
2.130170E+00	4.805970E+00	3.156690E+00
2.175940E+00	4.835500E+00	3.192760E+00
2.218480E+00	4.878590E+00	3.268480E+00
2.336440E+00	4.893800E+00	3.281640E+00
2.414000E+00	4.939440E+00	3.363580E+00
2.116220E+00	4.842950E+00	3.222600E+00
4.953040E+00	2.503510E+00	3.476140E+00
4.998920E+00	2.546760E+00	3.474130E+00
5.019130E+00	2.604550E+00	3.532470E+00
5.045270E+00	2.682000E+00	3.560810E+00
5.066540E+00	2.749620E+00	3.583540E+00
5.124740E+00	2.899730E+00	3.650850E+00
5.101130E+00	2.866640E+00	3.633140E+00
5.118300E+00	2.919840E+00	3.602990E+00
5.123660E+00	2.973950E+00	3.637050E+00
5.141900E+00	2.939180E+00	3.669890E+00
5.135330E+00	3.013150E+00	3.685420E+00
4.830960E+00	2.398260E+00	3.433940E+00
4.890380E+00	2.461800E+00	3.503890E+00
5.074190E+00	2.830840E+00	3.560000E+00
5.176350E+00	3.111510E+00	3.687730E+00
5.157540E+00	3.208790E+00	3.709290E+00
5.171930E+00	3.271660E+00	3.757330E+00
5.170640E+00	3.335450E+00	3.817360E+00
4.558800E+00	2.013880E+00	3.408760E+00
4.526550E+00	1.968970E+00	3.371020E+00
4.550350E+00	2.020370E+00	3.327450E+00
4.573300E+00	2.086560E+00	3.267780E+00
4.585060E+00	2.066810E+00	3.425020E+00
4.631520E+00	2.198120E+00	3.308300E+00
4.627790E+00	2.163210E+00	3.445990E+00
4.669560E+00	2.276460E+00	3.319740E+00
4.674060E+00	2.258650E+00	3.450800E+00
4.729050E+00	2.336190E+00	3.413300E+00
5.136090E+00	3.413440E+00	3.793140E+00
5.126200E+00	3.481140E+00	3.842250E+00
5.115200E+00	3.545450E+00	3.891800E+00
4.475370E+00	1.904080E+00	3.324090E+00
4.418650E+00	1.852660E+00	3.255300E+00
4.449930E+00	1.882690E+00	3.203800E+00
4.493710E+00	1.953920E+00	3.189310E+00
5.061420E+00	3.611820E+00	3.872520E+00
5.053310E+00	3.681880E+00	3.924380E+00
5.022310E+00	3.742340E+00	3.933880E+00
5.063510E+00	3.726420E+00	3.978760E+00
5.038000E+00	3.781300E+00	4.000370E+00
4.382930E+00	1.829870E+00	3.069400E+00
4.340880E+00	1.788180E+00	3.238540E+00
4.984370E+00	3.843040E+00	3.986770E+00
4.968710E+00	3.885110E+00	4.059290E+00
4.253360E+00	1.730760E+00	3.189580E+00
4.177090E+00	1.683710E+00	3.081200E+00
4.263310E+00	1.740490E+00	3.043480E+00
4.912760E+00	3.936590E+00	4.039550E+00
4.894010E+00	3.976190E+00	4.109890E+00
4.113450E+00	1.630300E+00	2.867430E+00
4.050920E+00	1.577250E+00	3.025670E+00
4.848150E+00	4.024380E+00	4.093310E+00
4.839880E+00	4.063010E+00	4.139620E+00
3.911350E+00	1.509520E+00	2.771610E+00
4.811450E+00	4.124260E+00	4.151230E+00
4.787770E+00	4.180700E+00	4.141600E+00
4.817280E+00	4.180140E+00	4.187220E+00
4.814540E+00	4.221880E+00	4.190150E+00
3.737260E+00	1.395040E+00	2.729020E+00
3.627960E+00	1.341620E+00	2.781290E+00
3.581950E+00	1.340300E+00	2.634150E+00
4.778510E+00	4.323000E+00	4.161150E+00
4.814680E+00	4.292700E+00	4.202470E+00
4.808080E+00	4.362020E+00	4.215790E+00
3.495050E+00	1.281850E+00	2.825490E+00
3.328480E+00	1.237770E+00	2.766710E+00
3.451230E+00	1.281730E+00	2.681030E+00
4.746450E+00	4.480040E+00	4.205420E+00
4.799110E+00	4.438060E+00	4.235030E+00
4.785790E+00	4.512020E+00	4.288970E+00
3.268180E+00	1.252220E+00	2.614970E+00
3.138890E+00	1.212870E+00	2.706740E+00
4.718190E+00	4.501560E+00	4.200870E+00
4.739490E+00	4.518880E+00	4.249640E+00
3.076650E+00	1.246250E+00	2.568400E+00
2.962240E+00	1.217950E+00	2.674370E+00
4.630080E+00	4.542350E+00	4.224720E+00
4.697780E+00	4.527740E+00	4.237110E+00
2.896770E+00	1.272810E+00	2.540300E+00
2.789560E+00	1.243500E+00	2.651690E+00
4.571520E+00	4.541250E+00	4.192250E+00
4.580220E+00	4.565070E+00	4.246290E+00
2.720910E+00	1.319580E+00	2.519880E+00
2.620760E+00	1.294900E+00	2.632630E+00
4.450300E+00	4.539210E+00	4.149560E+00
4.480480E+00	4.551030E+00	4.189570E+00
4.534560E+00	4.569420E+00	4.243740E+00
2.547100E+00	1.396030E+00	2.504790E+00
2.451040E+00	1.368330E+00	2.618870E+00
4.383150E+00	4.594950E+00	4.181940E+00
4.439370E+00	4.570320E+00	4.195510E+00
2.377830E+00	1.491660E+00	2.495060E+00
2.289300E+00	1.467980E+00	2.608820E+00
4.332950E+00	4.599640E+00	4.140670E+00
4.343430E+00	4.631920E+00	4.194730E+00
2.207910E+00	1.598210E+00	2.508850E+00
2.192990E+00	1.534060E+00	2.600000E+00
4.200160E+00	4.708000E+00	4.036580E+00
4.244310E+00	4.685830E+00	4.120080E+00
4.304130E+00	4.655820E+00	4.181660E+00
2.128750E+00	1.595830E+00	2.591420E+00
2.052170E+00	1.739520E+00	2.520640E+00
4.159000E+00	4.781350E+00	4.046920E+00
4.188680E+00	4.778910E+00	4.117940E+00
1.917810E+00	1.914110E+00	2.531730E+00
4.133330E+00	4.822430E+00	4.055580E+00
4.148750E+00	4.828900E+00	4.100140E+00
1.796110E+00	2.110390E+00	2.535910E+00
4.017280E+00	4.882310E+00	3.977850E+00
4.053210E+00	4.910700E+00	4.053750E+00
4.113990E+00	4.865330E+00	4.088740E+00
1.677060E+00	2.250760E+00	2.609770E+00
1.741560E+00	2.315240E+00	2.512590E+00
3.862770E+00	4.934310E+00	3.891780E+00
3.926460E+00	4.972100E+00	3.964970E+00
3.994200E+00	4.951160E+00	4.006160E+00
1.656840E+00	2.491340E+00	2.537130E+00
1.580330E+00	2.376340E+00	2.645420E+00
3.833870E+00	4.974150E+00	3.906480E+00
3.861420E+00	4.991070E+00	3.942590E+00
1.561490E+00	2.523510E+00	2.606920E+00
1.534670E+00	2.458850E+00	2.661620E+00
1.557550E+00	2.737820E+00	2.548980E+00
3.714840E+00	5.052790E+00	3.859960E+00
3.805230E+00	5.023880E+00	3.925030E+00
1.499010E+00	2.571040E+00	2.643080E+00
1.477510E+00	2.723860E+00	2.623250E+00
1.486100E+00	2.825140E+00	2.582180E+00
1.498750E+00	2.985650E+00	2.558790E+00
3.599960E+00	5.095090E+00	3.806000E+00
3.654170E+00	5.146730E+00	3.918710E+00
1.430140E+00	2.850550E+00	2.628360E+00
1.399080E+00	3.075760E+00	2.633750E+00
1.485730E+00	3.244510E+00	2.565870E+00
3.535640E+00	5.145140E+00	3.806460E+00
3.565140E+00	5.162470E+00	3.864330E+00
1.408680E+00	3.272170E+00	2.630060E+00
1.347780E+00	3.199850E+00	2.657280E+00
1.468460E+00	3.502320E+00	2.610590E+00
3.302430E+00	5.191740E+00	3.709180E+00
3.403990E+00	5.201310E+00	3.773050E+00
3.494550E+00	5.193460E+00	3.833340E+00
1.346260E+00	3.371320E+00	2.683780E+00
1.386550E+00	3.575270E+00	2.667710E+00
1.382810E+00	3.679130E+00	2.690800E+00
1.456670E+00	3.715990E+00	2.663210E+00
1.534590E+00	3.942340E+00	2.675820E+00
3.205190E+00	5.236900E+00	3.726200E+00
3.296650E+00	5.262700E+00	3.834910E+00
1.406530E+00	3.828900E+00	2.724330E+00
1.466160E+00	3.993710E+00	2.734350E+00
1.477400E+00	4.067380E+00	2.767200E+00
1.546300E+00	4.088550E+00	2.743050E+00
1.638070E+00	4.223930E+00	2.776600E+00
1.766240E+00	4.363180E+00	2.835480E+00
2.847980E+00	5.070550E+00	3.558910E+00
2.947060E+00	5.153450E+00	3.644660E+00
3.100560E+00	5.195070E+00	3.676430E+00
3.130340E+00	5.249620E+00	3.757530E+00
3.187470E+00	5.278200E+00	3.808100E+00
1.508470E+00	4.166580E+00	2.806230E+00
1.618430E+00	4.310410E+00	2.851270E+00
1.696460E+00	4.399060E+00	2.890610E+00
1.706930E+00	4.443270E+00	2.925820E+00
1.780970E+00	4.460210E+00	2.915810E+00
1.886440E+00	4.572840E+00	2.983980E+00
2.618800E+00	4.992070E+00	3.472580E+00
2.718170E+00	5.027950E+00	3.520730E+00
2.804530E+00	5.103490E+00	3.625270E+00
2.853620E+00	5.164070E+00	3.700320E+00
2.920810E+00	5.225890E+00	3.779550E+00
3.036540E+00	5.239030E+00	3.763570E+00
3.118590E+00	5.278940E+00	3.825420E+00
1.739120E+00	4.501540E+00	2.965310E+00
1.782440E+00	4.577610E+00	3.014640E+00
1.839610E+00	4.618520E+00	3.035960E+00
1.905840E+00	4.671230E+00	3.068600E+00
2.008710E+00	4.775910E+00	3.140940E+00
2.287330E+00	4.917450E+00	3.327150E+00
2.341980E+00	4.944230E+00	3.377870E+00
2.427590E+00	4.984500E+00	3.471120E+00
2.578690E+00	5.025310E+00	3.544980E+00
2.692160E+00	5.083860E+00	3.629920E+00
2.769390E+00	5.145070E+00	3.703280E+00
2.828030E+00	5.196030E+00	3.772490E+00
1.791800E+00	4.646010E+00	3.078850E+00
1.884630E+00	4.726800E+00	3.132060E+00
1.921510E+00	4.783000E+00	3.186110E+00
1.975100E+00	4.815110E+00	3.206480E+00
2.030140E+00	4.846560E+00	3.243920E+00
2.115920E+00	4.899260E+00	3.331220E+00
2.252810E+00	4.944730E+00	3.387890E+00
2.337390E+00	4.971620E+00	3.444550E+00
1.940390E+00	4.835590E+00	3.261720E+00
2.019970E+00	4.878900E+00	3.306130E+00
4.983230E+00	2.548090E+00	3.552030E+00
5.027370E+00	2.646210E+00	3.622670E+00
4.992210E+00	2.589160E+00	3.637750E+00
5.063410E+00	2.709850E+00	3.672850E+00
5.085240E+00	2.801850E+00	3.647830E+00
5.094990E+00	2.780180E+00	3.725350E+00
5.122220E+00	2.868320E+00	3.714060E+00
5.168340E+00	2.962160E+00	3.758760E+00
5.171280E+00	3.046960E+00	3.753520E+00
5.183580E+00	3.026280E+00	3.818060E+00
5.219920E+00	3.100420E+00	3.814840E+00
4.788970E+00	2.383620E+00	3.652350E+00
4.757140E+00	2.361620E+00	3.631800E+00
4.784230E+00	2.371300E+00	3.556170E+00
4.840910E+00	2.427780E+00	3.612480E+00
4.916380E+00	2.514990E+00	3.639940E+00
5.186050E+00	3.187530E+00	3.785920E+00
5.197470E+00	3.263740E+00	3.843550E+00
5.205700E+00	3.322140E+00	3.884560E+00
4.503030E+00	1.930300E+00	3.606970E+00
4.471410E+00	1.895950E+00	3.569710E+00
4.496140E+00	1.924720E+00	3.478930E+00
4.549620E+00	2.006830E+00	3.540150E+00
4.611480E+00	2.111650E+00	3.579980E+00
4.666250E+00	2.218200E+00	3.623490E+00
4.717120E+00	2.321010E+00	3.587430E+00
5.174290E+00	3.404930E+00	3.899640E+00
5.154600E+00	3.490460E+00	3.913530E+00
5.155440E+00	3.534200E+00	3.955600E+00
4.415170E+00	1.855510E+00	3.482390E+00
5.129570E+00	3.608310E+00	3.973710E+00
5.098160E+00	3.683660E+00	3.996160E+00
5.090970E+00	3.726370E+00	4.043340E+00
5.075760E+00	3.776390E+00	4.097580E+00
4.319050E+00	1.776440E+00	3.432510E+00
4.262430E+00	1.737940E+00	3.415520E+00
4.276580E+00	1.745560E+00	3.309480E+00
5.024400E+00	3.832660E+00	4.075040E+00
5.005100E+00	3.879800E+00	4.144250E+00
4.177720E+00	1.693060E+00	3.327160E+00
4.946520E+00	3.926810E+00	4.126990E+00
4.933310E+00	3.967990E+00	4.177710E+00
4.045020E+00	1.578130E+00	3.246040E+00
3.944290E+00	1.518340E+00	3.188630E+00
3.982820E+00	1.535900E+00	3.093750E+00
4.898730E+00	4.029090E+00	4.197790E+00
4.860170E+00	4.081590E+00	4.193260E+00
4.889490E+00	4.077190E+00	4.235630E+00
4.873850E+00	4.116390E+00	4.242620E+00
3.846770E+00	1.460460E+00	2.958990E+00
3.815250E+00	1.437480E+00	3.200410E+00
4.864410E+00	4.193000E+00	4.260630E+00
4.851000E+00	4.254000E+00	4.248540E+00
4.876960E+00	4.250780E+00	4.294710E+00
4.873340E+00	4.292090E+00	4.298080E+00
3.683500E+00	1.354090E+00	3.150920E+00
3.593340E+00	1.322090E+00	3.091080E+00
3.644420E+00	1.341520E+00	2.979040E+00
4.837590E+00	4.402660E+00	4.268660E+00
4.864630E+00	4.363340E+00	4.311930E+00
4.852290E+00	4.437140E+00	4.322310E+00
3.434010E+00	1.254190E+00	2.998840E+00
4.816360E+00	4.524940E+00	4.331060E+00
4.830050E+00	4.497960E+00	4.333410E+00
4.822560E+00	4.528660E+00	4.359730E+00
3.203100E+00	1.197770E+00	2.863620E+00
4.726260E+00	4.550720E+00	4.342320E+00
4.794560E+00	4.537750E+00	4.357650E+00
3.017710E+00	1.180700E+00	2.810340E+00
4.675060E+00	4.559040E+00	4.298120E+00
4.676730E+00	4.573890E+00	4.355240E+00
2.845020E+00	1.191270E+00	2.783890E+00
4.578470E+00	4.591110E+00	4.331040E+00
4.640150E+00	4.579970E+00	4.342150E+00
2.679380E+00	1.222150E+00	2.764160E+00
4.472290E+00	4.608170E+00	4.300750E+00
4.522060E+00	4.603010E+00	4.328900E+00
2.512020E+00	1.273290E+00	2.749180E+00
4.427900E+00	4.612560E+00	4.257300E+00
4.432760E+00	4.635410E+00	4.313290E+00
2.345060E+00	1.358450E+00	2.740530E+00
4.350410E+00	4.684990E+00	4.277670E+00
4.403510E+00	4.649940E+00	4.296200E+00
2.155020E+00	1.489520E+00	2.705210E+00
4.268270E+00	4.723220E+00	4.209390E+00
4.297600E+00	4.722580E+00	4.260900E+00
1.985960E+00	1.603270E+00	2.737060E+00
2.050080E+00	1.633710E+00	2.636270E+00
4.223920E+00	4.785760E+00	4.200260E+00
1.941480E+00	1.748030E+00	2.630310E+00
1.865300E+00	1.723540E+00	2.729390E+00
4.156020E+00	4.895090E+00	4.191560E+00
1.817160E+00	1.883420E+00	2.648740E+00
1.738920E+00	1.793670E+00	2.801990E+00
4.095010E+00	4.925640E+00	4.135400E+00
4.104940E+00	4.962930E+00	4.179880E+00
1.698400E+00	2.031270E+00	2.683360E+00
1.614950E+00	1.986790E+00	2.809020E+00
3.963930E+00	5.011930E+00	4.040130E+00
3.995280E+00	5.037870E+00	4.122880E+00
4.063810E+00	4.988470E+00	4.156820E+00
1.595940E+00	2.191350E+00	2.721420E+00
1.516090E+00	2.146700E+00	2.824630E+00
3.854800E+00	5.063380E+00	4.010940E+00
3.925240E+00	5.063110E+00	4.076750E+00
1.496600E+00	2.372510E+00	2.733670E+00
1.462530E+00	2.256490E+00	2.833070E+00
3.757100E+00	5.117780E+00	3.967960E+00
3.799460E+00	5.153450E+00	4.083100E+00
1.415500E+00	2.375990E+00	2.835070E+00
1.343480E+00	2.537040E+00	2.849030E+00
1.411790E+00	2.624970E+00	2.719230E+00
3.706790E+00	5.165480E+00	3.976390E+00
3.734270E+00	5.179740E+00	4.029520E+00
1.327090E+00	2.717260E+00	2.785810E+00
1.268740E+00	2.682250E+00	2.873010E+00
1.344840E+00	2.871920E+00	2.706060E+00
3.556120E+00	5.240440E+00	3.956310E+00
3.670890E+00	5.203820E+00	4.008130E+00
1.254280E+00	2.863990E+00	2.789500E+00
1.183740E+00	2.826080E+00	2.882310E+00
1.273220E+00	3.109440E+00	2.716810E+00
3.423010E+00	5.260020E+00	3.884120E+00
3.452360E+00	5.300140E+00	3.970400E+00
1.183600E+00	2.990610E+00	2.824380E+00
1.138970E+00	2.926560E+00	2.888340E+00
1.160110E+00	3.165810E+00	2.795580E+00
1.230710E+00	3.342670E+00	2.754830E+00
1.296870E+00	3.601580E+00	2.723100E+00
3.355330E+00	5.287270E+00	3.902040E+00
3.387130E+00	5.304630E+00	3.948610E+00
1.113490E+00	3.047140E+00	2.879790E+00
1.095290E+00	3.207010E+00	2.857980E+00
1.148960E+00	3.319210E+00	2.819640E+00
1.177880E+00	3.492510E+00	2.796570E+00
1.214080E+00	3.659710E+00	2.792420E+00
1.294830E+00	3.808660E+00	2.783390E+00
1.385650E+00	4.011020E+00	2.785260E+00
3.184410E+00	5.329270E+00	3.916790E+00
3.313290E+00	5.316880E+00	3.942610E+00
1.079460E+00	3.397970E+00	2.887240E+00
1.129650E+00	3.618650E+00	2.851860E+00
1.197130E+00	3.778610E+00	2.844190E+00
1.260870E+00	3.945590E+00	2.835260E+00
1.325500E+00	4.060880E+00	2.850730E+00
1.335440E+00	4.124310E+00	2.882100E+00
1.401780E+00	4.145640E+00	2.852610E+00
1.494110E+00	4.271680E+00	2.883430E+00
1.619050E+00	4.409570E+00	2.935860E+00
2.990060E+00	5.265990E+00	3.821350E+00
3.056630E+00	5.297190E+00	3.873090E+00
3.090280E+00	5.337270E+00	3.946560E+00
1.360580E+00	4.215120E+00	2.916770E+00
1.474200E+00	4.352750E+00	2.960100E+00
1.558830E+00	4.447970E+00	2.999860E+00
1.567840E+00	4.495190E+00	3.035780E+00
1.665200E+00	4.533920E+00	3.023800E+00
2.466790E+00	5.058670E+00	3.617160E+00
2.595390E+00	5.087070E+00	3.656300E+00
2.677520E+00	5.136100E+00	3.731650E+00
2.756250E+00	5.193540E+00	3.803710E+00
2.834020E+00	5.268750E+00	3.892900E+00
2.957100E+00	5.300440E+00	3.895000E+00
3.032050E+00	5.338190E+00	3.951630E+00
1.582420E+00	4.550100E+00	3.076140E+00
1.605230E+00	4.607850E+00	3.121830E+00
1.678710E+00	4.629140E+00	3.105260E+00
1.794690E+00	4.744830E+00	3.191720E+00
2.159830E+00	4.977640E+00	3.481720E+00
2.326570E+00	5.007290E+00	3.532070E+00
2.364890E+00	5.062610E+00	3.641390E+00
2.419260E+00	5.102880E+00	3.715190E+00
2.551950E+00	5.136860E+00	3.752770E+00
2.665470E+00	5.195700E+00	3.838310E+00
2.735770E+00	5.249450E+00	3.890230E+00
1.643250E+00	4.670330E+00	3.172220E+00
1.695680E+00	4.746730E+00	3.239410E+00
1.757990E+00	4.790970E+00	3.262830E+00
1.840640E+00	4.839080E+00	3.307310E+00
1.990670E+00	4.916270E+00	3.385260E+00
2.052270E+00	4.984020E+00	3.505370E+00
2.114130E+00	5.024630E+00	3.583290E+00
2.254170E+00	5.054390E+00	3.624570E+00
2.339620E+00	5.087270E+00	3.688860E+00
1.711780E+00	4.818890E+00	3.321070E+00
1.847670E+00	4.911340E+00	3.422060E+00
1.966480E+00	4.976650E+00	3.506050E+00
2.034710E+00	5.009080E+00	3.557660E+00
5.023370E+00	2.638110E+00	3.700050E+00
5.082530E+00	2.727040E+00	3.777810E+00
5.038800E+00	2.664310E+00	3.785680E+00
5.110610E+00	2.791870E+00	3.812290E+00
5.149740E+00	2.881550E+00	3.833920E+00
5.210860E+00	2.955360E+00	3.860090E+00
5.223490E+00	3.033070E+00	3.893140E+00
5.281920E+00	3.101650E+00	3.922680E+00
4.571450E+00	2.029790E+00	3.844120E+00
4.553360E+00	2.004420E+00	3.803550E+00
4.583600E+00	2.046200E+00	3.723720E+00
4.635250E+00	2.137220E+00	3.718420E+00
4.606850E+00	2.087340E+00	3.838670E+00
4.660980E+00	2.190760E+00	3.733140E+00
4.647220E+00	2.162140E+00	3.828030E+00
4.677380E+00	2.230130E+00	3.779780E+00
4.750540E+00	2.347500E+00	3.722390E+00
4.808620E+00	2.394260E+00	3.730860E+00
4.855070E+00	2.448010E+00	3.769310E+00
4.899930E+00	2.518680E+00	3.813100E+00
4.977640E+00	2.584170E+00	3.773320E+00
5.234660E+00	3.182610E+00	3.884150E+00
5.248070E+00	3.269180E+00	3.935060E+00
5.232190E+00	3.338640E+00	3.941250E+00
5.263250E+00	3.315060E+00	3.991350E+00
5.237940E+00	3.382760E+00	4.010980E+00
4.451340E+00	1.884470E+00	3.711910E+00
4.519870E+00	1.964330E+00	3.748750E+00
4.702910E+00	2.286950E+00	3.709650E+00
5.191240E+00	3.477400E+00	3.989410E+00
5.173160E+00	3.544120E+00	4.013300E+00
5.197450E+00	3.515830E+00	4.060380E+00
5.178900E+00	3.581900E+00	4.083340E+00
4.369620E+00	1.822650E+00	3.712640E+00
4.314900E+00	1.780840E+00	3.700870E+00
4.334930E+00	1.797070E+00	3.586780E+00
5.137840E+00	3.662780E+00	4.061720E+00
5.127660E+00	3.718310E+00	4.122350E+00
5.117990E+00	3.773050E+00	4.179610E+00
4.250100E+00	1.737560E+00	3.620330E+00
5.064530E+00	3.828640E+00	4.158970E+00
5.049210E+00	3.876540E+00	4.226270E+00
4.132350E+00	1.674800E+00	3.586590E+00
4.065640E+00	1.615320E+00	3.568440E+00
4.083730E+00	1.621460E+00	3.434030E+00
4.986390E+00	3.932140E+00	4.215220E+00
4.951880E+00	3.982340E+00	4.231510E+00
4.986620E+00	3.966490E+00	4.278680E+00
4.957290E+00	4.012770E+00	4.284940E+00
3.974700E+00	1.540570E+00	3.470360E+00
[truncated: 21,888 more rows]
