# Supplementary material for: A New MRI-Based Model of Heart Function with Coupled Hemodynamics and Application to Normal and Diseased Canine Left Ventricles
Source: Front Bioeng Biotechnol. 2015 Sep 23;3:140. doi: 10.3389/fbioe.2015.00140 (PMC4585083; doi:10.3389/fbioe.2015.00140)
Supplement: Supplementary file 7 [file Data_Sheet_7.ZIP › Case3_HF_SR_Systole/nodes/case3_systole_time_0.3900.csv]

4.189360E+00	3.629170E+00	2.344590E+00
4.131820E+00	3.613120E+00	2.267470E+00
4.158520E+00	3.661020E+00	2.340830E+00
4.152660E+00	3.706700E+00	2.381280E+00
4.211070E+00	3.677260E+00	2.424340E+00
4.175960E+00	3.742150E+00	2.455480E+00
4.102130E+00	3.694260E+00	2.316230E+00
4.040210E+00	3.681800E+00	2.226880E+00
4.103000E+00	3.766450E+00	2.402110E+00
4.089260E+00	3.837770E+00	2.461580E+00
4.145320E+00	3.798850E+00	2.508010E+00
4.114210E+00	3.842610E+00	2.523240E+00
4.038410E+00	3.753580E+00	2.295760E+00
3.996400E+00	3.731700E+00	2.226300E+00
4.019050E+00	3.842020E+00	2.374420E+00
4.056690E+00	3.871040E+00	2.445640E+00
4.073990E+00	3.881370E+00	2.506760E+00
3.967960E+00	3.782980E+00	2.262800E+00
3.943960E+00	3.837150E+00	2.311470E+00
3.959630E+00	3.866860E+00	2.347660E+00
3.965470E+00	3.894300E+00	2.382580E+00
4.027240E+00	3.894390E+00	2.435940E+00
3.918670E+00	3.869160E+00	2.326690E+00
4.404960E+00	3.362510E+00	2.359510E+00
4.361560E+00	3.341640E+00	2.257910E+00
4.368760E+00	3.410860E+00	2.348120E+00
4.352530E+00	3.485210E+00	2.419300E+00
4.420590E+00	3.407390E+00	2.428520E+00
4.341640E+00	3.569920E+00	2.533050E+00
4.419050E+00	3.480190E+00	2.545220E+00
4.339610E+00	3.642190E+00	2.629230E+00
4.423860E+00	3.577410E+00	2.677660E+00
4.375500E+00	3.657160E+00	2.720970E+00
4.295850E+00	3.450960E+00	2.278430E+00
4.268880E+00	3.388740E+00	2.146380E+00
4.247660E+00	3.574340E+00	2.372010E+00
4.279350E+00	3.652750E+00	2.528600E+00
4.296790E+00	3.688390E+00	2.610560E+00
4.322910E+00	3.705760E+00	2.696320E+00
4.189870E+00	3.387210E+00	2.069760E+00
4.117840E+00	3.357150E+00	1.955680E+00
4.129300E+00	3.427070E+00	2.053940E+00
4.166230E+00	3.486860E+00	2.168050E+00
4.231550E+00	3.744910E+00	2.591920E+00
4.220490E+00	3.804880E+00	2.701530E+00
4.287350E+00	3.761180E+00	2.759130E+00
4.244150E+00	3.809730E+00	2.792480E+00
4.066020E+00	3.461320E+00	2.024370E+00
4.025980E+00	3.410020E+00	1.918000E+00
4.023070E+00	3.579770E+00	2.119410E+00
4.138020E+00	3.840680E+00	2.614300E+00
4.187000E+00	3.850890E+00	2.748030E+00
3.958530E+00	3.478730E+00	1.958080E+00
3.877120E+00	3.606410E+00	2.044050E+00
3.938880E+00	3.697790E+00	2.174230E+00
4.073420E+00	3.916470E+00	2.587450E+00
4.122370E+00	3.914440E+00	2.707630E+00
3.852860E+00	3.708800E+00	2.122380E+00
3.818410E+00	3.676970E+00	2.056580E+00
3.872870E+00	3.814220E+00	2.234310E+00
3.999570E+00	3.937530E+00	2.475730E+00
4.028520E+00	3.994070E+00	2.629450E+00
4.060120E+00	4.007840E+00	2.725540E+00
4.099710E+00	3.969220E+00	2.770270E+00
4.069200E+00	4.016760E+00	2.800050E+00
3.790330E+00	3.749690E+00	2.095440E+00
3.762800E+00	3.854990E+00	2.176070E+00
3.823710E+00	3.888450E+00	2.249490E+00
3.877980E+00	3.920820E+00	2.343580E+00
3.912450E+00	3.998210E+00	2.474050E+00
3.922440E+00	4.048820E+00	2.570740E+00
3.976000E+00	4.054510E+00	2.650330E+00
4.026550E+00	4.039220E+00	2.715180E+00
3.783820E+00	3.936790E+00	2.252820E+00
3.725120E+00	3.916510E+00	2.202560E+00
3.804820E+00	4.013800E+00	2.344950E+00
3.840120E+00	4.077760E+00	2.472040E+00
3.881460E+00	4.088980E+00	2.556910E+00
3.912760E+00	4.096450E+00	2.641350E+00
3.718600E+00	3.976550E+00	2.243100E+00
3.726740E+00	4.040030E+00	2.311670E+00
3.770750E+00	4.071570E+00	2.381660E+00
3.772530E+00	4.107420E+00	2.423390E+00
3.788400E+00	4.134950E+00	2.478150E+00
3.848670E+00	4.126400E+00	2.555580E+00
3.714960E+00	4.091300E+00	2.377770E+00
3.747180E+00	4.127720E+00	2.432690E+00
4.650860E+00	3.410950E+00	2.748000E+00
4.618300E+00	3.376650E+00	2.674190E+00
4.606190E+00	3.436510E+00	2.702670E+00
4.602760E+00	3.479970E+00	2.756350E+00
4.561080E+00	3.239580E+00	2.442910E+00
4.537400E+00	3.181850E+00	2.350990E+00
4.469380E+00	3.303040E+00	2.399500E+00
4.481270E+00	3.394660E+00	2.516050E+00
4.563440E+00	3.317610E+00	2.552950E+00
4.532630E+00	3.468160E+00	2.657460E+00
4.499860E+00	3.550920E+00	2.717050E+00
4.545530E+00	3.547880E+00	2.770300E+00
4.486100E+00	3.593920E+00	2.772410E+00
4.493370E+00	3.131010E+00	2.251850E+00
4.449040E+00	3.108520E+00	2.113700E+00
4.435860E+00	3.222280E+00	2.234620E+00
4.366340E+00	3.697930E+00	2.784710E+00
4.425160E+00	3.651830E+00	2.807010E+00
4.392840E+00	3.698990E+00	2.843370E+00
4.369660E+00	3.099430E+00	1.952050E+00
4.287400E+00	3.055220E+00	1.804420E+00
4.287450E+00	3.164300E+00	1.905300E+00
4.303320E+00	3.257130E+00	2.034610E+00
4.332720E+00	3.726870E+00	2.773650E+00
4.350790E+00	3.731880E+00	2.846800E+00
4.173750E+00	3.222660E+00	1.852870E+00
4.108250E+00	3.140030E+00	1.702070E+00
4.230170E+00	3.841690E+00	2.852670E+00
4.302060E+00	3.787000E+00	2.896170E+00
4.267270E+00	3.839630E+00	2.938790E+00
3.991950E+00	3.147570E+00	1.642180E+00
3.891980E+00	3.116290E+00	1.543410E+00
3.910520E+00	3.210810E+00	1.647200E+00
3.965310E+00	3.312130E+00	1.774220E+00
4.174530E+00	3.891050E+00	2.814250E+00
4.219400E+00	3.880830E+00	2.910360E+00
3.828180E+00	3.258410E+00	1.622780E+00
3.788100E+00	3.204670E+00	1.520770E+00
3.779790E+00	3.391750E+00	1.710120E+00
3.829930E+00	3.494240E+00	1.881290E+00
4.139900E+00	3.928270E+00	2.789570E+00
4.160770E+00	3.933430E+00	2.870230E+00
3.716120E+00	3.289200E+00	1.566900E+00
3.639420E+00	3.443770E+00	1.682580E+00
3.725920E+00	3.509450E+00	1.802130E+00
3.754420E+00	3.634670E+00	1.961860E+00
4.088490E+00	4.013430E+00	2.861670E+00
4.112460E+00	3.987560E+00	2.875670E+00
4.099410E+00	4.013440E+00	2.896170E+00
3.649110E+00	3.574720E+00	1.809390E+00
3.584700E+00	3.533240E+00	1.728830E+00
3.640540E+00	3.683030E+00	1.930550E+00
3.697900E+00	3.766490E+00	2.048520E+00
3.976820E+00	4.081290E+00	2.711310E+00
4.025370E+00	4.063130E+00	2.792400E+00
4.072490E+00	4.033250E+00	2.871160E+00
3.569490E+00	3.626690E+00	1.789260E+00
3.569380E+00	3.721590E+00	1.911430E+00
3.623630E+00	3.785010E+00	1.995970E+00
3.654060E+00	3.896130E+00	2.137220E+00
3.943280E+00	4.108000E+00	2.708350E+00
3.963230E+00	4.113760E+00	2.779530E+00
3.561310E+00	3.827580E+00	1.983210E+00
3.571740E+00	3.923260E+00	2.091130E+00
3.606070E+00	3.968410E+00	2.160160E+00
3.650580E+00	4.031370E+00	2.243820E+00
3.795400E+00	4.171690E+00	2.561100E+00
3.860270E+00	4.154840E+00	2.656060E+00
3.913590E+00	4.131360E+00	2.712170E+00
3.557960E+00	4.008810E+00	2.172920E+00
3.600160E+00	4.085440E+00	2.266500E+00
3.602830E+00	4.121770E+00	2.328230E+00
3.648590E+00	4.109170E+00	2.353110E+00
3.716030E+00	4.153220E+00	2.464540E+00
3.742360E+00	4.198440E+00	2.570300E+00
3.796990E+00	4.216200E+00	2.681190E+00
3.622910E+00	4.163400E+00	2.414530E+00
3.681490E+00	4.208950E+00	2.528100E+00
3.721270E+00	4.228370E+00	2.626790E+00
4.742230E+00	3.315390E+00	2.772760E+00
4.734520E+00	3.264130E+00	2.731120E+00
4.683020E+00	3.332980E+00	2.734480E+00
4.721930E+00	3.375110E+00	2.800670E+00
4.699710E+00	3.000120E+00	2.492800E+00
4.664870E+00	2.948270E+00	2.403150E+00
4.661230E+00	3.035880E+00	2.449380E+00
4.623400E+00	3.162810E+00	2.499870E+00
4.708890E+00	3.068580E+00	2.560080E+00
4.656070E+00	3.272920E+00	2.650290E+00
4.715790E+00	3.177570E+00	2.650880E+00
4.606690E+00	3.538010E+00	2.846740E+00
4.670550E+00	3.462330E+00	2.831440E+00
4.611700E+00	3.577300E+00	2.908450E+00
4.677670E+00	3.536190E+00	2.943240E+00
4.624610E+00	3.611580E+00	2.975670E+00
4.624030E+00	2.900460E+00	2.270360E+00
4.601300E+00	2.830160E+00	2.130110E+00
4.579020E+00	2.918590E+00	2.165910E+00
4.579930E+00	3.034460E+00	2.285990E+00
4.536410E+00	3.623260E+00	2.889040E+00
4.516700E+00	3.693300E+00	2.978590E+00
4.591770E+00	3.671230E+00	3.022240E+00
4.548340E+00	3.716500E+00	3.049100E+00
4.532000E+00	2.773500E+00	1.954670E+00
4.460160E+00	2.694070E+00	1.802240E+00
4.477300E+00	2.804380E+00	1.854810E+00
4.485470E+00	2.927460E+00	1.980990E+00
4.428570E+00	3.706000E+00	2.918000E+00
4.479550E+00	3.736560E+00	3.020280E+00
4.375030E+00	2.858640E+00	1.757320E+00
4.292160E+00	2.753740E+00	1.628020E+00
4.366140E+00	3.748500E+00	2.918390E+00
4.390500E+00	3.769640E+00	2.998300E+00
4.166210E+00	2.742590E+00	1.504030E+00
4.038410E+00	2.696540E+00	1.416660E+00
4.071990E+00	2.819500E+00	1.457420E+00
4.128090E+00	2.942840E+00	1.562340E+00
4.269370E+00	3.874100E+00	2.993480E+00
4.324070E+00	3.832000E+00	3.020620E+00
4.305420E+00	3.872770E+00	3.051220E+00
3.935970E+00	2.917920E+00	1.446290E+00
3.811250E+00	2.830570E+00	1.324820E+00
4.219570E+00	3.920260E+00	2.969180E+00
4.275910E+00	3.909990E+00	3.050230E+00
3.724760E+00	3.096960E+00	1.449040E+00
3.607290E+00	2.975410E+00	1.346530E+00
4.166590E+00	3.963740E+00	2.944890E+00
4.214850E+00	3.962140E+00	3.028720E+00
3.553320E+00	3.158800E+00	1.435540E+00
3.448040E+00	3.099960E+00	1.386130E+00
3.586070E+00	3.307910E+00	1.524300E+00
4.121420E+00	4.016340E+00	2.969080E+00
3.454370E+00	3.281450E+00	1.478030E+00
3.338570E+00	3.240640E+00	1.451490E+00
3.496160E+00	3.481490E+00	1.644320E+00
4.036650E+00	4.082780E+00	2.894430E+00
4.077380E+00	4.078350E+00	2.991240E+00
3.364910E+00	3.394840E+00	1.530200E+00
3.291210E+00	3.326080E+00	1.501700E+00
3.369210E+00	3.535940E+00	1.661350E+00
3.470010E+00	3.696940E+00	1.820260E+00
3.966360E+00	4.148640E+00	2.876960E+00
4.027140E+00	4.134770E+00	2.964620E+00
3.275740E+00	3.433190E+00	1.560920E+00
3.286560E+00	3.553320E+00	1.670230E+00
3.355520E+00	3.657910E+00	1.738500E+00
3.373950E+00	3.767770E+00	1.858320E+00
3.475690E+00	3.893320E+00	1.999060E+00
3.887780E+00	4.182280E+00	2.786180E+00
3.925170E+00	4.186380E+00	2.878860E+00
3.959350E+00	4.199030E+00	2.959140E+00
3.279920E+00	3.678330E+00	1.750770E+00
3.303340E+00	3.793790E+00	1.869660E+00
3.372760E+00	3.867930E+00	1.937130E+00
3.408120E+00	3.953120E+00	2.026420E+00
3.471140E+00	4.009460E+00	2.151240E+00
3.541080E+00	4.111540E+00	2.283480E+00
3.830240E+00	4.231410E+00	2.767520E+00
3.838760E+00	4.251330E+00	2.845790E+00
3.893560E+00	4.221860E+00	2.895770E+00
3.310540E+00	3.917610E+00	1.960700E+00
3.391530E+00	4.021580E+00	2.123620E+00
3.455070E+00	4.083930E+00	2.213300E+00
3.477290E+00	4.133900E+00	2.289130E+00
3.512530E+00	4.151150E+00	2.345570E+00
3.553120E+00	4.183450E+00	2.409140E+00
3.615480E+00	4.230830E+00	2.503590E+00
3.665000E+00	4.249200E+00	2.615300E+00
3.718590E+00	4.272480E+00	2.717850E+00
3.787000E+00	4.264420E+00	2.772590E+00
3.477830E+00	4.181440E+00	2.384010E+00
3.541560E+00	4.246720E+00	2.490900E+00
3.603570E+00	4.278040E+00	2.594670E+00
3.649420E+00	4.291030E+00	2.675560E+00
4.814720E+00	2.912970E+00	2.614780E+00
4.785680E+00	2.840050E+00	2.521930E+00
4.748350E+00	2.958280E+00	2.548350E+00
4.778180E+00	3.088320E+00	2.665260E+00
4.830430E+00	2.998480E+00	2.681670E+00
4.785560E+00	3.194250E+00	2.729320E+00
4.839940E+00	3.125980E+00	2.762430E+00
4.804460E+00	3.290100E+00	2.826630E+00
4.755880E+00	3.438940E+00	2.901910E+00
4.829920E+00	3.391580E+00	2.934840E+00
4.751220E+00	3.506380E+00	2.970270E+00
4.821610E+00	3.482920E+00	3.009270E+00
4.756890E+00	3.551730E+00	3.028870E+00
4.720340E+00	2.772590E+00	2.431050E+00
4.675060E+00	2.706210E+00	2.328280E+00
4.685320E+00	2.819490E+00	2.347790E+00
4.643200E+00	3.641610E+00	3.039990E+00
4.703570E+00	3.610630E+00	3.066980E+00
4.656770E+00	3.665020E+00	3.105720E+00
4.644210E+00	2.630660E+00	2.200020E+00
4.605350E+00	2.555920E+00	2.059890E+00
4.607350E+00	2.679550E+00	2.079160E+00
4.530650E+00	3.749530E+00	3.101850E+00
4.611050E+00	3.715880E+00	3.137550E+00
4.571220E+00	3.761320E+00	3.173370E+00
4.525190E+00	2.485410E+00	1.930630E+00
4.437180E+00	2.426610E+00	1.779270E+00
4.505950E+00	2.551430E+00	1.857610E+00
4.462560E+00	3.773060E+00	3.077880E+00
4.502430E+00	3.791880E+00	3.160410E+00
4.292540E+00	2.578660E+00	1.597320E+00
4.242920E+00	2.418160E+00	1.571620E+00
4.407870E+00	3.814930E+00	3.108710E+00
4.407000E+00	3.850940E+00	3.153940E+00
4.457730E+00	3.842160E+00	3.187990E+00
4.422210E+00	3.879310E+00	3.188570E+00
4.139150E+00	2.370250E+00	1.475280E+00
3.992560E+00	2.429970E+00	1.391640E+00
4.097560E+00	2.502050E+00	1.440650E+00
4.350480E+00	3.883260E+00	3.125440E+00
4.347470E+00	3.952330E+00	3.180820E+00
4.411010E+00	3.929780E+00	3.209790E+00
4.394660E+00	3.968930E+00	3.223120E+00
3.903710E+00	2.596180E+00	1.311590E+00
3.816700E+00	2.435730E+00	1.246800E+00
4.282240E+00	3.950150E+00	3.115770E+00
4.291210E+00	3.994680E+00	3.177640E+00
4.360200E+00	3.998680E+00	3.230040E+00
3.695450E+00	2.722000E+00	1.259490E+00
3.554320E+00	2.649280E+00	1.241070E+00
4.208190E+00	4.009050E+00	3.114250E+00
4.255030E+00	4.024030E+00	3.180630E+00
4.298500E+00	4.048860E+00	3.241440E+00
3.481870E+00	2.891190E+00	1.310310E+00
3.349810E+00	2.828130E+00	1.303640E+00
4.123300E+00	4.054010E+00	3.072520E+00
4.167110E+00	4.055520E+00	3.146510E+00
4.221910E+00	4.050900E+00	3.192670E+00
3.319650E+00	3.059710E+00	1.364630E+00
3.199320E+00	3.002150E+00	1.382330E+00
4.075150E+00	4.115030E+00	3.051220E+00
4.119350E+00	4.097560E+00	3.135170E+00
3.215940E+00	3.249060E+00	1.478830E+00
3.105250E+00	3.138720E+00	1.470930E+00
4.026200E+00	4.177530E+00	3.032480E+00
4.073020E+00	4.158990E+00	3.117190E+00
3.113290E+00	3.287850E+00	1.514370E+00
3.065210E+00	3.224210E+00	1.510520E+00
3.178960E+00	3.482540E+00	1.637900E+00
3.987680E+00	4.213620E+00	3.029950E+00
4.017800E+00	4.225150E+00	3.108630E+00
3.066220E+00	3.332070E+00	1.571660E+00
3.086360E+00	3.481160E+00	1.668410E+00
3.130010E+00	3.580040E+00	1.716170E+00
3.193340E+00	3.738170E+00	1.824710E+00
3.864890E+00	4.259000E+00	2.913580E+00
3.896060E+00	4.268560E+00	2.981990E+00
3.953170E+00	4.246120E+00	3.039040E+00
3.078290E+00	3.608630E+00	1.749000E+00
3.101380E+00	3.751540E+00	1.855260E+00
3.148550E+00	3.823780E+00	1.901560E+00
3.206080E+00	3.917250E+00	1.953740E+00
3.300040E+00	4.023380E+00	2.102590E+00
3.393680E+00	4.128490E+00	2.233590E+00
3.750380E+00	4.291040E+00	2.787500E+00
3.773130E+00	4.308350E+00	2.853600E+00
3.835560E+00	4.298290E+00	2.926640E+00
3.098120E+00	3.883320E+00	1.937870E+00
3.195630E+00	4.016530E+00	2.077660E+00
3.283220E+00	4.115500E+00	2.196350E+00
3.343190E+00	4.168720E+00	2.289350E+00
3.350050E+00	4.195890E+00	2.351320E+00
3.400560E+00	4.193770E+00	2.364770E+00
3.454870E+00	4.257130E+00	2.471170E+00
3.527140E+00	4.309910E+00	2.599000E+00
3.603800E+00	4.319370E+00	2.665950E+00
3.650140E+00	4.340840E+00	2.744900E+00
3.717230E+00	4.316100E+00	2.801470E+00
3.369300E+00	4.236550E+00	2.416080E+00
3.401800E+00	4.293440E+00	2.489280E+00
3.452500E+00	4.312430E+00	2.546740E+00
3.469300E+00	4.341490E+00	2.608060E+00
3.505750E+00	4.370390E+00	2.668610E+00
3.574440E+00	4.358880E+00	2.692210E+00
3.409050E+00	4.341390E+00	2.570140E+00
3.454100E+00	4.367570E+00	2.633940E+00
4.906960E+00	2.990540E+00	2.846760E+00
4.901720E+00	2.930630E+00	2.801310E+00
4.889390E+00	3.022060E+00	2.789440E+00
4.876440E+00	3.170660E+00	2.866940E+00
4.916810E+00	3.066600E+00	2.891630E+00
4.871830E+00	3.302000E+00	2.941860E+00
4.916910E+00	3.197880E+00	2.966820E+00
4.875150E+00	3.402850E+00	3.004300E+00
4.928800E+00	3.321350E+00	3.048860E+00
4.875090E+00	3.455060E+00	3.043620E+00
4.902500E+00	3.420810E+00	3.065940E+00
4.877150E+00	3.486970E+00	3.110700E+00
4.818810E+00	2.760170E+00	2.604390E+00
4.782910E+00	2.672090E+00	2.514100E+00
4.758730E+00	2.746000E+00	2.497420E+00
4.859490E+00	2.865070E+00	2.671700E+00
4.766210E+00	3.584530E+00	3.087730E+00
4.812560E+00	3.550840E+00	3.102990E+00
4.780650E+00	3.604940E+00	3.152290E+00
4.715920E+00	2.603870E+00	2.427600E+00
4.652520E+00	2.535080E+00	2.324990E+00
4.678130E+00	2.612920E+00	2.317350E+00
4.667980E+00	3.689830E+00	3.166640E+00
4.724980E+00	3.662410E+00	3.196490E+00
4.681080E+00	3.716660E+00	3.222210E+00
4.614610E+00	2.440210E+00	2.186020E+00
4.574300E+00	2.352850E+00	2.066730E+00
4.588650E+00	2.447690E+00	2.049070E+00
4.570870E+00	3.793020E+00	3.221400E+00
4.641470E+00	3.765320E+00	3.252520E+00
4.605280E+00	3.813880E+00	3.288160E+00
4.471540E+00	2.268790E+00	1.962950E+00
4.389940E+00	2.226210E+00	1.803970E+00
4.466120E+00	2.326520E+00	1.873530E+00
4.537510E+00	3.839300E+00	3.244890E+00
4.548940E+00	3.876420E+00	3.286220E+00
4.591810E+00	3.854970E+00	3.327560E+00
4.566880E+00	3.899780E+00	3.331250E+00
4.281000E+00	2.296110E+00	1.641970E+00
4.243010E+00	2.146760E+00	1.664170E+00
4.498140E+00	3.908540E+00	3.262750E+00
4.517240E+00	3.963940E+00	3.308250E+00
4.558940E+00	3.944750E+00	3.356200E+00
4.537190E+00	3.992510E+00	3.357340E+00
4.053190E+00	2.274530E+00	1.457010E+00
4.457020E+00	3.992720E+00	3.284070E+00
4.456520E+00	4.062770E+00	3.341150E+00
4.524680E+00	4.038560E+00	3.385870E+00
4.504830E+00	4.085750E+00	3.398200E+00
3.863810E+00	2.239840E+00	1.336340E+00
3.727660E+00	2.273450E+00	1.282710E+00
3.768950E+00	2.336230E+00	1.261250E+00
4.383050E+00	4.044600E+00	3.285370E+00
4.396850E+00	4.093780E+00	3.338190E+00
4.457220E+00	4.113180E+00	3.389090E+00
3.638990E+00	2.423650E+00	1.240930E+00
3.546450E+00	2.306100E+00	1.264130E+00
4.345190E+00	4.082650E+00	3.299590E+00
4.352220E+00	4.114740E+00	3.342870E+00
4.393290E+00	4.147610E+00	3.406730E+00
3.426920E+00	2.584490E+00	1.264260E+00
3.290070E+00	2.537730E+00	1.306590E+00
4.172580E+00	4.094880E+00	3.205750E+00
4.237320E+00	4.099410E+00	3.265190E+00
4.301300E+00	4.112020E+00	3.320220E+00
4.333480E+00	4.141430E+00	3.379360E+00
3.224740E+00	2.774420E+00	1.333050E+00
3.099080E+00	2.731020E+00	1.361600E+00
4.120980E+00	4.146580E+00	3.197580E+00
4.173430E+00	4.151190E+00	3.295320E+00
3.085350E+00	2.948250E+00	1.408890E+00
2.993670E+00	2.901860E+00	1.462500E+00
4.074220E+00	4.199870E+00	3.177650E+00
4.109010E+00	4.200120E+00	3.250090E+00
3.011720E+00	3.134390E+00	1.517940E+00
2.942860E+00	3.013560E+00	1.504200E+00
4.047040E+00	4.233360E+00	3.173280E+00
4.067660E+00	4.235270E+00	3.215750E+00
2.919640E+00	3.137270E+00	1.573120E+00
2.888740E+00	3.295070E+00	1.666130E+00
2.997770E+00	3.383960E+00	1.670820E+00
3.924550E+00	4.281000E+00	3.051050E+00
3.956410E+00	4.290750E+00	3.119410E+00
4.026150E+00	4.266390E+00	3.187840E+00
2.926360E+00	3.454830E+00	1.737210E+00
2.878470E+00	3.394000E+00	1.738130E+00
2.991870E+00	3.663380E+00	1.835010E+00
3.788330E+00	4.360800E+00	2.946420E+00
3.856910E+00	4.344670E+00	3.013640E+00
3.903860E+00	4.312780E+00	3.063240E+00
2.880060E+00	3.519700E+00	1.792090E+00
2.901520E+00	3.669880E+00	1.876150E+00
2.942160E+00	3.758170E+00	1.910820E+00
2.986150E+00	3.877100E+00	1.959270E+00
3.086020E+00	4.007050E+00	2.059280E+00
3.179920E+00	4.108250E+00	2.178570E+00
3.278790E+00	4.190660E+00	2.318330E+00
3.696650E+00	4.383860E+00	2.885140E+00
3.756780E+00	4.400820E+00	2.966550E+00
3.807500E+00	4.423730E+00	3.049750E+00
2.890450E+00	3.796780E+00	1.946970E+00
2.919970E+00	3.931500E+00	2.017500E+00
2.998720E+00	3.996530E+00	2.065830E+00
3.068010E+00	4.090030E+00	2.158080E+00
3.152770E+00	4.179080E+00	2.255330E+00
3.220560E+00	4.225300E+00	2.377360E+00
3.315170E+00	4.285700E+00	2.466460E+00
3.568990E+00	4.423950E+00	2.778150E+00
3.632190E+00	4.441560E+00	2.876560E+00
3.662000E+00	4.471730E+00	2.949900E+00
3.729680E+00	4.441030E+00	2.991760E+00
2.944920E+00	4.047830E+00	2.140180E+00
3.043000E+00	4.163820E+00	2.236610E+00
3.129240E+00	4.223250E+00	2.350940E+00
3.213410E+00	4.282220E+00	2.454220E+00
3.269290E+00	4.331960E+00	2.521860E+00
3.278970E+00	4.366190E+00	2.576310E+00
3.336460E+00	4.359530E+00	2.577540E+00
3.434390E+00	4.407700E+00	2.675780E+00
3.474900E+00	4.469500E+00	2.771610E+00
3.517050E+00	4.503320E+00	2.856070E+00
3.591400E+00	4.484910E+00	2.889200E+00
3.310960E+00	4.421340E+00	2.649780E+00
3.395640E+00	4.488320E+00	2.736530E+00
3.444780E+00	4.515020E+00	2.811600E+00
4.989630E+00	3.178570E+00	3.084320E+00
4.984810E+00	3.131950E+00	3.060550E+00
4.968650E+00	3.207830E+00	3.047620E+00
4.972970E+00	3.276290E+00	3.085220E+00
4.992610E+00	3.232530E+00	3.110480E+00
4.967360E+00	3.320580E+00	3.153150E+00
4.890910E+00	2.723970E+00	2.766220E+00
4.857390E+00	2.657670E+00	2.693140E+00
4.850280E+00	2.745960E+00	2.688160E+00
4.912780E+00	2.851210E+00	2.774710E+00
4.907560E+00	2.797550E+00	2.820980E+00
4.920590E+00	2.933920E+00	2.890080E+00
4.959360E+00	3.080650E+00	2.988130E+00
4.929330E+00	3.413350E+00	3.137470E+00
4.914000E+00	3.485660E+00	3.197200E+00
4.806560E+00	2.596240E+00	2.617900E+00
4.739330E+00	2.532690E+00	2.539980E+00
4.766580E+00	2.600030E+00	2.526420E+00
4.860440E+00	3.568040E+00	3.221710E+00
4.806050E+00	3.632000E+00	3.229470E+00
4.838470E+00	3.624810E+00	3.272230E+00
4.804460E+00	3.665340E+00	3.302620E+00
4.671770E+00	2.467090E+00	2.459830E+00
4.625830E+00	2.385860E+00	2.364580E+00
4.644000E+00	2.455580E+00	2.337130E+00
4.700690E+00	3.742530E+00	3.280310E+00
4.740580E+00	3.714820E+00	3.291320E+00
4.717770E+00	3.756510E+00	3.355280E+00
4.572480E+00	2.274670E+00	2.249230E+00
4.514160E+00	2.222440E+00	2.138020E+00
4.553690E+00	2.289470E+00	2.134260E+00
4.626930E+00	3.826920E+00	3.344640E+00
4.660640E+00	3.800550E+00	3.353740E+00
4.649990E+00	3.843210E+00	3.414260E+00
4.426010E+00	2.157820E+00	1.951880E+00
4.587840E+00	3.918500E+00	3.380400E+00
4.611630E+00	3.890560E+00	3.400050E+00
4.616700E+00	3.941520E+00	3.446800E+00
4.262310E+00	2.077140E+00	1.754040E+00
4.146110E+00	2.016610E+00	1.683010E+00
4.179130E+00	2.078000E+00	1.651190E+00
4.560730E+00	4.014680E+00	3.408090E+00
4.583180E+00	3.986950E+00	3.428180E+00
4.586940E+00	4.037970E+00	3.474780E+00
4.033510E+00	2.112290E+00	1.529530E+00
3.954620E+00	2.001550E+00	1.521850E+00
4.514500E+00	4.125050E+00	3.443610E+00
4.551860E+00	4.084450E+00	3.458240E+00
4.559040E+00	4.128980E+00	3.503740E+00
3.798050E+00	2.110860E+00	1.358260E+00
4.467630E+00	4.162650E+00	3.443580E+00
4.526830E+00	4.175020E+00	3.500160E+00
3.621190E+00	2.112480E+00	1.328050E+00
3.487340E+00	2.088870E+00	1.335950E+00
3.509500E+00	2.188450E+00	1.287410E+00
4.433070E+00	4.186540E+00	3.452450E+00
4.468240E+00	4.221030E+00	3.515130E+00
3.365090E+00	2.314920E+00	1.304840E+00
3.237650E+00	2.282590E+00	1.374130E+00
4.244600E+00	4.148090E+00	3.357550E+00
4.297010E+00	4.153400E+00	3.388470E+00
4.339180E+00	4.194820E+00	3.456840E+00
4.400930E+00	4.208000E+00	3.479030E+00
3.152700E+00	2.509990E+00	1.355040E+00
3.038480E+00	2.488310E+00	1.433620E+00
4.203790E+00	4.166590E+00	3.367750E+00
4.226140E+00	4.194850E+00	3.428710E+00
4.277310E+00	4.189140E+00	3.439010E+00
2.997470E+00	2.703750E+00	1.438240E+00
2.895900E+00	2.677840E+00	1.489240E+00
4.132790E+00	4.209710E+00	3.324960E+00
4.174680E+00	4.196180E+00	3.381770E+00
2.884510E+00	2.903910E+00	1.511120E+00
2.834370E+00	2.791380E+00	1.530260E+00
4.075300E+00	4.273410E+00	3.287180E+00
2.793200E+00	2.908640E+00	1.582530E+00
2.752260E+00	3.077260E+00	1.683470E+00
2.835830E+00	3.103450E+00	1.618470E+00
3.989760E+00	4.336860E+00	3.217280E+00
4.037920E+00	4.367080E+00	3.320010E+00
2.808210E+00	3.317390E+00	1.738360E+00
2.713540E+00	3.233830E+00	1.765730E+00
3.901690E+00	4.382360E+00	3.140600E+00
3.951210E+00	4.388520E+00	3.209460E+00
3.980100E+00	4.395210E+00	3.257470E+00
2.748950E+00	3.376970E+00	1.822320E+00
2.701020E+00	3.326640E+00	1.824590E+00
2.799140E+00	3.591830E+00	1.883850E+00
3.848440E+00	4.445780E+00	3.132510E+00
3.875470E+00	4.478880E+00	3.204950E+00
3.936510E+00	4.430240E+00	3.231250E+00
2.702210E+00	3.448650E+00	1.875470E+00
2.711960E+00	3.598330E+00	1.935370E+00
2.756730E+00	3.708530E+00	1.969440E+00
2.808410E+00	3.878330E+00	2.033050E+00
3.701030E+00	4.481800E+00	3.017470E+00
3.740310E+00	4.501720E+00	3.096500E+00
3.811060E+00	4.489770E+00	3.148120E+00
2.704920E+00	3.740620E+00	2.015050E+00
2.717910E+00	3.882220E+00	2.074240E+00
2.760970E+00	3.964160E+00	2.104960E+00
2.819300E+00	4.080250E+00	2.190950E+00
2.948950E+00	4.154120E+00	2.242420E+00
3.027100E+00	4.216740E+00	2.341390E+00
3.119190E+00	4.281600E+00	2.443370E+00
3.202510E+00	4.360060E+00	2.551610E+00
3.559890E+00	4.521610E+00	2.908550E+00
3.592980E+00	4.544370E+00	2.961850E+00
3.666190E+00	4.528350E+00	3.036510E+00
2.710270E+00	3.984060E+00	2.139030E+00
2.735270E+00	4.072680E+00	2.209980E+00
2.770400E+00	4.116850E+00	2.237140E+00
2.790980E+00	4.160770E+00	2.285950E+00
2.904080E+00	4.206100E+00	2.329260E+00
3.018920E+00	4.277900E+00	2.440260E+00
3.102030E+00	4.332570E+00	2.511980E+00
3.128110E+00	4.378680E+00	2.572670E+00
3.171490E+00	4.403910E+00	2.604170E+00
3.220490E+00	4.441390E+00	2.651450E+00
3.291540E+00	4.526750E+00	2.742570E+00
3.387610E+00	4.542710E+00	2.798260E+00
3.440030E+00	4.571000E+00	2.878880E+00
3.525550E+00	4.554040E+00	2.922620E+00
2.729560E+00	4.117470E+00	2.258440E+00
3.131040E+00	4.441820E+00	2.638030E+00
3.201130E+00	4.503320E+00	2.700190E+00
3.217310E+00	4.551540E+00	2.740590E+00
3.247770E+00	4.571290E+00	2.766670E+00
3.270030E+00	4.598670E+00	2.809900E+00
3.348510E+00	4.585680E+00	2.828530E+00
3.209850E+00	4.586990E+00	2.771980E+00
4.996070E+00	3.055210E+00	3.107990E+00
4.977300E+00	3.008240E+00	3.091370E+00
4.988880E+00	3.062710E+00	3.061920E+00
4.996050E+00	3.129690E+00	3.127040E+00
5.011460E+00	3.239300E+00	3.186970E+00
5.008460E+00	3.320650E+00	3.232760E+00
4.870020E+00	2.607840E+00	2.789060E+00
4.820740E+00	2.541820E+00	2.730090E+00
4.825590E+00	2.589070E+00	2.688790E+00
4.906190E+00	2.689680E+00	2.823550E+00
4.940490E+00	2.825160E+00	2.929050E+00
4.961120E+00	2.956000E+00	3.016500E+00
4.972650E+00	3.422780E+00	3.254800E+00
4.927340E+00	3.507590E+00	3.261640E+00
4.952750E+00	3.491520E+00	3.300770E+00
4.916400E+00	3.542320E+00	3.333590E+00
4.765590E+00	2.480020E+00	2.664910E+00
4.694460E+00	2.429480E+00	2.615450E+00
4.722010E+00	2.472910E+00	2.568290E+00
4.862410E+00	3.612110E+00	3.327780E+00
4.840910E+00	3.660020E+00	3.402970E+00
4.633160E+00	2.352040E+00	2.548620E+00
4.593410E+00	2.287910E+00	2.442030E+00
4.614730E+00	2.347910E+00	2.438620E+00
4.781580E+00	3.710610E+00	3.386420E+00
4.765790E+00	3.751910E+00	3.442520E+00
4.528100E+00	2.195940E+00	2.253670E+00
4.722460E+00	3.802910E+00	3.461070E+00
4.699500E+00	3.854820E+00	3.492970E+00
4.423000E+00	2.083180E+00	2.036480E+00
4.330090E+00	2.001790E+00	1.971020E+00
4.305310E+00	2.037460E+00	1.857120E+00
4.674960E+00	3.900580E+00	3.503050E+00
4.666960E+00	3.954000E+00	3.534920E+00
4.251090E+00	1.943230E+00	1.911130E+00
4.136530E+00	1.879170E+00	1.819260E+00
4.212810E+00	1.950290E+00	1.808200E+00
4.639970E+00	3.997350E+00	3.535940E+00
4.624370E+00	4.042860E+00	3.565490E+00
4.024680E+00	1.920090E+00	1.648510E+00
3.897090E+00	1.821010E+00	1.610700E+00
4.598250E+00	4.088760E+00	3.564480E+00
4.570230E+00	4.158760E+00	3.578560E+00
3.767590E+00	1.945730E+00	1.456590E+00
3.707920E+00	1.846800E+00	1.524650E+00
4.532470E+00	4.219860E+00	3.570600E+00
4.564160E+00	4.202960E+00	3.618670E+00
4.548530E+00	4.231620E+00	3.624150E+00
3.610570E+00	1.830480E+00	1.506210E+00
3.465800E+00	1.854090E+00	1.497370E+00
3.566720E+00	1.910180E+00	1.436930E+00
4.496450E+00	4.249740E+00	3.572770E+00
4.516650E+00	4.266040E+00	3.641140E+00
3.337980E+00	2.056830E+00	1.420860E+00
3.201550E+00	2.026220E+00	1.483920E+00
4.373450E+00	4.232560E+00	3.509410E+00
4.400940E+00	4.262050E+00	3.575370E+00
4.459390E+00	4.270280E+00	3.600830E+00
3.107890E+00	2.257280E+00	1.448580E+00
2.991480E+00	2.236670E+00	1.524960E+00
4.261640E+00	4.217190E+00	3.476800E+00
4.295400E+00	4.248590E+00	3.533800E+00
4.348250E+00	4.254750E+00	3.552580E+00
2.927110E+00	2.473010E+00	1.503480E+00
2.824860E+00	2.445140E+00	1.571500E+00
4.134000E+00	4.254430E+00	3.391440E+00
4.186920E+00	4.243160E+00	3.457510E+00
4.238530E+00	4.246530E+00	3.508850E+00
2.787400E+00	2.696590E+00	1.567150E+00
2.716740E+00	2.603470E+00	1.646440E+00
4.093300E+00	4.322700E+00	3.385140E+00
4.144880E+00	4.317890E+00	3.478310E+00
2.695040E+00	2.755740E+00	1.652110E+00
2.627060E+00	2.728960E+00	1.699260E+00
2.714380E+00	2.889830E+00	1.650060E+00
4.071100E+00	4.367630E+00	3.383240E+00
4.095280E+00	4.366840E+00	3.427320E+00
2.635330E+00	2.862050E+00	1.704010E+00
2.590860E+00	2.818530E+00	1.739260E+00
2.650510E+00	3.051730E+00	1.748320E+00
3.985940E+00	4.439670E+00	3.327100E+00
4.053180E+00	4.406200E+00	3.396990E+00
2.562280E+00	2.927220E+00	1.768710E+00
2.540270E+00	3.132820E+00	1.841330E+00
2.635770E+00	3.283130E+00	1.836470E+00
3.925290E+00	4.482090E+00	3.283370E+00
3.949440E+00	4.513050E+00	3.381360E+00
2.556850E+00	3.304510E+00	1.897670E+00
2.508640E+00	3.245270E+00	1.902940E+00
2.605770E+00	3.524920E+00	1.952400E+00
3.778570E+00	4.529740E+00	3.172190E+00
3.818970E+00	4.559290E+00	3.251010E+00
3.885880E+00	4.537020E+00	3.307200E+00
2.512830E+00	3.368290E+00	1.963660E+00
2.515610E+00	3.527500E+00	2.004930E+00
2.558860E+00	3.631060E+00	2.030860E+00
2.612850E+00	3.814210E+00	2.087450E+00
3.609000E+00	4.603380E+00	3.062590E+00
3.680210E+00	4.585130E+00	3.133940E+00
3.745630E+00	4.575140E+00	3.200110E+00
2.508830E+00	3.665480E+00	2.073220E+00
2.525820E+00	3.820110E+00	2.132760E+00
2.569420E+00	3.906880E+00	2.150220E+00
2.635780E+00	4.028020E+00	2.210430E+00
2.816550E+00	4.223910E+00	2.362170E+00
2.909540E+00	4.279960E+00	2.442570E+00
3.024470E+00	4.359010E+00	2.554520E+00
3.501050E+00	4.633720E+00	2.994980E+00
3.568410E+00	4.650510E+00	3.085590E+00
3.620900E+00	4.669790E+00	3.162970E+00
2.522240E+00	3.931330E+00	2.189470E+00
2.555990E+00	4.043170E+00	2.260690E+00
2.615160E+00	4.100580E+00	2.290890E+00
2.702310E+00	4.168110E+00	2.329680E+00
2.789770E+00	4.267320E+00	2.432260E+00
2.888170E+00	4.333220E+00	2.531900E+00
2.951950E+00	4.396390E+00	2.602990E+00
3.034490E+00	4.452290E+00	2.651560E+00
3.129050E+00	4.544940E+00	2.728360E+00
3.340090E+00	4.664410E+00	2.905540E+00
3.416370E+00	4.694190E+00	2.979300E+00
3.437860E+00	4.722870E+00	3.044670E+00
3.527200E+00	4.696250E+00	3.108820E+00
2.571870E+00	4.136060E+00	2.344390E+00
2.668800E+00	4.244790E+00	2.428600E+00
2.771500E+00	4.317250E+00	2.526610E+00
2.860390E+00	4.390100E+00	2.605140E+00
2.941920E+00	4.462060E+00	2.661630E+00
3.019870E+00	4.516090E+00	2.710600E+00
3.047600E+00	4.573380E+00	2.758410E+00
3.101650E+00	4.604870E+00	2.780600E+00
3.184090E+00	4.639450E+00	2.823880E+00
3.229570E+00	4.709450E+00	2.899380E+00
3.276280E+00	4.742420E+00	2.960820E+00
3.364670E+00	4.728870E+00	2.988390E+00
3.057490E+00	4.642780E+00	2.818730E+00
3.147860E+00	4.717270E+00	2.885930E+00
3.205670E+00	4.745780E+00	2.926280E+00
4.979490E+00	2.707450E+00	3.030950E+00
4.961090E+00	2.660050E+00	2.993020E+00
4.958630E+00	2.725590E+00	2.967680E+00
4.979180E+00	2.849890E+00	3.033610E+00
4.976900E+00	2.773980E+00	3.073600E+00
4.980900E+00	2.939890E+00	3.089070E+00
4.994930E+00	2.877760E+00	3.124390E+00
4.988660E+00	3.010650E+00	3.164020E+00
5.031150E+00	3.125900E+00	3.225140E+00
5.048390E+00	3.246350E+00	3.280470E+00
5.027830E+00	3.341070E+00	3.293800E+00
5.058500E+00	3.305760E+00	3.341530E+00
5.023830E+00	3.387770E+00	3.366980E+00
4.845330E+00	2.512880E+00	2.847390E+00
4.804530E+00	2.446570E+00	2.808360E+00
4.801790E+00	2.483840E+00	2.748170E+00
4.882400E+00	2.600240E+00	2.880540E+00
4.970860E+00	3.476370E+00	3.355550E+00
4.939590E+00	3.534340E+00	3.433140E+00
4.723300E+00	2.394540E+00	2.775490E+00
4.661880E+00	2.361570E+00	2.708690E+00
4.688760E+00	2.401650E+00	2.686960E+00
4.891620E+00	3.599480E+00	3.415530E+00
4.873950E+00	3.649690E+00	3.472060E+00
4.607380E+00	2.273960E+00	2.548020E+00
4.829620E+00	3.717030E+00	3.496630E+00
4.785020E+00	3.770280E+00	3.500200E+00
4.810640E+00	3.762570E+00	3.537450E+00
4.788490E+00	3.799830E+00	3.563020E+00
4.500010E+00	2.159250E+00	2.350150E+00
4.445790E+00	2.061080E+00	2.273830E+00
4.430590E+00	2.078710E+00	2.165060E+00
4.713260E+00	3.874830E+00	3.533880E+00
4.742890E+00	3.848320E+00	3.550320E+00
4.729960E+00	3.886630E+00	3.590470E+00
4.388600E+00	1.986500E+00	2.201080E+00
4.305310E+00	1.916310E+00	2.114830E+00
4.324190E+00	1.948200E+00	2.038740E+00
4.675660E+00	3.971310E+00	3.581210E+00
4.706580E+00	3.939380E+00	3.621150E+00
4.679370E+00	3.987730E+00	3.634770E+00
4.220990E+00	1.843170E+00	2.035520E+00
4.081470E+00	1.779560E+00	1.947170E+00
4.179800E+00	1.853660E+00	1.952290E+00
4.627670E+00	4.056890E+00	3.612500E+00
4.650760E+00	4.028970E+00	3.642000E+00
4.632190E+00	4.074500E+00	3.670200E+00
3.977830E+00	1.774090E+00	1.761330E+00
3.844880E+00	1.700440E+00	1.765140E+00
4.585000E+00	4.174180E+00	3.650970E+00
4.604710E+00	4.124960E+00	3.660760E+00
4.609810E+00	4.169010E+00	3.711400E+00
3.715120E+00	1.762300E+00	1.610440E+00
3.661880E+00	1.687880E+00	1.676390E+00
4.576820E+00	4.232640E+00	3.688460E+00
3.568740E+00	1.672710E+00	1.666580E+00
3.419930E+00	1.691170E+00	1.664710E+00
3.524770E+00	1.732650E+00	1.596510E+00
4.550670E+00	4.287820E+00	3.693690E+00
4.573600E+00	4.290630E+00	3.728430E+00
4.557870E+00	4.313650E+00	3.724310E+00
3.300450E+00	1.837630E+00	1.560010E+00
3.159840E+00	1.819560E+00	1.627910E+00
4.427750E+00	4.294390E+00	3.633680E+00
4.463710E+00	4.322610E+00	3.697880E+00
4.529840E+00	4.318450E+00	3.712080E+00
3.069300E+00	2.012380E+00	1.561130E+00
2.951600E+00	2.001220E+00	1.648280E+00
4.323460E+00	4.277310E+00	3.598150E+00
4.350800E+00	4.308330E+00	3.660670E+00
4.402280E+00	4.316540E+00	3.676690E+00
2.881460E+00	2.216130E+00	1.602180E+00
2.779720E+00	2.189550E+00	1.682360E+00
4.199440E+00	4.289430E+00	3.536990E+00
4.244510E+00	4.306590E+00	3.613760E+00
4.300460E+00	4.303620E+00	3.641970E+00
2.742860E+00	2.405050E+00	1.659550E+00
2.652150E+00	2.373860E+00	1.733330E+00
4.176240E+00	4.321750E+00	3.547640E+00
4.195600E+00	4.328050E+00	3.589990E+00
2.630640E+00	2.571130E+00	1.715090E+00
2.545180E+00	2.540230E+00	1.791350E+00
4.103640E+00	4.416050E+00	3.488360E+00
4.159810E+00	4.365700E+00	3.564720E+00
2.535880E+00	2.752620E+00	1.780630E+00
2.453240E+00	2.671400E+00	1.840420E+00
4.021870E+00	4.473330E+00	3.435030E+00
4.069320E+00	4.501340E+00	3.544510E+00
2.446610E+00	2.794590E+00	1.849870E+00
2.411010E+00	2.747390E+00	1.877650E+00
2.457390E+00	2.950890E+00	1.847970E+00
3.983860E+00	4.518130E+00	3.438040E+00
4.009550E+00	4.527320E+00	3.487950E+00
2.384210E+00	2.842720E+00	1.898560E+00
2.348750E+00	3.038500E+00	1.958810E+00
2.445310E+00	3.198400E+00	1.929850E+00
3.855970E+00	4.579060E+00	3.336120E+00
3.898570E+00	4.594780E+00	3.422890E+00
3.964820E+00	4.556800E+00	3.466560E+00
2.352440E+00	3.244180E+00	1.997400E+00
2.266580E+00	3.193300E+00	2.025440E+00
2.424050E+00	3.454640E+00	2.034570E+00
3.696350E+00	4.645620E+00	3.221180E+00
3.754090E+00	4.649390E+00	3.321130E+00
3.827440E+00	4.620470E+00	3.374270E+00
2.307270E+00	3.359380E+00	2.060600E+00
2.244420E+00	3.300820E+00	2.077250E+00
2.331720E+00	3.528760E+00	2.096910E+00
2.424240E+00	3.744250E+00	2.159290E+00
3.664420E+00	4.686250E+00	3.231180E+00
3.689280E+00	4.692080E+00	3.279700E+00
2.248280E+00	3.448760E+00	2.130920E+00
2.309090E+00	3.629410E+00	2.161060E+00
2.336460E+00	3.764560E+00	2.215610E+00
2.382330E+00	3.854340E+00	2.229560E+00
2.451190E+00	3.982090E+00	2.266970E+00
3.459160E+00	4.767640E+00	3.135950E+00
3.553990E+00	4.743630E+00	3.201150E+00
3.636100E+00	4.724910E+00	3.255130E+00
2.327580E+00	3.907890E+00	2.277020E+00
2.390820E+00	4.041370E+00	2.338480E+00
2.404280E+00	4.107640E+00	2.392300E+00
2.468750E+00	4.120290E+00	2.375120E+00
2.554530E+00	4.224530E+00	2.442810E+00
2.658000E+00	4.302750E+00	2.534820E+00
2.756930E+00	4.379010E+00	2.613620E+00
2.843410E+00	4.462750E+00	2.671910E+00
2.939880E+00	4.552350E+00	2.753490E+00
3.335630E+00	4.794520E+00	3.076690E+00
3.412280E+00	4.816780E+00	3.151830E+00
3.473650E+00	4.826640E+00	3.241130E+00
2.439930E+00	4.189950E+00	2.456900E+00
2.545220E+00	4.292290E+00	2.542630E+00
2.651040E+00	4.370660E+00	2.627200E+00
2.744160E+00	4.455610E+00	2.685720E+00
2.825460E+00	4.515570E+00	2.737660E+00
2.854040E+00	4.567910E+00	2.788810E+00
2.901170E+00	4.601760E+00	2.805850E+00
2.955970E+00	4.652230E+00	2.832800E+00
3.051340E+00	4.727900E+00	2.894100E+00
3.177460E+00	4.783210E+00	2.973120E+00
3.222810E+00	4.839660E+00	3.079230E+00
3.279620E+00	4.884890E+00	3.167140E+00
3.373530E+00	4.861660E+00	3.186300E+00
2.858530E+00	4.639650E+00	2.843120E+00
2.946910E+00	4.730310E+00	2.897890E+00
3.044530E+00	4.792780E+00	2.974540E+00
3.129600E+00	4.848240E+00	3.054430E+00
3.189460E+00	4.891980E+00	3.124470E+00
4.900840E+00	2.506220E+00	3.031050E+00
4.861750E+00	2.458530E+00	2.974120E+00
4.873430E+00	2.517050E+00	2.938990E+00
4.938020E+00	2.604710E+00	2.994910E+00
4.941300E+00	2.573860E+00	3.063130E+00
4.983990E+00	2.675490E+00	3.088310E+00
4.992960E+00	2.794440E+00	3.168840E+00
5.025650E+00	2.898640E+00	3.218420E+00
5.031130E+00	3.015000E+00	3.275540E+00
5.066350E+00	3.120220E+00	3.321850E+00
5.075170E+00	3.221270E+00	3.371720E+00
5.079840E+00	3.306390E+00	3.411200E+00
5.057950E+00	3.383560E+00	3.466700E+00
4.824400E+00	2.411570E+00	2.966090E+00
4.762440E+00	2.386640E+00	2.902530E+00
4.796970E+00	2.417770E+00	2.877630E+00
5.001240E+00	3.464970E+00	3.444320E+00
4.976230E+00	3.524100E+00	3.521300E+00
4.671040E+00	2.349400E+00	2.802210E+00
4.919000E+00	3.597700E+00	3.508640E+00
4.883750E+00	3.657960E+00	3.533890E+00
4.913090E+00	3.627710E+00	3.581180E+00
4.880980E+00	3.688620E+00	3.606820E+00
4.589660E+00	2.238030E+00	2.634940E+00
4.524160E+00	2.156210E+00	2.571640E+00
4.518240E+00	2.156490E+00	2.464020E+00
4.833770E+00	3.752810E+00	3.588620E+00
4.824810E+00	3.791910E+00	3.639170E+00
4.481230E+00	2.088180E+00	2.515100E+00
4.426340E+00	2.001120E+00	2.424500E+00
4.432760E+00	2.034060E+00	2.353570E+00
4.791150E+00	3.851000E+00	3.662320E+00
4.753550E+00	3.902280E+00	3.664940E+00
4.787640E+00	3.900970E+00	3.708940E+00
4.768650E+00	3.941140E+00	3.729750E+00
4.348770E+00	1.914500E+00	2.319140E+00
4.274670E+00	1.831570E+00	2.237070E+00
4.286300E+00	1.869820E+00	2.170160E+00
4.689690E+00	4.015250E+00	3.702190E+00
4.722100E+00	3.984340E+00	3.710990E+00
4.719330E+00	4.021380E+00	3.763180E+00
4.171730E+00	1.768700E+00	2.170730E+00
4.024910E+00	1.689800E+00	2.069500E+00
4.127930E+00	1.770760E+00	2.078950E+00
4.679080E+00	4.054660E+00	3.748470E+00
3.930390E+00	1.672790E+00	1.903810E+00
3.827030E+00	1.628020E+00	1.929840E+00
4.649330E+00	4.121070E+00	3.773400E+00
4.628430E+00	4.200420E+00	3.786620E+00
3.691920E+00	1.589770E+00	1.887350E+00
3.566460E+00	1.556850E+00	1.894470E+00
3.598520E+00	1.590250E+00	1.826230E+00
3.669780E+00	1.628760E+00	1.775020E+00
4.603170E+00	4.267080E+00	3.774100E+00
4.634360E+00	4.240790E+00	3.845970E+00
4.613240E+00	4.288970E+00	3.836820E+00
3.473770E+00	1.613570E+00	1.780960E+00
3.330280E+00	1.587120E+00	1.832960E+00
4.570230E+00	4.331070E+00	3.789120E+00
3.247880E+00	1.679320E+00	1.717230E+00
3.107520E+00	1.671000E+00	1.795510E+00
4.516420E+00	4.358030E+00	3.762360E+00
4.527440E+00	4.391170E+00	3.847810E+00
3.026810E+00	1.817100E+00	1.709450E+00
2.903980E+00	1.810240E+00	1.792520E+00
4.383340E+00	4.346530E+00	3.718140E+00
4.414360E+00	4.376570E+00	3.780360E+00
4.471790E+00	4.383300E+00	3.803550E+00
2.835620E+00	1.985890E+00	1.725460E+00
2.733240E+00	1.970290E+00	1.815850E+00
4.281250E+00	4.336950E+00	3.681470E+00
4.318640E+00	4.375950E+00	3.742080E+00
4.366890E+00	4.375890E+00	3.761820E+00
2.687960E+00	2.169150E+00	1.767070E+00
2.583470E+00	2.143150E+00	1.845260E+00
4.197990E+00	4.382430E+00	3.656010E+00
4.259580E+00	4.377680E+00	3.714090E+00
2.560260E+00	2.344360E+00	1.811980E+00
2.478620E+00	2.316870E+00	1.905520E+00
4.134970E+00	4.447830E+00	3.605670E+00
4.176370E+00	4.471420E+00	3.712270E+00
2.460150E+00	2.505050E+00	1.867490E+00
2.380630E+00	2.476830E+00	1.945010E+00
4.102680E+00	4.497900E+00	3.610690E+00
4.124940E+00	4.501740E+00	3.662280E+00
2.368010E+00	2.673470E+00	1.916640E+00
2.324570E+00	2.581800E+00	1.972280E+00
4.009340E+00	4.581600E+00	3.586390E+00
4.082240E+00	4.536560E+00	3.638830E+00
2.271340E+00	2.681760E+00	1.990300E+00
2.204770E+00	2.835230E+00	2.031040E+00
2.297630E+00	2.849490E+00	1.966480E+00
3.950230E+00	4.606350E+00	3.512200E+00
3.958470E+00	4.631480E+00	3.573760E+00
2.233740E+00	3.017440E+00	2.023530E+00
2.142020E+00	2.986690E+00	2.087640E+00
3.797690E+00	4.663760E+00	3.410740E+00
3.849570E+00	4.685080E+00	3.494300E+00
3.921460E+00	4.654220E+00	3.539210E+00
2.173030E+00	3.214520E+00	2.096750E+00
2.079260E+00	3.118970E+00	2.152770E+00
3.680630E+00	4.740310E+00	3.361060E+00
3.763560E+00	4.712070E+00	3.440460E+00
2.089840E+00	3.253120E+00	2.171090E+00
2.039740E+00	3.200320E+00	2.185680E+00
2.140660E+00	3.429560E+00	2.198620E+00
2.233680E+00	3.677920E+00	2.230880E+00
3.579600E+00	4.788900E+00	3.313760E+00
3.628920E+00	4.819460E+00	3.429500E+00
2.042010E+00	3.312060E+00	2.220690E+00
2.059980E+00	3.481570E+00	2.251890E+00
2.121310E+00	3.599220E+00	2.250750E+00
2.157500E+00	3.738990E+00	2.298620E+00
2.226790E+00	3.886960E+00	2.319050E+00
2.317460E+00	4.064710E+00	2.393690E+00
3.521210E+00	4.831480E+00	3.323650E+00
3.550820E+00	4.841020E+00	3.381080E+00
2.053740E+00	3.647390E+00	2.307890E+00
2.133560E+00	3.860690E+00	2.361330E+00
2.206630E+00	3.986290E+00	2.388990E+00
2.238690E+00	4.073540E+00	2.443050E+00
2.288400E+00	4.125750E+00	2.460160E+00
2.346210E+00	4.187510E+00	2.495060E+00
2.441000E+00	4.278360E+00	2.561830E+00
2.543900E+00	4.363150E+00	2.638360E+00
2.640720E+00	4.449590E+00	2.703690E+00
2.744230E+00	4.539450E+00	2.790240E+00
3.336230E+00	4.900520E+00	3.230940E+00
3.393120E+00	4.912610E+00	3.312740E+00
3.487810E+00	4.872750E+00	3.356340E+00
2.245270E+00	4.160630E+00	2.510470E+00
2.337960E+00	4.268230E+00	2.579770E+00
2.439350E+00	4.350490E+00	2.654830E+00
2.537470E+00	4.438520E+00	2.721090E+00
2.623160E+00	4.502250E+00	2.771960E+00
2.656490E+00	4.551660E+00	2.823980E+00
2.708650E+00	4.582960E+00	2.843780E+00
2.762590E+00	4.637850E+00	2.865730E+00
2.848580E+00	4.726570E+00	2.914110E+00
2.941200E+00	4.792050E+00	2.981890E+00
3.031260E+00	4.848700E+00	3.060830E+00
3.111920E+00	4.906300E+00	3.130150E+00
3.193970E+00	4.945260E+00	3.228220E+00
3.294530E+00	4.932500E+00	3.278060E+00
2.662780E+00	4.618130E+00	2.878070E+00
2.751900E+00	4.714850E+00	2.929680E+00
2.844810E+00	4.786250E+00	3.002630E+00
2.938710E+00	4.846930E+00	3.072810E+00
3.024920E+00	4.905910E+00	3.138060E+00
3.095100E+00	4.942560E+00	3.205350E+00
4.873810E+00	2.461490E+00	3.063460E+00
4.930770E+00	2.528560E+00	3.114150E+00
4.994970E+00	2.610860E+00	3.201550E+00
5.014790E+00	2.719050E+00	3.211830E+00
5.018360E+00	2.816060E+00	3.274170E+00
5.047210E+00	2.912310E+00	3.319570E+00
5.055560E+00	3.015840E+00	3.374670E+00
5.098340E+00	3.112080E+00	3.412070E+00
5.098890E+00	3.209580E+00	3.459200E+00
5.107000E+00	3.297080E+00	3.498930E+00
5.088660E+00	3.370370E+00	3.555350E+00
4.765520E+00	2.375170E+00	2.973010E+00
4.834140E+00	2.408940E+00	3.025440E+00
5.038210E+00	3.452260E+00	3.532690E+00
5.009320E+00	3.507310E+00	3.605320E+00
4.659950E+00	2.319850E+00	2.928080E+00
4.604830E+00	2.239520E+00	2.855030E+00
4.609000E+00	2.237010E+00	2.748280E+00
4.952810E+00	3.571900E+00	3.597170E+00
4.932170E+00	3.627700E+00	3.652040E+00
4.919300E+00	3.688650E+00	3.701480E+00
4.567720E+00	2.192940E+00	2.849970E+00
4.502530E+00	2.095700E+00	2.727920E+00
4.514660E+00	2.134140E+00	2.658780E+00
4.873790E+00	3.753340E+00	3.680040E+00
4.847770E+00	3.807620E+00	3.694170E+00
4.888170E+00	3.794650E+00	3.742070E+00
4.861160E+00	3.840460E+00	3.749450E+00
4.449280E+00	2.016880E+00	2.633940E+00
4.389250E+00	1.924790E+00	2.531330E+00
4.414370E+00	1.958950E+00	2.478830E+00
4.831840E+00	3.900090E+00	3.778760E+00
4.804450E+00	3.950710E+00	3.812010E+00
4.319960E+00	1.837590E+00	2.445980E+00
4.234030E+00	1.774560E+00	2.388510E+00
4.248690E+00	1.805120E+00	2.307260E+00
4.764590E+00	3.992310E+00	3.806880E+00
4.724820E+00	4.041150E+00	3.846050E+00
4.116590E+00	1.708400E+00	2.317040E+00
3.974630E+00	1.607800E+00	2.227900E+00
4.072160E+00	1.685160E+00	2.208680E+00
4.687990E+00	4.077350E+00	3.832770E+00
4.707860E+00	4.070780E+00	3.885610E+00
4.691560E+00	4.107300E+00	3.901130E+00
3.821250E+00	1.600550E+00	2.041810E+00
3.771330E+00	1.547910E+00	2.129080E+00
4.647700E+00	4.203480E+00	3.857020E+00
4.662180E+00	4.165270E+00	3.873240E+00
4.672740E+00	4.223160E+00	3.925940E+00
3.672900E+00	1.507870E+00	2.115990E+00
3.531660E+00	1.484580E+00	2.106490E+00
3.629260E+00	1.525840E+00	2.030380E+00
4.610650E+00	4.330530E+00	3.886270E+00
4.646010E+00	4.280350E+00	3.907230E+00
4.653160E+00	4.332430E+00	3.954590E+00
3.420520E+00	1.530060E+00	1.966480E+00
3.285170E+00	1.493340E+00	2.038090E+00
4.575790E+00	4.380310E+00	3.880580E+00
4.624330E+00	4.397440E+00	3.964980E+00
3.194090E+00	1.568870E+00	1.909570E+00
3.066060E+00	1.554020E+00	2.000600E+00
4.554800E+00	4.410420E+00	3.890190E+00
4.576580E+00	4.421870E+00	3.929820E+00
2.979660E+00	1.659620E+00	1.882400E+00
2.861830E+00	1.646290E+00	1.976510E+00
4.440440E+00	4.403390E+00	3.844810E+00
4.473270E+00	4.427770E+00	3.911840E+00
4.538710E+00	4.433500E+00	3.925500E+00
2.789530E+00	1.794490E+00	1.882470E+00
2.689750E+00	1.780250E+00	1.983820E+00
4.347020E+00	4.404210E+00	3.808150E+00
4.372520E+00	4.427360E+00	3.872590E+00
4.417870E+00	4.423250E+00	3.886140E+00
2.630470E+00	1.950240E+00	1.905930E+00
2.530790E+00	1.923090E+00	1.999400E+00
4.226160E+00	4.435690E+00	3.750170E+00
4.270050E+00	4.446950E+00	3.830340E+00
4.324110E+00	4.433570E+00	3.855750E+00
2.500240E+00	2.120850E+00	1.947460E+00
2.405960E+00	2.092590E+00	2.031680E+00
4.207350E+00	4.472490E+00	3.769300E+00
4.224500E+00	4.477650E+00	3.812200E+00
2.390890E+00	2.296270E+00	1.989770E+00
2.301490E+00	2.266340E+00	2.071350E+00
4.130420E+00	4.564230E+00	3.744220E+00
4.191590E+00	4.513090E+00	3.797940E+00
2.280760E+00	2.480790E+00	2.026450E+00
2.237280E+00	2.377370E+00	2.092500E+00
4.067150E+00	4.584110E+00	3.681870E+00
4.082370E+00	4.612120E+00	3.729850E+00
2.186160E+00	2.485190E+00	2.114540E+00
2.111330E+00	2.638740E+00	2.138500E+00
2.190030E+00	2.656910E+00	2.057600E+00
3.959930E+00	4.682700E+00	3.661900E+00
4.037580E+00	4.632980E+00	3.703750E+00
2.126980E+00	2.808040E+00	2.106940E+00
2.041330E+00	2.778450E+00	2.181090E+00
3.900550E+00	4.698280E+00	3.597740E+00
3.907600E+00	4.727000E+00	3.657050E+00
2.051800E+00	2.949780E+00	2.156870E+00
1.957130E+00	2.914820E+00	2.214660E+00
3.708070E+00	4.782750E+00	3.471740E+00
3.780470E+00	4.773580E+00	3.576410E+00
3.863740E+00	4.739720E+00	3.627750E+00
1.984050E+00	3.125660E+00	2.212400E+00
1.923170E+00	3.019890E+00	2.250350E+00
3.675040E+00	4.822460E+00	3.489710E+00
3.705130E+00	4.820360E+00	3.538510E+00
1.896470E+00	3.145930E+00	2.269820E+00
1.889810E+00	3.281490E+00	2.311950E+00
1.967870E+00	3.383210E+00	2.286590E+00
3.544710E+00	4.902010E+00	3.472240E+00
3.649790E+00	4.857680E+00	3.522150E+00
1.892470E+00	3.423080E+00	2.349610E+00
1.891310E+00	3.569120E+00	2.379080E+00
1.953020E+00	3.604580E+00	2.351060E+00
2.032900E+00	3.810770E+00	2.398620E+00
2.119580E+00	4.014920E+00	2.454180E+00
3.460170E+00	4.925610E+00	3.401620E+00
3.470040E+00	4.951890E+00	3.452460E+00
1.919240E+00	3.729930E+00	2.428640E+00
1.993060E+00	3.920160E+00	2.451310E+00
2.021960E+00	4.019960E+00	2.496570E+00
2.077700E+00	4.077750E+00	2.514920E+00
2.140250E+00	4.147770E+00	2.545430E+00
2.235420E+00	4.251450E+00	2.601950E+00
2.332260E+00	4.340890E+00	2.669440E+00
2.433480E+00	4.424210E+00	2.739800E+00
2.535460E+00	4.526070E+00	2.816240E+00
3.249980E+00	4.967230E+00	3.317000E+00
3.305060E+00	4.986870E+00	3.395590E+00
3.413270E+00	4.969470E+00	3.424490E+00
2.027720E+00	4.112800E+00	2.559590E+00
2.126000E+00	4.231820E+00	2.623840E+00
2.223600E+00	4.326140E+00	2.687970E+00
2.326290E+00	4.412180E+00	2.756770E+00
2.415060E+00	4.479940E+00	2.801520E+00
2.446100E+00	4.532370E+00	2.847650E+00
2.497220E+00	4.565470E+00	2.867490E+00
2.557530E+00	4.617400E+00	2.898580E+00
2.652790E+00	4.704310E+00	2.952810E+00
2.749050E+00	4.775550E+00	3.022320E+00
2.846610E+00	4.843240E+00	3.093400E+00
2.942740E+00	4.904340E+00	3.156000E+00
3.028000E+00	4.944600E+00	3.229560E+00
3.102260E+00	4.979300E+00	3.301850E+00
3.198220E+00	4.997300E+00	3.346310E+00
2.450200E+00	4.594770E+00	2.908050E+00
2.546040E+00	4.694980E+00	2.975920E+00
2.649770E+00	4.773080E+00	3.044350E+00
2.752060E+00	4.833460E+00	3.110830E+00
2.853710E+00	4.898660E+00	3.186660E+00
2.959420E+00	4.947530E+00	3.262180E+00
3.029980E+00	4.971340E+00	3.298800E+00
5.016260E+00	2.580350E+00	3.323350E+00
4.997440E+00	2.548140E+00	3.310020E+00
5.002470E+00	2.571480E+00	3.274180E+00
5.020880E+00	2.622400E+00	3.320820E+00
4.868920E+00	2.431420E+00	3.231080E+00
4.814460E+00	2.387010E+00	3.182180E+00
4.837470E+00	2.415080E+00	3.111210E+00
4.933050E+00	2.505190E+00	3.222650E+00
5.031660E+00	2.725720E+00	3.336040E+00
5.034750E+00	2.839300E+00	3.361320E+00
5.075420E+00	2.912740E+00	3.409990E+00
5.086030E+00	3.013460E+00	3.472460E+00
5.123940E+00	3.110790E+00	3.507360E+00
5.119720E+00	3.204460E+00	3.547680E+00
5.127410E+00	3.288380E+00	3.586750E+00
5.114420E+00	3.361510E+00	3.640630E+00
4.761680E+00	2.358990E+00	3.207140E+00
4.697720E+00	2.337610E+00	3.145080E+00
4.733430E+00	2.358890E+00	3.085870E+00
5.070850E+00	3.440370E+00	3.613750E+00
5.048990E+00	3.493770E+00	3.665010E+00
4.642700E+00	2.271790E+00	3.036870E+00
4.997530E+00	3.564240E+00	3.695270E+00
4.957590E+00	3.636690E+00	3.720710E+00
4.955400E+00	3.676590E+00	3.762650E+00
4.519400E+00	2.098830E+00	2.890220E+00
4.479480E+00	2.026000E+00	2.843900E+00
4.479720E+00	2.037660E+00	2.747270E+00
4.554660E+00	2.159250E+00	2.912530E+00
4.935530E+00	3.743090E+00	3.784700E+00
4.911700E+00	3.812790E+00	3.809340E+00
4.885140E+00	3.857300E+00	3.817670E+00
4.920780E+00	3.840230E+00	3.866450E+00
4.888890E+00	3.886300E+00	3.885010E+00
4.376060E+00	1.848160E+00	2.717530E+00
4.293930E+00	1.777810E+00	2.651680E+00
4.343500E+00	1.828770E+00	2.631260E+00
4.371410E+00	1.884700E+00	2.594650E+00
4.423220E+00	1.916490E+00	2.767910E+00
4.804170E+00	3.970480E+00	3.869130E+00
4.838870E+00	3.934590E+00	3.872620E+00
4.831380E+00	3.968750E+00	3.925330E+00
4.204480E+00	1.737830E+00	2.460470E+00
4.145840E+00	1.691570E+00	2.509900E+00
4.786030E+00	4.008780E+00	3.916890E+00
4.058710E+00	1.620630E+00	2.465730E+00
3.924340E+00	1.548920E+00	2.420980E+00
4.017870E+00	1.604230E+00	2.367840E+00
4.746580E+00	4.068940E+00	3.954140E+00
4.726860E+00	4.118900E+00	3.980900E+00
3.772980E+00	1.523870E+00	2.235960E+00
3.721250E+00	1.468540E+00	2.320040E+00
4.715400E+00	4.172310E+00	3.984260E+00
4.718400E+00	4.236020E+00	4.010580E+00
3.623250E+00	1.432590E+00	2.318590E+00
3.482920E+00	1.398430E+00	2.318040E+00
3.580920E+00	1.450760E+00	2.236550E+00
4.702030E+00	4.293520E+00	4.009650E+00
4.683460E+00	4.375730E+00	4.027120E+00
3.374070E+00	1.435350E+00	2.173130E+00
3.244860E+00	1.392290E+00	2.256530E+00
4.664140E+00	4.421300E+00	4.021900E+00
4.682860E+00	4.425000E+00	4.059120E+00
4.670030E+00	4.444340E+00	4.055780E+00
3.153750E+00	1.465750E+00	2.127370E+00
3.032210E+00	1.430930E+00	2.218300E+00
4.581210E+00	4.469690E+00	4.016650E+00
4.643690E+00	4.451210E+00	4.039930E+00
2.944780E+00	1.528360E+00	2.091210E+00
2.838800E+00	1.504150E+00	2.194460E+00
4.521970E+00	4.465230E+00	3.979890E+00
4.527720E+00	4.486480E+00	4.033990E+00
2.753020E+00	1.622260E+00	2.074330E+00
2.657680E+00	1.599230E+00	2.179460E+00
4.402720E+00	4.451400E+00	3.927210E+00
4.432900E+00	4.468180E+00	3.968790E+00
4.482080E+00	4.487340E+00	4.029790E+00
2.585520E+00	1.751460E+00	2.077310E+00
2.495210E+00	1.720750E+00	2.182250E+00
4.302620E+00	4.468360E+00	3.901530E+00
4.341710E+00	4.499530E+00	3.964820E+00
4.394660E+00	4.485440E+00	3.975950E+00
2.437520E+00	1.892960E+00	2.092870E+00
2.348490E+00	1.861610E+00	2.192620E+00
4.220690E+00	4.537910E+00	3.899220E+00
4.282410E+00	4.511250E+00	3.940920E+00
2.316690E+00	2.068980E+00	2.129110E+00
2.222570E+00	2.027570E+00	2.226860E+00
4.174920E+00	4.563040E+00	3.840640E+00
4.181320E+00	4.587780E+00	3.889000E+00
2.197890E+00	2.274400E+00	2.170680E+00
2.115760E+00	2.167590E+00	2.256640E+00
4.086890E+00	4.656730E+00	3.793650E+00
4.146490E+00	4.619540E+00	3.855370E+00
2.099250E+00	2.307380E+00	2.235940E+00
2.067010E+00	2.254220E+00	2.281730E+00
2.087780E+00	2.464530E+00	2.200960E+00
4.024440E+00	4.696630E+00	3.760100E+00
4.041770E+00	4.743760E+00	3.865080E+00
2.022250E+00	2.354780E+00	2.281370E+00
1.959610E+00	2.545080E+00	2.283690E+00
2.027890E+00	2.632370E+00	2.205140E+00
3.905440E+00	4.790410E+00	3.732170E+00
3.979700E+00	4.763550E+00	3.789100E+00
1.949720E+00	2.743470E+00	2.247860E+00
1.865970E+00	2.704940E+00	2.320210E+00
3.839510E+00	4.787810E+00	3.676840E+00
3.849110E+00	4.821540E+00	3.725850E+00
1.865870E+00	2.920750E+00	2.283950E+00
1.819520E+00	2.807450E+00	2.344800E+00
3.707190E+00	4.866390E+00	3.622580E+00
3.795130E+00	4.836110E+00	3.693230E+00
1.782070E+00	2.929840E+00	2.360220E+00
1.764050E+00	3.067230E+00	2.387670E+00
1.822430E+00	3.176680E+00	2.336790E+00
3.623210E+00	4.908400E+00	3.581890E+00
3.656520E+00	4.957620E+00	3.675000E+00
1.746450E+00	3.217840E+00	2.405370E+00
1.750540E+00	3.378630E+00	2.444010E+00
1.822980E+00	3.476100E+00	2.409240E+00
3.464510E+00	4.992800E+00	3.520870E+00
3.557720E+00	4.968490E+00	3.601380E+00
1.744000E+00	3.524160E+00	2.465190E+00
1.747120E+00	3.660500E+00	2.494090E+00
1.817820E+00	3.699640E+00	2.472600E+00
1.899130E+00	3.944650E+00	2.511260E+00
3.378660E+00	5.017290E+00	3.488730E+00
3.397040E+00	5.065240E+00	3.590030E+00
1.776960E+00	3.795350E+00	2.531760E+00
1.801680E+00	3.944880E+00	2.559590E+00
1.854640E+00	4.014080E+00	2.570470E+00
1.918410E+00	4.094210E+00	2.595560E+00
2.012810E+00	4.212490E+00	2.642640E+00
2.108960E+00	4.308160E+00	2.702440E+00
2.205930E+00	4.401040E+00	2.775910E+00
2.329850E+00	4.505870E+00	2.839700E+00
3.127990E+00	5.020020E+00	3.383090E+00
3.193270E+00	5.048270E+00	3.441000E+00
3.298540E+00	5.051740E+00	3.522850E+00
1.804450E+00	4.048960E+00	2.616180E+00
1.899610E+00	4.188070E+00	2.666550E+00
1.998830E+00	4.294780E+00	2.721680E+00
2.088400E+00	4.365800E+00	2.766010E+00
2.130170E+00	4.426110E+00	2.816450E+00
2.212170E+00	4.472640E+00	2.838230E+00
2.247620E+00	4.533420E+00	2.878840E+00
2.333890E+00	4.592300E+00	2.923200E+00
2.425280E+00	4.681700E+00	2.993330E+00
2.535650E+00	4.783480E+00	3.078960E+00
2.664610E+00	4.830050E+00	3.127120E+00
2.752530E+00	4.884970E+00	3.202470E+00
2.867880E+00	4.952020E+00	3.308220E+00
3.022010E+00	5.006050E+00	3.374310E+00
2.912560E+00	5.011360E+00	3.414750E+00
3.109480E+00	5.039570E+00	3.430450E+00
2.135320E+00	4.499740E+00	2.875770E+00
2.227840E+00	4.590200E+00	2.936400E+00
2.315650E+00	4.650820E+00	2.980870E+00
2.352390E+00	4.710770E+00	3.026940E+00
2.425410E+00	4.750580E+00	3.055730E+00
2.451290E+00	4.792690E+00	3.101180E+00
2.500390E+00	4.836240E+00	3.160820E+00
2.632020E+00	4.870360E+00	3.210120E+00
2.746390E+00	4.926880E+00	3.301620E+00
2.816030E+00	4.975680E+00	3.374710E+00
2.360690E+00	4.777110E+00	3.090690E+00
2.431180E+00	4.813820E+00	3.134010E+00
4.984440E+00	2.527890E+00	3.415060E+00
4.954620E+00	2.501380E+00	3.396200E+00
4.969930E+00	2.517550E+00	3.345700E+00
5.014250E+00	2.583790E+00	3.397150E+00
5.034770E+00	2.662430E+00	3.399610E+00
5.039530E+00	2.653650E+00	3.473970E+00
5.055300E+00	2.731880E+00	3.479900E+00
4.833090E+00	2.396840E+00	3.286280E+00
4.896670E+00	2.468860E+00	3.359240E+00
5.054770E+00	2.825690E+00	3.446300E+00
5.098620E+00	2.917390E+00	3.511170E+00
5.110290E+00	3.028320E+00	3.591140E+00
5.140280E+00	3.129100E+00	3.590510E+00
5.134470E+00	3.203740E+00	3.634660E+00
5.149930E+00	3.283400E+00	3.670950E+00
5.146280E+00	3.350500E+00	3.727490E+00
4.695460E+00	2.320950E+00	3.235230E+00
4.771840E+00	2.364170E+00	3.314730E+00
5.101820E+00	3.438430E+00	3.701550E+00
5.063880E+00	3.506310E+00	3.723610E+00
5.100910E+00	3.479090E+00	3.769680E+00
5.065020E+00	3.544900E+00	3.798280E+00
4.563770E+00	2.082310E+00	3.158400E+00
4.527360E+00	2.029460E+00	3.112990E+00
4.546780E+00	2.081060E+00	3.085280E+00
4.556090E+00	2.125550E+00	3.016110E+00
4.587830E+00	2.137080E+00	3.170400E+00
4.602100E+00	2.204130E+00	3.042660E+00
4.628980E+00	2.229350E+00	3.170750E+00
5.001650E+00	3.626110E+00	3.789450E+00
4.975730E+00	3.685420E+00	3.813710E+00
5.012490E+00	3.664240E+00	3.854980E+00
4.988580E+00	3.717130E+00	3.870210E+00
4.479070E+00	1.948030E+00	3.017160E+00
4.419800E+00	1.861780E+00	2.965440E+00
4.411150E+00	1.879920E+00	2.837200E+00
4.498500E+00	2.004110E+00	2.963330E+00
4.965980E+00	3.791000E+00	3.897740E+00
4.940900E+00	3.851370E+00	3.921940E+00
4.931040E+00	3.891190E+00	3.974390E+00
4.354730E+00	1.793970E+00	2.911070E+00
4.256490E+00	1.731420E+00	2.858660E+00
4.324050E+00	1.788950E+00	2.797980E+00
4.877250E+00	3.936630E+00	3.951440E+00
4.848910E+00	3.992220E+00	4.008140E+00
4.142360E+00	1.669070E+00	2.615210E+00
4.100170E+00	1.618830E+00	2.703610E+00
4.803210E+00	4.036100E+00	3.994020E+00
4.825520E+00	4.030380E+00	4.037850E+00
4.803740E+00	4.066360E+00	4.058000E+00
4.000190E+00	1.546610E+00	2.689870E+00
3.863290E+00	1.490400E+00	2.607760E+00
3.967450E+00	1.546890E+00	2.567910E+00
4.738690E+00	4.141000E+00	4.019740E+00
4.762300E+00	4.113420E+00	4.039740E+00
4.759320E+00	4.158720E+00	4.072700E+00
3.726910E+00	1.438980E+00	2.435650E+00
3.704530E+00	1.392010E+00	2.580120E+00
4.733700E+00	4.260600E+00	4.052830E+00
4.759880E+00	4.225050E+00	4.094880E+00
4.752790E+00	4.288310E+00	4.106290E+00
3.558430E+00	1.348300E+00	2.545950E+00
3.416360E+00	1.303080E+00	2.533060E+00
3.533910E+00	1.365940E+00	2.461010E+00
4.704950E+00	4.408930E+00	4.094020E+00
4.741690E+00	4.357420E+00	4.123870E+00
4.734680E+00	4.427460E+00	4.153880E+00
3.329890E+00	1.335310E+00	2.390010E+00
3.202760E+00	1.292740E+00	2.478310E+00
4.678100E+00	4.468150E+00	4.132940E+00
3.119530E+00	1.347740E+00	2.345100E+00
3.007070E+00	1.310250E+00	2.440890E+00
4.625780E+00	4.482960E+00	4.086930E+00
4.631420E+00	4.502280E+00	4.139350E+00
2.923890E+00	1.393380E+00	2.314230E+00
2.823930E+00	1.360070E+00	2.418860E+00
4.524250E+00	4.510740E+00	4.120490E+00
4.592150E+00	4.508300E+00	4.128100E+00
2.739920E+00	1.467800E+00	2.295890E+00
2.649270E+00	1.437420E+00	2.403430E+00
4.421460E+00	4.522520E+00	4.085720E+00
4.468370E+00	4.518340E+00	4.116890E+00
2.561520E+00	1.562900E+00	2.279920E+00
2.474080E+00	1.529590E+00	2.388590E+00
4.379800E+00	4.523870E+00	4.041060E+00
4.381680E+00	4.546430E+00	4.098740E+00
2.401850E+00	1.681930E+00	2.279560E+00
2.314490E+00	1.649130E+00	2.394330E+00
4.261560E+00	4.559500E+00	3.977680E+00
4.296090E+00	4.581150E+00	4.053280E+00
4.351690E+00	4.555070E+00	4.080960E+00
2.253620E+00	1.821870E+00	2.292650E+00
2.161420E+00	1.787210E+00	2.409340E+00
4.182900E+00	4.642030E+00	3.942370E+00
4.236960E+00	4.615390E+00	4.007520E+00
2.131730E+00	1.985850E+00	2.324700E+00
2.033480E+00	1.948960E+00	2.432770E+00
4.115880E+00	4.706690E+00	3.910070E+00
4.158760E+00	4.730130E+00	3.984300E+00
2.015700E+00	2.175450E+00	2.353960E+00
1.922410E+00	2.090920E+00	2.461230E+00
4.076380E+00	4.763800E+00	3.930000E+00
4.109440E+00	4.801050E+00	3.999150E+00
1.910970E+00	2.215480E+00	2.427950E+00
1.867190E+00	2.171330E+00	2.474340E+00
1.909550E+00	2.369330E+00	2.374750E+00
3.945590E+00	4.815180E+00	3.822790E+00
3.978970E+00	4.843180E+00	3.909100E+00
4.044120E+00	4.819020E+00	3.954540E+00
1.837430E+00	2.276590E+00	2.466750E+00
1.786150E+00	2.469080E+00	2.451300E+00
1.855970E+00	2.554650E+00	2.366120E+00
3.842200E+00	4.873750E+00	3.787730E+00
3.910860E+00	4.865900E+00	3.857460E+00
1.771820E+00	2.708000E+00	2.404350E+00
1.722130E+00	2.589800E+00	2.471180E+00
3.750650E+00	4.926930E+00	3.734160E+00
3.792620E+00	4.962580E+00	3.847460E+00
1.675480E+00	2.716790E+00	2.484360E+00
1.631690E+00	2.848300E+00	2.486740E+00
1.698780E+00	2.960880E+00	2.432330E+00
3.701190E+00	4.975890E+00	3.737340E+00
3.726690E+00	4.988850E+00	3.787780E+00
1.606950E+00	2.995770E+00	2.501890E+00
1.568840E+00	3.187840E+00	2.518610E+00
1.669450E+00	3.274050E+00	2.471410E+00
3.487680E+00	5.045930E+00	3.632500E+00
3.577460E+00	5.031390E+00	3.698890E+00
3.665210E+00	5.018620E+00	3.757870E+00
1.611600E+00	3.358160E+00	2.528280E+00
1.565780E+00	3.300980E+00	2.549680E+00
1.663570E+00	3.591150E+00	2.523200E+00
3.443990E+00	5.095590E+00	3.653720E+00
3.492890E+00	5.122950E+00	3.729370E+00
1.568280E+00	3.434250E+00	2.563810E+00
1.578080E+00	3.600610E+00	2.575510E+00
1.625870E+00	3.705950E+00	2.577270E+00
1.695170E+00	3.864800E+00	2.589970E+00
3.203490E+00	5.100340E+00	3.553100E+00
3.300830E+00	5.115440E+00	3.620910E+00
3.393890E+00	5.134940E+00	3.676670E+00
1.575020E+00	3.755110E+00	2.626620E+00
1.619760E+00	3.927880E+00	2.638330E+00
1.623640E+00	4.004110E+00	2.668650E+00
1.692030E+00	4.025340E+00	2.648670E+00
1.782100E+00	4.155830E+00	2.690760E+00
1.884770E+00	4.273800E+00	2.743260E+00
1.996730E+00	4.394060E+00	2.812670E+00
2.993620E+00	5.038840E+00	3.452110E+00
3.085500E+00	5.066480E+00	3.501980E+00
3.134800E+00	5.124960E+00	3.586970E+00
3.198040E+00	5.169640E+00	3.636430E+00
1.657250E+00	4.104260E+00	2.712950E+00
1.764660E+00	4.248030E+00	2.761620E+00
1.864240E+00	4.336420E+00	2.803020E+00
1.898470E+00	4.399070E+00	2.846680E+00
1.953340E+00	4.437790E+00	2.863720E+00
2.013770E+00	4.489890E+00	2.890270E+00
2.103010E+00	4.581630E+00	2.952460E+00
2.231110E+00	4.683780E+00	3.023860E+00
2.547590E+00	4.899790E+00	3.286220E+00
2.665040E+00	4.925100E+00	3.319250E+00
2.737180E+00	4.966740E+00	3.381410E+00
2.816990E+00	5.012150E+00	3.463120E+00
2.952850E+00	5.063790E+00	3.521550E+00
3.057730E+00	5.121480E+00	3.598300E+00
3.123300E+00	5.155410E+00	3.625830E+00
1.900920E+00	4.466150E+00	2.901860E+00
1.985760E+00	4.544910E+00	2.942500E+00
2.020730E+00	4.607010E+00	2.987420E+00
2.105270E+00	4.652220E+00	3.015990E+00
2.141180E+00	4.715850E+00	3.064150E+00
2.232310E+00	4.803020E+00	3.141450E+00
2.409380E+00	4.846320E+00	3.197800E+00
2.446570E+00	4.904790E+00	3.305590E+00
2.522760E+00	4.957080E+00	3.400280E+00
2.650030E+00	4.963900E+00	3.405140E+00
2.730980E+00	4.989750E+00	3.443550E+00
2.026910E+00	4.677890E+00	3.051760E+00
2.108870E+00	4.757430E+00	3.107080E+00
2.131270E+00	4.803000E+00	3.160010E+00
2.176820E+00	4.832510E+00	3.195730E+00
2.218980E+00	4.875960E+00	3.270580E+00
2.336930E+00	4.890240E+00	3.284020E+00
2.414250E+00	4.935570E+00	3.365510E+00
2.116990E+00	4.840710E+00	3.224970E+00
4.952890E+00	2.508830E+00	3.476060E+00
4.998870E+00	2.552350E+00	3.473970E+00
5.019330E+00	2.609970E+00	3.532350E+00
5.045770E+00	2.687220E+00	3.560650E+00
5.067300E+00	2.754690E+00	3.583330E+00
5.125870E+00	2.904330E+00	3.650550E+00
5.102210E+00	2.871390E+00	3.632860E+00
5.119560E+00	2.924310E+00	3.602650E+00
5.125000E+00	2.978140E+00	3.636700E+00
5.143090E+00	2.943550E+00	3.669570E+00
5.136650E+00	3.017170E+00	3.685060E+00
4.830720E+00	2.402310E+00	3.434030E+00
4.890240E+00	2.466420E+00	3.504000E+00
5.075250E+00	2.835760E+00	3.559700E+00
5.177810E+00	3.115100E+00	3.687300E+00
5.158880E+00	3.211670E+00	3.708890E+00
5.173100E+00	3.274160E+00	3.756930E+00
5.171560E+00	3.337620E+00	3.816970E+00
4.562330E+00	2.009470E+00	3.409440E+00
4.530780E+00	1.963480E+00	3.371500E+00
4.553730E+00	2.016250E+00	3.327560E+00
4.575700E+00	2.084010E+00	3.267490E+00
4.587920E+00	2.063550E+00	3.425730E+00
4.632570E+00	2.198050E+00	3.308240E+00
4.629550E+00	2.162020E+00	3.446640E+00
4.669830E+00	2.278070E+00	3.319720E+00
4.674850E+00	2.259650E+00	3.451270E+00
4.729140E+00	2.338940E+00	3.413500E+00
5.136910E+00	3.415050E+00	3.792810E+00
5.126740E+00	3.482330E+00	3.841930E+00
5.115540E+00	3.546310E+00	3.891480E+00
4.480700E+00	1.897020E+00	3.324260E+00
4.424830E+00	1.844590E+00	3.254820E+00
4.455600E+00	1.875360E+00	3.202910E+00
4.498090E+00	1.948350E+00	3.188420E+00
5.061500E+00	3.612140E+00	3.872300E+00
5.053210E+00	3.681910E+00	3.924150E+00
5.021980E+00	3.741990E+00	3.933710E+00
5.063420E+00	3.726340E+00	3.978480E+00
5.037790E+00	3.780950E+00	4.000110E+00
4.388950E+00	1.822190E+00	3.067540E+00
4.347800E+00	1.779220E+00	3.237930E+00
4.983860E+00	3.842260E+00	3.986580E+00
4.968390E+00	3.884380E+00	4.058990E+00
4.260840E+00	1.721260E+00	3.188510E+00
4.184410E+00	1.674700E+00	3.079220E+00
4.270240E+00	1.731930E+00	3.041270E+00
4.912200E+00	3.935540E+00	4.039310E+00
4.893690E+00	3.975220E+00	4.109520E+00
4.120040E+00	1.622700E+00	2.864160E+00
4.057390E+00	1.569390E+00	3.023290E+00
4.847660E+00	4.023150E+00	4.092960E+00
4.839600E+00	4.061850E+00	4.139160E+00
3.916180E+00	1.504410E+00	2.768530E+00
4.811220E+00	4.123030E+00	4.150710E+00
4.787530E+00	4.179390E+00	4.141050E+00
4.817310E+00	4.179050E+00	4.186590E+00
4.814650E+00	4.220790E+00	4.189480E+00
3.740130E+00	1.392100E+00	2.726650E+00
3.629940E+00	1.338840E+00	2.779370E+00
3.583980E+00	1.338810E+00	2.632860E+00
4.778610E+00	4.321750E+00	4.160400E+00
4.814960E+00	4.291660E+00	4.201700E+00
4.808530E+00	4.361050E+00	4.214950E+00
3.496230E+00	1.278710E+00	2.824120E+00
3.329590E+00	1.235350E+00	2.766210E+00
3.452660E+00	1.280230E+00	2.680210E+00
4.747030E+00	4.479100E+00	4.204460E+00
4.799760E+00	4.437240E+00	4.234120E+00
4.786820E+00	4.511480E+00	4.287930E+00
3.269810E+00	1.251690E+00	2.615590E+00
3.140500E+00	1.211440E+00	2.707450E+00
4.718800E+00	4.500600E+00	4.199880E+00
4.740350E+00	4.518160E+00	4.248600E+00
3.078960E+00	1.247000E+00	2.570540E+00
2.964630E+00	1.217840E+00	2.676400E+00
4.630860E+00	4.541490E+00	4.223630E+00
4.698600E+00	4.526940E+00	4.236040E+00
2.900040E+00	1.275160E+00	2.544040E+00
2.792810E+00	1.245180E+00	2.655120E+00
4.572170E+00	4.540240E+00	4.191180E+00
4.581110E+00	4.564330E+00	4.245160E+00
2.725390E+00	1.323920E+00	2.525350E+00
2.625090E+00	1.298570E+00	2.637580E+00
4.450820E+00	4.537950E+00	4.148480E+00
4.481160E+00	4.549960E+00	4.188440E+00
4.535450E+00	4.568650E+00	4.242580E+00
2.552760E+00	1.402130E+00	2.511720E+00
2.456660E+00	1.374040E+00	2.625410E+00
4.383840E+00	4.593930E+00	4.180830E+00
4.440100E+00	4.569300E+00	4.194360E+00
2.384930E+00	1.499320E+00	2.503490E+00
2.296180E+00	1.475100E+00	2.616510E+00
4.333500E+00	4.598470E+00	4.139650E+00
4.344160E+00	4.631060E+00	4.193660E+00
2.216570E+00	1.606920E+00	2.518450E+00
2.200980E+00	1.542120E+00	2.608620E+00
4.200400E+00	4.706530E+00	4.035890E+00
4.244800E+00	4.684750E+00	4.119220E+00
4.304810E+00	4.654970E+00	4.180650E+00
2.137360E+00	1.604210E+00	2.600460E+00
2.062140E+00	1.748250E+00	2.530860E+00
4.159230E+00	4.780070E+00	4.046380E+00
4.189090E+00	4.778040E+00	4.117270E+00
1.929620E+00	1.922740E+00	2.543060E+00
4.133520E+00	4.821280E+00	4.055140E+00
4.149030E+00	4.828040E+00	4.099630E+00
1.809530E+00	2.118170E+00	2.548250E+00
4.017160E+00	4.880710E+00	3.977870E+00
4.053150E+00	4.909740E+00	4.053670E+00
4.114140E+00	4.864490E+00	4.088390E+00
1.691780E+00	2.257920E+00	2.622570E+00
1.756470E+00	2.321800E+00	2.526630E+00
3.862440E+00	4.932140E+00	3.892320E+00
3.926050E+00	4.970540E+00	3.965430E+00
3.993920E+00	4.949920E+00	4.006380E+00
1.672270E+00	2.496470E+00	2.551700E+00
1.595570E+00	2.382710E+00	2.658320E+00
3.833440E+00	4.972120E+00	3.907190E+00
3.860930E+00	4.989340E+00	3.943250E+00
1.577060E+00	2.528600E+00	2.620760E+00
1.550070E+00	2.464580E+00	2.674620E+00
1.573120E+00	2.740880E+00	2.564130E+00
3.714260E+00	5.050370E+00	3.861150E+00
3.804650E+00	5.022030E+00	3.925910E+00
1.515140E+00	2.576050E+00	2.657040E+00
1.493480E+00	2.727490E+00	2.637780E+00
1.502120E+00	2.827780E+00	2.597530E+00
1.514170E+00	2.986780E+00	2.574620E+00
3.599480E+00	5.092150E+00	3.807450E+00
3.653340E+00	5.145000E+00	3.919980E+00
1.446530E+00	2.853330E+00	2.643600E+00
1.414970E+00	3.076780E+00	2.649540E+00
1.500260E+00	3.243800E+00	2.582030E+00
3.535130E+00	5.142230E+00	3.808020E+00
3.564450E+00	5.160240E+00	3.865750E+00
1.423550E+00	3.271720E+00	2.646000E+00
1.362720E+00	3.200210E+00	2.672370E+00
1.481670E+00	3.500290E+00	2.626330E+00
3.302240E+00	5.187520E+00	3.711150E+00
3.403550E+00	5.198040E+00	3.774770E+00
3.493910E+00	5.190960E+00	3.834860E+00
1.360660E+00	3.370660E+00	2.699110E+00
1.399680E+00	3.573220E+00	2.683100E+00
1.394940E+00	3.676690E+00	2.705430E+00
1.468390E+00	3.713060E+00	2.678010E+00
1.544120E+00	3.938330E+00	2.689230E+00
3.204930E+00	5.232870E+00	3.728080E+00
3.296060E+00	5.260400E+00	3.836260E+00
1.417630E+00	3.825650E+00	2.738520E+00
1.475530E+00	3.989740E+00	2.747310E+00
1.486230E+00	4.063140E+00	2.779710E+00
1.554650E+00	4.084070E+00	2.755400E+00
1.644910E+00	4.219040E+00	2.787680E+00
1.771680E+00	4.357880E+00	2.845430E+00
2.848200E+00	5.064750E+00	3.561190E+00
2.947080E+00	5.148050E+00	3.646790E+00
3.100500E+00	5.190260E+00	3.678490E+00
3.130010E+00	5.246080E+00	3.759160E+00
3.186970E+00	5.275570E+00	3.809460E+00
1.516310E+00	4.162170E+00	2.817750E+00
1.624750E+00	4.305590E+00	2.861560E+00
1.701920E+00	4.394210E+00	2.900100E+00
1.711900E+00	4.438730E+00	2.934540E+00
1.785500E+00	4.455490E+00	2.924310E+00
1.889770E+00	4.568480E+00	2.991000E+00
2.619010E+00	4.986940E+00	3.474660E+00
2.718380E+00	5.022390E+00	3.522900E+00
2.804520E+00	5.098300E+00	3.627190E+00
2.853430E+00	5.159630E+00	3.701970E+00
2.920420E+00	5.222780E+00	3.780760E+00
3.036210E+00	5.235580E+00	3.765050E+00
3.118070E+00	5.276640E+00	3.826560E+00
1.743430E+00	4.497390E+00	2.973060E+00
1.785940E+00	4.574020E+00	3.021140E+00
1.842580E+00	4.615130E+00	3.041800E+00
1.908200E+00	4.668180E+00	3.073600E+00
2.010090E+00	4.773620E+00	3.144260E+00
2.287580E+00	4.914680E+00	3.328780E+00
2.342090E+00	4.941170E+00	3.379310E+00
2.427530E+00	4.980970E+00	3.472370E+00
2.578640E+00	5.020950E+00	3.546500E+00
2.692020E+00	5.079080E+00	3.631560E+00
2.769130E+00	5.140900E+00	3.704730E+00
2.827620E+00	5.192980E+00	3.773570E+00
1.794620E+00	4.643320E+00	3.083940E+00
1.886510E+00	4.724740E+00	3.135760E+00
1.922860E+00	4.781500E+00	3.188820E+00
1.976170E+00	4.813660E+00	3.208820E+00
2.030890E+00	4.845170E+00	3.245770E+00
2.116150E+00	4.897910E+00	3.332250E+00
2.252800E+00	4.942610E+00	3.388820E+00
2.337280E+00	4.968910E+00	3.445500E+00
1.941230E+00	4.834770E+00	3.263330E+00
2.020400E+00	4.878100E+00	3.307180E+00
4.983290E+00	2.553330E+00	3.552030E+00
5.027740E+00	2.651350E+00	3.622670E+00
4.992430E+00	2.594280E+00	3.637890E+00
5.063960E+00	2.714780E+00	3.672820E+00
5.086120E+00	2.806780E+00	3.647620E+00
5.095670E+00	2.784930E+00	3.725290E+00
5.123140E+00	2.872960E+00	3.713860E+00
5.169300E+00	2.966260E+00	3.758520E+00
5.172430E+00	3.050770E+00	3.753190E+00
5.184410E+00	3.030050E+00	3.817840E+00
5.220840E+00	3.103890E+00	3.814540E+00
4.789300E+00	2.386130E+00	3.653320E+00
4.757570E+00	2.363760E+00	3.632820E+00
4.784420E+00	2.374160E+00	3.556770E+00
4.841020E+00	2.431280E+00	3.613070E+00
4.916500E+00	2.519540E+00	3.640310E+00
5.187130E+00	3.190540E+00	3.785560E+00
5.198340E+00	3.266320E+00	3.843180E+00
5.206470E+00	3.324470E+00	3.884160E+00
4.507740E+00	1.923110E+00	3.609510E+00
4.476740E+00	1.887960E+00	3.572070E+00
4.501180E+00	1.917690E+00	3.480350E+00
4.553290E+00	2.001760E+00	3.541820E+00
4.613840E+00	2.108850E+00	3.581630E+00
4.667590E+00	2.217580E+00	3.625000E+00
4.717710E+00	2.322580E+00	3.588420E+00
5.174940E+00	3.406770E+00	3.899250E+00
5.155080E+00	3.491730E+00	3.913160E+00
5.155860E+00	3.535260E+00	3.955210E+00
4.421460E+00	1.846550E+00	3.484090E+00
5.129850E+00	3.608970E+00	3.973330E+00
5.098280E+00	3.683910E+00	3.995820E+00
5.091110E+00	3.726470E+00	4.042970E+00
5.075970E+00	3.776360E+00	4.097150E+00
4.326200E+00	1.766470E+00	3.433920E+00
4.269920E+00	1.727540E+00	3.416870E+00
4.283930E+00	1.735810E+00	3.309660E+00
5.024330E+00	3.832260E+00	4.074680E+00
5.005230E+00	3.879380E+00	4.143790E+00
4.185300E+00	1.682840E+00	3.327640E+00
4.946400E+00	3.926110E+00	4.126590E+00
4.933390E+00	3.967310E+00	4.177210E+00
4.051730E+00	1.568940E+00	3.245670E+00
3.949980E+00	1.510120E+00	3.187750E+00
3.988780E+00	1.528090E+00	3.092020E+00
4.898850E+00	4.028280E+00	4.197230E+00
4.860200E+00	4.080620E+00	4.192690E+00
4.889820E+00	4.076430E+00	4.234990E+00
4.874220E+00	4.115600E+00	4.241950E+00
3.850860E+00	1.454970E+00	2.956580E+00
3.818910E+00	1.430390E+00	3.199840E+00
4.864940E+00	4.192250E+00	4.259890E+00
4.851520E+00	4.253190E+00	4.247750E+00
4.877800E+00	4.250180E+00	4.293860E+00
4.874240E+00	4.291500E+00	4.297200E+00
3.685630E+00	1.347500E+00	3.150110E+00
3.594780E+00	1.316140E+00	3.090050E+00
3.646300E+00	1.336810E+00	2.977250E+00
4.838390E+00	4.401980E+00	4.267750E+00
4.865680E+00	4.362830E+00	4.310980E+00
4.853450E+00	4.436720E+00	4.321310E+00
3.434780E+00	1.248880E+00	2.997720E+00
4.817630E+00	4.524610E+00	4.329990E+00
4.831310E+00	4.497620E+00	4.332360E+00
4.823990E+00	4.528440E+00	4.358620E+00
3.204110E+00	1.193770E+00	2.863250E+00
4.727610E+00	4.550410E+00	4.341140E+00
4.795980E+00	4.537510E+00	4.356520E+00
3.019300E+00	1.178200E+00	2.811030E+00
4.676190E+00	4.558530E+00	4.296960E+00
4.678160E+00	4.573650E+00	4.354000E+00
2.847240E+00	1.190460E+00	2.785700E+00
4.579730E+00	4.590790E+00	4.329820E+00
4.641490E+00	4.579680E+00	4.340920E+00
2.682420E+00	1.223320E+00	2.767290E+00
4.473420E+00	4.607740E+00	4.299520E+00
4.523310E+00	4.602700E+00	4.327650E+00
2.516080E+00	1.276590E+00	2.753760E+00
4.428860E+00	4.611920E+00	4.256120E+00
4.433930E+00	4.635120E+00	4.312060E+00
2.350350E+00	1.363580E+00	2.746460E+00
4.351390E+00	4.684690E+00	4.276570E+00
4.404600E+00	4.649610E+00	4.295020E+00
2.162350E+00	1.496770E+00	2.712900E+00
4.268980E+00	4.722690E+00	4.208460E+00
4.298470E+00	4.722320E+00	4.259890E+00
1.994790E+00	1.611270E+00	2.745400E+00
2.059120E+00	1.642070E+00	2.645260E+00
4.224540E+00	4.785350E+00	4.199460E+00
1.952010E+00	1.756800E+00	2.640180E+00
1.875360E+00	1.731760E+00	2.738230E+00
4.156360E+00	4.894980E+00	4.191050E+00
1.828910E+00	1.891970E+00	2.659010E+00
1.749850E+00	1.801800E+00	2.810680E+00
4.095080E+00	4.925290E+00	4.135160E+00
4.105010E+00	4.963020E+00	4.179640E+00
1.711940E+00	2.039630E+00	2.694510E+00
1.627450E+00	1.994670E+00	2.818430E+00
3.963480E+00	5.011120E+00	4.040510E+00
3.994880E+00	5.037880E+00	4.123100E+00
4.063690E+00	4.988520E+00	4.156750E+00
1.610020E+00	2.198720E+00	2.732610E+00
1.529790E+00	2.154170E+00	2.834600E+00
3.854140E+00	5.062410E+00	4.011660E+00
3.924660E+00	5.062800E+00	4.077210E+00
1.511860E+00	2.379030E+00	2.745700E+00
1.477060E+00	2.263590E+00	2.843590E+00
3.756280E+00	5.116490E+00	3.969000E+00
3.798650E+00	5.153610E+00	4.083730E+00
1.430670E+00	2.382610E+00	2.846140E+00
1.359010E+00	2.542660E+00	2.860510E+00
1.427930E+00	2.629810E+00	2.732570E+00
3.705890E+00	5.164470E+00	3.977470E+00
3.733370E+00	5.179420E+00	4.030380E+00
1.342690E+00	2.721490E+00	2.798310E+00
1.284550E+00	2.687100E+00	2.884750E+00
1.360830E+00	2.874860E+00	2.720140E+00
3.555200E+00	5.239580E+00	3.957400E+00
3.669950E+00	5.203380E+00	4.009070E+00
1.270210E+00	2.867400E+00	2.802490E+00
1.200350E+00	2.830280E+00	2.894840E+00
1.288800E+00	3.110860E+00	2.731260E+00
3.422210E+00	5.258380E+00	3.885410E+00
3.451420E+00	5.299800E+00	3.971260E+00
1.199490E+00	2.993390E+00	2.837450E+00
1.155090E+00	2.930080E+00	2.900730E+00
1.175470E+00	3.167400E+00	2.809110E+00
1.245520E+00	3.342800E+00	2.769390E+00
1.309780E+00	3.599880E+00	2.737600E+00
3.354540E+00	5.286010E+00	3.903110E+00
3.386250E+00	5.304060E+00	3.949470E+00
1.129590E+00	3.049890E+00	2.892700E+00
1.110560E+00	3.208670E+00	2.871030E+00
1.164060E+00	3.319910E+00	2.833590E+00
1.191740E+00	3.491970E+00	2.810550E+00
1.226840E+00	3.658110E+00	2.806320E+00
1.306180E+00	3.806010E+00	2.796930E+00
1.395090E+00	4.007270E+00	2.797820E+00
3.183660E+00	5.328590E+00	3.917370E+00
3.312480E+00	5.316360E+00	3.943320E+00
1.094270E+00	3.398570E+00	2.900650E+00
1.143130E+00	3.617620E+00	2.865610E+00
1.209340E+00	3.776400E+00	2.857810E+00
1.271360E+00	3.942480E+00	2.847970E+00
1.334950E+00	4.057110E+00	2.862940E+00
1.344470E+00	4.120350E+00	2.893940E+00
1.410370E+00	4.141460E+00	2.864400E+00
1.501330E+00	4.267190E+00	2.894090E+00
1.624580E+00	4.405190E+00	2.944880E+00
2.989550E+00	5.263720E+00	3.822300E+00
3.056000E+00	5.295880E+00	3.873740E+00
3.089540E+00	5.337330E+00	3.946660E+00
1.368710E+00	4.211020E+00	2.927700E+00
1.480990E+00	4.348450E+00	2.969930E+00
1.564140E+00	4.444180E+00	3.007940E+00
1.572650E+00	4.491790E+00	3.043010E+00
1.669380E+00	4.530470E+00	3.030700E+00
2.466340E+00	5.055680E+00	3.617850E+00
2.595050E+00	5.083320E+00	3.657410E+00
2.677100E+00	5.132710E+00	3.732700E+00
2.755690E+00	5.191330E+00	3.804380E+00
2.833270E+00	5.268320E+00	3.892930E+00
2.956390E+00	5.299770E+00	3.895240E+00
3.031290E+00	5.338520E+00	3.951520E+00
1.586710E+00	4.547150E+00	3.082480E+00
1.608960E+00	4.605440E+00	3.127220E+00
1.682030E+00	4.626710E+00	3.110460E+00
1.796550E+00	4.743600E+00	3.194680E+00
2.159480E+00	4.976760E+00	3.481680E+00
2.326200E+00	5.005160E+00	3.532480E+00
2.364250E+00	5.060740E+00	3.641530E+00
2.418500E+00	5.101210E+00	3.715270E+00
2.551300E+00	5.134810E+00	3.753160E+00
2.664730E+00	5.194600E+00	3.838470E+00
2.734930E+00	5.249340E+00	3.890050E+00
1.646240E+00	4.668610E+00	3.176430E+00
1.697740E+00	4.745950E+00	3.242070E+00
1.759500E+00	4.790540E+00	3.264770E+00
1.841520E+00	4.838940E+00	3.308430E+00
1.990760E+00	4.916180E+00	3.385440E+00
2.051850E+00	4.984120E+00	3.504860E+00
2.113460E+00	5.024630E+00	3.582620E+00
2.253430E+00	5.053530E+00	3.624220E+00
2.338830E+00	5.086070E+00	3.688690E+00
1.713120E+00	4.818990E+00	3.322350E+00
1.847930E+00	4.911970E+00	3.421960E+00
1.966130E+00	4.977300E+00	3.505360E+00
2.034140E+00	5.009550E+00	3.556860E+00
5.023690E+00	2.643000E+00	3.700230E+00
5.082930E+00	2.731530E+00	3.777970E+00
5.039040E+00	2.668720E+00	3.786030E+00
5.111050E+00	2.796260E+00	3.812400E+00
5.150250E+00	2.885770E+00	3.833930E+00
5.211370E+00	2.959260E+00	3.860020E+00
5.224030E+00	3.036720E+00	3.893000E+00
5.282420E+00	3.104930E+00	3.922490E+00
4.574200E+00	2.024390E+00	3.847730E+00
4.556510E+00	1.998600E+00	3.807030E+00
4.586510E+00	2.041520E+00	3.726530E+00
4.637270E+00	2.134490E+00	3.720810E+00
4.609080E+00	2.083090E+00	3.841990E+00
4.662510E+00	2.189100E+00	3.735340E+00
4.648860E+00	2.159410E+00	3.830900E+00
4.678580E+00	2.229000E+00	3.782040E+00
4.751100E+00	2.348930E+00	3.723850E+00
4.808930E+00	2.396570E+00	3.732050E+00
4.855240E+00	2.450860E+00	3.770390E+00
4.900040E+00	2.522060E+00	3.814070E+00
4.977790E+00	2.588500E+00	3.773870E+00
5.235360E+00	3.185610E+00	3.883850E+00
5.248720E+00	3.271710E+00	3.934710E+00
5.232860E+00	3.340890E+00	3.940860E+00
5.263850E+00	3.317340E+00	3.990980E+00
5.238550E+00	3.384720E+00	4.010580E+00
4.456590E+00	1.875690E+00	3.715570E+00
4.523760E+00	1.957600E+00	3.752130E+00
4.703800E+00	2.287320E+00	3.711340E+00
5.191770E+00	3.478820E+00	3.988990E+00
5.173640E+00	3.545200E+00	4.012870E+00
5.198030E+00	3.517080E+00	4.059920E+00
5.179490E+00	3.582870E+00	4.082850E+00
4.375540E+00	1.812780E+00	3.716600E+00
4.321150E+00	1.770510E+00	3.704900E+00
4.341480E+00	1.787070E+00	3.589730E+00
5.138230E+00	3.663300E+00	4.061280E+00
5.128150E+00	3.718660E+00	4.121860E+00
5.118660E+00	3.773280E+00	4.179040E+00
4.256950E+00	1.726800E+00	3.623880E+00
5.064920E+00	3.828530E+00	4.158460E+00
5.049880E+00	3.876440E+00	4.225660E+00
4.139120E+00	1.664040E+00	3.590000E+00
4.071950E+00	1.604900E+00	3.571760E+00
4.090750E+00	1.611030E+00	3.435840E+00
4.986810E+00	3.931750E+00	4.214650E+00
4.952310E+00	3.981830E+00	4.230910E+00
4.987440E+00	3.966240E+00	4.277990E+00
4.958090E+00	4.012400E+00	4.284230E+00
3.980470E+00	1.530720E+00	3.472690E+00
[truncated: 21,888 more rows]
