# Supplementary material for: A New MRI-Based Model of Heart Function with Coupled Hemodynamics and Application to Normal and Diseased Canine Left Ventricles
Source: Front Bioeng Biotechnol. 2015 Sep 23;3:140. doi: 10.3389/fbioe.2015.00140 (PMC4585083; doi:10.3389/fbioe.2015.00140)
Supplement: Supplementary file 7 [file Data_Sheet_7.ZIP › Case3_HF_SR_Systole/nodes/case3_systole_time_0.4000.csv]

4.182860E+00	3.623620E+00	2.351670E+00
4.125470E+00	3.607190E+00	2.275290E+00
4.152060E+00	3.655310E+00	2.348020E+00
4.146120E+00	3.700920E+00	2.388300E+00
4.204440E+00	3.671780E+00	2.431000E+00
4.169280E+00	3.736410E+00	2.462140E+00
4.095790E+00	3.688230E+00	2.323810E+00
4.034000E+00	3.675190E+00	2.235550E+00
4.096410E+00	3.760290E+00	2.409330E+00
4.082570E+00	3.831400E+00	2.468660E+00
4.138660E+00	3.792910E+00	2.514570E+00
4.107620E+00	3.836500E+00	2.529810E+00
4.032080E+00	3.747010E+00	2.303890E+00
3.990210E+00	3.724750E+00	2.235280E+00
4.012460E+00	3.835160E+00	2.382340E+00
4.050040E+00	3.864430E+00	2.452950E+00
4.067440E+00	3.874990E+00	2.513590E+00
3.961710E+00	3.775810E+00	2.271760E+00
3.937710E+00	3.829900E+00	2.320190E+00
3.953260E+00	3.859690E+00	2.356020E+00
3.959030E+00	3.887160E+00	2.390690E+00
4.020640E+00	3.887580E+00	2.443440E+00
3.912550E+00	3.861840E+00	2.335360E+00
4.399640E+00	3.358670E+00	2.365120E+00
4.356310E+00	3.337400E+00	2.264080E+00
4.363280E+00	3.406780E+00	2.353910E+00
4.346710E+00	3.480970E+00	2.425050E+00
4.415120E+00	3.403630E+00	2.433940E+00
4.335680E+00	3.565600E+00	2.538530E+00
4.413610E+00	3.476530E+00	2.550220E+00
4.333760E+00	3.637860E+00	2.634310E+00
4.418370E+00	3.573610E+00	2.682370E+00
4.370020E+00	3.653120E+00	2.725560E+00
4.290120E+00	3.446280E+00	2.284950E+00
4.263370E+00	3.383670E+00	2.153720E+00
4.241220E+00	3.569160E+00	2.378710E+00
4.273060E+00	3.647890E+00	2.534430E+00
4.290740E+00	3.683710E+00	2.615870E+00
4.317130E+00	3.701290E+00	2.701170E+00
4.184540E+00	3.381650E+00	2.078050E+00
4.112910E+00	3.350960E+00	1.965480E+00
4.124000E+00	3.421180E+00	2.062750E+00
4.160310E+00	3.481170E+00	2.176070E+00
4.225190E+00	3.739690E+00	2.597630E+00
4.214120E+00	3.799440E+00	2.706960E+00
4.281620E+00	3.756500E+00	2.763840E+00
4.238370E+00	3.804780E+00	2.797200E+00
4.060810E+00	3.454950E+00	2.034010E+00
4.021200E+00	3.403170E+00	1.929080E+00
4.017210E+00	3.572960E+00	2.129030E+00
4.131540E+00	3.834810E+00	2.620310E+00
4.180830E+00	3.845390E+00	2.753270E+00
3.953660E+00	3.471430E+00	1.969570E+00
3.872220E+00	3.598710E+00	2.055450E+00
3.933020E+00	3.690500E+00	2.184040E+00
4.067110E+00	3.910250E+00	2.593720E+00
4.116220E+00	3.908580E+00	2.713150E+00
3.847790E+00	3.701110E+00	2.133060E+00
3.813880E+00	3.668990E+00	2.068170E+00
3.867160E+00	3.806540E+00	2.244080E+00
3.993120E+00	3.930660E+00	2.483050E+00
4.022380E+00	3.987560E+00	2.635640E+00
4.054210E+00	4.001620E+00	2.731090E+00
4.093980E+00	3.963440E+00	2.775370E+00
4.063680E+00	4.010870E+00	2.805040E+00
3.785770E+00	3.741570E+00	2.106810E+00
3.757950E+00	3.846510E+00	2.187210E+00
3.818380E+00	3.880630E+00	2.259240E+00
3.872190E+00	3.913450E+00	2.352150E+00
3.906380E+00	3.990950E+00	2.481670E+00
3.916500E+00	4.041730E+00	2.577660E+00
3.969910E+00	4.047570E+00	2.656730E+00
4.020580E+00	4.032680E+00	2.720990E+00
3.778820E+00	3.928860E+00	2.262610E+00
3.720550E+00	3.908040E+00	2.213440E+00
3.799610E+00	4.006160E+00	2.353660E+00
3.834550E+00	4.070210E+00	2.479880E+00
3.875790E+00	4.081760E+00	2.563990E+00
3.906960E+00	4.089310E+00	2.647940E+00
3.714100E+00	3.968320E+00	2.253280E+00
3.722070E+00	4.031980E+00	2.321080E+00
3.765640E+00	4.063650E+00	2.390400E+00
3.767380E+00	4.099500E+00	2.431880E+00
3.783260E+00	4.127240E+00	2.486090E+00
3.843290E+00	4.119140E+00	2.562690E+00
3.710190E+00	4.083130E+00	2.386870E+00
3.742190E+00	4.119700E+00	2.441230E+00
4.647390E+00	3.408920E+00	2.751380E+00
4.614360E+00	3.374390E+00	2.677970E+00
4.602200E+00	3.434110E+00	2.706390E+00
4.598930E+00	3.477560E+00	2.759860E+00
4.556770E+00	3.236900E+00	2.447390E+00
4.533340E+00	3.179020E+00	2.355620E+00
4.464330E+00	3.299630E+00	2.404730E+00
4.476140E+00	3.391380E+00	2.520930E+00
4.559050E+00	3.315010E+00	2.557240E+00
4.527970E+00	3.465220E+00	2.661650E+00
4.494900E+00	3.547600E+00	2.721310E+00
4.541220E+00	3.545000E+00	2.774050E+00
4.481320E+00	3.590600E+00	2.776440E+00
4.489470E+00	3.127740E+00	2.256980E+00
4.445400E+00	3.104770E+00	2.119430E+00
4.431370E+00	3.218560E+00	2.240230E+00
4.361160E+00	3.693960E+00	2.788930E+00
4.420330E+00	3.648270E+00	2.810970E+00
4.388080E+00	3.695300E+00	2.847190E+00
4.366270E+00	3.094990E+00	1.959090E+00
4.284410E+00	3.050440E+00	1.813090E+00
4.283650E+00	3.159320E+00	1.913440E+00
4.298800E+00	3.252320E+00	2.041930E+00
4.327330E+00	3.722610E+00	2.778050E+00
4.345870E+00	3.727920E+00	2.850720E+00
4.169700E+00	3.217020E+00	1.862480E+00
4.105030E+00	3.134190E+00	1.713890E+00
4.224680E+00	3.836790E+00	2.857060E+00
4.297090E+00	3.782720E+00	2.900040E+00
4.262290E+00	3.835120E+00	2.942600E+00
3.989100E+00	3.141200E+00	1.656480E+00
3.890100E+00	3.110060E+00	1.559830E+00
3.907830E+00	3.203930E+00	1.662250E+00
3.961500E+00	3.304960E+00	1.787420E+00
4.168860E+00	3.885770E+00	2.818970E+00
4.214170E+00	3.875960E+00	2.914440E+00
3.826020E+00	3.251050E+00	1.638980E+00
3.786790E+00	3.197750E+00	1.538370E+00
3.777340E+00	3.383400E+00	1.726300E+00
3.826220E+00	3.486220E+00	1.894660E+00
4.134180E+00	3.922760E+00	2.794470E+00
4.155460E+00	3.928240E+00	2.874570E+00
3.714970E+00	3.281290E+00	1.585080E+00
3.638340E+00	3.434780E+00	1.700240E+00
3.723350E+00	3.500710E+00	1.817450E+00
3.750680E+00	3.625840E+00	1.975570E+00
4.083270E+00	4.007840E+00	2.866190E+00
4.107280E+00	3.982160E+00	2.880030E+00
4.094340E+00	4.008000E+00	2.900450E+00
3.647150E+00	3.565490E+00	1.825250E+00
3.583950E+00	3.523740E+00	1.746300E+00
3.638030E+00	3.673770E+00	1.945150E+00
3.694240E+00	3.757740E+00	2.061150E+00
3.970860E+00	4.074380E+00	2.717410E+00
4.019830E+00	4.056890E+00	2.797640E+00
4.067320E+00	4.027580E+00	2.875680E+00
3.568530E+00	3.617120E+00	1.805750E+00
3.567780E+00	3.712060E+00	1.926540E+00
3.620940E+00	3.775850E+00	2.009600E+00
3.650360E+00	3.887360E+00	2.149020E+00
3.937470E+00	4.100980E+00	2.714540E+00
3.957760E+00	4.107160E+00	2.785080E+00
3.559370E+00	3.818080E+00	1.997400E+00
3.569220E+00	3.914360E+00	2.103490E+00
3.602890E+00	3.959770E+00	2.171560E+00
3.646690E+00	4.022980E+00	2.254170E+00
3.790440E+00	4.164310E+00	2.568280E+00
3.854980E+00	4.147710E+00	2.662550E+00
3.908020E+00	4.124360E+00	2.718320E+00
3.555250E+00	4.000010E+00	2.184450E+00
3.596770E+00	4.077040E+00	2.276720E+00
3.599310E+00	4.113530E+00	2.337830E+00
3.644510E+00	4.100960E+00	2.362470E+00
3.711280E+00	4.145190E+00	2.472970E+00
3.737720E+00	4.190910E+00	2.577630E+00
3.792240E+00	4.208980E+00	2.687680E+00
3.619040E+00	4.155240E+00	2.423480E+00
3.677230E+00	4.201190E+00	2.535930E+00
3.716820E+00	4.220810E+00	2.633890E+00
4.739570E+00	3.314030E+00	2.775730E+00
4.731690E+00	3.262800E+00	2.734230E+00
4.679730E+00	3.331220E+00	2.737860E+00
4.719260E+00	3.373590E+00	2.803580E+00
4.696850E+00	2.998870E+00	2.496160E+00
4.662230E+00	2.946800E+00	2.406570E+00
4.658050E+00	3.034200E+00	2.453090E+00
4.619720E+00	3.160810E+00	2.503800E+00
4.705910E+00	3.067370E+00	2.563430E+00
4.652500E+00	3.271080E+00	2.653910E+00
4.712780E+00	3.176320E+00	2.654150E+00
4.603310E+00	3.535680E+00	2.849820E+00
4.667640E+00	3.460470E+00	2.834350E+00
4.608610E+00	3.575030E+00	2.911260E+00
4.675290E+00	3.534380E+00	2.945680E+00
4.621970E+00	3.609480E+00	2.978110E+00
4.621850E+00	2.898490E+00	2.274010E+00
4.599780E+00	2.827850E+00	2.134020E+00
4.576850E+00	2.916050E+00	2.170100E+00
4.576810E+00	3.031960E+00	2.290240E+00
4.532620E+00	3.620450E+00	2.892220E+00
4.513270E+00	3.690510E+00	2.981360E+00
4.589200E+00	3.669040E+00	3.024470E+00
4.545620E+00	3.714100E+00	3.051300E+00
4.531050E+00	2.770680E+00	1.959620E+00
4.459690E+00	2.691390E+00	1.808390E+00
4.476180E+00	2.801190E+00	1.860740E+00
4.483440E+00	2.924030E+00	1.986550E+00
4.424310E+00	3.702600E+00	2.921360E+00
4.476150E+00	3.733650E+00	3.022900E+00
4.373510E+00	2.854950E+00	1.765040E+00
4.291090E+00	2.750550E+00	1.637730E+00
4.361600E+00	3.744730E+00	2.921910E+00
4.386510E+00	3.766180E+00	3.001310E+00
4.165230E+00	2.739610E+00	1.516710E+00
4.038000E+00	2.694280E+00	1.432660E+00
4.070900E+00	2.815930E+00	1.472330E+00
4.126180E+00	2.938360E+00	1.574790E+00
4.264810E+00	3.869810E+00	2.996880E+00
4.319950E+00	3.828210E+00	3.023660E+00
4.301490E+00	3.868990E+00	3.054060E+00
3.934940E+00	2.913470E+00	1.463730E+00
3.811640E+00	2.827430E+00	1.344920E+00
4.214780E+00	3.915600E+00	2.972830E+00
4.271910E+00	3.906030E+00	3.053120E+00
3.724530E+00	3.090470E+00	1.469860E+00
3.608860E+00	2.970780E+00	1.368900E+00
4.161700E+00	3.958770E+00	2.948750E+00
4.210600E+00	3.957760E+00	3.031870E+00
3.554800E+00	3.151860E+00	1.457740E+00
3.451030E+00	3.093530E+00	1.410600E+00
3.586440E+00	3.299710E+00	1.544140E+00
4.116740E+00	4.011250E+00	2.972840E+00
3.456520E+00	3.273060E+00	1.500350E+00
3.342290E+00	3.232820E+00	1.474680E+00
3.496890E+00	3.471830E+00	1.663740E+00
4.031620E+00	4.076910E+00	2.898950E+00
4.072920E+00	4.073120E+00	2.994940E+00
3.367690E+00	3.385760E+00	1.551520E+00
3.295310E+00	3.317250E+00	1.524700E+00
3.371320E+00	3.525720E+00	1.681510E+00
3.469970E+00	3.686970E+00	1.837090E+00
3.961480E+00	4.142490E+00	2.881710E+00
4.022620E+00	4.129170E+00	2.968630E+00
3.279550E+00	3.423730E+00	1.582530E+00
3.289820E+00	3.542740E+00	1.691200E+00
3.357270E+00	3.647570E+00	1.757170E+00
3.374770E+00	3.757560E+00	1.875140E+00
3.474580E+00	3.883560E+00	2.013520E+00
3.882890E+00	4.175670E+00	2.791680E+00
3.920570E+00	4.180210E+00	2.883600E+00
3.955100E+00	4.193260E+00	2.963240E+00
3.282600E+00	3.667790E+00	1.769870E+00
3.305020E+00	3.783330E+00	1.886930E+00
3.373110E+00	3.857730E+00	1.952970E+00
3.407600E+00	3.943630E+00	2.040270E+00
3.469370E+00	4.000200E+00	2.163710E+00
3.538250E+00	4.102960E+00	2.293910E+00
3.825680E+00	4.224620E+00	2.773250E+00
3.834550E+00	4.244910E+00	2.850890E+00
3.889260E+00	4.215720E+00	2.900410E+00
3.311540E+00	3.907550E+00	1.976210E+00
3.390730E+00	4.012230E+00	2.136510E+00
3.453200E+00	4.074640E+00	2.225260E+00
3.475050E+00	4.125110E+00	2.299880E+00
3.509820E+00	4.142600E+00	2.355610E+00
3.549940E+00	4.175130E+00	2.418410E+00
3.611790E+00	4.222920E+00	2.511760E+00
3.660940E+00	4.241520E+00	2.622630E+00
3.714330E+00	4.264980E+00	2.724500E+00
3.782690E+00	4.257480E+00	2.778460E+00
3.475340E+00	4.172800E+00	2.393940E+00
3.538490E+00	4.238540E+00	2.499550E+00
3.600040E+00	4.270260E+00	2.602270E+00
3.645550E+00	4.283320E+00	2.682660E+00
4.812800E+00	2.912950E+00	2.617180E+00
4.783750E+00	2.839770E+00	2.524460E+00
4.745930E+00	2.957600E+00	2.551240E+00
4.775710E+00	3.087640E+00	2.668170E+00
4.828520E+00	2.998380E+00	2.684110E+00
4.783210E+00	3.193390E+00	2.732110E+00
4.838240E+00	3.125680E+00	2.764800E+00
4.802680E+00	3.289250E+00	2.829020E+00
4.754000E+00	3.437660E+00	2.904210E+00
4.828900E+00	3.390820E+00	2.936700E+00
4.749580E+00	3.505050E+00	2.972300E+00
4.820850E+00	3.482080E+00	3.010800E+00
4.755630E+00	3.550500E+00	3.030570E+00
4.718590E+00	2.771930E+00	2.433720E+00
4.673920E+00	2.705190E+00	2.330900E+00
4.683450E+00	2.818260E+00	2.350850E+00
4.641140E+00	3.639780E+00	3.041960E+00
4.702160E+00	3.609200E+00	3.068630E+00
4.655290E+00	3.663450E+00	3.107250E+00
4.643800E+00	2.629260E+00	2.202820E+00
4.605560E+00	2.554280E+00	2.063120E+00
4.606890E+00	2.677630E+00	2.082650E+00
4.528160E+00	3.747180E+00	3.103780E+00
4.609410E+00	3.714120E+00	3.139010E+00
4.569470E+00	3.759400E+00	3.174760E+00
4.525700E+00	2.483690E+00	1.935000E+00
4.437660E+00	2.425260E+00	1.785470E+00
4.506180E+00	2.549430E+00	1.862760E+00
4.459480E+00	3.770230E+00	3.080170E+00
4.500100E+00	3.789490E+00	3.162090E+00
4.292240E+00	2.576740E+00	1.607290E+00
4.242990E+00	2.417560E+00	1.582530E+00
4.404750E+00	3.811930E+00	3.110920E+00
4.404180E+00	3.848050E+00	3.155870E+00
4.455300E+00	3.839580E+00	3.189620E+00
4.419680E+00	3.876590E+00	3.190230E+00
4.139360E+00	2.370560E+00	1.489020E+00
3.993140E+00	2.430500E+00	1.409110E+00
4.097590E+00	2.501400E+00	1.455440E+00
4.347290E+00	3.880030E+00	3.127620E+00
4.344730E+00	3.949280E+00	3.182560E+00
4.408650E+00	3.927120E+00	3.211250E+00
4.392370E+00	3.966250E+00	3.224460E+00
3.904350E+00	2.595440E+00	1.330660E+00
3.818330E+00	2.437030E+00	1.267260E+00
4.278830E+00	3.946530E+00	3.118110E+00
4.288290E+00	3.991330E+00	3.179500E+00
4.357890E+00	3.995890E+00	3.231380E+00
3.697190E+00	2.720480E+00	1.282080E+00
3.557710E+00	2.649110E+00	1.266050E+00
4.204640E+00	4.005050E+00	3.116730E+00
4.252040E+00	4.020480E+00	3.182540E+00
4.296120E+00	4.045840E+00	3.242800E+00
3.485220E+00	2.887800E+00	1.335400E+00
3.354770E+00	2.825770E+00	1.329870E+00
4.119450E+00	4.049490E+00	3.075460E+00
4.163780E+00	4.051490E+00	3.148820E+00
4.218930E+00	4.047240E+00	3.194570E+00
3.324250E+00	3.054070E+00	1.389570E+00
3.205660E+00	2.997230E+00	1.408690E+00
4.071260E+00	4.110210E+00	3.054370E+00
4.116040E+00	4.093360E+00	3.137590E+00
3.221270E+00	3.240920E+00	1.503130E+00
3.112290E+00	3.131990E+00	1.496360E+00
4.022370E+00	4.172460E+00	3.035810E+00
4.069770E+00	4.154620E+00	3.119720E+00
3.119570E+00	3.279460E+00	1.538180E+00
3.072290E+00	3.216620E+00	1.534750E+00
3.183810E+00	3.472310E+00	1.660090E+00
3.983960E+00	4.208440E+00	3.033340E+00
4.014710E+00	4.220620E+00	3.111230E+00
3.073010E+00	3.323150E+00	1.595320E+00
3.092320E+00	3.471010E+00	1.690800E+00
3.135040E+00	3.569190E+00	1.737800E+00
3.196650E+00	3.727480E+00	1.843450E+00
3.860880E+00	4.252880E+00	2.918140E+00
3.892330E+00	4.262840E+00	2.985960E+00
3.949660E+00	4.240920E+00	3.042400E+00
3.083760E+00	3.597870E+00	1.770200E+00
3.105660E+00	3.740840E+00	1.874160E+00
3.151960E+00	3.812850E+00	1.919840E+00
3.208370E+00	3.906740E+00	1.970340E+00
3.300440E+00	4.013800E+00	2.116180E+00
3.392420E+00	4.119400E+00	2.245230E+00
3.746310E+00	4.284020E+00	2.793410E+00
3.769300E+00	4.301720E+00	2.858880E+00
3.831810E+00	4.292150E+00	2.931170E+00
3.101790E+00	3.872670E+00	1.955370E+00
3.197290E+00	4.006620E+00	2.092200E+00
3.283390E+00	4.105930E+00	2.209150E+00
3.342350E+00	4.159830E+00	2.300450E+00
3.348940E+00	4.187100E+00	2.361860E+00
3.398870E+00	4.185050E+00	2.375030E+00
3.452480E+00	4.248540E+00	2.480500E+00
3.524220E+00	4.301850E+00	2.606990E+00
3.600340E+00	4.311610E+00	2.673200E+00
3.646530E+00	4.333410E+00	2.751460E+00
3.713400E+00	4.309050E+00	2.807390E+00
3.367820E+00	4.227810E+00	2.426070E+00
3.399880E+00	4.284820E+00	2.498600E+00
3.450140E+00	4.304050E+00	2.555430E+00
3.466800E+00	4.333240E+00	2.616280E+00
3.503050E+00	4.362340E+00	2.676300E+00
3.571310E+00	4.351170E+00	2.699360E+00
3.407050E+00	4.333040E+00	2.578760E+00
3.451740E+00	4.359350E+00	2.642040E+00
4.906430E+00	2.991330E+00	2.848310E+00
4.900900E+00	2.931500E+00	2.802940E+00
4.888300E+00	3.022420E+00	2.791360E+00
4.875670E+00	3.170680E+00	2.868750E+00
4.916600E+00	3.067270E+00	2.893110E+00
4.871340E+00	3.301700E+00	2.943510E+00
4.917090E+00	3.198230E+00	2.968100E+00
4.874950E+00	3.402440E+00	3.005650E+00
4.929520E+00	3.321520E+00	3.049790E+00
4.875070E+00	3.454640E+00	3.044760E+00
4.902950E+00	3.420660E+00	3.066870E+00
4.877610E+00	3.486710E+00	3.111480E+00
4.817370E+00	2.760640E+00	2.606320E+00
4.781740E+00	2.672260E+00	2.515960E+00
4.757160E+00	2.745820E+00	2.499710E+00
4.857970E+00	2.865620E+00	2.673730E+00
4.765440E+00	3.583490E+00	3.089050E+00
4.812330E+00	3.550130E+00	3.104050E+00
4.780440E+00	3.604150E+00	3.153210E+00
4.715130E+00	2.603600E+00	2.429540E+00
4.652350E+00	2.534290E+00	2.326970E+00
4.677550E+00	2.612080E+00	2.319620E+00
4.666970E+00	3.688470E+00	3.167790E+00
4.724580E+00	3.661440E+00	3.197340E+00
4.680440E+00	3.715500E+00	3.223030E+00
4.615200E+00	2.439030E+00	2.188240E+00
4.575300E+00	2.351610E+00	2.069490E+00
4.589310E+00	2.446280E+00	2.052100E+00
4.569380E+00	3.791220E+00	3.222520E+00
4.640680E+00	3.764030E+00	3.253260E+00
4.604450E+00	3.812530E+00	3.288780E+00
4.472690E+00	2.267630E+00	1.967070E+00
4.390720E+00	2.225660E+00	1.810060E+00
4.467020E+00	2.325380E+00	1.878520E+00
4.535910E+00	3.837370E+00	3.245950E+00
4.547710E+00	3.874730E+00	3.286960E+00
4.591160E+00	3.853710E+00	3.327950E+00
4.566090E+00	3.898400E+00	3.331630E+00
4.281350E+00	2.295970E+00	1.651640E+00
4.243510E+00	2.147380E+00	1.673890E+00
4.496470E+00	3.906470E+00	3.263720E+00
4.516040E+00	3.962200E+00	3.308800E+00
4.558280E+00	3.943440E+00	3.356400E+00
4.536440E+00	3.991090E+00	3.357500E+00
4.053780E+00	2.275920E+00	1.472610E+00
4.455410E+00	3.990580E+00	3.284860E+00
4.455400E+00	4.060940E+00	3.341450E+00
4.524090E+00	4.037220E+00	3.385820E+00
4.504280E+00	4.084380E+00	3.398040E+00
3.865370E+00	2.242460E+00	1.355430E+00
3.730260E+00	2.276560E+00	1.304910E+00
3.771160E+00	2.338700E+00	1.283020E+00
4.381270E+00	4.042190E+00	3.286220E+00
4.395590E+00	4.091760E+00	3.338580E+00
4.456510E+00	4.111620E+00	3.389010E+00
3.642070E+00	2.425780E+00	1.264670E+00
3.550680E+00	2.309720E+00	1.288990E+00
4.343470E+00	4.080210E+00	3.300370E+00
4.350930E+00	4.112610E+00	3.343270E+00
4.392620E+00	4.146010E+00	3.406590E+00
3.431860E+00	2.585440E+00	1.291380E+00
3.296630E+00	2.539520E+00	1.334130E+00
4.169720E+00	4.091160E+00	3.207590E+00
4.235050E+00	4.096290E+00	3.266450E+00
4.299700E+00	4.109560E+00	3.320890E+00
4.332480E+00	4.139490E+00	3.379500E+00
3.231460E+00	2.772910E+00	1.360540E+00
3.107090E+00	2.730330E+00	1.388600E+00
4.118240E+00	4.142780E+00	3.199450E+00
4.171500E+00	4.148200E+00	3.296360E+00
3.093080E+00	2.944320E+00	1.435220E+00
3.002940E+00	2.898590E+00	1.489660E+00
4.071530E+00	4.195910E+00	3.179640E+00
4.106860E+00	4.196740E+00	3.251460E+00
3.020000E+00	3.127730E+00	1.543450E+00
2.952160E+00	3.008580E+00	1.530250E+00
4.044420E+00	4.229310E+00	3.175300E+00
4.065360E+00	4.231570E+00	3.217390E+00
2.928910E+00	3.130620E+00	1.598420E+00
2.897930E+00	3.286350E+00	1.690800E+00
3.005600E+00	3.374140E+00	1.695220E+00
3.921280E+00	4.275850E+00	3.054310E+00
3.953620E+00	4.286130E+00	3.121980E+00
4.023730E+00	4.262390E+00	3.189750E+00
2.934370E+00	3.444870E+00	1.760350E+00
2.887290E+00	3.384550E+00	1.761800E+00
2.998040E+00	3.652570E+00	1.855730E+00
3.784990E+00	4.354680E+00	2.950900E+00
3.853760E+00	4.339200E+00	3.017300E+00
3.900820E+00	4.307710E+00	3.066380E+00
2.888050E+00	3.509600E+00	1.814230E+00
2.908560E+00	3.659160E+00	1.896960E+00
2.948310E+00	3.747210E+00	1.930680E+00
2.991240E+00	3.866160E+00	1.977720E+00
3.088950E+00	3.997100E+00	2.074380E+00
3.181260E+00	4.098270E+00	2.192320E+00
3.278550E+00	4.181620E+00	2.329550E+00
3.693440E+00	4.377290E+00	2.890330E+00
3.753800E+00	4.394880E+00	2.970860E+00
3.805070E+00	4.418720E+00	3.052960E+00
2.896830E+00	3.785930E+00	1.966400E+00
2.925110E+00	3.921120E+00	2.034640E+00
3.002660E+00	3.986390E+00	2.081580E+00
3.070670E+00	4.080040E+00	2.172380E+00
3.153960E+00	4.169650E+00	2.267750E+00
3.220660E+00	4.216070E+00	2.388540E+00
3.314140E+00	4.276840E+00	2.476390E+00
3.566330E+00	4.416900E+00	2.784380E+00
3.629550E+00	4.435180E+00	2.881720E+00
3.659610E+00	4.465850E+00	2.954330E+00
3.727120E+00	4.435400E+00	2.995760E+00
2.949070E+00	4.037500E+00	2.155720E+00
3.045450E+00	4.154110E+00	2.249880E+00
3.130270E+00	4.213960E+00	2.362550E+00
3.213320E+00	4.272870E+00	2.465010E+00
3.268580E+00	4.323060E+00	2.531630E+00
3.278110E+00	4.357560E+00	2.585480E+00
3.335110E+00	4.351110E+00	2.586350E+00
3.432260E+00	4.399670E+00	2.683560E+00
3.472870E+00	4.462310E+00	2.778180E+00
3.515150E+00	4.496830E+00	2.861630E+00
3.589190E+00	4.478700E+00	2.894250E+00
3.309830E+00	4.413140E+00	2.658100E+00
3.394070E+00	4.480880E+00	2.743580E+00
3.443150E+00	4.508150E+00	2.817770E+00
4.991230E+00	3.179560E+00	3.084790E+00
4.986240E+00	3.133040E+00	3.061120E+00
4.969760E+00	3.208520E+00	3.048350E+00
4.974340E+00	3.276860E+00	3.085790E+00
4.994370E+00	3.233400E+00	3.110840E+00
4.969280E+00	3.321270E+00	3.153400E+00
4.890160E+00	2.725440E+00	2.767460E+00
4.856500E+00	2.658950E+00	2.694410E+00
4.849110E+00	2.746940E+00	2.689780E+00
4.911900E+00	2.852360E+00	2.776270E+00
4.907040E+00	2.799070E+00	2.822210E+00
4.920480E+00	2.935210E+00	2.891290E+00
4.960090E+00	3.081680E+00	2.989110E+00
4.930610E+00	3.413580E+00	3.137930E+00
4.915380E+00	3.485840E+00	3.197440E+00
4.805750E+00	2.597130E+00	2.619180E+00
4.738810E+00	2.533020E+00	2.541270E+00
4.765740E+00	2.600350E+00	2.528010E+00
4.861370E+00	3.567900E+00	3.222020E+00
4.806460E+00	3.631540E+00	3.229920E+00
4.839400E+00	3.624660E+00	3.272360E+00
4.805250E+00	3.665100E+00	3.302690E+00
4.671770E+00	2.466840E+00	2.461070E+00
4.626480E+00	2.385120E+00	2.365800E+00
4.644260E+00	2.454850E+00	2.338720E+00
4.700490E+00	3.741650E+00	3.280760E+00
4.740770E+00	3.714190E+00	3.291610E+00
4.718180E+00	3.756010E+00	3.355250E+00
4.573780E+00	2.273470E+00	2.250700E+00
4.515640E+00	2.221100E+00	2.140190E+00
4.554940E+00	2.288220E+00	2.136510E+00
4.626640E+00	3.825920E+00	3.344860E+00
4.660640E+00	3.799750E+00	3.353840E+00
4.650280E+00	3.842600E+00	3.414030E+00
4.427290E+00	2.156910E+00	1.956100E+00
4.587500E+00	3.917430E+00	3.380430E+00
4.611560E+00	3.889700E+00	3.399960E+00
4.616900E+00	3.940850E+00	3.446410E+00
4.263060E+00	2.077530E+00	1.762320E+00
4.146870E+00	2.017830E+00	1.693440E+00
4.179720E+00	2.079120E+00	1.661870E+00
4.560420E+00	4.013590E+00	3.407900E+00
4.583090E+00	3.986050E+00	3.427890E+00
4.587130E+00	4.037270E+00	3.474190E+00
4.034340E+00	2.114500E+00	1.544200E+00
3.955820E+00	2.004430E+00	1.537160E+00
4.514310E+00	4.123960E+00	3.443130E+00
4.551840E+00	4.083540E+00	3.457710E+00
4.559340E+00	4.128350E+00	3.502930E+00
3.800210E+00	2.114650E+00	1.378080E+00
4.467400E+00	4.161460E+00	3.443090E+00
4.527090E+00	4.174310E+00	3.499320E+00
3.624770E+00	2.117050E+00	1.350350E+00
3.492280E+00	2.094200E+00	1.359910E+00
3.514080E+00	2.193010E+00	1.311490E+00
4.432870E+00	4.185340E+00	3.451920E+00
4.468560E+00	4.220280E+00	3.514190E+00
3.371120E+00	2.319070E+00	1.331310E+00
3.245380E+00	2.287520E+00	1.401680E+00
4.243260E+00	4.145730E+00	3.357990E+00
4.296030E+00	4.151410E+00	3.388600E+00
4.338860E+00	4.193410E+00	3.456410E+00
4.400890E+00	4.206890E+00	3.478350E+00
3.160790E+00	2.512370E+00	1.382900E+00
3.047950E+00	2.491130E+00	1.461160E+00
4.202530E+00	4.164210E+00	3.368150E+00
4.225430E+00	4.192950E+00	3.428600E+00
4.276740E+00	4.187420E+00	3.438780E+00
3.007050E+00	2.703540E+00	1.465760E+00
2.906290E+00	2.678120E+00	1.515760E+00
4.131290E+00	4.206950E+00	3.325690E+00
4.173590E+00	4.193890E+00	3.382040E+00
2.894540E+00	2.900780E+00	1.537030E+00
2.845010E+00	2.789910E+00	1.555860E+00
4.073680E+00	4.270310E+00	3.288170E+00
2.804100E+00	2.905540E+00	1.607590E+00
2.763830E+00	3.071480E+00	1.709050E+00
2.846080E+00	3.097350E+00	1.643590E+00
3.987750E+00	4.333000E+00	3.218930E+00
4.036870E+00	4.364310E+00	3.320590E+00
2.818080E+00	3.308780E+00	1.762360E+00
2.724500E+00	3.226480E+00	1.789630E+00
3.899460E+00	4.378000E+00	3.142890E+00
3.949380E+00	4.384680E+00	3.211100E+00
3.978650E+00	4.391850E+00	3.258630E+00
2.759140E+00	3.368110E+00	1.845650E+00
2.711870E+00	3.318300E+00	1.848220E+00
2.807710E+00	3.581510E+00	1.905600E+00
3.846580E+00	4.441560E+00	3.134780E+00
3.874160E+00	4.475310E+00	3.206470E+00
3.935060E+00	4.426740E+00	3.232590E+00
2.712390E+00	3.439490E+00	1.898130E+00
2.721540E+00	3.588000E+00	1.957610E+00
2.764880E+00	3.698230E+00	1.989680E+00
2.814870E+00	3.868050E+00	2.050950E+00
3.698890E+00	4.476490E+00	3.021160E+00
3.738670E+00	4.497200E+00	3.099240E+00
3.809550E+00	4.485730E+00	3.150230E+00
2.713170E+00	3.730530E+00	2.034710E+00
2.725110E+00	3.872080E+00	2.092240E+00
2.767150E+00	3.954200E+00	2.121570E+00
2.824260E+00	4.070200E+00	2.206170E+00
2.952340E+00	4.144140E+00	2.256380E+00
3.029180E+00	4.207240E+00	2.353650E+00
3.119960E+00	4.272210E+00	2.454490E+00
3.202280E+00	4.351100E+00	2.561420E+00
3.558020E+00	4.515540E+00	2.913480E+00
3.591240E+00	4.538740E+00	2.966150E+00
3.664480E+00	4.523320E+00	3.039960E+00
2.716720E+00	3.974110E+00	2.155560E+00
2.741020E+00	4.062530E+00	2.225720E+00
2.775490E+00	4.106900E+00	2.252020E+00
2.795420E+00	4.151100E+00	2.299810E+00
2.907250E+00	4.196480E+00	2.342140E+00
3.020680E+00	4.268220E+00	2.452050E+00
3.102740E+00	4.323340E+00	2.522560E+00
3.128420E+00	4.369780E+00	2.582480E+00
3.171400E+00	4.395180E+00	2.613540E+00
3.220020E+00	4.432960E+00	2.660200E+00
3.290730E+00	4.519200E+00	2.749940E+00
3.386340E+00	4.535790E+00	2.804620E+00
3.438730E+00	4.564620E+00	2.884380E+00
3.523970E+00	4.548000E+00	2.927520E+00
2.734900E+00	4.107550E+00	2.273350E+00
3.131200E+00	4.433280E+00	2.647120E+00
3.200810E+00	4.495190E+00	2.708460E+00
3.216960E+00	4.543760E+00	2.748320E+00
3.247300E+00	4.563870E+00	2.773910E+00
3.269560E+00	4.591770E+00	2.816450E+00
3.347620E+00	4.579070E+00	2.834600E+00
3.209600E+00	4.579580E+00	2.779270E+00
4.998060E+00	3.056810E+00	3.108230E+00
4.979050E+00	3.009950E+00	3.091670E+00
4.990400E+00	3.064100E+00	3.062420E+00
4.998170E+00	3.131070E+00	3.127240E+00
5.013930E+00	3.240440E+00	3.186930E+00
5.011100E+00	3.321660E+00	3.232570E+00
4.869580E+00	2.609630E+00	2.789850E+00
4.820290E+00	2.543260E+00	2.730870E+00
4.824880E+00	2.590360E+00	2.689860E+00
4.905820E+00	2.691520E+00	2.824450E+00
4.940770E+00	2.827150E+00	2.929880E+00
4.962120E+00	2.957680E+00	3.017140E+00
4.974950E+00	3.423500E+00	3.254620E+00
4.929140E+00	3.507960E+00	3.261560E+00
4.954990E+00	3.492160E+00	3.300450E+00
4.918510E+00	3.542870E+00	3.333200E+00
4.765350E+00	2.480950E+00	2.665600E+00
4.694600E+00	2.429860E+00	2.616020E+00
4.721850E+00	2.473260E+00	2.569210E+00
4.863920E+00	3.612300E+00	3.327570E+00
4.842630E+00	3.660350E+00	3.402450E+00
4.633890E+00	2.351740E+00	2.549040E+00
4.594610E+00	2.287000E+00	2.442560E+00
4.615560E+00	2.347230E+00	2.439410E+00
4.782670E+00	3.710560E+00	3.386110E+00
4.767010E+00	3.751940E+00	3.441980E+00
4.529780E+00	2.194490E+00	2.254920E+00
4.723450E+00	3.802790E+00	3.460510E+00
4.700450E+00	3.854700E+00	3.492290E+00
4.424600E+00	2.082030E+00	2.039680E+00
4.331580E+00	2.000990E+00	1.975390E+00
4.306390E+00	2.037250E+00	1.863180E+00
4.675780E+00	3.900380E+00	3.502340E+00
4.667850E+00	3.953880E+00	3.534050E+00
4.252480E+00	1.942840E+00	1.916740E+00
4.137790E+00	1.879690E+00	1.826990E+00
4.213830E+00	1.950610E+00	1.815550E+00
4.640720E+00	3.997130E+00	3.535050E+00
4.625220E+00	4.042710E+00	3.564440E+00
4.025790E+00	1.922120E+00	1.660570E+00
3.898740E+00	1.823800E+00	1.624040E+00
4.599010E+00	4.088530E+00	3.563410E+00
4.571040E+00	4.158540E+00	3.577370E+00
3.770010E+00	1.949890E+00	1.474940E+00
3.710780E+00	1.851100E+00	1.542150E+00
4.533230E+00	4.219560E+00	3.569370E+00
4.565240E+00	4.202950E+00	3.617230E+00
4.549650E+00	4.231620E+00	3.622650E+00
3.614090E+00	1.835240E+00	1.524440E+00
3.470680E+00	1.859740E+00	1.517820E+00
3.570720E+00	1.915340E+00	1.457200E+00
4.497220E+00	4.249400E+00	3.571480E+00
4.517890E+00	4.266090E+00	3.639500E+00
3.344450E+00	2.062850E+00	1.445460E+00
3.209270E+00	2.032770E+00	1.508310E+00
4.373610E+00	4.231580E+00	3.508570E+00
4.401620E+00	4.261530E+00	3.574110E+00
4.460330E+00	4.270030E+00	3.599380E+00
3.116730E+00	2.262580E+00	1.475200E+00
3.001250E+00	2.242250E+00	1.550270E+00
4.261370E+00	4.215700E+00	3.476310E+00
4.295640E+00	4.247570E+00	3.532890E+00
4.348700E+00	4.253990E+00	3.551510E+00
2.937530E+00	2.476110E+00	1.530000E+00
2.835810E+00	2.448580E+00	1.596190E+00
4.133160E+00	4.252200E+00	3.391570E+00
4.186530E+00	4.241420E+00	3.457160E+00
4.238530E+00	4.245220E+00	3.508150E+00
2.798560E+00	2.696630E+00	1.592180E+00
2.729220E+00	2.605020E+00	1.671850E+00
4.092620E+00	4.320450E+00	3.385220E+00
4.144820E+00	4.316320E+00	3.477720E+00
2.707350E+00	2.754900E+00	1.677190E+00
2.639560E+00	2.728670E+00	1.723210E+00
2.726490E+00	2.887030E+00	1.675510E+00
4.070550E+00	4.365420E+00	3.383270E+00
4.095040E+00	4.364960E+00	3.427010E+00
2.647930E+00	2.859830E+00	1.728650E+00
2.603580E+00	2.817030E+00	1.763030E+00
2.662630E+00	3.046700E+00	1.772750E+00
3.985230E+00	4.437090E+00	3.327530E+00
4.052860E+00	4.404150E+00	3.396860E+00
2.574820E+00	2.924390E+00	1.791850E+00
2.552710E+00	3.127440E+00	1.864390E+00
2.647060E+00	3.275620E+00	1.859650E+00
3.924480E+00	4.479190E+00	3.284150E+00
3.949450E+00	4.511030E+00	3.381230E+00
2.568750E+00	3.297140E+00	1.920620E+00
2.521050E+00	3.238750E+00	1.925830E+00
2.616130E+00	3.515800E+00	1.974100E+00
3.777430E+00	4.525900E+00	3.174090E+00
3.818370E+00	4.556220E+00	3.252080E+00
3.885500E+00	4.534430E+00	3.307720E+00
2.524960E+00	3.360580E+00	1.986460E+00
2.526520E+00	3.518940E+00	2.026220E+00
2.568780E+00	3.621970E+00	2.051210E+00
2.621090E+00	3.804560E+00	2.105900E+00
3.607930E+00	4.598820E+00	3.065670E+00
3.679260E+00	4.581050E+00	3.136270E+00
3.744870E+00	4.571540E+00	3.201780E+00
2.518790E+00	3.656620E+00	2.093040E+00
2.534680E+00	3.810760E+00	2.151230E+00
2.577270E+00	3.897460E+00	2.167520E+00
2.642280E+00	4.018320E+00	2.226330E+00
2.820220E+00	4.214370E+00	2.375010E+00
2.912130E+00	4.270160E+00	2.454780E+00
3.025710E+00	4.349750E+00	2.565130E+00
3.500110E+00	4.628490E+00	2.999020E+00
3.567780E+00	4.646310E+00	3.088380E+00
3.620580E+00	4.666290E+00	3.164860E+00
2.530180E+00	3.922080E+00	2.206460E+00
2.562680E+00	4.033920E+00	2.276070E+00
2.621070E+00	4.091140E+00	2.305600E+00
2.707220E+00	4.158480E+00	2.343580E+00
2.793320E+00	4.257640E+00	2.444850E+00
2.890480E+00	4.323710E+00	2.543320E+00
2.953510E+00	4.387170E+00	2.613470E+00
3.035340E+00	4.443600E+00	2.661010E+00
3.129190E+00	4.537010E+00	2.736460E+00
3.339610E+00	4.658680E+00	2.910570E+00
3.415890E+00	4.689200E+00	2.983320E+00
3.437680E+00	4.718580E+00	3.047860E+00
3.526980E+00	4.692390E+00	3.111310E+00
2.577620E+00	4.126840E+00	2.358520E+00
2.673220E+00	4.235200E+00	2.441660E+00
2.774710E+00	4.307690E+00	2.538540E+00
2.862530E+00	4.380940E+00	2.615820E+00
2.943310E+00	4.453230E+00	2.671410E+00
3.020710E+00	4.507720E+00	2.719500E+00
3.048230E+00	4.565590E+00	2.766480E+00
3.101990E+00	4.597550E+00	2.787980E+00
3.184090E+00	4.632730E+00	2.830380E+00
3.229640E+00	4.703760E+00	2.904590E+00
3.276400E+00	4.737400E+00	2.965160E+00
3.364530E+00	4.724140E+00	2.992240E+00
3.058070E+00	4.635900E+00	2.825670E+00
3.148200E+00	4.711490E+00	2.891400E+00
3.205940E+00	4.740430E+00	2.931110E+00
4.980490E+00	2.710060E+00	3.031090E+00
4.961770E+00	2.662700E+00	2.993220E+00
4.959180E+00	2.727990E+00	2.968120E+00
4.980350E+00	2.852120E+00	3.033990E+00
4.978330E+00	2.776550E+00	3.073690E+00
4.982610E+00	2.941900E+00	3.089300E+00
4.996970E+00	2.880180E+00	3.124360E+00
4.991120E+00	3.012620E+00	3.163970E+00
5.034150E+00	3.127620E+00	3.224860E+00
5.051540E+00	3.247770E+00	3.280000E+00
5.030840E+00	3.342240E+00	3.293320E+00
5.061960E+00	3.307210E+00	3.340810E+00
5.027160E+00	3.389080E+00	3.366210E+00
4.845360E+00	2.514810E+00	2.847680E+00
4.804680E+00	2.448080E+00	2.808520E+00
4.801630E+00	2.485200E+00	2.748660E+00
4.882410E+00	2.602480E+00	2.880990E+00
4.973600E+00	3.477300E+00	3.354930E+00
4.942510E+00	3.535350E+00	3.432250E+00
4.723760E+00	2.395470E+00	2.775490E+00
4.662560E+00	2.361910E+00	2.708670E+00
4.689120E+00	2.402190E+00	2.687190E+00
4.893960E+00	3.600150E+00	3.414820E+00
4.876270E+00	3.650390E+00	3.471190E+00
4.608610E+00	2.273260E+00	2.548090E+00
4.831530E+00	3.717540E+00	3.495770E+00
4.786560E+00	3.770560E+00	3.499390E+00
4.812490E+00	3.763090E+00	3.536460E+00
4.790280E+00	3.800330E+00	3.561950E+00
4.502060E+00	2.157530E+00	2.350660E+00
4.448140E+00	2.059120E+00	2.274690E+00
4.432660E+00	2.077050E+00	2.166920E+00
4.714450E+00	3.874900E+00	3.533000E+00
4.744330E+00	3.848580E+00	3.549340E+00
4.731490E+00	3.886990E+00	3.589320E+00
4.390950E+00	1.984580E+00	2.202460E+00
4.307520E+00	1.914680E+00	2.117260E+00
4.325980E+00	1.947040E+00	2.042080E+00
4.676820E+00	3.971410E+00	3.580100E+00
4.708110E+00	3.939770E+00	3.619870E+00
4.680840E+00	3.988080E+00	3.633420E+00
4.223050E+00	1.842060E+00	2.039370E+00
4.083410E+00	1.779450E+00	1.953180E+00
4.181560E+00	1.853160E+00	1.957740E+00
4.628810E+00	4.056980E+00	3.611210E+00
4.652150E+00	4.029260E+00	3.640590E+00
4.633680E+00	4.074850E+00	3.668640E+00
3.979440E+00	1.775640E+00	1.771400E+00
3.847020E+00	1.702510E+00	1.775620E+00
4.586270E+00	4.174350E+00	3.649440E+00
4.606060E+00	4.125210E+00	3.659220E+00
4.611420E+00	4.169470E+00	3.709650E+00
3.717890E+00	1.766040E+00	1.625570E+00
3.664890E+00	1.691440E+00	1.690050E+00
4.578320E+00	4.232970E+00	3.686710E+00
3.572280E+00	1.676830E+00	1.680840E+00
3.424520E+00	1.696290E+00	1.680580E+00
3.528760E+00	1.737370E+00	1.612890E+00
4.552240E+00	4.288160E+00	3.691830E+00
4.575340E+00	4.291130E+00	3.726480E+00
4.559610E+00	4.314130E+00	3.722320E+00
3.306490E+00	1.843770E+00	1.579900E+00
3.166890E+00	1.826370E+00	1.647550E+00
4.428920E+00	4.294280E+00	3.632040E+00
4.465320E+00	4.322870E+00	3.695900E+00
4.531530E+00	4.318850E+00	3.710100E+00
3.077690E+00	2.019030E+00	1.583620E+00
2.961000E+00	2.008420E+00	1.670240E+00
4.324230E+00	4.276780E+00	3.596820E+00
4.352050E+00	4.308220E+00	3.658950E+00
4.403700E+00	4.316610E+00	3.674850E+00
2.891820E+00	2.221950E+00	1.625880E+00
2.790690E+00	2.195760E+00	1.704750E+00
4.199720E+00	4.288290E+00	3.536070E+00
4.245390E+00	4.306040E+00	3.612330E+00
4.301540E+00	4.303320E+00	3.640380E+00
2.754830E+00	2.409240E+00	1.683840E+00
2.664470E+00	2.378470E+00	1.756290E+00
4.176670E+00	4.320690E+00	3.546620E+00
4.196350E+00	4.327310E+00	3.588700E+00
2.643390E+00	2.573150E+00	1.739050E+00
2.558040E+00	2.542730E+00	1.813520E+00
4.103940E+00	4.414710E+00	3.487570E+00
4.160470E+00	4.364810E+00	3.563550E+00
2.548790E+00	2.752200E+00	1.803400E+00
2.466680E+00	2.672390E+00	1.862400E+00
4.022050E+00	4.471670E+00	3.434530E+00
4.070230E+00	4.500510E+00	3.543310E+00
2.460290E+00	2.793830E+00	1.872520E+00
2.424770E+00	2.747390E+00	1.899730E+00
2.470640E+00	2.948080E+00	1.870610E+00
3.984240E+00	4.516530E+00	3.437460E+00
4.010240E+00	4.526100E+00	3.487040E+00
2.398280E+00	2.841550E+00	1.921070E+00
2.362600E+00	3.034990E+00	1.981190E+00
2.458340E+00	3.192680E+00	1.952720E+00
3.855960E+00	4.576790E+00	3.336370E+00
3.899140E+00	4.593170E+00	3.422410E+00
3.965510E+00	4.555440E+00	3.465760E+00
2.365430E+00	3.238620E+00	2.019250E+00
2.280130E+00	3.188750E+00	2.047000E+00
2.435760E+00	3.447120E+00	2.055820E+00
3.696070E+00	4.642420E+00	3.222550E+00
3.754330E+00	4.647060E+00	3.321580E+00
3.827840E+00	4.618540E+00	3.374230E+00
2.320030E+00	3.353200E+00	2.081920E+00
2.257870E+00	3.295380E+00	2.098800E+00
2.343320E+00	3.521460E+00	2.117210E+00
2.434120E+00	3.735570E+00	2.178260E+00
3.664420E+00	4.683320E+00	3.232390E+00
3.689510E+00	4.689530E+00	3.280480E+00
2.260930E+00	3.442390E+00	2.151730E+00
2.320340E+00	3.621790E+00	2.180840E+00
2.346360E+00	3.756520E+00	2.233820E+00
2.391500E+00	3.845740E+00	2.247250E+00
2.458840E+00	3.973260E+00	2.282940E+00
3.459480E+00	4.764180E+00	3.138090E+00
3.554300E+00	4.740630E+00	3.202650E+00
3.636410E+00	4.722280E+00	3.256090E+00
2.336190E+00	3.899860E+00	2.293410E+00
2.398030E+00	4.032840E+00	2.353480E+00
2.411000E+00	4.098820E+00	2.406890E+00
2.475200E+00	4.111180E+00	2.389710E+00
2.559580E+00	4.215380E+00	2.455920E+00
2.661860E+00	4.293340E+00	2.546990E+00
2.759760E+00	4.369710E+00	2.624800E+00
2.845320E+00	4.454020E+00	2.681800E+00
2.941070E+00	4.544180E+00	2.762230E+00
3.336050E+00	4.790670E+00	3.079510E+00
3.412880E+00	4.813540E+00	3.153770E+00
3.474490E+00	4.823940E+00	3.242340E+00
2.445750E+00	4.181050E+00	2.470490E+00
2.549610E+00	4.283280E+00	2.554820E+00
2.654370E+00	4.361460E+00	2.638570E+00
2.746630E+00	4.446770E+00	2.696010E+00
2.827250E+00	4.507280E+00	2.746880E+00
2.855540E+00	4.560160E+00	2.797210E+00
2.902420E+00	4.594270E+00	2.813800E+00
2.956980E+00	4.645290E+00	2.839960E+00
3.052040E+00	4.722090E+00	2.899740E+00
3.177970E+00	4.778300E+00	2.977450E+00
3.223560E+00	4.835780E+00	3.082180E+00
3.280580E+00	4.881720E+00	3.169090E+00
3.374380E+00	4.858700E+00	3.187950E+00
2.859870E+00	4.632710E+00	2.850470E+00
2.947930E+00	4.724360E+00	2.903840E+00
3.045380E+00	4.787770E+00	2.979160E+00
3.130440E+00	4.844170E+00	3.057760E+00
3.190430E+00	4.888520E+00	3.126880E+00
4.901690E+00	2.508840E+00	3.030840E+00
4.862390E+00	2.460790E+00	2.973920E+00
4.873820E+00	2.519430E+00	2.939040E+00
4.938670E+00	2.607470E+00	2.994990E+00
4.942370E+00	2.576750E+00	3.062950E+00
4.985390E+00	2.678320E+00	3.088180E+00
4.995250E+00	2.797250E+00	3.168560E+00
5.028470E+00	2.901200E+00	3.218030E+00
5.034430E+00	3.017190E+00	3.275030E+00
5.069990E+00	3.122190E+00	3.321160E+00
5.078960E+00	3.223060E+00	3.370860E+00
5.083750E+00	3.308080E+00	3.410200E+00
5.061840E+00	3.385200E+00	3.465560E+00
4.825160E+00	2.413520E+00	2.965750E+00
4.763200E+00	2.388100E+00	2.902190E+00
4.797450E+00	2.419410E+00	2.877490E+00
5.004620E+00	3.466290E+00	3.443310E+00
4.979620E+00	3.525460E+00	3.520090E+00
4.671910E+00	2.349970E+00	2.801920E+00
4.921910E+00	3.598760E+00	3.507540E+00
4.886320E+00	3.658880E+00	3.532800E+00
4.916110E+00	3.628930E+00	3.579880E+00
4.883720E+00	3.689720E+00	3.605490E+00
4.591230E+00	2.237180E+00	2.634530E+00
4.526450E+00	2.154450E+00	2.571020E+00
4.520440E+00	2.154700E+00	2.463870E+00
4.836000E+00	3.753600E+00	3.587410E+00
4.827140E+00	3.792820E+00	3.637770E+00
4.484010E+00	2.085870E+00	2.514430E+00
4.429360E+00	1.998480E+00	2.424010E+00
4.435430E+00	2.031780E+00	2.353710E+00
4.793330E+00	3.851840E+00	3.660850E+00
4.755530E+00	3.902990E+00	3.663470E+00
4.789880E+00	3.901900E+00	3.707320E+00
4.770840E+00	3.942050E+00	3.728070E+00
4.351760E+00	1.911910E+00	2.319320E+00
4.277650E+00	1.829160E+00	2.238060E+00
4.288910E+00	1.867800E+00	2.171920E+00
4.691500E+00	4.015880E+00	3.700540E+00
4.724050E+00	3.985070E+00	3.709330E+00
4.721440E+00	4.022250E+00	3.761360E+00
4.174560E+00	1.766800E+00	2.172690E+00
4.027400E+00	1.689190E+00	2.073500E+00
4.130320E+00	1.769630E+00	2.082450E+00
4.681050E+00	4.055400E+00	3.746650E+00
3.932570E+00	1.673540E+00	1.911020E+00
3.829570E+00	1.629340E+00	1.937360E+00
4.651290E+00	4.121820E+00	3.771510E+00
4.630400E+00	4.201180E+00	3.784650E+00
3.694840E+00	1.592250E+00	1.896530E+00
3.569750E+00	1.560290E+00	1.904150E+00
3.601710E+00	1.593570E+00	1.836890E+00
3.672710E+00	1.631800E+00	1.786440E+00
4.605100E+00	4.267780E+00	3.772080E+00
4.636610E+00	4.241760E+00	3.843820E+00
4.615470E+00	4.289900E+00	3.834630E+00
3.477740E+00	1.618050E+00	1.793890E+00
3.334770E+00	1.592460E+00	1.845410E+00
4.572260E+00	4.331800E+00	3.786980E+00
3.253480E+00	1.685410E+00	1.733140E+00
3.113620E+00	1.677750E+00	1.810340E+00
4.518350E+00	4.358620E+00	3.760220E+00
4.529740E+00	4.392090E+00	3.845480E+00
3.034690E+00	1.824520E+00	1.728290E+00
2.912230E+00	1.818050E+00	1.809920E+00
4.384990E+00	4.346770E+00	3.716130E+00
4.416330E+00	4.377120E+00	3.778160E+00
4.473890E+00	4.384000E+00	3.801300E+00
2.845240E+00	1.993200E+00	1.745450E+00
2.743230E+00	1.977980E+00	1.834370E+00
4.282630E+00	4.336860E+00	3.679650E+00
4.320370E+00	4.376230E+00	3.740020E+00
4.368740E+00	4.376310E+00	3.759700E+00
2.699260E+00	2.175670E+00	1.788070E+00
2.594920E+00	2.149950E+00	1.864520E+00
4.199290E+00	4.382160E+00	3.654280E+00
4.261190E+00	4.377770E+00	3.712110E+00
2.572640E+00	2.349280E+00	1.833020E+00
2.491930E+00	2.322490E+00	1.926310E+00
4.136090E+00	4.447340E+00	3.604180E+00
4.178120E+00	4.471560E+00	3.710250E+00
2.473600E+00	2.508200E+00	1.888940E+00
2.394330E+00	2.480520E+00	1.965530E+00
4.103960E+00	4.497500E+00	3.609130E+00
4.126520E+00	4.501650E+00	3.660460E+00
2.381930E+00	2.674670E+00	1.938060E+00
2.338790E+00	2.584340E+00	1.993130E+00
4.010700E+00	4.581090E+00	3.584940E+00
4.083770E+00	4.536360E+00	3.637110E+00
2.285710E+00	2.683140E+00	2.011090E+00
2.219700E+00	2.834880E+00	2.052520E+00
2.312060E+00	2.848610E+00	1.988370E+00
3.951280E+00	4.605360E+00	3.511140E+00
3.959850E+00	4.630920E+00	3.572410E+00
2.248120E+00	3.014770E+00	2.045300E+00
2.156730E+00	2.984870E+00	2.108800E+00
3.798450E+00	4.662140E+00	3.410450E+00
3.850720E+00	4.684060E+00	3.493460E+00
3.922720E+00	4.653460E+00	3.538060E+00
2.187010E+00	3.210280E+00	2.118090E+00
2.094220E+00	3.116120E+00	2.174230E+00
3.681460E+00	4.738460E+00	3.361170E+00
3.764610E+00	4.710690E+00	3.440010E+00
2.104080E+00	3.249010E+00	2.192220E+00
2.054410E+00	3.196990E+00	2.206760E+00
2.153890E+00	3.423930E+00	2.219340E+00
2.244800E+00	3.670680E+00	2.249920E+00
3.580460E+00	4.786740E+00	3.314310E+00
3.630260E+00	4.817990E+00	3.429270E+00
2.056340E+00	3.307770E+00	2.241770E+00
2.072800E+00	3.476300E+00	2.271560E+00
2.133300E+00	3.592920E+00	2.270100E+00
2.167980E+00	3.732220E+00	2.316310E+00
2.235940E+00	3.879460E+00	2.335590E+00
2.324690E+00	4.056520E+00	2.408340E+00
3.522280E+00	4.829340E+00	3.324220E+00
3.552080E+00	4.839210E+00	3.381260E+00
2.065260E+00	3.641560E+00	2.326160E+00
2.143100E+00	3.853760E+00	2.377860E+00
2.214840E+00	3.978760E+00	2.404290E+00
2.246200E+00	4.065520E+00	2.457840E+00
2.295190E+00	4.117610E+00	2.474200E+00
2.352120E+00	4.179240E+00	2.508200E+00
2.445830E+00	4.269630E+00	2.574130E+00
2.547720E+00	4.354240E+00	2.649810E+00
2.643580E+00	4.440960E+00	2.714010E+00
2.746270E+00	4.531490E+00	2.799180E+00
3.337290E+00	4.897810E+00	3.232310E+00
3.394330E+00	4.910340E+00	3.313520E+00
3.489080E+00	4.870740E+00	3.356760E+00
2.251740E+00	4.152770E+00	2.523890E+00
2.343050E+00	4.260080E+00	2.591860E+00
2.443660E+00	4.341700E+00	2.666610E+00
2.540740E+00	4.430150E+00	2.731480E+00
2.625720E+00	4.494270E+00	2.781340E+00
2.658700E+00	4.544090E+00	2.832630E+00
2.710630E+00	4.575530E+00	2.852060E+00
2.764260E+00	4.630930E+00	2.873230E+00
2.849840E+00	4.720700E+00	2.920130E+00
2.942270E+00	4.786900E+00	2.986790E+00
3.032250E+00	4.844500E+00	3.064380E+00
3.112950E+00	4.902850E+00	3.132600E+00
3.195140E+00	4.942350E+00	3.229800E+00
3.295720E+00	4.929930E+00	3.279210E+00
2.664750E+00	4.611180E+00	2.885840E+00
2.753400E+00	4.708910E+00	2.935960E+00
2.846020E+00	4.781270E+00	3.007470E+00
2.939810E+00	4.842670E+00	3.076490E+00
3.026010E+00	4.902320E+00	3.140690E+00
3.096230E+00	4.939450E+00	3.207250E+00
4.874870E+00	2.463930E+00	3.063070E+00
4.932150E+00	2.531460E+00	3.113750E+00
4.997060E+00	2.614060E+00	3.201010E+00
5.017170E+00	2.722030E+00	3.211350E+00
5.021380E+00	2.818930E+00	3.273600E+00
5.050660E+00	2.914900E+00	3.318880E+00
5.059490E+00	3.018220E+00	3.373820E+00
5.102560E+00	3.114300E+00	3.411070E+00
5.103140E+00	3.211610E+00	3.458080E+00
5.111260E+00	3.299000E+00	3.497690E+00
5.092820E+00	3.372240E+00	3.554010E+00
4.766540E+00	2.376730E+00	2.972500E+00
4.835130E+00	2.411010E+00	3.025000E+00
5.041970E+00	3.453860E+00	3.531420E+00
5.013070E+00	3.508970E+00	3.603870E+00
4.661340E+00	2.320480E+00	2.927400E+00
4.606670E+00	2.239050E+00	2.854140E+00
4.610630E+00	2.236420E+00	2.747590E+00
4.956250E+00	3.573360E+00	3.595760E+00
4.935570E+00	3.629200E+00	3.650480E+00
4.922550E+00	3.690130E+00	3.699830E+00
4.570040E+00	2.191790E+00	2.848860E+00
4.505650E+00	2.093300E+00	2.726480E+00
4.517330E+00	2.132130E+00	2.657710E+00
4.876580E+00	3.754550E+00	3.678470E+00
4.850380E+00	3.808750E+00	3.692560E+00
4.891110E+00	3.796020E+00	3.740320E+00
4.863910E+00	3.841730E+00	3.747690E+00
4.452760E+00	2.013910E+00	2.632470E+00
4.392930E+00	1.921470E+00	2.530020E+00
4.417720E+00	1.955970E+00	2.477880E+00
4.834440E+00	3.901300E+00	3.776970E+00
4.806980E+00	3.951910E+00	3.810140E+00
4.323800E+00	1.834170E+00	2.444910E+00
4.237830E+00	1.771350E+00	2.387870E+00
4.252030E+00	1.802370E+00	2.307510E+00
4.766970E+00	3.993400E+00	3.804990E+00
4.727270E+00	4.042300E+00	3.844010E+00
4.119980E+00	1.706060E+00	2.317380E+00
3.977740E+00	1.606740E+00	2.229750E+00
4.075150E+00	1.683570E+00	2.210420E+00
4.690290E+00	4.078380E+00	3.830740E+00
4.710460E+00	4.072020E+00	3.883440E+00
4.694180E+00	4.108560E+00	3.898890E+00
3.823930E+00	1.601480E+00	2.047440E+00
3.774130E+00	1.549030E+00	2.133480E+00
4.650000E+00	4.204510E+00	3.854870E+00
4.664580E+00	4.166380E+00	3.871070E+00
4.675380E+00	4.224440E+00	3.923610E+00
3.675670E+00	1.509900E+00	2.121040E+00
3.534590E+00	1.488010E+00	2.112690E+00
3.632170E+00	1.528420E+00	2.037240E+00
4.613130E+00	4.331640E+00	3.883920E+00
4.648580E+00	4.281560E+00	3.904870E+00
4.655960E+00	4.333790E+00	3.952100E+00
3.424290E+00	1.534710E+00	1.976260E+00
3.289130E+00	1.499000E+00	2.047200E+00
4.578230E+00	4.381370E+00	3.878220E+00
4.627100E+00	4.398780E+00	3.962500E+00
3.199280E+00	1.575490E+00	1.922050E+00
3.071580E+00	1.561450E+00	2.012190E+00
4.557280E+00	4.411510E+00	3.887800E+00
4.579210E+00	4.423090E+00	3.927380E+00
2.986440E+00	1.667420E+00	1.896710E+00
2.869010E+00	1.654790E+00	1.989930E+00
4.442720E+00	4.404230E+00	3.842450E+00
4.475860E+00	4.428880E+00	3.909330E+00
4.541340E+00	4.434680E+00	3.923020E+00
2.798260E+00	1.802930E+00	1.898670E+00
2.699020E+00	1.789430E+00	1.999360E+00
4.349070E+00	4.404810E+00	3.805920E+00
4.374880E+00	4.428250E+00	3.870200E+00
4.420320E+00	4.424230E+00	3.883690E+00
2.640820E+00	1.958420E+00	1.923290E+00
2.541440E+00	1.931750E+00	2.015590E+00
4.228000E+00	4.435970E+00	3.748070E+00
4.272220E+00	4.447600E+00	3.828050E+00
4.326370E+00	4.434350E+00	3.853410E+00
2.512510E+00	2.128410E+00	1.966320E+00
2.418310E+00	2.100470E+00	2.049240E+00
4.209320E+00	4.472890E+00	3.767130E+00
4.226640E+00	4.478240E+00	3.809930E+00
2.404260E+00	2.302180E+00	2.009250E+00
2.314910E+00	2.272640E+00	2.089460E+00
4.132460E+00	4.564590E+00	3.742090E+00
4.193740E+00	4.513650E+00	3.795690E+00
2.294790E+00	2.484650E+00	2.046020E+00
2.251610E+00	2.382780E+00	2.111420E+00
4.068980E+00	4.584170E+00	3.679960E+00
4.084380E+00	4.612430E+00	3.727820E+00
2.200980E+00	2.489380E+00	2.133930E+00
2.126690E+00	2.641330E+00	2.158500E+00
2.204830E+00	2.658920E+00	2.077920E+00
3.961750E+00	4.682660E+00	3.660220E+00
4.039530E+00	4.633150E+00	3.701830E+00
2.142240E+00	2.808390E+00	2.127840E+00
2.057220E+00	2.779550E+00	2.201760E+00
3.902120E+00	4.697880E+00	3.596400E+00
3.909410E+00	4.726910E+00	3.655520E+00
2.067150E+00	2.948860E+00	2.177800E+00
1.973300E+00	2.914750E+00	2.235670E+00
3.709460E+00	4.781550E+00	3.471170E+00
3.782060E+00	4.772970E+00	3.575400E+00
3.865450E+00	4.739450E+00	3.626410E+00
1.999720E+00	3.123240E+00	2.234030E+00
1.939120E+00	3.018810E+00	2.271350E+00
3.676540E+00	4.821330E+00	3.489150E+00
3.706710E+00	4.819480E+00	3.537750E+00
1.911880E+00	3.143880E+00	2.290500E+00
1.904500E+00	3.278420E+00	2.332180E+00
1.981930E+00	3.379000E+00	2.306960E+00
3.546220E+00	4.900560E+00	3.472090E+00
3.651350E+00	4.856660E+00	3.521580E+00
1.906240E+00	3.419180E+00	2.369150E+00
1.904110E+00	3.564410E+00	2.397920E+00
1.965440E+00	3.599370E+00	2.369880E+00
2.043170E+00	3.804520E+00	2.415490E+00
2.127600E+00	4.007830E+00	2.468880E+00
3.461590E+00	4.923760E+00	3.401870E+00
3.471530E+00	4.950230E+00	3.452540E+00
1.930460E+00	3.724550E+00	2.445980E+00
2.002400E+00	3.913920E+00	2.466980E+00
2.030110E+00	4.013430E+00	2.510990E+00
2.085170E+00	4.070840E+00	2.528790E+00
2.146920E+00	4.140500E+00	2.558630E+00
2.240930E+00	4.243680E+00	2.614180E+00
2.336830E+00	4.332710E+00	2.680960E+00
2.437140E+00	4.416060E+00	2.750340E+00
2.538120E+00	4.518620E+00	2.825180E+00
3.251250E+00	4.964700E+00	3.318020E+00
3.306420E+00	4.984640E+00	3.396190E+00
3.414710E+00	4.967610E+00	3.424760E+00
2.034970E+00	4.106100E+00	2.573030E+00
2.131860E+00	4.224580E+00	2.636040E+00
2.228680E+00	4.318190E+00	2.699840E+00
2.330210E+00	4.404570E+00	2.767140E+00
2.418260E+00	4.472510E+00	2.810980E+00
2.448910E+00	4.525250E+00	2.856420E+00
2.499770E+00	4.558460E+00	2.875900E+00
2.559700E+00	4.610800E+00	2.906230E+00
2.654450E+00	4.698520E+00	2.959110E+00
2.750390E+00	4.770600E+00	3.027260E+00
2.847760E+00	4.839100E+00	3.097020E+00
2.943880E+00	4.900680E+00	3.158710E+00
3.029140E+00	4.941420E+00	3.231480E+00
3.103450E+00	4.976490E+00	3.303170E+00
3.199500E+00	4.994720E+00	3.347270E+00
2.452710E+00	4.588140E+00	2.916070E+00
2.547850E+00	4.689490E+00	2.982140E+00
2.651160E+00	4.768400E+00	3.049150E+00
2.753270E+00	4.829340E+00	3.114540E+00
2.854820E+00	4.895130E+00	3.189290E+00
2.960550E+00	4.944340E+00	3.264060E+00
3.031120E+00	4.968380E+00	3.300300E+00
5.018880E+00	2.583430E+00	3.322640E+00
4.999910E+00	2.551190E+00	3.309320E+00
5.004830E+00	2.574620E+00	3.273510E+00
5.023600E+00	2.625490E+00	3.320110E+00
4.870810E+00	2.433840E+00	3.230400E+00
4.816250E+00	2.389010E+00	3.181480E+00
4.838850E+00	2.417270E+00	3.110640E+00
4.935000E+00	2.508150E+00	3.222020E+00
5.034760E+00	2.728690E+00	3.335310E+00
5.038360E+00	2.842160E+00	3.360530E+00
5.079400E+00	2.915430E+00	3.409070E+00
5.090400E+00	3.015960E+00	3.471390E+00
5.128470E+00	3.113130E+00	3.506170E+00
5.124140E+00	3.206620E+00	3.546420E+00
5.131830E+00	3.290470E+00	3.585360E+00
5.118820E+00	3.363590E+00	3.639120E+00
4.763730E+00	2.360570E+00	3.206370E+00
4.699720E+00	2.338710E+00	3.144270E+00
4.735010E+00	2.360290E+00	3.085170E+00
5.074880E+00	3.442210E+00	3.612290E+00
5.052990E+00	3.495630E+00	3.663420E+00
4.644670E+00	2.271980E+00	3.035960E+00
5.001430E+00	3.566060E+00	3.693560E+00
4.961230E+00	3.638390E+00	3.718970E+00
4.958920E+00	3.678280E+00	3.760860E+00
4.522770E+00	2.096440E+00	2.888620E+00
4.483300E+00	2.022880E+00	2.842090E+00
4.483280E+00	2.034740E+00	2.745580E+00
4.557460E+00	2.157670E+00	2.911190E+00
4.938830E+00	3.744680E+00	3.782880E+00
4.914840E+00	3.814330E+00	3.807440E+00
4.888120E+00	3.858770E+00	3.815780E+00
4.924090E+00	3.841900E+00	3.864430E+00
4.892060E+00	3.887910E+00	3.882960E+00
4.380790E+00	1.843770E+00	2.715220E+00
4.298700E+00	1.773450E+00	2.649410E+00
4.348010E+00	1.824630E+00	2.629180E+00
4.375530E+00	1.880950E+00	2.592890E+00
4.427640E+00	1.912470E+00	2.765780E+00
4.806890E+00	3.971820E+00	3.867120E+00
4.841740E+00	3.936030E+00	3.870620E+00
4.834360E+00	3.970270E+00	3.923220E+00
4.208610E+00	1.734350E+00	2.459230E+00
4.150040E+00	1.688210E+00	2.508400E+00
4.788880E+00	4.010220E+00	3.914740E+00
4.062590E+00	1.618080E+00	2.464660E+00
3.927730E+00	1.547660E+00	2.420720E+00
4.021360E+00	1.602350E+00	2.367760E+00
4.749510E+00	4.070420E+00	3.951830E+00
4.729820E+00	4.120400E+00	3.978530E+00
3.775790E+00	1.524750E+00	2.238850E+00
3.723790E+00	1.469780E+00	2.321990E+00
4.718300E+00	4.173790E+00	3.981890E+00
4.721370E+00	4.237530E+00	4.008160E+00
3.625600E+00	1.434790E+00	2.321120E+00
3.485250E+00	1.402040E+00	2.321600E+00
3.583490E+00	1.453550E+00	2.240480E+00
4.705020E+00	4.295040E+00	4.007150E+00
4.686470E+00	4.377260E+00	4.024610E+00
3.377140E+00	1.440160E+00	2.179350E+00
3.248110E+00	1.398180E+00	2.262710E+00
4.667090E+00	4.422790E+00	4.019420E+00
4.685920E+00	4.426570E+00	4.056630E+00
4.673060E+00	4.445890E+00	4.053290E+00
3.158000E+00	1.472480E+00	2.136000E+00
3.036840E+00	1.438580E+00	2.226650E+00
4.584100E+00	4.471120E+00	4.014130E+00
4.646650E+00	4.452720E+00	4.037440E+00
2.950700E+00	1.536740E+00	2.102170E+00
2.845100E+00	1.513200E+00	2.204830E+00
4.524790E+00	4.466560E+00	3.977330E+00
4.530670E+00	4.487940E+00	4.031410E+00
2.760620E+00	1.631560E+00	2.086960E+00
2.665880E+00	1.609460E+00	2.191800E+00
4.405330E+00	4.452520E+00	3.924680E+00
4.435680E+00	4.469450E+00	3.966190E+00
4.485040E+00	4.488790E+00	4.027180E+00
2.594770E+00	1.760880E+00	2.091300E+00
2.505070E+00	1.731000E+00	2.195830E+00
4.305090E+00	4.469330E+00	3.899080E+00
4.344430E+00	4.500740E+00	3.962260E+00
4.397440E+00	4.486710E+00	3.973360E+00
2.448580E+00	1.902280E+00	2.108270E+00
2.359970E+00	1.871510E+00	2.207380E+00
4.223270E+00	4.538910E+00	3.896720E+00
4.285070E+00	4.512380E+00	3.938380E+00
2.329440E+00	2.077330E+00	2.145770E+00
2.235940E+00	2.036660E+00	2.243050E+00
4.177290E+00	4.563810E+00	3.838300E+00
4.183870E+00	4.588760E+00	3.886550E+00
2.212550E+00	2.281210E+00	2.189030E+00
2.129840E+00	2.175410E+00	2.273050E+00
4.089060E+00	4.657310E+00	3.791570E+00
4.148890E+00	4.620390E+00	3.853070E+00
2.114180E+00	2.313940E+00	2.253690E+00
2.081690E+00	2.261280E+00	2.298550E+00
2.102980E+00	2.469270E+00	2.219640E+00
4.026520E+00	4.697050E+00	3.758180E+00
4.043990E+00	4.744610E+00	3.863130E+00
2.037680E+00	2.361040E+00	2.299050E+00
1.975890E+00	2.549380E+00	2.302710E+00
2.043890E+00	2.635410E+00	2.225030E+00
3.907430E+00	4.790640E+00	3.730560E+00
3.981790E+00	4.764080E+00	3.787300E+00
1.966010E+00	2.745380E+00	2.267990E+00
1.882260E+00	2.707680E+00	2.339240E+00
3.841370E+00	4.787720E+00	3.675470E+00
3.851030E+00	4.821660E+00	3.724440E+00
1.881900E+00	2.921070E+00	2.303970E+00
1.836150E+00	2.809290E+00	2.364330E+00
3.708920E+00	4.865870E+00	3.621680E+00
3.796990E+00	4.836010E+00	3.691990E+00
1.798570E+00	2.930610E+00	2.379930E+00
1.780680E+00	3.066750E+00	2.408100E+00
1.837720E+00	3.174900E+00	2.356740E+00
3.624790E+00	4.907550E+00	3.581340E+00
3.658100E+00	4.957140E+00	3.674350E+00
1.762160E+00	3.216180E+00	2.425340E+00
1.765560E+00	3.375820E+00	2.463860E+00
1.836500E+00	3.472360E+00	2.428150E+00
3.465980E+00	4.991310E+00	3.520870E+00
3.559220E+00	4.967500E+00	3.601060E+00
1.757640E+00	3.520540E+00	2.483930E+00
1.759440E+00	3.656320E+00	2.511620E+00
1.829390E+00	3.695000E+00	2.489690E+00
1.908200E+00	3.938900E+00	2.526170E+00
3.380080E+00	5.015480E+00	3.488970E+00
3.398330E+00	5.063740E+00	3.590180E+00
1.787790E+00	3.790550E+00	2.547950E+00
1.810900E+00	3.939600E+00	2.574210E+00
1.863070E+00	4.008360E+00	2.584500E+00
1.926140E+00	4.087900E+00	2.609210E+00
2.019200E+00	4.205720E+00	2.655060E+00
2.114310E+00	4.300890E+00	2.714070E+00
2.210260E+00	4.393790E+00	2.786410E+00
2.333020E+00	4.499070E+00	2.848600E+00
3.129220E+00	5.017370E+00	3.384030E+00
3.194580E+00	5.045750E+00	3.441710E+00
3.299850E+00	5.049720E+00	3.523240E+00
1.812870E+00	4.043230E+00	2.630080E+00
1.906570E+00	4.181700E+00	2.679260E+00
2.004670E+00	4.287900E+00	2.733520E+00
2.093270E+00	4.358900E+00	2.776800E+00
2.134360E+00	4.419490E+00	2.826290E+00
2.215840E+00	4.466000E+00	2.847520E+00
2.250830E+00	4.527060E+00	2.887430E+00
2.336550E+00	4.586230E+00	2.930960E+00
2.427270E+00	4.676430E+00	2.999620E+00
2.537020E+00	4.779350E+00	3.083350E+00
2.665820E+00	4.826090E+00	3.130770E+00
2.753630E+00	4.881410E+00	3.205220E+00
2.868880E+00	4.948970E+00	3.309910E+00
3.023120E+00	5.003170E+00	3.375460E+00
2.913520E+00	5.008440E+00	3.415880E+00
3.110670E+00	5.036920E+00	3.431300E+00
2.138950E+00	4.493620E+00	2.884600E+00
2.230770E+00	4.584340E+00	2.944310E+00
2.317950E+00	4.645590E+00	2.987550E+00
2.354250E+00	4.706280E+00	3.032470E+00
2.426990E+00	4.746330E+00	3.060640E+00
2.452640E+00	4.788920E+00	3.105310E+00
2.501530E+00	4.832870E+00	3.164180E+00
2.633050E+00	4.867020E+00	3.212910E+00
2.747300E+00	4.923830E+00	3.303520E+00
2.816880E+00	4.972800E+00	3.376050E+00
2.362140E+00	4.773500E+00	3.094970E+00
2.432420E+00	4.810400E+00	3.137700E+00
4.987410E+00	2.530780E+00	3.414310E+00
4.957400E+00	2.504140E+00	3.395470E+00
4.972500E+00	2.520450E+00	3.344980E+00
5.017290E+00	2.586840E+00	3.396360E+00
5.038010E+00	2.665450E+00	3.398800E+00
5.043010E+00	2.656580E+00	3.473140E+00
5.059050E+00	2.734760E+00	3.479010E+00
4.835240E+00	2.398850E+00	3.285590E+00
4.899170E+00	2.471350E+00	3.358560E+00
5.058780E+00	2.828590E+00	3.445360E+00
5.102900E+00	2.920050E+00	3.510130E+00
5.114840E+00	3.030790E+00	3.589960E+00
5.144870E+00	3.131450E+00	3.589230E+00
5.139030E+00	3.206010E+00	3.633280E+00
5.154540E+00	3.285650E+00	3.669430E+00
5.150850E+00	3.352730E+00	3.725870E+00
4.697830E+00	2.321850E+00	3.234430E+00
4.774220E+00	2.365630E+00	3.314070E+00
5.106070E+00	3.440470E+00	3.699940E+00
5.067950E+00	3.508260E+00	3.721920E+00
5.105080E+00	3.481130E+00	3.767980E+00
5.069070E+00	3.546880E+00	3.796500E+00
4.567550E+00	2.079760E+00	3.157190E+00
4.531500E+00	2.026200E+00	3.111590E+00
4.550470E+00	2.078500E+00	3.083890E+00
4.559320E+00	2.123590E+00	3.014690E+00
4.591200E+00	2.135290E+00	3.169300E+00
4.604630E+00	2.203340E+00	3.041550E+00
4.631650E+00	2.228940E+00	3.169800E+00
5.005470E+00	3.627960E+00	3.787620E+00
4.979340E+00	3.687190E+00	3.811850E+00
5.016300E+00	3.666140E+00	3.853070E+00
4.992250E+00	3.718980E+00	3.868250E+00
4.483730E+00	1.943870E+00	3.015310E+00
4.425170E+00	1.856680E+00	2.963190E+00
4.415990E+00	1.875430E+00	2.834930E+00
4.502670E+00	2.000680E+00	2.961490E+00
4.969590E+00	3.792840E+00	3.895660E+00
4.944450E+00	3.853200E+00	3.919780E+00
4.934610E+00	3.893040E+00	3.972180E+00
4.360200E+00	1.788700E+00	2.908660E+00
4.261980E+00	1.726220E+00	2.856110E+00
4.329190E+00	1.784120E+00	2.795520E+00
4.880490E+00	3.938310E+00	3.949290E+00
4.852160E+00	3.993910E+00	4.005920E+00
4.146920E+00	1.665300E+00	2.613080E+00
4.104860E+00	1.615000E+00	2.701160E+00
4.806310E+00	4.037710E+00	3.991750E+00
4.828790E+00	4.032070E+00	4.035570E+00
4.807010E+00	4.068070E+00	4.055670E+00
4.004310E+00	1.543770E+00	2.687620E+00
3.866310E+00	1.489320E+00	2.606490E+00
3.971150E+00	1.544810E+00	2.566410E+00
4.741740E+00	4.142560E+00	4.017350E+00
4.765450E+00	4.115050E+00	4.037360E+00
4.762540E+00	4.160390E+00	4.070300E+00
3.729310E+00	1.439990E+00	2.436310E+00
3.706550E+00	1.392770E+00	2.579780E+00
4.736820E+00	4.262210E+00	4.050370E+00
4.763140E+00	4.226750E+00	4.092440E+00
4.756120E+00	4.290050E+00	4.103780E+00
3.560110E+00	1.350450E+00	2.546790E+00
3.418020E+00	1.306300E+00	2.534890E+00
3.535840E+00	1.368760E+00	2.462730E+00
4.708160E+00	4.410600E+00	4.091510E+00
4.745080E+00	4.359200E+00	4.121310E+00
4.738110E+00	4.429270E+00	4.151340E+00
3.332240E+00	1.339940E+00	2.393780E+00
3.205310E+00	1.297900E+00	2.482290E+00
4.681410E+00	4.469890E+00	4.130400E+00
3.122940E+00	1.354130E+00	2.350960E+00
3.010940E+00	1.317220E+00	2.446860E+00
4.628880E+00	4.484570E+00	4.084410E+00
4.634720E+00	4.504030E+00	4.136790E+00
2.928760E+00	1.401440E+00	2.322120E+00
2.829180E+00	1.368490E+00	2.426470E+00
4.527470E+00	4.512440E+00	4.117860E+00
4.595390E+00	4.510010E+00	4.125520E+00
2.746480E+00	1.477230E+00	2.305650E+00
2.656120E+00	1.447130E+00	2.412720E+00
4.424540E+00	4.524110E+00	4.083080E+00
4.471590E+00	4.520030E+00	4.114220E+00
2.569840E+00	1.573250E+00	2.291330E+00
2.482900E+00	1.540490E+00	2.399710E+00
4.382730E+00	4.525310E+00	4.038460E+00
4.384770E+00	4.548040E+00	4.096130E+00
2.411760E+00	1.692410E+00	2.292200E+00
2.324740E+00	1.660000E+00	2.406350E+00
4.264370E+00	4.560770E+00	3.975080E+00
4.299010E+00	4.582630E+00	4.050720E+00
4.354690E+00	4.556620E+00	4.078380E+00
2.265400E+00	1.832170E+00	2.306610E+00
2.173720E+00	1.798080E+00	2.422790E+00
4.185570E+00	4.643210E+00	3.939920E+00
4.239790E+00	4.616780E+00	4.004970E+00
2.144870E+00	1.995140E+00	2.339460E+00
2.047110E+00	1.958790E+00	2.446860E+00
4.118290E+00	4.707730E+00	3.907910E+00
4.161310E+00	4.731450E+00	3.982070E+00
2.030460E+00	2.183510E+00	2.369910E+00
1.937870E+00	2.100230E+00	2.476620E+00
4.078710E+00	4.764900E+00	3.927990E+00
4.111820E+00	4.802430E+00	3.997140E+00
1.926660E+00	2.223510E+00	2.444000E+00
1.882700E+00	2.179750E+00	2.489580E+00
1.925830E+00	2.375930E+00	2.392190E+00
3.947650E+00	4.815810E+00	3.821110E+00
3.981100E+00	4.844180E+00	3.907380E+00
4.046370E+00	4.820210E+00	3.952670E+00
1.853620E+00	2.284170E+00	2.482850E+00
1.803020E+00	2.474900E+00	2.468600E+00
1.872620E+00	2.559240E+00	2.384480E+00
3.844030E+00	4.874080E+00	3.786420E+00
3.912790E+00	4.866620E+00	3.855970E+00
1.788890E+00	2.711260E+00	2.423210E+00
1.740050E+00	2.594780E+00	2.489630E+00
3.752340E+00	4.926880E+00	3.733190E+00
3.794110E+00	4.963070E+00	3.846520E+00
1.693050E+00	2.720440E+00	2.502810E+00
1.649340E+00	2.850770E+00	2.505750E+00
1.715910E+00	2.961820E+00	2.452130E+00
3.702720E+00	4.975740E+00	3.736610E+00
3.728140E+00	4.988970E+00	3.787030E+00
1.623900E+00	2.996860E+00	2.520760E+00
1.584900E+00	3.187500E+00	2.537200E+00
1.685240E+00	3.272370E+00	2.491130E+00
3.489040E+00	5.044800E+00	3.632440E+00
3.578810E+00	5.030760E+00	3.698580E+00
3.666590E+00	5.018470E+00	3.757320E+00
1.626730E+00	3.356340E+00	2.546990E+00
1.581340E+00	3.299830E+00	2.568180E+00
1.676780E+00	3.587650E+00	2.541090E+00
3.445220E+00	5.094400E+00	3.653780E+00
3.493970E+00	5.122240E+00	3.729350E+00
1.582770E+00	3.432250E+00	2.581690E+00
1.591280E+00	3.597560E+00	2.592720E+00
1.637870E+00	3.702200E+00	2.593730E+00
1.705780E+00	3.860020E+00	2.605670E+00
3.204610E+00	5.098150E+00	3.553640E+00
3.301900E+00	5.113750E+00	3.621250E+00
3.394940E+00	5.133750E+00	3.676840E+00
1.586920E+00	3.751290E+00	2.642770E+00
1.629970E+00	3.923170E+00	2.653280E+00
1.633210E+00	3.999030E+00	2.683060E+00
1.701250E+00	4.019900E+00	2.663100E+00
1.789850E+00	4.149860E+00	2.703940E+00
1.891010E+00	4.267420E+00	2.755080E+00
2.001640E+00	4.387680E+00	2.823060E+00
2.994650E+00	5.035960E+00	3.453080E+00
3.086560E+00	5.063920E+00	3.502720E+00
3.135710E+00	5.122790E+00	3.587540E+00
3.198870E+00	5.167840E+00	3.636900E+00
1.666090E+00	4.098620E+00	2.726910E+00
1.771590E+00	4.242060E+00	2.773730E+00
1.870020E+00	4.330250E+00	2.814070E+00
1.903620E+00	4.393050E+00	2.856940E+00
1.958000E+00	4.431830E+00	2.873460E+00
2.017820E+00	4.484100E+00	2.899270E+00
2.106180E+00	4.576290E+00	2.960190E+00
2.233290E+00	4.679330E+00	3.029800E+00
2.548370E+00	4.897150E+00	3.288240E+00
2.665840E+00	4.922260E+00	3.321040E+00
2.737930E+00	4.963940E+00	3.382760E+00
2.817720E+00	5.009430E+00	3.464100E+00
2.953700E+00	5.061080E+00	3.522380E+00
3.058510E+00	5.119240E+00	3.598910E+00
3.124080E+00	5.153430E+00	3.626350E+00
1.905510E+00	4.460530E+00	2.911180E+00
1.989570E+00	4.539520E+00	2.950900E+00
2.023950E+00	4.602190E+00	2.994760E+00
2.107870E+00	4.647810E+00	3.022360E+00
2.143210E+00	4.712230E+00	3.069280E+00
2.233670E+00	4.800240E+00	3.145080E+00
2.410420E+00	4.843440E+00	3.200760E+00
2.447230E+00	4.902550E+00	3.307390E+00
2.523190E+00	4.955020E+00	3.401350E+00
2.650620E+00	4.961370E+00	3.406330E+00
2.731620E+00	4.987070E+00	3.444610E+00
2.029460E+00	4.674120E+00	3.057560E+00
2.110640E+00	4.754490E+00	3.111390E+00
2.132700E+00	4.800610E+00	3.163480E+00
2.178010E+00	4.830330E+00	3.198720E+00
2.219780E+00	4.874300E+00	3.272650E+00
2.337620E+00	4.888320E+00	3.285930E+00
2.414680E+00	4.933780E+00	3.366710E+00
2.118140E+00	4.838930E+00	3.227640E+00
4.955980E+00	2.511460E+00	3.475370E+00
5.002120E+00	2.555210E+00	3.473210E+00
5.022820E+00	2.612710E+00	3.531610E+00
5.049500E+00	2.689900E+00	3.559860E+00
5.071300E+00	2.757340E+00	3.582460E+00
5.130300E+00	2.906880E+00	3.649520E+00
5.106580E+00	2.873990E+00	3.631870E+00
5.123950E+00	2.926880E+00	3.601590E+00
5.129510E+00	2.980650E+00	3.635570E+00
5.147580E+00	2.946060E+00	3.668480E+00
5.141300E+00	3.019660E+00	3.683860E+00
4.833450E+00	2.404020E+00	3.433470E+00
4.893220E+00	2.468520E+00	3.503450E+00
5.079460E+00	2.838470E+00	3.558730E+00
5.182570E+00	3.117570E+00	3.685950E+00
5.163510E+00	3.214000E+00	3.707450E+00
5.177700E+00	3.276460E+00	3.755390E+00
5.176070E+00	3.339880E+00	3.815360E+00
4.566680E+00	2.005570E+00	3.409360E+00
4.535470E+00	1.958940E+00	3.371270E+00
4.558020E+00	2.012600E+00	3.327040E+00
4.579540E+00	2.081380E+00	3.266640E+00
4.591960E+00	2.060360E+00	3.425650E+00
4.635660E+00	2.197060E+00	3.307590E+00
4.633070E+00	2.160190E+00	3.446510E+00
4.672570E+00	2.278210E+00	3.319080E+00
4.677980E+00	2.259280E+00	3.451000E+00
4.732010E+00	2.339740E+00	3.413010E+00
5.141260E+00	3.417200E+00	3.791140E+00
5.130950E+00	3.484430E+00	3.840190E+00
5.119770E+00	3.548420E+00	3.889610E+00
4.485990E+00	1.891520E+00	3.323790E+00
4.430650E+00	1.838480E+00	3.253880E+00
4.461230E+00	1.869710E+00	3.201660E+00
4.503010E+00	1.943830E+00	3.187180E+00
5.065520E+00	3.614160E+00	3.870400E+00
5.057150E+00	3.683900E+00	3.922160E+00
5.025810E+00	3.743940E+00	3.931640E+00
5.067390E+00	3.728350E+00	3.976430E+00
5.041730E+00	3.782950E+00	3.997970E+00
4.394600E+00	1.816570E+00	3.065660E+00
4.353820E+00	1.772730E+00	3.236950E+00
4.987680E+00	3.844230E+00	3.984350E+00
4.972260E+00	3.886350E+00	4.056740E+00
4.266990E+00	1.714650E+00	3.187250E+00
4.190260E+00	1.668700E+00	3.077360E+00
4.276130E+00	1.726010E+00	3.039200E+00
4.915780E+00	3.937390E+00	4.037080E+00
4.897410E+00	3.977120E+00	4.107230E+00
4.125180E+00	1.618050E+00	2.861630E+00
4.062300E+00	1.564590E+00	3.021260E+00
4.851170E+00	4.024970E+00	4.090650E+00
4.843260E+00	4.063740E+00	4.136770E+00
3.919720E+00	1.502110E+00	2.766450E+00
4.814840E+00	4.124910E+00	4.148270E+00
4.791020E+00	4.181210E+00	4.138600E+00
4.821000E+00	4.180970E+00	4.184130E+00
4.818320E+00	4.222710E+00	4.187000E+00
3.742170E+00	1.391930E+00	2.725420E+00
3.631340E+00	1.339080E+00	2.778550E+00
3.585490E+00	1.340260E+00	2.632900E+00
4.782170E+00	4.323630E+00	4.157840E+00
4.818680E+00	4.293610E+00	4.199180E+00
4.812240E+00	4.363020E+00	4.212420E+00
3.497130E+00	1.279180E+00	2.823870E+00
3.330700E+00	1.236980E+00	2.767030E+00
3.453870E+00	1.282160E+00	2.680760E+00
4.750580E+00	4.481020E+00	4.201930E+00
4.803400E+00	4.439200E+00	4.231640E+00
4.790550E+00	4.513530E+00	4.285470E+00
3.271520E+00	1.255020E+00	2.617720E+00
3.142370E+00	1.214580E+00	2.709690E+00
4.722350E+00	4.502520E+00	4.197310E+00
4.744020E+00	4.520170E+00	4.246060E+00
3.081630E+00	1.251900E+00	2.574320E+00
2.967580E+00	1.222640E+00	2.680130E+00
4.634420E+00	4.543460E+00	4.221020E+00
4.702250E+00	4.528950E+00	4.233440E+00
2.904000E+00	1.281810E+00	2.549560E+00
2.796990E+00	1.251710E+00	2.660350E+00
4.575610E+00	4.542120E+00	4.188540E+00
4.584670E+00	4.566340E+00	4.242530E+00
2.730940E+00	1.332450E+00	2.532720E+00
2.630690E+00	1.306800E+00	2.644390E+00
4.454150E+00	4.539750E+00	4.145770E+00
4.484640E+00	4.551890E+00	4.185700E+00
4.539020E+00	4.570680E+00	4.239910E+00
2.559800E+00	1.411840E+00	2.520520E+00
2.463940E+00	1.383800E+00	2.633820E+00
4.387140E+00	4.595810E+00	4.178180E+00
4.443570E+00	4.571250E+00	4.191630E+00
2.393730E+00	1.510010E+00	2.513790E+00
2.305010E+00	1.485510E+00	2.626070E+00
4.336610E+00	4.600210E+00	4.137070E+00
4.347370E+00	4.632970E+00	4.191110E+00
2.227210E+00	1.618130E+00	2.529950E+00
2.211100E+00	1.553140E+00	2.619150E+00
4.203080E+00	4.708000E+00	4.033580E+00
4.247670E+00	4.686480E+00	4.116830E+00
4.307900E+00	4.656850E+00	4.178160E+00
2.148110E+00	1.615190E+00	2.611360E+00
2.074190E+00	1.758850E+00	2.542950E+00
4.161750E+00	4.781620E+00	4.044260E+00
4.191750E+00	4.779860E+00	4.115090E+00
1.943510E+00	1.932780E+00	2.556270E+00
4.135920E+00	4.822880E+00	4.053150E+00
4.151490E+00	4.829830E+00	4.097620E+00
1.824960E+00	2.127040E+00	2.562500E+00
4.019230E+00	4.881990E+00	3.976200E+00
4.055130E+00	4.911350E+00	4.052070E+00
4.116420E+00	4.866230E+00	4.086540E+00
1.708780E+00	2.266200E+00	2.637530E+00
1.773310E+00	2.329270E+00	2.542640E+00
3.864090E+00	4.932920E+00	3.891140E+00
3.927650E+00	4.971740E+00	3.964220E+00
3.995680E+00	4.951320E+00	4.004990E+00
1.689660E+00	2.502470E+00	2.568380E+00
1.613140E+00	2.390190E+00	2.673500E+00
3.834910E+00	4.972930E+00	3.906190E+00
3.862360E+00	4.990370E+00	3.942230E+00
1.594810E+00	2.534670E+00	2.636900E+00
1.567880E+00	2.471400E+00	2.690010E+00
1.590620E+00	2.744730E+00	2.581490E+00
3.715420E+00	5.050860E+00	3.860570E+00
3.805910E+00	5.022940E+00	3.925100E+00
1.533660E+00	2.582100E+00	2.673470E+00
1.511720E+00	2.732030E+00	2.654770E+00
1.520230E+00	2.831240E+00	2.615260E+00
1.531460E+00	2.988570E+00	2.592700E+00
3.600520E+00	5.092140E+00	3.807150E+00
3.654100E+00	5.145880E+00	3.919600E+00
1.465240E+00	2.856970E+00	2.661410E+00
1.433060E+00	3.078430E+00	2.667880E+00
1.516440E+00	3.243470E+00	2.600290E+00
3.535990E+00	5.142140E+00	3.807890E+00
3.565160E+00	5.160640E+00	3.865530E+00
1.440350E+00	3.271630E+00	2.664270E+00
1.379780E+00	3.201020E+00	2.689910E+00
1.496370E+00	3.498260E+00	2.644020E+00
3.302990E+00	5.186360E+00	3.711430E+00
3.404240E+00	5.197590E+00	3.774850E+00
3.494560E+00	5.191110E+00	3.834770E+00
1.377080E+00	3.370200E+00	2.716830E+00
1.414520E+00	3.571040E+00	2.700640E+00
1.408680E+00	3.673960E+00	2.722100E+00
1.481500E+00	3.709820E+00	2.694680E+00
1.554720E+00	3.933760E+00	2.704200E+00
3.205460E+00	5.231780E+00	3.728370E+00
3.296390E+00	5.260540E+00	3.836190E+00
1.430220E+00	3.821870E+00	2.754660E+00
1.486120E+00	3.985070E+00	2.761990E+00
1.496250E+00	4.058090E+00	2.793940E+00
1.564030E+00	4.078840E+00	2.769300E+00
1.652560E+00	4.213420E+00	2.800060E+00
1.777760E+00	4.351980E+00	2.856410E+00
2.848770E+00	5.062330E+00	3.561880E+00
2.947570E+00	5.145990E+00	3.647310E+00
3.101080E+00	5.188600E+00	3.678910E+00
3.130370E+00	5.245260E+00	3.759330E+00
3.187240E+00	5.275410E+00	3.809440E+00
1.525250E+00	4.156880E+00	2.830900E+00
1.631910E+00	4.299900E+00	2.873210E+00
1.708140E+00	4.388490E+00	2.910880E+00
1.717650E+00	4.433260E+00	2.944590E+00
1.790690E+00	4.450070E+00	2.933910E+00
1.893620E+00	4.563680E+00	2.998860E+00
2.619420E+00	4.984730E+00	3.475490E+00
2.718830E+00	5.020000E+00	3.523650E+00
2.804840E+00	5.096270E+00	3.627670E+00
2.853640E+00	5.158110E+00	3.702250E+00
2.920500E+00	5.222160E+00	3.780730E+00
3.036460E+00	5.234750E+00	3.765160E+00
3.118230E+00	5.276690E+00	3.826410E+00
1.748480E+00	4.492290E+00	2.982120E+00
1.790140E+00	4.569520E+00	3.028900E+00
1.846160E+00	4.611020E+00	3.048730E+00
1.911100E+00	4.664610E+00	3.079490E+00
2.011920E+00	4.771210E+00	3.148220E+00
2.288090E+00	4.913250E+00	3.330170E+00
2.342440E+00	4.939790E+00	3.380300E+00
2.427690E+00	4.979550E+00	3.472920E+00
2.578800E+00	5.019220E+00	3.546950E+00
2.692150E+00	5.077290E+00	3.631910E+00
2.769200E+00	5.139490E+00	3.704910E+00
2.827600E+00	5.192340E+00	3.773490E+00
1.798130E+00	4.639660E+00	3.090300E+00
1.888970E+00	4.722020E+00	3.140480E+00
1.924780E+00	4.779460E+00	3.192520E+00
1.977770E+00	4.811880E+00	3.212020E+00
2.032120E+00	4.843710E+00	3.248310E+00
2.116790E+00	4.896980E+00	3.333660E+00
2.253100E+00	4.941660E+00	3.389650E+00
2.337440E+00	4.967840E+00	3.446040E+00
1.942650E+00	4.833440E+00	3.265950E+00
2.021330E+00	4.877170E+00	3.308970E+00
4.986680E+00	2.555870E+00	3.551390E+00
5.031500E+00	2.653830E+00	3.622000E+00
4.996130E+00	2.596620E+00	3.637340E+00
5.067940E+00	2.717200E+00	3.672100E+00
5.090390E+00	2.809360E+00	3.646720E+00
5.099880E+00	2.787320E+00	3.724500E+00
5.127550E+00	2.875440E+00	3.712900E+00
5.173740E+00	2.968640E+00	3.757460E+00
5.177080E+00	3.053210E+00	3.751950E+00
5.188850E+00	3.032350E+00	3.816730E+00
5.225320E+00	3.106210E+00	3.813300E+00
4.792460E+00	2.386600E+00	3.653450E+00
4.760730E+00	2.364000E+00	3.632970E+00
4.787410E+00	2.374980E+00	3.556590E+00
4.844120E+00	2.432490E+00	3.612900E+00
4.919940E+00	2.521440E+00	3.639950E+00
5.191660E+00	3.192850E+00	3.784170E+00
5.202820E+00	3.268590E+00	3.841680E+00
5.211000E+00	3.326760E+00	3.882560E+00
4.512400E+00	1.917340E+00	3.610920E+00
4.481760E+00	1.881710E+00	3.573340E+00
4.506240E+00	1.912050E+00	3.480870E+00
4.557570E+00	1.997350E+00	3.542520E+00
4.617520E+00	2.105870E+00	3.582280E+00
4.670890E+00	2.216010E+00	3.625560E+00
4.720850E+00	2.322500E+00	3.588530E+00
5.179390E+00	3.409000E+00	3.897540E+00
5.159420E+00	3.493900E+00	3.911340E+00
5.160270E+00	3.537460E+00	3.953290E+00
4.427120E+00	1.839750E+00	3.484840E+00
5.134170E+00	3.611130E+00	3.971340E+00
5.102400E+00	3.685970E+00	3.993800E+00
5.095260E+00	3.728520E+00	4.040900E+00
5.080230E+00	3.778430E+00	4.094990E+00
4.332090E+00	1.759300E+00	3.434510E+00
4.275880E+00	1.720240E+00	3.417440E+00
4.289950E+00	1.728940E+00	3.309290E+00
5.028410E+00	3.834290E+00	4.072460E+00
5.009520E+00	3.881490E+00	4.141460E+00
4.191180E+00	1.675900E+00	3.327540E+00
4.950410E+00	3.928120E+00	4.124270E+00
4.937520E+00	3.969370E+00	4.174830E+00
4.056710E+00	1.563120E+00	3.245050E+00
3.954050E+00	1.505320E+00	3.186860E+00
3.993130E+00	1.523530E+00	3.090490E+00
4.902940E+00	4.030350E+00	4.194790E+00
4.864130E+00	4.082640E+00	4.190230E+00
4.894000E+00	4.078540E+00	4.232500E+00
4.878330E+00	4.117690E+00	4.239460E+00
3.853770E+00	1.452420E+00	2.954820E+00
3.821350E+00	1.426730E+00	3.199310E+00
4.868960E+00	4.194320E+00	4.257420E+00
4.855430E+00	4.255220E+00	4.245280E+00
4.881920E+00	4.252300E+00	4.291390E+00
4.878350E+00	4.293630E+00	4.294710E+00
3.686930E+00	1.344720E+00	3.149560E+00
3.595630E+00	1.314100E+00	3.089480E+00
3.647540E+00	1.335480E+00	2.976190E+00
4.842200E+00	4.404000E+00	4.265300E+00
4.869740E+00	4.364960E+00	4.308510E+00
4.857380E+00	4.438820E+00	4.318900E+00
3.435310E+00	1.247940E+00	2.997430E+00
4.821470E+00	4.526730E+00	4.327580E+00
4.835190E+00	4.499730E+00	4.329950E+00
4.827950E+00	4.530630E+00	4.356210E+00
3.205240E+00	1.194820E+00	2.864200E+00
4.731550E+00	4.552640E+00	4.338590E+00
4.799930E+00	4.539720E+00	4.354060E+00
3.021330E+00	1.181050E+00	2.813270E+00
4.679960E+00	4.560660E+00	4.294380E+00
4.682110E+00	4.575940E+00	4.351410E+00
2.850240E+00	1.195020E+00	2.789200E+00
4.583450E+00	4.593010E+00	4.327240E+00
4.645340E+00	4.581930E+00	4.338340E+00
2.686660E+00	1.229750E+00	2.772250E+00
4.477030E+00	4.609940E+00	4.296880E+00
4.527000E+00	4.604950E+00	4.325050E+00
2.521830E+00	1.284800E+00	2.760270E+00
4.432360E+00	4.614020E+00	4.253460E+00
4.437470E+00	4.637360E+00	4.309480E+00
2.357660E+00	1.373010E+00	2.754300E+00
4.354610E+00	4.686860E+00	4.274130E+00
4.408020E+00	4.651810E+00	4.292470E+00
2.172060E+00	1.507420E+00	2.722550E+00
4.271960E+00	4.724740E+00	4.206110E+00
4.301540E+00	4.724510E+00	4.257540E+00
2.006310E+00	1.622160E+00	2.755780E+00
2.070450E+00	1.652930E+00	2.656140E+00
4.227390E+00	4.787510E+00	4.197200E+00
1.964970E+00	1.767650E+00	2.652050E+00
1.888110E+00	1.742310E+00	2.749130E+00
4.158770E+00	4.897230E+00	4.189140E+00
1.843080E+00	1.902200E+00	2.671280E+00
1.763720E+00	1.812170E+00	2.821520E+00
4.097140E+00	4.927300E+00	4.133500E+00
4.107000E+00	4.965310E+00	4.178030E+00
1.728180E+00	2.049580E+00	2.707930E+00
1.642870E+00	2.004360E+00	2.830070E+00
3.964970E+00	5.012760E+00	4.039340E+00
3.996360E+00	5.040080E+00	4.121880E+00
4.065480E+00	4.990760E+00	4.155300E+00
1.626730E+00	2.207470E+00	2.746110E+00
1.546430E+00	2.163250E+00	2.846890E+00
3.855290E+00	5.063870E+00	4.010800E+00
3.925920E+00	5.064740E+00	4.076190E+00
1.529830E+00	2.386840E+00	2.760210E+00
1.494620E+00	2.272240E+00	2.856600E+00
3.757170E+00	5.117720E+00	3.968420E+00
3.799430E+00	5.155760E+00	4.082960E+00
1.448830E+00	2.390670E+00	2.859770E+00
1.377570E+00	2.549630E+00	2.874670E+00
1.446780E+00	2.635800E+00	2.748620E+00
3.706580E+00	5.165820E+00	3.976990E+00
3.734010E+00	5.181220E+00	4.029800E+00
1.361080E+00	2.726810E+00	2.813500E+00
1.303390E+00	2.693160E+00	2.899190E+00
1.379390E+00	2.878700E+00	2.736930E+00
3.555570E+00	5.240910E+00	3.957050E+00
3.670470E+00	5.205060E+00	4.008580E+00
1.288900E+00	2.871780E+00	2.818210E+00
1.220110E+00	2.835600E+00	2.910180E+00
1.306830E+00	3.112890E+00	2.748360E+00
3.422540E+00	5.259110E+00	3.885220E+00
3.451620E+00	5.301510E+00	3.970780E+00
1.218200E+00	2.996990E+00	2.853230E+00
1.174250E+00	2.934560E+00	2.915860E+00
1.193450E+00	3.169540E+00	2.825250E+00
1.262680E+00	3.343180E+00	2.786480E+00
1.324560E+00	3.598010E+00	2.754310E+00
3.354750E+00	5.286970E+00	3.902820E+00
3.386420E+00	5.305560E+00	3.949010E+00
1.148670E+00	3.053420E+00	2.908330E+00
1.128550E+00	3.210830E+00	2.886620E+00
1.181710E+00	3.320920E+00	2.850080E+00
1.207870E+00	3.491430E+00	2.826880E+00
1.241640E+00	3.656240E+00	2.822410E+00
1.319240E+00	3.802840E+00	2.812490E+00
1.405870E+00	4.002760E+00	2.812170E+00
3.183680E+00	5.329960E+00	3.916760E+00
3.312580E+00	5.317860E+00	3.942780E+00
1.111740E+00	3.399370E+00	2.916510E+00
1.158920E+00	3.616400E+00	2.881650E+00
1.223560E+00	3.773710E+00	2.873550E+00
1.283540E+00	3.938660E+00	2.862650E+00
1.345870E+00	4.052470E+00	2.877010E+00
1.354970E+00	4.115410E+00	2.907650E+00
1.420260E+00	4.136320E+00	2.877970E+00
1.509650E+00	4.261640E+00	2.906420E+00
1.631020E+00	4.399720E+00	2.955420E+00
2.989590E+00	5.263740E+00	3.822060E+00
3.055980E+00	5.296660E+00	3.873250E+00
3.089430E+00	5.339170E+00	3.945750E+00
1.378230E+00	4.205830E+00	2.940490E+00
1.489010E+00	4.342830E+00	2.981660E+00
1.570480E+00	4.439110E+00	3.017720E+00
1.578460E+00	4.487050E+00	3.051950E+00
1.674410E+00	4.525810E+00	3.039140E+00
2.466140E+00	5.054810E+00	3.617810E+00
2.594960E+00	5.082110E+00	3.657490E+00
2.676980E+00	5.131780E+00	3.732660E+00
2.755490E+00	5.191220E+00	3.804070E+00
2.832950E+00	5.269620E+00	3.892100E+00
2.956210E+00	5.301030E+00	3.894480E+00
3.031100E+00	5.340550E+00	3.950470E+00
1.591960E+00	4.542800E+00	3.090530E+00
1.613620E+00	4.601570E+00	3.134320E+00
1.686180E+00	4.622970E+00	3.117240E+00
1.799140E+00	4.741290E+00	3.199020E+00
2.159520E+00	4.976570E+00	3.481860E+00
2.326110E+00	5.004540E+00	3.532560E+00
2.363910E+00	5.060500E+00	3.641220E+00
2.418040E+00	5.101220E+00	3.714800E+00
2.550920E+00	5.134670E+00	3.752780E+00
2.664320E+00	5.195240E+00	3.837850E+00
2.734470E+00	5.250810E+00	3.889110E+00
1.650150E+00	4.665420E+00	3.182340E+00
1.700660E+00	4.743750E+00	3.246380E+00
1.761810E+00	4.788850E+00	3.268230E+00
1.843100E+00	4.837870E+00	3.310830E+00
1.991400E+00	4.915850E+00	3.386460E+00
2.051930E+00	4.984350E+00	3.504890E+00
2.113230E+00	5.025080E+00	3.582260E+00
2.253030E+00	5.053760E+00	3.623760E+00
2.338350E+00	5.086280E+00	3.688170E+00
1.715320E+00	4.817680E+00	3.325250E+00
1.848890E+00	4.911770E+00	3.423070E+00
1.966350E+00	4.977670E+00	3.505480E+00
2.034070E+00	5.010080E+00	3.556620E+00
5.027550E+00	2.645240E+00	3.699690E+00
5.086890E+00	2.733630E+00	3.777390E+00
5.042860E+00	2.670620E+00	3.785630E+00
5.115130E+00	2.798360E+00	3.811760E+00
5.154450E+00	2.887930E+00	3.833140E+00
5.215560E+00	2.961410E+00	3.859110E+00
5.228360E+00	3.038930E+00	3.891950E+00
5.286630E+00	3.107080E+00	3.921360E+00
4.577650E+00	2.019550E+00	3.850090E+00
4.560180E+00	1.993530E+00	3.809280E+00
4.590280E+00	2.037200E+00	3.728190E+00
4.640750E+00	2.131410E+00	3.722100E+00
4.612390E+00	2.078970E+00	3.844090E+00
4.665820E+00	2.186730E+00	3.736490E+00
4.652020E+00	2.156280E+00	3.832630E+00
4.681750E+00	2.226960E+00	3.783240E+00
4.754340E+00	2.348590E+00	3.724380E+00
4.812120E+00	2.396850E+00	3.732380E+00
4.858490E+00	2.451510E+00	3.770630E+00
4.903480E+00	2.523050E+00	3.814210E+00
4.981530E+00	2.590220E+00	3.773640E+00
5.239730E+00	3.187840E+00	3.882530E+00
5.253150E+00	3.273960E+00	3.933220E+00
5.237420E+00	3.343180E+00	3.939220E+00
5.268310E+00	3.319540E+00	3.989430E+00
5.243060E+00	3.386920E+00	4.008910E+00
4.461390E+00	1.868820E+00	3.717960E+00
4.527860E+00	1.951990E+00	3.754290E+00
4.707070E+00	2.286280E+00	3.712050E+00
5.196230E+00	3.481020E+00	3.987170E+00
5.178140E+00	3.547390E+00	4.010920E+00
5.202600E+00	3.519240E+00	4.058030E+00
5.184120E+00	3.585050E+00	4.080840E+00
4.380490E+00	1.805400E+00	3.719240E+00
4.326160E+00	1.762980E+00	3.707630E+00
4.346840E+00	1.779790E+00	3.591520E+00
5.142610E+00	3.665410E+00	4.059250E+00
5.132650E+00	3.720770E+00	4.119730E+00
5.123380E+00	3.775460E+00	4.176800E+00
4.262220E+00	1.719220E+00	3.626200E+00
5.069410E+00	3.830670E+00	4.156180E+00
5.054570E+00	3.878640E+00	4.223300E+00
4.144070E+00	1.656790E+00	3.592260E+00
4.076430E+00	1.598100E+00	3.573990E+00
4.095870E+00	1.604200E+00	3.436880E+00
4.991250E+00	3.933900E+00	4.212260E+00
4.956680E+00	3.983970E+00	4.228490E+00
4.992070E+00	3.968440E+00	4.275580E+00
4.962660E+00	4.014610E+00	4.281780E+00
3.984470E+00	1.524620E+00	3.474210E+00
[truncated: 21,888 more rows]
