# Supplementary material for: A New MRI-Based Model of Heart Function with Coupled Hemodynamics and Application to Normal and Diseased Canine Left Ventricles
Source: Front Bioeng Biotechnol. 2015 Sep 23;3:140. doi: 10.3389/fbioe.2015.00140 (PMC4585083; doi:10.3389/fbioe.2015.00140)
Supplement: Supplementary file 7 [file Data_Sheet_7.ZIP › Case3_HF_SR_Systole/nodes/case3_systole_time_0.4100.csv]

4.180480E+00	3.622220E+00	2.355270E+00
4.123040E+00	3.605350E+00	2.279600E+00
4.149660E+00	3.653780E+00	2.351720E+00
4.143710E+00	3.699450E+00	2.391790E+00
4.202090E+00	3.670620E+00	2.434140E+00
4.166910E+00	3.735140E+00	2.465210E+00
4.093350E+00	3.686400E+00	2.327870E+00
4.031530E+00	3.672820E+00	2.240560E+00
4.093940E+00	3.758600E+00	2.412920E+00
4.080100E+00	3.829680E+00	2.472040E+00
4.136330E+00	3.791590E+00	2.517490E+00
4.105300E+00	3.835040E+00	2.532760E+00
4.029580E+00	3.744810E+00	2.308370E+00
3.987750E+00	3.722170E+00	2.240460E+00
4.009910E+00	3.832970E+00	2.386460E+00
4.047520E+00	3.862510E+00	2.456540E+00
4.065050E+00	3.873280E+00	2.516770E+00
3.959240E+00	3.773170E+00	2.276850E+00
3.935280E+00	3.827280E+00	2.325030E+00
3.950790E+00	3.857210E+00	2.360520E+00
3.956560E+00	3.884760E+00	2.394940E+00
4.018120E+00	3.885510E+00	2.447180E+00
3.910200E+00	3.859150E+00	2.340180E+00
4.398170E+00	3.357930E+00	2.367960E+00
4.354720E+00	3.336180E+00	2.267520E+00
4.361630E+00	3.405940E+00	2.356870E+00
4.344930E+00	3.480320E+00	2.427770E+00
4.413650E+00	3.403160E+00	2.436480E+00
4.333960E+00	3.565200E+00	2.540820E+00
4.412300E+00	3.476400E+00	2.552250E+00
4.332290E+00	3.637670E+00	2.636110E+00
4.417390E+00	3.573850E+00	2.683810E+00
4.369000E+00	3.653270E+00	2.726850E+00
4.288150E+00	3.445020E+00	2.288500E+00
4.261440E+00	3.381870E+00	2.158080E+00
4.238960E+00	3.568040E+00	2.382020E+00
4.271070E+00	3.647230E+00	2.536900E+00
4.289050E+00	3.683300E+00	2.617840E+00
4.315810E+00	3.701160E+00	2.702680E+00
4.182590E+00	3.379380E+00	2.083250E+00
4.111080E+00	3.348050E+00	1.972030E+00
4.122000E+00	3.418710E+00	2.068350E+00
4.158100E+00	3.479200E+00	2.180740E+00
4.223250E+00	3.738960E+00	2.599860E+00
4.212440E+00	3.798850E+00	2.708720E+00
4.280410E+00	3.756350E+00	2.765130E+00
4.237180E+00	3.804520E+00	2.798410E+00
4.058800E+00	3.452140E+00	2.040260E+00
4.019390E+00	3.399810E+00	1.936620E+00
4.014910E+00	3.570230E+00	2.134910E+00
4.129500E+00	3.833690E+00	2.622680E+00
4.179290E+00	3.844760E+00	2.754860E+00
3.951840E+00	3.467930E+00	1.977230E+00
3.870460E+00	3.595090E+00	2.062910E+00
3.930750E+00	3.687560E+00	2.189930E+00
4.064970E+00	3.908730E+00	2.596390E+00
4.114480E+00	3.907540E+00	2.715060E+00
3.845940E+00	3.697650E+00	2.139810E+00
3.812320E+00	3.665140E+00	2.075810E+00
3.864990E+00	3.803400E+00	2.249880E+00
3.990700E+00	3.928550E+00	2.486640E+00
4.020390E+00	3.985890E+00	2.638170E+00
4.052540E+00	4.000280E+00	2.733030E+00
4.092520E+00	3.962430E+00	2.776960E+00
4.062370E+00	4.009790E+00	2.806510E+00
3.784200E+00	3.737710E+00	2.114160E+00
3.756240E+00	3.842610E+00	2.194220E+00
3.816380E+00	3.877300E+00	2.265120E+00
3.869990E+00	3.910650E+00	2.356930E+00
3.904150E+00	3.988510E+00	2.485490E+00
3.914470E+00	4.039510E+00	2.580840E+00
3.967990E+00	4.045680E+00	2.659310E+00
4.018860E+00	4.031130E+00	2.723100E+00
3.776990E+00	3.925400E+00	2.268540E+00
3.718990E+00	3.904130E+00	2.220240E+00
3.797700E+00	4.003080E+00	2.358590E+00
3.832560E+00	4.067440E+00	2.483950E+00
3.873860E+00	4.079350E+00	2.567350E+00
3.905140E+00	4.087180E+00	2.650740E+00
3.712560E+00	3.964610E+00	2.259510E+00
3.720470E+00	4.028500E+00	2.326610E+00
3.763820E+00	4.060460E+00	2.395260E+00
3.765560E+00	4.096350E+00	2.436500E+00
3.781460E+00	4.124280E+00	2.490290E+00
3.841480E+00	4.116620E+00	2.566130E+00
3.708590E+00	4.079720E+00	2.392000E+00
3.740460E+00	4.116480E+00	2.445900E+00
4.647820E+00	3.409770E+00	2.752190E+00
4.614320E+00	3.375000E+00	2.679160E+00
4.602170E+00	3.434770E+00	2.707430E+00
4.599110E+00	3.478360E+00	2.760640E+00
4.556080E+00	3.236640E+00	2.449560E+00
4.532730E+00	3.178380E+00	2.358100E+00
4.463170E+00	3.299120E+00	2.407290E+00
4.475030E+00	3.391280E+00	2.523040E+00
4.558430E+00	3.315140E+00	2.559040E+00
4.527420E+00	3.465650E+00	2.662990E+00
4.494360E+00	3.548130E+00	2.722450E+00
4.541150E+00	3.545740E+00	2.774840E+00
4.480980E+00	3.591220E+00	2.777320E+00
4.488970E+00	3.126580E+00	2.260020E+00
4.444960E+00	3.103070E+00	2.123090E+00
4.430370E+00	3.217340E+00	2.243470E+00
4.360400E+00	3.694200E+00	2.789900E+00
4.419940E+00	3.648800E+00	2.811730E+00
4.387760E+00	3.695790E+00	2.847780E+00
4.365720E+00	3.092640E+00	1.964020E+00
4.283830E+00	3.047670E+00	1.819590E+00
4.282630E+00	3.156710E+00	1.919160E+00
4.297410E+00	3.250180E+00	2.046700E+00
4.326370E+00	3.722690E+00	2.779140E+00
4.345380E+00	3.728260E+00	2.851380E+00
4.168370E+00	3.214090E+00	1.869250E+00
4.104050E+00	3.130830E+00	1.722780E+00
4.223800E+00	3.836650E+00	2.857920E+00
4.296680E+00	3.783000E+00	2.900520E+00
4.261980E+00	3.835380E+00	2.942900E+00
3.988280E+00	3.137500E+00	1.667330E+00
3.889840E+00	3.106370E+00	1.572510E+00
3.907140E+00	3.199980E+00	1.673520E+00
3.960180E+00	3.301070E+00	1.796890E+00
4.167670E+00	3.885260E+00	2.820150E+00
4.213590E+00	3.875930E+00	2.914970E+00
3.825680E+00	3.246740E+00	1.651140E+00
3.786920E+00	3.193570E+00	1.551930E+00
3.776920E+00	3.378520E+00	1.738260E+00
3.825100E+00	3.481970E+00	1.903980E+00
4.132840E+00	3.922010E+00	2.795860E+00
4.154580E+00	3.927830E+00	2.875410E+00
3.715300E+00	3.276530E+00	1.598800E+00
3.638880E+00	3.429340E+00	1.713370E+00
3.722940E+00	3.495760E+00	1.828410E+00
3.749610E+00	3.621180E+00	1.985010E+00
4.082300E+00	4.007060E+00	2.867230E+00
4.106390E+00	3.981540E+00	2.880930E+00
4.093570E+00	4.007370E+00	2.901250E+00
3.647190E+00	3.560140E+00	1.836640E+00
3.584760E+00	3.517950E+00	1.759230E+00
3.637760E+00	3.668610E+00	1.955390E+00
3.693230E+00	3.753270E+00	2.069570E+00
3.969130E+00	4.072590E+00	2.719700E+00
4.018470E+00	4.055570E+00	2.799280E+00
4.066400E+00	4.026750E+00	2.876690E+00
3.569220E+00	3.611310E+00	1.817860E+00
3.568100E+00	3.706520E+00	1.937350E+00
3.620560E+00	3.770860E+00	2.018970E+00
3.649360E+00	3.883020E+00	2.156680E+00
3.935790E+00	4.099080E+00	2.716910E+00
3.956380E+00	4.105560E+00	2.786960E+00
3.559470E+00	3.812700E+00	2.007370E+00
3.568900E+00	3.909600E+00	2.111860E+00
3.602170E+00	3.955410E+00	2.178990E+00
3.645530E+00	4.019060E+00	2.260560E+00
3.788830E+00	4.161640E+00	2.571830E+00
3.853390E+00	4.145460E+00	2.665380E+00
3.906440E+00	4.122390E+00	2.720730E+00
3.554810E+00	3.995480E+00	2.192020E+00
3.595910E+00	4.073020E+00	2.283090E+00
3.598380E+00	4.109710E+00	2.343660E+00
3.643270E+00	4.097330E+00	2.367960E+00
3.709710E+00	4.141960E+00	2.477540E+00
3.736290E+00	4.188090E+00	2.581310E+00
3.790930E+00	4.206580E+00	2.690540E+00
3.617950E+00	4.151670E+00	2.428620E+00
3.675960E+00	4.198090E+00	2.540070E+00
3.715590E+00	4.218060E+00	2.637300E+00
4.740630E+00	3.315070E+00	2.776370E+00
4.732510E+00	3.263720E+00	2.735100E+00
4.680310E+00	3.332100E+00	2.738760E+00
4.720380E+00	3.374690E+00	2.804070E+00
4.697260E+00	2.998920E+00	2.497860E+00
4.662780E+00	2.946480E+00	2.408460E+00
4.658230E+00	3.034050E+00	2.455000E+00
4.619520E+00	3.160800E+00	2.505670E+00
4.706280E+00	3.067680E+00	2.564970E+00
4.652640E+00	3.271660E+00	2.655170E+00
4.713280E+00	3.176970E+00	2.655360E+00
4.604030E+00	3.536740E+00	2.850100E+00
4.668640E+00	3.461590E+00	2.834660E+00
4.609760E+00	3.576290E+00	2.911170E+00
4.677100E+00	3.535880E+00	2.945340E+00
4.623610E+00	3.610950E+00	2.977650E+00
4.622700E+00	2.897580E+00	2.276300E+00
4.601070E+00	2.826480E+00	2.136720E+00
4.577640E+00	2.914730E+00	2.172860E+00
4.576880E+00	3.031050E+00	2.292760E+00
4.533230E+00	3.621510E+00	2.892350E+00
4.514280E+00	3.691730E+00	2.981020E+00
4.590880E+00	3.670540E+00	3.023800E+00
4.547200E+00	3.715570E+00	3.050530E+00
4.532580E+00	2.768810E+00	1.963460E+00
4.461220E+00	2.689570E+00	1.813560E+00
4.477360E+00	2.799110E+00	1.865450E+00
4.484130E+00	2.922000E+00	1.990620E+00
4.424570E+00	3.703430E+00	2.921480E+00
4.477210E+00	3.734880E+00	3.022380E+00
4.374080E+00	2.852590E+00	1.771260E+00
4.291680E+00	2.748540E+00	1.645830E+00
4.361580E+00	3.745320E+00	2.922130E+00
4.387040E+00	3.767070E+00	3.001060E+00
4.165600E+00	2.737860E+00	1.527310E+00
4.038600E+00	2.693150E+00	1.446160E+00
4.071090E+00	2.813840E+00	1.484630E+00
4.125940E+00	2.935660E+00	1.584750E+00
4.264820E+00	3.870220E+00	2.996860E+00
4.320320E+00	3.828900E+00	3.023410E+00
4.301990E+00	3.869700E+00	3.053640E+00
3.935170E+00	2.910890E+00	1.477760E+00
3.812760E+00	2.825790E+00	1.361420E+00
4.214550E+00	3.915730E+00	2.973000E+00
4.272320E+00	3.906630E+00	3.052720E+00
3.725390E+00	3.086560E+00	1.486190E+00
3.610920E+00	2.968100E+00	1.386910E+00
4.161260E+00	3.958590E+00	2.949130E+00
4.210740E+00	3.958050E+00	3.031670E+00
3.556950E+00	3.147490E+00	1.475370E+00
3.454250E+00	3.089490E+00	1.430150E+00
3.587840E+00	3.294550E+00	1.559400E+00
4.116390E+00	4.010960E+00	2.973160E+00
3.459180E+00	3.267660E+00	1.517710E+00
3.346120E+00	3.227630E+00	1.493120E+00
3.498680E+00	3.465690E+00	1.678470E+00
4.030820E+00	4.076000E+00	2.899890E+00
4.072680E+00	4.072720E+00	2.995200E+00
3.370860E+00	3.379700E+00	1.568180E+00
3.299470E+00	3.311250E+00	1.542980E+00
3.374120E+00	3.519010E+00	1.696910E+00
3.471290E+00	3.680790E+00	1.849500E+00
3.960660E+00	4.141280E+00	2.882890E+00
4.022260E+00	4.128480E+00	2.969130E+00
3.283510E+00	3.417250E+00	1.599620E+00
3.293450E+00	3.535580E+00	1.707500E+00
3.359820E+00	3.640770E+00	1.771400E+00
3.376670E+00	3.751120E+00	1.887580E+00
3.475190E+00	3.877880E+00	2.023790E+00
3.881740E+00	4.173900E+00	2.793630E+00
3.919840E+00	4.178910E+00	2.884830E+00
3.954790E+00	4.192370E+00	2.963850E+00
3.285820E+00	3.660670E+00	1.784650E+00
3.307520E+00	3.776550E+00	1.899900E+00
3.374710E+00	3.851450E+00	1.964520E+00
3.408550E+00	3.938050E+00	2.050100E+00
3.469530E+00	3.995210E+00	2.172070E+00
3.537730E+00	4.098720E+00	2.300530E+00
3.824620E+00	4.222610E+00	2.775460E+00
3.833860E+00	4.243250E+00	2.852530E+00
3.888700E+00	4.214410E+00	2.901590E+00
3.313540E+00	3.901180E+00	1.987710E+00
3.391500E+00	4.006950E+00	2.145400E+00
3.453300E+00	4.069750E+00	2.233140E+00
3.474870E+00	4.120640E+00	2.306780E+00
3.509370E+00	4.138440E+00	2.361840E+00
3.549240E+00	4.171290E+00	2.423930E+00
3.610820E+00	4.219580E+00	2.516260E+00
3.659910E+00	4.238590E+00	2.626280E+00
3.713350E+00	4.262430E+00	2.727420E+00
3.781770E+00	4.255350E+00	2.780770E+00
3.475030E+00	4.168610E+00	2.400050E+00
3.537860E+00	4.234870E+00	2.504520E+00
3.599260E+00	4.267110E+00	2.606240E+00
3.644710E+00	4.280480E+00	2.686030E+00
4.813870E+00	2.913630E+00	2.618260E+00
4.784830E+00	2.840070E+00	2.525790E+00
4.746650E+00	2.957920E+00	2.552660E+00
4.776580E+00	3.088420E+00	2.669280E+00
4.829680E+00	2.999270E+00	2.685030E+00
4.784250E+00	3.194330E+00	2.732930E+00
4.839740E+00	3.126760E+00	2.765440E+00
4.804390E+00	3.290470E+00	2.829310E+00
4.755980E+00	3.439100E+00	2.904050E+00
4.831520E+00	3.392390E+00	2.936330E+00
4.751960E+00	3.506710E+00	2.971740E+00
4.823830E+00	3.483850E+00	3.009990E+00
4.758400E+00	3.552330E+00	3.029670E+00
4.719910E+00	2.771800E+00	2.435220E+00
4.675670E+00	2.704600E+00	2.332540E+00
4.684630E+00	2.817750E+00	2.352670E+00
4.643280E+00	3.641450E+00	3.041120E+00
4.704900E+00	3.611090E+00	3.067550E+00
4.657970E+00	3.665350E+00	3.106010E+00
4.646120E+00	2.628230E+00	2.204810E+00
4.608120E+00	2.553010E+00	2.065740E+00
4.608970E+00	2.676270E+00	2.085300E+00
4.530010E+00	3.748770E+00	3.102710E+00
4.611960E+00	3.716010E+00	3.137650E+00
4.572020E+00	3.761330E+00	3.173220E+00
4.528250E+00	2.482400E+00	1.938820E+00
4.439690E+00	2.424370E+00	1.791130E+00
4.508390E+00	2.547980E+00	1.867230E+00
4.460840E+00	3.771590E+00	3.079330E+00
4.502240E+00	3.791250E+00	3.160680E+00
4.293290E+00	2.575590E+00	1.616010E+00
4.244100E+00	2.417490E+00	1.592320E+00
4.406080E+00	3.813220E+00	3.109980E+00
4.405820E+00	3.849510E+00	3.154620E+00
4.457430E+00	3.841340E+00	3.188070E+00
4.421610E+00	3.878210E+00	3.188720E+00
4.140350E+00	2.371300E+00	1.501280E+00
3.994310E+00	2.431520E+00	1.424370E+00
4.098480E+00	2.501430E+00	1.468320E+00
4.348470E+00	3.881150E+00	3.126640E+00
4.346270E+00	3.950580E+00	3.181200E+00
4.410630E+00	3.928740E+00	3.209630E+00
4.394360E+00	3.967850E+00	3.222760E+00
3.905580E+00	2.595510E+00	1.346780E+00
3.820180E+00	2.438700E+00	1.284960E+00
4.279720E+00	3.947370E+00	3.117250E+00
4.289660E+00	3.992440E+00	3.178190E+00
4.359800E+00	3.997400E+00	3.229660E+00
3.699240E+00	2.720050E+00	1.300810E+00
3.561020E+00	2.649740E+00	1.287100E+00
4.205390E+00	4.005650E+00	3.115950E+00
4.253370E+00	4.021510E+00	3.181220E+00
4.297970E+00	4.047240E+00	3.241040E+00
3.488600E+00	2.885980E+00	1.355980E+00
3.359400E+00	2.824690E+00	1.351580E+00
4.119770E+00	4.049610E+00	3.075110E+00
4.164710E+00	4.052110E+00	3.147860E+00
4.220310E+00	4.048240E+00	3.193190E+00
3.328680E+00	3.050460E+00	1.409820E+00
3.211440E+00	2.994100E+00	1.430330E+00
4.071440E+00	4.110070E+00	3.054210E+00
4.116840E+00	4.093770E+00	3.136770E+00
3.226330E+00	3.235370E+00	1.522630E+00
3.118690E+00	3.127360E+00	1.517220E+00
4.022480E+00	4.172090E+00	3.035810E+00
4.070460E+00	4.154820E+00	3.119050E+00
3.125360E+00	3.273590E+00	1.557390E+00
3.078720E+00	3.211260E+00	1.554600E+00
3.188580E+00	3.465210E+00	1.677630E+00
3.984110E+00	4.207970E+00	3.033410E+00
4.015430E+00	4.220670E+00	3.110640E+00
3.079260E+00	3.316780E+00	1.614570E+00
3.097960E+00	3.463780E+00	1.708770E+00
3.139950E+00	3.561600E+00	1.754840E+00
3.200280E+00	3.720240E+00	1.857890E+00
3.860500E+00	4.251580E+00	2.919250E+00
3.892300E+00	4.261920E+00	2.986510E+00
3.949920E+00	4.240430E+00	3.042430E+00
3.089020E+00	3.590210E+00	1.787100E+00
3.110000E+00	3.733430E+00	1.888910E+00
3.155650E+00	3.805510E+00	1.933780E+00
3.211250E+00	3.899840E+00	1.982870E+00
3.301990E+00	4.008060E+00	2.125880E+00
3.392880E+00	4.114490E+00	2.252980E+00
3.745540E+00	4.281830E+00	2.795760E+00
3.768820E+00	4.299910E+00	2.860650E+00
3.831600E+00	4.290840E+00	2.932250E+00
3.105660E+00	3.865390E+00	1.968880E+00
3.199670E+00	4.000400E+00	2.102840E+00
3.284790E+00	4.100320E+00	2.218130E+00
3.343040E+00	4.154960E+00	2.307880E+00
3.349460E+00	4.182440E+00	2.368730E+00
3.399040E+00	4.180610E+00	2.381540E+00
3.452260E+00	4.244490E+00	2.486030E+00
3.523760E+00	4.298420E+00	2.611310E+00
3.599690E+00	4.308620E+00	2.676780E+00
3.645930E+00	4.330800E+00	2.754390E+00
3.712790E+00	4.306850E+00	2.809730E+00
3.368110E+00	4.223370E+00	2.432340E+00
3.399930E+00	4.280670E+00	2.504190E+00
3.449950E+00	4.300220E+00	2.560410E+00
3.466590E+00	4.329640E+00	2.620800E+00
3.502800E+00	4.359010E+00	2.680320E+00
3.570870E+00	4.348160E+00	2.702900E+00
3.407080E+00	4.329160E+00	2.583730E+00
3.451630E+00	4.355790E+00	2.646440E+00
4.908860E+00	2.992790E+00	2.848480E+00
4.902970E+00	2.932870E+00	2.803310E+00
4.890200E+00	3.023670E+00	2.791820E+00
4.878100E+00	3.172080E+00	2.868820E+00
4.919500E+00	3.068840E+00	2.893050E+00
4.874340E+00	3.303310E+00	2.943110E+00
4.920570E+00	3.199940E+00	2.967610E+00
4.878310E+00	3.404210E+00	3.004870E+00
4.933690E+00	3.323450E+00	3.048780E+00
4.878610E+00	3.456500E+00	3.043740E+00
4.906920E+00	3.422600E+00	3.065730E+00
4.881700E+00	3.488800E+00	3.110080E+00
4.818800E+00	2.761320E+00	2.607230E+00
4.783440E+00	2.672520E+00	2.516950E+00
4.758570E+00	2.745980E+00	2.500950E+00
4.859370E+00	2.866590E+00	2.674560E+00
4.768680E+00	3.585510E+00	3.087790E+00
4.815940E+00	3.552200E+00	3.102700E+00
4.784280E+00	3.606410E+00	3.151560E+00
4.717270E+00	2.603410E+00	2.430670E+00
4.654890E+00	2.533610E+00	2.328310E+00
4.679790E+00	2.611450E+00	2.321110E+00
4.670140E+00	3.690610E+00	3.166180E+00
4.728390E+00	3.663800E+00	3.195500E+00
4.684010E+00	3.717830E+00	3.221110E+00
4.618160E+00	2.438010E+00	2.189990E+00
4.578310E+00	2.350570E+00	2.071970E+00
4.592110E+00	2.445150E+00	2.054700E+00
4.572210E+00	3.793320E+00	3.220710E+00
4.644110E+00	3.766360E+00	3.251230E+00
4.607820E+00	3.814890E+00	3.286620E+00
4.475470E+00	2.266800E+00	1.970930E+00
4.392670E+00	2.225480E+00	1.815860E+00
4.469520E+00	2.324590E+00	1.883140E+00
4.538710E+00	3.839480E+00	3.244020E+00
4.550720E+00	3.876960E+00	3.284810E+00
4.594630E+00	3.856160E+00	3.325590E+00
4.569400E+00	3.900790E+00	3.329260E+00
4.282720E+00	2.296230E+00	1.660530E+00
4.244770E+00	2.148350E+00	1.683010E+00
4.499130E+00	3.908530E+00	3.261710E+00
4.518950E+00	3.964390E+00	3.306510E+00
4.561650E+00	3.945890E+00	3.353880E+00
4.539700E+00	3.993500E+00	3.354930E+00
4.054910E+00	2.277610E+00	1.486660E+00
4.457980E+00	3.992560E+00	3.282710E+00
4.458340E+00	4.063160E+00	3.338920E+00
4.527500E+00	4.039750E+00	3.383040E+00
4.507750E+00	4.086960E+00	3.395120E+00
3.867120E+00	2.245220E+00	1.372330E+00
3.732840E+00	2.279750E+00	1.324360E+00
3.773460E+00	2.341360E+00	1.302060E+00
4.383610E+00	4.043980E+00	3.284120E+00
4.398330E+00	4.093820E+00	3.336110E+00
4.459790E+00	4.114070E+00	3.386140E+00
3.645080E+00	2.428170E+00	1.285070E+00
3.554630E+00	2.313380E+00	1.310730E+00
4.345800E+00	4.081960E+00	3.298200E+00
4.353580E+00	4.114570E+00	3.340830E+00
4.395820E+00	4.148370E+00	3.403700E+00
3.436400E+00	2.586940E+00	1.314270E+00
3.302550E+00	2.541720E+00	1.357720E+00
4.171110E+00	4.092080E+00	3.206190E+00
4.236950E+00	4.097650E+00	3.264580E+00
4.302080E+00	4.111300E+00	3.318640E+00
4.335340E+00	4.141580E+00	3.376860E+00
3.237510E+00	2.772450E+00	1.383580E+00
3.114220E+00	2.730460E+00	1.411490E+00
4.119520E+00	4.143510E+00	3.198170E+00
4.173490E+00	4.149530E+00	3.294400E+00
3.100010E+00	2.941860E+00	1.457190E+00
3.011190E+00	2.896590E+00	1.512650E+00
4.072710E+00	4.196440E+00	3.178500E+00
4.108530E+00	4.197720E+00	3.249820E+00
3.027430E+00	3.123020E+00	1.564660E+00
2.960390E+00	3.005180E+00	1.552050E+00
4.045620E+00	4.229790E+00	3.174170E+00
4.066850E+00	4.232310E+00	3.215960E+00
2.937170E+00	3.125840E+00	1.619610E+00
2.906120E+00	3.279960E+00	1.711230E+00
3.012780E+00	3.366950E+00	1.715300E+00
3.921690E+00	4.275380E+00	3.054290E+00
3.954530E+00	4.286160E+00	3.121330E+00
4.025100E+00	4.262930E+00	3.188490E+00
2.941610E+00	3.437550E+00	1.779350E+00
2.895220E+00	3.377520E+00	1.781440E+00
3.003840E+00	3.644730E+00	1.872440E+00
3.785040E+00	4.353380E+00	2.951930E+00
3.854090E+00	4.338420E+00	3.017650E+00
3.901380E+00	4.307300E+00	3.066270E+00
2.895240E+00	3.502150E+00	1.832390E+00
2.915020E+00	3.651290E+00	1.913880E+00
2.954030E+00	3.739350E+00	1.946510E+00
2.996160E+00	3.858390E+00	1.992320E+00
3.092200E+00	3.990530E+00	2.085790E+00
3.183400E+00	4.092200E+00	2.202120E+00
3.279600E+00	4.176550E+00	2.337140E+00
3.693360E+00	4.375520E+00	2.892030E+00
3.754060E+00	4.393670E+00	2.971780E+00
3.805810E+00	4.418190E+00	3.053040E+00
2.902710E+00	3.778110E+00	1.981920E+00
2.930010E+00	3.913750E+00	2.048200E+00
3.006620E+00	3.979470E+00	2.093720E+00
3.073720E+00	4.073570E+00	2.183010E+00
3.155950E+00	4.163950E+00	2.276560E+00
3.221920E+00	4.210890E+00	2.396040E+00
3.314710E+00	4.272240E+00	2.482660E+00
3.566220E+00	4.414380E+00	2.787240E+00
3.629690E+00	4.433380E+00	2.883550E+00
3.660090E+00	4.464570E+00	2.955470E+00
3.727630E+00	4.434390E+00	2.996490E+00
2.953160E+00	4.030510E+00	2.167560E+00
3.048320E+00	4.147860E+00	2.259710E+00
3.132110E+00	4.208460E+00	2.370630E+00
3.214470E+00	4.267760E+00	2.472060E+00
3.269340E+00	4.318390E+00	2.537820E+00
3.278780E+00	4.353180E+00	2.591140E+00
3.335500E+00	4.347000E+00	2.591640E+00
3.432310E+00	4.396240E+00	2.687730E+00
3.473070E+00	4.459570E+00	2.781360E+00
3.515590E+00	4.494770E+00	2.863910E+00
3.589560E+00	4.476990E+00	2.896030E+00
3.310370E+00	4.409240E+00	2.662980E+00
3.394440E+00	4.477810E+00	2.747260E+00
3.443620E+00	4.505680E+00	2.820640E+00
4.996040E+00	3.181560E+00	3.083680E+00
4.990870E+00	3.135010E+00	3.060170E+00
4.974130E+00	3.210430E+00	3.047420E+00
4.979040E+00	3.278870E+00	3.084590E+00
4.999400E+00	3.235460E+00	3.109540E+00
4.974720E+00	3.323530E+00	3.151770E+00
4.892170E+00	2.726780E+00	2.767790E+00
4.858370E+00	2.660020E+00	2.694850E+00
4.850770E+00	2.747990E+00	2.690410E+00
4.913880E+00	2.853730E+00	2.776710E+00
4.909340E+00	2.800590E+00	2.822430E+00
4.923330E+00	2.936880E+00	2.891250E+00
4.964060E+00	3.083560E+00	2.988550E+00
4.935440E+00	3.415780E+00	3.136370E+00
4.920450E+00	3.488240E+00	3.195540E+00
4.807720E+00	2.597800E+00	2.619710E+00
4.741100E+00	2.533160E+00	2.541900E+00
4.767760E+00	2.600580E+00	2.528830E+00
4.866180E+00	3.570400E+00	3.220000E+00
4.810900E+00	3.634050E+00	3.227870E+00
4.844240E+00	3.627280E+00	3.270130E+00
4.809990E+00	3.667780E+00	3.300350E+00
4.674450E+00	2.466480E+00	2.461750E+00
4.629560E+00	2.384330E+00	2.366620E+00
4.647070E+00	2.454140E+00	2.339800E+00
4.704440E+00	3.744180E+00	3.278540E+00
4.745030E+00	3.716800E+00	3.289330E+00
4.722650E+00	3.758810E+00	3.352680E+00
4.577150E+00	2.272380E+00	2.251960E+00
4.518840E+00	2.220040E+00	2.142230E+00
4.558130E+00	2.287160E+00	2.138540E+00
4.630440E+00	3.828510E+00	3.342400E+00
4.664740E+00	3.802460E+00	3.351300E+00
4.654670E+00	3.845520E+00	3.411180E+00
4.429830E+00	2.156380E+00	1.960200E+00
4.591170E+00	3.920040E+00	3.377790E+00
4.615530E+00	3.892440E+00	3.397210E+00
4.621060E+00	3.943750E+00	3.443440E+00
4.264530E+00	2.078340E+00	1.770290E+00
4.148090E+00	2.019440E+00	1.703290E+00
4.180900E+00	2.080580E+00	1.671840E+00
4.564070E+00	4.016250E+00	3.405040E+00
4.586950E+00	3.988820E+00	3.424970E+00
4.591220E+00	4.040210E+00	3.471000E+00
4.035540E+00	2.116950E+00	1.557740E+00
3.957200E+00	2.007530E+00	1.551280E+00
4.518070E+00	4.126740E+00	3.439960E+00
4.555760E+00	4.086410E+00	3.454510E+00
4.563420E+00	4.131340E+00	3.499580E+00
3.802410E+00	2.118460E+00	1.395940E+00
4.471030E+00	4.164140E+00	3.439920E+00
4.531060E+00	4.177240E+00	3.495960E+00
3.628140E+00	2.121540E+00	1.370240E+00
3.496820E+00	2.099400E+00	1.381380E+00
3.518300E+00	2.197480E+00	1.332790E+00
4.436450E+00	4.187980E+00	3.448730E+00
4.472500E+00	4.223190E+00	3.510730E+00
3.376590E+00	2.323190E+00	1.354390E+00
3.252380E+00	2.292390E+00	1.426030E+00
4.245810E+00	4.147530E+00	3.355560E+00
4.298880E+00	4.153470E+00	3.385920E+00
4.342230E+00	4.195870E+00	3.453310E+00
4.404530E+00	4.209560E+00	3.475080E+00
3.168000E+00	2.515030E+00	1.406900E+00
3.056440E+00	2.494160E+00	1.485160E+00
4.205080E+00	4.165990E+00	3.365700E+00
4.228470E+00	4.195100E+00	3.425720E+00
4.279920E+00	4.189710E+00	3.435810E+00
3.015560E+00	2.704040E+00	1.489360E+00
2.915530E+00	2.678970E+00	1.538670E+00
4.133480E+00	4.208360E+00	3.323570E+00
4.176210E+00	4.195680E+00	3.379520E+00
2.903440E+00	2.898810E+00	1.559080E+00
2.854500E+00	2.789280E+00	1.577910E+00
4.075700E+00	4.271470E+00	3.286230E+00
2.813850E+00	2.903530E+00	1.629240E+00
2.774170E+00	3.067230E+00	1.731030E+00
2.855230E+00	3.092910E+00	1.664890E+00
3.989470E+00	4.333730E+00	3.217390E+00
4.039280E+00	4.365730E+00	3.318320E+00
2.826890E+00	3.302340E+00	1.782540E+00
2.734300E+00	3.220940E+00	1.810080E+00
3.900700E+00	4.378170E+00	3.142060E+00
3.951130E+00	4.385380E+00	3.209610E+00
3.980710E+00	4.392870E+00	3.256780E+00
2.768290E+00	3.361350E+00	1.865470E+00
2.721580E+00	3.311930E+00	1.868400E+00
2.815450E+00	3.573740E+00	1.923670E+00
3.847900E+00	4.441710E+00	3.134030E+00
3.876040E+00	4.476040E+00	3.205050E+00
3.937000E+00	4.427610E+00	3.230940E+00
2.721540E+00	3.432460E+00	1.917440E+00
2.730140E+00	3.580090E+00	1.976320E+00
2.772270E+00	3.690450E+00	2.006540E+00
2.820830E+00	3.860490E+00	2.065490E+00
3.699680E+00	4.475700E+00	3.021660E+00
3.739950E+00	4.497070E+00	3.098940E+00
3.811100E+00	4.486030E+00	3.149350E+00
2.720620E+00	3.722890E+00	2.051090E+00
2.731670E+00	3.864490E+00	2.107070E+00
2.772850E+00	3.946910E+00	2.135020E+00
2.828970E+00	4.063130E+00	2.218110E+00
2.955850E+00	4.137500E+00	2.266910E+00
3.031740E+00	4.201270E+00	2.362520E+00
3.121630E+00	4.266790E+00	2.462040E+00
3.203310E+00	4.346310E+00	2.567700E+00
3.558620E+00	4.513930E+00	2.915160E+00
3.592060E+00	4.537570E+00	2.967270E+00
3.665530E+00	4.522720E+00	3.040300E+00
2.722620E+00	3.966800E+00	2.168990E+00
2.746360E+00	4.055200E+00	2.238290E+00
2.780310E+00	4.099790E+00	2.263820E+00
2.799710E+00	4.144310E+00	2.310670E+00
2.910540E+00	4.190140E+00	2.351770E+00
3.022990E+00	4.262290E+00	2.460370E+00
3.104350E+00	4.318030E+00	2.529700E+00
3.129750E+00	4.364860E+00	2.588910E+00
3.172500E+00	4.390560E+00	2.619480E+00
3.220910E+00	4.428730E+00	2.665520E+00
3.291500E+00	4.515850E+00	2.754040E+00
3.386950E+00	4.533170E+00	2.807750E+00
3.439540E+00	4.562690E+00	2.886610E+00
3.524770E+00	4.546470E+00	2.929180E+00
2.739900E+00	4.100400E+00	2.285250E+00
3.132430E+00	4.428730E+00	2.652920E+00
3.201790E+00	4.491250E+00	2.713370E+00
3.217950E+00	4.540180E+00	2.752770E+00
3.248270E+00	4.560600E+00	2.777960E+00
3.270570E+00	4.588970E+00	2.819930E+00
3.348470E+00	4.576630E+00	2.837540E+00
3.210680E+00	4.576280E+00	2.783400E+00
5.003230E+00	3.058910E+00	3.107080E+00
4.983930E+00	3.012030E+00	3.090660E+00
4.995080E+00	3.066100E+00	3.061500E+00
5.003560E+00	3.133200E+00	3.125930E+00
5.019800E+00	3.242710E+00	3.185230E+00
5.017350E+00	3.324130E+00	3.230550E+00
4.871860E+00	2.610990E+00	2.789930E+00
4.822570E+00	2.544260E+00	2.730990E+00
4.826960E+00	2.591310E+00	2.690190E+00
4.908160E+00	2.693050E+00	2.824520E+00
4.944030E+00	2.829060E+00	2.929630E+00
4.966170E+00	2.959650E+00	3.016520E+00
4.980910E+00	3.426040E+00	3.252490E+00
4.934680E+00	3.510560E+00	3.259360E+00
4.960900E+00	3.494830E+00	3.298110E+00
4.924370E+00	3.545670E+00	3.330700E+00
4.767810E+00	2.481470E+00	2.665720E+00
4.697350E+00	2.429890E+00	2.616110E+00
4.724370E+00	2.473340E+00	2.569570E+00
4.869260E+00	3.615080E+00	3.325100E+00
4.848200E+00	3.663350E+00	3.399670E+00
4.637070E+00	2.351200E+00	2.549100E+00
4.598030E+00	2.286040E+00	2.442840E+00
4.618810E+00	2.346450E+00	2.439860E+00
4.787730E+00	3.713490E+00	3.383400E+00
4.772270E+00	3.755090E+00	3.438980E+00
4.533250E+00	2.193270E+00	2.256100E+00
4.728610E+00	3.806040E+00	3.457360E+00
4.705530E+00	3.858000E+00	3.489030E+00
4.427340E+00	2.081350E+00	2.042910E+00
4.333810E+00	2.000800E+00	1.979800E+00
4.308200E+00	2.037530E+00	1.869130E+00
4.680610E+00	3.903610E+00	3.499100E+00
4.672580E+00	3.957120E+00	3.530730E+00
4.254340E+00	1.943140E+00	1.922330E+00
4.139240E+00	1.880910E+00	1.834600E+00
4.215280E+00	1.951510E+00	1.822740E+00
4.645270E+00	4.000320E+00	3.531730E+00
4.629800E+00	4.045970E+00	3.560980E+00
4.027080E+00	1.924590E+00	1.672000E+00
3.900350E+00	1.827030E+00	1.636610E+00
4.603460E+00	4.091740E+00	3.559920E+00
4.575400E+00	4.161730E+00	3.573820E+00
3.772350E+00	1.954180E+00	1.491810E+00
3.713450E+00	1.855660E+00	1.558400E+00
4.537460E+00	4.222670E+00	3.565790E+00
4.569730E+00	4.206240E+00	3.613550E+00
4.554150E+00	4.234920E+00	3.618900E+00
3.617360E+00	1.840230E+00	1.541350E+00
3.475170E+00	1.865560E+00	1.536710E+00
3.574440E+00	1.920560E+00	1.475820E+00
4.501440E+00	4.252510E+00	3.567830E+00
4.522490E+00	4.269470E+00	3.635600E+00
3.350380E+00	2.068770E+00	1.467650E+00
3.216330E+00	2.039240E+00	1.530460E+00
4.377340E+00	4.234310E+00	3.505190E+00
4.405730E+00	4.264550E+00	3.570450E+00
4.464680E+00	4.273230E+00	3.595600E+00
3.124720E+00	2.267790E+00	1.498800E+00
3.010160E+00	2.247780E+00	1.573000E+00
4.264770E+00	4.218140E+00	3.473130E+00
4.299390E+00	4.250290E+00	3.529440E+00
4.352610E+00	4.256840E+00	3.547970E+00
2.946890E+00	2.479370E+00	1.553270E+00
2.845790E+00	2.452170E+00	1.618210E+00
4.135890E+00	4.254030E+00	3.388940E+00
4.189750E+00	4.243680E+00	3.454090E+00
4.242110E+00	4.247790E+00	3.504790E+00
2.808610E+00	2.697250E+00	1.614100E+00
2.740640E+00	2.606970E+00	1.694580E+00
4.095420E+00	4.322270E+00	3.382540E+00
4.148270E+00	4.318720E+00	3.474440E+00
2.718480E+00	2.754770E+00	1.699310E+00
2.650980E+00	2.729000E+00	1.744560E+00
2.737420E+00	2.885240E+00	1.697800E+00
4.073400E+00	4.367260E+00	3.380550E+00
4.098200E+00	4.367090E+00	3.424000E+00
2.659350E+00	2.858480E+00	1.750420E+00
2.615220E+00	2.816300E+00	1.784250E+00
2.673510E+00	3.043020E+00	1.793990E+00
3.987790E+00	4.438590E+00	3.325170E+00
4.055860E+00	4.406110E+00	3.394020E+00
2.586310E+00	2.922490E+00	1.812510E+00
2.564100E+00	3.123350E+00	1.884910E+00
2.657190E+00	3.269860E+00	1.879640E+00
3.926840E+00	4.480460E+00	3.282100E+00
3.952530E+00	4.512990E+00	3.378440E+00
2.579550E+00	3.291410E+00	1.940730E+00
2.532400E+00	3.233690E+00	1.946140E+00
2.625450E+00	3.508740E+00	1.992690E+00
3.779270E+00	4.526430E+00	3.173010E+00
3.820720E+00	4.557340E+00	3.250310E+00
3.888110E+00	4.535900E+00	3.305500E+00
2.536050E+00	3.354500E+00	2.006650E+00
2.536430E+00	3.512200E+00	2.044800E+00
2.577790E+00	3.614830E+00	2.068810E+00
2.628540E+00	3.797200E+00	2.121370E+00
3.609340E+00	4.598500E+00	3.065800E+00
3.681020E+00	4.581320E+00	3.135600E+00
3.747040E+00	4.572320E+00	3.200440E+00
2.527910E+00	3.649600E+00	2.110330E+00
2.542750E+00	3.803470E+00	2.167030E+00
2.584440E+00	3.890200E+00	2.182160E+00
2.648220E+00	4.011150E+00	2.239290E+00
2.823870E+00	4.207880E+00	2.384810E+00
2.914980E+00	4.263930E+00	2.463630E+00
3.027640E+00	4.344230E+00	2.572470E+00
3.501390E+00	4.627590E+00	3.000000E+00
3.569440E+00	4.646230E+00	3.088320E+00
3.622670E+00	4.666890E+00	3.163970E+00
2.537490E+00	3.914890E+00	2.220990E+00
2.568840E+00	4.026930E+00	2.288890E+00
2.626520E+00	4.084170E+00	2.317600E+00
2.711850E+00	4.151600E+00	2.354620E+00
2.796860E+00	4.251080E+00	2.454430E+00
2.893110E+00	4.317680E+00	2.551580E+00
2.955600E+00	4.381620E+00	2.620780E+00
3.036960E+00	4.438700E+00	2.667310E+00
3.130410E+00	4.533090E+00	2.741390E+00
3.340800E+00	4.657000E+00	2.912670E+00
3.417280E+00	4.688290E+00	2.984450E+00
3.439350E+00	4.718250E+00	3.048300E+00
3.528870E+00	4.692560E+00	3.111050E+00
2.582980E+00	4.119980E+00	2.370150E+00
2.677410E+00	4.228440E+00	2.451910E+00
2.777980E+00	4.301250E+00	2.547600E+00
2.864980E+00	4.375160E+00	2.623530E+00
2.945240E+00	4.448040E+00	2.678110E+00
3.022300E+00	4.503150E+00	2.725320E+00
3.049710E+00	4.561570E+00	2.771590E+00
3.103320E+00	4.594050E+00	2.792430E+00
3.185310E+00	4.629940E+00	2.833930E+00
3.231010E+00	4.701950E+00	2.906970E+00
3.277930E+00	4.736240E+00	2.966760E+00
3.366040E+00	4.723320E+00	2.993340E+00
3.059530E+00	4.632650E+00	2.829850E+00
3.149620E+00	4.709420E+00	2.894150E+00
3.207440E+00	4.738910E+00	2.933190E+00
4.984300E+00	2.712140E+00	3.030410E+00
4.965260E+00	2.664740E+00	2.992640E+00
4.962580E+00	2.729980E+00	2.967670E+00
4.984530E+00	2.854230E+00	3.033310E+00
4.982680E+00	2.778690E+00	3.072860E+00
4.987360E+00	2.944000E+00	3.088340E+00
5.002070E+00	2.882390E+00	3.123260E+00
4.996840E+00	3.014860E+00	3.162590E+00
5.040550E+00	3.129940E+00	3.223100E+00
5.058080E+00	3.250170E+00	3.277940E+00
5.037390E+00	3.344780E+00	3.291090E+00
5.068840E+00	3.309760E+00	3.338480E+00
5.034040E+00	3.391800E+00	3.363680E+00
4.848020E+00	2.516090E+00	2.847400E+00
4.807390E+00	2.448950E+00	2.808190E+00
4.804110E+00	2.486050E+00	2.748580E+00
4.885150E+00	2.604110E+00	2.880740E+00
4.979980E+00	3.480100E+00	3.352380E+00
4.949260E+00	3.538490E+00	3.429300E+00
4.726790E+00	2.395840E+00	2.775050E+00
4.665750E+00	2.361810E+00	2.708270E+00
4.692080E+00	2.402290E+00	2.686980E+00
4.900140E+00	3.603250E+00	3.411940E+00
4.882450E+00	3.653620E+00	3.468130E+00
4.612040E+00	2.272400E+00	2.547930E+00
4.837320E+00	3.720800E+00	3.492650E+00
4.792110E+00	3.773880E+00	3.496190E+00
4.818240E+00	3.766470E+00	3.533200E+00
4.795970E+00	3.803790E+00	3.558580E+00
4.505750E+00	2.156100E+00	2.351180E+00
4.451750E+00	2.057670E+00	2.275680E+00
4.435940E+00	2.075910E+00	2.168860E+00
4.719650E+00	3.878290E+00	3.529640E+00
4.749760E+00	3.852030E+00	3.545940E+00
4.736900E+00	3.890500E+00	3.585830E+00
4.394130E+00	1.983370E+00	2.204030E+00
4.310180E+00	1.913950E+00	2.119950E+00
4.328350E+00	1.946610E+00	2.045610E+00
4.681740E+00	3.974780E+00	3.576650E+00
4.713410E+00	3.943310E+00	3.616290E+00
4.686000E+00	3.991620E+00	3.629780E+00
4.225280E+00	1.841950E+00	2.043480E+00
4.085280E+00	1.780400E+00	1.959320E+00
4.183510E+00	1.853590E+00	1.963280E+00
4.633610E+00	4.060380E+00	3.607600E+00
4.657210E+00	4.032800E+00	3.636890E+00
4.638790E+00	4.078480E+00	3.664810E+00
3.980990E+00	1.777960E+00	1.781210E+00
3.848950E+00	1.705480E+00	1.785890E+00
4.590990E+00	4.177780E+00	3.645660E+00
4.610960E+00	4.128730E+00	3.655410E+00
4.616480E+00	4.173110E+00	3.705710E+00
3.720440E+00	1.770280E+00	1.639850E+00
3.667620E+00	1.695740E+00	1.703130E+00
4.583150E+00	4.236500E+00	3.682790E+00
3.575520E+00	1.681690E+00	1.694560E+00
3.428740E+00	1.702080E+00	1.695750E+00
3.532430E+00	1.742600E+00	1.628410E+00
4.557110E+00	4.291740E+00	3.687780E+00
4.580340E+00	4.294790E+00	3.722400E+00
4.564600E+00	4.317790E+00	3.718200E+00
3.312100E+00	1.850180E+00	1.598490E+00
3.173490E+00	1.833530E+00	1.666040E+00
4.433420E+00	4.297590E+00	3.628100E+00
4.470280E+00	4.326520E+00	3.691660E+00
4.536510E+00	4.322520E+00	3.705920E+00
3.085490E+00	2.025730E+00	1.604330E+00
2.969870E+00	2.015760E+00	1.690740E+00
4.328340E+00	4.279790E+00	3.593110E+00
4.356560E+00	4.311540E+00	3.654950E+00
4.408420E+00	4.320080E+00	3.670740E+00
2.901410E+00	2.227760E+00	1.647460E+00
2.801050E+00	2.202050E+00	1.725530E+00
4.203460E+00	4.290960E+00	3.532560E+00
4.249580E+00	4.309080E+00	3.608490E+00
4.305910E+00	4.306520E+00	3.636450E+00
2.765930E+00	2.413570E+00	1.705930E+00
2.676050E+00	2.383230E+00	1.777420E+00
4.180480E+00	4.323410E+00	3.543040E+00
4.200380E+00	4.330220E+00	3.584950E+00
2.655170E+00	2.575520E+00	1.760710E+00
2.570180E+00	2.545550E+00	1.833990E+00
4.107500E+00	4.417180E+00	3.484210E+00
4.164380E+00	4.367600E+00	3.559890E+00
2.560760E+00	2.752400E+00	1.824040E+00
2.479440E+00	2.673860E+00	1.882820E+00
4.025400E+00	4.473920E+00	3.431400E+00
4.074140E+00	4.503290E+00	3.539690E+00
2.473150E+00	2.793720E+00	1.893350E+00
2.437830E+00	2.747960E+00	1.920250E+00
2.482970E+00	2.946170E+00	1.891190E+00
3.987730E+00	4.518880E+00	3.434240E+00
4.014020E+00	4.528720E+00	3.483550E+00
2.411600E+00	2.841080E+00	1.941960E+00
2.375640E+00	3.032430E+00	2.001830E+00
2.470380E+00	3.188230E+00	1.973340E+00
3.858830E+00	4.578470E+00	3.333970E+00
3.902610E+00	4.595470E+00	3.419330E+00
3.969260E+00	4.558010E+00	3.462340E+00
2.377560E+00	3.234260E+00	2.039170E+00
2.293030E+00	3.185190E+00	2.067110E+00
2.446560E+00	3.441120E+00	2.074800E+00
3.698460E+00	4.643430E+00	3.221070E+00
3.757210E+00	4.648690E+00	3.319380E+00
3.830980E+00	4.620490E+00	3.371600E+00
2.332040E+00	3.348220E+00	2.101510E+00
2.270640E+00	3.291010E+00	2.118870E+00
2.354110E+00	3.515560E+00	2.135560E+00
2.443190E+00	3.728670E+00	2.194890E+00
3.666890E+00	4.684430E+00	3.230870E+00
3.692220E+00	4.690940E+00	3.278610E+00
2.272960E+00	3.437170E+00	2.171060E+00
2.330900E+00	3.615550E+00	2.198820E+00
2.355580E+00	3.750020E+00	2.250080E+00
2.399970E+00	3.838880E+00	2.262780E+00
2.465890E+00	3.966380E+00	2.296660E+00
3.461660E+00	4.764660E+00	3.137580E+00
3.556720E+00	4.741550E+00	3.201510E+00
3.639030E+00	4.723560E+00	3.254450E+00
2.344260E+00	3.893370E+00	2.308000E+00
2.404710E+00	4.026170E+00	2.366400E+00
2.417250E+00	4.091980E+00	2.419340E+00
2.481190E+00	4.104200E+00	2.402020E+00
2.564340E+00	4.208610E+00	2.466650E+00
2.665590E+00	4.286770E+00	2.556490E+00
2.762700E+00	4.363530E+00	2.633210E+00
2.847570E+00	4.448620E+00	2.688890E+00
2.942850E+00	4.539660E+00	2.768040E+00
3.337970E+00	4.790570E+00	3.079800E+00
3.415190E+00	4.814150E+00	3.153160E+00
3.477240E+00	4.825130E+00	3.240980E+00
2.451220E+00	4.174220E+00	2.482000E+00
2.553800E+00	4.276680E+00	2.564740E+00
2.657680E+00	4.355130E+00	2.647370E+00
2.749260E+00	4.441000E+00	2.703700E+00
2.829390E+00	4.502240E+00	2.753450E+00
2.857470E+00	4.555710E+00	2.803000E+00
2.904210E+00	4.590210E+00	2.819070E+00
2.958630E+00	4.641840E+00	2.844470E+00
3.053570E+00	4.719810E+00	2.902820E+00
3.179630E+00	4.777140E+00	2.979140E+00
3.225520E+00	4.835550E+00	3.082700E+00
3.282870E+00	4.882190E+00	3.168680E+00
3.376810E+00	4.859470E+00	3.187150E+00
2.861670E+00	4.628990E+00	2.855380E+00
2.949570E+00	4.721790E+00	2.907330E+00
3.047060E+00	4.786250E+00	2.981360E+00
3.132260E+00	4.843590E+00	3.058740E+00
3.192490E+00	4.888590E+00	3.127000E+00
4.905190E+00	2.510550E+00	3.030050E+00
4.865610E+00	2.462190E+00	2.973200E+00
4.876880E+00	2.521010E+00	2.938500E+00
4.942140E+00	2.609470E+00	2.994380E+00
4.946200E+00	2.578740E+00	3.062110E+00
4.989590E+00	2.680440E+00	3.087290E+00
5.000650E+00	2.799540E+00	3.167310E+00
5.034490E+00	2.903500E+00	3.216550E+00
5.041050E+00	3.019510E+00	3.273250E+00
5.076950E+00	3.124540E+00	3.319130E+00
5.086110E+00	3.225520E+00	3.368560E+00
5.091120E+00	3.310740E+00	3.407630E+00
5.069380E+00	3.388100E+00	3.462730E+00
4.828460E+00	2.414620E+00	2.964940E+00
4.766490E+00	2.388810E+00	2.901430E+00
4.800480E+00	2.420300E+00	2.876890E+00
5.011720E+00	3.469300E+00	3.440430E+00
4.986870E+00	3.528730E+00	3.516930E+00
4.675220E+00	2.350000E+00	2.801270E+00
4.928730E+00	3.602110E+00	3.504340E+00
4.892730E+00	3.662220E+00	3.529580E+00
4.922930E+00	3.632370E+00	3.576550E+00
4.890200E+00	3.693200E+00	3.602120E+00
4.594840E+00	2.236190E+00	2.633950E+00
4.530450E+00	2.152850E+00	2.570380E+00
4.524370E+00	2.153130E+00	2.463690E+00
4.842010E+00	3.757070E+00	3.584050E+00
4.833260E+00	3.796460E+00	3.634230E+00
4.488240E+00	2.083960E+00	2.513840E+00
4.433340E+00	1.996550E+00	2.423750E+00
4.439190E+00	2.030110E+00	2.354030E+00
4.799360E+00	3.855600E+00	3.657150E+00
4.761310E+00	3.906730E+00	3.659740E+00
4.795920E+00	3.905750E+00	3.703510E+00
4.776760E+00	3.945910E+00	3.724210E+00
4.355230E+00	1.910310E+00	2.319850E+00
4.280780E+00	1.827960E+00	2.239460E+00
4.291800E+00	1.866840E+00	2.174010E+00
4.697030E+00	4.019680E+00	3.696630E+00
4.729730E+00	3.988900E+00	3.705450E+00
4.727230E+00	4.026200E+00	3.757340E+00
4.177230E+00	1.766280E+00	2.175080E+00
4.029520E+00	1.690000E+00	2.077920E+00
4.132570E+00	1.769750E+00	2.086310E+00
4.686670E+00	4.059320E+00	3.742610E+00
3.934440E+00	1.675490E+00	1.918330E+00
3.831700E+00	1.632040E+00	1.945090E+00
4.656750E+00	4.125690E+00	3.767450E+00
4.635660E+00	4.204960E+00	3.780620E+00
3.697330E+00	1.596080E+00	1.905790E+00
3.572650E+00	1.565150E+00	1.914030E+00
3.604540E+00	1.598080E+00	1.847550E+00
3.675310E+00	1.635870E+00	1.797670E+00
4.610230E+00	4.271510E+00	3.768000E+00
4.641990E+00	4.245630E+00	3.839720E+00
4.620770E+00	4.293730E+00	3.830500E+00
3.481360E+00	1.623600E+00	1.806660E+00
3.338990E+00	1.598990E+00	1.857890E+00
4.577400E+00	4.335560E+00	3.782810E+00
3.258790E+00	1.692290E+00	1.748590E+00
3.119540E+00	1.685380E+00	1.825000E+00
4.523470E+00	4.362390E+00	3.755940E+00
4.534980E+00	4.395930E+00	3.841230E+00
3.042290E+00	1.832440E+00	1.746410E+00
2.920330E+00	1.826460E+00	1.826900E+00
4.389850E+00	4.350360E+00	3.711900E+00
4.421390E+00	4.380850E+00	3.773850E+00
4.479060E+00	4.387810E+00	3.796980E+00
2.854510E+00	2.000760E+00	1.764430E+00
2.753100E+00	1.986080E+00	1.852360E+00
4.287250E+00	4.340250E+00	3.675500E+00
4.325220E+00	4.379800E+00	3.735760E+00
4.373680E+00	4.379950E+00	3.755430E+00
2.710140E+00	2.182360E+00	1.807870E+00
2.606230E+00	2.157030E+00	1.883100E+00
4.203740E+00	4.385410E+00	3.650230E+00
4.265970E+00	4.381290E+00	3.707830E+00
2.584590E+00	2.354410E+00	1.852850E+00
2.505080E+00	2.328430E+00	1.946360E+00
4.140210E+00	4.450320E+00	3.600370E+00
4.182810E+00	4.475020E+00	3.706040E+00
2.486570E+00	2.511690E+00	1.909190E+00
2.407790E+00	2.484580E+00	1.985260E+00
4.108150E+00	4.500540E+00	3.605290E+00
4.130970E+00	4.504920E+00	3.656420E+00
2.395360E+00	2.676350E+00	1.958300E+00
2.352770E+00	2.587310E+00	2.013200E+00
4.014910E+00	4.584140E+00	3.581120E+00
4.088140E+00	4.539560E+00	3.633140E+00
2.299820E+00	2.685030E+00	2.031130E+00
2.234320E+00	2.835140E+00	2.073190E+00
2.325980E+00	2.848370E+00	2.009070E+00
3.955250E+00	4.608160E+00	3.507550E+00
3.964000E+00	4.633920E+00	3.568690E+00
2.261950E+00	3.012900E+00	2.065870E+00
2.171160E+00	2.983740E+00	2.129210E+00
3.801830E+00	4.664330E+00	3.407640E+00
3.854460E+00	4.686660E+00	3.490220E+00
3.926700E+00	4.656300E+00	3.534520E+00
2.200500E+00	3.206930E+00	2.138330E+00
2.109000E+00	3.114000E+00	2.195100E+00
3.684610E+00	4.740350E+00	3.358820E+00
3.768160E+00	4.713030E+00	3.437090E+00
2.118000E+00	3.245740E+00	2.212540E+00
2.068950E+00	3.194400E+00	2.227330E+00
2.166690E+00	3.419280E+00	2.238990E+00
2.255390E+00	3.664660E+00	2.267510E+00
3.583380E+00	4.788310E+00	3.312420E+00
3.633720E+00	4.820170E+00	3.426680E+00
2.070460E+00	3.304280E+00	2.262200E+00
2.085340E+00	3.471890E+00	2.290450E+00
2.144850E+00	3.587630E+00	2.288330E+00
2.178030E+00	3.726550E+00	2.332760E+00
2.244640E+00	3.873240E+00	2.350670E+00
2.331480E+00	4.049960E+00	2.421220E+00
3.525270E+00	4.830900E+00	3.322380E+00
3.555280E+00	4.841030E+00	3.379090E+00
2.076550E+00	3.636570E+00	2.343670E+00
2.152290E+00	3.847910E+00	2.393210E+00
2.222660E+00	3.972550E+00	2.418180E+00
2.253370E+00	4.058940E+00	2.471130E+00
2.301690E+00	4.110990E+00	2.486720E+00
2.357750E+00	4.172700E+00	2.519640E+00
2.450420E+00	4.263030E+00	2.584430E+00
2.551440E+00	4.347780E+00	2.659100E+00
2.646490E+00	4.435100E+00	2.721990E+00
2.748530E+00	4.526560E+00	2.805700E+00
3.339780E+00	4.898660E+00	3.231370E+00
3.397060E+00	4.911570E+00	3.312080E+00
3.492130E+00	4.872360E+00	3.354850E+00
2.258000E+00	4.146280E+00	2.536000E+00
2.347950E+00	4.253660E+00	2.602340E+00
2.447800E+00	4.335080E+00	2.676420E+00
2.544000E+00	4.424130E+00	2.739930E+00
2.628360E+00	4.488930E+00	2.788590E+00
2.661050E+00	4.539280E+00	2.839110E+00
2.712820E+00	4.571040E+00	2.858080E+00
2.766240E+00	4.627010E+00	2.878490E+00
2.851540E+00	4.717950E+00	2.923910E+00
2.943980E+00	4.785130E+00	2.989350E+00
3.034030E+00	4.843650E+00	3.065720E+00
3.114890E+00	4.902760E+00	3.132900E+00
3.197400E+00	4.942860E+00	3.229230E+00
3.298210E+00	4.930790E+00	3.278190E+00
2.666900E+00	4.607000E+00	2.891520E+00
2.755220E+00	4.705860E+00	2.940180E+00
2.847690E+00	4.779350E+00	3.010250E+00
2.941540E+00	4.841630E+00	3.078060E+00
3.027860E+00	4.902000E+00	3.141260E+00
3.098240E+00	4.939610E+00	3.207100E+00
4.878500E+00	2.465420E+00	3.062170E+00
4.936230E+00	2.533350E+00	3.112750E+00
5.002100E+00	2.616240E+00	3.199750E+00
5.022560E+00	2.724250E+00	3.210040E+00
5.027630E+00	2.821220E+00	3.272030E+00
5.057310E+00	2.917140E+00	3.317140E+00
5.066750E+00	3.020530E+00	3.371770E+00
5.110150E+00	3.116690E+00	3.408780E+00
5.110830E+00	3.214150E+00	3.455570E+00
5.119040E+00	3.301730E+00	3.494950E+00
5.100560E+00	3.375130E+00	3.551100E+00
4.770120E+00	2.377480E+00	2.971560E+00
4.838630E+00	2.412160E+00	3.024080E+00
5.049400E+00	3.456930E+00	3.528410E+00
5.020550E+00	3.512260E+00	3.600630E+00
4.665070E+00	2.320470E+00	2.926360E+00
4.610500E+00	2.238230E+00	2.853040E+00
4.614320E+00	2.235570E+00	2.746700E+00
4.963510E+00	3.576800E+00	3.592410E+00
4.942780E+00	3.632810E+00	3.646970E+00
4.929590E+00	3.693850E+00	3.696210E+00
4.574140E+00	2.190470E+00	2.847590E+00
4.510250E+00	2.091150E+00	2.725050E+00
4.521600E+00	2.130310E+00	2.656630E+00
4.883120E+00	3.758260E+00	3.674860E+00
4.856770E+00	3.812550E+00	3.688850E+00
4.897820E+00	3.799910E+00	3.736540E+00
4.870420E+00	3.845640E+00	3.743880E+00
4.457240E+00	2.011550E+00	2.631180E+00
4.397180E+00	1.919120E+00	2.529010E+00
4.421840E+00	1.953810E+00	2.477210E+00
4.840690E+00	3.905210E+00	3.773130E+00
4.813080E+00	3.955840E+00	3.806260E+00
4.327760E+00	1.832040E+00	2.444300E+00
4.241400E+00	1.769690E+00	2.387790E+00
4.255340E+00	1.800970E+00	2.308250E+00
4.772930E+00	3.997360E+00	3.801040E+00
4.733210E+00	4.046340E+00	3.839930E+00
4.122910E+00	1.705410E+00	2.318340E+00
3.980190E+00	1.607570E+00	2.232260E+00
4.077690E+00	1.683620E+00	2.212720E+00
4.696080E+00	4.082390E+00	3.826640E+00
4.716500E+00	4.076150E+00	3.879260E+00
4.700190E+00	4.112710E+00	3.894670E+00
3.826110E+00	1.604040E+00	2.053550E+00
3.776310E+00	1.552030E+00	2.138500E+00
4.655490E+00	4.208410E+00	3.850780E+00
4.670240E+00	4.170360E+00	3.866940E+00
4.681170E+00	4.228510E+00	3.919400E+00
3.677870E+00	1.513810E+00	2.126730E+00
3.537090E+00	1.493370E+00	2.119580E+00
3.634610E+00	1.532710E+00	2.044590E+00
4.618580E+00	4.335580E+00	3.879710E+00
4.654210E+00	4.285580E+00	3.900650E+00
4.661760E+00	4.337930E+00	3.947790E+00
3.427730E+00	1.540960E+00	1.986390E+00
3.292940E+00	1.506470E+00	2.056980E+00
4.583570E+00	4.385250E+00	3.874010E+00
4.632720E+00	4.402810E+00	3.958260E+00
3.204290E+00	1.583500E+00	1.934770E+00
3.077180E+00	1.570500E+00	2.024400E+00
4.562610E+00	4.415390E+00	3.883570E+00
4.584640E+00	4.427030E+00	3.923150E+00
2.993220E+00	1.676300E+00	1.911160E+00
2.876410E+00	1.664560E+00	2.003830E+00
4.447930E+00	4.408060E+00	3.838130E+00
4.481290E+00	4.432860E+00	3.904950E+00
4.546770E+00	4.438640E+00	3.918730E+00
2.807110E+00	1.812180E+00	1.914910E+00
2.708670E+00	1.799620E+00	2.015330E+00
4.354050E+00	4.408490E+00	3.801650E+00
4.380030E+00	4.432050E+00	3.865890E+00
4.425600E+00	4.428110E+00	3.879350E+00
2.651300E+00	1.967150E+00	1.940520E+00
2.552540E+00	1.941150E+00	2.032130E+00
4.232830E+00	4.439550E+00	3.743770E+00
4.277190E+00	4.451300E+00	3.823750E+00
4.331430E+00	4.438100E+00	3.849130E+00
2.524950E+00	2.136420E+00	1.984990E+00
2.431090E+00	2.108900E+00	2.067010E+00
4.214190E+00	4.476510E+00	3.762820E+00
4.231590E+00	4.481920E+00	3.805610E+00
2.417720E+00	2.308470E+00	2.028400E+00
2.328730E+00	2.279410E+00	2.107720E+00
4.137280E+00	4.568210E+00	3.737800E+00
4.198680E+00	4.517350E+00	3.791350E+00
2.308870E+00	2.488910E+00	2.065270E+00
2.266310E+00	2.388650E+00	2.130440E+00
4.073580E+00	4.587590E+00	3.675840E+00
4.089120E+00	4.615980E+00	3.723620E+00
2.216100E+00	2.494050E+00	2.153370E+00
2.142290E+00	2.644430E+00	2.178500E+00
2.219620E+00	2.661420E+00	2.097860E+00
3.966160E+00	4.685950E+00	3.656350E+00
4.044180E+00	4.636650E+00	3.697700E+00
2.157470E+00	2.809300E+00	2.148350E+00
2.073350E+00	2.781210E+00	2.222420E+00
3.906200E+00	4.700860E+00	3.592840E+00
3.913670E+00	4.730100E+00	3.651850E+00
2.082510E+00	2.948580E+00	2.198450E+00
1.989750E+00	2.915270E+00	2.256790E+00
3.713190E+00	4.784040E+00	3.468190E+00
3.785990E+00	4.775770E+00	3.572140E+00
3.869550E+00	4.742480E+00	3.622910E+00
2.015430E+00	3.121490E+00	2.255440E+00
1.955300E+00	3.018340E+00	2.292380E+00
3.680280E+00	4.823820E+00	3.486220E+00
3.710550E+00	4.822130E+00	3.534680E+00
1.927530E+00	3.142430E+00	2.311240E+00
1.919340E+00	3.275970E+00	2.352360E+00
1.995970E+00	3.375480E+00	2.326990E+00
3.549590E+00	4.902590E+00	3.469710E+00
3.655020E+00	4.859110E+00	3.518750E+00
1.920150E+00	3.415900E+00	2.388610E+00
1.916960E+00	3.560310E+00	2.416520E+00
1.977800E+00	3.594850E+00	2.388260E+00
2.053260E+00	3.799100E+00	2.431610E+00
2.135380E+00	4.001840E+00	2.482490E+00
3.464670E+00	4.925390E+00	3.399910E+00
3.474670E+00	4.951950E+00	3.450470E+00
1.941700E+00	3.719800E+00	2.462980E+00
2.011710E+00	3.908380E+00	2.482140E+00
2.038200E+00	4.007670E+00	2.524770E+00
2.092520E+00	4.064850E+00	2.541840E+00
2.153460E+00	4.134310E+00	2.570830E+00
2.246300E+00	4.237290E+00	2.625170E+00
2.341280E+00	4.326250E+00	2.690990E+00
2.440740E+00	4.409920E+00	2.759210E+00
2.540830E+00	4.513460E+00	2.832340E+00
3.253680E+00	4.965500E+00	3.316980E+00
3.309030E+00	4.985680E+00	3.394800E+00
3.417650E+00	4.969080E+00	3.422940E+00
2.042220E+00	4.100140E+00	2.585890E+00
2.137670E+00	4.218390E+00	2.647370E+00
2.233670E+00	4.311600E+00	2.710560E+00
2.334120E+00	4.398510E+00	2.776270E+00
2.421450E+00	4.466960E+00	2.818960E+00
2.451740E+00	4.520150E+00	2.863680E+00
2.502380E+00	4.553630E+00	2.882680E+00
2.562000E+00	4.606540E+00	2.912190E+00
2.656340E+00	4.695350E+00	2.963580E+00
2.752070E+00	4.768470E+00	3.030360E+00
2.849390E+00	4.837950E+00	3.098750E+00
2.945640E+00	4.900230E+00	3.159430E+00
3.031050E+00	4.941450E+00	3.231450E+00
3.105490E+00	4.976850E+00	3.302590E+00
3.201820E+00	4.995400E+00	3.346270E+00
2.455270E+00	4.583570E+00	2.922610E+00
2.549830E+00	4.686170E+00	2.986920E+00
2.652810E+00	4.766230E+00	3.052350E+00
2.754830E+00	4.828010E+00	3.116530E+00
2.856430E+00	4.894570E+00	3.190120E+00
2.962320E+00	4.944260E+00	3.264080E+00
3.033010E+00	4.968530E+00	3.299950E+00
5.024410E+00	2.585350E+00	3.321240E+00
5.005250E+00	2.553060E+00	3.307960E+00
5.010120E+00	2.576650E+00	3.272160E+00
5.029260E+00	2.627490E+00	3.318670E+00
4.875320E+00	2.435140E+00	3.229180E+00
4.820560E+00	2.389960E+00	3.180270E+00
4.842750E+00	2.418460E+00	3.109580E+00
4.939740E+00	2.509960E+00	3.220780E+00
5.040890E+00	2.730780E+00	3.333750E+00
5.045190E+00	2.844360E+00	3.358760E+00
5.086630E+00	2.917610E+00	3.407120E+00
5.098200E+00	3.018250E+00	3.469150E+00
5.136470E+00	3.115530E+00	3.503730E+00
5.132040E+00	3.209140E+00	3.543820E+00
5.139740E+00	3.293180E+00	3.582570E+00
5.126770E+00	3.366500E+00	3.636130E+00
4.768300E+00	2.361130E+00	3.205090E+00
4.704070E+00	2.338920E+00	3.143030E+00
4.739030E+00	2.360830E+00	3.084030E+00
5.082500E+00	3.445280E+00	3.609220E+00
5.060660E+00	3.498920E+00	3.660150E+00
4.648760E+00	2.271560E+00	3.034720E+00
5.009220E+00	3.569690E+00	3.689990E+00
4.968760E+00	3.642140E+00	3.715300E+00
4.966250E+00	3.682060E+00	3.757170E+00
4.527500E+00	2.094210E+00	2.886980E+00
4.488140E+00	2.020230E+00	2.840340E+00
4.488010E+00	2.032270E+00	2.743980E+00
4.561890E+00	2.155990E+00	2.909710E+00
4.945870E+00	3.748540E+00	3.779130E+00
4.921690E+00	3.818300E+00	3.803600E+00
4.894750E+00	3.862730E+00	3.811920E+00
4.931010E+00	3.845940E+00	3.860520E+00
4.898770E+00	3.891950E+00	3.879050E+00
4.385680E+00	1.840650E+00	2.713270E+00
4.303220E+00	1.770680E+00	2.647630E+00
4.352540E+00	1.821850E+00	2.627530E+00
4.379950E+00	1.878340E+00	2.591500E+00
4.432590E+00	1.909380E+00	2.763850E+00
4.813080E+00	3.975830E+00	3.863180E+00
4.848090E+00	3.940020E+00	3.866730E+00
4.840790E+00	3.974360E+00	3.919230E+00
4.212340E+00	1.732590E+00	2.458580E+00
4.153630E+00	1.686740E+00	2.507530E+00
4.795180E+00	4.014350E+00	3.910660E+00
4.065670E+00	1.617610E+00	2.464310E+00
3.930190E+00	1.548660E+00	2.421280E+00
4.024070E+00	1.602510E+00	2.368440E+00
4.755930E+00	4.074740E+00	3.947540E+00
4.736190E+00	4.124740E+00	3.974200E+00
3.777900E+00	1.527730E+00	2.242520E+00
3.725610E+00	1.473250E+00	2.324810E+00
4.724460E+00	4.178040E+00	3.977620E+00
4.727450E+00	4.241750E+00	4.003910E+00
3.627350E+00	1.439300E+00	2.324560E+00
3.487150E+00	1.408140E+00	2.326170E+00
3.585530E+00	1.458550E+00	2.245280E+00
4.711080E+00	4.299300E+00	4.002840E+00
4.692360E+00	4.381440E+00	4.020360E+00
3.379930E+00	1.447130E+00	2.186420E+00
3.251270E+00	1.406610E+00	2.270010E+00
4.672780E+00	4.426850E+00	4.015260E+00
4.691690E+00	4.430660E+00	4.052510E+00
4.678750E+00	4.449930E+00	4.049200E+00
3.162240E+00	1.481230E+00	2.145490E+00
3.041720E+00	1.448610E+00	2.236170E+00
4.589640E+00	4.475130E+00	4.009950E+00
4.652270E+00	4.456740E+00	4.033320E+00
2.956880E+00	1.546920E+00	2.114000E+00
2.851920E+00	1.524370E+00	2.216360E+00
4.530340E+00	4.470610E+00	3.973000E+00
4.536280E+00	4.492020E+00	4.027140E+00
2.768730E+00	1.642370E+00	2.100430E+00
2.674820E+00	1.621450E+00	2.205250E+00
4.410690E+00	4.456460E+00	3.920320E+00
4.441190E+00	4.473500E+00	3.961790E+00
4.490660E+00	4.492900E+00	4.022830E+00
2.604670E+00	1.771460E+00	2.106050E+00
2.515910E+00	1.742700E+00	2.210570E+00
4.310250E+00	4.473170E+00	3.894740E+00
4.349780E+00	4.504730E+00	3.957900E+00
4.402880E+00	4.490730E+00	3.968990E+00
2.460350E+00	1.912500E+00	2.124370E+00
2.372470E+00	1.882510E+00	2.223180E+00
4.228480E+00	4.542850E+00	3.892300E+00
4.290380E+00	4.516370E+00	3.933980E+00
2.342940E+00	2.086390E+00	2.163060E+00
2.250430E+00	2.046660E+00	2.260310E+00
4.182300E+00	4.567600E+00	3.833960E+00
4.189000E+00	4.592680E+00	3.882200E+00
2.227910E+00	2.288600E+00	2.207930E+00
2.144940E+00	2.183940E+00	2.290400E+00
4.093780E+00	4.660930E+00	3.787470E+00
4.153820E+00	4.624170E+00	3.848840E+00
2.129960E+00	2.321090E+00	2.272170E+00
2.097370E+00	2.269020E+00	2.316290E+00
2.118770E+00	2.474530E+00	2.238760E+00
4.031130E+00	4.700610E+00	3.754170E+00
4.048560E+00	4.748280E+00	3.859290E+00
2.054050E+00	2.367920E+00	2.317580E+00
1.992940E+00	2.554230E+00	2.322420E+00
2.060380E+00	2.638960E+00	2.245240E+00
3.911810E+00	4.794040E+00	3.726870E+00
3.986310E+00	4.767650E+00	3.783460E+00
1.982790E+00	2.747840E+00	2.288480E+00
1.899310E+00	2.710980E+00	2.358950E+00
3.845540E+00	4.790860E+00	3.671980E+00
3.855230E+00	4.824910E+00	3.720950E+00
1.898430E+00	2.921960E+00	2.324380E+00
1.853540E+00	2.811690E+00	2.384570E+00
3.712760E+00	4.868630E+00	3.618630E+00
3.801110E+00	4.839130E+00	3.688620E+00
1.815800E+00	2.931940E+00	2.400340E+00
1.797980E+00	3.066830E+00	2.429160E+00
1.853440E+00	3.173680E+00	2.377000E+00
3.628300E+00	4.909910E+00	3.578700E+00
3.661560E+00	4.959690E+00	3.671730E+00
1.778470E+00	3.215060E+00	2.445850E+00
1.781140E+00	3.373500E+00	2.484200E+00
1.850300E+00	3.469150E+00	2.447160E+00
3.469050E+00	4.993030E+00	3.518840E+00
3.562430E+00	4.969600E+00	3.598770E+00
1.771710E+00	3.517360E+00	2.502990E+00
1.772210E+00	3.652510E+00	2.529490E+00
1.841240E+00	3.690820E+00	2.506860E+00
1.917370E+00	3.933660E+00	2.540840E+00
3.382890E+00	5.016830E+00	3.487240E+00
3.400980E+00	5.065190E+00	3.588500E+00
1.798940E+00	3.786090E+00	2.564310E+00
1.820430E+00	3.934620E+00	2.588940E+00
1.871690E+00	4.003030E+00	2.598420E+00
1.933980E+00	4.082090E+00	2.622580E+00
2.025680E+00	4.199610E+00	2.667060E+00
2.119680E+00	4.294570E+00	2.724970E+00
2.214630E+00	4.387660E+00	2.796090E+00
2.336230E+00	4.493790E+00	2.856400E+00
3.131320E+00	5.017840E+00	3.383130E+00
3.196910E+00	5.046440E+00	3.440530E+00
3.302370E+00	5.050760E+00	3.521780E+00
1.821580E+00	4.037760E+00	2.644080E+00
1.913740E+00	4.175700E+00	2.691880E+00
2.010670E+00	4.281560E+00	2.745080E+00
2.098270E+00	4.352760E+00	2.787130E+00
2.138680E+00	4.413690E+00	2.835620E+00
2.219580E+00	4.460460E+00	2.856080E+00
2.254120E+00	4.521910E+00	2.895230E+00
2.339310E+00	4.581660E+00	2.937730E+00
2.429400E+00	4.672940E+00	3.004800E+00
2.538590E+00	4.777290E+00	3.086530E+00
2.667310E+00	4.824720E+00	3.132890E+00
2.755100E+00	4.880660E+00	3.206350E+00
2.870390E+00	4.948800E+00	3.309970E+00
3.024950E+00	5.003350E+00	3.374870E+00
2.915020E+00	5.008430E+00	3.415400E+00
3.112710E+00	5.037340E+00	3.430360E+00
2.142720E+00	4.488300E+00	2.892980E+00
2.233850E+00	4.579580E+00	2.951590E+00
2.320410E+00	4.641680E+00	2.993500E+00
2.356270E+00	4.703200E+00	3.037240E+00
2.428740E+00	4.743790E+00	3.064600E+00
2.454170E+00	4.786960E+00	3.108470E+00
2.502870E+00	4.831500E+00	3.166460E+00
2.634360E+00	4.866120E+00	3.214330E+00
2.748580E+00	4.923430E+00	3.303980E+00
2.818160E+00	4.972640E+00	3.375930E+00
2.363770E+00	4.771320E+00	3.098550E+00
2.433850E+00	4.808740E+00	3.140490E+00
4.993280E+00	2.532340E+00	3.412890E+00
4.963000E+00	2.505600E+00	3.394110E+00
4.977890E+00	2.522110E+00	3.343630E+00
5.023310E+00	2.588620E+00	3.394870E+00
5.044290E+00	2.667350E+00	3.397230E+00
5.049640E+00	2.658320E+00	3.471530E+00
5.066010E+00	2.736620E+00	3.477270E+00
4.839920E+00	2.399750E+00	3.284360E+00
4.904340E+00	2.472610E+00	3.357280E+00
5.066130E+00	2.830700E+00	3.443450E+00
5.110530E+00	2.922120E+00	3.508070E+00
5.122830E+00	3.032950E+00	3.587660E+00
5.152920E+00	3.133800E+00	3.586740E+00
5.147070E+00	3.208510E+00	3.630630E+00
5.162680E+00	3.288380E+00	3.666560E+00
5.159060E+00	3.355660E+00	3.722810E+00
4.702550E+00	2.321840E+00	3.233150E+00
4.779050E+00	2.366030E+00	3.312860E+00
5.113910E+00	3.443580E+00	3.696770E+00
5.075730E+00	3.511610E+00	3.718570E+00
5.112870E+00	3.484350E+00	3.764730E+00
5.076820E+00	3.550330E+00	3.793070E+00
4.572620E+00	2.077190E+00	3.155730E+00
4.536660E+00	2.023200E+00	3.110010E+00
4.555440E+00	2.076010E+00	3.082310E+00
4.564070E+00	2.121550E+00	3.013090E+00
4.596090E+00	2.133260E+00	3.167900E+00
4.608960E+00	2.202170E+00	3.040160E+00
4.636200E+00	2.227960E+00	3.168490E+00
5.013100E+00	3.631680E+00	3.783970E+00
4.986670E+00	3.690960E+00	3.808170E+00
5.023780E+00	3.669860E+00	3.849430E+00
4.999570E+00	3.722800E+00	3.864530E+00
4.489070E+00	1.940370E+00	3.013420E+00
4.430730E+00	1.852740E+00	2.961070E+00
4.421100E+00	1.872040E+00	2.832880E+00
4.507800E+00	1.997700E+00	2.959620E+00
4.976870E+00	3.796880E+00	3.891760E+00
4.951650E+00	3.857360E+00	3.915770E+00
4.941790E+00	3.897240E+00	3.968140E+00
4.365470E+00	1.784920E+00	2.906500E+00
4.266900E+00	1.722880E+00	2.853930E+00
4.334130E+00	1.780800E+00	2.793400E+00
4.887200E+00	3.942420E+00	3.945300E+00
4.858790E+00	3.998070E+00	4.001880E+00
4.150710E+00	1.663560E+00	2.611590E+00
4.108610E+00	1.613440E+00	2.699340E+00
4.812830E+00	4.041960E+00	3.987600E+00
4.835390E+00	4.036290E+00	4.031490E+00
4.813580E+00	4.072330E+00	4.051540E+00
4.007350E+00	1.543390E+00	2.686110E+00
3.868350E+00	1.490730E+00	2.606050E+00
3.973860E+00	1.545090E+00	2.565700E+00
4.748090E+00	4.146870E+00	4.013090E+00
4.771910E+00	4.119360E+00	4.033130E+00
4.768900E+00	4.164650E+00	4.066140E+00
3.730920E+00	1.443450E+00	2.437870E+00
3.707740E+00	1.396250E+00	2.580390E+00
4.742950E+00	4.266450E+00	4.046160E+00
4.769400E+00	4.230980E+00	4.088310E+00
4.762350E+00	4.294320E+00	4.099610E+00
3.561180E+00	1.355520E+00	2.548680E+00
3.419280E+00	1.312620E+00	2.537870E+00
3.537200E+00	1.374410E+00	2.465530E+00
4.714070E+00	4.414750E+00	4.087390E+00
4.751270E+00	4.363470E+00	4.117140E+00
4.744170E+00	4.433480E+00	4.147280E+00
3.334350E+00	1.347400E+00	2.398720E+00
3.207800E+00	1.306370E+00	2.487590E+00
4.687250E+00	4.474010E+00	4.126350E+00
3.126450E+00	1.363320E+00	2.358070E+00
3.015130E+00	1.327510E+00	2.454300E+00
4.634520E+00	4.488600E+00	4.080340E+00
4.640490E+00	4.508150E+00	4.132730E+00
2.934050E+00	1.412160E+00	2.331330E+00
2.835090E+00	1.379950E+00	2.435590E+00
4.533190E+00	4.516600E+00	4.113650E+00
4.601100E+00	4.514120E+00	4.121430E+00
2.753810E+00	1.489070E+00	2.316820E+00
2.663910E+00	1.459500E+00	2.423530E+00
4.430130E+00	4.528240E+00	4.078810E+00
4.477300E+00	4.524230E+00	4.109960E+00
2.579210E+00	1.585640E+00	2.304160E+00
2.493010E+00	1.553720E+00	2.412440E+00
4.388210E+00	4.529390E+00	4.034150E+00
4.390280E+00	4.552170E+00	4.091900E+00
2.422850E+00	1.704510E+00	2.306180E+00
2.336430E+00	1.672730E+00	2.419910E+00
4.269810E+00	4.564900E+00	3.970610E+00
4.304400E+00	4.586750E+00	4.046430E+00
4.360120E+00	4.560710E+00	4.074140E+00
2.278520E+00	1.843790E+00	2.321930E+00
2.187610E+00	1.810480E+00	2.437810E+00
4.190730E+00	4.647220E+00	3.935640E+00
4.245170E+00	4.620930E+00	4.000590E+00
2.159310E+00	2.005440E+00	2.355480E+00
2.062330E+00	1.969800E+00	2.462450E+00
4.123050E+00	4.711520E+00	3.903930E+00
4.166180E+00	4.735400E+00	3.978100E+00
2.046460E+00	2.192360E+00	2.387040E+00
1.954940E+00	2.110570E+00	2.493530E+00
4.083320E+00	4.768720E+00	3.924170E+00
4.116440E+00	4.806370E+00	3.993410E+00
1.943770E+00	2.232370E+00	2.461400E+00
1.899730E+00	2.189050E+00	2.506250E+00
1.943290E+00	2.383200E+00	2.410740E+00
3.952020E+00	4.819380E+00	3.817460E+00
3.985460E+00	4.847960E+00	3.903800E+00
4.050880E+00	4.824100E+00	3.948990E+00
1.871280E+00	2.292550E+00	2.500330E+00
1.821170E+00	2.481390E+00	2.487140E+00
1.890270E+00	2.564430E+00	2.403810E+00
3.848030E+00	4.877330E+00	3.783160E+00
3.916890E+00	4.870120E+00	3.852600E+00
1.806970E+00	2.715120E+00	2.443060E+00
1.759290E+00	2.600430E+00	2.509380E+00
3.756100E+00	4.929850E+00	3.730230E+00
3.797550E+00	4.966200E+00	3.843790E+00
1.711860E+00	2.724720E+00	2.522500E+00
1.668210E+00	2.853840E+00	2.525980E+00
1.733980E+00	2.963340E+00	2.472860E+00
3.706190E+00	4.978510E+00	3.733950E+00
3.731510E+00	4.991860E+00	3.784420E+00
1.641960E+00	2.998520E+00	2.540740E+00
1.602000E+00	3.187640E+00	2.556850E+00
1.701760E+00	3.271180E+00	2.511540E+00
3.491940E+00	5.046640E+00	3.630480E+00
3.581840E+00	5.032990E+00	3.696410E+00
3.669790E+00	5.021120E+00	3.754910E+00
1.642720E+00	3.354930E+00	2.566550E+00
1.597890E+00	3.299110E+00	2.587660E+00
1.690570E+00	3.584470E+00	2.559510E+00
3.447860E+00	5.096100E+00	3.652040E+00
3.496530E+00	5.124240E+00	3.727580E+00
1.598160E+00	3.430590E+00	2.600470E+00
1.605270E+00	3.594750E+00	2.610690E+00
1.650500E+00	3.698670E+00	2.610780E+00
1.716870E+00	3.855420E+00	2.621780E+00
3.206740E+00	5.098880E+00	3.552450E+00
3.304110E+00	5.114840E+00	3.619910E+00
3.397260E+00	5.135270E+00	3.675330E+00
1.599550E+00	3.747610E+00	2.659630E+00
1.640790E+00	3.918490E+00	2.668810E+00
1.643360E+00	3.993940E+00	2.698020E+00
1.710930E+00	4.014550E+00	2.677900E+00
1.798040E+00	4.143950E+00	2.717470E+00
1.897540E+00	4.261300E+00	2.766940E+00
2.006800E+00	4.381660E+00	2.833390E+00
2.996350E+00	5.036090E+00	3.452360E+00
3.088430E+00	5.064280E+00	3.501780E+00
3.137470E+00	5.123360E+00	3.586530E+00
3.200620E+00	5.168660E+00	3.635820E+00
1.675500E+00	4.092870E+00	2.741440E+00
1.779000E+00	4.236020E+00	2.786290E+00
1.876160E+00	4.324160E+00	2.825360E+00
1.909130E+00	4.387110E+00	2.867420E+00
1.962980E+00	4.426050E+00	2.883320E+00
2.022160E+00	4.478650E+00	2.908260E+00
2.109590E+00	4.571530E+00	2.967730E+00
2.235680E+00	4.675810E+00	3.035360E+00
2.549390E+00	4.896560E+00	3.289260E+00
2.666940E+00	4.921840E+00	3.321550E+00
2.739030E+00	4.963710E+00	3.382770E+00
2.818870E+00	5.009360E+00	3.463680E+00
2.955160E+00	5.061190E+00	3.521650E+00
3.060010E+00	5.119640E+00	3.598020E+00
3.125640E+00	5.154050E+00	3.625380E+00
1.910490E+00	4.454920E+00	2.920820E+00
1.993720E+00	4.534300E+00	2.959470E+00
2.027540E+00	4.597530E+00	3.002340E+00
2.110750E+00	4.643870E+00	3.028720E+00
2.145520E+00	4.709170E+00	3.074360E+00
2.235270E+00	4.798370E+00	3.148450E+00
2.411660E+00	4.842240E+00	3.202930E+00
2.448100E+00	4.902030E+00	3.308430E+00
2.523840E+00	4.954900E+00	3.401550E+00
2.651510E+00	4.961180E+00	3.406360E+00
2.732600E+00	4.986940E+00	3.444370E+00
2.032390E+00	4.670450E+00	3.063670E+00
2.112720E+00	4.751970E+00	3.115780E+00
2.134420E+00	4.798730E+00	3.166980E+00
2.179480E+00	4.828860E+00	3.201630E+00
2.220870E+00	4.873460E+00	3.274600E+00
2.338550E+00	4.887670E+00	3.287390E+00
2.415340E+00	4.933580E+00	3.367290E+00
2.119610E+00	4.837570E+00	3.230440E+00
4.962010E+00	2.512730E+00	3.473990E+00
5.008430E+00	2.556720E+00	3.471730E+00
5.029460E+00	2.614170E+00	3.530100E+00
5.056390E+00	2.691420E+00	3.558260E+00
5.078510E+00	2.758940E+00	3.580750E+00
5.138090E+00	2.908630E+00	3.647520E+00
5.114310E+00	2.875710E+00	3.629930E+00
5.131680E+00	2.928770E+00	3.599540E+00
5.137420E+00	2.982610E+00	3.633400E+00
5.155450E+00	2.947870E+00	3.666410E+00
5.149420E+00	3.021670E+00	3.681580E+00
4.838730E+00	2.404510E+00	3.432310E+00
4.898950E+00	2.469320E+00	3.502240E+00
5.087030E+00	2.840330E+00	3.556820E+00
5.190880E+00	3.119840E+00	3.683440E+00
5.171680E+00	3.216500E+00	3.704740E+00
5.185920E+00	3.279130E+00	3.752530E+00
5.184200E+00	3.342660E+00	3.812400E+00
4.571910E+00	2.001820E+00	3.408820E+00
4.540820E+00	1.954800E+00	3.370640E+00
4.563260E+00	2.009120E+00	3.326130E+00
4.584700E+00	2.078640E+00	3.265440E+00
4.597150E+00	2.057080E+00	3.425090E+00
4.640480E+00	2.195540E+00	3.306490E+00
4.638140E+00	2.157870E+00	3.445860E+00
4.677380E+00	2.277530E+00	3.317950E+00
4.683100E+00	2.258060E+00	3.450160E+00
4.737240E+00	2.339490E+00	3.411940E+00
5.149200E+00	3.420200E+00	3.788030E+00
5.138730E+00	3.487590E+00	3.836970E+00
5.127570E+00	3.551790E+00	3.886220E+00
4.491630E+00	1.886820E+00	3.322980E+00
4.436520E+00	1.833540E+00	3.252720E+00
4.467100E+00	1.865060E+00	3.200240E+00
4.508550E+00	1.939890E+00	3.185740E+00
5.073180E+00	3.617730E+00	3.866860E+00
5.064700E+00	3.687620E+00	3.918520E+00
5.033270E+00	3.747830E+00	3.927860E+00
5.074930E+00	3.732140E+00	3.972730E+00
5.049290E+00	3.786930E+00	3.994110E+00
4.400180E+00	1.812290E+00	3.063800E+00
4.359480E+00	1.767790E+00	3.235810E+00
4.995210E+00	3.848450E+00	3.980290E+00
4.979660E+00	3.890500E+00	4.052760E+00
4.272440E+00	1.709990E+00	3.185950E+00
4.195210E+00	1.664900E+00	3.075630E+00
4.281440E+00	1.721930E+00	3.037260E+00
4.922790E+00	3.941540E+00	4.033100E+00
4.904390E+00	3.981280E+00	4.103260E+00
4.129310E+00	1.615720E+00	2.859570E+00
4.066080E+00	1.562340E+00	3.019540E+00
4.857910E+00	4.029160E+00	4.086630E+00
4.850090E+00	4.068010E+00	4.132700E+00
3.922160E+00	1.502430E+00	2.765070E+00
4.821560E+00	4.129210E+00	4.144170E+00
4.797520E+00	4.185480E+00	4.134500E+00
4.827690E+00	4.185270E+00	4.180060E+00
4.824920E+00	4.227000E+00	4.182940E+00
3.743260E+00	1.394670E+00	2.725030E+00
3.631930E+00	1.342490E+00	2.778620E+00
3.586310E+00	1.344720E+00	2.633960E+00
4.788580E+00	4.327970E+00	4.153690E+00
4.825240E+00	4.297950E+00	4.195090E+00
4.818710E+00	4.367360E+00	4.208350E+00
3.497400E+00	1.283210E+00	2.824550E+00
3.331470E+00	1.242360E+00	2.768960E+00
3.454550E+00	1.287470E+00	2.682380E+00
4.756670E+00	4.485240E+00	4.197940E+00
4.809620E+00	4.443420E+00	4.227720E+00
4.796700E+00	4.517750E+00	4.281640E+00
3.273020E+00	1.261850E+00	2.621090E+00
3.144220E+00	1.221610E+00	2.713210E+00
4.728410E+00	4.506760E+00	4.193280E+00
4.750170E+00	4.524460E+00	4.242080E+00
3.084470E+00	1.260360E+00	2.579500E+00
2.970850E+00	1.231390E+00	2.685310E+00
4.640410E+00	4.547740E+00	4.216950E+00
4.708390E+00	4.533270E+00	4.229390E+00
2.908460E+00	1.292000E+00	2.556590E+00
2.801880E+00	1.262060E+00	2.667160E+00
4.581490E+00	4.546380E+00	4.184410E+00
4.590640E+00	4.570670E+00	4.238450E+00
2.737390E+00	1.344410E+00	2.541760E+00
2.637350E+00	1.318580E+00	2.652840E+00
4.459920E+00	4.544020E+00	4.141500E+00
4.490590E+00	4.556270E+00	4.181410E+00
4.545020E+00	4.575080E+00	4.235740E+00
2.568060E+00	1.424510E+00	2.530990E+00
2.472610E+00	1.396730E+00	2.643920E+00
4.392780E+00	4.600090E+00	4.174010E+00
4.449460E+00	4.575640E+00	4.187350E+00
2.404020E+00	1.523240E+00	2.525810E+00
2.315520E+00	1.498610E+00	2.637350E+00
4.342050E+00	4.604390E+00	4.132930E+00
4.352840E+00	4.637230E+00	4.187050E+00
2.239590E+00	1.631510E+00	2.543190E+00
2.223030E+00	1.566600E+00	2.631430E+00
4.208090E+00	4.712050E+00	4.029560E+00
4.252790E+00	4.690620E+00	4.112870E+00
4.313230E+00	4.661090E+00	4.174150E+00
2.160670E+00	1.628320E+00	2.623950E+00
2.088060E+00	1.771150E+00	2.556720E+00
4.166500E+00	4.785660E+00	4.040470E+00
4.196560E+00	4.784030E+00	4.111360E+00
1.959180E+00	1.944120E+00	2.571100E+00
4.140500E+00	4.826900E+00	4.049520E+00
4.156060E+00	4.833940E+00	4.094050E+00
1.842070E+00	2.136910E+00	2.578290E+00
4.023490E+00	4.885880E+00	3.972760E+00
4.059160E+00	4.915280E+00	4.048860E+00
4.120750E+00	4.870280E+00	4.083130E+00
1.727560E+00	2.275430E+00	2.654110E+00
1.791720E+00	2.337570E+00	2.560130E+00
3.867740E+00	4.936290E+00	3.888200E+00
3.931230E+00	4.975390E+00	3.961330E+00
3.999480E+00	4.955140E+00	4.001940E+00
1.708570E+00	2.509200E+00	2.586510E+00
1.632510E+00	2.398530E+00	2.690300E+00
3.838290E+00	4.976260E+00	3.903480E+00
3.865700E+00	4.993830E+00	3.939550E+00
1.614250E+00	2.541510E+00	2.654600E+00
1.587490E+00	2.479070E+00	2.707030E+00
1.609560E+00	2.749230E+00	2.600240E+00
3.718380E+00	5.053880E+00	3.858260E+00
3.809020E+00	5.026290E+00	3.922610E+00
1.553960E+00	2.588950E+00	2.691540E+00
1.531640E+00	2.737280E+00	2.673340E+00
1.539890E+00	2.835360E+00	2.634490E+00
1.550110E+00	2.990930E+00	2.612130E+00
3.603170E+00	5.094640E+00	3.805170E+00
3.656410E+00	5.148980E+00	3.917680E+00
1.485690E+00	2.861310E+00	2.680870E+00
1.452780E+00	3.080650E+00	2.687790E+00
1.533810E+00	3.243580E+00	2.619730E+00
3.538320E+00	5.144470E+00	3.806150E+00
3.567300E+00	5.163290E+00	3.863810E+00
1.458540E+00	3.271950E+00	2.683900E+00
1.398410E+00	3.202310E+00	2.708960E+00
1.512130E+00	3.496490E+00	2.662760E+00
3.304800E+00	5.187670E+00	3.710200E+00
3.406130E+00	5.199450E+00	3.773450E+00
3.496510E+00	5.193490E+00	3.833200E+00
1.395000E+00	3.370080E+00	2.736000E+00
1.430560E+00	3.569020E+00	2.719370E+00
1.423610E+00	3.671290E+00	2.739960E+00
1.495640E+00	3.706640E+00	2.712380E+00
1.566140E+00	3.929110E+00	2.720030E+00
3.206860E+00	5.233010E+00	3.727290E+00
3.297660E+00	5.262670E+00	3.834880E+00
1.443860E+00	3.817990E+00	2.771890E+00
1.497620E+00	3.980180E+00	2.777660E+00
1.507160E+00	4.052720E+00	2.809160E+00
1.574190E+00	4.073350E+00	2.784080E+00
1.660840E+00	4.207540E+00	2.813160E+00
1.784360E+00	4.345850E+00	2.867970E+00
2.849790E+00	5.062430E+00	3.561240E+00
2.948610E+00	5.146400E+00	3.646500E+00
3.102380E+00	5.189360E+00	3.677970E+00
3.131450E+00	5.246570E+00	3.758270E+00
3.188290E+00	5.277240E+00	3.808230E+00
1.535050E+00	4.151150E+00	2.845070E+00
1.639740E+00	4.293770E+00	2.885690E+00
1.714990E+00	4.382290E+00	2.922470E+00
1.724050E+00	4.427260E+00	2.955530E+00
1.796450E+00	4.444270E+00	2.944210E+00
1.897930E+00	4.558680E+00	3.007230E+00
2.620090E+00	4.984700E+00	3.475270E+00
2.719620E+00	5.020010E+00	3.523200E+00
2.805550E+00	5.096560E+00	3.626950E+00
2.854270E+00	5.158760E+00	3.701390E+00
2.921050E+00	5.223480E+00	3.779650E+00
3.037300E+00	5.236000E+00	3.764110E+00
3.119070E+00	5.278610E+00	3.825160E+00
1.754160E+00	4.486640E+00	2.992060E+00
1.794960E+00	4.564450E+00	3.037560E+00
1.850290E+00	4.606470E+00	3.056410E+00
1.914480E+00	4.660770E+00	3.085990E+00
2.014150E+00	4.768800E+00	3.152580E+00
2.288850E+00	4.912890E+00	3.331280E+00
2.343010E+00	4.939690E+00	3.380880E+00
2.428060E+00	4.979730E+00	3.472840E+00
2.579210E+00	5.019450E+00	3.546500E+00
2.692600E+00	5.077660E+00	3.631210E+00
2.769620E+00	5.140200E+00	3.704030E+00
2.827960E+00	5.193570E+00	3.772450E+00
1.802260E+00	4.635370E+00	3.097610E+00
1.891930E+00	4.718910E+00	3.145910E+00
1.927190E+00	4.777110E+00	3.196860E+00
1.979810E+00	4.809950E+00	3.215760E+00
2.033760E+00	4.842300E+00	3.251290E+00
2.117770E+00	4.896430E+00	3.335260E+00
2.253650E+00	4.941630E+00	3.390310E+00
2.337810E+00	4.968020E+00	3.446180E+00
1.944570E+00	4.831830E+00	3.269240E+00
2.022690E+00	4.876230E+00	3.311250E+00
4.993100E+00	2.557050E+00	3.550020E+00
5.038400E+00	2.655020E+00	3.620550E+00
5.002920E+00	2.597550E+00	3.636030E+00
5.075120E+00	2.718400E+00	3.670570E+00
5.097970E+00	2.810910E+00	3.644930E+00
5.107430E+00	2.788580E+00	3.722840E+00
5.135400E+00	2.876990E+00	3.711010E+00
5.181640E+00	2.970330E+00	3.755410E+00
5.185310E+00	3.055220E+00	3.749620E+00
5.196810E+00	3.034110E+00	3.814570E+00
5.233350E+00	3.108210E+00	3.810960E+00
4.798020E+00	2.385860E+00	3.652910E+00
4.766210E+00	2.363090E+00	3.632460E+00
4.792850E+00	2.374640E+00	3.555760E+00
4.849760E+00	2.432440E+00	3.612080E+00
4.926230E+00	2.521940E+00	3.638880E+00
5.199760E+00	3.195170E+00	3.781570E+00
5.210860E+00	3.271090E+00	3.838940E+00
5.219120E+00	3.329420E+00	3.879670E+00
4.517440E+00	1.912150E+00	3.611750E+00
4.487010E+00	1.876270E+00	3.574030E+00
4.511730E+00	1.907020E+00	3.480900E+00
4.562670E+00	1.993120E+00	3.542660E+00
4.622480E+00	2.102610E+00	3.582340E+00
4.675870E+00	2.213730E+00	3.625500E+00
4.726160E+00	2.321390E+00	3.587980E+00
5.187400E+00	3.411900E+00	3.894490E+00
5.167310E+00	3.497060E+00	3.908090E+00
5.168290E+00	3.540780E+00	3.949900E+00
4.432740E+00	1.834100E+00	3.485110E+00
5.142100E+00	3.614640E+00	3.967820E+00
5.110070E+00	3.689610E+00	3.990200E+00
5.102880E+00	3.732220E+00	4.037260E+00
5.087930E+00	3.782230E+00	4.091270E+00
4.337480E+00	1.753770E+00	3.434710E+00
4.281130E+00	1.714830E+00	3.417650E+00
4.295350E+00	1.723880E+00	3.308680E+00
5.036010E+00	3.838330E+00	4.068570E+00
5.017230E+00	3.885610E+00	4.137520E+00
4.196130E+00	1.671160E+00	3.327220E+00
4.957770E+00	3.932270E+00	4.120310E+00
4.944940E+00	3.973590E+00	4.170830E+00
4.060490E+00	1.559940E+00	3.244420E+00
3.956840E+00	1.503410E+00	3.186120E+00
3.996250E+00	1.521710E+00	3.089210E+00
4.910250E+00	4.034670E+00	4.190720E+00
4.871210E+00	4.086980E+00	4.186130E+00
4.901360E+00	4.082930E+00	4.228400E+00
4.885530E+00	4.122070E+00	4.235380E+00
3.855540E+00	1.452760E+00	2.953600E+00
3.822640E+00	1.426220E+00	3.198960E+00
4.875900E+00	4.198640E+00	4.253430E+00
4.862180E+00	4.259550E+00	4.241270E+00
4.888830E+00	4.256640E+00	4.287450E+00
4.885190E+00	4.297980E+00	4.290770E+00
3.687200E+00	1.345490E+00	3.149360E+00
3.595610E+00	1.315720E+00	3.089410E+00
3.647870E+00	1.337570E+00	2.975770E+00
4.848590E+00	4.408250E+00	4.261410E+00
4.876410E+00	4.369280E+00	4.304630E+00
4.863760E+00	4.443030E+00	4.315150E+00
3.435220E+00	1.250960E+00	2.997900E+00
4.827630E+00	4.530920E+00	4.323870E+00
4.841400E+00	4.503920E+00	4.326250E+00
4.834180E+00	4.534850E+00	4.352520E+00
3.206170E+00	1.200060E+00	2.866250E+00
4.737810E+00	4.557020E+00	4.334700E+00
4.806180E+00	4.544000E+00	4.350320E+00
3.023550E+00	1.188150E+00	2.816840E+00
4.686100E+00	4.565020E+00	4.290410E+00
4.688330E+00	4.580350E+00	4.347520E+00
2.853820E+00	1.203740E+00	2.794160E+00
4.589440E+00	4.597390E+00	4.323300E+00
4.651440E+00	4.586310E+00	4.334440E+00
2.691850E+00	1.240190E+00	2.778790E+00
4.482960E+00	4.614410E+00	4.292790E+00
4.532970E+00	4.609400E+00	4.321050E+00
2.528980E+00	1.296830E+00	2.768520E+00
4.438200E+00	4.618460E+00	4.249320E+00
4.443220E+00	4.641790E+00	4.305500E+00
2.366650E+00	1.385760E+00	2.763850E+00
4.359970E+00	4.691180E+00	4.270300E+00
4.413640E+00	4.656200E+00	4.288530E+00
2.183760E+00	1.520810E+00	2.733990E+00
4.277100E+00	4.729050E+00	4.202270E+00
4.306710E+00	4.728860E+00	4.253760E+00
2.020010E+00	1.635370E+00	2.767950E+00
2.083720E+00	1.665850E+00	2.668720E+00
4.232380E+00	4.791940E+00	4.193440E+00
1.979960E+00	1.780290E+00	2.665660E+00
1.903020E+00	1.754740E+00	2.761770E+00
4.163160E+00	4.901600E+00	4.185800E+00
1.859190E+00	1.913860E+00	2.685200E+00
1.779850E+00	1.824300E+00	2.834070E+00
4.101130E+00	4.931430E+00	4.130390E+00
4.110850E+00	4.969590E+00	4.175050E+00
1.746500E+00	2.060810E+00	2.723120E+00
1.660480E+00	2.015430E+00	2.843410E+00
3.968370E+00	5.016630E+00	4.036600E+00
3.999660E+00	5.044300E+00	4.119220E+00
4.069110E+00	4.995000E+00	4.152450E+00
1.645450E+00	2.217310E+00	2.761300E+00
1.565210E+00	2.173510E+00	2.860860E+00
3.858230E+00	5.067550E+00	4.008400E+00
3.928970E+00	5.068730E+00	4.073690E+00
1.549810E+00	2.395620E+00	2.776440E+00
1.514400E+00	2.282020E+00	2.871340E+00
3.759800E+00	5.121240E+00	3.966250E+00
3.801770E+00	5.159750E+00	4.080860E+00
1.469210E+00	2.399790E+00	2.875140E+00
1.398400E+00	2.557590E+00	2.890630E+00
1.467660E+00	2.642650E+00	2.766450E+00
3.708850E+00	5.169300E+00	3.975030E+00
3.736180E+00	5.184950E+00	4.027830E+00
1.381540E+00	2.732960E+00	2.830480E+00
1.324510E+00	2.700150E+00	2.915440E+00
1.399860E+00	2.883270E+00	2.755480E+00
3.557200E+00	5.244160E+00	3.955390E+00
3.672430E+00	5.208650E+00	4.006730E+00
1.309710E+00	2.876930E+00	2.835730E+00
1.242310E+00	2.841810E+00	2.927450E+00
1.326710E+00	3.115490E+00	2.767150E+00
3.423990E+00	5.261790E+00	3.883750E+00
3.452900E+00	5.305010E+00	3.969090E+00
1.239080E+00	3.001280E+00	2.870820E+00
1.195820E+00	2.939850E+00	2.932880E+00
1.213460E+00	3.172230E+00	2.843150E+00
1.281610E+00	3.343920E+00	2.805180E+00
1.340730E+00	3.596230E+00	2.772370E+00
3.355940E+00	5.289770E+00	3.901330E+00
3.387560E+00	5.308830E+00	3.947390E+00
1.170110E+00	3.057660E+00	2.925830E+00
1.148700E+00	3.213500E+00	2.903970E+00
1.201340E+00	3.322320E+00	2.868270E+00
1.225710E+00	3.491100E+00	2.844750E+00
1.258000E+00	3.654390E+00	2.839980E+00
1.333580E+00	3.799530E+00	2.829320E+00
1.417670E+00	3.997930E+00	2.827610E+00
3.184420E+00	5.333020E+00	3.915120E+00
3.313560E+00	5.321090E+00	3.941130E+00
1.131330E+00	3.400500E+00	2.934090E+00
1.176500E+00	3.615230E+00	2.899260E+00
1.239280E+00	3.770890E+00	2.890710E+00
1.297040E+00	3.934520E+00	2.878660E+00
1.357940E+00	4.047380E+00	2.892300E+00
1.366630E+00	4.109910E+00	2.922660E+00
1.431180E+00	4.130660E+00	2.892740E+00
1.518860E+00	4.255470E+00	2.919860E+00
1.638220E+00	4.393590E+00	2.966990E+00
2.990140E+00	5.265580E+00	3.820810E+00
3.056520E+00	5.299140E+00	3.871780E+00
3.089880E+00	5.342560E+00	3.943930E+00
1.388860E+00	4.199970E+00	2.954590E+00
1.498050E+00	4.336350E+00	2.994740E+00
1.577710E+00	4.433170E+00	3.028780E+00
1.585140E+00	4.481390E+00	3.062160E+00
1.680170E+00	4.520380E+00	3.048660E+00
2.466170E+00	5.055520E+00	3.617130E+00
2.595120E+00	5.082750E+00	3.656720E+00
2.677140E+00	5.132730E+00	3.731720E+00
2.755620E+00	5.192800E+00	3.802900E+00
2.832980E+00	5.272390E+00	3.890480E+00
2.956490E+00	5.303860E+00	3.892840E+00
3.031410E+00	5.344100E+00	3.948540E+00
1.598070E+00	4.537460E+00	3.099860E+00
1.619120E+00	4.596670E+00	3.142690E+00
1.691070E+00	4.618330E+00	3.125160E+00
1.802360E+00	4.738260E+00	3.204350E+00
2.159860E+00	4.976930E+00	3.482080E+00
2.326240E+00	5.005070E+00	3.532280E+00
2.363780E+00	5.061460E+00	3.640490E+00
2.417790E+00	5.102520E+00	3.713830E+00
2.550770E+00	5.136040E+00	3.751720E+00
2.664190E+00	5.197300E+00	3.836520E+00
2.734300E+00	5.253650E+00	3.887470E+00
1.654860E+00	4.661180E+00	3.189520E+00
1.704330E+00	4.740530E+00	3.251910E+00
1.764810E+00	4.786280E+00	3.272820E+00
1.845270E+00	4.836160E+00	3.314160E+00
1.992470E+00	4.915400E+00	3.388010E+00
2.052370E+00	4.984700E+00	3.505260E+00
2.113320E+00	5.025850E+00	3.582060E+00
2.252880E+00	5.054800E+00	3.623130E+00
2.338090E+00	5.087530E+00	3.687290E+00
1.718250E+00	4.815350E+00	3.329360E+00
1.850420E+00	4.910940E+00	3.425040E+00
1.967010E+00	4.977830E+00	3.506140E+00
2.034370E+00	5.010640E+00	3.556740E+00
5.034610E+00	2.646090E+00	3.698370E+00
5.094080E+00	2.734500E+00	3.776000E+00
5.049870E+00	2.671200E+00	3.784440E+00
5.122530E+00	2.799340E+00	3.810250E+00
5.162040E+00	2.889120E+00	3.831450E+00
5.223120E+00	2.962780E+00	3.857270E+00
5.236160E+00	3.040520E+00	3.889900E+00
5.294290E+00	3.108800E+00	3.919210E+00
4.581880E+00	2.014780E+00	3.851790E+00
4.564540E+00	1.988630E+00	3.810880E+00
4.594990E+00	2.032830E+00	3.729220E+00
4.645580E+00	2.127910E+00	3.722750E+00
4.616750E+00	2.074660E+00	3.845520E+00
4.670690E+00	2.183730E+00	3.736990E+00
4.656560E+00	2.152670E+00	3.833690E+00
4.686620E+00	2.224170E+00	3.783790E+00
4.759890E+00	2.347110E+00	3.724210E+00
4.817750E+00	2.395880E+00	3.732030E+00
4.864300E+00	2.450850E+00	3.770190E+00
4.909700E+00	2.522660E+00	3.813620E+00
4.988410E+00	2.590510E+00	3.772630E+00
5.247580E+00	3.189940E+00	3.880100E+00
5.261140E+00	3.276340E+00	3.930540E+00
5.245610E+00	3.345850E+00	3.936300E+00
5.276380E+00	3.322010E+00	3.986650E+00
5.251200E+00	3.389610E+00	4.005960E+00
4.466290E+00	1.862830E+00	3.719700E+00
4.532480E+00	1.946740E+00	3.755820E+00
4.712360E+00	2.284280E+00	3.712090E+00
5.204270E+00	3.484080E+00	3.983970E+00
5.186250E+00	3.550690E+00	4.007530E+00
5.210710E+00	3.522330E+00	4.054770E+00
5.192290E+00	3.588340E+00	4.077430E+00
4.385150E+00	1.799330E+00	3.721240E+00
4.330660E+00	1.757000E+00	3.709740E+00
4.351800E+00	1.774010E+00	3.592740E+00
5.150460E+00	3.668910E+00	4.055730E+00
5.140530E+00	3.724360E+00	4.116150E+00
5.131480E+00	3.779220E+00	4.173090E+00
4.266760E+00	1.713510E+00	3.627950E+00
5.077310E+00	3.834630E+00	4.152340E+00
5.062660E+00	3.882710E+00	4.219380E+00
4.148020E+00	1.651820E+00	3.594000E+00
4.079780E+00	1.593830E+00	3.575750E+00
4.099820E+00	1.599930E+00	3.437610E+00
4.999060E+00	3.938110E+00	4.208270E+00
4.964340E+00	3.988250E+00	4.224460E+00
4.999940E+00	3.972650E+00	4.271620E+00
4.970440E+00	4.018930E+00	4.277760E+00
3.987190E+00	1.521410E+00	3.475420E+00
[truncated: 21,888 more rows]
