# Supplementary material for: A New MRI-Based Model of Heart Function with Coupled Hemodynamics and Application to Normal and Diseased Canine Left Ventricles
Source: Front Bioeng Biotechnol. 2015 Sep 23;3:140. doi: 10.3389/fbioe.2015.00140 (PMC4585083; doi:10.3389/fbioe.2015.00140)
Supplement: Supplementary file 7 [file Data_Sheet_7.ZIP › Case3_HF_SR_Systole/nodes/case3_systole_time_0.4200.csv]

4.181970E+00	3.624810E+00	2.355440E+00
4.124360E+00	3.607530E+00	2.280370E+00
4.151070E+00	3.656280E+00	2.351970E+00
4.145160E+00	3.702080E+00	2.391800E+00
4.203770E+00	3.673590E+00	2.433820E+00
4.168560E+00	3.738120E+00	2.464780E+00
4.094640E+00	3.688670E+00	2.328390E+00
4.032710E+00	3.674670E+00	2.241810E+00
4.095360E+00	3.761190E+00	2.412930E+00
4.081640E+00	3.832470E+00	2.471750E+00
4.138060E+00	3.794640E+00	2.516870E+00
4.107020E+00	3.838050E+00	2.532110E+00
4.030790E+00	3.746870E+00	2.309160E+00
3.988900E+00	3.723890E+00	2.241820E+00
4.011210E+00	3.835280E+00	2.386810E+00
4.049000E+00	3.865160E+00	2.456390E+00
4.066680E+00	3.876140E+00	2.516280E+00
3.960410E+00	3.774920E+00	2.278080E+00
3.936480E+00	3.829080E+00	2.326050E+00
3.952030E+00	3.859190E+00	2.361220E+00
3.957840E+00	3.886870E+00	2.395400E+00
4.019540E+00	3.888030E+00	2.447150E+00
3.911410E+00	3.860880E+00	2.341190E+00
4.400280E+00	3.360120E+00	2.368060E+00
4.356640E+00	3.337950E+00	2.268150E+00
4.363560E+00	3.408220E+00	2.356990E+00
4.346900E+00	3.483070E+00	2.427490E+00
4.415880E+00	3.405760E+00	2.436220E+00
4.336190E+00	3.568540E+00	2.539960E+00
4.414750E+00	3.479550E+00	2.551430E+00
4.334850E+00	3.641370E+00	2.634740E+00
4.420420E+00	3.577720E+00	2.682200E+00
4.372050E+00	3.657310E+00	2.725010E+00
4.289820E+00	3.447160E+00	2.288990E+00
4.262990E+00	3.383370E+00	2.159330E+00
4.240630E+00	3.570800E+00	2.381980E+00
4.273160E+00	3.650640E+00	2.536040E+00
4.291420E+00	3.686930E+00	2.616550E+00
4.318600E+00	3.705100E+00	2.700940E+00
4.183950E+00	3.380450E+00	2.085210E+00
4.112330E+00	3.348510E+00	1.975140E+00
4.123230E+00	3.419690E+00	2.070590E+00
4.159420E+00	3.480860E+00	2.182040E+00
4.225410E+00	3.742440E+00	2.598700E+00
4.215090E+00	3.802770E+00	2.706940E+00
4.283420E+00	3.760490E+00	2.763060E+00
4.240280E+00	3.808720E+00	2.796180E+00
4.059950E+00	3.452960E+00	2.042950E+00
4.020550E+00	3.400070E+00	1.940400E+00
4.016070E+00	3.571540E+00	2.136990E+00
4.131560E+00	3.837010E+00	2.621530E+00
4.182060E+00	3.848710E+00	2.752900E+00
3.953030E+00	3.468250E+00	1.980970E+00
3.871720E+00	3.595510E+00	2.066370E+00
3.931920E+00	3.688850E+00	2.191930E+00
4.066820E+00	3.911730E+00	2.595500E+00
4.116890E+00	3.911070E+00	2.713430E+00
3.847180E+00	3.698330E+00	2.142640E+00
3.813650E+00	3.665370E+00	2.079450E+00
3.866190E+00	3.804620E+00	2.251750E+00
3.992170E+00	3.931050E+00	2.486470E+00
4.022330E+00	3.988820E+00	2.637120E+00
4.054920E+00	4.003610E+00	2.731400E+00
4.095130E+00	3.966000E+00	2.775060E+00
4.065070E+00	4.013330E+00	2.804490E+00
3.785530E+00	3.738000E+00	2.117490E+00
3.757600E+00	3.843150E+00	2.197060E+00
3.817630E+00	3.878350E+00	2.267090E+00
3.871210E+00	3.912220E+00	2.357970E+00
3.905560E+00	3.990590E+00	2.485610E+00
3.916130E+00	4.041860E+00	2.580400E+00
3.970000E+00	4.048500E+00	2.658240E+00
4.021190E+00	4.034350E+00	2.721550E+00
3.778260E+00	3.926280E+00	2.270590E+00
3.720370E+00	3.904580E+00	2.222990E+00
3.798940E+00	4.004320E+00	2.359810E+00
3.833990E+00	4.069210E+00	2.484290E+00
3.875460E+00	4.081470E+00	2.567100E+00
3.907050E+00	4.089700E+00	2.649910E+00
3.713900E+00	3.965160E+00	2.261860E+00
3.721780E+00	4.029310E+00	2.328350E+00
3.765150E+00	4.061690E+00	2.396340E+00
3.766960E+00	4.097730E+00	2.437320E+00
3.782940E+00	4.125860E+00	2.490750E+00
3.843080E+00	4.118590E+00	2.565980E+00
3.709970E+00	4.080710E+00	2.393340E+00
3.741900E+00	4.117780E+00	2.446750E+00
4.651730E+00	3.413180E+00	2.750600E+00
4.617780E+00	3.378140E+00	2.677940E+00
4.605690E+00	3.438170E+00	2.705980E+00
4.602890E+00	3.482040E+00	2.758870E+00
4.558790E+00	3.238610E+00	2.449440E+00
4.535430E+00	3.179770E+00	2.358400E+00
4.465590E+00	3.301280E+00	2.407260E+00
4.477650E+00	3.394160E+00	2.522430E+00
4.561330E+00	3.317780E+00	2.558400E+00
4.530580E+00	3.469110E+00	2.661640E+00
4.497820E+00	3.552140E+00	2.720630E+00
4.544950E+00	3.549810E+00	2.772810E+00
4.484700E+00	3.595490E+00	2.775200E+00
4.491810E+00	3.127460E+00	2.260820E+00
4.447580E+00	3.103410E+00	2.124540E+00
4.432700E+00	3.218540E+00	2.244240E+00
4.363690E+00	3.698380E+00	2.787760E+00
4.423570E+00	3.653090E+00	2.809470E+00
4.391430E+00	3.700130E+00	2.845340E+00
4.367980E+00	3.092470E+00	1.966600E+00
4.285740E+00	3.047050E+00	1.823650E+00
4.284440E+00	3.156600E+00	1.922220E+00
4.299110E+00	3.250790E+00	2.048700E+00
4.329520E+00	3.726840E+00	2.777040E+00
4.348940E+00	3.732590E+00	2.848920E+00
4.169750E+00	3.213940E+00	1.873010E+00
4.105370E+00	3.130110E+00	1.728560E+00
4.227160E+00	3.840960E+00	2.855400E+00
4.300440E+00	3.787530E+00	2.897750E+00
4.266000E+00	3.840110E+00	2.939820E+00
3.989590E+00	3.136610E+00	1.674600E+00
3.891280E+00	3.105310E+00	1.581530E+00
3.908490E+00	3.199010E+00	1.681020E+00
3.961380E+00	3.300540E+00	1.802510E+00
4.170660E+00	3.889270E+00	2.817920E+00
4.217280E+00	3.880420E+00	2.912100E+00
3.827190E+00	3.245540E+00	1.659320E+00
3.788560E+00	3.192230E+00	1.561550E+00
3.778580E+00	3.377230E+00	1.745900E+00
3.826510E+00	3.481500E+00	1.909200E+00
4.135610E+00	3.925790E+00	2.793810E+00
4.157810E+00	3.931890E+00	2.872900E+00
3.717160E+00	3.274930E+00	1.608210E+00
3.641050E+00	3.427430E+00	1.722060E+00
3.724650E+00	3.494570E+00	1.835050E+00
3.751200E+00	3.620710E+00	1.990080E+00
4.085330E+00	4.010830E+00	2.864860E+00
4.109530E+00	3.985420E+00	2.878470E+00
4.096810E+00	4.011290E+00	2.898660E+00
3.649170E+00	3.558590E+00	1.843650E+00
3.587130E+00	3.515800E+00	1.767720E+00
3.639680E+00	3.667420E+00	1.961330E+00
3.694790E+00	3.752910E+00	2.073860E+00
3.971420E+00	4.075650E+00	2.718270E+00
4.021130E+00	4.058990E+00	2.797350E+00
4.069480E+00	4.030520E+00	2.874280E+00
3.571560E+00	3.609220E+00	1.825630E+00
3.570270E+00	3.704850E+00	1.943910E+00
3.622390E+00	3.769870E+00	2.024180E+00
3.650920E+00	3.882820E+00	2.160320E+00
3.938010E+00	4.101970E+00	2.715600E+00
3.958920E+00	4.108730E+00	2.785220E+00
3.561540E+00	3.811270E+00	2.013150E+00
3.570700E+00	3.908760E+00	2.116320E+00
3.603790E+00	3.955070E+00	2.182560E+00
3.646980E+00	4.019280E+00	2.263150E+00
3.790450E+00	4.163410E+00	2.571810E+00
3.855310E+00	4.147770E+00	2.664630E+00
3.908630E+00	4.125130E+00	2.719500E+00
3.556540E+00	3.994940E+00	2.195740E+00
3.597460E+00	4.073060E+00	2.285750E+00
3.599900E+00	4.109970E+00	2.345840E+00
3.644720E+00	4.097900E+00	2.369750E+00
3.711210E+00	4.143200E+00	2.478360E+00
3.737950E+00	4.189680E+00	2.581420E+00
3.792930E+00	4.208710E+00	2.689850E+00
3.619470E+00	4.152300E+00	2.430140E+00
3.677550E+00	4.199300E+00	2.540650E+00
3.717400E+00	4.219730E+00	2.637170E+00
4.745030E+00	3.318200E+00	2.774860E+00
4.736610E+00	3.266530E+00	2.733880E+00
4.684330E+00	3.335260E+00	2.737360E+00
4.724880E+00	3.378080E+00	2.802310E+00
4.700780E+00	3.000030E+00	2.497880E+00
4.666360E+00	2.947110E+00	2.408770E+00
4.661550E+00	3.035170E+00	2.455110E+00
4.622570E+00	3.162560E+00	2.505500E+00
4.709780E+00	3.069250E+00	2.564740E+00
4.656100E+00	3.274300E+00	2.654270E+00
4.716960E+00	3.179190E+00	2.654650E+00
4.608400E+00	3.540830E+00	2.847790E+00
4.673090E+00	3.465310E+00	2.832610E+00
4.614630E+00	3.580700E+00	2.908450E+00
4.682530E+00	3.540240E+00	2.942490E+00
4.629040E+00	3.615650E+00	2.974510E+00
4.626540E+00	2.897610E+00	2.277050E+00
4.605120E+00	2.825970E+00	2.138010E+00
4.581340E+00	2.914540E+00	2.174020E+00
4.580080E+00	3.031630E+00	2.293420E+00
4.537760E+00	3.626050E+00	2.889630E+00
4.519310E+00	3.696660E+00	2.977750E+00
4.596390E+00	3.675440E+00	3.020390E+00
4.552700E+00	3.720630E+00	3.046930E+00
4.536620E+00	2.767870E+00	1.965900E+00
4.464800E+00	2.688590E+00	1.817450E+00
4.480820E+00	2.798140E+00	1.868630E+00
4.487530E+00	2.921360E+00	1.992920E+00
4.428860E+00	3.708070E+00	2.918600E+00
4.482340E+00	3.739930E+00	3.018880E+00
4.376790E+00	2.851630E+00	1.775700E+00
4.294020E+00	2.747770E+00	1.652120E+00
4.365620E+00	3.749910E+00	2.919270E+00
4.391670E+00	3.771970E+00	2.997730E+00
4.167410E+00	2.737430E+00	1.535780E+00
4.040350E+00	2.693260E+00	1.457280E+00
4.072700E+00	2.813350E+00	1.494340E+00
4.127450E+00	2.934860E+00	1.592140E+00
4.269160E+00	3.875130E+00	2.993460E+00
4.324890E+00	3.833880E+00	3.019930E+00
4.306660E+00	3.874730E+00	3.050000E+00
3.936790E+00	2.910290E+00	1.488540E+00
3.814760E+00	2.825740E+00	1.374680E+00
4.218570E+00	3.920380E+00	2.969800E+00
4.276900E+00	3.911590E+00	3.049080E+00
3.727470E+00	3.085280E+00	1.498260E+00
3.613620E+00	2.967410E+00	1.401060E+00
4.164930E+00	3.962920E+00	2.946170E+00
4.215020E+00	3.962780E+00	3.028180E+00
3.559880E+00	3.145720E+00	1.488740E+00
3.457830E+00	3.087820E+00	1.445170E+00
3.590340E+00	3.292440E+00	1.570290E+00
4.120090E+00	4.015200E+00	2.970130E+00
3.462450E+00	3.265170E+00	1.530470E+00
3.350160E+00	3.225010E+00	1.507220E+00
3.501560E+00	3.462980E+00	1.688640E+00
4.034040E+00	4.079790E+00	2.897330E+00
4.076500E+00	4.076970E+00	2.992040E+00
3.374500E+00	3.376580E+00	1.580450E+00
3.303770E+00	3.308000E+00	1.556810E+00
3.377620E+00	3.515640E+00	1.707800E+00
3.473940E+00	3.678270E+00	1.857590E+00
3.963670E+00	4.144740E+00	2.880590E+00
4.025910E+00	4.132540E+00	2.966120E+00
3.287700E+00	3.413640E+00	1.612400E+00
3.297500E+00	3.531680E+00	1.719300E+00
3.363190E+00	3.637360E+00	1.781330E+00
3.379630E+00	3.748220E+00	1.895850E+00
3.477500E+00	3.876070E+00	2.029920E+00
3.884170E+00	4.176690E+00	2.792120E+00
3.922770E+00	4.182170E+00	2.882660E+00
3.958260E+00	4.196110E+00	2.961070E+00
3.289600E+00	3.656820E+00	1.795220E+00
3.310820E+00	3.773210E+00	1.908740E+00
3.377510E+00	3.848800E+00	1.971960E+00
3.410920E+00	3.936090E+00	2.056080E+00
3.471530E+00	3.994120E+00	2.176540E+00
3.539420E+00	4.098510E+00	2.303450E+00
3.826950E+00	4.225120E+00	2.774210E+00
3.836530E+00	4.246050E+00	2.850810E+00
3.891670E+00	4.217600E+00	2.899410E+00
3.316540E+00	3.898260E+00	1.995340E+00
3.393760E+00	4.005320E+00	2.150520E+00
3.455270E+00	4.068840E+00	2.237120E+00
3.476710E+00	4.120140E+00	2.309990E+00
3.511090E+00	4.138310E+00	2.364420E+00
3.550880E+00	4.171570E+00	2.425850E+00
3.612430E+00	4.220410E+00	2.517260E+00
3.661700E+00	4.239970E+00	2.626450E+00
3.715490E+00	4.264400E+00	2.726790E+00
3.784120E+00	4.257740E+00	2.779610E+00
3.476810E+00	4.168430E+00	2.402550E+00
3.539570E+00	4.235320E+00	2.505960E+00
3.601040E+00	4.268150E+00	2.606790E+00
3.646690E+00	4.282000E+00	2.685910E+00
4.817800E+00	2.914770E+00	2.618020E+00
4.788890E+00	2.840740E+00	2.525820E+00
4.750370E+00	2.959030E+00	2.552570E+00
4.780530E+00	3.090360E+00	2.668660E+00
4.833720E+00	3.000880E+00	2.684500E+00
4.788410E+00	3.196770E+00	2.731910E+00
4.844190E+00	3.128970E+00	2.764450E+00
4.809200E+00	3.293450E+00	2.827670E+00
4.761300E+00	3.442870E+00	2.901670E+00
4.837330E+00	3.395950E+00	2.933920E+00
4.757860E+00	3.510960E+00	2.968830E+00
4.830110E+00	3.487890E+00	3.007050E+00
4.764780E+00	3.556910E+00	3.026360E+00
4.724200E+00	2.771980E+00	2.435470E+00
4.680270E+00	2.704260E+00	2.333070E+00
4.688750E+00	2.817790E+00	2.353150E+00
4.649150E+00	3.646310E+00	3.037670E+00
4.711320E+00	3.615950E+00	3.063980E+00
4.664320E+00	3.670370E+00	3.102230E+00
4.651150E+00	2.627410E+00	2.205780E+00
4.613060E+00	2.551970E+00	2.067480E+00
4.613570E+00	2.675380E+00	2.086860E+00
4.535790E+00	3.754010E+00	3.098820E+00
4.618270E+00	3.721210E+00	3.133670E+00
4.578450E+00	3.766800E+00	3.168950E+00
4.532880E+00	2.481400E+00	1.941770E+00
4.443390E+00	2.423810E+00	1.795940E+00
4.512620E+00	2.547010E+00	1.870690E+00
4.466240E+00	3.776800E+00	3.075540E+00
4.508410E+00	3.796810E+00	3.156370E+00
4.295820E+00	2.575250E+00	1.623280E+00
4.246420E+00	2.417900E+00	1.600890E+00
4.411420E+00	3.818460E+00	3.106070E+00
4.411490E+00	3.854940E+00	3.150400E+00
4.463660E+00	3.847060E+00	3.183550E+00
4.427600E+00	3.883840E+00	3.184250E+00
4.142270E+00	2.372490E+00	1.512130E+00
3.996260E+00	2.433130E+00	1.437680E+00
4.100360E+00	2.502190E+00	1.479410E+00
4.353680E+00	3.886380E+00	3.122630E+00
4.351790E+00	3.955970E+00	3.176830E+00
4.416610E+00	3.934370E+00	3.205040E+00
4.400300E+00	3.973470E+00	3.218110E+00
3.907540E+00	2.596510E+00	1.360370E+00
3.822440E+00	2.440920E+00	1.300450E+00
4.284650E+00	3.952460E+00	3.113280E+00
4.295050E+00	3.997790E+00	3.173800E+00
4.365670E+00	4.003000E+00	3.224980E+00
3.701780E+00	2.720840E+00	1.316250E+00
3.564510E+00	2.651310E+00	1.304940E+00
4.210120E+00	4.010590E+00	3.112020E+00
4.258750E+00	4.026880E+00	3.176760E+00
4.303850E+00	4.052920E+00	3.236180E+00
3.492210E+00	2.885820E+00	1.372620E+00
3.363910E+00	2.824950E+00	1.369430E+00
4.124030E+00	4.054170E+00	3.071530E+00
4.169570E+00	4.057080E+00	3.143760E+00
4.225720E+00	4.053630E+00	3.188650E+00
3.333090E+00	3.048880E+00	1.425860E+00
3.216830E+00	2.992760E+00	1.447740E+00
4.075560E+00	4.114470E+00	3.050730E+00
4.121500E+00	4.098560E+00	3.132800E+00
3.231220E+00	3.232320E+00	1.537690E+00
3.124610E+00	3.124750E+00	1.533900E+00
4.026460E+00	4.176300E+00	3.032470E+00
4.074950E+00	4.159410E+00	3.115220E+00
3.130760E+00	3.270110E+00	1.572360E+00
3.084640E+00	3.208050E+00	1.570400E+00
3.193350E+00	3.461070E+00	1.690770E+00
3.988000E+00	4.212040E+00	3.030150E+00
4.019800E+00	4.225100E+00	3.106880E+00
3.085060E+00	3.312840E+00	1.629640E+00
3.103350E+00	3.459300E+00	1.722580E+00
3.144820E+00	3.557060E+00	1.767530E+00
3.204260E+00	3.716200E+00	1.868230E+00
3.863560E+00	4.254760E+00	2.917020E+00
3.895800E+00	4.265510E+00	2.983760E+00
3.953810E+00	4.244420E+00	3.039200E+00
3.094140E+00	3.585440E+00	1.799910E+00
3.114420E+00	3.729020E+00	1.899760E+00
3.159650E+00	3.801420E+00	1.943660E+00
3.214740E+00	3.896280E+00	1.991470E+00
3.304620E+00	4.005790E+00	2.131900E+00
3.394970E+00	4.113330E+00	2.257070E+00
3.747960E+00	4.284170E+00	2.794620E+00
3.771550E+00	4.302590E+00	2.859030E+00
3.834760E+00	4.294030E+00	2.929980E+00
3.109760E+00	3.861170E+00	1.978630E+00
3.202740E+00	3.997450E+00	2.109830E+00
3.287360E+00	4.098310E+00	2.223450E+00
3.345200E+00	4.153700E+00	2.311860E+00
3.351520E+00	4.181440E+00	2.372180E+00
3.400960E+00	4.179960E+00	2.384560E+00
3.454080E+00	4.244480E+00	2.488020E+00
3.525630E+00	4.299150E+00	2.612190E+00
3.601680E+00	4.309910E+00	2.676910E+00
3.648170E+00	4.332600E+00	2.753870E+00
3.715260E+00	4.309120E+00	2.808620E+00
3.370070E+00	4.222700E+00	2.435190E+00
3.401830E+00	4.280430E+00	2.506340E+00
3.451820E+00	4.300440E+00	2.561940E+00
3.468540E+00	4.330160E+00	2.621870E+00
3.504880E+00	4.359940E+00	2.680870E+00
3.572970E+00	4.349450E+00	2.703010E+00
3.409010E+00	4.329230E+00	2.585340E+00
3.453630E+00	4.356340E+00	2.647430E+00
4.913960E+00	2.994670E+00	2.847380E+00
4.907720E+00	2.934500E+00	2.802480E+00
4.894850E+00	3.025540E+00	2.790900E+00
4.883360E+00	3.174570E+00	2.867300E+00
4.925130E+00	3.071050E+00	2.891600E+00
4.880350E+00	3.306500E+00	2.940880E+00
4.926920E+00	3.202720E+00	2.965550E+00
4.884790E+00	3.407840E+00	3.002150E+00
4.940870E+00	3.326830E+00	3.046020E+00
4.885280E+00	3.460350E+00	3.040770E+00
4.913950E+00	3.426340E+00	3.062720E+00
4.888940E+00	3.492910E+00	3.106710E+00
4.823010E+00	2.762000E+00	2.607050E+00
4.788000E+00	2.672650E+00	2.516950E+00
4.762920E+00	2.746290E+00	2.501030E+00
4.863540E+00	2.867780E+00	2.674190E+00
4.775470E+00	3.590260E+00	3.084170E+00
4.822950E+00	3.556740E+00	3.099140E+00
4.791690E+00	3.611380E+00	3.147580E+00
4.722290E+00	2.603070E+00	2.430840E+00
4.660120E+00	2.532830E+00	2.328800E+00
4.684830E+00	2.610840E+00	2.321640E+00
4.677000E+00	3.695850E+00	3.162060E+00
4.735920E+00	3.669130E+00	3.191190E+00
4.691320E+00	3.723310E+00	3.216660E+00
4.623530E+00	2.436910E+00	2.191050E+00
4.583430E+00	2.349480E+00	2.073880E+00
4.597120E+00	2.444080E+00	2.056600E+00
4.579000E+00	3.799040E+00	3.216110E+00
4.651340E+00	3.772030E+00	3.246600E+00
4.615050E+00	3.820750E+00	3.281770E+00
4.480030E+00	2.266000E+00	1.974200E+00
4.395950E+00	2.225410E+00	1.821090E+00
4.473720E+00	2.323940E+00	1.887080E+00
4.545590E+00	3.845440E+00	3.239180E+00
4.557730E+00	3.882960E+00	3.279850E+00
4.601930E+00	3.862140E+00	3.320580E+00
4.576550E+00	3.906800E+00	3.324190E+00
4.285290E+00	2.296760E+00	1.668440E+00
4.247030E+00	2.149440E+00	1.691370E+00
4.505850E+00	3.914500E+00	3.256770E+00
4.525740E+00	3.970370E+00	3.301450E+00
4.568780E+00	3.951920E+00	3.348720E+00
4.546730E+00	3.999580E+00	3.349700E+00
4.056790E+00	2.279630E+00	1.499280E+00
4.464490E+00	3.998480E+00	3.277700E+00
4.465110E+00	4.069260E+00	3.333590E+00
4.534670E+00	4.045970E+00	3.377590E+00
4.514960E+00	4.093280E+00	3.389520E+00
3.869270E+00	2.248220E+00	1.387500E+00
3.735620E+00	2.283190E+00	1.341640E+00
3.776040E+00	2.344360E+00	1.318920E+00
4.389860E+00	4.049800E+00	3.279100E+00
4.404860E+00	4.099790E+00	3.330840E+00
4.466800E+00	4.120310E+00	3.380590E+00
3.648240E+00	2.431030E+00	1.302850E+00
3.558540E+00	2.317280E+00	1.330060E+00
4.352030E+00	4.087790E+00	3.293100E+00
4.359990E+00	4.120490E+00	3.335570E+00
4.402660E+00	4.154510E+00	3.398150E+00
3.440810E+00	2.589180E+00	1.333710E+00
3.308090E+00	2.544480E+00	1.378110E+00
4.176460E+00	4.097370E+00	3.201640E+00
4.242910E+00	4.103390E+00	3.259550E+00
4.308330E+00	4.117160E+00	3.313440E+00
4.341880E+00	4.147570E+00	3.371450E+00
3.243130E+00	2.773120E+00	1.402800E+00
3.120690E+00	2.731470E+00	1.430830E+00
4.124620E+00	4.148560E+00	3.193780E+00
4.179250E+00	4.155050E+00	3.289460E+00
3.106330E+00	2.940860E+00	1.475310E+00
3.018590E+00	2.895860E+00	1.531870E+00
4.077590E+00	4.201290E+00	3.174270E+00
4.113880E+00	4.202900E+00	3.245170E+00
3.034150E+00	3.120200E+00	1.581860E+00
2.967680E+00	3.003320E+00	1.569950E+00
4.050470E+00	4.234590E+00	3.169960E+00
4.071990E+00	4.237330E+00	3.211470E+00
2.944530E+00	3.122850E+00	1.636900E+00
2.913400E+00	3.275750E+00	1.727620E+00
3.019380E+00	3.362290E+00	1.731200E+00
3.925610E+00	4.279350E+00	3.051030E+00
3.958950E+00	4.290550E+00	3.117540E+00
4.030090E+00	4.267820E+00	3.184130E+00
2.948190E+00	3.432670E+00	1.794410E+00
2.902340E+00	3.372780E+00	1.797200E+00
3.009330E+00	3.639660E+00	1.885280E+00
3.788360E+00	4.356620E+00	2.949570E+00
3.857780E+00	4.342090E+00	3.014740E+00
3.905360E+00	4.311280E+00	3.062980E+00
2.901740E+00	3.497120E+00	1.846760E+00
2.920970E+00	3.646030E+00	1.927070E+00
2.959390E+00	3.734260E+00	1.958570E+00
3.000980E+00	3.853540E+00	2.003200E+00
3.095770E+00	3.986920E+00	2.093770E+00
3.186340E+00	4.089560E+00	2.208270E+00
3.281900E+00	4.175010E+00	2.341340E+00
3.696230E+00	4.378140E+00	2.890410E+00
3.757470E+00	4.396950E+00	2.969370E+00
3.809650E+00	4.421940E+00	3.050000E+00
2.908160E+00	3.772970E+00	1.993800E+00
2.934710E+00	3.909050E+00	2.058400E+00
3.010660E+00	3.975370E+00	2.102500E+00
3.077160E+00	4.070180E+00	2.190230E+00
3.158720E+00	4.161500E+00	2.282030E+00
3.224290E+00	4.209220E+00	2.400160E+00
3.316780E+00	4.271400E+00	2.485550E+00
3.568560E+00	4.416000E+00	2.786840E+00
3.632430E+00	4.435720E+00	2.882230E+00
3.663260E+00	4.467470E+00	2.953490E+00
3.731120E+00	4.437720E+00	2.994000E+00
2.957240E+00	4.026390E+00	2.176040E+00
3.051620E+00	4.144610E+00	2.266340E+00
3.134740E+00	4.206200E+00	2.375510E+00
3.216770E+00	4.266290E+00	2.475710E+00
3.271500E+00	4.317470E+00	2.540670E+00
3.280890E+00	4.352530E+00	2.593560E+00
3.337520E+00	4.346680E+00	2.593660E+00
3.434400E+00	4.396870E+00	2.688550E+00
3.475380E+00	4.460860E+00	2.781360E+00
3.518220E+00	4.496720E+00	2.863120E+00
3.592350E+00	4.479320E+00	2.894740E+00
3.312470E+00	4.409100E+00	2.664680E+00
3.396640E+00	4.478590E+00	2.747840E+00
3.446040E+00	4.507120E+00	2.820460E+00
5.003680E+00	3.184320E+00	3.081150E+00
4.998350E+00	3.137630E+00	3.057830E+00
4.981340E+00	3.213280E+00	3.044980E+00
4.986650E+00	3.282040E+00	3.081790E+00
5.007280E+00	3.238450E+00	3.106760E+00
4.983160E+00	3.327070E+00	3.148490E+00
4.896800E+00	2.727810E+00	2.767210E+00
4.862930E+00	2.660680E+00	2.694440E+00
4.855160E+00	2.748880E+00	2.690030E+00
4.918540E+00	2.855130E+00	2.776050E+00
4.914270E+00	2.801930E+00	2.821650E+00
4.928830E+00	2.938690E+00	2.890050E+00
4.970890E+00	3.086010E+00	2.986590E+00
4.943330E+00	3.419610E+00	3.133020E+00
4.928710E+00	3.492540E+00	3.191750E+00
4.812450E+00	2.598030E+00	2.619430E+00
4.746190E+00	2.532900E+00	2.541730E+00
4.772670E+00	2.600520E+00	2.528760E+00
4.874410E+00	3.575240E+00	3.215850E+00
4.818960E+00	3.639260E+00	3.223500E+00
4.852620E+00	3.632440E+00	3.265680E+00
4.818340E+00	3.673150E+00	3.295740E+00
4.679790E+00	2.465750E+00	2.461720E+00
4.635110E+00	2.383240E+00	2.366870E+00
4.652440E+00	2.453190E+00	2.340200E+00
4.712150E+00	3.749860E+00	3.273810E+00
4.753010E+00	3.722400E+00	3.284620E+00
4.730810E+00	3.764630E+00	3.347700E+00
4.582700E+00	2.271070E+00	2.252770E+00
4.523920E+00	2.218870E+00	2.143880E+00
4.563380E+00	2.285990E+00	2.140080E+00
4.638020E+00	3.834460E+00	3.337380E+00
4.672570E+00	3.808390E+00	3.346270E+00
4.662790E+00	3.851710E+00	3.405850E+00
4.433850E+00	2.155870E+00	1.963880E+00
4.598580E+00	3.926120E+00	3.372580E+00
4.623230E+00	3.898580E+00	3.391940E+00
4.628890E+00	3.950020E+00	3.437980E+00
4.267010E+00	2.079250E+00	1.777740E+00
4.150050E+00	2.021190E+00	1.712470E+00
4.182920E+00	2.082160E+00	1.681020E+00
4.571420E+00	4.022480E+00	3.399590E+00
4.594480E+00	3.995060E+00	3.419520E+00
4.598990E+00	4.046670E+00	3.465290E+00
4.037370E+00	2.119580E+00	1.570250E+00
3.959010E+00	2.010750E+00	1.564350E+00
4.525540E+00	4.133230E+00	3.434140E+00
4.563410E+00	4.092930E+00	3.448710E+00
4.571160E+00	4.137910E+00	3.493670E+00
3.804860E+00	2.122410E+00	1.412320E+00
4.478300E+00	4.170540E+00	3.434140E+00
4.538620E+00	4.183740E+00	3.490050E+00
3.631540E+00	2.126130E+00	1.388350E+00
3.501210E+00	2.104680E+00	1.401010E+00
3.522400E+00	2.202060E+00	1.352000E+00
4.443600E+00	4.194310E+00	3.442960E+00
4.479950E+00	4.229670E+00	3.504760E+00
3.381760E+00	2.327510E+00	1.374860E+00
3.258880E+00	2.297410E+00	1.447810E+00
4.252090E+00	4.153390E+00	3.350250E+00
4.305420E+00	4.159480E+00	3.380460E+00
4.349160E+00	4.202080E+00	3.447560E+00
4.411680E+00	4.215890E+00	3.469250E+00
3.174590E+00	2.518120E+00	1.427680E+00
3.064140E+00	2.497550E+00	1.506150E+00
4.211260E+00	4.171760E+00	3.360430E+00
4.235070E+00	4.201150E+00	3.420100E+00
4.286700E+00	4.195870E+00	3.430110E+00
3.023210E+00	2.705320E+00	1.509530E+00
2.923780E+00	2.680450E+00	1.558320E+00
4.139210E+00	4.213800E+00	3.318590E+00
4.182350E+00	4.201410E+00	3.374240E+00
2.911330E+00	2.897980E+00	1.577560E+00
2.862920E+00	2.789480E+00	1.596680E+00
4.081270E+00	4.276800E+00	3.281330E+00
2.822550E+00	2.902570E+00	1.647660E+00
2.783320E+00	3.064460E+00	1.749490E+00
2.863350E+00	3.090080E+00	1.682550E+00
3.994780E+00	4.338870E+00	3.212720E+00
4.045100E+00	4.371260E+00	3.313150E+00
2.834720E+00	3.297910E+00	1.799010E+00
2.742990E+00	3.217090E+00	1.827150E+00
3.905210E+00	4.382580E+00	3.138200E+00
3.956280E+00	4.390370E+00	3.205080E+00
3.986210E+00	4.398160E+00	3.251900E+00
2.776450E+00	3.356550E+00	1.881860E+00
2.730180E+00	3.307410E+00	1.885160E+00
2.822430E+00	3.568290E+00	1.938210E+00
3.852250E+00	4.445980E+00	3.130350E+00
3.880930E+00	4.480810E+00	3.200760E+00
3.942200E+00	4.432640E+00	3.226340E+00
2.729720E+00	3.427380E+00	1.933470E+00
2.737820E+00	3.574420E+00	1.991560E+00
2.778990E+00	3.684910E+00	2.020180E+00
2.826350E+00	3.855330E+00	2.076880E+00
3.703250E+00	4.479100E+00	3.019090E+00
3.744010E+00	4.501030E+00	3.095690E+00
3.815560E+00	4.490400E+00	3.145580E+00
2.727350E+00	3.717410E+00	2.064360E+00
2.737640E+00	3.859150E+00	2.118870E+00
2.778140E+00	3.941920E+00	2.145550E+00
2.833480E+00	4.058600E+00	2.227060E+00
2.959530E+00	4.133760E+00	2.274260E+00
3.034750E+00	4.198330E+00	2.368300E+00
3.124150E+00	4.264720E+00	2.466380E+00
3.205530E+00	4.345150E+00	2.570740E+00
3.561530E+00	4.516370E+00	2.913790E+00
3.595290E+00	4.540470E+00	2.965370E+00
3.669180E+00	4.526210E+00	3.037660E+00
2.728040E+00	3.961750E+00	2.179550E+00
2.751320E+00	4.050310E+00	2.247920E+00
2.784910E+00	4.095130E+00	2.272770E+00
2.803890E+00	4.139990E+00	2.318780E+00
2.913990E+00	4.186570E+00	2.358460E+00
3.025830E+00	4.259560E+00	2.465570E+00
3.106800E+00	4.316080E+00	2.533730E+00
3.132050E+00	4.363350E+00	2.592280E+00
3.174700E+00	4.389470E+00	2.622310E+00
3.223080E+00	4.428160E+00	2.667710E+00
3.293740E+00	4.516210E+00	2.755130E+00
3.389320E+00	4.534320E+00	2.807900E+00
3.442260E+00	4.564640E+00	2.885870E+00
3.527790E+00	4.548990E+00	2.927770E+00
2.744620E+00	4.095650E+00	2.294360E+00
3.134640E+00	4.427600E+00	2.655740E+00
3.203980E+00	4.490920E+00	2.715250E+00
3.220210E+00	4.540250E+00	2.754230E+00
3.250580E+00	4.561000E+00	2.779040E+00
3.272950E+00	4.589790E+00	2.820540E+00
3.350920E+00	4.577880E+00	2.837620E+00
3.212980E+00	4.576570E+00	2.784610E+00
5.011170E+00	3.061320E+00	3.104690E+00
4.991550E+00	3.014280E+00	3.088470E+00
5.002550E+00	3.068510E+00	3.059300E+00
5.011780E+00	3.135870E+00	3.123290E+00
5.028610E+00	3.245860E+00	3.182050E+00
5.026780E+00	3.327780E+00	3.226890E+00
4.876760E+00	2.611710E+00	2.789270E+00
4.827540E+00	2.544590E+00	2.730410E+00
4.831780E+00	2.591730E+00	2.689740E+00
4.913060E+00	2.694100E+00	2.823770E+00
4.949930E+00	2.830700E+00	2.928390E+00
4.972950E+00	2.961700E+00	3.014750E+00
4.990120E+00	3.430140E+00	3.248570E+00
4.943520E+00	3.515090E+00	3.255240E+00
4.970090E+00	3.499290E+00	3.293910E+00
4.933580E+00	3.550470E+00	3.326260E+00
4.772900E+00	2.481350E+00	2.665190E+00
4.702680E+00	2.429330E+00	2.615610E+00
4.729550E+00	2.472910E+00	2.569270E+00
4.878060E+00	3.620210E+00	3.320540E+00
4.857280E+00	3.668800E+00	3.394780E+00
4.642710E+00	2.350150E+00	2.548690E+00
4.603750E+00	2.284700E+00	2.442710E+00
4.624510E+00	2.345280E+00	2.439790E+00
4.796380E+00	3.719170E+00	3.378440E+00
4.781230E+00	3.761110E+00	3.433680E+00
4.538680E+00	2.191880E+00	2.256940E+00
4.737570E+00	3.812390E+00	3.451800E+00
4.714460E+00	3.864530E+00	3.483310E+00
4.431470E+00	2.080680E+00	2.045880E+00
4.337090E+00	2.000710E+00	1.983990E+00
4.311030E+00	2.037910E+00	1.874730E+00
4.689200E+00	3.910080E+00	3.493430E+00
4.680970E+00	3.963570E+00	3.525040E+00
4.257030E+00	1.943620E+00	1.927690E+00
4.141270E+00	1.882400E+00	1.841970E+00
4.217470E+00	1.952570E+00	1.829590E+00
4.653440E+00	4.006790E+00	3.526000E+00
4.637940E+00	4.052510E+00	3.555150E+00
4.028850E+00	1.927270E+00	1.682820E+00
3.902220E+00	1.830520E+00	1.648540E+00
4.611480E+00	4.098330E+00	3.554030E+00
4.583210E+00	4.168270E+00	3.567900E+00
3.774860E+00	1.958620E+00	1.507560E+00
3.716180E+00	1.860460E+00	1.573700E+00
4.545070E+00	4.229150E+00	3.559850E+00
4.577520E+00	4.212760E+00	3.607610E+00
4.561900E+00	4.241440E+00	3.612920E+00
3.620610E+00	1.845470E+00	1.557320E+00
3.479480E+00	1.871590E+00	1.554450E+00
3.578100E+00	1.925970E+00	1.493260E+00
4.509030E+00	4.259040E+00	3.561810E+00
4.530310E+00	4.276090E+00	3.629490E+00
3.356010E+00	2.074770E+00	1.488020E+00
3.222920E+00	2.045770E+00	1.550790E+00
4.384530E+00	4.240670E+00	3.499280E+00
4.413160E+00	4.271030E+00	3.564400E+00
4.472300E+00	4.279800E+00	3.589490E+00
3.132060E+00	2.273070E+00	1.519900E+00
3.018360E+00	2.253370E+00	1.593500E+00
4.271710E+00	4.224410E+00	3.467250E+00
4.306580E+00	4.256710E+00	3.523400E+00
4.359880E+00	4.263260E+00	3.541950E+00
2.955320E+00	2.482900E+00	1.573660E+00
2.854880E+00	2.455950E+00	1.637740E+00
4.142020E+00	4.259740E+00	3.383600E+00
4.196420E+00	4.249790E+00	3.448350E+00
4.249170E+00	4.254150E+00	3.498780E+00
2.817630E+00	2.698460E+00	1.633110E+00
2.750970E+00	2.609320E+00	1.714610E+00
4.101560E+00	4.328020E+00	3.377120E+00
4.155060E+00	4.324930E+00	3.468510E+00
2.728410E+00	2.755340E+00	1.718450E+00
2.661240E+00	2.729900E+00	1.763220E+00
2.747170E+00	2.884410E+00	1.716960E+00
4.079540E+00	4.373030E+00	3.375100E+00
4.104630E+00	4.373060E+00	3.418310E+00
2.669540E+00	2.857970E+00	1.769210E+00
2.625690E+00	2.816270E+00	1.802740E+00
2.683130E+00	3.040610E+00	1.812000E+00
3.993540E+00	4.444080E+00	3.320040E+00
4.062060E+00	4.411920E+00	3.388500E+00
2.596660E+00	2.921460E+00	1.830550E+00
2.574380E+00	3.120440E+00	1.902740E+00
2.666190E+00	3.265750E+00	1.896470E+00
3.932260E+00	4.485700E+00	3.277260E+00
3.958530E+00	4.518720E+00	3.373050E+00
2.589240E+00	3.287200E+00	1.957960E+00
2.542640E+00	3.229970E+00	1.963760E+00
2.633780E+00	3.503540E+00	2.008240E+00
3.783940E+00	4.531020E+00	3.169040E+00
3.825940E+00	4.562470E+00	3.245720E+00
3.893620E+00	4.541250E+00	3.300580E+00
2.546100E+00	3.349900E+00	2.024140E+00
2.545370E+00	3.507090E+00	2.060700E+00
2.585950E+00	3.609440E+00	2.083730E+00
2.635270E+00	3.791820E+00	2.134060E+00
3.613100E+00	4.602120E+00	3.063090E+00
3.685320E+00	4.585570E+00	3.132120E+00
3.751960E+00	4.577200E+00	3.196220E+00
2.536220E+00	3.644220E+00	2.125160E+00
2.550080E+00	3.798000E+00	2.180290E+00
2.591010E+00	3.884830E+00	2.194280E+00
2.653680E+00	4.006130E+00	2.249590E+00
2.827520E+00	4.203970E+00	2.391870E+00
2.918080E+00	4.260660E+00	2.469500E+00
3.030200E+00	4.341940E+00	2.576830E+00
3.504790E+00	4.630670E+00	2.998050E+00
3.573250E+00	4.649960E+00	3.085550E+00
3.626990E+00	4.671250E+00	3.160440E+00
2.544220E+00	3.909480E+00	2.233200E+00
2.574510E+00	4.021850E+00	2.299340E+00
2.631590E+00	4.079300E+00	2.327100E+00
2.716240E+00	4.147070E+00	2.363020E+00
2.800420E+00	4.247150E+00	2.461290E+00
2.896030E+00	4.314570E+00	2.557010E+00
2.958180E+00	4.379190E+00	2.625210E+00
3.039300E+00	4.437030E+00	2.670760E+00
3.132620E+00	4.532580E+00	2.743480E+00
3.343500E+00	4.658920E+00	2.912050E+00
3.420400E+00	4.691060E+00	2.982870E+00
3.442760E+00	4.721530E+00	3.046150E+00
3.532730E+00	4.696420E+00	3.108180E+00
2.587990E+00	4.115110E+00	2.379480E+00
2.681420E+00	4.224050E+00	2.459620E+00
2.781310E+00	4.297450E+00	2.554040E+00
2.867730E+00	4.372240E+00	2.628590E+00
2.947670E+00	4.445960E+00	2.682070E+00
3.024600E+00	4.501830E+00	2.728370E+00
3.051990E+00	4.560820E+00	2.774000E+00
3.105560E+00	4.593840E+00	2.794210E+00
3.187650E+00	4.630570E+00	2.834770E+00
3.233570E+00	4.703550E+00	2.906780E+00
3.280760E+00	4.738540E+00	2.965830E+00
3.369070E+00	4.726030E+00	2.991880E+00
3.061780E+00	4.632580E+00	2.831520E+00
3.152000E+00	4.710580E+00	2.894460E+00
3.210040E+00	4.740730E+00	2.932800E+00
4.990690E+00	2.713520E+00	3.028960E+00
4.971340E+00	2.665990E+00	2.991340E+00
4.968550E+00	2.731390E+00	2.966400E+00
4.991450E+00	2.856020E+00	3.031630E+00
4.989650E+00	2.780260E+00	3.071170E+00
4.994810E+00	2.946020E+00	3.086320E+00
5.009860E+00	2.884240E+00	3.121200E+00
5.005350E+00	3.017180E+00	3.160040E+00
5.049960E+00	3.132670E+00	3.220010E+00
5.067650E+00	3.253340E+00	3.274460E+00
5.047150E+00	3.348490E+00	3.287240E+00
5.078800E+00	3.313210E+00	3.334670E+00
5.044130E+00	3.395730E+00	3.359550E+00
4.853180E+00	2.516540E+00	2.846530E+00
4.812610E+00	2.448990E+00	2.807330E+00
4.809210E+00	2.486160E+00	2.747890E+00
4.890440E+00	2.604980E+00	2.879810E+00
4.989610E+00	3.484520E+00	3.348070E+00
4.959410E+00	3.543460E+00	3.424490E+00
4.732360E+00	2.395410E+00	2.774130E+00
4.671390E+00	2.361030E+00	2.707420E+00
4.697580E+00	2.401710E+00	2.686260E+00
4.909770E+00	3.608490E+00	3.407080E+00
4.892190E+00	3.659150E+00	3.463020E+00
4.617720E+00	2.271070E+00	2.547410E+00
4.846730E+00	3.726630E+00	3.487380E+00
4.801400E+00	3.780070E+00	3.490690E+00
4.827660E+00	3.772550E+00	3.527730E+00
4.805390E+00	3.810090E+00	3.552950E+00
4.511290E+00	2.154520E+00	2.351490E+00
4.456860E+00	2.056220E+00	2.276550E+00
4.440680E+00	2.074780E+00	2.170610E+00
4.728660E+00	3.884850E+00	3.523860E+00
4.759010E+00	3.858570E+00	3.540160E+00
4.746000E+00	3.897030E+00	3.580040E+00
4.398450E+00	1.982280E+00	2.205550E+00
4.313680E+00	1.913480E+00	2.122670E+00
4.331660E+00	1.946350E+00	2.049060E+00
4.690220E+00	3.981270E+00	3.570900E+00
4.722270E+00	3.949850E+00	3.610490E+00
4.694660E+00	3.998200E+00	3.623920E+00
4.228130E+00	1.842190E+00	2.047610E+00
4.087520E+00	1.781820E+00	1.965440E+00
4.186050E+00	1.854340E+00	1.968700E+00
4.641890E+00	4.066980E+00	3.601700E+00
4.665730E+00	4.039430E+00	3.630970E+00
4.647320E+00	4.085220E+00	3.658760E+00
3.982830E+00	1.780650E+00	1.790700E+00
3.850990E+00	1.708980E+00	1.795970E+00
4.599010E+00	4.184390E+00	3.639670E+00
4.619240E+00	4.135430E+00	3.649370E+00
4.624820E+00	4.179850E+00	3.699610E+00
3.723030E+00	1.774880E+00	1.653450E+00
3.670320E+00	1.700550E+00	1.715750E+00
4.591170E+00	4.243130E+00	3.676720E+00
3.578690E+00	1.687120E+00	1.707910E+00
3.432800E+00	1.708410E+00	1.710380E+00
3.535990E+00	1.748250E+00	1.643300E+00
4.565140E+00	4.298450E+00	3.681590E+00
4.588460E+00	4.301530E+00	3.716210E+00
4.572730E+00	4.324570E+00	3.711940E+00
3.317470E+00	1.856900E+00	1.616110E+00
3.179770E+00	1.841020E+00	1.683570E+00
4.441110E+00	4.304210E+00	3.621900E+00
4.478390E+00	4.333410E+00	3.685230E+00
4.544660E+00	4.329360E+00	3.699580E+00
3.092810E+00	2.032530E+00	1.623520E+00
2.978220E+00	2.023240E+00	1.709850E+00
4.335720E+00	4.286280E+00	3.586980E+00
4.364200E+00	4.318180E+00	3.648680E+00
4.416240E+00	4.326800E+00	3.664410E+00
2.910260E+00	2.233620E+00	1.667040E+00
2.810750E+00	2.208410E+00	1.744620E+00
4.210580E+00	4.297390E+00	3.526440E+00
4.256980E+00	4.315650E+00	3.602230E+00
4.313450E+00	4.313130E+00	3.630170E+00
2.776140E+00	2.418060E+00	1.725800E+00
2.686760E+00	2.388090E+00	1.796540E+00
4.187590E+00	4.329840E+00	3.536900E+00
4.207630E+00	4.336720E+00	3.578740E+00
2.665860E+00	2.578200E+00	1.779880E+00
2.581400E+00	2.548640E+00	1.852450E+00
4.114210E+00	4.423370E+00	3.478280E+00
4.171470E+00	4.374020E+00	3.553740E+00
2.571660E+00	2.753160E+00	1.842320E+00
2.491270E+00	2.675730E+00	1.901280E+00
4.031800E+00	4.479930E+00	3.425680E+00
4.080990E+00	4.509620E+00	3.533620E+00
2.484950E+00	2.794190E+00	1.911970E+00
2.449900E+00	2.749030E+00	1.938750E+00
2.494220E+00	2.945070E+00	1.909440E+00
3.994180E+00	4.524980E+00	3.428460E+00
4.020770E+00	4.535060E+00	3.477500E+00
2.423920E+00	2.841210E+00	1.960780E+00
2.387670E+00	3.030730E+00	2.020350E+00
2.481360E+00	3.184970E+00	1.991500E+00
3.864450E+00	4.583960E+00	3.328930E+00
3.908810E+00	4.601440E+00	3.413760E+00
3.975920E+00	4.564320E+00	3.456350E+00
2.388720E+00	3.230980E+00	2.056930E+00
2.305110E+00	3.182530E+00	2.085450E+00
2.456420E+00	3.436490E+00	2.091440E+00
3.703370E+00	4.648370E+00	3.216840E+00
3.762650E+00	4.654110E+00	3.314550E+00
3.836750E+00	4.626150E+00	3.366430E+00
2.343190E+00	3.344330E+00	2.119170E+00
2.282600E+00	3.287620E+00	2.137150E+00
2.364070E+00	3.510920E+00	2.151860E+00
2.451490E+00	3.723340E+00	2.209230E+00
3.671690E+00	4.689310E+00	3.226740E+00
3.697300E+00	4.696090E+00	3.274160E+00
2.284280E+00	3.433000E+00	2.188720E+00
2.340760E+00	3.610550E+00	2.214940E+00
2.364130E+00	3.744900E+00	2.264410E+00
2.407760E+00	3.833550E+00	2.276190E+00
2.472400E+00	3.961160E+00	2.308230E+00
3.465550E+00	4.768670E+00	3.134620E+00
3.561130E+00	4.746120E+00	3.197860E+00
3.643830E+00	4.728490E+00	3.250300E+00
2.351810E+00	3.888220E+00	2.320840E+00
2.410910E+00	4.021100E+00	2.377360E+00
2.423050E+00	4.086840E+00	2.429780E+00
2.486740E+00	4.099060E+00	2.412160E+00
2.568850E+00	4.203870E+00	2.475210E+00
2.669220E+00	4.282590E+00	2.563580E+00
2.765750E+00	4.360010E+00	2.639090E+00
2.850130E+00	4.446030E+00	2.693470E+00
2.945170E+00	4.538260E+00	2.771210E+00
3.341270E+00	4.793870E+00	3.077730E+00
3.419040E+00	4.818200E+00	3.150190E+00
3.481750E+00	4.829940E+00	3.237170E+00
2.456370E+00	4.169160E+00	2.491550E+00
2.557820E+00	4.272130E+00	2.572570E+00
2.660950E+00	4.351230E+00	2.653850E+00
2.752040E+00	4.437880E+00	2.709000E+00
2.831840E+00	4.500000E+00	2.757630E+00
2.859790E+00	4.554100E+00	2.806450E+00
2.906470E+00	4.589110E+00	2.821940E+00
2.960850E+00	4.641410E+00	2.846590E+00
3.055850E+00	4.720610E+00	2.903580E+00
3.182320E+00	4.779290E+00	2.978430E+00
3.228600E+00	4.838630E+00	3.080940E+00
3.286370E+00	4.885980E+00	3.166060E+00
3.380660E+00	4.863610E+00	3.184090E+00
2.863880E+00	4.628070E+00	2.858080E+00
2.951750E+00	4.722170E+00	2.908610E+00
3.049480E+00	4.787860E+00	2.981330E+00
3.134980E+00	4.846150E+00	3.057580E+00
3.195530E+00	4.891830E+00	3.125010E+00
4.911120E+00	2.511230E+00	3.028730E+00
4.871250E+00	2.462570E+00	2.971980E+00
4.882420E+00	2.521650E+00	2.937380E+00
4.948180E+00	2.610570E+00	2.993090E+00
4.952550E+00	2.579720E+00	3.060670E+00
4.996330E+00	2.681720E+00	3.085700E+00
5.008740E+00	2.801160E+00	3.165210E+00
5.043370E+00	2.905390E+00	3.214070E+00
5.050630E+00	3.021800E+00	3.270320E+00
5.086910E+00	3.127120E+00	3.315860E+00
5.096250E+00	3.228500E+00	3.364950E+00
5.101590E+00	3.314190E+00	3.403640E+00
5.080250E+00	3.392060E+00	3.458330E+00
4.834180E+00	2.414690E+00	2.963690E+00
4.772200E+00	2.388570E+00	2.900240E+00
4.805940E+00	2.420280E+00	2.875830E+00
5.022180E+00	3.473770E+00	3.435840E+00
4.997690E+00	3.533730E+00	3.511920E+00
4.680910E+00	2.349260E+00	2.800210E+00
4.939170E+00	3.607540E+00	3.499150E+00
4.902720E+00	3.667820E+00	3.524360E+00
4.933340E+00	3.637860E+00	3.571300E+00
4.900200E+00	3.698890E+00	3.596800E+00
4.600520E+00	2.234730E+00	2.633100E+00
4.536310E+00	2.150980E+00	2.569600E+00
4.530220E+00	2.151340E+00	2.463320E+00
4.851600E+00	3.763060E+00	3.578610E+00
4.842940E+00	3.802660E+00	3.628610E+00
4.494120E+00	2.081930E+00	2.513180E+00
4.438520E+00	1.994740E+00	2.423540E+00
4.444290E+00	2.028490E+00	2.354330E+00
4.809000E+00	3.862100E+00	3.651320E+00
4.770700E+00	3.913340E+00	3.653850E+00
4.805570E+00	3.912390E+00	3.697560E+00
4.786250E+00	3.952620E+00	3.718230E+00
4.359560E+00	1.909000E+00	2.320520E+00
4.284530E+00	1.827190E+00	2.241040E+00
4.295410E+00	1.866240E+00	2.176210E+00
4.706030E+00	4.026490E+00	3.690560E+00
4.738930E+00	3.995680E+00	3.699410E+00
4.736550E+00	4.033130E+00	3.751160E+00
4.180220E+00	1.766340E+00	2.177680E+00
4.031770E+00	1.691520E+00	2.082580E+00
4.135160E+00	1.770420E+00	2.090310E+00
4.695800E+00	4.066280E+00	3.736380E+00
3.936420E+00	1.678070E+00	1.925630E+00
3.833840E+00	1.635550E+00	1.952960E+00
4.665590E+00	4.132600E+00	3.761250E+00
4.644080E+00	4.211690E+00	3.774540E+00
3.699720E+00	1.600730E+00	1.915090E+00
3.575460E+00	1.570960E+00	1.924080E+00
3.607300E+00	1.603400E+00	1.858230E+00
3.677860E+00	1.640620E+00	1.808740E+00
4.618460E+00	4.278220E+00	3.761880E+00
4.650380E+00	4.252290E+00	3.833700E+00
4.629040E+00	4.300400E+00	3.824440E+00
3.484870E+00	1.629910E+00	1.819290E+00
3.343120E+00	1.606390E+00	1.870390E+00
4.585600E+00	4.342330E+00	3.776590E+00
3.263910E+00	1.699790E+00	1.763660E+00
3.125320E+00	1.693680E+00	1.839400E+00
4.531730E+00	4.369310E+00	3.749510E+00
4.543090E+00	4.402630E+00	3.835040E+00
3.049610E+00	1.840790E+00	1.763830E+00
2.928180E+00	1.835290E+00	1.843260E+00
4.397780E+00	4.357160E+00	3.705490E+00
4.429460E+00	4.387700E+00	3.767430E+00
4.487240E+00	4.394670E+00	3.790580E+00
2.863350E+00	2.008490E+00	1.782280E+00
2.762650E+00	1.994420E+00	1.869500E+00
4.295000E+00	4.347030E+00	3.669040E+00
4.333110E+00	4.386640E+00	3.729280E+00
4.381600E+00	4.386750E+00	3.749010E+00
2.720400E+00	2.189130E+00	1.826210E+00
2.617110E+00	2.164250E+00	1.900600E+00
4.211190E+00	4.392040E+00	3.643880E+00
4.273820E+00	4.388160E+00	3.701270E+00
2.595840E+00	2.359660E+00	1.871100E+00
2.517670E+00	2.334510E+00	1.965130E+00
4.147240E+00	4.456690E+00	3.594260E+00
4.190280E+00	4.481680E+00	3.699670E+00
2.498730E+00	2.515410E+00	1.927720E+00
2.420600E+00	2.488840E+00	2.003580E+00
4.115140E+00	4.506920E+00	3.599170E+00
4.138150E+00	4.511420E+00	3.650210E+00
2.407970E+00	2.678420E+00	1.976840E+00
2.366080E+00	2.590560E+00	2.031850E+00
4.021900E+00	4.590670E+00	3.574920E+00
4.095230E+00	4.546050E+00	3.626950E+00
2.313290E+00	2.687290E+00	2.049810E+00
2.248240E+00	2.835900E+00	2.092440E+00
2.339050E+00	2.848700E+00	2.028050E+00
3.962050E+00	4.614610E+00	3.501450E+00
3.970830E+00	4.640370E+00	3.562620E+00
2.274960E+00	3.011750E+00	2.084750E+00
2.184960E+00	2.983230E+00	2.148310E+00
3.807700E+00	4.670120E+00	3.402360E+00
3.860710E+00	4.692740E+00	3.484610E+00
3.933310E+00	4.662630E+00	3.528600E+00
2.213300E+00	3.204410E+00	2.157070E+00
2.123290E+00	3.112560E+00	2.214860E+00
3.689930E+00	4.745750E+00	3.354090E+00
3.774080E+00	4.718910E+00	3.431780E+00
2.131380E+00	3.243240E+00	2.231620E+00
2.083090E+00	3.192490E+00	2.246930E+00
2.178920E+00	3.415530E+00	2.257280E+00
2.265410E+00	3.659750E+00	2.283550E+00
3.588270E+00	4.793390E+00	3.308160E+00
3.639150E+00	4.825720E+00	3.421850E+00
2.084110E+00	3.301530E+00	2.281540E+00
2.097480E+00	3.468270E+00	2.308270E+00
2.155870E+00	3.583270E+00	2.305210E+00
2.187590E+00	3.721890E+00	2.347860E+00
2.252880E+00	3.868180E+00	2.364260E+00
2.337870E+00	4.044840E+00	2.432390E+00
3.530080E+00	4.835970E+00	3.318190E+00
3.560300E+00	4.846260E+00	3.374670E+00
2.087510E+00	3.632370E+00	2.360190E+00
2.161070E+00	3.843060E+00	2.407290E+00
2.230110E+00	3.967500E+00	2.430650E+00
2.260170E+00	4.053660E+00	2.482890E+00
2.307900E+00	4.105750E+00	2.497700E+00
2.363120E+00	4.167660E+00	2.529460E+00
2.454770E+00	4.258250E+00	2.592850E+00
2.555050E+00	4.343430E+00	2.666350E+00
2.649430E+00	4.431610E+00	2.727830E+00
2.751000E+00	4.524250E+00	2.810020E+00
3.343600E+00	4.902850E+00	3.228240E+00
3.401220E+00	4.916070E+00	3.308500E+00
3.496880E+00	4.877370E+00	3.350710E+00
2.264040E+00	4.141060E+00	2.546770E+00
2.352650E+00	4.248770E+00	2.611280E+00
2.451750E+00	4.330410E+00	2.684350E+00
2.547240E+00	4.420160E+00	2.746540E+00
2.631060E+00	4.485880E+00	2.793870E+00
2.663520E+00	4.536860E+00	2.843620E+00
2.715180E+00	4.569100E+00	2.862020E+00
2.768480E+00	4.625720E+00	2.881690E+00
2.853640E+00	4.717920E+00	2.925680E+00
2.946240E+00	4.786330E+00	2.989800E+00
3.036520E+00	4.845860E+00	3.065000E+00
3.117640E+00	4.905700E+00	3.131230E+00
3.200660E+00	4.946540E+00	3.226640E+00
3.301930E+00	4.934910E+00	3.275080E+00
2.669190E+00	4.605250E+00	2.895300E+00
2.757310E+00	4.705390E+00	2.942520E+00
2.849770E+00	4.780160E+00	3.011140E+00
2.943810E+00	4.843520E+00	3.077710E+00
3.030380E+00	4.904680E+00	3.139910E+00
3.101030E+00	4.942810E+00	3.205050E+00
4.884490E+00	2.465820E+00	3.060780E+00
4.942730E+00	2.534110E+00	3.111210E+00
5.009770E+00	2.617280E+00	3.197840E+00
5.030600E+00	2.725590E+00	3.207970E+00
5.036770E+00	2.822820E+00	3.269560E+00
5.066840E+00	2.918920E+00	3.314420E+00
5.076940E+00	3.022660E+00	3.368640E+00
5.120730E+00	3.119130E+00	3.405330E+00
5.121620E+00	3.217050E+00	3.451780E+00
5.130060E+00	3.305120E+00	3.490810E+00
5.111680E+00	3.378920E+00	3.546690E+00
4.776130E+00	2.377220E+00	2.970190E+00
4.844520E+00	2.412250E+00	3.022720E+00
5.060280E+00	3.461290E+00	3.523750E+00
5.031530E+00	3.517020E+00	3.595700E+00
4.670970E+00	2.319620E+00	2.925010E+00
4.616280E+00	2.236800E+00	2.851720E+00
4.620060E+00	2.234140E+00	2.745560E+00
4.974340E+00	3.582060E+00	3.587220E+00
4.953540E+00	3.638330E+00	3.641610E+00
4.940180E+00	3.699620E+00	3.690730E+00
4.580020E+00	2.188680E+00	2.846170E+00
4.516400E+00	2.088840E+00	2.723610E+00
4.527570E+00	2.128250E+00	2.655470E+00
4.893180E+00	3.764290E+00	3.669310E+00
4.866730E+00	3.818870E+00	3.683120E+00
4.908110E+00	3.806180E+00	3.730790E+00
4.880520E+00	3.852080E+00	3.738040E+00
4.462880E+00	2.009300E+00	2.629990E+00
4.402270E+00	1.917090E+00	2.528190E+00
4.426980E+00	1.951870E+00	2.476640E+00
4.850500E+00	3.911750E+00	3.767250E+00
4.822640E+00	3.962420E+00	3.800370E+00
4.332250E+00	1.830440E+00	2.443970E+00
4.245240E+00	1.768720E+00	2.388060E+00
4.259110E+00	1.800140E+00	2.309270E+00
4.782360E+00	4.004110E+00	3.795020E+00
4.742540E+00	4.053200E+00	3.833820E+00
4.125900E+00	1.705590E+00	2.319700E+00
3.982540E+00	1.609390E+00	2.235210E+00
4.080300E+00	1.684460E+00	2.215370E+00
4.705230E+00	4.089300E+00	3.820480E+00
4.725810E+00	4.083040E+00	3.873130E+00
4.709400E+00	4.119610E+00	3.888540E+00
3.828230E+00	1.607540E+00	2.060010E+00
3.778330E+00	1.556090E+00	2.143970E+00
4.664030E+00	4.215110E+00	3.844760E+00
4.679010E+00	4.177120E+00	3.860890E+00
4.689900E+00	4.235260E+00	3.913380E+00
3.679900E+00	1.518820E+00	2.132850E+00
3.539460E+00	1.499940E+00	2.126970E+00
3.636930E+00	1.538060E+00	2.052290E+00
4.626860E+00	4.342240E+00	3.873670E+00
4.662700E+00	4.292280E+00	3.894630E+00
4.670350E+00	4.344700E+00	3.941740E+00
3.431050E+00	1.548260E+00	1.996740E+00
3.296720E+00	1.515150E+00	2.067210E+00
4.591690E+00	4.391870E+00	3.867960E+00
4.641000E+00	4.409420E+00	3.952330E+00
3.209220E+00	1.592450E+00	1.947560E+00
3.082840E+00	1.580670E+00	2.036960E+00
4.570650E+00	4.421980E+00	3.877540E+00
4.592710E+00	4.433580E+00	3.917190E+00
2.999940E+00	1.685940E+00	1.925530E+00
2.883890E+00	1.675160E+00	2.017830E+00
4.455960E+00	4.414800E+00	3.831850E+00
4.489390E+00	4.439570E+00	3.898770E+00
4.554850E+00	4.445260E+00	3.912690E+00
2.815900E+00	1.821970E+00	1.930860E+00
2.718360E+00	1.810400E+00	2.031160E+00
4.361900E+00	4.415200E+00	3.795320E+00
4.387860E+00	4.438680E+00	3.859710E+00
4.433560E+00	4.434780E+00	3.873160E+00
2.661600E+00	1.976170E+00	1.957140E+00
2.563690E+00	1.950950E+00	2.048400E+00
4.240570E+00	4.446350E+00	3.737290E+00
4.284920E+00	4.458000E+00	3.817430E+00
4.339180E+00	4.444730E+00	3.842900E+00
2.537140E+00	2.144630E+00	2.002890E+00
2.443780E+00	2.117580E+00	2.084260E+00
4.221850E+00	4.483260E+00	3.756390E+00
4.239260E+00	4.488650E+00	3.799250E+00
2.430750E+00	2.314910E+00	2.046520E+00
2.342390E+00	2.286400E+00	2.125370E+00
4.144760E+00	4.574950E+00	3.731410E+00
4.206320E+00	4.524100E+00	3.784960E+00
2.322500E+00	2.493420E+00	2.083470E+00
2.280840E+00	2.394760E+00	2.148820E+00
4.080840E+00	4.594240E+00	3.669530E+00
4.096470E+00	4.622700E+00	3.717300E+00
2.230950E+00	2.498980E+00	2.172060E+00
2.157620E+00	2.647870E+00	2.197760E+00
2.233930E+00	2.664260E+00	2.116740E+00
3.973010E+00	4.692410E+00	3.650350E+00
4.051440E+00	4.643350E+00	3.691400E+00
2.172190E+00	2.810670E+00	2.167780E+00
2.089190E+00	2.783300E+00	2.242350E+00
3.912700E+00	4.707090E+00	3.587080E+00
3.920240E+00	4.736370E+00	3.646090E+00
2.097510E+00	2.948830E+00	2.218210E+00
2.006040E+00	2.916290E+00	2.277330E+00
3.719120E+00	4.790000E+00	3.462900E+00
3.792170E+00	4.781870E+00	3.566670E+00
3.875920E+00	4.748630E+00	3.617300E+00
2.030840E+00	3.120360E+00	2.276060E+00
1.971260E+00	3.018410E+00	2.312760E+00
3.686110E+00	4.829710E+00	3.481030E+00
3.716560E+00	4.828150E+00	3.529350E+00
1.943040E+00	3.141550E+00	2.331430E+00
1.934020E+00	3.274120E+00	2.371950E+00
2.009750E+00	3.372640E+00	2.346260E+00
3.554750E+00	4.907910E+00	3.465170E+00
3.660690E+00	4.864850E+00	3.513730E+00
1.933990E+00	3.413200E+00	2.407570E+00
1.929680E+00	3.556840E+00	2.434500E+00
1.989950E+00	3.591010E+00	2.405900E+00
2.063100E+00	3.794500E+00	2.446790E+00
2.142900E+00	3.996860E+00	2.494950E+00
3.469280E+00	4.930250E+00	3.395870E+00
3.479370E+00	4.956850E+00	3.446360E+00
1.952850E+00	3.715690E+00	2.479380E+00
2.020930E+00	3.903560E+00	2.496600E+00
2.046160E+00	4.002710E+00	2.537720E+00
2.099730E+00	4.059770E+00	2.553930E+00
2.159820E+00	4.129160E+00	2.581940E+00
2.251490E+00	4.232200E+00	2.634850E+00
2.345590E+00	4.321340E+00	2.699530E+00
2.444270E+00	4.405610E+00	2.766450E+00
2.543560E+00	4.510330E+00	2.837820E+00
3.257190E+00	4.969430E+00	3.313970E+00
3.312790E+00	4.989750E+00	3.391510E+00
3.421960E+00	4.973640E+00	3.419170E+00
2.049410E+00	4.094960E+00	2.597990E+00
2.143380E+00	4.213220E+00	2.657710E+00
2.238530E+00	4.306360E+00	2.719990E+00
2.337980E+00	4.393920E+00	2.784140E+00
2.424610E+00	4.463140E+00	2.825480E+00
2.454570E+00	4.516870E+00	2.869440E+00
2.505000E+00	4.550790E+00	2.887880E+00
2.564370E+00	4.604380E+00	2.916540E+00
2.658400E+00	4.694510E+00	2.966370E+00
2.754050E+00	4.768910E+00	3.031720E+00
2.851420E+00	4.839510E+00	3.098750E+00
2.947940E+00	4.902680E+00	3.158320E+00
3.033650E+00	4.944490E+00	3.229570E+00
3.108320E+00	4.980180E+00	3.300210E+00
3.205080E+00	4.999090E+00	3.343430E+00
2.457860E+00	4.580880E+00	2.927710E+00
2.551930E+00	4.684890E+00	2.990310E+00
2.654640E+00	4.766360E+00	3.054050E+00
2.756700E+00	4.829260E+00	3.116910E+00
2.858450E+00	4.896760E+00	3.189300E+00
2.964680E+00	4.947110E+00	3.262350E+00
3.035580E+00	4.971620E+00	3.297850E+00
5.032550E+00	2.586050E+00	3.319220E+00
5.013170E+00	2.553680E+00	3.306010E+00
5.018060E+00	2.577450E+00	3.270190E+00
5.037600E+00	2.628320E+00	3.316590E+00
4.882170E+00	2.435200E+00	3.227490E+00
4.827170E+00	2.389720E+00	3.178640E+00
4.848960E+00	2.418520E+00	3.108080E+00
4.946940E+00	2.510520E+00	3.219000E+00
5.049740E+00	2.731890E+00	3.331450E+00
5.054900E+00	2.845830E+00	3.356100E+00
5.096770E+00	2.919200E+00	3.404230E+00
5.109070E+00	3.020220E+00	3.465840E+00
5.147650E+00	3.117860E+00	3.500120E+00
5.143150E+00	3.211900E+00	3.539970E+00
5.150910E+00	3.296390E+00	3.578450E+00
5.138060E+00	3.370120E+00	3.631740E+00
4.775130E+00	2.360530E+00	3.203410E+00
4.710520E+00	2.338110E+00	3.141440E+00
4.745310E+00	2.360320E+00	3.082500E+00
5.093500E+00	3.449420E+00	3.604610E+00
5.071800E+00	3.503480E+00	3.655270E+00
4.654800E+00	2.270340E+00	3.033200E+00
5.020650E+00	3.574940E+00	3.684660E+00
4.979970E+00	3.647790E+00	3.709780E+00
4.977260E+00	3.687790E+00	3.751640E+00
4.533610E+00	2.091790E+00	2.885310E+00
4.494080E+00	2.017620E+00	2.838650E+00
4.494010E+00	2.029810E+00	2.742430E+00
4.567930E+00	2.153910E+00	2.908120E+00
4.956510E+00	3.754530E+00	3.773510E+00
4.932110E+00	3.824570E+00	3.797840E+00
4.904900E+00	3.869110E+00	3.806140E+00
4.941420E+00	3.852210E+00	3.854790E+00
4.908890E+00	3.898300E+00	3.873310E+00
4.390960E+00	1.838150E+00	2.711610E+00
4.307860E+00	1.768730E+00	2.646240E+00
4.357420E+00	1.819720E+00	2.626220E+00
4.385000E+00	1.876190E+00	2.590370E+00
4.438230E+00	1.906700E+00	2.762130E+00
4.822630E+00	3.982390E+00	3.857320E+00
4.857810E+00	3.946470E+00	3.860950E+00
4.850520E+00	3.980880E+00	3.913410E+00
4.216160E+00	1.731670E+00	2.458350E+00
4.157110E+00	1.686280E+00	2.507150E+00
4.804780E+00	4.021060E+00	3.904700E+00
4.068500E+00	1.618270E+00	2.464530E+00
3.932310E+00	1.550890E+00	2.422470E+00
4.026570E+00	1.603730E+00	2.369670E+00
4.765640E+00	4.081740E+00	3.941340E+00
4.745810E+00	4.131780E+00	3.967980E+00
3.779810E+00	1.531900E+00	2.246740E+00
3.727180E+00	1.478020E+00	2.328280E+00
4.733720E+00	4.184940E+00	3.971520E+00
4.736490E+00	4.248570E+00	3.997900E+00
3.628870E+00	1.445230E+00	2.328700E+00
3.488910E+00	1.415790E+00	2.331500E+00
3.587400E+00	1.464940E+00	2.250730E+00
4.720030E+00	4.306170E+00	3.996770E+00
4.700990E+00	4.388140E+00	4.014430E+00
3.382650E+00	1.455480E+00	2.194100E+00
3.254470E+00	1.416700E+00	2.278080E+00
4.681070E+00	4.433370E+00	4.009470E+00
4.699990E+00	4.437120E+00	4.046820E+00
4.686920E+00	4.456340E+00	4.043560E+00
3.166540E+00	1.491290E+00	2.155520E+00
3.046810E+00	1.460220E+00	2.246430E+00
4.597690E+00	4.481610E+00	4.004130E+00
4.660380E+00	4.463150E+00	4.027640E+00
2.963220E+00	1.558270E+00	2.126260E+00
2.859090E+00	1.536920E+00	2.228560E+00
4.538480E+00	4.477260E+00	3.966970E+00
4.544380E+00	4.498610E+00	4.021210E+00
2.777090E+00	1.654160E+00	2.114250E+00
2.684140E+00	1.634530E+00	2.219190E+00
4.418610E+00	4.463100E+00	3.914180E+00
4.449240E+00	4.480180E+00	3.955670E+00
4.498800E+00	4.499570E+00	4.016810E+00
2.614840E+00	1.782740E+00	2.120970E+00
2.527240E+00	1.755290E+00	2.225760E+00
4.317980E+00	4.479790E+00	3.888560E+00
4.357600E+00	4.511350E+00	3.951800E+00
4.410810E+00	4.497360E+00	3.962900E+00
2.472350E+00	1.923200E+00	2.140450E+00
2.385430E+00	1.894140E+00	2.239250E+00
4.236170E+00	4.549560E+00	3.886050E+00
4.298180E+00	4.523060E+00	3.927770E+00
2.356620E+00	2.095820E+00	2.180210E+00
2.265350E+00	2.057130E+00	2.277750E+00
4.189860E+00	4.574310E+00	3.827670E+00
4.196550E+00	4.599360E+00	3.876000E+00
2.243310E+00	2.296280E+00	2.226500E+00
2.160400E+00	2.192850E+00	2.307840E+00
4.100990E+00	4.667520E+00	3.781350E+00
4.161190E+00	4.630770E+00	3.842720E+00
2.145910E+00	2.328560E+00	2.290510E+00
2.113390E+00	2.277110E+00	2.334110E+00
2.134530E+00	2.480080E+00	2.257470E+00
4.038210E+00	4.707200E+00	3.748110E+00
4.055360E+00	4.754660E+00	3.853610E+00
2.070710E+00	2.375130E+00	2.336110E+00
2.010120E+00	2.559440E+00	2.341960E+00
2.076790E+00	2.642870E+00	2.264980E+00
3.918420E+00	4.800410E+00	3.721170E+00
3.993160E+00	4.774150E+00	3.777630E+00
1.999490E+00	2.750710E+00	2.308520E+00
1.916540E+00	2.714680E+00	2.378580E+00
3.851890E+00	4.797050E+00	3.666450E+00
3.861610E+00	4.831140E+00	3.715460E+00
1.914970E+00	2.923320E+00	2.344490E+00
1.871150E+00	2.814520E+00	2.404780E+00
3.718620E+00	4.874490E+00	3.613530E+00
3.807370E+00	4.845290E+00	3.683220E+00
1.833300E+00	2.933730E+00	2.420770E+00
1.815520E+00	3.067410E+00	2.450210E+00
1.869240E+00	3.172990E+00	2.397030E+00
3.633640E+00	4.915340E+00	3.574040E+00
3.666770E+00	4.965030E+00	3.667260E+00
1.795040E+00	3.214440E+00	2.466370E+00
1.796980E+00	3.371670E+00	2.504540E+00
1.864180E+00	3.466480E+00	2.465890E+00
3.473620E+00	4.997790E+00	3.514850E+00
3.567280E+00	4.974600E+00	3.594580E+00
1.785960E+00	3.514650E+00	2.521910E+00
1.785240E+00	3.649120E+00	2.547350E+00
1.853210E+00	3.687120E+00	2.523780E+00
1.926560E+00	3.928990E+00	2.555010E+00
3.386980E+00	5.021150E+00	3.483660E+00
3.404900E+00	5.069370E+00	3.585100E+00
1.810270E+00	3.782060E+00	2.580480E+00
1.830140E+00	3.930060E+00	2.603480E+00
1.880390E+00	3.998210E+00	2.611970E+00
1.941820E+00	4.076910E+00	2.635370E+00
2.032180E+00	4.194240E+00	2.678410E+00
2.125010E+00	4.289250E+00	2.734960E+00
2.218980E+00	4.382710E+00	2.804780E+00
2.339440E+00	4.489950E+00	2.863050E+00
3.134230E+00	5.021200E+00	3.380530E+00
3.200160E+00	5.050040E+00	3.437600E+00
3.306030E+00	5.054700E+00	3.518540E+00
1.830470E+00	4.032700E+00	2.657850E+00
1.921030E+00	4.170240E+00	2.704100E+00
2.016710E+00	4.275960E+00	2.756020E+00
2.103320E+00	4.347470E+00	2.796760E+00
2.143050E+00	4.408830E+00	2.844220E+00
2.223350E+00	4.456060E+00	2.863740E+00
2.257430E+00	4.518020E+00	2.902080E+00
2.342100E+00	4.578560E+00	2.943440E+00
2.431610E+00	4.671160E+00	3.008840E+00
2.540300E+00	4.777210E+00	3.088510E+00
2.669000E+00	4.825690E+00	3.133570E+00
2.756900E+00	4.882540E+00	3.205930E+00
2.872330E+00	4.951310E+00	3.308490E+00
3.027420E+00	5.006360E+00	3.372640E+00
2.917000E+00	5.011100E+00	3.413460E+00
3.115510E+00	5.040600E+00	3.427770E+00
2.146560E+00	4.483910E+00	2.900690E+00
2.236980E+00	4.576040E+00	2.958010E+00
2.322970E+00	4.639110E+00	2.998590E+00
2.358390E+00	4.701530E+00	3.041150E+00
2.430590E+00	4.742910E+00	3.067540E+00
2.455810E+00	4.786750E+00	3.110610E+00
2.504340E+00	4.832080E+00	3.167670E+00
2.635880E+00	4.867530E+00	3.214450E+00
2.750190E+00	4.925550E+00	3.303030E+00
2.819810E+00	4.975020E+00	3.374420E+00
2.365520E+00	4.770570E+00	3.101330E+00
2.435380E+00	4.808780E+00	3.142320E+00
5.001680E+00	2.532520E+00	3.410890E+00
4.971040E+00	2.505700E+00	3.392200E+00
4.985760E+00	2.522470E+00	3.341720E+00
5.031950E+00	2.589090E+00	3.392770E+00
5.053260E+00	2.668070E+00	3.394980E+00
5.059090E+00	2.658790E+00	3.469220E+00
5.075830E+00	2.737380E+00	3.474770E+00
4.846910E+00	2.399410E+00	3.282660E+00
4.911870E+00	2.472570E+00	3.355490E+00
5.076440E+00	2.831930E+00	3.440670E+00
5.121230E+00	2.923520E+00	3.505060E+00
5.133990E+00	3.034710E+00	3.584300E+00
5.164190E+00	3.136040E+00	3.583100E+00
5.158360E+00	3.211120E+00	3.626780E+00
5.174130E+00	3.291470E+00	3.662410E+00
5.170750E+00	3.359140E+00	3.718390E+00
4.709340E+00	2.320760E+00	3.231490E+00
4.786120E+00	2.365230E+00	3.311190E+00
5.125200E+00	3.447630E+00	3.692140E+00
5.087060E+00	3.516230E+00	3.713610E+00
5.124190E+00	3.488620E+00	3.759960E+00
5.088210E+00	3.555130E+00	3.787990E+00
4.578840E+00	2.074380E+00	3.154130E+00
4.542780E+00	2.020180E+00	3.108360E+00
4.561630E+00	2.073290E+00	3.080630E+00
4.570300E+00	2.119150E+00	3.011380E+00
4.602340E+00	2.130790E+00	3.166320E+00
4.615010E+00	2.200380E+00	3.038580E+00
4.642430E+00	2.226230E+00	3.166930E+00
5.024500E+00	3.637150E+00	3.778510E+00
4.997650E+00	3.696610E+00	3.802700E+00
5.034860E+00	3.675280E+00	3.844070E+00
5.010430E+00	3.728470E+00	3.859080E+00
4.495110E+00	1.937160E+00	3.011580E+00
4.436550E+00	1.849470E+00	2.959150E+00
4.426680E+00	1.869200E+00	2.831060E+00
4.513880E+00	1.994800E+00	2.957810E+00
4.987640E+00	3.802960E+00	3.886100E+00
4.962320E+00	3.863680E+00	3.909980E+00
4.952420E+00	3.903650E+00	3.962320E+00
4.370730E+00	1.782060E+00	2.904630E+00
4.271570E+00	1.720670E+00	2.852120E+00
4.339170E+00	1.778340E+00	2.791610E+00
4.897240E+00	3.948850E+00	3.939540E+00
4.868690E+00	4.004610E+00	3.996070E+00
4.154230E+00	1.662970E+00	2.610650E+00
4.111880E+00	1.613220E+00	2.698100E+00
4.822650E+00	4.048750E+00	3.981600E+00
4.845220E+00	4.042940E+00	4.025620E+00
4.823360E+00	4.079070E+00	4.045610E+00
4.009830E+00	1.544460E+00	2.685240E+00
3.869900E+00	1.493640E+00	2.606310E+00
3.976140E+00	1.546700E+00	2.565630E+00
4.757640E+00	4.153830E+00	4.006970E+00
4.781600E+00	4.126290E+00	4.027050E+00
4.778290E+00	4.171410E+00	4.060230E+00
3.732190E+00	1.448340E+00	2.440160E+00
3.708570E+00	1.401370E+00	2.581760E+00
4.751970E+00	4.273210E+00	4.040230E+00
4.778480E+00	4.237620E+00	4.082540E+00
4.771320E+00	4.300970E+00	4.093840E+00
3.562000E+00	1.362480E+00	2.551430E+00
3.420420E+00	1.320930E+00	2.541730E+00
3.538340E+00	1.381830E+00	2.469160E+00
4.722500E+00	4.421230E+00	4.081740E+00
4.760050E+00	4.370070E+00	4.111440E+00
4.752620E+00	4.439870E+00	4.141790E+00
3.336440E+00	1.356710E+00	2.404520E+00
3.210350E+00	1.316990E+00	2.493820E+00
4.695390E+00	4.480320E+00	4.120890E+00
3.130120E+00	1.374360E+00	2.366050E+00
3.019610E+00	1.340010E+00	2.462740E+00
4.642510E+00	4.494920E+00	4.074780E+00
4.648480E+00	4.514430E+00	4.127280E+00
2.939640E+00	1.424590E+00	2.341360E+00
2.841490E+00	1.393430E+00	2.445710E+00
4.541220E+00	4.523070E+00	4.107960E+00
4.609070E+00	4.520440E+00	4.115910E+00
2.761640E+00	1.502470E+00	2.328820E+00
2.672330E+00	1.473590E+00	2.435270E+00
4.438030E+00	4.534770E+00	4.072970E+00
4.485290E+00	4.530750E+00	4.104190E+00
2.589220E+00	1.599350E+00	2.317770E+00
2.503950E+00	1.568470E+00	2.426100E+00
4.396070E+00	4.535960E+00	4.028200E+00
4.398030E+00	4.558640E+00	4.086130E+00
2.434590E+00	1.717580E+00	2.320770E+00
2.349040E+00	1.686640E+00	2.434330E+00
4.277720E+00	4.571740E+00	3.964350E+00
4.312150E+00	4.593400E+00	4.040450E+00
4.367840E+00	4.567220E+00	4.068330E+00
2.292360E+00	1.856210E+00	2.337840E+00
2.202480E+00	1.823840E+00	2.453650E+00
4.198190E+00	4.653860E+00	3.929600E+00
4.252960E+00	4.627740E+00	3.994440E+00
2.174400E+00	2.016320E+00	2.371950E+00
2.078500E+00	1.981550E+00	2.478800E+00
4.130020E+00	4.717900E+00	3.898220E+00
4.173210E+00	4.741820E+00	3.972480E+00
2.063070E+00	2.201690E+00	2.404550E+00
1.972950E+00	2.121540E+00	2.511150E+00
4.090090E+00	4.775070E+00	3.918640E+00
4.123140E+00	4.812730E+00	3.988050E+00
1.961620E+00	2.241740E+00	2.479340E+00
1.917630E+00	2.198930E+00	2.523610E+00
1.961270E+00	2.390890E+00	2.429590E+00
3.958600E+00	4.825740E+00	3.811910E+00
3.991920E+00	4.854300E+00	3.898470E+00
4.057510E+00	4.830520E+00	3.943580E+00
1.889720E+00	2.301440E+00	2.518410E+00
1.839960E+00	2.488330E+00	2.506130E+00
1.908300E+00	2.570020E+00	2.423280E+00
3.854130E+00	4.883400E+00	3.777990E+00
3.923050E+00	4.876240E+00	3.847440E+00
1.825490E+00	2.719410E+00	2.463150E+00
1.779180E+00	2.606540E+00	2.529600E+00
3.761840E+00	4.935680E+00	3.725330E+00
3.802860E+00	4.971830E+00	3.839340E+00
1.731300E+00	2.729470E+00	2.542650E+00
1.687690E+00	2.857380E+00	2.546670E+00
1.752490E+00	2.965340E+00	2.493820E+00
3.711480E+00	4.983990E+00	3.729460E+00
3.736710E+00	4.997360E+00	3.780030E+00
1.660590E+00	3.000630E+00	2.561130E+00
1.619730E+00	3.188210E+00	2.576960E+00
1.718610E+00	3.270460E+00	2.532050E+00
3.496270E+00	5.051230E+00	3.626770E+00
3.586450E+00	5.037880E+00	3.692500E+00
3.674690E+00	5.026350E+00	3.750770E+00
1.659200E+00	3.353930E+00	2.586420E+00
1.615020E+00	3.298790E+00	2.607570E+00
1.704690E+00	3.581670E+00	2.577990E+00
3.451820E+00	5.100400E+00	3.648640E+00
3.500520E+00	5.128750E+00	3.724180E+00
1.614160E+00	3.429300E+00	2.619680E+00
1.619780E+00	3.592240E+00	2.629000E+00
1.663570E+00	3.695440E+00	2.628030E+00
1.728260E+00	3.851140E+00	2.637890E+00
3.209820E+00	5.102350E+00	3.549630E+00
3.307380E+00	5.118500E+00	3.617000E+00
3.400760E+00	5.139230E+00	3.672290E+00
1.612690E+00	3.744170E+00	2.676800E+00
1.652040E+00	3.914030E+00	2.684540E+00
1.653910E+00	3.989060E+00	2.713120E+00
1.720880E+00	4.009490E+00	2.692660E+00
1.806530E+00	4.138330E+00	2.730970E+00
1.904230E+00	4.255670E+00	2.778470E+00
2.012110E+00	4.376230E+00	2.843320E+00
2.998660E+00	5.039010E+00	3.450090E+00
3.091050E+00	5.067400E+00	3.499270E+00
3.140020E+00	5.126440E+00	3.584060E+00
3.203220E+00	5.171850E+00	3.633360E+00
1.685270E+00	4.087320E+00	2.756050E+00
1.786720E+00	4.230220E+00	2.798850E+00
1.882520E+00	4.318460E+00	2.836450E+00
1.914850E+00	4.381560E+00	2.877710E+00
1.968140E+00	4.420750E+00	2.892920E+00
2.026650E+00	4.473770E+00	2.916910E+00
2.113140E+00	4.567570E+00	2.974820E+00
2.238200E+00	4.673380E+00	3.040330E+00
2.550590E+00	4.898010E+00	3.289230E+00
2.668290E+00	4.923740E+00	3.320840E+00
2.740430E+00	4.965910E+00	3.381500E+00
2.820400E+00	5.011780E+00	3.461940E+00
2.957170E+00	5.063930E+00	3.519480E+00
3.062180E+00	5.122500E+00	3.595750E+00
3.127950E+00	5.157010E+00	3.623070E+00
1.915710E+00	4.449630E+00	2.930340E+00
1.998040E+00	4.529610E+00	2.967770E+00
2.031350E+00	4.593390E+00	3.009750E+00
2.113820E+00	4.640630E+00	3.034760E+00
2.148000E+00	4.706890E+00	3.079100E+00
2.237000E+00	4.797600E+00	3.151330E+00
2.413020E+00	4.842720E+00	3.204240E+00
2.449140E+00	4.903270E+00	3.308660E+00
2.524670E+00	4.956670E+00	3.400860E+00
2.652620E+00	4.963190E+00	3.405290E+00
2.733880E+00	4.989190E+00	3.442910E+00
2.035560E+00	4.667220E+00	3.069720E+00
2.115000E+00	4.750120E+00	3.119960E+00
2.136330E+00	4.797610E+00	3.170250E+00
2.181120E+00	4.828330E+00	3.204190E+00
2.222140E+00	4.873680E+00	3.276190E+00
2.339640E+00	4.888420E+00	3.288260E+00
2.416150E+00	4.934970E+00	3.367180E+00
2.121310E+00	4.836930E+00	3.233090E+00
4.970590E+00	2.512580E+00	3.472020E+00
5.017440E+00	2.556810E+00	3.469620E+00
5.038970E+00	2.614260E+00	3.527890E+00
5.066170E+00	2.691700E+00	3.555930E+00
5.088680E+00	2.759420E+00	3.578240E+00
5.148980E+00	2.909530E+00	3.644630E+00
5.125140E+00	2.876510E+00	3.627110E+00
5.142490E+00	2.929910E+00	3.596570E+00
5.148460E+00	2.983950E+00	3.630260E+00
5.166450E+00	2.948910E+00	3.663410E+00
5.160770E+00	3.023120E+00	3.678290E+00
4.846280E+00	2.403690E+00	3.430660E+00
4.907110E+00	2.468730E+00	3.500480E+00
5.097710E+00	2.841250E+00	3.554010E+00
5.202490E+00	3.121810E+00	3.679820E+00
5.183210E+00	3.219050E+00	3.700840E+00
5.197610E+00	3.282050E+00	3.748390E+00
5.195890E+00	3.345880E+00	3.808100E+00
4.577910E+00	1.998070E+00	3.407980E+00
4.546740E+00	1.950880E+00	3.369740E+00
4.569330E+00	2.005610E+00	3.324970E+00
4.591020E+00	2.075610E+00	3.264010E+00
4.603310E+00	2.053570E+00	3.424190E+00
4.646850E+00	2.193310E+00	3.305080E+00
4.644570E+00	2.154950E+00	3.444830E+00
4.684020E+00	2.275920E+00	3.316450E+00
4.689930E+00	2.255910E+00	3.448910E+00
4.744510E+00	2.338070E+00	3.410410E+00
5.160690E+00	3.423960E+00	3.783500E+00
5.150000E+00	3.491690E+00	3.832310E+00
5.138860E+00	3.556270E+00	3.881350E+00
4.497570E+00	1.882650E+00	3.321960E+00
4.442410E+00	1.829430E+00	3.251480E+00
4.473150E+00	1.861090E+00	3.198790E+00
4.514640E+00	1.936270E+00	3.184230E+00
5.084420E+00	3.622770E+00	3.861690E+00
5.075770E+00	3.692920E+00	3.913260E+00
5.044240E+00	3.753530E+00	3.922390E+00
5.085980E+00	3.737580E+00	3.967410E+00
5.060410E+00	3.792770E+00	3.988560E+00
4.405780E+00	1.808870E+00	3.062060E+00
4.364840E+00	1.764000E+00	3.234660E+00
5.006350E+00	3.854780E+00	3.974450E+00
4.990520E+00	3.896760E+00	4.047040E+00
4.277320E+00	1.706750E+00	3.184730E+00
4.199510E+00	1.662640E+00	3.074140E+00
4.286370E+00	1.719110E+00	3.035540E+00
4.933120E+00	3.947900E+00	4.027390E+00
4.914510E+00	3.987560E+00	4.097680E+00
4.132820E+00	1.614870E+00	2.858000E+00
4.069060E+00	1.561850E+00	3.018170E+00
4.867750E+00	4.035620E+00	4.080940E+00
4.859920E+00	4.074510E+00	4.127030E+00
3.923980E+00	1.504370E+00	2.764320E+00
4.831190E+00	4.135790E+00	4.138460E+00
4.806850E+00	4.192050E+00	4.128810E+00
4.837150E+00	4.191790E+00	4.174460E+00
4.834210E+00	4.233500E+00	4.177380E+00
3.743870E+00	1.399240E+00	2.725370E+00
3.632110E+00	1.347980E+00	2.779440E+00
3.586830E+00	1.351100E+00	2.635850E+00
4.797570E+00	4.334560E+00	4.148040E+00
4.834400E+00	4.304490E+00	4.189540E+00
4.827680E+00	4.373870E+00	4.202850E+00
3.497370E+00	1.289650E+00	2.826020E+00
3.332150E+00	1.250340E+00	2.771800E+00
3.455020E+00	1.294960E+00	2.684860E+00
4.765000E+00	4.491540E+00	4.192620E+00
4.818150E+00	4.449700E+00	4.222460E+00
4.804980E+00	4.523930E+00	4.276560E+00
3.274520E+00	1.271050E+00	2.625400E+00
3.146180E+00	1.231300E+00	2.717720E+00
4.736670E+00	4.513070E+00	4.187930E+00
4.758520E+00	4.530780E+00	4.236800E+00
3.087520E+00	1.271250E+00	2.585710E+00
2.974440E+00	1.242840E+00	2.691550E+00
4.648530E+00	4.554090E+00	4.211580E+00
4.716680E+00	4.539630E+00	4.224050E+00
2.913340E+00	1.304570E+00	2.564700E+00
2.807380E+00	1.275070E+00	2.675130E+00
4.589550E+00	4.552790E+00	4.178910E+00
4.598740E+00	4.577080E+00	4.233030E+00
2.744500E+00	1.358690E+00	2.551940E+00
2.644820E+00	1.332780E+00	2.662440E+00
4.467890E+00	4.550530E+00	4.135790E+00
4.498710E+00	4.562850E+00	4.175720E+00
4.553210E+00	4.581640E+00	4.230190E+00
2.577190E+00	1.439180E+00	2.542580E+00
2.482310E+00	1.411820E+00	2.655170E+00
4.400480E+00	4.606540E+00	4.168460E+00
4.457460E+00	4.582210E+00	4.181690E+00
2.415350E+00	1.538150E+00	2.538900E+00
2.327290E+00	1.513580E+00	2.649830E+00
4.349610E+00	4.610810E+00	4.127320E+00
4.360330E+00	4.643620E+00	4.181600E+00
2.253150E+00	1.646320E+00	2.557500E+00
2.236280E+00	1.581750E+00	2.644890E+00
4.215270E+00	4.718510E+00	4.023930E+00
4.259970E+00	4.697000E+00	4.107400E+00
4.320590E+00	4.667480E+00	4.168740E+00
2.174520E+00	1.642930E+00	2.637660E+00
2.103150E+00	1.784570E+00	2.571530E+00
4.173310E+00	4.792010E+00	4.035120E+00
4.203320E+00	4.790340E+00	4.106180E+00
1.976010E+00	1.956320E+00	2.586880E+00
4.147080E+00	4.833190E+00	4.044350E+00
4.162560E+00	4.840190E+00	4.089020E+00
1.860260E+00	2.147440E+00	2.594940E+00
4.029810E+00	4.892210E+00	3.967630E+00
4.065140E+00	4.921420E+00	4.044110E+00
4.127000E+00	4.876460E+00	4.078250E+00
1.747510E+00	2.285300E+00	2.671630E+00
1.811030E+00	2.346400E+00	2.578340E+00
3.873280E+00	4.942080E+00	3.883590E+00
3.936670E+00	4.981260E+00	3.956880E+00
4.005210E+00	4.961210E+00	3.997310E+00
1.728350E+00	2.516440E+00	2.605340E+00
1.653070E+00	2.407490E+00	2.708080E+00
3.843490E+00	4.981910E+00	3.899160E+00
3.870830E+00	4.999520E+00	3.935310E+00
1.634720E+00	2.548890E+00	2.673180E+00
1.608280E+00	2.487320E+00	2.725030E+00
1.629330E+00	2.754220E+00	2.619690E+00
3.723020E+00	5.059210E+00	3.854350E+00
3.813880E+00	5.031880E+00	3.918550E+00
1.575420E+00	2.596370E+00	2.710590E+00
1.552610E+00	2.743070E+00	2.692820E+00
1.560510E+00	2.839980E+00	2.654560E+00
1.569570E+00	2.993750E+00	2.632240E+00
3.607350E+00	5.099490E+00	3.801620E+00
3.660180E+00	5.154050E+00	3.914390E+00
1.507260E+00	2.866180E+00	2.701320E+00
1.473550E+00	3.083330E+00	2.708640E+00
1.551940E+00	3.244100E+00	2.639790E+00
3.542050E+00	5.149050E+00	3.802910E+00
3.570800E+00	5.167960E+00	3.860710E+00
1.477620E+00	3.272670E+00	2.704310E+00
1.418100E+00	3.204000E+00	2.728940E+00
1.528630E+00	3.495040E+00	2.682100E+00
3.307620E+00	5.191210E+00	3.707610E+00
3.409140E+00	5.203390E+00	3.770720E+00
3.499740E+00	5.197870E+00	3.830290E+00
1.413940E+00	3.370280E+00	2.756070E+00
1.447430E+00	3.567240E+00	2.738780E+00
1.439400E+00	3.668790E+00	2.758540E+00
1.510530E+00	3.703650E+00	2.730680E+00
1.578160E+00	3.924570E+00	2.736290E+00
3.209070E+00	5.236260E+00	3.725010E+00
3.299810E+00	5.266480E+00	3.832500E+00
1.458230E+00	3.814220E+00	2.789670E+00
1.509760E+00	3.975330E+00	2.793810E+00
1.518680E+00	4.047350E+00	2.824830E+00
1.584900E+00	4.067920E+00	2.799220E+00
1.669540E+00	4.201740E+00	2.826470E+00
1.791290E+00	4.339850E+00	2.879610E+00
2.851220E+00	5.064870E+00	3.559370E+00
2.950160E+00	5.149010E+00	3.644510E+00
3.104370E+00	5.192250E+00	3.675810E+00
3.133220E+00	5.249720E+00	3.756150E+00
3.190090E+00	5.280750E+00	3.806010E+00
1.545490E+00	4.145340E+00	2.859760E+00
1.648020E+00	4.287640E+00	2.898430E+00
1.722260E+00	4.376080E+00	2.934320E+00
1.730900E+00	4.421190E+00	2.966790E+00
1.802600E+00	4.438520E+00	2.954740E+00
1.902530E+00	4.553920E+00	3.015620E+00
2.620980E+00	4.986760E+00	3.474040E+00
2.720700E+00	5.022280E+00	3.521600E+00
2.806620E+00	5.098970E+00	3.625160E+00
2.855290E+00	5.161340E+00	3.699550E+00
2.922050E+00	5.226440E+00	3.777710E+00
3.038730E+00	5.239030E+00	3.762070E+00
3.120540E+00	5.282080E+00	3.823020E+00
1.760260E+00	4.480940E+00	3.002310E+00
1.800200E+00	4.559310E+00	3.046540E+00
1.854810E+00	4.601940E+00	3.064360E+00
1.918170E+00	4.657090E+00	3.092660E+00
2.016640E+00	4.766780E+00	3.156980E+00
2.289790E+00	4.913740E+00	3.331960E+00
2.343750E+00	4.940950E+00	3.380920E+00
2.428590E+00	4.981520E+00	3.472080E+00
2.579820E+00	5.021560E+00	3.545170E+00
2.693310E+00	5.079980E+00	3.629570E+00
2.770370E+00	5.142770E+00	3.702230E+00
2.828680E+00	5.196410E+00	3.770580E+00
1.806820E+00	4.630950E+00	3.105330E+00
1.895240E+00	4.715860E+00	3.151600E+00
1.929910E+00	4.774920E+00	3.201400E+00
1.982140E+00	4.808340E+00	3.219610E+00
2.035690E+00	4.841320E+00	3.254340E+00
2.118990E+00	4.896560E+00	3.336780E+00
2.254380E+00	4.942690E+00	3.390620E+00
2.338360E+00	4.969540E+00	3.445830E+00
1.946820E+00	4.830410E+00	3.272740E+00
2.024340E+00	4.875670E+00	3.313650E+00
5.002260E+00	2.556810E+00	3.547990E+00
5.048150E+00	2.654850E+00	3.618380E+00
5.012500E+00	2.597040E+00	3.634030E+00
5.085240E+00	2.718320E+00	3.668280E+00
5.108600E+00	2.811360E+00	3.642300E+00
5.118100E+00	2.788640E+00	3.720360E+00
5.146450E+00	2.877520E+00	3.708230E+00
5.192840E+00	2.971250E+00	3.752390E+00
5.196960E+00	3.056710E+00	3.746220E+00
5.208170E+00	3.035260E+00	3.811390E+00
5.244900E+00	3.109790E+00	3.807520E+00
4.805760E+00	2.383840E+00	3.651780E+00
4.773790E+00	2.360970E+00	3.631370E+00
4.800510E+00	2.373030E+00	3.554380E+00
4.857700E+00	2.431040E+00	3.610670E+00
4.935040E+00	2.521000E+00	3.637180E+00
5.211340E+00	3.197400E+00	3.777810E+00
5.222380E+00	3.273710E+00	3.834980E+00
5.230740E+00	3.332360E+00	3.875530E+00
4.522830E+00	1.907380E+00	3.612090E+00
4.492460E+00	1.871420E+00	3.574280E+00
4.517580E+00	1.902420E+00	3.480570E+00
4.568480E+00	1.988920E+00	3.542390E+00
4.628580E+00	2.098930E+00	3.581920E+00
4.682370E+00	2.210650E+00	3.624910E+00
4.733440E+00	2.319180E+00	3.586890E+00
5.198940E+00	3.415350E+00	3.890100E+00
5.178680E+00	3.501070E+00	3.903450E+00
5.179820E+00	3.545080E+00	3.945090E+00
4.438280E+00	1.829360E+00	3.485030E+00
5.153580E+00	3.619390E+00	3.962780E+00
5.121250E+00	3.694710E+00	3.985050E+00
5.113970E+00	3.737460E+00	4.032070E+00
5.099010E+00	3.787670E+00	4.086000E+00
4.342420E+00	1.749550E+00	3.434640E+00
4.285750E+00	1.710930E+00	3.417630E+00
4.300250E+00	1.720200E+00	3.307980E+00
5.047100E+00	3.844280E+00	4.063000E+00
5.028250E+00	3.891600E+00	4.131990E+00
4.200320E+00	1.668110E+00	3.326810E+00
4.968340E+00	3.938420E+00	4.114750E+00
4.955440E+00	3.979800E+00	4.165290E+00
4.063340E+00	1.558760E+00	3.243870E+00
3.958690E+00	1.503610E+00	3.185580E+00
3.998520E+00	1.521820E+00	3.088230E+00
4.920540E+00	4.041060E+00	4.185120E+00
4.881220E+00	4.093480E+00	4.180490E+00
4.911650E+00	4.089430E+00	4.222780E+00
4.895610E+00	4.128580E+00	4.229790E+00
3.856590E+00	1.455050E+00	2.952910E+00
3.823100E+00	1.428030E+00	3.198850E+00
4.885520E+00	4.205050E+00	4.247990E+00
4.871520E+00	4.265980E+00	4.235850E+00
4.898270E+00	4.262990E+00	4.282130E+00
4.894520E+00	4.304350E+00	4.285470E+00
3.686830E+00	1.348770E+00	3.149510E+00
3.595070E+00	1.319960E+00	3.089820E+00
3.647670E+00	1.342010E+00	2.975970E+00
4.857340E+00	4.414530E+00	4.256190E+00
4.885430E+00	4.375580E+00	4.299450E+00
4.872300E+00	4.449130E+00	4.310180E+00
3.434840E+00	1.256790E+00	2.999040E+00
4.835800E+00	4.536940E+00	4.319010E+00
4.849650E+00	4.509930E+00	4.321390E+00
4.842370E+00	4.540850E+00	4.347720E+00
3.207090E+00	1.208230E+00	2.869210E+00
4.746090E+00	4.563280E+00	4.329630E+00
4.814410E+00	4.550090E+00	4.345440E+00
3.026020E+00	1.198270E+00	2.821450E+00
4.694320E+00	4.571340E+00	4.285190E+00
4.696480E+00	4.586610E+00	4.342470E+00
2.857920E+00	1.215390E+00	2.800250E+00
4.597410E+00	4.603700E+00	4.318140E+00
4.659490E+00	4.592560E+00	4.329360E+00
2.697830E+00	1.253440E+00	2.786520E+00
4.490950E+00	4.620930E+00	4.287380E+00
4.540940E+00	4.615820E+00	4.315780E+00
2.537260E+00	1.311580E+00	2.778080E+00
4.446090E+00	4.624990E+00	4.243830E+00
4.450920E+00	4.648190E+00	4.300260E+00
2.376940E+00	1.400850E+00	2.774660E+00
4.367210E+00	4.697460E+00	4.265180E+00
4.421180E+00	4.662540E+00	4.283320E+00
2.196940E+00	1.536120E+00	2.746690E+00
4.284170E+00	4.735410E+00	4.197080E+00
4.313790E+00	4.735190E+00	4.248680E+00
2.035330E+00	1.650270E+00	2.781410E+00
2.098400E+00	1.680220E+00	2.682480E+00
4.239260E+00	4.798370E+00	4.188340E+00
1.996400E+00	1.794170E+00	2.680450E+00
1.919520E+00	1.768530E+00	2.775660E+00
4.169290E+00	4.907840E+00	4.181170E+00
1.876700E+00	1.926520E+00	2.700230E+00
1.797680E+00	1.837730E+00	2.847920E+00
4.106890E+00	4.937490E+00	4.125920E+00
4.116390E+00	4.975660E+00	4.170800E+00
1.766300E+00	2.072960E+00	2.739490E+00
1.679700E+00	2.027520E+00	2.857960E+00
3.973580E+00	5.022570E+00	4.032390E+00
4.004630E+00	5.050320E+00	4.115240E+00
4.074420E+00	5.001040E+00	4.148300E+00
1.665540E+00	2.227900E+00	2.777600E+00
1.585540E+00	2.184630E+00	2.876020E+00
3.862870E+00	5.073260E+00	4.004550E+00
3.933690E+00	5.074600E+00	4.069830E+00
1.571150E+00	2.405060E+00	2.793770E+00
1.535740E+00	2.292610E+00	2.887310E+00
3.764060E+00	5.126810E+00	3.962610E+00
3.805590E+00	5.165430E+00	4.077520E+00
1.491120E+00	2.409650E+00	2.891740E+00
1.420770E+00	2.566230E+00	2.907840E+00
1.489850E+00	2.650100E+00	2.785410E+00
3.712600E+00	5.174650E+00	3.971720E+00
3.739820E+00	5.190440E+00	4.024580E+00
1.403370E+00	2.739700E+00	2.848600E+00
1.347170E+00	2.707780E+00	2.932940E+00
1.421590E+00	2.888360E+00	2.775130E+00
3.560050E+00	5.249060E+00	3.952570E+00
3.675730E+00	5.213910E+00	4.003680E+00
1.331900E+00	2.882620E+00	2.854440E+00
1.266150E+00	2.848650E+00	2.946050E+00
1.347800E+00	3.118510E+00	2.787010E+00
3.426480E+00	5.266110E+00	3.881180E+00
3.455200E+00	5.309940E+00	3.966410E+00
1.261400E+00	3.006090E+00	2.889630E+00
1.219000E+00	2.945710E+00	2.951200E+00
1.234880E+00	3.175330E+00	2.862240E+00
1.301750E+00	3.344970E+00	2.824930E+00
1.357900E+00	3.594640E+00	2.791280E+00
3.358030E+00	5.294060E+00	3.898860E+00
3.389630E+00	5.313480E+00	3.944830E+00
1.193120E+00	3.062380E+00	2.944630E+00
1.170320E+00	3.216570E+00	2.922530E+00
1.222330E+00	3.324040E+00	2.887620E+00
1.244760E+00	3.490980E+00	2.863640E+00
1.275530E+00	3.652660E+00	2.858530E+00
1.348850E+00	3.796270E+00	2.846900E+00
1.430180E+00	3.993100E+00	2.843620E+00
3.185830E+00	5.337330E+00	3.912720E+00
3.315360E+00	5.325670E+00	3.938610E+00
1.152410E+00	3.401890E+00	2.952900E+00
1.195400E+00	3.614170E+00	2.917970E+00
1.256120E+00	3.768090E+00	2.908770E+00
1.311550E+00	3.930310E+00	2.895530E+00
1.370840E+00	4.042190E+00	2.908280E+00
1.379160E+00	4.104230E+00	2.938400E+00
1.442850E+00	4.124850E+00	2.908120E+00
1.528700E+00	4.249150E+00	2.933810E+00
1.645960E+00	4.387290E+00	2.979000E+00
2.991200E+00	5.268910E+00	3.818750E+00
3.057620E+00	5.302930E+00	3.869570E+00
3.090880E+00	5.347050E+00	3.941470E+00
1.400320E+00	4.193870E+00	2.969410E+00
1.507780E+00	4.329560E+00	3.008470E+00
1.585610E+00	4.426880E+00	3.040490E+00
1.592440E+00	4.475360E+00	3.073010E+00
1.686410E+00	4.514740E+00	3.058610E+00
2.466370E+00	5.057710E+00	3.615820E+00
2.595480E+00	5.085080E+00	3.655180E+00
2.677570E+00	5.135330E+00	3.729990E+00
2.756050E+00	5.195810E+00	3.801030E+00
2.833350E+00	5.276230E+00	3.888330E+00
2.957220E+00	5.307840E+00	3.890590E+00
3.032210E+00	5.348730E+00	3.946040E+00
1.604770E+00	4.531730E+00	3.109820E+00
1.625210E+00	4.591340E+00	3.151720E+00
1.696450E+00	4.613380E+00	3.133610E+00
1.806030E+00	4.735030E+00	3.210170E+00
2.160420E+00	4.978070E+00	3.482150E+00
2.326550E+00	5.006840E+00	3.531550E+00
2.363820E+00	5.063580E+00	3.639340E+00
2.417720E+00	5.104990E+00	3.712390E+00
2.550810E+00	5.138750E+00	3.750060E+00
2.664300E+00	5.200500E+00	3.834660E+00
2.734420E+00	5.257450E+00	3.885370E+00
1.660140E+00	4.656510E+00	3.197360E+00
1.708530E+00	4.736930E+00	3.258080E+00
1.768300E+00	4.783410E+00	3.277980E+00
1.847870E+00	4.834330E+00	3.317940E+00
1.993850E+00	4.915230E+00	3.389730E+00
2.053090E+00	4.985480E+00	3.505690E+00
2.113660E+00	5.027160E+00	3.581810E+00
2.252930E+00	5.056750E+00	3.622230E+00
2.338000E+00	5.089810E+00	3.686050E+00
1.721690E+00	4.812620E+00	3.334090E+00
1.852370E+00	4.909990E+00	3.427450E+00
1.968000E+00	4.978180E+00	3.507010E+00
2.034960E+00	5.011540E+00	3.556950E+00
5.044620E+00	2.645510E+00	3.696310E+00
5.104330E+00	2.734080E+00	3.773830E+00
5.059910E+00	2.670370E+00	3.782490E+00
5.133100E+00	2.799110E+00	3.807920E+00
5.172910E+00	2.889290E+00	3.828850E+00
5.233990E+00	2.963300E+00	3.854510E+00
5.247350E+00	3.041450E+00	3.886850E+00
5.305380E+00	3.110020E+00	3.916040E+00
4.586890E+00	2.009930E+00	3.852890E+00
4.569590E+00	1.983750E+00	3.811900E+00
4.600540E+00	2.028300E+00	3.729690E+00
4.651640E+00	2.123870E+00	3.722850E+00
4.622110E+00	2.070050E+00	3.846350E+00
4.676990E+00	2.180000E+00	3.736930E+00
4.662390E+00	2.148450E+00	3.834150E+00
4.693040E+00	2.220530E+00	3.783750E+00
4.767550E+00	2.344390E+00	3.723440E+00
4.825640E+00	2.393570E+00	3.731080E+00
4.872480E+00	2.448800E+00	3.769110E+00
4.918490E+00	2.520830E+00	3.812370E+00
4.998230E+00	2.589270E+00	3.770890E+00
5.258890E+00	3.191820E+00	3.876560E+00
5.272640E+00	3.278740E+00	3.926690E+00
5.257400E+00	3.348770E+00	3.932120E+00
5.288110E+00	3.324640E+00	3.982630E+00
5.263050E+00	3.392660E+00	4.001690E+00
4.471280E+00	1.857550E+00	3.720860E+00
4.537600E+00	1.941710E+00	3.756790E+00
4.719430E+00	2.281250E+00	3.711540E+00
5.215880E+00	3.487870E+00	3.979400E+00
5.197970E+00	3.554960E+00	4.002700E+00
5.222390E+00	3.526240E+00	4.050140E+00
5.204000E+00	3.592640E+00	4.072600E+00
4.389580E+00	1.794350E+00	3.722670E+00
4.334750E+00	1.752310E+00	3.711290E+00
4.356400E+00	1.769430E+00	3.593510E+00
5.161800E+00	3.673700E+00	4.050730E+00
5.151750E+00	3.729290E+00	4.111140E+00
5.142850E+00	3.784420E+00	4.167940E+00
4.270700E+00	1.709330E+00	3.629210E+00
5.088520E+00	3.840270E+00	4.146980E+00
5.074040E+00	3.888540E+00	4.213940E+00
4.151140E+00	1.648710E+00	3.595300E+00
4.082220E+00	1.591620E+00	3.577110E+00
4.102810E+00	1.597690E+00	3.438120E+00
5.010070E+00	3.944200E+00	4.202740E+00
4.975080E+00	3.994490E+00	4.218920E+00
5.010920E+00	3.978740E+00	4.266170E+00
4.981250E+00	4.025200E+00	4.272240E+00
3.988920E+00	1.520480E+00	3.476380E+00
[truncated: 21,888 more rows]
