# Supplementary material for: A New MRI-Based Model of Heart Function with Coupled Hemodynamics and Application to Normal and Diseased Canine Left Ventricles
Source: Front Bioeng Biotechnol. 2015 Sep 23;3:140. doi: 10.3389/fbioe.2015.00140 (PMC4585083; doi:10.3389/fbioe.2015.00140)
Supplement: Supplementary file 7 [file Data_Sheet_7.ZIP › Case3_HF_SR_Systole/nodes/case3_systole_time_0.4300.csv]

4.187100E+00	3.631100E+00	2.352240E+00
4.129220E+00	3.613460E+00	2.277640E+00
4.156090E+00	3.662530E+00	2.348810E+00
4.150260E+00	3.708520E+00	2.388430E+00
4.209240E+00	3.680360E+00	2.430130E+00
4.174000E+00	3.745010E+00	2.460940E+00
4.099490E+00	3.694800E+00	2.325420E+00
4.037360E+00	3.680460E+00	2.239370E+00
4.100450E+00	3.767760E+00	2.409450E+00
4.087040E+00	3.839520E+00	2.467830E+00
4.143680E+00	3.801820E+00	2.512750E+00
4.112660E+00	3.845330E+00	2.527900E+00
4.035490E+00	3.752910E+00	2.306340E+00
3.993390E+00	3.729530E+00	2.239480E+00
4.016120E+00	3.841710E+00	2.383520E+00
4.054290E+00	3.872130E+00	2.452560E+00
4.072230E+00	3.883380E+00	2.512130E+00
3.964920E+00	3.780640E+00	2.275610E+00
3.941040E+00	3.834920E+00	2.323390E+00
3.956700E+00	3.865250E+00	2.358280E+00
3.962610E+00	3.893110E+00	2.392220E+00
4.024720E+00	3.894850E+00	2.443430E+00
3.915920E+00	3.866650E+00	2.338550E+00
4.405840E+00	3.365060E+00	2.365360E+00
4.361970E+00	3.342570E+00	2.265860E+00
4.368990E+00	3.413440E+00	2.354200E+00
4.352530E+00	3.489010E+00	2.424190E+00
4.421690E+00	3.411220E+00	2.433110E+00
4.342370E+00	3.575480E+00	2.535910E+00
4.420940E+00	3.485790E+00	2.547710E+00
4.341380E+00	3.648790E+00	2.630190E+00
4.427360E+00	3.584990E+00	2.677590E+00
4.379130E+00	3.665060E+00	2.720020E+00
4.295010E+00	3.452520E+00	2.286340E+00
4.267820E+00	3.387900E+00	2.157440E+00
4.246030E+00	3.577150E+00	2.378630E+00
4.279310E+00	3.657970E+00	2.531790E+00
4.297780E+00	3.694410E+00	2.612010E+00
4.325440E+00	3.712930E+00	2.695960E+00
4.188360E+00	3.384600E+00	2.083910E+00
4.116390E+00	3.352110E+00	1.974780E+00
4.127470E+00	3.423900E+00	2.069460E+00
4.163990E+00	3.485830E+00	2.180030E+00
4.231530E+00	3.749920E+00	2.594200E+00
4.221860E+00	3.810890E+00	2.701750E+00
4.290590E+00	3.768750E+00	2.757660E+00
4.247570E+00	3.817210E+00	2.790540E+00
4.064070E+00	3.457160E+00	2.042080E+00
4.024440E+00	3.403660E+00	1.940430E+00
4.020390E+00	3.576530E+00	2.135370E+00
4.137550E+00	3.844540E+00	2.616940E+00
4.188950E+00	3.856990E+00	2.747490E+00
3.956910E+00	3.471990E+00	1.980920E+00
3.875730E+00	3.599600E+00	2.065980E+00
3.936200E+00	3.693940E+00	2.190210E+00
4.072530E+00	3.919070E+00	2.591060E+00
4.123290E+00	3.918970E+00	2.708340E+00
3.851210E+00	3.702740E+00	2.141700E+00
3.817630E+00	3.669330E+00	2.079190E+00
3.870490E+00	3.809820E+00	2.249860E+00
3.997360E+00	3.937860E+00	2.482650E+00
4.028020E+00	3.996080E+00	2.632570E+00
4.061200E+00	4.011390E+00	2.726250E+00
4.101670E+00	3.973960E+00	2.769730E+00
4.071670E+00	4.021320E+00	2.799030E+00
3.789460E+00	3.742040E+00	2.116990E+00
3.761720E+00	3.847650E+00	2.195980E+00
3.821910E+00	3.883480E+00	2.265240E+00
3.875620E+00	3.917820E+00	2.355400E+00
3.910360E+00	3.996850E+00	2.482150E+00
3.921250E+00	4.048480E+00	2.576420E+00
3.975660E+00	4.055690E+00	2.653650E+00
4.027380E+00	4.042070E+00	2.716440E+00
3.782410E+00	3.931190E+00	2.268860E+00
3.724410E+00	3.908960E+00	2.221900E+00
3.803120E+00	4.009540E+00	2.357430E+00
3.838650E+00	4.075220E+00	2.480980E+00
3.880420E+00	4.087870E+00	2.563300E+00
3.912420E+00	4.096520E+00	2.645580E+00
3.717850E+00	3.969580E+00	2.260500E+00
3.725760E+00	4.034030E+00	2.326480E+00
3.769370E+00	4.066970E+00	2.393810E+00
3.771330E+00	4.103270E+00	2.434470E+00
3.787520E+00	4.131740E+00	2.487520E+00
3.847940E+00	4.124860E+00	2.562260E+00
3.714060E+00	4.085660E+00	2.391080E+00
3.746240E+00	4.123230E+00	2.443950E+00
4.659260E+00	3.419020E+00	2.746520E+00
4.624840E+00	3.383680E+00	2.674200E+00
4.612880E+00	3.444180E+00	2.701930E+00
4.610390E+00	3.488500E+00	2.754460E+00
4.564930E+00	3.242650E+00	2.446890E+00
4.541410E+00	3.183070E+00	2.356350E+00
4.471480E+00	3.305890E+00	2.404580E+00
4.484030E+00	3.399860E+00	2.518990E+00
4.567870E+00	3.322830E+00	2.555190E+00
4.537480E+00	3.475430E+00	2.657560E+00
4.505240E+00	3.559430E+00	2.715870E+00
4.552700E+00	3.557100E+00	2.767900E+00
4.492480E+00	3.603230E+00	2.770040E+00
4.497880E+00	3.130280E+00	2.259210E+00
4.453060E+00	3.105640E+00	2.123620E+00
4.438210E+00	3.221980E+00	2.242460E+00
4.371010E+00	3.706370E+00	2.782480E+00
4.431190E+00	3.660980E+00	2.804180E+00
4.399050E+00	3.708170E+00	2.839880E+00
4.372850E+00	3.094360E+00	1.966600E+00
4.289940E+00	3.048510E+00	1.824970E+00
4.288850E+00	3.158860E+00	1.922410E+00
4.303740E+00	3.254010E+00	2.047800E+00
4.336750E+00	3.734950E+00	2.771710E+00
4.356490E+00	3.740760E+00	2.843370E+00
4.173570E+00	3.216380E+00	1.873640E+00
4.108830E+00	3.131900E+00	1.730970E+00
4.234620E+00	3.849510E+00	2.849550E+00
4.308260E+00	3.796090E+00	2.891800E+00
4.274150E+00	3.849060E+00	2.933460E+00
3.992840E+00	3.138340E+00	1.678110E+00
3.894280E+00	3.106690E+00	1.586690E+00
3.911670E+00	3.200760E+00	1.684660E+00
3.964840E+00	3.303070E+00	1.804280E+00
4.177700E+00	3.897580E+00	2.812300E+00
4.225010E+00	3.889130E+00	2.905970E+00
3.830370E+00	3.247170E+00	1.663450E+00
3.791610E+00	3.193510E+00	1.567080E+00
3.782120E+00	3.379230E+00	1.749230E+00
3.830170E+00	3.484430E+00	1.910460E+00
4.142380E+00	3.933910E+00	2.788360E+00
4.164950E+00	3.940200E+00	2.867120E+00
3.720370E+00	3.276140E+00	1.613370E+00
3.644640E+00	3.428630E+00	1.726500E+00
3.728240E+00	3.496720E+00	1.837560E+00
3.755170E+00	3.624000E+00	1.990950E+00
4.092200E+00	4.018940E+00	2.859160E+00
4.116500E+00	3.993590E+00	2.872720E+00
4.103870E+00	4.019520E+00	2.892790E+00
3.652830E+00	3.560360E+00	1.846540E+00
3.590840E+00	3.516850E+00	1.771980E+00
3.643480E+00	3.669730E+00	1.963230E+00
3.698600E+00	3.756180E+00	2.074270E+00
3.977460E+00	4.083210E+00	2.713260E+00
4.027680E+00	4.066980E+00	2.791870E+00
4.076370E+00	4.038650E+00	2.868510E+00
3.575310E+00	3.610430E+00	1.829260E+00
3.574050E+00	3.706600E+00	1.946450E+00
3.626140E+00	3.772400E+00	2.025490E+00
3.654720E+00	3.886310E+00	2.160190E+00
3.943880E+00	4.109300E+00	2.710740E+00
3.965190E+00	4.116430E+00	2.779950E+00
3.565320E+00	3.813390E+00	2.014960E+00
3.574380E+00	3.911460E+00	2.117060E+00
3.607470E+00	3.958320E+00	2.182480E+00
3.650730E+00	4.023230E+00	2.262130E+00
3.795170E+00	4.169440E+00	2.568240E+00
3.860530E+00	4.154380E+00	2.660400E+00
3.914350E+00	4.132280E+00	2.714760E+00
3.560180E+00	3.997990E+00	2.195790E+00
3.601170E+00	4.076830E+00	2.284810E+00
3.603650E+00	4.113980E+00	2.344500E+00
3.648580E+00	4.102290E+00	2.368020E+00
3.715530E+00	4.148590E+00	2.475540E+00
3.742510E+00	4.195430E+00	2.578030E+00
3.798040E+00	4.215120E+00	2.685680E+00
3.623380E+00	4.156800E+00	2.428140E+00
3.681800E+00	4.204540E+00	2.537760E+00
3.722030E+00	4.225510E+00	2.633620E+00
4.752990E+00	3.323270E+00	2.771060E+00
4.744170E+00	3.271080E+00	2.730470E+00
4.691920E+00	3.340510E+00	2.733600E+00
4.732960E+00	3.383630E+00	2.798200E+00
4.707500E+00	3.002040E+00	2.496070E+00
4.673010E+00	2.948530E+00	2.407320E+00
4.668060E+00	3.037420E+00	2.453280E+00
4.629020E+00	3.165990E+00	2.503130E+00
4.716600E+00	3.071930E+00	2.562560E+00
4.662990E+00	3.278850E+00	2.651080E+00
4.723980E+00	3.182840E+00	2.651880E+00
4.616480E+00	3.547820E+00	2.842840E+00
4.681090E+00	3.471500E+00	2.828110E+00
4.623230E+00	3.588080E+00	2.903070E+00
4.691540E+00	3.547260E+00	2.937180E+00
4.638240E+00	3.623400E+00	2.968710E+00
4.633310E+00	2.898470E+00	2.276050E+00
4.611760E+00	2.826220E+00	2.137660E+00
4.587820E+00	2.915380E+00	2.173340E+00
4.586360E+00	3.033610E+00	2.292010E+00
4.546190E+00	3.633930E+00	2.884050E+00
4.528320E+00	3.705090E+00	2.971580E+00
4.605750E+00	3.683610E+00	3.014250E+00
4.562080E+00	3.729130E+00	3.040540E+00
4.542910E+00	2.767780E+00	1.966620E+00
4.470220E+00	2.688390E+00	1.819640E+00
4.486320E+00	2.798210E+00	1.869970E+00
4.493440E+00	2.922060E+00	1.993170E+00
4.437060E+00	3.716310E+00	2.912780E+00
4.491430E+00	3.748620E+00	3.012470E+00
4.381450E+00	2.852060E+00	1.777930E+00
4.297970E+00	2.748190E+00	1.656120E+00
4.373620E+00	3.758300E+00	2.913370E+00
4.400260E+00	3.780690E+00	2.991400E+00
4.170550E+00	2.738220E+00	1.541610E+00
4.043230E+00	2.694530E+00	1.465400E+00
4.075660E+00	2.814410E+00	1.500910E+00
4.130590E+00	2.935870E+00	1.596540E+00
4.277690E+00	3.884370E+00	2.986750E+00
4.333590E+00	3.843010E+00	3.013250E+00
4.315440E+00	3.883960E+00	3.043170E+00
3.939710E+00	2.911530E+00	1.495660E+00
3.817590E+00	2.827180E+00	1.384190E+00
4.226630E+00	3.929300E+00	2.963340E+00
4.285550E+00	3.920800E+00	3.042240E+00
3.730670E+00	3.086420E+00	1.505870E+00
3.616940E+00	2.968510E+00	1.411090E+00
4.172490E+00	3.971460E+00	2.940000E+00
4.223240E+00	3.971740E+00	3.021520E+00
3.563540E+00	3.146340E+00	1.497690E+00
3.461770E+00	3.088270E+00	1.455590E+00
3.593810E+00	3.293040E+00	1.576890E+00
4.127630E+00	4.023740E+00	2.963850E+00
3.466270E+00	3.265240E+00	1.538750E+00
3.354410E+00	3.224650E+00	1.517060E+00
3.505370E+00	3.463310E+00	1.694470E+00
4.041050E+00	4.088020E+00	2.891400E+00
4.084190E+00	4.085680E+00	2.985530E+00
3.378550E+00	3.376040E+00	1.588500E+00
3.308210E+00	3.307200E+00	1.566330E+00
3.381690E+00	3.515170E+00	1.714490E+00
3.477730E+00	3.678970E+00	1.861630E+00
3.970260E+00	4.152570E+00	2.874950E+00
4.033360E+00	4.141090E+00	2.959740E+00
3.292070E+00	3.412600E+00	1.621030E+00
3.301880E+00	3.530660E+00	1.726860E+00
3.367230E+00	3.636930E+00	1.787230E+00
3.383430E+00	3.748370E+00	1.900250E+00
3.481240E+00	3.877730E+00	2.032120E+00
3.889990E+00	4.183840E+00	2.787200E+00
3.929110E+00	4.189710E+00	2.877220E+00
3.965210E+00	4.204150E+00	2.955040E+00
3.293810E+00	3.655900E+00	1.801800E+00
3.314740E+00	3.772900E+00	1.913710E+00
3.381280E+00	3.849340E+00	1.975570E+00
3.414490E+00	3.937340E+00	2.058420E+00
3.475110E+00	3.996480E+00	2.177350E+00
3.543130E+00	4.102040E+00	2.302730E+00
3.832470E+00	4.231930E+00	2.769540E+00
3.842340E+00	4.253080E+00	2.845800E+00
3.897910E+00	4.225000E+00	2.894010E+00
3.320330E+00	3.898450E+00	1.999240E+00
3.397230E+00	4.006930E+00	2.152100E+00
3.458860E+00	4.071500E+00	2.237430E+00
3.480310E+00	4.123280E+00	2.309600E+00
3.514760E+00	4.141890E+00	2.363450E+00
3.554660E+00	4.175660E+00	2.424230E+00
3.616420E+00	4.225150E+00	2.514810E+00
3.666070E+00	4.245350E+00	2.623240E+00
3.720490E+00	4.270590E+00	2.722730E+00
3.789550E+00	4.264440E+00	2.775030E+00
3.480430E+00	4.171940E+00	2.401520E+00
3.543420E+00	4.239650E+00	2.503920E+00
3.605170E+00	4.273110E+00	2.603950E+00
3.651240E+00	4.287560E+00	2.682430E+00
4.824870E+00	2.916220E+00	2.616250E+00
4.796140E+00	2.841620E+00	2.524340E+00
4.757320E+00	2.960750E+00	2.550780E+00
4.787800E+00	3.093310E+00	2.666150E+00
4.840920E+00	3.003040E+00	2.682340E+00
4.795960E+00	3.200580E+00	2.728860E+00
4.851940E+00	3.132180E+00	2.761610E+00
4.817380E+00	3.298110E+00	2.823940E+00
4.770080E+00	3.448830E+00	2.897030E+00
4.846490E+00	3.401380E+00	2.929410E+00
4.767300E+00	3.517640E+00	2.963560E+00
4.839790E+00	3.494100E+00	3.001920E+00
4.774800E+00	3.564090E+00	3.020630E+00
4.731460E+00	2.772290E+00	2.434280E+00
4.687650E+00	2.704010E+00	2.332250E+00
4.695780E+00	2.818250E+00	2.352090E+00
4.658750E+00	3.654210E+00	3.031610E+00
4.721400E+00	3.623640E+00	3.057910E+00
4.674270E+00	3.678330E+00	3.095970E+00
4.658690E+00	2.626690E+00	2.205490E+00
4.620160E+00	2.551070E+00	2.068030E+00
4.620530E+00	2.674860E+00	2.087070E+00
4.545370E+00	3.762720E+00	3.092180E+00
4.628180E+00	3.729530E+00	3.127150E+00
4.588560E+00	3.775570E+00	3.162070E+00
4.539360E+00	2.480570E+00	1.943470E+00
4.448570E+00	2.423450E+00	1.799420E+00
4.518610E+00	2.546410E+00	1.872760E+00
4.475530E+00	3.785680E+00	3.068880E+00
4.518360E+00	3.805900E+00	3.149340E+00
4.299720E+00	2.575620E+00	1.628500E+00
4.249890E+00	2.418660E+00	1.607580E+00
4.420610E+00	3.827450E+00	3.099280E+00
4.420930E+00	3.864090E+00	3.143370E+00
4.473670E+00	3.856430E+00	3.176260E+00
4.437340E+00	3.893160E+00	3.176990E+00
4.145130E+00	2.373960E+00	1.520880E+00
3.998980E+00	2.435170E+00	1.448320E+00
4.103220E+00	2.503590E+00	1.488040E+00
4.362720E+00	3.895500E+00	3.115690E+00
4.361020E+00	3.965200E+00	3.169630E+00
4.426280E+00	3.943710E+00	3.197710E+00
4.409900E+00	3.982810E+00	3.210720E+00
3.910220E+00	2.598330E+00	1.370820E+00
3.825130E+00	2.443530E+00	1.313050E+00
4.293420E+00	3.961590E+00	3.106310E+00
4.304150E+00	4.007090E+00	3.166520E+00
4.375190E+00	4.012400E+00	3.217510E+00
3.704810E+00	2.722710E+00	1.327940E+00
3.568170E+00	2.653700E+00	1.319030E+00
4.218600E+00	4.019600E+00	3.105090E+00
4.267820E+00	4.036240E+00	3.169400E+00
4.313470E+00	4.062600E+00	3.228420E+00
3.496070E+00	2.887120E+00	1.384960E+00
3.368360E+00	2.826370E+00	1.383170E+00
4.132030E+00	4.062940E+00	3.064830E+00
4.178050E+00	4.066080E+00	3.136720E+00
4.234800E+00	4.063030E+00	3.181200E+00
3.337510E+00	3.049090E+00	1.437630E+00
3.221920E+00	2.992970E+00	1.460900E+00
4.083460E+00	4.123270E+00	3.044010E+00
4.129760E+00	4.107440E+00	3.125840E+00
3.236010E+00	3.231450E+00	1.548480E+00
3.130130E+00	3.123910E+00	1.546490E+00
4.034090E+00	4.184900E+00	3.025880E+00
4.082960E+00	4.168160E+00	3.108340E+00
3.135870E+00	3.268700E+00	1.583310E+00
3.090140E+00	3.206700E+00	1.582320E+00
3.198090E+00	3.459500E+00	1.699790E+00
3.995400E+00	4.220410E+00	3.023710E+00
4.027550E+00	4.233650E+00	3.100130E+00
3.090470E+00	3.311020E+00	1.640760E+00
3.108520E+00	3.457230E+00	1.732490E+00
3.149610E+00	3.555160E+00	1.776190E+00
3.208460E+00	3.714970E+00	1.874740E+00
3.869780E+00	4.262120E+00	2.911600E+00
3.902510E+00	4.273290E+00	2.977860E+00
3.961040E+00	4.252620E+00	3.032860E+00
3.099080E+00	3.583240E+00	1.808850E+00
3.118830E+00	3.727250E+00	1.906940E+00
3.163820E+00	3.800160E+00	1.949760E+00
3.218660E+00	3.895720E+00	1.996310E+00
3.308130E+00	4.006630E+00	2.134400E+00
3.398430E+00	4.115590E+00	2.257620E+00
3.753340E+00	4.290780E+00	2.790070E+00
3.777250E+00	4.309490E+00	2.854110E+00
3.841000E+00	4.301420E+00	2.924490E+00
3.113940E+00	3.859720E+00	1.984760E+00
3.206320E+00	3.997440E+00	2.113350E+00
3.290880E+00	4.099610E+00	2.225170E+00
3.348590E+00	4.155790E+00	2.312410E+00
3.354880E+00	4.183830E+00	2.372240E+00
3.404390E+00	4.182780E+00	2.384170E+00
3.457690E+00	4.248180E+00	2.486560E+00
3.529620E+00	4.303780E+00	2.609650E+00
3.606050E+00	4.315210E+00	2.673660E+00
3.652990E+00	4.338500E+00	2.749980E+00
3.720570E+00	4.315620E+00	2.804150E+00
3.373460E+00	4.225510E+00	2.434660E+00
3.405310E+00	4.283800E+00	2.505100E+00
3.455510E+00	4.304410E+00	2.560080E+00
3.472380E+00	4.334490E+00	2.619580E+00
3.509040E+00	4.364820E+00	2.678010E+00
3.577380E+00	4.354780E+00	2.699710E+00
3.412590E+00	4.332960E+00	2.583640E+00
3.457480E+00	4.360680E+00	2.645080E+00
4.922050E+00	2.996820E+00	2.844850E+00
4.915510E+00	2.936220E+00	2.800270E+00
4.902570E+00	3.027910E+00	2.788430E+00
4.891730E+00	3.178040E+00	2.864050E+00
4.933760E+00	3.073780E+00	2.888630E+00
4.889550E+00	3.311150E+00	2.936760E+00
4.936350E+00	3.206420E+00	2.961810E+00
4.894530E+00	3.413240E+00	2.997430E+00
4.951190E+00	3.331560E+00	3.041460E+00
4.895170E+00	3.466090E+00	3.035780E+00
4.924140E+00	3.431760E+00	3.057810E+00
4.899340E+00	3.498920E+00	3.101400E+00
4.830250E+00	2.762490E+00	2.605610E+00
4.795620E+00	2.672460E+00	2.515750E+00
4.770320E+00	2.746530E+00	2.499750E+00
4.870800E+00	2.868990E+00	2.672430E+00
4.785840E+00	3.597620E+00	3.078190E+00
4.833350E+00	3.563610E+00	3.093390E+00
4.802550E+00	3.618870E+00	3.141340E+00
4.730140E+00	2.602400E+00	2.429870E+00
4.667900E+00	2.531790E+00	2.328240E+00
4.692560E+00	2.610100E+00	2.320970E+00
4.687390E+00	3.703990E+00	3.155520E+00
4.746950E+00	3.677190E+00	3.184540E+00
4.702160E+00	3.731690E+00	3.209840E+00
4.631100E+00	2.435590E+00	2.191160E+00
4.590480E+00	2.348190E+00	2.074890E+00
4.604150E+00	2.442960E+00	2.057470E+00
4.589530E+00	3.808150E+00	3.208880E+00
4.662150E+00	3.780780E+00	3.239520E+00
4.625950E+00	3.829890E+00	3.274390E+00
4.486140E+00	2.265070E+00	1.976490E+00
4.400470E+00	2.225270E+00	1.825250E+00
4.479420E+00	2.323250E+00	1.889910E+00
4.556340E+00	3.854990E+00	3.231590E+00
4.568530E+00	3.892530E+00	3.272180E+00
4.612860E+00	3.871430E+00	3.313050E+00
4.587320E+00	3.916200E+00	3.316580E+00
4.288990E+00	2.297370E+00	1.674750E+00
4.250290E+00	2.150410E+00	1.698330E+00
4.516360E+00	3.924150E+00	3.249090E+00
4.536160E+00	3.979900E+00	3.293770E+00
4.579410E+00	3.961300E+00	3.341100E+00
4.557220E+00	4.009040E+00	3.342000E+00
4.059430E+00	2.281770E+00	1.509700E+00
4.474620E+00	4.008040E+00	3.270020E+00
4.475380E+00	4.078930E+00	3.325700E+00
4.545230E+00	4.055580E+00	3.369720E+00
4.525510E+00	4.103000E+00	3.381530E+00
3.871830E+00	2.251290E+00	1.400220E+00
3.738600E+00	2.286680E+00	1.355990E+00
3.778920E+00	2.347540E+00	1.332830E+00
4.399700E+00	4.059370E+00	3.271380E+00
4.414840E+00	4.109400E+00	3.322990E+00
4.477110E+00	4.129990E+00	3.372620E+00
3.651570E+00	2.434190E+00	1.317370E+00
3.562420E+00	2.321260E+00	1.346230E+00
4.361860E+00	4.097470E+00	3.285240E+00
4.369860E+00	4.130100E+00	3.327680E+00
4.412700E+00	4.164080E+00	3.390220E+00
3.445130E+00	2.591970E+00	1.349190E+00
3.313300E+00	2.547640E+00	1.394770E+00
4.185370E+00	4.106670E+00	3.194220E+00
4.252560E+00	4.113200E+00	3.251610E+00
4.318170E+00	4.126920E+00	3.305460E+00
4.351750E+00	4.157160E+00	3.363510E+00
3.248380E+00	2.774740E+00	1.417900E+00
3.126630E+00	2.733210E+00	1.446410E+00
4.133190E+00	4.157620E+00	3.186510E+00
4.188450E+00	4.164460E+00	3.281760E+00
3.112160E+00	2.941110E+00	1.489520E+00
3.025300E+00	2.896220E+00	1.547240E+00
4.085850E+00	4.210140E+00	3.167150E+00
4.122570E+00	4.212010E+00	3.237730E+00
3.040290E+00	3.119050E+00	1.595140E+00
2.974230E+00	3.002770E+00	1.584060E+00
4.058630E+00	4.243390E+00	3.162860E+00
4.080430E+00	4.246310E+00	3.204150E+00
2.951150E+00	3.121440E+00	1.650420E+00
2.919920E+00	3.273430E+00	1.740250E+00
3.025460E+00	3.359890E+00	1.743070E+00
3.932760E+00	4.287460E+00	3.044720E+00
3.966530E+00	4.298970E+00	3.110840E+00
4.038320E+00	4.276700E+00	3.176920E+00
2.954180E+00	3.429970E+00	1.805730E+00
2.908760E+00	3.370050E+00	1.809290E+00
3.014480E+00	3.637090E+00	1.894390E+00
3.794660E+00	4.364100E+00	2.943980E+00
3.864570E+00	4.349960E+00	3.008690E+00
3.912490E+00	4.319370E+00	3.056650E+00
2.907610E+00	3.494230E+00	1.857580E+00
2.926410E+00	3.643120E+00	1.936690E+00
2.964350E+00	3.731670E+00	1.967030E+00
3.005550E+00	3.851370E+00	2.010430E+00
3.099510E+00	3.986020E+00	2.098420E+00
3.189830E+00	4.090010E+00	2.210900E+00
3.285250E+00	4.176780E+00	2.342140E+00
3.701730E+00	4.384800E+00	2.885630E+00
3.763730E+00	4.404400E+00	2.963780E+00
3.816330E+00	4.429740E+00	3.043950E+00
2.913130E+00	3.770240E+00	2.002200E+00
2.939100E+00	3.906840E+00	2.065240E+00
3.014610E+00	3.973890E+00	2.107950E+00
3.080790E+00	4.069640E+00	2.194060E+00
3.162050E+00	4.162100E+00	2.284170E+00
3.227550E+00	4.210820E+00	2.400940E+00
3.320130E+00	4.274080E+00	2.485040E+00
3.573150E+00	4.421600E+00	2.783180E+00
3.637510E+00	4.441930E+00	2.877860E+00
3.668790E+00	4.474210E+00	2.948560E+00
3.737280E+00	4.445070E+00	2.988460E+00
2.961150E+00	4.024930E+00	2.181170E+00
3.055130E+00	4.144260E+00	2.269660E+00
3.137930E+00	4.206970E+00	2.377150E+00
3.220000E+00	4.268200E+00	2.475990E+00
3.274830E+00	4.320100E+00	2.540130E+00
3.284230E+00	4.355430E+00	2.592660E+00
3.340950E+00	4.349940E+00	2.592400E+00
3.438260E+00	4.401270E+00	2.686110E+00
3.479580E+00	4.465920E+00	2.778210E+00
3.522790E+00	4.502380E+00	2.859340E+00
3.597300E+00	4.485420E+00	2.890470E+00
3.315910E+00	4.412540E+00	2.663170E+00
3.400400E+00	4.482960E+00	2.745350E+00
3.450180E+00	4.512170E+00	2.817280E+00
5.014310E+00	3.187740E+00	3.077120E+00
5.008910E+00	3.140790E+00	3.053990E+00
4.991600E+00	3.216980E+00	3.040960E+00
4.997260E+00	3.286280E+00	3.077370E+00
5.018090E+00	3.242260E+00	3.102460E+00
4.994590E+00	3.331740E+00	3.143570E+00
4.904380E+00	2.728300E+00	2.765540E+00
4.870450E+00	2.660690E+00	2.692990E+00
4.862560E+00	2.749410E+00	2.688460E+00
4.926230E+00	2.856360E+00	2.774100E+00
4.922160E+00	2.802890E+00	2.819700E+00
4.937290E+00	2.940480E+00	2.887550E+00
4.980780E+00	3.088890E+00	2.983140E+00
4.954270E+00	3.424970E+00	3.127890E+00
4.940060E+00	3.498560E+00	3.186120E+00
4.820120E+00	2.597590E+00	2.618150E+00
4.754130E+00	2.532010E+00	2.540600E+00
4.780610E+00	2.599950E+00	2.527590E+00
4.885920E+00	3.582220E+00	3.209660E+00
4.830510E+00	3.646970E+00	3.216910E+00
4.864430E+00	3.639960E+00	3.259100E+00
4.830150E+00	3.681040E+00	3.288930E+00
4.687750E+00	2.464460E+00	2.460830E+00
4.643020E+00	2.381630E+00	2.366360E+00
4.660260E+00	2.451850E+00	2.339690E+00
4.723390E+00	3.758430E+00	3.266740E+00
4.764520E+00	3.730760E+00	3.277620E+00
4.742390E+00	3.773240E+00	3.340490E+00
4.590250E+00	2.269340E+00	2.252890E+00
4.530700E+00	2.217400E+00	2.144840E+00
4.570470E+00	2.284530E+00	2.140840E+00
4.649110E+00	3.843540E+00	3.329950E+00
4.683850E+00	3.817300E+00	3.338920E+00
4.674270E+00	3.860830E+00	3.398280E+00
4.439220E+00	2.155140E+00	1.966740E+00
4.609420E+00	3.935410E+00	3.364990E+00
4.634320E+00	3.907820E+00	3.384340E+00
4.640020E+00	3.959320E+00	3.430290E+00
4.270530E+00	2.079960E+00	1.784000E+00
4.152760E+00	2.022770E+00	1.720350E+00
4.185780E+00	2.083570E+00	1.688790E+00
4.582100E+00	4.031960E+00	3.391810E+00
4.605310E+00	4.004450E+00	3.411780E+00
4.610020E+00	4.056270E+00	3.457330E+00
4.039880E+00	2.122100E+00	1.580950E+00
3.961290E+00	2.013780E+00	1.575620E+00
4.536260E+00	4.143030E+00	3.426020E+00
4.574340E+00	4.102720E+00	3.440600E+00
4.582150E+00	4.147710E+00	3.485510E+00
3.807580E+00	2.126260E+00	1.426420E+00
4.488730E+00	4.180230E+00	3.426070E+00
4.549330E+00	4.193470E+00	3.481930E+00
3.634970E+00	2.130590E+00	1.403930E+00
3.505410E+00	2.109770E+00	1.417950E+00
3.526370E+00	2.206560E+00	1.368380E+00
4.453850E+00	4.203910E+00	3.434940E+00
4.490430E+00	4.239340E+00	3.496630E+00
3.386650E+00	2.331840E+00	1.392050E+00
3.264880E+00	2.302350E+00	1.466290E+00
4.261750E+00	4.163010E+00	3.342300E+00
4.315250E+00	4.169100E+00	3.372470E+00
4.359200E+00	4.211690E+00	3.439490E+00
4.421860E+00	4.225480E+00	3.461190E+00
3.180620E+00	2.521480E+00	1.444790E+00
3.071150E+00	2.501120E+00	1.523740E+00
4.220700E+00	4.181210E+00	3.352580E+00
4.244780E+00	4.210700E+00	3.412080E+00
4.296620E+00	4.205520E+00	3.422000E+00
3.030150E+00	2.707220E+00	1.526070E+00
2.931200E+00	2.682390E+00	1.574590E+00
4.148150E+00	4.222970E+00	3.310980E+00
4.191610E+00	4.210710E+00	3.366470E+00
2.918410E+00	2.898110E+00	1.592510E+00
2.870490E+00	2.790350E+00	1.612160E+00
4.090050E+00	4.286000E+00	3.273700E+00
2.830390E+00	2.902500E+00	1.662900E+00
2.791500E+00	3.062980E+00	1.764560E+00
2.870650E+00	3.088630E+00	1.696710E+00
4.003220E+00	4.347990E+00	3.205230E+00
4.053990E+00	4.380620E+00	3.305300E+00
2.841730E+00	3.295260E+00	1.812020E+00
2.750750E+00	3.214720E+00	1.841050E+00
3.912630E+00	4.390880E+00	3.131530E+00
3.964390E+00	4.399230E+00	3.197810E+00
3.994730E+00	4.407330E+00	3.244280E+00
2.783750E+00	3.353520E+00	1.894930E+00
2.737820E+00	3.304540E+00	1.898650E+00
2.828670E+00	3.564960E+00	1.949330E+00
3.859310E+00	4.454030E+00	3.123910E+00
3.888440E+00	4.489230E+00	3.193890E+00
3.950230E+00	4.441430E+00	3.219100E+00
2.737020E+00	3.424100E+00	1.946300E+00
2.744570E+00	3.570820E+00	2.003380E+00
2.785000E+00	3.681480E+00	2.030600E+00
2.831330E+00	3.852440E+00	2.085070E+00
3.709300E+00	4.486380E+00	3.013590E+00
3.750540E+00	4.508760E+00	3.089670E+00
3.822560E+00	4.498480E+00	3.139130E+00
2.733300E+00	3.713990E+00	2.074510E+00
2.742910E+00	3.855990E+00	2.127520E+00
2.782860E+00	3.939150E+00	2.153030E+00
2.837600E+00	4.056530E+00	2.232860E+00
2.963170E+00	4.132800E+00	2.278320E+00
3.038020E+00	4.198300E+00	2.370880E+00
3.127270E+00	4.265820E+00	2.467480E+00
3.208720E+00	4.347400E+00	2.570500E+00
3.566470E+00	4.522530E+00	2.909490E+00
3.600610E+00	4.547120E+00	2.960590E+00
3.675120E+00	4.533440E+00	3.032220E+00
2.732830E+00	3.958890E+00	2.187080E+00
2.755710E+00	4.047820E+00	2.254410E+00
2.789060E+00	4.092930E+00	2.278630E+00
2.807740E+00	4.138120E+00	2.323910E+00
2.917370E+00	4.185660E+00	2.362090E+00
3.028970E+00	4.259880E+00	2.467520E+00
3.109870E+00	4.317330E+00	2.534560E+00
3.135070E+00	4.365070E+00	2.592520E+00
3.177790E+00	4.391690E+00	2.622000E+00
3.226280E+00	4.431020E+00	2.666760E+00
3.297230E+00	4.520080E+00	2.753170E+00
3.393180E+00	4.538990E+00	2.805120E+00
3.446620E+00	4.570130E+00	2.882290E+00
3.532720E+00	4.555220E+00	2.923450E+00
2.748830E+00	4.093300E+00	2.300390E+00
3.137610E+00	4.429680E+00	2.655550E+00
3.207140E+00	4.493930E+00	2.714130E+00
3.223480E+00	4.543700E+00	2.752700E+00
3.254000E+00	4.564840E+00	2.777160E+00
3.276510E+00	4.594030E+00	2.818270E+00
3.354730E+00	4.582570E+00	2.834860E+00
3.216280E+00	4.580210E+00	2.782930E+00
5.022040E+00	3.063910E+00	3.100990E+00
5.002090E+00	3.016570E+00	3.085010E+00
5.013050E+00	3.071210E+00	3.055700E+00
5.022960E+00	3.138950E+00	3.119240E+00
5.040330E+00	3.249730E+00	3.177410E+00
5.039280E+00	3.332470E+00	3.221620E+00
4.884600E+00	2.611550E+00	2.787700E+00
4.835420E+00	2.544010E+00	2.728970E+00
4.839560E+00	2.591350E+00	2.688330E+00
4.920860E+00	2.694420E+00	2.822050E+00
4.958750E+00	2.831860E+00	2.926020E+00
4.982730E+00	2.963670E+00	3.011710E+00
5.002460E+00	3.435640E+00	3.242920E+00
4.955500E+00	3.521370E+00	3.249280E+00
4.982410E+00	3.505370E+00	3.287950E+00
4.945950E+00	3.557100E+00	3.319990E+00
4.780770E+00	2.480320E+00	2.663890E+00
4.710670E+00	2.427930E+00	2.614420E+00
4.737480E+00	2.471730E+00	2.568140E+00
4.890150E+00	3.627530E+00	3.313980E+00
4.869580E+00	3.676470E+00	3.387940E+00
4.650830E+00	2.348340E+00	2.547660E+00
4.611640E+00	2.282760E+00	2.442020E+00
4.632560E+00	2.343490E+00	2.439060E+00
4.808360E+00	3.727340E+00	3.371390E+00
4.793480E+00	3.769680E+00	3.426310E+00
4.545960E+00	2.190060E+00	2.257230E+00
4.749870E+00	3.821480E+00	3.444110E+00
4.726760E+00	3.873920E+00	3.475410E+00
4.436890E+00	2.079740E+00	2.048200E+00
4.341420E+00	2.000410E+00	1.987520E+00
4.314880E+00	2.038090E+00	1.879450E+00
4.701110E+00	3.919460E+00	3.485580E+00
4.692590E+00	3.972920E+00	3.517240E+00
4.260580E+00	1.943940E+00	1.932330E+00
4.143940E+00	1.883770E+00	1.848530E+00
4.220470E+00	1.953450E+00	1.835540E+00
4.664800E+00	4.016200E+00	3.518150E+00
4.649240E+00	4.062040E+00	3.547210E+00
4.031160E+00	1.929780E+00	1.692340E+00
3.904410E+00	1.833890E+00	1.659170E+00
4.622670E+00	4.107980E+00	3.545970E+00
4.594100E+00	4.177850E+00	3.559880E+00
3.777540E+00	1.962880E+00	1.521370E+00
3.718990E+00	1.865090E+00	1.587240E+00
4.555650E+00	4.238690E+00	3.551840E+00
4.588190E+00	4.222160E+00	3.599710E+00
4.572480E+00	4.250840E+00	3.605010E+00
3.623840E+00	1.850600E+00	1.571600E+00
3.483580E+00	1.877470E+00	1.570190E+00
3.581700E+00	1.931240E+00	1.508750E+00
4.519550E+00	4.268620E+00	3.553710E+00
4.540880E+00	4.285570E+00	3.621470E+00
3.361290E+00	2.080590E+00	1.505820E+00
3.228970E+00	2.052070E+00	1.568540E+00
4.394710E+00	4.250280E+00	3.491150E+00
4.423450E+00	4.280600E+00	3.556270E+00
4.482760E+00	4.289370E+00	3.581370E+00
3.138780E+00	2.278220E+00	1.537950E+00
3.025860E+00	2.258820E+00	1.611260E+00
4.281730E+00	4.234130E+00	3.459030E+00
4.316790E+00	4.266470E+00	3.515090E+00
4.370090E+00	4.272900E+00	3.533750E+00
2.962940E+00	2.486530E+00	1.590850E+00
2.863170E+00	2.459800E+00	1.654570E+00
4.151130E+00	4.268970E+00	3.375830E+00
4.206040E+00	4.259290E+00	3.440290E+00
4.259240E+00	4.263920E+00	3.490470E+00
2.825790E+00	2.700140E+00	1.649150E+00
2.760390E+00	2.611940E+00	1.731830E+00
4.110630E+00	4.337320E+00	3.369250E+00
4.164680E+00	4.334520E+00	3.460320E+00
2.737370E+00	2.756450E+00	1.734650E+00
2.670580E+00	2.731280E+00	1.779240E+00
2.755970E+00	2.884410E+00	1.733040E+00
4.088570E+00	4.382350E+00	3.367200E+00
4.113860E+00	4.382480E+00	3.410280E+00
2.678750E+00	2.858170E+00	1.785130E+00
2.635220E+00	2.816840E+00	1.818630E+00
2.691750E+00	3.039310E+00	1.826970E+00
4.002090E+00	4.453190E+00	3.312380E+00
4.071030E+00	4.421220E+00	3.380600E+00
2.606130E+00	2.921180E+00	1.846100E+00
2.583730E+00	3.118600E+00	1.918000E+00
2.674220E+00	3.263100E+00	1.910280E+00
3.940340E+00	4.494530E+00	3.269920E+00
3.966990E+00	4.527800E+00	3.365390E+00
2.597950E+00	3.284370E+00	1.972400E+00
2.551930E+00	3.227480E+00	1.978790E+00
2.641180E+00	3.500060E+00	2.020830E+00
3.791030E+00	4.539280E+00	3.162440E+00
3.833620E+00	4.571250E+00	3.238560E+00
3.901610E+00	4.550100E+00	3.293230E+00
2.555150E+00	3.346710E+00	2.038910E+00
2.553340E+00	3.503550E+00	2.073850E+00
2.593210E+00	3.605750E+00	2.095830E+00
2.641180E+00	3.788380E+00	2.143820E+00
3.618890E+00	4.609370E+00	3.057690E+00
3.691770E+00	4.593370E+00	3.126080E+00
3.759190E+00	4.585710E+00	3.189430E+00
2.543620E+00	3.640480E+00	2.137290E+00
2.556520E+00	3.794330E+00	2.190750E+00
2.596810E+00	3.881360E+00	2.203630E+00
2.658470E+00	4.003220E+00	2.257010E+00
2.830970E+00	4.202590E+00	2.396010E+00
2.921220E+00	4.260220E+00	2.472280E+00
3.033200E+00	4.342790E+00	2.578030E+00
3.510010E+00	4.637430E+00	2.993280E+00
3.578930E+00	4.657220E+00	3.080170E+00
3.633170E+00	4.678970E+00	3.154520E+00
2.550180E+00	3.905920E+00	2.242720E+00
2.579500E+00	4.018730E+00	2.307110E+00
2.636050E+00	4.076560E+00	2.333840E+00
2.720170E+00	4.144880E+00	2.368520E+00
2.803760E+00	4.245810E+00	2.465210E+00
2.899020E+00	4.314290E+00	2.559460E+00
2.961040E+00	4.379750E+00	2.626660E+00
3.042150E+00	4.438490E+00	2.671230E+00
3.135600E+00	4.535270E+00	2.742700E+00
3.347480E+00	4.664140E+00	2.908810E+00
3.424940E+00	4.697150E+00	2.978750E+00
3.447600E+00	4.728090E+00	3.041570E+00
3.538270E+00	4.703640E+00	3.102870E+00
2.592410E+00	4.112300E+00	2.386160E+00
2.685030E+00	4.222020E+00	2.464560E+00
2.784470E+00	4.296290E+00	2.557600E+00
2.870570E+00	4.372080E+00	2.630820E+00
2.950410E+00	4.446810E+00	2.683170E+00
3.027400E+00	4.503600E+00	2.728540E+00
3.054840E+00	4.563190E+00	2.773630E+00
3.108510E+00	4.596760E+00	2.793280E+00
3.190880E+00	4.634380E+00	2.832940E+00
3.237070E+00	4.708240E+00	2.904120E+00
3.284630E+00	4.743990E+00	2.962460E+00
3.373360E+00	4.731940E+00	2.987980E+00
3.064640E+00	4.635520E+00	2.830610E+00
3.155120E+00	4.714660E+00	2.892400E+00
3.213500E+00	4.745550E+00	2.930050E+00
4.999910E+00	2.713970E+00	3.026640E+00
4.980260E+00	2.666200E+00	2.989200E+00
4.977360E+00	2.731970E+00	2.964200E+00
5.001370E+00	2.857320E+00	3.028840E+00
4.999450E+00	2.781060E+00	3.068540E+00
5.005180E+00	2.947800E+00	3.083140E+00
5.020520E+00	2.885570E+00	3.118090E+00
5.016720E+00	3.019420E+00	3.156300E+00
5.062380E+00	3.135660E+00	3.215590E+00
5.080190E+00	3.257170E+00	3.269560E+00
5.060050E+00	3.353260E+00	3.281790E+00
5.091720E+00	3.317450E+00	3.329430E+00
5.057260E+00	3.400750E+00	3.353880E+00
4.861100E+00	2.515890E+00	2.844950E+00
4.820590E+00	2.447900E+00	2.805830E+00
4.817130E+00	2.485240E+00	2.746460E+00
4.898560E+00	2.604820E+00	2.878060E+00
5.002300E+00	3.490390E+00	3.342090E+00
4.972610E+00	3.550030E+00	3.418010E+00
4.740640E+00	2.393870E+00	2.772630E+00
4.679540E+00	2.359260E+00	2.706060E+00
4.705690E+00	2.400170E+00	2.684920E+00
4.922510E+00	3.615650E+00	3.400410E+00
4.905110E+00	3.666730E+00	3.456060E+00
4.625610E+00	2.269020E+00	2.546420E+00
4.859390E+00	3.734760E+00	3.480160E+00
4.814040E+00	3.788810E+00	3.483130E+00
4.840390E+00	3.781090E+00	3.520270E+00
4.818170E+00	3.818970E+00	3.545280E+00
4.518570E+00	2.152500E+00	2.351400E+00
4.463340E+00	2.054460E+00	2.277060E+00
4.446720E+00	2.073380E+00	2.171880E+00
4.741090E+00	3.894270E+00	3.515910E+00
4.771710E+00	3.867910E+00	3.532220E+00
4.758410E+00	3.906300E+00	3.572190E+00
4.403850E+00	1.981010E+00	2.206770E+00
4.318060E+00	1.912890E+00	2.125070E+00
4.335930E+00	1.945920E+00	2.052040E+00
4.701870E+00	3.990580E+00	3.563100E+00
4.734260E+00	3.959060E+00	3.602720E+00
4.706350E+00	4.007470E+00	3.616140E+00
4.231690E+00	1.842370E+00	2.051310E+00
4.090230E+00	1.783270E+00	1.971040E+00
4.189270E+00	1.855010E+00	1.973510E+00
4.653220E+00	4.076460E+00	3.593780E+00
4.677240E+00	4.048810E+00	3.623120E+00
4.658780E+00	4.094720E+00	3.650820E+00
3.985050E+00	1.783270E+00	1.799190E+00
3.853220E+00	1.712570E+00	1.805240E+00
4.609900E+00	4.193810E+00	3.631770E+00
4.630420E+00	4.144940E+00	3.641410E+00
4.635960E+00	4.189290E+00	3.691700E+00
3.725680E+00	1.779420E+00	1.665630E+00
3.673030E+00	1.705430E+00	1.727270E+00
4.601910E+00	4.252490E+00	3.668850E+00
3.581800E+00	1.692690E+00	1.720230E+00
3.436660E+00	1.714820E+00	1.723760E+00
3.539430E+00	1.753910E+00	1.656800E+00
4.575830E+00	4.307910E+00	3.673600E+00
4.599240E+00	4.310960E+00	3.708260E+00
4.583500E+00	4.334070E+00	3.703920E+00
3.322530E+00	1.863570E+00	1.632030E+00
3.185650E+00	1.848450E+00	1.699440E+00
4.451500E+00	4.313750E+00	3.613790E+00
4.489090E+00	4.343070E+00	3.677010E+00
4.555450E+00	4.338960E+00	3.691450E+00
3.099620E+00	2.039180E+00	1.640590E+00
2.986000E+00	2.030570E+00	1.726970E+00
4.345940E+00	4.295910E+00	3.578750E+00
4.374490E+00	4.327740E+00	3.640490E+00
4.426660E+00	4.336350E+00	3.656260E+00
2.918420E+00	2.239340E+00	1.684210E+00
2.819830E+00	2.214660E+00	1.761710E+00
4.220600E+00	4.307160E+00	3.518080E+00
4.267150E+00	4.325380E+00	3.593880E+00
4.323700E+00	4.322780E+00	3.621890E+00
2.785570E+00	2.422570E+00	1.743240E+00
2.696700E+00	2.392910E+00	1.813460E+00
4.197530E+00	4.339580E+00	3.528530E+00
4.217640E+00	4.346430E+00	3.570380E+00
2.675660E+00	2.581060E+00	1.796540E+00
2.591880E+00	2.551880E+00	1.868870E+00
4.123600E+00	4.432870E+00	3.470130E+00
4.181280E+00	4.383670E+00	3.545430E+00
2.581710E+00	2.754370E+00	1.858310E+00
2.502350E+00	2.677910E+00	1.917830E+00
4.040750E+00	4.489250E+00	3.417730E+00
4.090320E+00	4.519110E+00	3.525450E+00
2.495880E+00	2.795150E+00	1.928440E+00
2.461180E+00	2.750520E+00	1.955280E+00
2.504600E+00	2.944700E+00	1.925470E+00
4.003050E+00	4.534330E+00	3.420490E+00
4.029990E+00	4.544660E+00	3.469290E+00
2.435380E+00	2.841860E+00	1.977570E+00
2.398810E+00	3.029830E+00	2.036760E+00
2.491390E+00	3.182800E+00	2.007250E+00
3.872420E+00	4.592880E+00	3.321540E+00
3.917220E+00	4.610600E+00	3.406050E+00
3.984930E+00	4.573850E+00	3.448240E+00
2.398970E+00	3.228740E+00	2.072500E+00
2.316370E+00	3.180750E+00	2.101900E+00
2.465320E+00	3.433200E+00	2.105600E+00
3.710360E+00	4.656780E+00	3.210180E+00
3.770270E+00	4.662990E+00	3.307340E+00
3.844720E+00	4.635120E+00	3.359000E+00
2.353450E+00	3.341540E+00	2.134670E+00
2.293660E+00	3.285220E+00	2.153390E+00
2.373120E+00	3.507550E+00	2.165890E+00
2.458860E+00	3.719610E+00	2.221000E+00
3.678410E+00	4.697530E+00	3.220280E+00
3.704340E+00	4.704580E+00	3.267400E+00
2.294780E+00	3.429920E+00	2.204390E+00
2.349720E+00	3.606870E+00	2.228790E+00
2.371830E+00	3.741200E+00	2.276430E+00
2.414660E+00	3.829830E+00	2.287080E+00
2.478130E+00	3.957700E+00	2.317290E+00
3.470810E+00	4.775830E+00	3.129430E+00
3.567160E+00	4.753940E+00	3.191930E+00
3.650420E+00	4.736670E+00	3.243900E+00
2.358600E+00	3.884540E+00	2.331460E+00
2.416380E+00	4.017710E+00	2.385950E+00
2.428160E+00	4.083490E+00	2.437790E+00
2.491610E+00	4.095860E+00	2.419710E+00
2.572880E+00	4.201210E+00	2.481240E+00
2.672530E+00	4.280780E+00	2.568000E+00
2.768690E+00	4.359130E+00	2.642220E+00
2.852800E+00	4.446150E+00	2.695370E+00
2.947820E+00	4.539770E+00	2.771710E+00
3.345680E+00	4.800250E+00	3.073420E+00
3.424080E+00	4.825290E+00	3.145110E+00
3.487640E+00	4.837940E+00	3.231210E+00
2.460940E+00	4.166000E+00	2.498690E+00
2.561430E+00	4.269670E+00	2.577980E+00
2.663990E+00	4.349710E+00	2.657780E+00
2.754780E+00	4.437340E+00	2.711720E+00
2.834410E+00	4.500420E+00	2.759270E+00
2.862310E+00	4.555170E+00	2.807460E+00
2.909020E+00	4.590750E+00	2.822360E+00
2.963470E+00	4.643800E+00	2.846280E+00
3.058690E+00	4.724240E+00	2.902060E+00
3.185780E+00	4.784380E+00	2.975490E+00
3.232540E+00	4.844700E+00	3.077070E+00
3.290780E+00	4.892740E+00	3.161440E+00
3.385600E+00	4.870750E+00	3.179000E+00
2.866320E+00	4.629750E+00	2.858520E+00
2.954300E+00	4.725180E+00	2.907740E+00
3.052450E+00	4.792280E+00	2.979160E+00
3.138360E+00	4.851540E+00	3.054400E+00
3.199310E+00	4.897890E+00	3.121100E+00
4.919690E+00	2.510590E+00	3.026800E+00
4.879510E+00	2.461640E+00	2.970210E+00
4.890650E+00	2.521060E+00	2.935610E+00
4.957030E+00	2.610480E+00	2.991040E+00
4.961610E+00	2.579420E+00	3.058550E+00
5.005830E+00	2.681920E+00	3.083330E+00
5.019580E+00	2.801940E+00	3.162210E+00
5.055160E+00	2.906700E+00	3.210560E+00
5.063160E+00	3.023910E+00	3.266220E+00
5.099830E+00	3.129840E+00	3.311360E+00
5.109230E+00	3.231890E+00	3.360080E+00
5.114910E+00	3.318290E+00	3.398330E+00
5.094140E+00	3.396920E+00	3.452490E+00
4.842520E+00	2.413410E+00	2.961930E+00
4.780490E+00	2.387050E+00	2.898570E+00
4.814050E+00	2.419020E+00	2.874220E+00
5.035640E+00	3.479510E+00	3.429700E+00
5.011670E+00	3.540210E+00	3.505270E+00
4.689090E+00	2.347440E+00	2.798700E+00
4.952810E+00	3.614780E+00	3.492210E+00
4.915930E+00	3.675430E+00	3.517310E+00
4.946940E+00	3.645180E+00	3.564310E+00
4.913330E+00	3.706550E+00	3.589750E+00
4.608290E+00	2.232510E+00	2.631920E+00
4.544030E+00	2.148530E+00	2.568580E+00
4.537890E+00	2.149030E+00	2.462650E+00
4.864390E+00	3.771310E+00	3.571290E+00
4.855760E+00	3.811150E+00	3.621160E+00
4.501570E+00	2.079490E+00	2.512380E+00
4.444810E+00	1.992730E+00	2.423260E+00
4.450650E+00	2.026620E+00	2.354430E+00
4.821790E+00	3.871040E+00	3.643620E+00
4.783200E+00	3.922480E+00	3.646060E+00
4.818310E+00	3.921470E+00	3.689790E+00
4.798810E+00	3.961800E+00	3.710420E+00
4.364790E+00	1.907620E+00	2.321130E+00
4.288960E+00	1.826460E+00	2.242540E+00
4.299800E+00	1.865590E+00	2.178200E+00
4.717990E+00	4.035900E+00	3.682650E+00
4.751110E+00	4.005010E+00	3.691550E+00
4.748880E+00	4.042650E+00	3.743170E+00
4.183640E+00	1.766550E+00	2.180190E+00
4.034280E+00	1.693260E+00	2.087060E+00
4.138190E+00	1.771190E+00	2.094080E+00
4.707870E+00	4.075880E+00	3.728340E+00
3.938610E+00	1.680810E+00	1.932430E+00
3.836070E+00	1.639350E+00	1.960460E+00
4.677310E+00	4.142170E+00	3.753240E+00
4.655240E+00	4.221030E+00	3.766720E+00
3.702100E+00	1.605670E+00	1.923850E+00
3.578190E+00	1.577150E+00	1.933710E+00
3.610000E+00	1.609030E+00	1.868330E+00
3.680410E+00	1.645560E+00	1.819000E+00
4.629340E+00	4.287550E+00	3.754050E+00
4.661360E+00	4.261450E+00	3.826060E+00
4.639860E+00	4.309600E+00	3.816740E+00
3.488240E+00	1.636480E+00	1.831090E+00
3.347100E+00	1.614140E+00	1.882290E+00
4.596440E+00	4.351780E+00	3.768620E+00
3.268780E+00	1.707450E+00	1.777650E+00
3.130890E+00	1.702190E+00	1.852930E+00
4.542630E+00	4.379000E+00	3.741300E+00
4.553660E+00	4.411910E+00	3.827220E+00
3.056580E+00	1.849180E+00	1.779910E+00
2.935720E+00	1.844140E+00	1.858450E+00
4.408250E+00	4.366760E+00	3.697280E+00
4.440030E+00	4.397270E+00	3.759270E+00
4.497970E+00	4.404240E+00	3.782460E+00
2.871720E+00	2.016120E+00	1.798520E+00
2.771820E+00	2.002720E+00	1.885370E+00
4.305350E+00	4.356760E+00	3.660670E+00
4.343550E+00	4.396320E+00	3.720960E+00
4.392040E+00	4.396310E+00	3.740830E+00
2.730090E+00	2.195790E+00	1.842800E+00
2.627590E+00	2.171410E+00	1.916780E+00
4.221140E+00	4.401620E+00	3.635620E+00
4.284190E+00	4.397930E+00	3.692850E+00
2.606510E+00	2.364900E+00	1.887650E+00
2.529760E+00	2.340580E+00	1.982460E+00
4.156710E+00	4.466060E+00	3.586170E+00
4.200020E+00	4.491080E+00	3.691570E+00
2.510220E+00	2.519260E+00	1.944510E+00
2.432840E+00	2.493220E+00	2.020430E+00
4.124490E+00	4.516270E+00	3.591120E+00
4.147590E+00	4.520730E+00	3.642180E+00
2.419900E+00	2.680800E+00	1.993690E+00
2.378810E+00	2.594000E+00	2.049060E+00
4.031250E+00	4.600310E+00	3.566660E+00
4.104580E+00	4.555430E+00	3.618870E+00
2.326190E+00	2.689850E+00	2.067090E+00
2.261480E+00	2.837110E+00	2.110170E+00
2.351400E+00	2.849520E+00	2.045330E+00
3.971140E+00	4.624240E+00	3.493260E+00
3.979880E+00	4.649880E+00	3.554520E+00
2.287180E+00	3.011290E+00	2.101870E+00
2.198090E+00	2.983320E+00	2.165930E+00
3.815640E+00	4.679120E+00	3.394940E+00
3.869000E+00	4.701890E+00	3.476980E+00
3.942080E+00	4.671990E+00	3.520680E+00
2.225330E+00	3.202720E+00	2.174080E+00
2.136930E+00	3.111790E+00	2.233180E+00
3.697020E+00	4.754270E+00	3.347280E+00
3.781910E+00	4.727890E+00	3.424430E+00
2.144020E+00	3.241540E+00	2.249080E+00
2.096630E+00	3.191300E+00	2.265140E+00
2.190350E+00	3.412760E+00	2.273740E+00
2.274600E+00	3.656060E+00	2.297510E+00
3.594760E+00	4.801670E+00	3.301750E+00
3.646120E+00	4.834230E+00	3.415110E+00
2.097030E+00	3.299590E+00	2.299290E+00
2.108920E+00	3.465550E+00	2.324500E+00
2.166070E+00	3.579980E+00	2.320180E+00
2.196400E+00	3.718360E+00	2.361070E+00
2.260340E+00	3.864420E+00	2.375770E+00
2.343590E+00	4.041270E+00	2.441390E+00
3.536380E+00	4.844240E+00	3.311880E+00
3.566780E+00	4.854560E+00	3.368250E+00
2.097820E+00	3.629110E+00	2.375130E+00
2.169150E+00	3.839360E+00	2.419510E+00
2.236890E+00	3.963760E+00	2.441180E+00
2.266290E+00	4.049840E+00	2.492570E+00
2.313510E+00	4.102020E+00	2.506640E+00
2.367970E+00	4.164230E+00	2.537220E+00
2.458670E+00	4.255370E+00	2.599040E+00
2.558350E+00	4.341220E+00	2.671270E+00
2.652230E+00	4.430420E+00	2.731330E+00
2.753500E+00	4.524450E+00	2.811990E+00
3.348450E+00	4.910040E+00	3.223120E+00
3.406490E+00	4.923530E+00	3.303010E+00
3.502950E+00	4.885440E+00	3.344570E+00
2.269550E+00	4.137250E+00	2.555650E+00
2.356920E+00	4.245470E+00	2.618300E+00
2.455330E+00	4.327660E+00	2.690100E+00
2.550280E+00	4.418260E+00	2.751030E+00
2.633670E+00	4.485000E+00	2.797040E+00
2.665960E+00	4.536660E+00	2.846070E+00
2.717570E+00	4.569530E+00	2.863830E+00
2.770840E+00	4.626890E+00	2.882750E+00
2.855960E+00	4.720350E+00	2.925470E+00
2.948860E+00	4.790170E+00	2.988250E+00
3.039540E+00	4.850860E+00	3.062310E+00
3.120980E+00	4.911370E+00	3.127740E+00
3.204630E+00	4.953030E+00	3.222240E+00
3.306600E+00	4.942010E+00	3.270040E+00
2.671490E+00	4.605700E+00	2.897150E+00
2.759520E+00	4.707260E+00	2.942960E+00
2.852090E+00	4.783410E+00	3.010220E+00
2.946460E+00	4.848000E+00	3.075540E+00
3.033370E+00	4.910030E+00	3.136790E+00
3.104380E+00	4.948720E+00	3.201280E+00
4.893050E+00	2.464840E+00	3.058870E+00
4.951780E+00	2.533510E+00	3.109100E+00
5.020110E+00	2.616950E+00	3.195290E+00
5.041340E+00	2.725840E+00	3.205140E+00
5.048820E+00	2.823540E+00	3.266170E+00
5.079280E+00	2.920090E+00	3.310710E+00
5.089950E+00	3.024480E+00	3.364460E+00
5.134100E+00	3.121510E+00	3.400790E+00
5.135240E+00	3.220160E+00	3.446810E+00
5.143960E+00	3.309010E+00	3.485410E+00
5.125860E+00	3.383450E+00	3.540920E+00
4.784730E+00	2.375570E+00	2.968390E+00
4.853010E+00	2.410920E+00	3.020890E+00
5.074270E+00	3.466750E+00	3.517580E+00
5.045600E+00	3.523030E+00	3.589250E+00
4.679130E+00	2.317590E+00	2.923340E+00
4.624080E+00	2.234430E+00	2.850170E+00
4.627900E+00	2.231840E+00	2.744150E+00
4.988350E+00	3.588900E+00	3.580370E+00
4.967370E+00	3.645510E+00	3.634650E+00
4.953810E+00	3.707150E+00	3.683650E+00
4.587780E+00	2.186060E+00	2.844610E+00
4.524090E+00	2.086010E+00	2.722160E+00
4.535230E+00	2.125640E+00	2.654220E+00
4.906270E+00	3.772320E+00	3.662070E+00
4.879750E+00	3.827350E+00	3.675650E+00
4.921450E+00	3.814480E+00	3.723380E+00
4.893710E+00	3.860710E+00	3.730480E+00
4.469670E+00	2.006790E+00	2.628880E+00
4.408240E+00	1.915010E+00	2.527500E+00
4.433130E+00	1.949790E+00	2.476120E+00
4.863410E+00	3.920600E+00	3.759620E+00
4.835220E+00	3.971380E+00	3.792740E+00
4.337340E+00	1.828970E+00	2.443830E+00
4.249440E+00	1.768000E+00	2.388550E+00
4.263430E+00	1.799430E+00	2.310340E+00
4.794810E+00	4.013340E+00	3.787230E+00
4.754810E+00	4.062560E+00	3.825980E+00
4.129100E+00	1.706120E+00	2.321260E+00
3.984930E+00	1.611640E+00	2.238310E+00
4.083120E+00	1.685630E+00	2.218090E+00
4.717300E+00	4.098790E+00	3.812550E+00
4.737920E+00	4.092360E+00	3.865350E+00
4.721320E+00	4.128920E+00	3.880790E+00
3.830410E+00	1.611450E+00	2.066340E+00
3.780320E+00	1.560610E+00	2.149480E+00
4.675190E+00	4.224280E+00	3.837120E+00
4.690430E+00	4.186340E+00	3.853220E+00
4.701120E+00	4.244320E+00	3.905870E+00
3.681870E+00	1.524330E+00	2.139000E+00
3.541740E+00	1.507080E+00	2.134390E+00
3.639200E+00	1.543900E+00	2.059860E+00
4.637550E+00	4.351320E+00	3.866100E+00
4.673610E+00	4.301330E+00	3.887120E+00
4.681250E+00	4.353730E+00	3.934280E+00
3.434250E+00	1.555990E+00	2.006710E+00
3.300440E+00	1.524400E+00	2.077330E+00
4.602190E+00	4.400930E+00	3.860380E+00
4.651510E+00	4.418270E+00	3.945010E+00
3.213980E+00	1.601740E+00	1.959790E+00
3.088490E+00	1.591350E+00	2.049300E+00
4.581010E+00	4.430970E+00	3.870000E+00
4.603020E+00	4.442440E+00	3.909810E+00
3.006490E+00	1.695820E+00	1.939250E+00
2.891340E+00	1.686060E+00	2.031410E+00
4.466380E+00	4.424110E+00	3.823950E+00
4.499720E+00	4.448660E+00	3.891130E+00
4.565150E+00	4.454200E+00	3.905210E+00
2.824530E+00	1.831900E+00	1.946040E+00
2.727950E+00	1.821310E+00	2.046370E+00
4.372170E+00	4.424610E+00	3.787270E+00
4.397930E+00	4.447780E+00	3.851970E+00
4.443750E+00	4.443880E+00	3.865450E+00
2.671650E+00	1.985180E+00	1.972790E+00
2.574770E+00	1.960840E+00	2.064070E+00
4.250680E+00	4.455930E+00	3.729030E+00
4.294970E+00	4.467350E+00	3.809410E+00
4.349220E+00	4.453930E+00	3.835040E+00
2.549060E+00	2.152840E+00	2.019780E+00
2.456290E+00	2.126240E+00	2.100720E+00
4.231790E+00	4.492720E+00	3.748250E+00
4.249200E+00	4.498020E+00	3.791200E+00
2.443370E+00	2.321330E+00	2.063450E+00
2.355860E+00	2.293440E+00	2.142220E+00
4.154390E+00	4.584370E+00	3.723320E+00
4.216160E+00	4.533500E+00	3.776890E+00
2.335720E+00	2.498060E+00	2.100540E+00
2.295130E+00	2.400960E+00	2.166400E+00
4.090250E+00	4.603700E+00	3.661420E+00
4.105940E+00	4.632140E+00	3.709230E+00
2.245470E+00	2.504060E+00	2.189830E+00
2.172580E+00	2.651550E+00	2.216060E+00
2.247760E+00	2.667370E+00	2.134440E+00
3.981820E+00	4.701600E+00	3.642590E+00
4.060780E+00	4.652810E+00	3.683340E+00
2.186340E+00	2.812440E+00	2.185920E+00
2.104580E+00	2.785740E+00	2.261230E+00
3.921170E+00	4.716160E+00	3.579460E+00
3.928650E+00	4.745330E+00	3.638610E+00
2.112000E+00	2.949600E+00	2.236800E+00
2.021890E+00	2.917760E+00	2.296860E+00
3.726750E+00	4.798940E+00	3.455670E+00
3.800190E+00	4.790920E+00	3.559260E+00
3.884130E+00	4.757540E+00	3.609900E+00
2.045660E+00	3.119860E+00	2.295370E+00
1.986670E+00	3.019020E+00	2.331980E+00
3.693560E+00	4.838550E+00	3.473940E+00
3.724290E+00	4.837150E+00	3.522090E+00
1.958040E+00	3.141250E+00	2.350490E+00
1.948160E+00	3.272930E+00	2.390320E+00
2.022910E+00	3.370560E+00	2.364120E+00
3.561300E+00	4.916210E+00	3.458730E+00
3.667930E+00	4.873520E+00	3.506840E+00
1.947350E+00	3.411210E+00	2.425360E+00
1.941830E+00	3.554120E+00	2.451160E+00
2.001470E+00	3.587990E+00	2.422080E+00
2.072320E+00	3.790840E+00	2.460390E+00
2.149850E+00	3.993020E+00	2.505730E+00
3.475070E+00	4.938000E+00	3.390000E+00
3.485230E+00	4.964580E+00	3.440470E+00
1.963500E+00	3.712360E+00	2.494470E+00
2.029690E+00	3.899620E+00	2.509680E+00
2.053680E+00	3.998690E+00	2.549270E+00
2.106470E+00	4.055740E+00	2.564520E+00
2.165730E+00	4.125190E+00	2.591450E+00
2.256280E+00	4.228490E+00	2.642820E+00
2.349570E+00	4.318040E+00	2.706250E+00
2.447540E+00	4.403140E+00	2.771750E+00
2.546170E+00	4.509140E+00	2.841440E+00
3.261550E+00	4.976230E+00	3.309170E+00
3.317420E+00	4.996630E+00	3.386510E+00
3.427300E+00	4.980970E+00	3.413670E+00
2.056230E+00	4.090720E+00	2.608770E+00
2.148760E+00	4.209160E+00	2.666640E+00
2.243040E+00	4.302510E+00	2.727760E+00
2.341640E+00	4.390790E+00	2.790440E+00
2.427600E+00	4.460970E+00	2.830340E+00
2.457260E+00	4.515310E+00	2.873580E+00
2.507520E+00	4.549780E+00	2.891390E+00
2.566710E+00	4.604180E+00	2.919210E+00
2.660520E+00	4.695750E+00	2.967500E+00
2.756180E+00	4.771640E+00	3.031390E+00
2.853710E+00	4.843480E+00	3.097130E+00
2.950590E+00	4.907680E+00	3.155590E+00
3.036740E+00	4.950250E+00	3.225990E+00
3.111730E+00	4.986220E+00	3.296190E+00
3.209050E+00	5.005520E+00	3.338930E+00
2.460350E+00	4.579900E+00	2.931280E+00
2.554050E+00	4.685430E+00	2.992280E+00
2.656580E+00	4.768480E+00	3.054340E+00
2.758730E+00	4.832750E+00	3.115810E+00
2.860740E+00	4.901370E+00	3.186970E+00
2.967450E+00	4.952580E+00	3.259050E+00
3.038640E+00	4.977410E+00	3.294130E+00
5.043330E+00	2.585280E+00	3.316600E+00
5.023670E+00	2.552800E+00	3.303490E+00
5.028680E+00	2.576780E+00	3.267600E+00
5.048630E+00	2.627750E+00	3.313850E+00
4.891450E+00	2.433720E+00	3.225360E+00
4.836180E+00	2.387970E+00	3.176620E+00
4.857640E+00	2.417130E+00	3.106150E+00
4.956610E+00	2.509580E+00	3.216710E+00
5.061270E+00	2.731860E+00	3.328410E+00
5.067410E+00	2.846410E+00	3.352570E+00
5.109650E+00	2.920080E+00	3.400460E+00
5.122720E+00	3.021740E+00	3.461540E+00
5.161690E+00	3.120010E+00	3.495450E+00
5.157160E+00	3.214770E+00	3.534980E+00
5.164970E+00	3.299950E+00	3.573130E+00
5.152280E+00	3.374270E+00	3.626120E+00
4.784300E+00	2.358410E+00	3.201370E+00
4.719170E+00	2.335940E+00	3.139540E+00
4.754010E+00	2.358420E+00	3.080610E+00
5.107510E+00	3.454470E+00	3.598640E+00
5.085930E+00	3.509080E+00	3.649010E+00
4.662910E+00	2.267960E+00	3.031460E+00
5.035140E+00	3.581510E+00	3.677850E+00
4.994280E+00	3.655000E+00	3.702700E+00
4.991390E+00	3.695180E+00	3.744520E+00
4.541180E+00	2.088790E+00	2.883680E+00
4.501180E+00	2.014680E+00	2.837100E+00
4.501260E+00	2.026980E+00	2.740980E+00
4.575680E+00	2.151060E+00	2.906480E+00
4.970230E+00	3.762340E+00	3.766290E+00
4.945610E+00	3.832850E+00	3.790450E+00
4.918110E+00	3.877590E+00	3.798690E+00
4.954800E+00	3.860430E+00	3.847490E+00
4.921910E+00	3.906660E+00	3.866010E+00
4.396720E+00	1.835850E+00	2.710330E+00
4.312740E+00	1.767150E+00	2.645280E+00
4.362770E+00	1.817800E+00	2.625250E+00
4.390740E+00	1.874110E+00	2.589480E+00
4.444630E+00	1.904000E+00	2.760690E+00
4.835090E+00	3.991230E+00	3.849820E+00
4.870440E+00	3.955080E+00	3.853560E+00
4.863050E+00	3.989520E+00	3.906060E+00
4.220180E+00	1.731130E+00	2.458460E+00
4.160630E+00	1.686320E+00	2.507210E+00
4.817190E+00	4.030010E+00	3.897160E+00
4.071290E+00	1.619510E+00	2.465220E+00
3.934280E+00	1.553740E+00	2.424150E+00
4.029060E+00	1.605450E+00	2.371280E+00
4.778100E+00	4.091050E+00	3.933590E+00
4.758130E+00	4.141160E+00	3.960210E+00
3.781640E+00	1.536640E+00	2.251180E+00
3.728660E+00	1.483450E+00	2.332110E+00
4.745590E+00	4.194160E+00	3.963910E+00
4.748030E+00	4.257660E+00	3.990440E+00
3.630320E+00	1.451890E+00	2.333250E+00
3.490620E+00	1.424230E+00	2.337200E+00
3.589190E+00	1.472030E+00	2.256470E+00
4.731410E+00	4.315310E+00	3.989280E+00
4.711920E+00	4.397090E+00	4.007120E+00
3.385350E+00	1.464510E+00	2.201950E+00
3.257690E+00	1.427630E+00	2.286430E+00
4.691550E+00	4.442060E+00	4.002360E+00
4.710470E+00	4.445730E+00	4.039830E+00
4.697230E+00	4.464850E+00	4.036620E+00
3.170840E+00	1.501950E+00	2.165560E+00
3.052010E+00	1.472620E+00	2.256910E+00
4.607870E+00	4.490280E+00	3.996980E+00
4.670610E+00	4.471690E+00	4.020660E+00
2.969580E+00	1.570120E+00	2.138410E+00
2.866470E+00	1.550130E+00	2.240910E+00
4.548770E+00	4.486170E+00	3.959550E+00
4.554620E+00	4.507420E+00	4.013930E+00
2.785540E+00	1.666330E+00	2.127910E+00
2.693650E+00	1.648030E+00	2.233120E+00
4.428650E+00	4.472060E+00	3.906620E+00
4.459370E+00	4.489130E+00	3.948180E+00
4.509040E+00	4.508470E+00	4.009440E+00
2.625110E+00	1.794250E+00	2.135620E+00
2.538830E+00	1.768210E+00	2.240940E+00
4.327840E+00	4.488830E+00	3.880880E+00
4.367450E+00	4.520260E+00	3.944300E+00
4.420780E+00	4.506250E+00	3.955460E+00
2.484400E+00	1.934030E+00	2.156160E+00
2.398610E+00	1.905960E+00	2.255220E+00
4.245880E+00	4.558680E+00	3.878310E+00
4.308000E+00	4.532100E+00	3.920130E+00
2.370330E+00	2.105320E+00	2.196930E+00
2.280410E+00	2.067730E+00	2.294970E+00
4.199520E+00	4.583560E+00	3.819780E+00
4.206070E+00	4.608430E+00	3.868320E+00
2.258580E+00	2.304020E+00	2.244450E+00
2.175930E+00	2.201860E+00	2.325010E+00
4.110240E+00	4.676710E+00	3.773560E+00
4.170550E+00	4.639840E+00	3.835040E+00
2.161780E+00	2.336100E+00	2.308370E+00
2.129440E+00	2.285300E+00	2.351630E+00
2.150070E+00	2.485780E+00	2.275510E+00
4.047280E+00	4.716420E+00	3.740340E+00
4.064000E+00	4.763420E+00	3.846400E+00
2.087350E+00	2.382470E+00	2.354300E+00
2.027110E+00	2.564830E+00	2.360920E+00
2.092920E+00	2.647030E+00	2.283970E+00
3.926790E+00	4.809320E+00	3.713850E+00
4.001880E+00	4.783200E+00	3.770150E+00
2.015820E+00	2.753900E+00	2.327710E+00
1.933580E+00	2.718660E+00	2.397660E+00
3.859980E+00	4.805890E+00	3.659210E+00
3.869710E+00	4.839970E+00	3.708290E+00
1.931170E+00	2.925100E+00	2.363770E+00
1.888550E+00	2.817700E+00	2.424410E+00
3.726060E+00	4.883110E+00	3.606640E+00
3.815300E+00	4.854130E+00	3.676090E+00
1.850650E+00	2.935950E+00	2.440650E+00
1.832810E+00	3.068470E+00	2.470550E+00
1.884710E+00	3.172850E+00	2.416190E+00
3.640430E+00	4.923540E+00	3.567600E+00
3.673360E+00	4.972880E+00	3.661190E+00
1.811380E+00	3.214360E+00	2.486170E+00
1.812570E+00	3.370410E+00	2.524080E+00
1.877700E+00	3.464450E+00	2.483640E+00
3.479340E+00	5.005320E+00	3.509150E+00
3.573440E+00	4.982290E+00	3.588670E+00
1.799890E+00	3.512530E+00	2.539920E+00
1.798050E+00	3.646270E+00	2.564400E+00
1.864880E+00	3.684060E+00	2.539760E+00
1.935390E+00	3.925060E+00	2.568040E+00
3.392030E+00	5.028180E+00	3.478430E+00
3.409810E+00	5.076120E+00	3.580130E+00
1.821330E+00	3.778600E+00	2.595750E+00
1.839670E+00	3.926040E+00	2.617220E+00
1.888860E+00	3.994040E+00	2.624560E+00
1.949360E+00	4.072480E+00	2.647040E+00
2.038440E+00	4.189730E+00	2.688650E+00
2.130100E+00	4.284980E+00	2.743680E+00
2.223130E+00	4.378970E+00	2.812110E+00
2.342520E+00	4.487490E+00	2.868360E+00
3.137710E+00	5.027210E+00	3.376390E+00
3.204050E+00	5.056320E+00	3.433140E+00
3.310580E+00	5.061390E+00	3.513670E+00
1.839200E+00	4.028190E+00	2.670810E+00
1.928160E+00	4.165440E+00	2.715410E+00
2.022580E+00	4.271180E+00	2.765910E+00
2.108230E+00	4.343090E+00	2.805350E+00
2.147320E+00	4.404890E+00	2.851830E+00
2.227000E+00	4.452770E+00	2.870270E+00
2.260660E+00	4.515290E+00	2.907800E+00
2.344850E+00	4.576790E+00	2.947990E+00
2.433830E+00	4.670890E+00	3.011710E+00
2.542070E+00	4.778820E+00	3.089370E+00
2.670810E+00	4.828670E+00	3.132970E+00
2.758880E+00	4.886740E+00	3.204110E+00
2.874570E+00	4.956270E+00	3.305640E+00
3.030340E+00	5.012000E+00	3.368920E+00
2.919300E+00	5.016200E+00	3.410210E+00
3.118860E+00	5.046490E+00	3.423700E+00
2.150370E+00	4.480390E+00	2.907540E+00
2.240060E+00	4.573590E+00	2.963460E+00
2.325550E+00	4.637740E+00	3.002750E+00
2.360560E+00	4.701080E+00	3.044210E+00
2.432480E+00	4.743430E+00	3.069520E+00
2.457510E+00	4.788000E+00	3.111830E+00
2.505890E+00	4.834280E+00	3.167930E+00
2.637510E+00	4.870900E+00	3.213440E+00
2.752010E+00	4.929970E+00	3.300820E+00
2.821710E+00	4.979740E+00	3.371680E+00
2.367340E+00	4.771010E+00	3.103400E+00
2.436990E+00	4.810210E+00	3.143340E+00
5.012460E+00	2.531150E+00	3.408390E+00
4.981410E+00	2.504240E+00	3.389810E+00
4.996070E+00	2.521290E+00	3.339290E+00
5.043100E+00	2.588060E+00	3.390100E+00
5.064820E+00	2.667440E+00	3.392090E+00
5.071180E+00	2.657810E+00	3.466270E+00
5.088280E+00	2.736880E+00	3.471570E+00
4.856310E+00	2.397500E+00	3.280550E+00
4.921750E+00	2.470990E+00	3.353230E+00
5.089490E+00	2.832140E+00	3.437080E+00
5.134750E+00	2.924110E+00	3.501170E+00
5.147980E+00	3.035970E+00	3.579990E+00
5.178350E+00	3.138090E+00	3.578430E+00
5.172500E+00	3.213720E+00	3.621860E+00
5.188380E+00	3.294740E+00	3.657170E+00
5.185370E+00	3.363000E+00	3.712800E+00
4.718250E+00	2.318280E+00	3.229540E+00
4.795520E+00	2.362910E+00	3.309130E+00
5.139420E+00	3.452410E+00	3.686230E+00
5.101400E+00	3.521860E+00	3.707280E+00
5.138510E+00	3.493710E+00	3.753900E+00
5.102730E+00	3.561050E+00	3.781500E+00
4.586340E+00	2.070930E+00	3.152520E+00
4.549960E+00	2.016730E+00	3.106770E+00
4.569160E+00	2.069950E+00	3.078960E+00
4.578130E+00	2.115990E+00	3.009650E+00
4.610060E+00	2.127480E+00	3.164670E+00
4.622880E+00	2.197610E+00	3.036870E+00
4.650440E+00	2.223410E+00	3.165210E+00
5.039160E+00	3.644120E+00	3.771490E+00
5.011770E+00	3.703880E+00	3.795670E+00
5.049060E+00	3.682150E+00	3.837240E+00
5.024310E+00	3.735720E+00	3.852150E+00
4.501960E+00	1.933800E+00	3.009950E+00
4.442760E+00	1.846420E+00	2.957570E+00
4.432830E+00	1.866470E+00	2.829560E+00
4.520980E+00	1.991590E+00	2.956160E+00
5.001360E+00	3.810760E+00	3.878960E+00
4.975860E+00	3.871830E+00	3.902720E+00
4.965920E+00	3.911930E+00	3.955040E+00
4.376140E+00	1.779610E+00	2.903180E+00
4.276190E+00	1.719050E+00	2.850810E+00
4.344430E+00	1.776270E+00	2.790250E+00
4.910070E+00	3.957260E+00	3.932290E+00
4.881350E+00	4.013220E+00	3.988780E+00
4.157680E+00	1.662970E+00	2.610230E+00
4.114920E+00	1.613730E+00	2.697480E+00
4.835260E+00	4.057760E+00	3.974050E+00
4.857830E+00	4.051740E+00	4.018240E+00
4.835930E+00	4.088040E+00	4.038160E+00
4.012010E+00	1.546310E+00	2.685030E+00
3.871220E+00	1.497360E+00	2.607210E+00
3.978220E+00	1.549020E+00	2.566170E+00
4.769910E+00	4.163130E+00	3.999290E+00
4.794090E+00	4.135560E+00	4.019390E+00
4.790340E+00	4.180430E+00	4.052830E+00
3.733330E+00	1.453960E+00	2.442950E+00
3.709250E+00	1.407380E+00	2.583770E+00
4.763470E+00	4.282230E+00	4.032870E+00
4.790040E+00	4.246430E+00	4.075360E+00
4.782660E+00	4.309790E+00	4.086710E+00
3.562750E+00	1.370530E+00	2.554830E+00
3.421580E+00	1.330350E+00	2.546210E+00
3.539420E+00	1.390220E+00	2.473360E+00
4.733130E+00	4.429840E+00	4.074790E+00
4.771080E+00	4.378790E+00	4.104430E+00
4.763120E+00	4.448250E+00	4.135120E+00
3.338560E+00	1.367030E+00	2.410830E+00
3.213010E+00	1.328760E+00	2.500590E+00
4.705520E+00	4.488600E+00	4.114250E+00
3.133930E+00	1.386380E+00	2.374460E+00
3.024280E+00	1.353730E+00	2.471720E+00
4.652530E+00	4.503290E+00	4.067980E+00
4.658400E+00	4.522670E+00	4.120670E+00
2.945430E+00	1.437890E+00	2.351720E+00
2.848220E+00	1.408030E+00	2.456350E+00
4.551230E+00	4.531610E+00	4.101010E+00
4.618980E+00	4.528770E+00	4.109180E+00
2.769750E+00	1.516640E+00	2.341100E+00
2.681130E+00	1.488540E+00	2.447400E+00
4.447890E+00	4.543430E+00	4.065850E+00
4.495230E+00	4.539350E+00	4.097180E+00
2.599620E+00	1.613670E+00	2.331640E+00
2.515370E+00	1.583950E+00	2.440180E+00
4.405910E+00	4.544730E+00	4.020910E+00
4.407690E+00	4.567200E+00	4.079100E+00
2.446680E+00	1.731040E+00	2.335510E+00
2.362160E+00	1.701090E+00	2.449110E+00
4.287610E+00	4.580880E+00	3.956670E+00
4.321910E+00	4.602310E+00	4.033080E+00
4.377500E+00	4.575870E+00	4.061200E+00
2.306580E+00	1.868910E+00	2.353880E+00
2.217830E+00	1.837570E+00	2.469790E+00
4.207510E+00	4.662740E+00	3.922180E+00
4.262700E+00	4.636820E+00	3.986900E+00
2.189760E+00	2.027380E+00	2.388430E+00
2.095100E+00	1.993570E+00	2.495410E+00
4.138790E+00	4.726530E+00	3.891070E+00
4.181970E+00	4.750340E+00	3.965540E+00
2.079880E+00	2.211160E+00	2.422020E+00
1.991270E+00	2.132700E+00	2.528950E+00
4.098590E+00	4.783630E+00	3.911700E+00
4.131540E+00	4.821160E+00	3.981350E+00
1.979670E+00	2.251250E+00	2.497290E+00
1.935810E+00	2.208960E+00	2.541080E+00
1.979340E+00	2.398730E+00	2.448300E+00
3.966970E+00	4.834570E+00	3.804750E+00
4.000050E+00	4.862850E+00	3.891690E+00
4.065860E+00	4.839110E+00	3.936770E+00
1.908350E+00	2.310470E+00	2.536520E+00
1.858840E+00	2.495450E+00	2.525010E+00
1.926270E+00	2.575800E+00	2.442410E+00
3.861930E+00	4.891990E+00	3.771160E+00
3.930880E+00	4.884670E+00	3.840770E+00
1.843960E+00	2.724010E+00	2.482890E+00
1.799100E+00	2.612870E+00	2.549650E+00
3.769160E+00	4.944050E+00	3.718780E+00
3.809710E+00	4.979740E+00	3.833360E+00
1.750740E+00	2.734500E+00	2.562560E+00
1.707150E+00	2.861250E+00	2.567060E+00
1.770880E+00	2.967760E+00	2.514310E+00
3.718200E+00	4.991910E+00	3.723400E+00
3.743390E+00	5.005240E+00	3.774080E+00
1.679180E+00	3.003140E+00	2.581170E+00
1.637470E+00	3.189220E+00	2.596750E+00
1.735200E+00	3.270270E+00	2.551820E+00
3.501750E+00	5.058370E+00	3.621460E+00
3.592310E+00	5.045230E+00	3.687030E+00
3.680950E+00	5.033940E+00	3.745100E+00
1.675570E+00	3.353400E+00	2.605750E+00
1.632140E+00	3.298910E+00	2.627080E+00
1.718580E+00	3.579380E+00	2.595720E+00
3.456800E+00	5.107140E+00	3.643750E+00
3.505620E+00	5.135630E+00	3.719300E+00
1.630210E+00	3.428440E+00	2.638560E+00
1.634280E+00	3.590150E+00	2.646860E+00
1.676590E+00	3.692640E+00	2.644770E+00
1.739500E+00	3.847310E+00	2.653300E+00
3.213610E+00	5.108430E+00	3.545320E+00
3.311510E+00	5.124680E+00	3.612610E+00
3.405190E+00	5.145520E+00	3.667830E+00
1.625890E+00	3.741090E+00	2.693580E+00
1.663330E+00	3.909920E+00	2.699840E+00
1.664480E+00	3.984520E+00	2.727760E+00
1.730760E+00	4.004860E+00	2.706780E+00
1.815030E+00	4.133130E+00	2.743920E+00
1.910850E+00	4.250620E+00	2.789250E+00
2.017380E+00	4.371470E+00	2.852490E+00
3.001390E+00	5.044500E+00	3.446420E+00
3.094210E+00	5.073130E+00	3.495300E+00
3.143170E+00	5.131970E+00	3.580240E+00
3.206490E+00	5.177350E+00	3.629580E+00
1.695030E+00	4.082110E+00	2.770130E+00
1.794500E+00	4.224770E+00	2.810960E+00
1.888900E+00	4.313200E+00	2.846980E+00
1.920620E+00	4.376450E+00	2.887490E+00
1.973340E+00	4.415950E+00	2.901960E+00
2.031190E+00	4.469470E+00	2.924990E+00
2.116740E+00	4.564300E+00	2.981310E+00
2.240790E+00	4.671870E+00	3.044640E+00
2.551920E+00	4.901260E+00	3.288300E+00
2.669790E+00	4.927680E+00	3.319050E+00
2.742030E+00	4.970300E+00	3.379100E+00
2.822170E+00	5.016520E+00	3.459030E+00
2.959580E+00	5.069160E+00	3.516000E+00
3.064880E+00	5.127780E+00	3.592170E+00
3.130830E+00	5.162280E+00	3.619480E+00
1.921050E+00	4.444700E+00	2.939490E+00
2.002450E+00	4.525400E+00	2.975610E+00
2.035290E+00	4.589700E+00	3.016810E+00
2.117030E+00	4.637970E+00	3.040440E+00
2.150620E+00	4.705210E+00	3.083510E+00
2.238860E+00	4.797650E+00	3.153800E+00
2.414470E+00	4.844550E+00	3.204840E+00
2.450300E+00	4.905980E+00	3.308200E+00
2.525630E+00	4.960100E+00	3.399450E+00
2.653880E+00	4.967160E+00	3.403270E+00
2.735360E+00	4.993600E+00	3.440380E+00
2.038940E+00	4.664320E+00	3.075650E+00
2.117460E+00	4.748740E+00	3.123970E+00
2.138430E+00	4.797010E+00	3.173370E+00
2.182920E+00	4.828460E+00	3.206530E+00
2.223590E+00	4.874710E+00	3.277540E+00
2.340880E+00	4.890310E+00	3.288700E+00
2.417090E+00	4.937700E+00	3.366530E+00
2.123220E+00	4.836760E+00	3.235690E+00
4.981510E+00	2.510820E+00	3.469560E+00
5.028910E+00	2.555310E+00	3.466970E+00
5.051170E+00	2.612800E+00	3.525040E+00
5.078620E+00	2.690600E+00	3.552910E+00
5.101510E+00	2.758680E+00	3.575000E+00
5.162590E+00	2.909490E+00	3.640930E+00
5.138690E+00	2.876310E+00	3.623480E+00
5.156070E+00	2.930230E+00	3.592750E+00
5.162230E+00	2.984580E+00	3.626260E+00
5.180160E+00	2.949100E+00	3.659600E+00
5.174860E+00	3.023920E+00	3.674120E+00
4.856050E+00	2.401300E+00	3.428580E+00
4.917540E+00	2.466550E+00	3.498230E+00
5.111200E+00	2.841120E+00	3.550380E+00
5.216890E+00	3.123390E+00	3.675260E+00
5.197590E+00	3.221500E+00	3.695910E+00
5.212210E+00	3.285040E+00	3.743180E+00
5.210610E+00	3.349350E+00	3.802660E+00
4.584780E+00	1.993940E+00	3.406960E+00
4.553390E+00	1.946770E+00	3.368720E+00
4.576360E+00	2.001680E+00	3.323720E+00
4.598610E+00	2.071890E+00	3.262500E+00
4.610550E+00	2.049490E+00	3.423080E+00
4.654860E+00	2.190030E+00	3.303460E+00
4.652400E+00	2.151100E+00	3.443530E+00
4.692540E+00	2.273040E+00	3.314680E+00
4.698440E+00	2.252530E+00	3.447330E+00
4.753790E+00	2.335210E+00	3.408520E+00
5.175190E+00	3.428250E+00	3.777750E+00
5.164230E+00	3.496510E+00	3.826410E+00
5.153100E+00	3.561640E+00	3.875230E+00
4.504010E+00	1.878560E+00	3.320900E+00
4.448500E+00	1.825670E+00	3.250340E+00
4.479560E+00	1.857330E+00	3.197470E+00
4.521430E+00	1.932520E+00	3.182810E+00
5.098730E+00	3.629020E+00	3.855150E+00
5.089810E+00	3.699530E+00	3.906630E+00
5.058150E+00	3.760720E+00	3.915540E+00
5.099970E+00	3.744390E+00	3.960750E+00
5.074510E+00	3.800170E+00	3.981610E+00
4.411590E+00	1.805820E+00	3.060630E+00
4.370150E+00	1.760810E+00	3.233650E+00
5.020460E+00	3.862880E+00	3.967140E+00
5.004380E+00	3.904840E+00	4.039850E+00
4.281950E+00	1.704330E+00	3.183750E+00
4.203470E+00	1.661270E+00	3.073050E+00
4.291180E+00	1.716970E+00	3.034220E+00
4.946290E+00	3.956160E+00	4.020230E+00
4.927300E+00	3.995710E+00	4.090710E+00
4.136020E+00	1.614870E+00	2.857020E+00
4.071620E+00	1.562380E+00	3.017320E+00
4.880300E+00	4.044110E+00	4.073810E+00
4.872330E+00	4.083010E+00	4.119970E+00
3.925470E+00	1.507220E+00	2.764260E+00
4.843350E+00	4.144430E+00	4.131380E+00
4.818640E+00	4.200720E+00	4.121770E+00
4.849010E+00	4.200310E+00	4.167570E+00
4.845820E+00	4.241990E+00	4.170560E+00
3.744280E+00	1.404820E+00	2.726410E+00
3.632170E+00	1.354710E+00	2.780980E+00
3.587260E+00	1.358590E+00	2.638430E+00
4.808800E+00	4.343210E+00	4.141130E+00
4.845800E+00	4.313010E+00	4.182760E+00
4.838820E+00	4.382360E+00	4.196150E+00
3.497320E+00	1.297560E+00	2.828170E+00
3.332900E+00	1.259960E+00	2.775350E+00
3.455500E+00	1.303680E+00	2.688010E+00
4.775260E+00	4.499710E+00	4.186190E+00
4.828710E+00	4.457890E+00	4.216050E+00
4.815180E+00	4.531930E+00	4.270410E+00
3.276100E+00	1.281640E+00	2.630370E+00
3.148340E+00	1.242650E+00	2.722940E+00
4.746810E+00	4.521240E+00	4.181500E+00
4.768740E+00	4.538950E+00	4.230450E+00
3.090800E+00	1.283620E+00	2.592590E+00
2.978290E+00	1.255900E+00	2.698460E+00
4.658450E+00	4.562280E+00	4.205130E+00
4.726820E+00	4.547830E+00	4.217650E+00
2.918530E+00	1.318510E+00	2.573420E+00
2.813310E+00	1.289670E+00	2.683820E+00
4.599460E+00	4.561120E+00	4.172270E+00
4.608670E+00	4.585390E+00	4.226510E+00
2.752020E+00	1.374230E+00	2.562710E+00
2.652840E+00	1.348360E+00	2.672720E+00
4.477700E+00	4.559030E+00	4.128910E+00
4.508630E+00	4.571360E+00	4.168900E+00
4.563230E+00	4.590120E+00	4.223500E+00
2.586880E+00	1.454930E+00	2.554750E+00
2.492640E+00	1.428050E+00	2.667050E+00
4.409910E+00	4.614880E+00	4.161770E+00
4.467210E+00	4.590670E+00	4.174930E+00
2.427260E+00	1.553870E+00	2.552490E+00
2.339800E+00	1.529530E+00	2.662950E+00
4.358970E+00	4.619240E+00	4.120500E+00
4.369530E+00	4.651880E+00	4.175030E+00
2.267340E+00	1.661790E+00	2.572320E+00
2.250260E+00	1.597730E+00	2.658950E+00
4.224220E+00	4.727070E+00	4.016980E+00
4.268890E+00	4.705350E+00	4.100710E+00
4.329630E+00	4.675740E+00	4.162170E+00
2.189060E+00	1.658220E+00	2.651910E+00
2.118870E+00	1.798480E+00	2.586820E+00
4.181810E+00	4.800370E+00	4.028490E+00
4.211700E+00	4.798510E+00	4.099810E+00
1.993350E+00	1.968830E+00	2.603030E+00
4.155330E+00	4.841470E+00	4.037880E+00
4.170670E+00	4.848320E+00	4.082760E+00
1.878830E+00	2.158180E+00	2.611870E+00
4.037820E+00	4.900670E+00	3.961100E+00
4.072760E+00	4.929540E+00	4.038030E+00
4.134860E+00	4.884540E+00	4.072110E+00
1.767860E+00	2.295390E+00	2.689470E+00
1.830570E+00	2.355400E+00	2.596660E+00
3.880360E+00	4.950040E+00	3.877530E+00
3.943610E+00	4.989100E+00	3.951110E+00
4.012520E+00	4.969240E+00	3.991350E+00
1.748300E+00	2.523880E+00	2.624200E+00
1.674020E+00	2.416680E+00	2.726180E+00
3.850190E+00	4.989660E+00	3.893420E+00
3.877420E+00	5.007210E+00	3.929720E+00
1.655490E+00	2.556510E+00	2.691940E+00
1.629440E+00	2.495810E+00	2.743330E+00
1.649260E+00	2.759500E+00	2.639110E+00
3.729050E+00	5.066670E+00	3.849000E+00
3.820180E+00	5.039490E+00	3.913120E+00
1.597250E+00	2.604050E+00	2.729910E+00
1.573900E+00	2.749160E+00	2.712480E+00
1.581410E+00	2.844930E+00	2.674720E+00
1.589210E+00	2.996960E+00	2.652270E+00
3.612800E+00	5.106570E+00	3.796600E+00
3.665150E+00	5.160950E+00	3.909840E+00
1.529240E+00	2.871400E+00	2.722000E+00
1.494630E+00	3.086390E+00	2.729580E+00
1.570210E+00	3.245030E+00	2.659680E+00
3.546990E+00	5.155840E+00	3.798250E+00
3.575460E+00	5.174610E+00	3.856300E+00
1.496930E+00	3.273760E+00	2.724650E+00
1.438160E+00	3.206060E+00	2.749050E+00
1.545300E+00	3.493950E+00	2.701230E+00
3.311250E+00	5.196980E+00	3.703710E+00
3.413070E+00	5.209390E+00	3.766720E+00
3.504030E+00	5.204240E+00	3.826100E+00
1.433220E+00	3.370820E+00	2.776190E+00
1.464480E+00	3.565760E+00	2.758040E+00
1.455490E+00	3.666550E+00	2.777090E+00
1.525670E+00	3.700960E+00	2.748860E+00
1.590390E+00	3.920280E+00	2.752370E+00
3.211930E+00	5.241540E+00	3.721590E+00
3.302720E+00	5.272070E+00	3.829070E+00
1.472770E+00	3.810680E+00	2.807240E+00
1.522140E+00	3.970680E+00	2.809820E+00
1.530400E+00	4.042150E+00	2.840320E+00
1.595770E+00	4.062680E+00	2.814110E+00
1.678400E+00	4.196140E+00	2.839510E+00
1.798350E+00	4.334100E+00	2.890940E+00
2.852940E+00	5.069590E+00	3.556370E+00
2.952090E+00	5.153790E+00	3.641420E+00
3.106890E+00	5.197300E+00	3.672490E+00
3.135540E+00	5.254760E+00	3.753000E+00
3.192490E+00	5.286000E+00	3.802830E+00
1.556240E+00	4.139590E+00	2.874430E+00
1.656510E+00	4.281620E+00	2.911020E+00
1.729740E+00	4.369960E+00	2.946040E+00
1.738010E+00	4.415130E+00	2.978040E+00
1.808990E+00	4.432850E+00	2.965200E+00
1.907320E+00	4.549370E+00	3.023860E+00
2.622020E+00	4.990700E+00	3.471960E+00
2.721990E+00	5.026660E+00	3.519000E+00
2.807960E+00	5.103460E+00	3.622360E+00
2.856600E+00	5.165860E+00	3.696770E+00
2.923400E+00	5.231110E+00	3.774930E+00
3.040620E+00	5.243930E+00	3.759060E+00
3.122530E+00	5.287200E+00	3.819990E+00
1.766650E+00	4.475230E+00	3.012590E+00
1.805720E+00	4.554140E+00	3.055630E+00
1.859610E+00	4.597400E+00	3.072420E+00
1.922140E+00	4.653470E+00	3.099390E+00
2.019360E+00	4.764990E+00	3.161400E+00
2.290890E+00	4.915580E+00	3.332330E+00
2.344640E+00	4.943330E+00	3.380590E+00
2.429270E+00	4.984670E+00	3.470810E+00
2.580580E+00	5.025430E+00	3.543090E+00
2.694220E+00	5.084170E+00	3.627090E+00
2.771370E+00	5.147210E+00	3.699570E+00
2.829690E+00	5.200950E+00	3.767920E+00
1.811740E+00	4.626370E+00	3.113310E+00
1.898870E+00	4.712770E+00	3.157520E+00
1.932930E+00	4.772740E+00	3.206160E+00
1.984740E+00	4.806870E+00	3.223590E+00
2.037890E+00	4.840600E+00	3.257500E+00
2.120450E+00	4.897130E+00	3.338360E+00
2.255300E+00	4.944630E+00	3.390720E+00
2.339050E+00	4.972170E+00	3.445130E+00
1.949380E+00	4.829020E+00	3.276490E+00
2.026290E+00	4.875320E+00	3.316240E+00
5.013930E+00	2.554980E+00	3.545380E+00
5.060500E+00	2.653220E+00	3.615560E+00
5.024540E+00	2.594990E+00	3.631420E+00
5.097920E+00	2.716890E+00	3.665330E+00
5.121870E+00	2.810660E+00	3.638940E+00
5.131380E+00	2.787460E+00	3.717170E+00
5.160230E+00	2.876980E+00	3.704670E+00
5.206830E+00	2.971310E+00	3.748550E+00
5.211450E+00	3.057560E+00	3.741920E+00
5.222410E+00	3.035690E+00	3.807330E+00
5.259450E+00	3.110850E+00	3.803130E+00
4.815530E+00	2.380370E+00	3.650150E+00
4.783340E+00	2.357430E+00	3.629780E+00
4.810360E+00	2.369890E+00	3.552520E+00
4.867790E+00	2.428130E+00	3.608770E+00
4.946100E+00	2.518520E+00	3.634950E+00
5.225890E+00	3.199390E+00	3.773030E+00
5.236850E+00	3.276300E+00	3.829980E+00
5.245310E+00	3.335390E+00	3.870330E+00
4.528780E+00	1.902660E+00	3.612020E+00
4.498340E+00	1.866770E+00	3.574150E+00
4.523960E+00	1.897860E+00	3.480010E+00
4.575130E+00	1.984410E+00	3.541800E+00
4.635890E+00	2.094550E+00	3.581130E+00
4.690330E+00	2.206570E+00	3.623910E+00
4.742600E+00	2.315620E+00	3.585360E+00
5.213420E+00	3.419140E+00	3.884600E+00
5.192930E+00	3.505710E+00	3.897660E+00
5.194250E+00	3.550090E+00	3.939110E+00
4.443970E+00	1.825060E+00	3.484720E+00
5.168000E+00	3.625110E+00	3.956510E+00
5.135370E+00	3.701010E+00	3.978600E+00
5.127980E+00	3.743990E+00	4.025570E+00
5.112970E+00	3.794510E+00	4.079430E+00
4.347220E+00	1.746060E+00	3.434410E+00
4.290130E+00	1.707900E+00	3.417470E+00
4.304940E+00	1.717310E+00	3.307320E+00
5.061200E+00	3.851910E+00	4.056000E+00
5.042070E+00	3.899220E+00	4.125120E+00
4.204130E+00	1.666070E+00	3.326420E+00
4.981660E+00	3.946340E+00	4.107830E+00
4.968550E+00	3.987740E+00	4.158460E+00
4.065710E+00	1.558760E+00	3.243520E+00
3.960080E+00	1.505030E+00	3.185340E+00
4.000340E+00	1.523030E+00	3.087690E+00
4.933350E+00	4.049260E+00	4.178250E+00
4.893710E+00	4.101900E+00	4.173550E+00
4.924420E+00	4.097780E+00	4.215880E+00
4.908130E+00	4.136980E+00	4.222930E+00
3.857280E+00	1.458490E+00	2.952820E+00
3.823220E+00	1.431260E+00	3.199040E+00
4.897480E+00	4.213370E+00	4.241320E+00
4.883120E+00	4.274330E+00	4.229210E+00
4.909950E+00	4.271210E+00	4.275640E+00
4.906030E+00	4.312610E+00	4.279000E+00
3.686290E+00	1.353580E+00	3.150060E+00
3.594420E+00	1.325890E+00	3.090720E+00
3.647310E+00	1.347880E+00	2.976780E+00
4.868170E+00	4.422720E+00	4.249830E+00
4.896550E+00	4.383750E+00	4.293120E+00
4.882790E+00	4.457010E+00	4.304130E+00
3.434470E+00	1.264390E+00	3.000790E+00
4.845800E+00	4.544700E+00	4.313110E+00
4.859750E+00	4.517680E+00	4.315490E+00
4.852320E+00	4.548530E+00	4.341930E+00
3.208160E+00	1.218270E+00	2.872870E+00
4.756170E+00	4.571310E+00	4.323530E+00
4.824410E+00	4.557900E+00	4.339550E+00
3.028760E+00	1.210320E+00	2.826830E+00
4.704340E+00	4.579470E+00	4.278930E+00
4.706350E+00	4.594580E+00	4.336420E+00
2.862450E+00	1.228890E+00	2.807130E+00
4.607150E+00	4.611820E+00	4.311910E+00
4.669260E+00	4.600550E+00	4.323260E+00
2.704340E+00	1.268350E+00	2.795000E+00
4.500720E+00	4.629320E+00	4.280870E+00
4.550710E+00	4.624080E+00	4.309420E+00
2.546290E+00	1.327960E+00	2.788450E+00
4.455690E+00	4.633350E+00	4.237270E+00
4.460290E+00	4.656350E+00	4.293970E+00
2.388030E+00	1.417230E+00	2.786190E+00
4.376070E+00	4.705480E+00	4.259020E+00
4.430370E+00	4.670650E+00	4.277070E+00
2.210950E+00	1.552410E+00	2.760070E+00
4.292830E+00	4.743540E+00	4.190780E+00
4.322450E+00	4.743240E+00	4.242530E+00
2.051510E+00	1.665970E+00	2.795550E+00
2.113820E+00	1.695290E+00	2.696830E+00
4.247660E+00	4.806520E+00	4.182160E+00
2.013560E+00	1.808600E+00	2.695830E+00
1.936780E+00	1.782920E+00	2.790160E+00
4.176880E+00	4.915700E+00	4.175470E+00
1.894820E+00	1.939570E+00	2.715780E+00
1.816300E+00	1.851720E+00	2.862400E+00
4.114160E+00	4.945260E+00	4.120290E+00
4.123340E+00	4.983300E+00	4.165460E+00
1.786680E+00	2.085410E+00	2.756350E+00
1.699580E+00	2.039970E+00	2.873080E+00
3.980290E+00	5.030330E+00	4.026910E+00
4.011040E+00	5.057960E+00	4.110090E+00
4.081170E+00	5.008680E+00	4.143030E+00
1.686140E+00	2.238730E+00	2.794330E+00
1.606510E+00	2.196050E+00	2.891710E+00
3.868940E+00	5.080810E+00	3.999400E+00
3.939830E+00	5.082150E+00	4.064770E+00
1.592970E+00	2.414750E+00	2.811510E+00
1.557730E+00	2.303490E+00	2.903790E+00
3.769680E+00	5.134270E+00	3.957670E+00
3.810720E+00	5.172710E+00	4.073010E+00
1.513700E+00	2.419810E+00	2.908860E+00
1.443820E+00	2.575200E+00	2.925570E+00
1.512520E+00	2.657840E+00	2.804720E+00
3.717610E+00	5.181740E+00	3.967200E+00
3.744710E+00	5.197590E+00	4.020160E+00
1.425760E+00	2.746750E+00	2.867120E+00
1.370560E+00	2.715760E+00	2.950980E+00
1.443790E+00	2.893800E+00	2.795080E+00
3.563930E+00	5.255570E+00	3.948670E+00
3.680190E+00	5.220760E+00	3.999500E+00
1.354720E+00	2.888650E+00	2.873580E+00
1.290830E+00	2.855870E+00	2.965260E+00
1.369360E+00	3.121890E+00	2.807140E+00
3.429830E+00	5.272070E+00	3.877560E+00
3.458360E+00	5.316300E+00	3.962810E+00
1.284410E+00	3.011240E+00	2.908900E+00
1.243050E+00	2.951950E+00	2.970150E+00
1.256980E+00	3.178760E+00	2.881780E+00
1.322360E+00	3.346320E+00	2.844900E+00
1.375430E+00	3.593280E+00	2.810240E+00
3.360900E+00	5.299900E+00	3.895440E+00
3.392480E+00	5.319560E+00	3.941370E+00
1.216940E+00	3.067460E+00	2.963990E+00
1.192700E+00	3.219940E+00	2.941600E+00
1.243970E+00	3.326050E+00	2.907350E+00
1.264370E+00	3.491110E+00	2.882810E+00
1.293610E+00	3.651090E+00	2.877350E+00
1.364510E+00	3.793170E+00	2.864560E+00
1.443000E+00	3.988390E+00	2.859590E+00
3.187790E+00	5.342980E+00	3.909570E+00
3.317880E+00	5.331690E+00	3.935240E+00
1.174290E+00	3.403530E+00	2.972230E+00
1.214960E+00	3.613250E+00	2.937050E+00
1.273480E+00	3.765420E+00	2.927060E+00
1.326610E+00	3.926140E+00	2.912660E+00
1.384140E+00	4.037030E+00	2.924350E+00
1.392130E+00	4.098520E+00	2.954310E+00
1.454870E+00	4.119040E+00	2.923570E+00
1.538870E+00	4.242820E+00	2.947830E+00
1.654030E+00	4.380930E+00	2.991100E+00
2.992680E+00	5.273840E+00	3.815880E+00
3.059170E+00	5.308170E+00	3.866620E+00
3.092330E+00	5.352790E+00	3.938380E+00
1.412270E+00	4.187670E+00	2.984480E+00
1.517890E+00	4.322630E+00	3.022350E+00
1.593970E+00	4.420340E+00	3.052560E+00
1.600200E+00	4.469050E+00	3.084220E+00
1.692990E+00	4.508960E+00	3.068750E+00
2.466730E+00	5.061260E+00	3.614000E+00
2.596020E+00	5.089030E+00	3.652970E+00
2.678200E+00	5.139550E+00	3.727560E+00
2.756740E+00	5.200320E+00	3.798480E+00
2.833990E+00	5.281250E+00	3.885650E+00
2.958310E+00	5.313070E+00	3.887740E+00
3.033440E+00	5.354530E+00	3.942950E+00
1.611910E+00	4.525690E+00	3.120170E+00
1.631760E+00	4.585630E+00	3.161210E+00
1.702220E+00	4.608160E+00	3.142420E+00
1.810110E+00	4.731540E+00	3.216430E+00
2.161210E+00	4.979780E+00	3.482220E+00
2.327020E+00	5.009670E+00	3.530520E+00
2.364040E+00	5.066760E+00	3.637850E+00
2.417820E+00	5.108540E+00	3.710600E+00
2.551020E+00	5.142830E+00	3.747860E+00
2.664620E+00	5.204900E+00	3.832300E+00
2.734780E+00	5.262320E+00	3.882830E+00
1.665890E+00	4.651430E+00	3.205720E+00
1.713190E+00	4.732900E+00	3.264800E+00
1.772210E+00	4.780200E+00	3.283670E+00
1.850880E+00	4.832270E+00	3.322200E+00
1.995540E+00	4.915180E+00	3.391720E+00
2.054090E+00	4.986530E+00	3.506310E+00
2.114240E+00	5.028880E+00	3.581640E+00
2.253170E+00	5.059460E+00	3.621180E+00
2.338090E+00	5.093020E+00	3.684550E+00
1.725590E+00	4.809480E+00	3.339420E+00
1.854730E+00	4.908810E+00	3.430350E+00
1.969320E+00	4.978580E+00	3.508180E+00
2.035840E+00	5.012670E+00	3.557360E+00
5.057210E+00	2.643400E+00	3.693610E+00
5.117190E+00	2.732300E+00	3.770960E+00
5.072610E+00	2.668040E+00	3.779860E+00
5.146350E+00	2.797640E+00	3.804840E+00
5.186580E+00	2.888360E+00	3.825470E+00
5.247640E+00	2.962890E+00	3.850940E+00
5.261350E+00	3.041610E+00	3.882970E+00
5.319330E+00	3.110620E+00	3.912010E+00
4.592750E+00	2.004840E+00	3.853390E+00
4.575430E+00	1.978690E+00	3.812350E+00
4.607020E+00	2.023390E+00	3.729660E+00
4.658920E+00	2.119110E+00	3.722450E+00
4.628510E+00	2.064970E+00	3.846590E+00
4.684660E+00	2.175370E+00	3.736370E+00
4.669480E+00	2.143510E+00	3.834050E+00
4.700920E+00	2.215920E+00	3.783190E+00
4.777120E+00	2.340300E+00	3.722130E+00
4.835600E+00	2.389790E+00	3.729580E+00
4.882770E+00	2.445260E+00	3.767490E+00
4.929480E+00	2.517510E+00	3.810540E+00
5.010570E+00	2.586450E+00	3.768510E+00
5.273120E+00	3.193340E+00	3.872070E+00
5.287020E+00	3.281000E+00	3.921870E+00
5.272130E+00	3.351760E+00	3.926920E+00
5.302850E+00	3.327210E+00	3.977600E+00
5.278010E+00	3.395890E+00	3.996340E+00
4.476600E+00	1.852650E+00	3.721450E+00
4.543390E+00	1.936650E+00	3.757220E+00
4.728110E+00	2.277040E+00	3.710500E+00
5.230440E+00	3.492130E+00	3.973720E+00
5.212660E+00	3.559940E+00	3.996690E+00
5.237070E+00	3.530720E+00	4.044370E+00
5.218700E+00	3.597730E+00	4.066590E+00
4.394080E+00	1.790020E+00	3.723530E+00
4.338800E+00	1.748410E+00	3.712280E+00
4.360980E+00	1.765550E+00	3.593890E+00
5.176090E+00	3.679540E+00	4.044490E+00
5.165790E+00	3.735350E+00	4.104920E+00
5.156950E+00	3.790810E+00	4.161620E+00
4.274460E+00	1.706070E+00	3.630000E+00
5.102500E+00	3.847360E+00	4.140350E+00
5.088190E+00	3.895870E+00	4.207240E+00
4.153920E+00	1.646760E+00	3.596200E+00
4.084290E+00	1.590650E+00	3.578090E+00
4.105340E+00	1.596680E+00	3.438480E+00
5.023770E+00	3.951930E+00	4.195930E+00
4.988420E+00	4.002430E+00	4.212110E+00
5.024560E+00	3.986480E+00	4.259450E+00
4.994650E+00	4.033220E+00	4.265470E+00
3.990220E+00	1.520890E+00	3.477120E+00
[truncated: 21,888 more rows]
