# Supplementary material for: A New MRI-Based Model of Heart Function with Coupled Hemodynamics and Application to Normal and Diseased Canine Left Ventricles
Source: Front Bioeng Biotechnol. 2015 Sep 23;3:140. doi: 10.3389/fbioe.2015.00140 (PMC4585083; doi:10.3389/fbioe.2015.00140)
Supplement: Supplementary file 7 [file Data_Sheet_7.ZIP › Case3_HF_SR_Systole/nodes/case3_systole_time_0.4400.csv]

4.197840E+00	3.645050E+00	2.344080E+00
4.139720E+00	3.627280E+00	2.269750E+00
4.166630E+00	3.676550E+00	2.340650E+00
4.160760E+00	3.722710E+00	2.380070E+00
4.220270E+00	3.694800E+00	2.421500E+00
4.184880E+00	3.759670E+00	2.452100E+00
4.109800E+00	3.708920E+00	2.317310E+00
4.047410E+00	3.694320E+00	2.231650E+00
4.110890E+00	3.782270E+00	2.400850E+00
4.097870E+00	3.854750E+00	2.458580E+00
4.154760E+00	3.816980E+00	2.503440E+00
4.123810E+00	3.860770E+00	2.518340E+00
4.045480E+00	3.767010E+00	2.298310E+00
4.003020E+00	3.743080E+00	2.232000E+00
4.026220E+00	3.856200E+00	2.375000E+00
4.064930E+00	3.887250E+00	2.443390E+00
4.083260E+00	3.898900E+00	2.502540E+00
3.974490E+00	3.794310E+00	2.268000E+00
3.950580E+00	3.848710E+00	2.315580E+00
3.966340E+00	3.879230E+00	2.350190E+00
3.972320E+00	3.907190E+00	2.383920E+00
4.035090E+00	3.909720E+00	2.434430E+00
3.925320E+00	3.880310E+00	2.330780E+00
4.417630E+00	3.375630E+00	2.358630E+00
4.373700E+00	3.352960E+00	2.259300E+00
4.380550E+00	3.424790E+00	2.347160E+00
4.364080E+00	3.501560E+00	2.416500E+00
4.433600E+00	3.422510E+00	2.425960E+00
4.354600E+00	3.589790E+00	2.527060E+00
4.433090E+00	3.498310E+00	2.539770E+00
4.353680E+00	3.663460E+00	2.620870E+00
4.440020E+00	3.598790E+00	2.668590E+00
4.391920E+00	3.679790E+00	2.710340E+00
4.306290E+00	3.464580E+00	2.279090E+00
4.278580E+00	3.398570E+00	2.151010E+00
4.257200E+00	3.590910E+00	2.370470E+00
4.291400E+00	3.673100E+00	2.522490E+00
4.309840E+00	3.709370E+00	2.602560E+00
4.337920E+00	3.728010E+00	2.686140E+00
4.198450E+00	3.394960E+00	2.077880E+00
4.125960E+00	3.361880E+00	1.969330E+00
4.137200E+00	3.434730E+00	2.063380E+00
4.174070E+00	3.497690E+00	2.173240E+00
4.243190E+00	3.765010E+00	2.584710E+00
4.234070E+00	3.826510E+00	2.691490E+00
4.303400E+00	3.784400E+00	2.747220E+00
4.260450E+00	3.833160E+00	2.779740E+00
4.073530E+00	3.468310E+00	2.036040E+00
4.033460E+00	3.413770E+00	1.935180E+00
4.029940E+00	3.589090E+00	2.128610E+00
4.148930E+00	3.859860E+00	2.607170E+00
4.201280E+00	3.872790E+00	2.736900E+00
3.965660E+00	3.482550E+00	1.975710E+00
3.884530E+00	3.611150E+00	2.060480E+00
3.945410E+00	3.706720E+00	2.183450E+00
4.083540E+00	3.934330E+00	2.581330E+00
4.134950E+00	3.934410E+00	2.698030E+00
3.859920E+00	3.714670E+00	2.135810E+00
3.826230E+00	3.680790E+00	2.073920E+00
3.879620E+00	3.822910E+00	2.242840E+00
4.007630E+00	3.952600E+00	2.473590E+00
4.038690E+00	4.010810E+00	2.622870E+00
4.072560E+00	4.026520E+00	2.715880E+00
4.113400E+00	3.989280E+00	2.759170E+00
4.083370E+00	4.036520E+00	2.788320E+00
3.797820E+00	3.753420E+00	2.111650E+00
3.770280E+00	3.859740E+00	2.189950E+00
3.830960E+00	3.896590E+00	2.258180E+00
3.884750E+00	3.931160E+00	2.347750E+00
3.919860E+00	4.010650E+00	2.473620E+00
3.931050E+00	4.062450E+00	2.567370E+00
3.986080E+00	4.070070E+00	2.643990E+00
4.038560E+00	4.057080E+00	2.706130E+00
3.791090E+00	3.943790E+00	2.262090E+00
3.732690E+00	3.920710E+00	2.215980E+00
3.811660E+00	4.022140E+00	2.350140E+00
3.847840E+00	4.088710E+00	2.472550E+00
3.889980E+00	4.101620E+00	2.554380E+00
3.922360E+00	4.110400E+00	2.636240E+00
3.725920E+00	3.981210E+00	2.254400E+00
3.733830E+00	4.045850E+00	2.319860E+00
3.777810E+00	4.079440E+00	2.386390E+00
3.779940E+00	4.116000E+00	2.426680E+00
3.796490E+00	4.144920E+00	2.479200E+00
3.857340E+00	4.138420E+00	2.553430E+00
3.722140E+00	4.097570E+00	2.384070E+00
3.754710E+00	4.135740E+00	2.436260E+00
4.672790E+00	3.429440E+00	2.738970E+00
4.638000E+00	3.393880E+00	2.666990E+00
4.626000E+00	3.455210E+00	2.694250E+00
4.623760E+00	3.500170E+00	2.746270E+00
4.577760E+00	3.250680E+00	2.441050E+00
4.554470E+00	3.189910E+00	2.351040E+00
4.483760E+00	3.315380E+00	2.398230E+00
4.496720E+00	3.411220E+00	2.511590E+00
4.580960E+00	3.332700E+00	2.548370E+00
4.550290E+00	3.487320E+00	2.649600E+00
4.518480E+00	3.572860E+00	2.706880E+00
4.566380E+00	3.570380E+00	2.758790E+00
4.506130E+00	3.617380E+00	2.760450E+00
4.511440E+00	3.136350E+00	2.254200E+00
4.465670E+00	3.110800E+00	2.119270E+00
4.450420E+00	3.229590E+00	2.237050E+00
4.383960E+00	3.721310E+00	2.772440E+00
4.444460E+00	3.675450E+00	2.794350E+00
4.412170E+00	3.722790E+00	2.829810E+00
4.384590E+00	3.099320E+00	1.962680E+00
4.300670E+00	3.052780E+00	1.821850E+00
4.299610E+00	3.164960E+00	1.918220E+00
4.314620E+00	3.262030E+00	2.042590E+00
4.349620E+00	3.750210E+00	2.761490E+00
4.369530E+00	3.755740E+00	2.833050E+00
4.182950E+00	3.223370E+00	1.869510E+00
4.117820E+00	3.137840E+00	1.727920E+00
4.247500E+00	3.865250E+00	2.838610E+00
4.321480E+00	3.811480E+00	2.880960E+00
4.287630E+00	3.864810E+00	2.922130E+00
4.001030E+00	3.144460E+00	1.675790E+00
3.901590E+00	3.112300E+00	1.585860E+00
3.919260E+00	3.207370E+00	1.682630E+00
3.973050E+00	3.311280E+00	1.800590E+00
4.190070E+00	3.913200E+00	2.801540E+00
4.237950E+00	3.904670E+00	2.894840E+00
3.837540E+00	3.253970E+00	1.661950E+00
3.798390E+00	3.199550E+00	1.566740E+00
3.789740E+00	3.387410E+00	1.746990E+00
3.838180E+00	3.493980E+00	1.906630E+00
4.154400E+00	3.949380E+00	2.777710E+00
4.177210E+00	3.955410E+00	2.856310E+00
3.726960E+00	3.282400E+00	1.613160E+00
3.651550E+00	3.435460E+00	1.726220E+00
3.735650E+00	3.505080E+00	1.835220E+00
3.763520E+00	3.634520E+00	1.986800E+00
4.104070E+00	4.033940E+00	2.848350E+00
4.128480E+00	4.008590E+00	2.861920E+00
4.115890E+00	4.034460E+00	2.881870E+00
3.660020E+00	3.568180E+00	1.845020E+00
3.597750E+00	3.523580E+00	1.771940E+00
3.651040E+00	3.678520E+00	1.960780E+00
3.706450E+00	3.766340E+00	2.070160E+00
3.988310E+00	4.097870E+00	2.703120E+00
4.039300E+00	4.082180E+00	2.781080E+00
4.088250E+00	4.053640E+00	2.857630E+00
3.582360E+00	3.617520E+00	1.828780E+00
3.581290E+00	3.714500E+00	1.944940E+00
3.633600E+00	3.781460E+00	2.022570E+00
3.662420E+00	3.896670E+00	2.155610E+00
3.954400E+00	4.123610E+00	2.700830E+00
3.976270E+00	4.131090E+00	2.769510E+00
3.572640E+00	3.821910E+00	2.012670E+00
3.581620E+00	3.920630E+00	2.113620E+00
3.614810E+00	3.968220E+00	2.178060E+00
3.658280E+00	4.033990E+00	2.256570E+00
3.804210E+00	4.182500E+00	2.559670E+00
3.870180E+00	4.167840E+00	2.651210E+00
3.924650E+00	4.146310E+00	2.705000E+00
3.567280E+00	4.007510E+00	2.191580E+00
3.608550E+00	4.087350E+00	2.279330E+00
3.611030E+00	4.124660E+00	2.338590E+00
3.656200E+00	4.113420E+00	2.361670E+00
3.723870E+00	4.160870E+00	2.467890E+00
3.751120E+00	4.207860E+00	2.569850E+00
3.807330E+00	4.228010E+00	2.676730E+00
3.630930E+00	4.167870E+00	2.421530E+00
3.689850E+00	4.216270E+00	2.530210E+00
3.730530E+00	4.237580E+00	2.625460E+00
4.767290E+00	3.331980E+00	2.764160E+00
4.758110E+00	3.278910E+00	2.724150E+00
4.705690E+00	3.349780E+00	2.726620E+00
4.747220E+00	3.393200E+00	2.790820E+00
4.721840E+00	3.005570E+00	2.491830E+00
4.687640E+00	2.951080E+00	2.403450E+00
4.682040E+00	3.041580E+00	2.448880E+00
4.642530E+00	3.172570E+00	2.497760E+00
4.730680E+00	3.076710E+00	2.557820E+00
4.676150E+00	3.287130E+00	2.644840E+00
4.737680E+00	3.189250E+00	2.646400E+00
4.630270E+00	3.560120E+00	2.834000E+00
4.694880E+00	3.482250E+00	2.820140E+00
4.637420E+00	3.600700E+00	2.893790E+00
4.706150E+00	3.558850E+00	2.928260E+00
4.653010E+00	3.636300E+00	2.958960E+00
4.648760E+00	2.900090E+00	2.272470E+00
4.627150E+00	2.826650E+00	2.134750E+00
4.602790E+00	2.917110E+00	2.169920E+00
4.600510E+00	3.037660E+00	2.287700E+00
4.560270E+00	3.647670E+00	2.874240E+00
4.542790E+00	3.719310E+00	2.961090E+00
4.620640E+00	3.697160E+00	3.003940E+00
4.576920E+00	3.743200E+00	3.029840E+00
4.557940E+00	2.767510E+00	1.964500E+00
4.483950E+00	2.687600E+00	1.818670E+00
4.499850E+00	2.798420E+00	1.868170E+00
4.507560E+00	2.923810E+00	1.990220E+00
4.450590E+00	3.730700E+00	2.902530E+00
4.505900E+00	3.763160E+00	3.001620E+00
4.393620E+00	2.853330E+00	1.776220E+00
4.309010E+00	2.748910E+00	1.655670E+00
4.386950E+00	3.773140E+00	2.902830E+00
4.414150E+00	3.795600E+00	2.980440E+00
4.179950E+00	2.739670E+00	1.542130E+00
4.051920E+00	2.696480E+00	1.467430E+00
4.084390E+00	2.817080E+00	1.501360E+00
4.139470E+00	2.939160E+00	1.595460E+00
4.291600E+00	3.900320E+00	2.974970E+00
4.347750E+00	3.858740E+00	3.001570E+00
4.329640E+00	3.899750E+00	3.031270E+00
3.947490E+00	2.915440E+00	1.496450E+00
3.824440E+00	2.830920E+00	1.387400E+00
4.239810E+00	3.944800E+00	2.951910E+00
4.299500E+00	3.936500E+00	3.030360E+00
3.737360E+00	3.091780E+00	1.507370E+00
3.622930E+00	2.972900E+00	1.415770E+00
4.185030E+00	3.986550E+00	2.928880E+00
4.236520E+00	3.987050E+00	3.009900E+00
3.569780E+00	3.151290E+00	1.501460E+00
3.467610E+00	3.092440E+00	1.461400E+00
3.600030E+00	3.298440E+00	1.578660E+00
4.140110E+00	4.038740E+00	2.952570E+00
3.472180E+00	3.269540E+00	1.542790E+00
3.360200E+00	3.227950E+00	1.523460E+00
3.511860E+00	3.468690E+00	1.696260E+00
4.052940E+00	4.102930E+00	2.880360E+00
4.096870E+00	4.100890E+00	2.973840E+00
3.384460E+00	3.379550E+00	1.593210E+00
3.314110E+00	3.310060E+00	1.572750E+00
3.387930E+00	3.519080E+00	1.718090E+00
3.484410E+00	3.685020E+00	1.862130E+00
3.981490E+00	4.166830E+00	2.864350E+00
4.045650E+00	4.156020E+00	2.948260E+00
3.298020E+00	3.415280E+00	1.626870E+00
3.308120E+00	3.533710E+00	1.731700E+00
3.373600E+00	3.641070E+00	1.790240E+00
3.389710E+00	3.753330E+00	1.901690E+00
3.488160E+00	3.885350E+00	2.030530E+00
3.900300E+00	4.197550E+00	2.777320E+00
3.939890E+00	4.203440E+00	2.866940E+00
3.976660E+00	4.218160E+00	2.944180E+00
3.300090E+00	3.659220E+00	1.805800E+00
3.320890E+00	3.777130E+00	1.915940E+00
3.387680E+00	3.855020E+00	1.976010E+00
3.420840E+00	3.944010E+00	2.057340E+00
3.481780E+00	4.004830E+00	2.174210E+00
3.550340E+00	4.112210E+00	2.297470E+00
3.842300E+00	4.245140E+00	2.760040E+00
3.852400E+00	4.266170E+00	2.836070E+00
3.908470E+00	4.238380E+00	2.883880E+00
3.326570E+00	3.903620E+00	2.000100E+00
3.403420E+00	4.014010E+00	2.150090E+00
3.465500E+00	4.080210E+00	2.233610E+00
3.487120E+00	4.132660E+00	2.304880E+00
3.521740E+00	4.151810E+00	2.358060E+00
3.561880E+00	4.186130E+00	2.418100E+00
3.623990E+00	4.236200E+00	2.507830E+00
3.674100E+00	4.256800E+00	2.615560E+00
3.729350E+00	4.282780E+00	2.714130E+00
3.799160E+00	4.277340E+00	2.765690E+00
3.487180E+00	4.181500E+00	2.396190E+00
3.550610E+00	4.250110E+00	2.497430E+00
3.612770E+00	4.284010E+00	2.596740E+00
3.659360E+00	4.298940E+00	2.674590E+00
4.839780E+00	2.918360E+00	2.612390E+00
4.811910E+00	2.842780E+00	2.520740E+00
4.772120E+00	2.963580E+00	2.546710E+00
4.802160E+00	3.098250E+00	2.661180E+00
4.855390E+00	3.006430E+00	2.678000E+00
4.810220E+00	3.207010E+00	2.723140E+00
4.866740E+00	3.137450E+00	2.756270E+00
4.831940E+00	3.305870E+00	2.817310E+00
4.784750E+00	3.458640E+00	2.889150E+00
4.861770E+00	3.410100E+00	2.921860E+00
4.782500E+00	3.528400E+00	2.954890E+00
4.855380E+00	3.503920E+00	2.993540E+00
4.790660E+00	3.575530E+00	3.011310E+00
4.747420E+00	2.772450E+00	2.431030E+00
4.704270E+00	2.703130E+00	2.329320E+00
4.711490E+00	2.818830E+00	2.348800E+00
4.673890E+00	3.667080E+00	3.021610E+00
4.737130E+00	3.635890E+00	3.048070E+00
4.689600E+00	3.691000E+00	3.085870E+00
4.675800E+00	2.624880E+00	2.203020E+00
4.636650E+00	2.548730E+00	2.066340E+00
4.636820E+00	2.673470E+00	2.084890E+00
4.560280E+00	3.776890E+00	3.081220E+00
4.643320E+00	3.742720E+00	3.116670E+00
4.603820E+00	3.789340E+00	3.151070E+00
4.554840E+00	2.478030E+00	1.942770E+00
4.461930E+00	2.421230E+00	1.800130E+00
4.533280E+00	2.544460E+00	1.872140E+00
4.490090E+00	3.800320E+00	3.057740E+00
4.533430E+00	3.820300E+00	3.137980E+00
4.310960E+00	2.575180E+00	1.629430E+00
4.260350E+00	2.417720E+00	1.610210E+00
4.434940E+00	3.842220E+00	3.087930E+00
4.435380E+00	3.878820E+00	3.131830E+00
4.488660E+00	3.871120E+00	3.164580E+00
4.451980E+00	3.907860E+00	3.165290E+00
4.154260E+00	2.373660E+00	1.525060E+00
4.007290E+00	2.436030E+00	1.453560E+00
4.112200E+00	2.504150E+00	1.491380E+00
4.376870E+00	3.910550E+00	3.104020E+00
4.375110E+00	3.979960E+00	3.157810E+00
4.440770E+00	3.958330E+00	3.185910E+00
4.424260E+00	3.997410E+00	3.198840E+00
3.917660E+00	2.600500E+00	1.375280E+00
3.831950E+00	2.445540E+00	1.320270E+00
4.307210E+00	3.976720E+00	3.094500E+00
4.318100E+00	4.022000E+00	3.154500E+00
4.389490E+00	4.027110E+00	3.205450E+00
3.711130E+00	2.726200E+00	1.333870E+00
3.574330E+00	2.657480E+00	1.328210E+00
4.231930E+00	4.034510E+00	3.093310E+00
4.281710E+00	4.051190E+00	3.157260E+00
4.327970E+00	4.077740E+00	3.215840E+00
3.501920E+00	2.891260E+00	1.392460E+00
3.374050E+00	2.830170E+00	1.393270E+00
4.144940E+00	4.077870E+00	3.053110E+00
4.191260E+00	4.080780E+00	3.124860E+00
4.248620E+00	4.077950E+00	3.168980E+00
3.343160E+00	3.052460E+00	1.445850E+00
3.227680E+00	2.995840E+00	1.471260E+00
4.096360E+00	4.138390E+00	3.032070E+00
4.142770E+00	4.122110E+00	3.113960E+00
3.241840E+00	3.233790E+00	1.556510E+00
3.136190E+00	3.125660E+00	1.557040E+00
4.046530E+00	4.199610E+00	3.014200E+00
4.095740E+00	4.182730E+00	3.096490E+00
3.141700E+00	3.270010E+00	1.592290E+00
3.096150E+00	3.207820E+00	1.592530E+00
3.204150E+00	3.461280E+00	1.706610E+00
4.007410E+00	4.234660E+00	3.012350E+00
4.039900E+00	4.247820E+00	3.088490E+00
3.096550E+00	3.311810E+00	1.650190E+00
3.114710E+00	3.458030E+00	1.740760E+00
3.155690E+00	3.556490E+00	1.782990E+00
3.214380E+00	3.717530E+00	1.879050E+00
3.880240E+00	4.275300E+00	2.901500E+00
3.913540E+00	4.286750E+00	2.967240E+00
3.972750E+00	4.266510E+00	3.021700E+00
3.105180E+00	3.584060E+00	1.816160E+00
3.124630E+00	3.728820E+00	1.912270E+00
3.169620E+00	3.802700E+00	1.953630E+00
3.224540E+00	3.899540E+00	1.998460E+00
3.314010E+00	4.012510E+00	2.133580E+00
3.404700E+00	4.123610E+00	2.254200E+00
3.762770E+00	4.303410E+00	2.780890E+00
3.787020E+00	4.322220E+00	2.844580E+00
3.851440E+00	4.314520E+00	2.914370E+00
3.119640E+00	3.861950E+00	1.988690E+00
3.211820E+00	4.001870E+00	2.113950E+00
3.296810E+00	4.106280E+00	2.223130E+00
3.354620E+00	4.163450E+00	2.309010E+00
3.360850E+00	4.191680E+00	2.368370E+00
3.410590E+00	4.191230E+00	2.379750E+00
3.464280E+00	4.257580E+00	2.480930E+00
3.536850E+00	4.314100E+00	2.602880E+00
3.613880E+00	4.326210E+00	2.666130E+00
3.661450E+00	4.350070E+00	2.741760E+00
3.729770E+00	4.327920E+00	2.795170E+00
3.379480E+00	4.233730E+00	2.430170E+00
3.411540E+00	4.292560E+00	2.499880E+00
3.462140E+00	4.313860E+00	2.554130E+00
3.479220E+00	4.344160E+00	2.613290E+00
3.516330E+00	4.375060E+00	2.671110E+00
3.585210E+00	4.365700E+00	2.692170E+00
3.418930E+00	4.341880E+00	2.578050E+00
3.464240E+00	4.370190E+00	2.638860E+00
4.937410E+00	2.999930E+00	2.840210E+00
4.930830E+00	2.938620E+00	2.796030E+00
4.917430E+00	3.031500E+00	2.783780E+00
4.906840E+00	3.183500E+00	2.858330E+00
4.949490E+00	3.077780E+00	2.883400E+00
4.905090E+00	3.318410E+00	2.929870E+00
4.952620E+00	3.211970E+00	2.955560E+00
4.910470E+00	3.421660E+00	2.989720E+00
4.968110E+00	3.338640E+00	3.034110E+00
4.911060E+00	3.474960E+00	3.027750E+00
4.940500E+00	3.440020E+00	3.049950E+00
4.915610E+00	3.508040E+00	3.093010E+00
4.845800E+00	2.762800E+00	2.602290E+00
4.812420E+00	2.671500E+00	2.512650E+00
4.786510E+00	2.746460E+00	2.496480E+00
4.885860E+00	2.870590E+00	2.668710E+00
4.802000E+00	3.609200E+00	3.068580E+00
4.849560E+00	3.574270E+00	3.084230E+00
4.819050E+00	3.630310E+00	3.131570E+00
4.747320E+00	2.600630E+00	2.427000E+00
4.685180E+00	2.529300E+00	2.325730E+00
4.709860E+00	2.608230E+00	2.318270E+00
4.703010E+00	3.716580E+00	3.145230E+00
4.763410E+00	3.689390E+00	3.174260E+00
4.718180E+00	3.744380E+00	3.199270E+00
4.648130E+00	2.432390E+00	2.189320E+00
4.606640E+00	2.344750E+00	2.073930E+00
4.620510E+00	2.439950E+00	2.056250E+00
4.605190E+00	3.822230E+00	3.197470E+00
4.678060E+00	3.794050E+00	3.228520E+00
4.641990E+00	3.843800E+00	3.262870E+00
4.500400E+00	2.261760E+00	1.976750E+00
4.412120E+00	2.222630E+00	1.827160E+00
4.493250E+00	2.320390E+00	1.890450E+00
4.572250E+00	3.869690E+00	3.219630E+00
4.584500E+00	3.907170E+00	3.260120E+00
4.628890E+00	3.885490E+00	3.301330E+00
4.603100E+00	3.930430E+00	3.304720E+00
4.299670E+00	2.295660E+00	1.677740E+00
4.259830E+00	2.148380E+00	1.702600E+00
4.531870E+00	3.938920E+00	3.237000E+00
4.551430E+00	3.994320E+00	3.281760E+00
4.594850E+00	3.975330E+00	3.329300E+00
4.572420E+00	4.023170E+00	3.330070E+00
4.067780E+00	2.281640E+00	1.515670E+00
4.489490E+00	4.022590E+00	3.257930E+00
4.490320E+00	4.093440E+00	3.313390E+00
4.560400E+00	4.069760E+00	3.357630E+00
4.540610E+00	4.117250E+00	3.369280E+00
3.878670E+00	2.252300E+00	1.408690E+00
3.745150E+00	2.288590E+00	1.365960E+00
3.785690E+00	2.349480E+00	1.341750E+00
4.414300E+00	4.074080E+00	3.259050E+00
4.429490E+00	4.123920E+00	3.310600E+00
4.491940E+00	4.144230E+00	3.360330E+00
3.657940E+00	2.437030E+00	1.327340E+00
3.568780E+00	2.324310E+00	1.358830E+00
4.376560E+00	4.112390E+00	3.272600E+00
4.384460E+00	4.144730E+00	3.315120E+00
4.427210E+00	4.178180E+00	3.377910E+00
3.451160E+00	2.595860E+00	1.360740E+00
3.319490E+00	2.551770E+00	1.408840E+00
4.198950E+00	4.121410E+00	3.181990E+00
4.267070E+00	4.128430E+00	3.238760E+00
4.332920E+00	4.141980E+00	3.292580E+00
4.366260E+00	4.171600E+00	3.350970E+00
3.254270E+00	2.778380E+00	1.430220E+00
3.132730E+00	2.736610E+00	1.460330E+00
4.146410E+00	4.172120E+00	3.174400E+00
4.202320E+00	4.179060E+00	3.269230E+00
3.118240E+00	2.943560E+00	1.501910E+00
3.031910E+00	2.898500E+00	1.561210E+00
4.098700E+00	4.224420E+00	3.155200E+00
4.135890E+00	4.226360E+00	3.225450E+00
3.046640E+00	3.120160E+00	1.606850E+00
2.980640E+00	3.004090E+00	1.596910E+00
4.071340E+00	4.257550E+00	3.150940E+00
4.093450E+00	4.260570E+00	3.191990E+00
2.957760E+00	3.121950E+00	1.662760E+00
2.926590E+00	3.273070E+00	1.751850E+00
3.032110E+00	3.360040E+00	1.753460E+00
3.944310E+00	4.301140E+00	3.033650E+00
3.978530E+00	4.312760E+00	3.099380E+00
4.051070E+00	4.290860E+00	3.164890E+00
2.960630E+00	3.429520E+00	1.815890E+00
2.915450E+00	3.369330E+00	1.820400E+00
3.020550E+00	3.637340E+00	1.901980E+00
3.805080E+00	4.377130E+00	2.933810E+00
3.875700E+00	4.363430E+00	2.997890E+00
3.923980E+00	4.332950E+00	3.045580E+00
2.913910E+00	3.493430E+00	1.867380E+00
2.932510E+00	3.642690E+00	1.944970E+00
2.970170E+00	3.731870E+00	1.973880E+00
3.011220E+00	3.852520E+00	2.015570E+00
3.104750E+00	3.988960E+00	2.100530E+00
3.195250E+00	4.095150E+00	2.210180E+00
3.290970E+00	4.183800E+00	2.339110E+00
3.710980E+00	4.396800E+00	2.876590E+00
3.774020E+00	4.417240E+00	2.953710E+00
3.827270E+00	4.442940E+00	3.033270E+00
2.918850E+00	3.770180E+00	2.009000E+00
2.944430E+00	3.907700E+00	2.070050E+00
3.019770E+00	3.975930E+00	2.111000E+00
3.085920E+00	4.073240E+00	2.194880E+00
3.167220E+00	4.167290E+00	2.282910E+00
3.232900E+00	4.217280E+00	2.398060E+00
3.325950E+00	4.281950E+00	2.480650E+00
3.581160E+00	4.432540E+00	2.775430E+00
3.646090E+00	4.453210E+00	2.869490E+00
3.677930E+00	4.485910E+00	2.939600E+00
3.747350E+00	4.457620E+00	2.978580E+00
2.966120E+00	4.026980E+00	2.183670E+00
3.060160E+00	4.148160E+00	2.269730E+00
3.142860E+00	4.212150E+00	2.375430E+00
3.225310E+00	4.274860E+00	2.472630E+00
3.280500E+00	4.327690E+00	2.535820E+00
3.289930E+00	4.363130E+00	2.588120E+00
3.346920E+00	4.358180E+00	2.587390E+00
3.444950E+00	4.410590E+00	2.679950E+00
3.486780E+00	4.475810E+00	2.771390E+00
3.530510E+00	4.512810E+00	2.851890E+00
3.605620E+00	4.496420E+00	2.882350E+00
3.321770E+00	4.420580E+00	2.658210E+00
3.406830E+00	4.491840E+00	2.739500E+00
3.457190E+00	4.521780E+00	2.810690E+00
5.032370E+00	3.192580E+00	3.070540E+00
5.027150E+00	3.145230E+00	3.047620E+00
5.008980E+00	3.222310E+00	3.034370E+00
5.014710E+00	3.292420E+00	3.070280E+00
5.035990E+00	3.247660E+00	3.095580E+00
5.012790E+00	3.338410E+00	3.135900E+00
4.920010E+00	2.728470E+00	2.762110E+00
4.886410E+00	2.660040E+00	2.689810E+00
4.878100E+00	2.749720E+00	2.685070E+00
4.941670E+00	2.857880E+00	2.770240E+00
4.937910E+00	2.803890E+00	2.815890E+00
4.953330E+00	2.942870E+00	2.882990E+00
4.998150E+00	3.092950E+00	2.977310E+00
4.971480E+00	3.432850E+00	3.119880E+00
4.957380E+00	3.507330E+00	3.177510E+00
4.836640E+00	2.596170E+00	2.615120E+00
4.771250E+00	2.529780E+00	2.537710E+00
4.797910E+00	2.598300E+00	2.524560E+00
4.903200E+00	3.592540E+00	3.200210E+00
4.847730E+00	3.658480E+00	3.206800E+00
4.882000E+00	3.651090E+00	3.249060E+00
4.847640E+00	3.692730E+00	3.278540E+00
4.704960E+00	2.461500E+00	2.458170E+00
4.660250E+00	2.378040E+00	2.364080E+00
4.677510E+00	2.448730E+00	2.337350E+00
4.739850E+00	3.771220E+00	3.255900E+00
4.781410E+00	3.743180E+00	3.266920E+00
4.759160E+00	3.785890E+00	3.329570E+00
4.606630E+00	2.265340E+00	2.251270E+00
4.545670E+00	2.213540E+00	2.144090E+00
4.586240E+00	2.280830E+00	2.139790E+00
4.665230E+00	3.857120E+00	3.318530E+00
4.700170E+00	3.830500E+00	3.327720E+00
4.690590E+00	3.874120E+00	3.386910E+00
4.451860E+00	2.151760E+00	1.967780E+00
4.625050E+00	3.949190E+00	3.353350E+00
4.650200E+00	3.921400E+00	3.372810E+00
4.655760E+00	3.972790E+00	3.418750E+00
4.280200E+00	2.077450E+00	1.788010E+00
4.160620E+00	2.020900E+00	1.726090E+00
4.194210E+00	2.081750E+00	1.694050E+00
4.597340E+00	4.045840E+00	3.379950E+00
4.620700E+00	4.018130E+00	3.400080E+00
4.625580E+00	4.070080E+00	3.445390E+00
4.047590E+00	2.121360E+00	1.588390E+00
3.967850E+00	2.013240E+00	1.584350E+00
4.551420E+00	4.157140E+00	3.413740E+00
4.589780E+00	4.116810E+00	3.428390E+00
4.597660E+00	4.161740E+00	3.473230E+00
3.814170E+00	2.127220E+00	1.437180E+00
4.503520E+00	4.194190E+00	3.413830E+00
4.564460E+00	4.207360E+00	3.469690E+00
3.641230E+00	2.132650E+00	1.416930E+00
3.511760E+00	2.112590E+00	1.432970E+00
3.532560E+00	2.209430E+00	1.382140E+00
4.468410E+00	4.217760E+00	3.422710E+00
4.505240E+00	4.253110E+00	3.484340E+00
3.393020E+00	2.335700E+00	1.407000E+00
3.271740E+00	2.306860E+00	1.483440E+00
4.276140E+00	4.177670E+00	3.329570E+00
4.329740E+00	4.183560E+00	3.359830E+00
4.373700E+00	4.225750E+00	3.426980E+00
4.436400E+00	4.239310E+00	3.448870E+00
3.187030E+00	2.525690E+00	1.460300E+00
3.078140E+00	2.505520E+00	1.540630E+00
4.234730E+00	4.195560E+00	3.340050E+00
4.258960E+00	4.224870E+00	3.399500E+00
4.311070E+00	4.219770E+00	3.409340E+00
3.036910E+00	2.710590E+00	1.541550E+00
2.938220E+00	2.685580E+00	1.590240E+00
4.161680E+00	4.237160E+00	3.298600E+00
4.205370E+00	4.224790E+00	3.354070E+00
2.925170E+00	2.899800E+00	1.606570E+00
2.877610E+00	2.792550E+00	1.627110E+00
4.103510E+00	4.300390E+00	3.261120E+00
2.837830E+00	2.903810E+00	1.677720E+00
2.799280E+00	3.062960E+00	1.779010E+00
2.877760E+00	3.088810E+00	1.710120E+00
4.016170E+00	4.362270E+00	3.192880E+00
4.067670E+00	4.395180E+00	3.292370E+00
2.848740E+00	3.294320E+00	1.824260E+00
2.758290E+00	3.213780E+00	1.854390E+00
3.924330E+00	4.404340E+00	3.120220E+00
3.976880E+00	4.413140E+00	3.185810E+00
4.007800E+00	4.421620E+00	3.231780E+00
2.791020E+00	3.352140E+00	1.907260E+00
2.745310E+00	3.303170E+00	1.911470E+00
2.835230E+00	3.563680E+00	1.959390E+00
3.870580E+00	4.467180E+00	3.112930E+00
3.900200E+00	4.502620E+00	3.182440E+00
3.962620E+00	4.455190E+00	3.207150E+00
2.744350E+00	3.422440E+00	1.958410E+00
2.751470E+00	3.569160E+00	2.014040E+00
2.791420E+00	3.680210E+00	2.039790E+00
2.836940E+00	3.852180E+00	2.091460E+00
3.719170E+00	4.498680E+00	3.003890E+00
3.761080E+00	4.521540E+00	3.079300E+00
3.833730E+00	4.511600E+00	3.128190E+00
2.739580E+00	3.712680E+00	2.083290E+00
2.748610E+00	3.855320E+00	2.134290E+00
2.788160E+00	3.939110E+00	2.158410E+00
2.842490E+00	4.057670E+00	2.236040E+00
2.967960E+00	4.135670E+00	2.279310E+00
3.042700E+00	4.202330E+00	2.370250E+00
3.132100E+00	4.271210E+00	2.465210E+00
3.213950E+00	4.354130E+00	2.566830E+00
3.574730E+00	4.533480E+00	2.901440E+00
3.609440E+00	4.558630E+00	2.951920E+00
3.684820E+00	4.545620E+00	3.022660E+00
2.738110E+00	3.958720E+00	2.192430E+00
2.760670E+00	4.048360E+00	2.258270E+00
2.793890E+00	4.093940E+00	2.281710E+00
2.812340E+00	4.139500E+00	2.326240E+00
2.921790E+00	4.188290E+00	2.362780E+00
3.033520E+00	4.264190E+00	2.466260E+00
3.114640E+00	4.322750E+00	2.532110E+00
3.139880E+00	4.370860E+00	2.589630E+00
3.182780E+00	4.398040E+00	2.618580E+00
3.231580E+00	4.438050E+00	2.662700E+00
3.303090E+00	4.528170E+00	2.748170E+00
3.399710E+00	4.548020E+00	2.799130E+00
3.453870E+00	4.580060E+00	2.875390E+00
3.540920E+00	4.566160E+00	2.915470E+00
2.753620E+00	4.094060E+00	2.303680E+00
3.142360E+00	4.435590E+00	2.652500E+00
3.212310E+00	4.500840E+00	2.710190E+00
3.228860E+00	4.551050E+00	2.748430E+00
3.259690E+00	4.572720E+00	2.772430E+00
3.282470E+00	4.602390E+00	2.813130E+00
3.361150E+00	4.591520E+00	2.829030E+00
3.221700E+00	4.587700E+00	2.778590E+00
5.040850E+00	3.067330E+00	3.094850E+00
5.020630E+00	3.019530E+00	3.079180E+00
5.031410E+00	3.074870E+00	3.049660E+00
5.041900E+00	3.143160E+00	3.112670E+00
5.059330E+00	3.255050E+00	3.170150E+00
5.058910E+00	3.338960E+00	3.213560E+00
4.900910E+00	2.610590E+00	2.784400E+00
4.851930E+00	2.542310E+00	2.725840E+00
4.856000E+00	2.590020E+00	2.685210E+00
4.936740E+00	2.694290E+00	2.818570E+00
4.975510E+00	2.833120E+00	2.921680E+00
5.000510E+00	2.966180E+00	3.006430E+00
5.021480E+00	3.443420E+00	3.234330E+00
4.973530E+00	3.530380E+00	3.240280E+00
5.000990E+00	3.513990E+00	3.278980E+00
4.964330E+00	3.566570E+00	3.310600E+00
4.797370E+00	2.477860E+00	2.660950E+00
4.727570E+00	2.424810E+00	2.611570E+00
4.754490E+00	2.468980E+00	2.565310E+00
4.908050E+00	3.638200E+00	3.304060E+00
4.887390E+00	3.687470E+00	3.377770E+00
4.667960E+00	2.344500E+00	2.544960E+00
4.628260E+00	2.278630E+00	2.439680E+00
4.649710E+00	2.339640E+00	2.436620E+00
4.825680E+00	3.739190E+00	3.360830E+00
4.810890E+00	3.781940E+00	3.415440E+00
4.561640E+00	2.185750E+00	2.255860E+00
4.767160E+00	3.834410E+00	3.432800E+00
4.743960E+00	3.887230E+00	3.463820E+00
4.449150E+00	2.076090E+00	2.048940E+00
4.351630E+00	1.997050E+00	1.989520E+00
4.324650E+00	2.035180E+00	1.882390E+00
4.717770E+00	3.932800E+00	3.474010E+00
4.708850E+00	3.986190E+00	3.505700E+00
4.269310E+00	1.940900E+00	1.935500E+00
4.150990E+00	1.881390E+00	1.853760E+00
4.228450E+00	1.950890E+00	1.839900E+00
4.680730E+00	4.029610E+00	3.506510E+00
4.665100E+00	4.075590E+00	3.535400E+00
4.037810E+00	1.928290E+00	1.700070E+00
3.909970E+00	1.833110E+00	1.668580E+00
4.638460E+00	4.121780E+00	3.533910E+00
4.609480E+00	4.191530E+00	3.547820E+00
3.783570E+00	1.963410E+00	1.533200E+00
3.724620E+00	1.865670E+00	1.599600E+00
4.570630E+00	4.252240E+00	3.539770E+00
4.603210E+00	4.235460E+00	3.587890E+00
4.587370E+00	4.264100E+00	3.593170E+00
3.629430E+00	1.851920E+00	1.585200E+00
3.489470E+00	1.879890E+00	1.585500E+00
3.587650E+00	1.933080E+00	1.523330E+00
4.534450E+00	4.282230E+00	3.541500E+00
4.555740E+00	4.298880E+00	3.609500E+00
3.367990E+00	2.084410E+00	1.522980E+00
3.235780E+00	2.056620E+00	1.586180E+00
4.409300E+00	4.264140E+00	3.478690E+00
4.438140E+00	4.294270E+00	3.543880E+00
4.497570E+00	4.302920E+00	3.569130E+00
3.145840E+00	2.283090E+00	1.555630E+00
3.033340E+00	2.264130E+00	1.629210E+00
4.296250E+00	4.248340E+00	3.446270E+00
4.331570E+00	4.280660E+00	3.502210E+00
4.384810E+00	4.286820E+00	3.521130E+00
2.970260E+00	2.490910E+00	1.607760E+00
2.871100E+00	2.464370E+00	1.671640E+00
4.164730E+00	4.282930E+00	3.363390E+00
4.220080E+00	4.273300E+00	3.427690E+00
4.273820E+00	4.278140E+00	3.477570E+00
2.833470E+00	2.702970E+00	1.665060E+00
2.769200E+00	2.615560E+00	1.749100E+00
4.124310E+00	4.351490E+00	3.356540E+00
4.178800E+00	4.348650E+00	3.447450E+00
2.745730E+00	2.758690E+00	1.750650E+00
2.679380E+00	2.733670E+00	1.795240E+00
2.764220E+00	2.885670E+00	1.748770E+00
4.102240E+00	4.396580E+00	3.354410E+00
4.127660E+00	4.396600E+00	3.397480E+00
2.687380E+00	2.859470E+00	1.800800E+00
2.644240E+00	2.818430E+00	1.834430E+00
2.699920E+00	3.039220E+00	1.841510E+00
4.015220E+00	4.467300E+00	3.299840E+00
4.084600E+00	4.435360E+00	3.367850E+00
2.615180E+00	2.921930E+00	1.861590E+00
2.592830E+00	3.117850E+00	1.933100E+00
2.682060E+00	3.261770E+00	1.923610E+00
3.952840E+00	4.508310E+00	3.257840E+00
3.979960E+00	4.541700E+00	3.352970E+00
2.606520E+00	3.282780E+00	1.986430E+00
2.561070E+00	3.226130E+00	1.993570E+00
2.648640E+00	3.498120E+00	2.032660E+00
3.802290E+00	4.552560E+00	3.151360E+00
3.845780E+00	4.585220E+00	3.226620E+00
3.914090E+00	4.563970E+00	3.281110E+00
2.564130E+00	3.344820E+00	2.053170E+00
2.561370E+00	3.501470E+00	2.086250E+00
2.600630E+00	3.603740E+00	2.106930E+00
2.647380E+00	3.787040E+00	2.152000E+00
3.628450E+00	4.621620E+00	3.048210E+00
3.702120E+00	4.606110E+00	3.115800E+00
3.770630E+00	4.599260E+00	3.178120E+00
2.551200E+00	3.638450E+00	2.148320E+00
2.563190E+00	3.792780E+00	2.199510E+00
2.602930E+00	3.880200E+00	2.211060E+00
2.663670E+00	4.002940E+00	2.262110E+00
2.835230E+00	4.204450E+00	2.397340E+00
2.925430E+00	4.263280E+00	2.472130E+00
3.037680E+00	4.347480E+00	2.576200E+00
3.518640E+00	4.649010E+00	2.984790E+00
3.588360E+00	4.669480E+00	3.070790E+00
3.643220E+00	4.691640E+00	3.144470E+00
2.556440E+00	3.904710E+00	2.250210E+00
2.584820E+00	4.018160E+00	2.312530E+00
2.640920E+00	4.076540E+00	2.338050E+00
2.724650E+00	4.145690E+00	2.371290E+00
2.807870E+00	4.247650E+00	2.466350E+00
2.903070E+00	4.317330E+00	2.559190E+00
2.965160E+00	4.383690E+00	2.625480E+00
3.046520E+00	4.443480E+00	2.669100E+00
3.140390E+00	4.541560E+00	2.739440E+00
3.354130E+00	4.673610E+00	2.902570E+00
3.432490E+00	4.707710E+00	2.971360E+00
3.455660E+00	4.739280E+00	3.033530E+00
3.547440E+00	4.715780E+00	3.093670E+00
2.597190E+00	4.112180E+00	2.390280E+00
2.689170E+00	4.222840E+00	2.466890E+00
2.788400E+00	4.298160E+00	2.558550E+00
2.874420E+00	4.374970E+00	2.630660E+00
2.954390E+00	4.450800E+00	2.681990E+00
3.031710E+00	4.508730E+00	2.726410E+00
3.059370E+00	4.569010E+00	2.771020E+00
3.113290E+00	4.603220E+00	2.790050E+00
3.196210E+00	4.641930E+00	2.828650E+00
3.242900E+00	4.716870E+00	2.898870E+00
3.291110E+00	4.753690E+00	2.956250E+00
3.380540E+00	4.742290E+00	2.980930E+00
3.069270E+00	4.641940E+00	2.827600E+00
3.160280E+00	4.722420E+00	2.888080E+00
3.219230E+00	4.754290E+00	2.924800E+00
5.017510E+00	2.713990E+00	3.022340E+00
4.997550E+00	2.665830E+00	2.985160E+00
4.994300E+00	2.732230E+00	2.960090E+00
5.019780E+00	2.858710E+00	3.023860E+00
5.017690E+00	2.781640E+00	3.063810E+00
5.023850E+00	2.949940E+00	3.077650E+00
5.039770E+00	2.886970E+00	3.112700E+00
5.036280E+00	3.022200E+00	3.150140E+00
5.083030E+00	3.139540E+00	3.208540E+00
5.100310E+00	3.262280E+00	3.261970E+00
5.080280E+00	3.359840E+00	3.273460E+00
5.111970E+00	3.323160E+00	3.321460E+00
5.077380E+00	3.407630E+00	3.345350E+00
4.877320E+00	2.514100E+00	2.841690E+00
4.837140E+00	2.445310E+00	2.802670E+00
4.833690E+00	2.482970E+00	2.743370E+00
4.914940E+00	2.603870E+00	2.874570E+00
5.021370E+00	3.498610E+00	3.333160E+00
4.991790E+00	3.559120E+00	3.408550E+00
4.757680E+00	2.390550E+00	2.769470E+00
4.696280E+00	2.355590E+00	2.703060E+00
4.722540E+00	2.396840E+00	2.681950E+00
4.940960E+00	3.625770E+00	3.390590E+00
4.923570E+00	3.677390E+00	3.445900E+00
4.642050E+00	2.264790E+00	2.543830E+00
4.877390E+00	3.746260E+00	3.469600E+00
4.831880E+00	3.801200E+00	3.472060E+00
4.858380E+00	3.793160E+00	3.509350E+00
4.836220E+00	3.831580E+00	3.534010E+00
4.533860E+00	2.147970E+00	2.349720E+00
4.476750E+00	2.050120E+00	2.276100E+00
4.459660E+00	2.069370E+00	2.171640E+00
4.758480E+00	3.907630E+00	3.504240E+00
4.789580E+00	3.881170E+00	3.520550E+00
4.775790E+00	3.919430E+00	3.560670E+00
4.415180E+00	1.977040E+00	2.206630E+00
4.327650E+00	1.909240E+00	2.126170E+00
4.345710E+00	1.942390E+00	2.053670E+00
4.718130E+00	4.003740E+00	3.551630E+00
4.750930E+00	3.972030E+00	3.591370E+00
4.722560E+00	4.020490E+00	3.604770E+00
4.239760E+00	1.839150E+00	2.053780E+00
4.096680E+00	1.780870E+00	1.975570E+00
4.196900E+00	1.852100E+00	1.977080E+00
4.669050E+00	4.089860E+00	3.582060E+00
4.693210E+00	4.061970E+00	3.611610E+00
4.674640E+00	4.107970E+00	3.639200E+00
3.990760E+00	1.781670E+00	1.806580E+00
3.858210E+00	1.711900E+00	1.813990E+00
4.625110E+00	4.207050E+00	3.620060E+00
4.646000E+00	4.158270E+00	3.629680E+00
4.651400E+00	4.202420E+00	3.680110E+00
3.730910E+00	1.779740E+00	1.677100E+00
3.677910E+00	1.706160E+00	1.738610E+00
4.616890E+00	4.265520E+00	3.657240E+00
3.586740E+00	1.694270E+00	1.732720E+00
3.441860E+00	1.717710E+00	1.737510E+00
3.544650E+00	1.755760E+00	1.670290E+00
4.590750E+00	4.321030E+00	3.661810E+00
4.614270E+00	4.324010E+00	3.696560E+00
4.598520E+00	4.347200E+00	3.692100E+00
3.328690E+00	1.867430E+00	1.648410E+00
3.192130E+00	1.853570E+00	1.716030E+00
4.466200E+00	4.327190E+00	3.601560E+00
4.504040E+00	4.356450E+00	3.664850E+00
4.570510E+00	4.352220E+00	3.679470E+00
3.106760E+00	2.044610E+00	1.658270E+00
2.993780E+00	2.036970E+00	1.744850E+00
4.360700E+00	4.309810E+00	3.566050E+00
4.389180E+00	4.341290E+00	3.628070E+00
4.441360E+00	4.349740E+00	3.644030E+00
2.926400E+00	2.245060E+00	1.701920E+00
2.828660E+00	2.221110E+00	1.779600E+00
4.235170E+00	4.321380E+00	3.505060E+00
4.281920E+00	4.339440E+00	3.580940E+00
4.338460E+00	4.336590E+00	3.609190E+00
2.794580E+00	2.427790E+00	1.761200E+00
2.706200E+00	2.398400E+00	1.830830E+00
4.212050E+00	4.353780E+00	3.515490E+00
4.232250E+00	4.360540E+00	3.557390E+00
2.684910E+00	2.584830E+00	1.813320E+00
2.601980E+00	2.556030E+00	1.885650E+00
4.137570E+00	4.446960E+00	3.457220E+00
4.195700E+00	4.397790E+00	3.532420E+00
2.591320E+00	2.756560E+00	1.874410E+00
2.513140E+00	2.681040E+00	1.934670E+00
4.054250E+00	4.503280E+00	3.404990E+00
4.104390E+00	4.533290E+00	3.512430E+00
2.506460E+00	2.797050E+00	1.944990E+00
2.472200E+00	2.752940E+00	1.972000E+00
2.514670E+00	2.945290E+00	1.941520E+00
4.016480E+00	4.548430E+00	3.407760E+00
4.043900E+00	4.559020E+00	3.456210E+00
2.446630E+00	2.843430E+00	1.994450E+00
2.409900E+00	3.029840E+00	2.053200E+00
2.501280E+00	3.181690E+00	2.022800E+00
3.885000E+00	4.606940E+00	3.309290E+00
3.930200E+00	4.624640E+00	3.393590E+00
3.998560E+00	4.588160E+00	3.435320E+00
2.409310E+00	3.227520E+00	2.087930E+00
2.327930E+00	3.179900E+00	2.118450E+00
2.474320E+00	3.431200E+00	2.119210E+00
3.721510E+00	4.670220E+00	3.199110E+00
3.782490E+00	4.677180E+00	3.295300E+00
3.857340E+00	4.649250E+00	3.346730E+00
2.363980E+00	3.339860E+00	2.149950E+00
2.305070E+00	3.283870E+00	2.169530E+00
2.382460E+00	3.505540E+00	2.179290E+00
2.466480E+00	3.717750E+00	2.231350E+00
3.689230E+00	4.710780E+00	3.209480E+00
3.715670E+00	4.718190E+00	3.256140E+00
2.305770E+00	3.428080E+00	2.219780E+00
2.359060E+00	3.604800E+00	2.241710E+00
2.379850E+00	3.739380E+00	2.287030E+00
2.421800E+00	3.828240E+00	2.296120E+00
2.484110E+00	3.956590E+00	2.324170E+00
3.479540E+00	4.787780E+00	3.120580E+00
3.577090E+00	4.766820E+00	3.181910E+00
3.661140E+00	4.749950E+00	3.233170E+00
2.365650E+00	3.883010E+00	2.340180E+00
2.422060E+00	4.016670E+00	2.392280E+00
2.433440E+00	4.082630E+00	2.443330E+00
2.496680E+00	4.095260E+00	2.424690E+00
2.577290E+00	4.201190E+00	2.484770E+00
2.676400E+00	4.281640E+00	2.570060E+00
2.772410E+00	4.361050E+00	2.643100E+00
2.856500E+00	4.449110E+00	2.695260E+00
2.951820E+00	4.544310E+00	2.770280E+00
3.353160E+00	4.811330E+00	3.065840E+00
3.432510E+00	4.837180E+00	3.136460E+00
3.497440E+00	4.851080E+00	3.221200E+00
2.465730E+00	4.165360E+00	2.503340E+00
2.565440E+00	4.269660E+00	2.581180E+00
2.667620E+00	4.350640E+00	2.659730E+00
2.758350E+00	4.439400E+00	2.712590E+00
2.838040E+00	4.503540E+00	2.759200E+00
2.866000E+00	4.559000E+00	2.806880E+00
2.912880E+00	4.595310E+00	2.821140E+00
2.967590E+00	4.649320E+00	2.844220E+00
3.063340E+00	4.731390E+00	2.898530E+00
3.191560E+00	4.793520E+00	2.970030E+00
3.239220E+00	4.855310E+00	3.070220E+00
3.298310E+00	4.904290E+00	3.153490E+00
3.393940E+00	4.882770E+00	3.170340E+00
2.870020E+00	4.634270E+00	2.857540E+00
2.958380E+00	4.731420E+00	2.905210E+00
3.057390E+00	4.800610E+00	2.974820E+00
3.144100E+00	4.861240E+00	3.048620E+00
3.205750E+00	4.908430E+00	3.114300E+00
4.936390E+00	2.508840E+00	3.023080E+00
4.895910E+00	2.459400E+00	2.966700E+00
4.907030E+00	2.519400E+00	2.932120E+00
4.974240E+00	2.609640E+00	2.987130E+00
4.979030E+00	2.578260E+00	3.054520E+00
5.023840E+00	2.681540E+00	3.078930E+00
5.039070E+00	2.802450E+00	3.156980E+00
5.075900E+00	2.907980E+00	3.204630E+00
5.084380E+00	3.026360E+00	3.259580E+00
5.121190E+00	3.133210E+00	3.304220E+00
5.129880E+00	3.236210E+00	3.352630E+00
5.135380E+00	3.323650E+00	3.390410E+00
5.114990E+00	3.403360E+00	3.443920E+00
4.859140E+00	2.410600E+00	2.958430E+00
4.797100E+00	2.383850E+00	2.895220E+00
4.830530E+00	2.416200E+00	2.870940E+00
5.055540E+00	3.487290E+00	3.420720E+00
5.031900E+00	3.549020E+00	3.495660E+00
4.705680E+00	2.343700E+00	2.795560E+00
4.972290E+00	3.624790E+00	3.482150E+00
4.934740E+00	3.686070E+00	3.507060E+00
4.966300E+00	3.655330E+00	3.554210E+00
4.931860E+00	3.717210E+00	3.579550E+00
4.624130E+00	2.228050E+00	2.629190E+00
4.559710E+00	2.143560E+00	2.565980E+00
4.553610E+00	2.144200E+00	2.460390E+00
4.882420E+00	3.782940E+00	3.560640E+00
4.873650E+00	3.823030E+00	3.610400E+00
4.516350E+00	2.074510E+00	2.510040E+00
4.457260E+00	1.988230E+00	2.421600E+00
4.463520E+00	2.022220E+00	2.353120E+00
4.839510E+00	3.883510E+00	3.632510E+00
4.800470E+00	3.935230E+00	3.634820E+00
4.835840E+00	3.934060E+00	3.678650E+00
4.816060E+00	3.974520E+00	3.699230E+00
4.375390E+00	1.903480E+00	2.320420E+00
4.298030E+00	1.822710E+00	2.242740E+00
4.309060E+00	1.861880E+00	2.178910E+00
4.734380E+00	4.048920E+00	3.671260E+00
4.767830E+00	4.017910E+00	3.680250E+00
4.765790E+00	4.055780E+00	3.731690E+00
4.190780E+00	1.763640E+00	2.181570E+00
4.039870E+00	1.691340E+00	2.090660E+00
4.144900E+00	1.768540E+00	2.096800E+00
4.724400E+00	4.089120E+00	3.716760E+00
3.943610E+00	1.679540E+00	1.938570E+00
3.840760E+00	1.639080E+00	1.967550E+00
4.693470E+00	4.155410E+00	3.741630E+00
4.670720E+00	4.233960E+00	3.755310E+00
3.706420E+00	1.606660E+00	1.932470E+00
3.582410E+00	1.579720E+00	1.943560E+00
3.614390E+00	1.610840E+00	1.878620E+00
3.684990E+00	1.646380E+00	1.829210E+00
4.644510E+00	4.300480E+00	3.742550E+00
4.676620E+00	4.274110E+00	3.814900E+00
4.655000E+00	4.322340E+00	3.805440E+00
3.492970E+00	1.639320E+00	1.843230E+00
3.351960E+00	1.618950E+00	1.894910E+00
4.611680E+00	4.364920E+00	3.756840E+00
3.274390E+00	1.712240E+00	1.792400E+00
3.136850E+00	1.708690E+00	1.867400E+00
4.557920E+00	4.392400E+00	3.729170E+00
4.568630E+00	4.424820E+00	3.815590E+00
3.063800E+00	1.855900E+00	1.797010E+00
2.943300E+00	1.851920E+00	1.874580E+00
4.423030E+00	4.380150E+00	3.684990E+00
4.454960E+00	4.410560E+00	3.747120E+00
4.513110E+00	4.417520E+00	3.770390E+00
2.880010E+00	2.023300E+00	1.815680E+00
2.780890E+00	2.010900E+00	1.902170E+00
4.320170E+00	4.370560E+00	3.647930E+00
4.358470E+00	4.409960E+00	3.708370E+00
4.406890E+00	4.409710E+00	3.728520E+00
2.739500E+00	2.202740E+00	1.860130E+00
2.638020E+00	2.179110E+00	1.933840E+00
4.235550E+00	4.415350E+00	3.622900E+00
4.299030E+00	4.411720E+00	3.680090E+00
2.616970E+00	2.370910E+00	1.904860E+00
2.541760E+00	2.347540E+00	2.000480E+00
4.170750E+00	4.479790E+00	3.573480E+00
4.214180E+00	4.504510E+00	3.679130E+00
2.521480E+00	2.524030E+00	1.961720E+00
2.445060E+00	2.498530E+00	2.037760E+00
4.138480E+00	4.530060E+00	3.578390E+00
4.161550E+00	4.534280E+00	3.629660E+00
2.431750E+00	2.684100E+00	2.010910E+00
2.391620E+00	2.598390E+00	2.066740E+00
4.045540E+00	4.614840E+00	3.553410E+00
4.118610E+00	4.569290E+00	3.606120E+00
2.339290E+00	2.693340E+00	2.084850E+00
2.274970E+00	2.839160E+00	2.128220E+00
2.363820E+00	2.851220E+00	2.062890E+00
3.984990E+00	4.638740E+00	3.480180E+00
3.993800E+00	4.664270E+00	3.541530E+00
2.299620E+00	3.011680E+00	2.119170E+00
2.211750E+00	2.984220E+00	2.183920E+00
3.828210E+00	4.693230E+00	3.382750E+00
3.882030E+00	4.716040E+00	3.464560E+00
3.955620E+00	4.686240E+00	3.507940E+00
2.237870E+00	3.201960E+00	2.191240E+00
2.151360E+00	3.111850E+00	2.251910E+00
3.708500E+00	4.767900E+00	3.335970E+00
3.794360E+00	4.741940E+00	3.412390E+00
2.157420E+00	3.240810E+00	2.266740E+00
2.111110E+00	3.190990E+00	2.283780E+00
2.202400E+00	3.411190E+00	2.289940E+00
2.284200E+00	3.654090E+00	2.310340E+00
3.605580E+00	4.815280E+00	3.290910E+00
3.657540E+00	4.847840E+00	3.403970E+00
2.110770E+00	3.298690E+00	2.317080E+00
2.121140E+00	3.464090E+00	2.340440E+00
2.176780E+00	3.578210E+00	2.334290E+00
2.205620E+00	3.716620E+00	2.372980E+00
2.268040E+00	3.862790E+00	2.385350E+00
2.349480E+00	4.040040E+00	2.448100E+00
3.547000E+00	4.857920E+00	3.301170E+00
3.577630E+00	4.868120E+00	3.357470E+00
2.108770E+00	3.627430E+00	2.389200E+00
2.177500E+00	3.837700E+00	2.429970E+00
2.243850E+00	3.962220E+00	2.449610E+00
2.272520E+00	4.048350E+00	2.499900E+00
2.319280E+00	4.100650E+00	2.513220E+00
2.373050E+00	4.163090E+00	2.542760E+00
2.462860E+00	4.254700E+00	2.603170E+00
2.562100E+00	4.341240E+00	2.674370E+00
2.655700E+00	4.431470E+00	2.733290E+00
2.756940E+00	4.527120E+00	2.812580E+00
3.356770E+00	4.922230E+00	3.214380E+00
3.415500E+00	4.936000E+00	3.293710E+00
3.513230E+00	4.898730E+00	3.334240E+00
2.275200E+00	4.135670E+00	2.562320E+00
2.361430E+00	4.244170E+00	2.623470E+00
2.459240E+00	4.326930E+00	2.694200E+00
2.553880E+00	4.418400E+00	2.754150E+00
2.636990E+00	4.486210E+00	2.799050E+00
2.669210E+00	4.538640E+00	2.847470E+00
2.720900E+00	4.572340E+00	2.864520E+00
2.774280E+00	4.630700E+00	2.882630E+00
2.859600E+00	4.725790E+00	2.923880E+00
2.953130E+00	4.797580E+00	2.984910E+00
3.044690E+00	4.860090E+00	3.057260E+00
3.126720E+00	4.921390E+00	3.121580E+00
3.211480E+00	4.964110E+00	3.214760E+00
3.314720E+00	4.954090E+00	3.261420E+00
2.674700E+00	4.608440E+00	2.898110E+00
2.762870E+00	4.711940E+00	2.942290E+00
2.855840E+00	4.790070E+00	3.007780E+00
2.950890E+00	4.856360E+00	3.071370E+00
3.038520E+00	4.919640E+00	3.131220E+00
3.110200E+00	4.959060E+00	3.194730E+00
4.909720E+00	2.462570E+00	3.055140E+00
4.968970E+00	2.531880E+00	3.105100E+00
5.039170E+00	2.615750E+00	3.190610E+00
5.060880E+00	2.725490E+00	3.200100E+00
5.070140E+00	2.823890E+00	3.260340E+00
5.100900E+00	2.921110E+00	3.304500E+00
5.111610E+00	3.026430E+00	3.357790E+00
5.155670E+00	3.124260E+00	3.393770E+00
5.156580E+00	3.223960E+00	3.439340E+00
5.165090E+00	3.313920E+00	3.477470E+00
5.147090E+00	3.389340E+00	3.532470E+00
4.801670E+00	2.372200E+00	2.964810E+00
4.869770E+00	2.408060E+00	3.017250E+00
5.094930E+00	3.474070E+00	3.508610E+00
5.065940E+00	3.531120E+00	3.579970E+00
4.695140E+00	2.313600E+00	2.920030E+00
4.639520E+00	2.229810E+00	2.847050E+00
4.643650E+00	2.227300E+00	2.741180E+00
5.008390E+00	3.598280E+00	3.570510E+00
4.986800E+00	3.655310E+00	3.624730E+00
4.972670E+00	3.717400E+00	3.673630E+00
4.603060E+00	2.181000E+00	2.841460E+00
4.538910E+00	2.080640E+00	2.719180E+00
4.550380E+00	2.120530E+00	2.651420E+00
4.924380E+00	3.783400E+00	3.651760E+00
4.897700E+00	3.839100E+00	3.664980E+00
4.939720E+00	3.825870E+00	3.712900E+00
4.911790E+00	3.872610E+00	3.719730E+00
4.482720E+00	2.001810E+00	2.626330E+00
4.419730E+00	1.910370E+00	2.525400E+00
4.445090E+00	1.945200E+00	2.474210E+00
4.881180E+00	3.932900E+00	3.748690E+00
4.852590E+00	3.983820E+00	3.781780E+00
4.347120E+00	1.824850E+00	2.442340E+00
4.257560E+00	1.764600E+00	2.387780E+00
4.272030E+00	1.795830E+00	2.310130E+00
4.811980E+00	4.026160E+00	3.776000E+00
4.771740E+00	4.075550E+00	3.814660E+00
4.135520E+00	1.703740E+00	2.321690E+00
3.989860E+00	1.610630E+00	2.240430E+00
4.089050E+00	1.683540E+00	2.219760E+00
4.733960E+00	4.111930E+00	3.801080E+00
4.754580E+00	4.105220E+00	3.854160E+00
4.737690E+00	4.141720E+00	3.869670E+00
3.834860E+00	1.611580E+00	2.072230E+00
3.784170E+00	1.561780E+00	2.154490E+00
4.690680E+00	4.236960E+00	3.826000E+00
4.706240E+00	4.199080E+00	3.842090E+00
4.716570E+00	4.256740E+00	3.895070E+00
3.685330E+00	1.526780E+00	2.144920E+00
3.545150E+00	1.511400E+00	2.141890E+00
3.642980E+00	1.546420E+00	2.067420E+00
4.652510E+00	4.363840E+00	3.855020E+00
4.688730E+00	4.313740E+00	3.876240E+00
4.696330E+00	4.366040E+00	3.923540E+00
3.438470E+00	1.560720E+00	2.017080E+00
3.304800E+00	1.531400E+00	2.088070E+00
4.616970E+00	4.413460E+00	3.849200E+00
4.666160E+00	4.430360E+00	3.934400E+00
3.219270E+00	1.608670E+00	1.972770E+00
3.094510E+00	1.600550E+00	2.062630E+00
4.595610E+00	4.443400E+00	3.858880E+00
4.617480E+00	4.454600E+00	3.899010E+00
3.013240E+00	1.704330E+00	1.953950E+00
2.898990E+00	1.696260E+00	2.046030E+00
4.481150E+00	4.437040E+00	3.812190E+00
4.514260E+00	4.461160E+00	3.879860E+00
4.579640E+00	4.466480E+00	3.894240E+00
2.833250E+00	1.841400E+00	1.962340E+00
2.737620E+00	1.832100E+00	2.062530E+00
4.386910E+00	4.437870E+00	3.775080E+00
4.412320E+00	4.460510E+00	3.840360E+00
4.458190E+00	4.456500E+00	3.854000E+00
2.681730E+00	1.994400E+00	1.989370E+00
2.586080E+00	1.971260E+00	2.080730E+00
4.265250E+00	4.469480E+00	3.716470E+00
4.309540E+00	4.480600E+00	3.797190E+00
4.363680E+00	4.466890E+00	3.823140E+00
2.561090E+00	2.161780E+00	2.037580E+00
2.469050E+00	2.135750E+00	2.118010E+00
4.246200E+00	4.506160E+00	3.735820E+00
4.263630E+00	4.511340E+00	3.778900E+00
2.456060E+00	2.328660E+00	2.080990E+00
2.369760E+00	2.301510E+00	2.159880E+00
4.168590E+00	4.597970E+00	3.710820E+00
4.230510E+00	4.546890E+00	3.764550E+00
2.349210E+00	2.503690E+00	2.118210E+00
2.309980E+00	2.408270E+00	2.184780E+00
4.104360E+00	4.617590E+00	3.648700E+00
4.120110E+00	4.645940E+00	3.696640E+00
2.260520E+00	2.510160E+00	2.208250E+00
2.188220E+00	2.656160E+00	2.235010E+00
2.262000E+00	2.671400E+00	2.152670E+00
3.995300E+00	4.715350E+00	3.630290E+00
4.074840E+00	4.666730E+00	3.670710E+00
2.201040E+00	2.815040E+00	2.204550E+00
2.120790E+00	2.789020E+00	2.280720E+00
3.934380E+00	4.730040E+00	3.567170E+00
3.941710E+00	4.758880E+00	3.626680E+00
2.127370E+00	2.951170E+00	2.256020E+00
2.038740E+00	2.919990E+00	2.317010E+00
3.739010E+00	4.812950E+00	3.443880E+00
3.813150E+00	4.805090E+00	3.547120E+00
3.897080E+00	4.771230E+00	3.597960E+00
2.061440E+00	3.120180E+00	2.315100E+00
2.003080E+00	3.020380E+00	2.351650E+00
3.705640E+00	4.852460E+00	3.462370E+00
3.736820E+00	4.851280E+00	3.510240E+00
1.974120E+00	3.141760E+00	2.369970E+00
1.963350E+00	3.272710E+00	2.408860E+00
2.036990E+00	3.369590E+00	2.381920E+00
3.572300E+00	4.929530E+00	3.448100E+00
3.679830E+00	4.887230E+00	3.495530E+00
1.961730E+00	3.410380E+00	2.443080E+00
1.954760E+00	3.552870E+00	2.467150E+00
2.013690E+00	3.586510E+00	2.437450E+00
2.081960E+00	3.789120E+00	2.472470E+00
2.157020E+00	3.991270E+00	2.514550E+00
3.484860E+00	4.950600E+00	3.380250E+00
3.495150E+00	4.977010E+00	3.430790E+00
1.974750E+00	3.710750E+00	2.508450E+00
2.038780E+00	3.897690E+00	2.521030E+00
2.061420E+00	3.996630E+00	2.559030E+00
2.113390E+00	4.053690E+00	2.573220E+00
2.171790E+00	4.123190E+00	2.599030E+00
2.261250E+00	4.226630E+00	2.649070E+00
2.353850E+00	4.316490E+00	2.711550E+00
2.451260E+00	4.402440E+00	2.775880E+00
2.549430E+00	4.509820E+00	2.844230E+00
3.269160E+00	4.987730E+00	3.301020E+00
3.325510E+00	5.007970E+00	3.378170E+00
3.436430E+00	4.992850E+00	3.404600E+00
2.063210E+00	4.088290E+00	2.617800E+00
2.154370E+00	4.206720E+00	2.674090E+00
2.247780E+00	4.300260E+00	2.734200E+00
2.345720E+00	4.389150E+00	2.795850E+00
2.431100E+00	4.460360E+00	2.834460E+00
2.460530E+00	4.515350E+00	2.877150E+00
2.510690E+00	4.550570E+00	2.894320E+00
2.569820E+00	4.606020E+00	2.921270E+00
2.663590E+00	4.699500E+00	2.967840E+00
2.759530E+00	4.777530E+00	3.029810E+00
2.857520E+00	4.851140E+00	3.093770E+00
2.955110E+00	4.916690E+00	3.150650E+00
3.042130E+00	4.960390E+00	3.219750E+00
3.117730E+00	4.996620E+00	3.289310E+00
3.215990E+00	5.016310E+00	3.331370E+00
2.463490E+00	4.580630E+00	2.934470E+00
2.557000E+00	4.688250E+00	2.993730E+00
2.659500E+00	4.773410E+00	3.053700E+00
2.762040E+00	4.839700E+00	3.113230E+00
2.864620E+00	4.909890E+00	3.182660E+00
2.972250E+00	4.962210E+00	3.253290E+00
3.044060E+00	4.987490E+00	3.287720E+00
5.062960E+00	2.583440E+00	3.311780E+00
5.042800E+00	2.550780E+00	3.298820E+00
5.048100E+00	2.575060E+00	3.262840E+00
5.068760E+00	2.626190E+00	3.308850E+00
4.908790E+00	2.430730E+00	3.221270E+00
4.853190E+00	2.384530E+00	3.172690E+00
4.874420E+00	2.414220E+00	3.102360E+00
4.974480E+00	2.507450E+00	3.212430E+00
5.081840E+00	2.731080E+00	3.323070E+00
5.089190E+00	2.846540E+00	3.346600E+00
5.131510E+00	2.920590E+00	3.394280E+00
5.145020E+00	3.023140E+00	3.454830E+00
5.184040E+00	3.122320E+00	3.488340E+00
5.178960E+00	3.218120E+00	3.527540E+00
5.186200E+00	3.304350E+00	3.565380E+00
5.173220E+00	3.379530E+00	3.618040E+00
4.801390E+00	2.354440E+00	3.197410E+00
4.735410E+00	2.331830E+00	3.135850E+00
4.770770E+00	2.354670E+00	3.076890E+00
5.128040E+00	3.461110E+00	3.590020E+00
5.106150E+00	3.516470E+00	3.640120E+00
4.678450E+00	2.263430E+00	3.028040E+00
5.055430E+00	3.590280E+00	3.668260E+00
5.014110E+00	3.664730E+00	3.692750E+00
5.010930E+00	3.705190E+00	3.734520E+00
4.555560E+00	2.083210E+00	2.880510E+00
4.514520E+00	2.009150E+00	2.834060E+00
4.515010E+00	2.021620E+00	2.738050E+00
4.590610E+00	2.145690E+00	2.903240E+00
4.989060E+00	3.772980E+00	3.756140E+00
4.964080E+00	3.844220E+00	3.779990E+00
4.936220E+00	3.889320E+00	3.788110E+00
4.973070E+00	3.871710E+00	3.837190E+00
4.939670E+00	3.918170E+00	3.855690E+00
4.407310E+00	1.831000E+00	2.707630E+00
4.321760E+00	1.763060E+00	2.642930E+00
4.372740E+00	1.813360E+00	2.622890E+00
4.401610E+00	1.869490E+00	2.587190E+00
4.456490E+00	1.898700E+00	2.757790E+00
4.852220E+00	4.003480E+00	3.839070E+00
4.887770E+00	3.967020E+00	3.843010E+00
4.880160E+00	4.001420E+00	3.895620E+00
4.227780E+00	1.728000E+00	2.457270E+00
4.167330E+00	1.683840E+00	2.505960E+00
4.834170E+00	4.042350E+00	3.886410E+00
4.076790E+00	1.618080E+00	2.464640E+00
3.938250E+00	1.554060E+00	2.424810E+00
4.034080E+00	1.604340E+00	2.371780E+00
4.795080E+00	4.103780E+00	3.922590E+00
4.774950E+00	4.153970E+00	3.949180E+00
3.785220E+00	1.538370E+00	2.254990E+00
3.731520E+00	1.486340E+00	2.335380E+00
4.761850E+00	4.206750E+00	3.953070E+00
4.763920E+00	4.270080E+00	3.979780E+00
3.632870E+00	1.456300E+00	2.337500E+00
3.493170E+00	1.430590E+00	2.342840E+00
3.592100E+00	1.476670E+00	2.262070E+00
4.747080E+00	4.327760E+00	3.978570E+00
4.727080E+00	4.409280E+00	3.996610E+00
3.388780E+00	1.471530E+00	2.210160E+00
3.261470E+00	1.436960E+00	2.295260E+00
4.706160E+00	4.453920E+00	3.992100E+00
4.725110E+00	4.457510E+00	4.029730E+00
4.711640E+00	4.476500E+00	4.026610E+00
3.175630E+00	1.511130E+00	2.176320E+00
3.057670E+00	1.484150E+00	2.268290E+00
4.622210E+00	4.502180E+00	3.986540E+00
4.684940E+00	4.483370E+00	4.010540E+00
2.976260E+00	1.581070E+00	2.151490E+00
2.874350E+00	1.563130E+00	2.254400E+00
4.563230E+00	4.498370E+00	3.948710E+00
4.569080E+00	4.519520E+00	4.003280E+00
2.794280E+00	1.678330E+00	2.142640E+00
2.703640E+00	1.661710E+00	2.248150E+00
4.442870E+00	4.484430E+00	3.895430E+00
4.473640E+00	4.501380E+00	3.937180E+00
4.523490E+00	4.520660E+00	3.998650E+00
2.635750E+00	1.806160E+00	2.151350E+00
2.551010E+00	1.781840E+00	2.257270E+00
4.342040E+00	4.501520E+00	3.869290E+00
4.381530E+00	4.532630E+00	3.933130E+00
4.434900E+00	4.518470E+00	3.944470E+00
2.496870E+00	1.945620E+00	2.172870E+00
2.412490E+00	1.918750E+00	2.272250E+00
4.259970E+00	4.571550E+00	3.866590E+00
4.322120E+00	4.544710E+00	3.908690E+00
2.384690E+00	2.115910E+00	2.214670E+00
2.296230E+00	2.079480E+00	2.313110E+00
4.213720E+00	4.596810E+00	3.807660E+00
4.220010E+00	4.621350E+00	3.856610E+00
2.274490E+00	2.312880E+00	2.263170E+00
2.192320E+00	2.212030E+00	2.342970E+00
4.124190E+00	4.690210E+00	3.761370E+00
4.184420E+00	4.652910E+00	3.823200E+00
2.178470E+00	2.344770E+00	2.326960E+00
2.146440E+00	2.294670E+00	2.369920E+00
2.166410E+00	2.492510E+00	2.294240E+00
4.061040E+00	4.730040E+00	3.728170E+00
4.077130E+00	4.776310E+00	3.835170E+00
2.105020E+00	2.390960E+00	2.373250E+00
2.045110E+00	2.571180E+00	2.380510E+00
2.109980E+00	2.652120E+00	2.303680E+00
3.939740E+00	4.822670E+00	3.702330E+00
4.015250E+00	4.796610E+00	3.758450E+00
2.033110E+00	2.757900E+00	2.347480E+00
1.951820E+00	2.723480E+00	2.417380E+00
3.872780E+00	4.819420E+00	3.647610E+00
3.882480E+00	4.853360E+00	3.696920E+00
1.948540E+00	2.927600E+00	2.383670E+00
1.907260E+00	2.821640E+00	2.444690E+00
3.738200E+00	4.896550E+00	3.595480E+00
3.827970E+00	4.867650E+00	3.664700E+00
1.869450E+00	2.938920E+00	2.461260E+00
1.851490E+00	3.070310E+00	2.491450E+00
1.901500E+00	3.173540E+00	2.435880E+00
3.651780E+00	4.936550E+00	3.557030E+00
3.684190E+00	4.984950E+00	3.651540E+00
1.829140E+00	3.215190E+00	2.506420E+00
1.829380E+00	3.370270E+00	2.543660E+00
1.892300E+00	3.463670E+00	2.501230E+00
3.489110E+00	5.017260E+00	3.499860E+00
3.583910E+00	4.994460E+00	3.579050E+00
1.814790E+00	3.511750E+00	2.557530E+00
1.811700E+00	3.644930E+00	2.580750E+00
1.877340E+00	3.682560E+00	2.554950E+00
1.944560E+00	3.922920E+00	2.579570E+00
3.400770E+00	5.039430E+00	3.469890E+00
3.418330E+00	5.086600E+00	3.572220E+00
1.832970E+00	3.776750E+00	2.609970E+00
1.849680E+00	3.923590E+00	2.629790E+00
1.897670E+00	3.991430E+00	2.635840E+00
1.957130E+00	4.069640E+00	2.657220E+00
2.044970E+00	4.186660E+00	2.697600E+00
2.135480E+00	4.282000E+00	2.751390E+00
2.227650E+00	4.376460E+00	2.818720E+00
2.346120E+00	4.486310E+00	2.873290E+00
3.143840E+00	5.037200E+00	3.369510E+00
3.210880E+00	5.066410E+00	3.425910E+00
3.318620E+00	5.072000E+00	3.505780E+00
1.848300E+00	4.025060E+00	2.682640E+00
1.935610E+00	4.161870E+00	2.725660E+00
2.028750E+00	4.267520E+00	2.774940E+00
2.113530E+00	4.339710E+00	2.813370E+00
2.152040E+00	4.401840E+00	2.859140E+00
2.231100E+00	4.450510E+00	2.876500E+00
2.264390E+00	4.513640E+00	2.913430E+00
2.348190E+00	4.576370E+00	2.952500E+00
2.436730E+00	4.672450E+00	3.014390E+00
2.544630E+00	4.783030E+00	3.089550E+00
2.673650E+00	4.834800E+00	3.131190E+00
2.762180E+00	4.894640E+00	3.200560E+00
2.878480E+00	4.965090E+00	3.300610E+00
3.035540E+00	5.021510E+00	3.362690E+00
2.923370E+00	5.024670E+00	3.404870E+00
3.124790E+00	5.056070E+00	3.417050E+00
2.154690E+00	4.477620E+00	2.914470E+00
2.243700E+00	4.572240E+00	2.969020E+00
2.328770E+00	4.637810E+00	3.007020E+00
2.363370E+00	4.702310E+00	3.047280E+00
2.435040E+00	4.746020E+00	3.071230E+00
2.459880E+00	4.791610E+00	3.112570E+00
2.508140E+00	4.839280E+00	3.167350E+00
2.640090E+00	4.877580E+00	3.211110E+00
2.755110E+00	4.938060E+00	3.296750E+00
2.825050E+00	4.987920E+00	3.366990E+00
2.369740E+00	4.773440E+00	3.105270E+00
2.439210E+00	4.814060E+00	3.143830E+00
5.031590E+00	2.528410E+00	3.403800E+00
4.999970E+00	2.501370E+00	3.385370E+00
5.014740E+00	2.518850E+00	3.334780E+00
5.062980E+00	2.585830E+00	3.385250E+00
5.085360E+00	2.665760E+00	3.386950E+00
5.092430E+00	2.655580E+00	3.461040E+00
5.109820E+00	2.735330E+00	3.466100E+00
4.873800E+00	2.393840E+00	3.276430E+00
4.939670E+00	2.467900E+00	3.348960E+00
5.111730E+00	2.831630E+00	3.431110E+00
5.157350E+00	2.924110E+00	3.494890E+00
5.170470E+00	3.036910E+00	3.573360E+00
5.200610E+00	3.140200E+00	3.571390E+00
5.194140E+00	3.216630E+00	3.614640E+00
5.209500E+00	3.298610E+00	3.649680E+00
5.206530E+00	3.367680E+00	3.704940E+00
4.734570E+00	2.313760E+00	3.225760E+00
4.812860E+00	2.358620E+00	3.305090E+00
5.159870E+00	3.458540E+00	3.677890E+00
5.121690E+00	3.529240E+00	3.698400E+00
5.158830E+00	3.500280E+00	3.745410E+00
5.123100E+00	3.568870E+00	3.772410E+00
4.599960E+00	2.064720E+00	3.149400E+00
4.563030E+00	2.010470E+00	3.103720E+00
4.583090E+00	2.063860E+00	3.075740E+00
4.592930E+00	2.110130E+00	3.006280E+00
4.624250E+00	2.121500E+00	3.161440E+00
4.637920E+00	2.192390E+00	3.033510E+00
4.665270E+00	2.218240E+00	3.161830E+00
5.059600E+00	3.653520E+00	3.761600E+00
5.031310E+00	3.713750E+00	3.785780E+00
5.068720E+00	3.691450E+00	3.827650E+00
5.043370E+00	3.745540E+00	3.842460E+00
4.514430E+00	1.927550E+00	3.006850E+00
4.453880E+00	1.840600E+00	2.954620E+00
4.444080E+00	1.861110E+00	2.826640E+00
4.534030E+00	1.985670E+00	2.953040E+00
5.019990E+00	3.821360E+00	3.869000E+00
4.994150E+00	3.882930E+00	3.892600E+00
4.984100E+00	3.923170E+00	3.944920E+00
4.385880E+00	1.774500E+00	2.900370E+00
4.284630E+00	1.714820E+00	2.848120E+00
4.354050E+00	1.771600E+00	2.787470E+00
4.927490E+00	3.968790E+00	3.922090E+00
4.898610E+00	4.025050E+00	3.978480E+00
4.164160E+00	1.660570E+00	2.608490E+00
4.120730E+00	1.611850E+00	2.695490E+00
4.852500E+00	4.070140E+00	3.963350E+00
4.875120E+00	4.063880E+00	4.007760E+00
4.853250E+00	4.100470E+00	4.027510E+00
4.016400E+00	1.545860E+00	2.683550E+00
3.874150E+00	1.498950E+00	2.607060E+00
3.982400E+00	1.548990E+00	2.565490E+00
4.786770E+00	4.175890E+00	3.988350E+00
4.811320E+00	4.148350E+00	4.008440E+00
4.807030E+00	4.192910E+00	4.042210E+00
3.735740E+00	1.457310E+00	2.445030E+00
3.711030E+00	1.411360E+00	2.585010E+00
4.779390E+00	4.294600E+00	4.022330E+00
4.806060E+00	4.258580E+00	4.065080E+00
4.798440E+00	4.321930E+00	4.076460E+00
3.564320E+00	1.376650E+00	2.557770E+00
3.423390E+00	1.338050E+00	2.550530E+00
3.541330E+00	1.396610E+00	2.477200E+00
4.747970E+00	4.441620E+00	4.064780E+00
4.786450E+00	4.390750E+00	4.094370E+00
4.777740E+00	4.459680E+00	4.125570E+00
3.341300E+00	1.375790E+00	2.417350E+00
3.216240E+00	1.339100E+00	2.507640E+00
4.719670E+00	4.499890E+00	4.104700E+00
3.138300E+00	1.397390E+00	2.383530E+00
3.029580E+00	1.366590E+00	2.481420E+00
4.666630E+00	4.514770E+00	4.058100E+00
4.672320E+00	4.533910E+00	4.111110E+00
2.951780E+00	1.450650E+00	2.362980E+00
2.855750E+00	1.422500E+00	2.468090E+00
4.565400E+00	4.543340E+00	4.090870E+00
4.632980E+00	4.540200E+00	4.099400E+00
2.778480E+00	1.530850E+00	2.354520E+00
2.690780E+00	1.503760E+00	2.460730E+00
4.461900E+00	4.555330E+00	4.055400E+00
4.509310E+00	4.551140E+00	4.086930E+00
2.610780E+00	1.628580E+00	2.346780E+00
2.527780E+00	1.600210E+00	2.455570E+00
4.419960E+00	4.556850E+00	4.010150E+00
4.421500E+00	4.579050E+00	4.068730E+00
2.459520E+00	1.745310E+00	2.351350E+00
2.376390E+00	1.716610E+00	2.465170E+00
4.301820E+00	4.593610E+00	3.945240E+00
4.336070E+00	4.614820E+00	4.022030E+00
4.391390E+00	4.587910E+00	4.050600E+00
2.321730E+00	1.882770E+00	2.371020E+00
2.234330E+00	1.852540E+00	2.487010E+00
4.221060E+00	4.675280E+00	3.911020E+00
4.276750E+00	4.649500E+00	3.975650E+00
2.206110E+00	2.039660E+00	2.405830E+00
2.113010E+00	2.006960E+00	2.512960E+00
4.151830E+00	4.738980E+00	3.880140E+00
4.194780E+00	4.762410E+00	3.955150E+00
2.097890E+00	2.221940E+00	2.440350E+00
2.010930E+00	2.145210E+00	2.547480E+00
4.111310E+00	4.796010E+00	3.901110E+00
4.143970E+00	4.833250E+00	3.971290E+00
1.999010E+00	2.262040E+00	2.515940E+00
1.955370E+00	2.220300E+00	2.559230E+00
1.998690E+00	2.407750E+00	2.467730E+00
3.979890E+00	4.847680E+00	3.793580E+00
4.012390E+00	4.875350E+00	3.881340E+00
4.078360E+00	4.851520E+00	3.926470E+00
1.928350E+00	2.320740E+00	2.555240E+00
1.879120E+00	2.503630E+00	2.544490E+00
1.945490E+00	2.582550E+00	2.462200E+00
3.874350E+00	4.905020E+00	3.760350E+00
3.943040E+00	4.897220E+00	3.830400E+00
1.863870E+00	2.729450E+00	2.503310E+00
1.820470E+00	2.620140E+00	2.570220E+00
3.780920E+00	4.956750E+00	3.708460E+00
3.820680E+00	4.991620E+00	3.824090E+00
1.771630E+00	2.740370E+00	2.582950E+00
1.728050E+00	2.865870E+00	2.587900E+00
1.790740E+00	2.970940E+00	2.535380E+00
3.729090E+00	5.003850E+00	3.713940E+00
3.754190E+00	5.017060E+00	3.764860E+00
1.699220E+00	3.006430E+00	2.601630E+00
1.656700E+00	3.191100E+00	2.616910E+00
1.753040E+00	3.271050E+00	2.571710E+00
3.511090E+00	5.069370E+00	3.613060E+00
3.602120E+00	5.056390E+00	3.678470E+00
3.691170E+00	5.045300E+00	3.736360E+00
1.693210E+00	3.353940E+00	2.625130E+00
1.650650E+00	3.300030E+00	2.646770E+00
1.733340E+00	3.578460E+00	2.612880E+00
3.465320E+00	5.117270E+00	3.636190E+00
3.514230E+00	5.145710E+00	3.711970E+00
1.647610E+00	3.428700E+00	2.657510E+00
1.649830E+00	3.589330E+00	2.664400E+00
1.690500E+00	3.691200E+00	2.660960E+00
1.751290E+00	3.844950E+00	2.667680E+00
3.220360E+00	5.117770E+00	3.538540E+00
3.318830E+00	5.134020E+00	3.605790E+00
3.412840E+00	5.154800E+00	3.661090E+00
1.640010E+00	3.739310E+00	2.709890E+00
1.675290E+00	3.907030E+00	2.714420E+00
1.675670E+00	3.981080E+00	2.741730E+00
1.741110E+00	4.001470E+00	2.719970E+00
1.824000E+00	4.128950E+00	2.756080E+00
1.917880E+00	4.246400E+00	2.799450E+00
2.023080E+00	4.367390E+00	2.861420E+00
3.006250E+00	5.053340E+00	3.440500E+00
3.099880E+00	5.082210E+00	3.488950E+00
3.148830E+00	5.140260E+00	3.574360E+00
3.212300E+00	5.185310E+00	3.623970E+00
1.705270E+00	4.077850E+00	2.783500E+00
1.802800E+00	4.219970E+00	2.822720E+00
1.895770E+00	4.308470E+00	2.857340E+00
1.926930E+00	4.371720E+00	2.897360E+00
1.979060E+00	4.411580E+00	2.911130E+00
2.036280E+00	4.465640E+00	2.933340E+00
2.120930E+00	4.561700E+00	2.988240E+00
2.243970E+00	4.671640E+00	3.049200E+00
2.553980E+00	4.907760E+00	3.286080E+00
2.672290E+00	4.934980E+00	3.315690E+00
2.744790E+00	4.977950E+00	3.374960E+00
2.825340E+00	5.024290E+00	3.454290E+00
2.963900E+00	5.077260E+00	3.510570E+00
3.069810E+00	5.135630E+00	3.586720E+00
3.136020E+00	5.169930E+00	3.614140E+00
1.927010E+00	4.439980E+00	2.949070E+00
2.007430E+00	4.521600E+00	2.983920E+00
2.039830E+00	4.586550E+00	3.024460E+00
2.120850E+00	4.636080E+00	3.046670E+00
2.153780E+00	4.704600E+00	3.088320E+00
2.241150E+00	4.799510E+00	3.156180E+00
2.416460E+00	4.848950E+00	3.204770E+00
2.451960E+00	4.911540E+00	3.306700E+00
2.527110E+00	4.966340E+00	3.396740E+00
2.655990E+00	4.974120E+00	3.399730E+00
2.737930E+00	5.000960E+00	3.436180E+00
2.042900E+00	4.662100E+00	3.082190E+00
2.120390E+00	4.748540E+00	3.128300E+00
2.140910E+00	4.797920E+00	3.176550E+00
2.185060E+00	4.830440E+00	3.208690E+00
2.225290E+00	4.877980E+00	3.278370E+00
2.342470E+00	4.894810E+00	3.288370E+00
2.418380E+00	4.943080E+00	3.364840E+00
2.125420E+00	4.838360E+00	3.238140E+00
5.000690E+00	2.507500E+00	3.465040E+00
5.049010E+00	2.552370E+00	3.462180E+00
5.072570E+00	2.609830E+00	3.519950E+00
5.100250E+00	2.688110E+00	3.547670E+00
5.123340E+00	2.756710E+00	3.569580E+00
5.184860E+00	2.908490E+00	3.635110E+00
5.161130E+00	2.875100E+00	3.617680E+00
5.178450E+00	2.929770E+00	3.586690E+00
5.184440E+00	2.984570E+00	3.620080E+00
5.202290E+00	2.948430E+00	3.653700E+00
5.197070E+00	3.024120E+00	3.667860E+00
4.873550E+00	2.397000E+00	3.424560E+00
4.935930E+00	2.462580E+00	3.494010E+00
5.133980E+00	2.840050E+00	3.544420E+00
5.239030E+00	3.124730E+00	3.668580E+00
5.219200E+00	3.224110E+00	3.688830E+00
5.233600E+00	3.288410E+00	3.735840E+00
5.231880E+00	3.353450E+00	3.795050E+00
4.596630E+00	1.986650E+00	3.404860E+00
4.564960E+00	1.939360E+00	3.366610E+00
4.588730E+00	1.994660E+00	3.321190E+00
4.612200E+00	2.065260E+00	3.259490E+00
4.623020E+00	2.042370E+00	3.420780E+00
4.669320E+00	2.184170E+00	3.300240E+00
4.666020E+00	2.144430E+00	3.440850E+00
4.707910E+00	2.267900E+00	3.311180E+00
4.713270E+00	2.246710E+00	3.444200E+00
4.770260E+00	2.330220E+00	3.404810E+00
5.195960E+00	3.433630E+00	3.769700E+00
5.184280E+00	3.502670E+00	3.818210E+00
5.172810E+00	3.568610E+00	3.866790E+00
4.515240E+00	1.871070E+00	3.318780E+00
4.459080E+00	1.818650E+00	3.248140E+00
4.490750E+00	1.850400E+00	3.194960E+00
4.533490E+00	1.925690E+00	3.180060E+00
5.118550E+00	3.637360E+00	3.846000E+00
5.108990E+00	3.708370E+00	3.897460E+00
5.077020E+00	3.770380E+00	3.906050E+00
5.118920E+00	3.753490E+00	3.951580E+00
5.093550E+00	3.810120E+00	3.972020E+00
4.421930E+00	1.799840E+00	3.057900E+00
4.379530E+00	1.754320E+00	3.231700E+00
5.039420E+00	3.873810E+00	3.957050E+00
5.023160E+00	3.915870E+00	4.029830E+00
4.290330E+00	1.698660E+00	3.181820E+00
4.210820E+00	1.656980E+00	3.070830E+00
4.299920E+00	1.711860E+00	3.031630E+00
4.964140E+00	3.967450E+00	4.010220E+00
4.944690E+00	4.006880E+00	4.080950E+00
4.142100E+00	1.612390E+00	2.854730E+00
4.076860E+00	1.560190E+00	3.015350E+00
4.897460E+00	4.055820E+00	4.063720E+00
4.889300E+00	4.094690E+00	4.110010E+00
3.928770E+00	1.507900E+00	2.763030E+00
4.860050E+00	4.156320E+00	4.121340E+00
4.834900E+00	4.212640E+00	4.111740E+00
4.865270E+00	4.211960E+00	4.157830E+00
4.861770E+00	4.253600E+00	4.160910E+00
3.745870E+00	1.408230E+00	2.726490E+00
3.633110E+00	1.359360E+00	2.781780E+00
3.588500E+00	1.364130E+00	2.640420E+00
4.824340E+00	4.355040E+00	4.131280E+00
4.861480E+00	4.324640E+00	4.173170E+00
4.854210E+00	4.393940E+00	4.186670E+00
3.497950E+00	1.303250E+00	2.829760E+00
3.334200E+00	1.267650E+00	2.778660E+00
3.456620E+00	1.310420E+00	2.690750E+00
4.789510E+00	4.510810E+00	4.177060E+00
4.843380E+00	4.469070E+00	4.206960E+00
4.829420E+00	4.542860E+00	4.261650E+00
3.278240E+00	1.290570E+00	2.635340E+00
3.151090E+00	1.252480E+00	2.728280E+00
4.760890E+00	4.532300E+00	4.172360E+00
4.782960E+00	4.550020E+00	4.221440E+00
3.094700E+00	1.294900E+00	2.599940E+00
2.982810E+00	1.267850E+00	2.705790E+00
4.672340E+00	4.573390E+00	4.195910E+00
4.740890E+00	4.558900E+00	4.208570E+00
2.924470E+00	1.331840E+00	2.582930E+00
2.820090E+00	1.303860E+00	2.693310E+00
4.613400E+00	4.572460E+00	4.162710E+00
4.622660E+00	4.596720E+00	4.217130E+00
2.760410E+00	1.389650E+00	2.574510E+00
2.661900E+00	1.364030E+00	2.684050E+00
4.491560E+00	4.570650E+00	4.118890E+00
4.522560E+00	4.582920E+00	4.159090E+00
4.577350E+00	4.601660E+00	4.213910E+00
2.597630E+00	1.471190E+00	2.568210E+00
2.504120E+00	1.444780E+00	2.680100E+00
4.423280E+00	4.626310E+00	4.152050E+00
4.480910E+00	4.602150E+00	4.165180E+00
2.440320E+00	1.570430E+00	2.567370E+00
2.353710E+00	1.546460E+00	2.677400E+00
4.372420E+00	4.630940E+00	4.110410E+00
4.382640E+00	4.663280E+00	4.165440E+00
2.282790E+00	1.678350E+00	2.588330E+00
2.265680E+00	1.614820E+00	2.674260E+00
4.237240E+00	4.739100E+00	4.006630E+00
4.281790E+00	4.717050E+00	4.090790E+00
4.342590E+00	4.687200E+00	4.152560E+00
2.205040E+00	1.674660E+00	2.667330E+00
2.136010E+00	1.813710E+00	2.603170E+00
4.194240E+00	4.812210E+00	4.018640E+00
4.223830E+00	4.809990E+00	4.090440E+00
2.012150E+00	1.982730E+00	2.620010E+00
4.167470E+00	4.853270E+00	4.028270E+00
4.182500E+00	4.859860E+00	4.073530E+00
1.899000E+00	2.170330E+00	2.629490E+00
4.049800E+00	4.912870E+00	3.951320E+00
4.084140E+00	4.941280E+00	4.028980E+00
4.146450E+00	4.896110E+00	4.063010E+00
1.790050E+00	2.306900E+00	2.707930E+00
1.851680E+00	2.365650E+00	2.615560E+00
3.891450E+00	4.961850E+00	3.868240E+00
3.954100E+00	5.000440E+00	3.942560E+00
4.023450E+00	4.980820E+00	3.982550E+00
1.769830E+00	2.532400E+00	2.643560E+00
1.696890E+00	2.427180E+00	2.744820E+00
3.860680E+00	5.001120E+00	3.884700E+00
3.887600E+00	5.018440E+00	3.921370E+00
1.678050E+00	2.565220E+00	2.711220E+00
1.652520E+00	2.505510E+00	2.762130E+00
1.670820E+00	2.765650E+00	2.659020E+00
3.738720E+00	5.077650E+00	3.840960E+00
3.830040E+00	5.050640E+00	3.905020E+00
1.621030E+00	2.612840E+00	2.749760E+00
1.597040E+00	2.756200E+00	2.732650E+00
1.604110E+00	2.850750E+00	2.695430E+00
1.610530E+00	3.001000E+00	2.672810E+00
3.621890E+00	5.117070E+00	3.789010E+00
3.673070E+00	5.170820E+00	3.903340E+00
1.553160E+00	2.877540E+00	2.743260E+00
1.517500E+00	3.090350E+00	2.750970E+00
1.590060E+00	3.246930E+00	2.679920E+00
3.555330E+00	5.165760E+00	3.791310E+00
3.583230E+00	5.184180E+00	3.849880E+00
1.517840E+00	3.275880E+00	2.745270E+00
1.459990E+00	3.209090E+00	2.769620E+00
1.563320E+00	3.494050E+00	2.720400E+00
3.317640E+00	5.205140E+00	3.698050E+00
3.419820E+00	5.217820E+00	3.760990E+00
3.511260E+00	5.213280E+00	3.820090E+00
1.454100E+00	3.372430E+00	2.796570E+00
1.482760E+00	3.565470E+00	2.777150E+00
1.472800E+00	3.665460E+00	2.795540E+00
1.541950E+00	3.699470E+00	2.766850E+00
1.603470E+00	3.917030E+00	2.768040E+00
3.217000E+00	5.248600E+00	3.716890E+00
3.307820E+00	5.279470E+00	3.824500E+00
1.488220E+00	3.808210E+00	2.824440E+00
1.535350E+00	3.966880E+00	2.825540E+00
1.542850E+00	4.037630E+00	2.855540E+00
1.607320E+00	4.058160E+00	2.828650E+00
1.687880E+00	4.191030E+00	2.852380E+00
1.805980E+00	4.328590E+00	2.902400E+00
2.856070E+00	5.076810E+00	3.551730E+00
2.955610E+00	5.160390E+00	3.637030E+00
3.111460E+00	5.204210E+00	3.667800E+00
3.139710E+00	5.261240E+00	3.748850E+00
3.196750E+00	5.292670E+00	3.798730E+00
1.567780E+00	4.134220E+00	2.889110E+00
1.665700E+00	4.275730E+00	2.923830E+00
1.737890E+00	4.363850E+00	2.958150E+00
1.745860E+00	4.408970E+00	2.989890E+00
1.816120E+00	4.427130E+00	2.976300E+00
1.912750E+00	4.544990E+00	3.032790E+00
2.623750E+00	4.997320E+00	3.468450E+00
2.724270E+00	5.033580E+00	3.514890E+00
2.810430E+00	5.109860E+00	3.618310E+00
2.859060E+00	5.171710E+00	3.693070E+00
2.925920E+00	5.236740E+00	3.771500E+00
3.044120E+00	5.250070E+00	3.755200E+00
3.126140E+00	5.293540E+00	3.816190E+00
1.773760E+00	4.469410E+00	3.023600E+00
1.811920E+00	4.548970E+00	3.065480E+00
1.865080E+00	4.592990E+00	3.081290E+00
1.926690E+00	4.650250E+00	3.106820E+00
2.022480E+00	4.764280E+00	3.166130E+00
2.292220E+00	4.919900E+00	3.331920E+00
2.345740E+00	4.948220E+00	3.379310E+00
2.430180E+00	4.990230E+00	3.468400E+00
2.581840E+00	5.031610E+00	3.539720E+00
2.695890E+00	5.090080E+00	3.623520E+00
2.773270E+00	5.152900E+00	3.696060E+00
2.831630E+00	5.206440E+00	3.764620E+00
1.817290E+00	4.621920E+00	3.122080E+00
1.903010E+00	4.710250E+00	3.164000E+00
1.936320E+00	4.771540E+00	3.211200E+00
1.987620E+00	4.806700E+00	3.227650E+00
2.040310E+00	4.841520E+00	3.260540E+00
2.122040E+00	4.899670E+00	3.339470E+00
2.256310E+00	4.948870E+00	3.389980E+00
2.339860E+00	4.977180E+00	3.443400E+00
1.952160E+00	4.828990E+00	3.280210E+00
2.028370E+00	4.876720E+00	3.318530E+00
5.034260E+00	2.551510E+00	3.540670E+00
5.081770E+00	2.649980E+00	3.610650E+00
5.045190E+00	2.591180E+00	3.626820E+00
5.119280E+00	2.713890E+00	3.660390E+00
5.143950E+00	2.808740E+00	3.633470E+00
5.153230E+00	2.784780E+00	3.712050E+00
5.182630E+00	2.875220E+00	3.699090E+00
5.228980E+00	2.970360E+00	3.742760E+00
5.233800E+00	3.057790E+00	3.735630E+00
5.244410E+00	3.035270E+00	3.801400E+00
5.281670E+00	3.111380E+00	3.796780E+00
4.832280E+00	2.374480E+00	3.646970E+00
4.799720E+00	2.351460E+00	3.626650E+00
4.827670E+00	2.364440E+00	3.548850E+00
4.885330E+00	2.423050E+00	3.605120E+00
4.965030E+00	2.514130E+00	3.630890E+00
5.247760E+00	3.201280E+00	3.766190E+00
5.257980E+00	3.279070E+00	3.822990E+00
5.266180E+00	3.338820E+00	3.863150E+00
4.538680E+00	1.894180E+00	3.611660E+00
4.508160E+00	1.858330E+00	3.573710E+00
4.534800E+00	1.889640E+00	3.478730E+00
4.586360E+00	1.976450E+00	3.540450E+00
4.648220E+00	2.087030E+00	3.579380E+00
4.703760E+00	2.199660E+00	3.621800E+00
4.758320E+00	2.309600E+00	3.582300E+00
5.233860E+00	3.423740E+00	3.877030E+00
5.212710E+00	3.511530E+00	3.889730E+00
5.213980E+00	3.556430E+00	3.930990E+00
4.453550E+00	1.817100E+00	3.483960E+00
5.187590E+00	3.632530E+00	3.947950E+00
5.154540E+00	3.709350E+00	3.969750E+00
5.146980E+00	3.752700E+00	4.016640E+00
5.131850E+00	3.803680E+00	4.070370E+00
4.355660E+00	1.738880E+00	3.433860E+00
4.298000E+00	1.701170E+00	3.417040E+00
4.313430E+00	1.710900E+00	3.305980E+00
5.080360E+00	3.862300E+00	4.046250E+00
5.060730E+00	3.909550E+00	4.115620E+00
4.211240E+00	1.660590E+00	3.325560E+00
4.999670E+00	3.957110E+00	4.098200E+00
4.986180E+00	3.998490E+00	4.149010E+00
4.070780E+00	1.555610E+00	3.242650E+00
3.963560E+00	1.503670E+00	3.184550E+00
4.004450E+00	1.521560E+00	3.086260E+00
4.950610E+00	4.060370E+00	4.168710E+00
4.910680E+00	4.113380E+00	4.163840E+00
4.941660E+00	4.109110E+00	4.206310E+00
4.925120E+00	4.148410E+00	4.213360E+00
3.859560E+00	1.459590E+00	2.951780E+00
3.824900E+00	1.431790E+00	3.198850E+00
4.913820E+00	4.224710E+00	4.231970E+00
4.899020E+00	4.285730E+00	4.219870E+00
4.925930E+00	4.282420E+00	4.266530E+00
4.921830E+00	4.323870E+00	4.269910E+00
3.686820E+00	1.355840E+00	3.150200E+00
3.594610E+00	1.329340E+00	3.091150E+00
3.647910E+00	1.351340E+00	2.976910E+00
4.883200E+00	4.433920E+00	4.240790E+00
4.911920E+00	4.394920E+00	4.284180E+00
4.897380E+00	4.467810E+00	4.295570E+00
3.434720E+00	1.269620E+00	3.002080E+00
4.859800E+00	4.555330E+00	4.304720E+00
4.873840E+00	4.528290E+00	4.307120E+00
4.866230E+00	4.559050E+00	4.333720E+00
3.209760E+00	1.226410E+00	2.876350E+00
4.770290E+00	4.582250E+00	4.314850E+00
4.838420E+00	4.568570E+00	4.331180E+00
3.032090E+00	1.220980E+00	2.832330E+00
4.718350E+00	4.590510E+00	4.270010E+00
4.720170E+00	4.605440E+00	4.327830E+00
2.867740E+00	1.241660E+00	2.814490E+00
4.620950E+00	4.622970E+00	4.302930E+00
4.683000E+00	4.611450E+00	4.314560E+00
2.711740E+00	1.282930E+00	2.804180E+00
4.514530E+00	4.640780E+00	4.271520E+00
4.564580E+00	4.635440E+00	4.300240E+00
2.556480E+00	1.344640E+00	2.799880E+00
4.469200E+00	4.644720E+00	4.227860E+00
4.473540E+00	4.667510E+00	4.284940E+00
2.400490E+00	1.434260E+00	2.798900E+00
4.388680E+00	4.716540E+00	4.250100E+00
4.443370E+00	4.681740E+00	4.268070E+00
2.226510E+00	1.569740E+00	2.774660E+00
4.305180E+00	4.754790E+00	4.181670E+00
4.334790E+00	4.754390E+00	4.233650E+00
2.069530E+00	1.683010E+00	2.810840E+00
2.130900E+00	1.711660E+00	2.712360E+00
4.259580E+00	4.817780E+00	4.173280E+00
2.032460E+00	1.824520E+00	2.712260E+00
1.955960E+00	1.798760E+00	2.805650E+00
4.187690E+00	4.926700E+00	4.167330E+00
1.914800E+00	1.954150E+00	2.732200E+00
1.837230E+00	1.867400E+00	2.877860E+00
4.124740E+00	4.956360E+00	4.112100E+00
4.133290E+00	4.994120E+00	4.157880E+00
1.809140E+00	2.099520E+00	2.773990E+00
1.721790E+00	2.054130E+00	2.888980E+00
3.990240E+00	5.041470E+00	4.018980E+00
4.020350E+00	5.068870E+00	4.102800E+00
4.090900E+00	5.019560E+00	4.135520E+00
1.708770E+00	2.251080E+00	2.811640E+00
1.629910E+00	2.209170E+00	2.908130E+00
3.878180E+00	5.091760E+00	3.991970E+00
3.948890E+00	5.092980E+00	4.057580E+00
1.616880E+00	2.425810E+00	2.829780E+00
1.582180E+00	2.316010E+00	2.920970E+00
3.778360E+00	5.144950E+00	3.950630E+00
3.818480E+00	5.183220E+00	4.066710E+00
1.538710E+00	2.431510E+00	2.926630E+00
1.469220E+00	2.585500E+00	2.943910E+00
1.537190E+00	2.666680E+00	2.824490E+00
3.725350E+00	5.191790E+00	3.960880E+00
3.752190E+00	5.207760E+00	4.014040E+00
1.450220E+00	2.754880E+00	2.886170E+00
1.396350E+00	2.724980E+00	2.969690E+00
1.467900E+00	2.900160E+00	2.815510E+00
3.570180E+00	5.264640E+00	3.943370E+00
3.687080E+00	5.230420E+00	3.993790E+00
1.379710E+00	2.895730E+00	2.893340E+00
1.318070E+00	2.864300E+00	2.985270E+00
1.392840E+00	3.126220E+00	2.827780E+00
3.435440E+00	5.280130E+00	3.872700E+00
3.463460E+00	5.324800E+00	3.958150E+00
1.309690E+00	3.017480E+00	2.928870E+00
1.269630E+00	2.959370E+00	2.989930E+00
1.281270E+00	3.183260E+00	2.902030E+00
1.344810E+00	3.348750E+00	2.865330E+00
1.394360E+00	3.593020E+00	2.829300E+00
3.365770E+00	5.307600E+00	3.890980E+00
3.397200E+00	5.327590E+00	3.936930E+00
1.243200E+00	3.073670E+00	2.984170E+00
1.217400E+00	3.224440E+00	2.961480E+00
1.267690E+00	3.329160E+00	2.927730E+00
1.285800E+00	3.492320E+00	2.902460E+00
1.313320E+00	3.650550E+00	2.896510E+00
1.381380E+00	3.790990E+00	2.882240E+00
1.456740E+00	3.984360E+00	2.875460E+00
3.191210E+00	5.349940E+00	3.905760E+00
3.322160E+00	5.339470E+00	3.930970E+00
1.198450E+00	3.406300E+00	2.992360E+00
1.236340E+00	3.613380E+00	2.956620E+00
1.292330E+00	3.763650E+00	2.945610E+00
1.342990E+00	3.922620E+00	2.930050E+00
1.398490E+00	4.032330E+00	2.940560E+00
1.406160E+00	4.093090E+00	2.970440E+00
1.467800E+00	4.113550E+00	2.939120E+00
1.549900E+00	4.236530E+00	2.962180E+00
1.662910E+00	4.374370E+00	3.003820E+00
2.995440E+00	5.279710E+00	3.812420E+00
3.062040E+00	5.314440E+00	3.863070E+00
3.094970E+00	5.359690E+00	3.934730E+00
1.425280E+00	4.181540E+00	2.999940E+00
1.528830E+00	4.315570E+00	3.036670E+00
1.603270E+00	4.413450E+00	3.065430E+00
1.608840E+00	4.462440E+00	3.096240E+00
1.700310E+00	4.503020E+00	3.079640E+00
2.467260E+00	5.066540E+00	3.611220E+00
2.596960E+00	5.094520E+00	3.649820E+00
2.679400E+00	5.144830E+00	3.724450E+00
2.758130E+00	5.205590E+00	3.795440E+00
2.835330E+00	5.286880E+00	3.882660E+00
2.960390E+00	5.319080E+00	3.884480E+00
3.035710E+00	5.361350E+00	3.939380E+00
1.619860E+00	4.519420E+00	3.131270E+00
1.639050E+00	4.579820E+00	3.171410E+00
1.708660E+00	4.602960E+00	3.151920E+00
1.814650E+00	4.728630E+00	3.223160E+00
2.161890E+00	4.983500E+00	3.481440E+00
2.327480E+00	5.014650E+00	3.528430E+00
2.364190E+00	5.071510E+00	3.635520E+00
2.417890E+00	5.113210E+00	3.708160E+00
2.551460E+00	5.147880E+00	3.745070E+00
2.665340E+00	5.209900E+00	3.829600E+00
2.735630E+00	5.267660E+00	3.880060E+00
1.672320E+00	4.646440E+00	3.214720E+00
1.718330E+00	4.729390E+00	3.271890E+00
1.776460E+00	4.777830E+00	3.289520E+00
1.854090E+00	4.831390E+00	3.326430E+00
1.997210E+00	4.916890E+00	3.393210E+00
2.054880E+00	4.989480E+00	3.506090E+00
2.114550E+00	5.032320E+00	3.580630E+00
2.253220E+00	5.063790E+00	3.619280E+00
2.338030E+00	5.097540E+00	3.682320E+00
1.729740E+00	4.807260E+00	3.344730E+00
1.857070E+00	4.909110E+00	3.432810E+00
1.970420E+00	4.980720E+00	3.508600E+00
2.036430E+00	5.015550E+00	3.556930E+00
5.078520E+00	2.639420E+00	3.688970E+00
5.138540E+00	2.728710E+00	3.766300E+00
5.094020E+00	2.663640E+00	3.775420E+00
5.167950E+00	2.794500E+00	3.800010E+00
5.208530E+00	2.885990E+00	3.820300E+00
5.269070E+00	2.961260E+00	3.845670E+00
5.282670E+00	3.040820E+00	3.877420E+00
5.340190E+00	3.110480E+00	3.906340E+00
4.602020E+00	1.996040E+00	3.854200E+00
4.584760E+00	1.969830E+00	3.813050E+00
4.617470E+00	2.014980E+00	3.729410E+00
4.670780E+00	2.111100E+00	3.721480E+00
4.638670E+00	2.056370E+00	3.846900E+00
4.697220E+00	2.167620E+00	3.735130E+00
4.680880E+00	2.135220E+00	3.833720E+00
4.713770E+00	2.208230E+00	3.781990E+00
4.793080E+00	2.333520E+00	3.719570E+00
4.852480E+00	2.383390E+00	3.726690E+00
4.900160E+00	2.439210E+00	3.764480E+00
4.947820E+00	2.511800E+00	3.807300E+00
5.031250E+00	2.581430E+00	3.764410E+00
5.294260E+00	3.194540E+00	3.865760E+00
5.307620E+00	3.283260E+00	3.915290E+00
5.292890E+00	3.355090E+00	3.919840E+00
5.323660E+00	3.329920E+00	3.970790E+00
5.299010E+00	3.399550E+00	3.989080E+00
4.485170E+00	1.843770E+00	3.722390E+00
4.552760E+00	1.927620E+00	3.757840E+00
4.742460E+00	2.270080E+00	3.708410E+00
5.250500E+00	3.497350E+00	3.966030E+00
5.232650E+00	3.566210E+00	3.988580E+00
5.257160E+00	3.536250E+00	4.036570E+00
5.238710E+00	3.604200E+00	4.058440E+00
4.401560E+00	1.781640E+00	3.725020E+00
4.345750E+00	1.740380E+00	3.714050E+00
4.368870E+00	1.757750E+00	3.594450E+00
5.195480E+00	3.687170E+00	4.035970E+00
5.184710E+00	3.743320E+00	4.096440E+00
5.175790E+00	3.799220E+00	4.153040E+00
4.281190E+00	1.698810E+00	3.631380E+00
5.121300E+00	3.856840E+00	4.131260E+00
5.107160E+00	3.905660E+00	4.198070E+00
4.159360E+00	1.641030E+00	3.597770E+00
4.088840E+00	1.586020E+00	3.579830E+00
4.110600E+00	1.592150E+00	3.438990E+00
5.042140E+00	3.962320E+00	4.186590E+00
5.006310E+00	4.013130E+00	4.202750E+00
5.042910E+00	3.996900E+00	4.250220E+00
5.012680E+00	4.044010E+00	4.256140E+00
3.993680E+00	1.518070E+00	3.478340E+00
[truncated: 21,888 more rows]
