# Supplementary material for: A New MRI-Based Model of Heart Function with Coupled Hemodynamics and Application to Normal and Diseased Canine Left Ventricles
Source: Front Bioeng Biotechnol. 2015 Sep 23;3:140. doi: 10.3389/fbioe.2015.00140 (PMC4585083; doi:10.3389/fbioe.2015.00140)
Supplement: Supplementary file 7 [file Data_Sheet_7.ZIP › Case3_HF_SR_Systole/nodes/case3_systole_time_0.4500.csv]

4.212150E+00	3.661690E+00	2.332430E+00
4.153760E+00	3.643940E+00	2.258130E+00
4.180720E+00	3.693360E+00	2.328960E+00
4.174790E+00	3.739700E+00	2.368300E+00
4.234890E+00	3.711870E+00	2.409580E+00
4.199390E+00	3.777160E+00	2.439950E+00
4.123630E+00	3.725940E+00	2.305560E+00
4.060650E+00	3.710880E+00	2.220290E+00
4.124870E+00	3.799740E+00	2.388800E+00
4.112430E+00	3.873190E+00	2.445830E+00
4.169670E+00	3.835330E+00	2.490700E+00
4.138890E+00	3.879650E+00	2.505220E+00
4.058810E+00	3.784000E+00	2.286690E+00
4.015690E+00	3.759290E+00	2.220960E+00
4.039700E+00	3.873710E+00	2.363000E+00
4.079140E+00	3.905520E+00	2.430780E+00
4.098120E+00	3.917830E+00	2.489400E+00
3.987120E+00	3.810770E+00	2.256840E+00
3.963280E+00	3.865470E+00	2.304210E+00
3.979200E+00	3.896210E+00	2.338620E+00
3.985270E+00	3.924290E+00	2.372210E+00
4.048910E+00	3.927670E+00	2.422050E+00
3.937870E+00	3.897020E+00	2.319450E+00
4.433290E+00	3.388390E+00	2.348430E+00
4.389230E+00	3.365710E+00	2.249040E+00
4.395980E+00	3.438500E+00	2.336590E+00
4.379460E+00	3.516450E+00	2.405460E+00
4.449400E+00	3.435920E+00	2.415490E+00
4.371000E+00	3.606820E+00	2.514780E+00
4.449270E+00	3.513100E+00	2.528600E+00
4.370070E+00	3.680920E+00	2.608330E+00
4.456690E+00	3.615010E+00	2.656590E+00
4.408750E+00	3.697250E+00	2.697640E+00
4.321240E+00	3.479090E+00	2.268220E+00
4.292660E+00	3.411610E+00	2.140900E+00
4.272030E+00	3.607220E+00	2.358870E+00
4.307490E+00	3.691000E+00	2.509840E+00
4.325910E+00	3.727200E+00	2.589900E+00
4.354380E+00	3.745930E+00	2.673260E+00
4.211660E+00	3.407840E+00	2.068000E+00
4.138420E+00	3.374270E+00	1.959820E+00
4.150030E+00	3.448210E+00	2.053340E+00
4.187330E+00	3.512030E+00	2.162820E+00
4.258720E+00	3.783080E+00	2.572010E+00
4.250150E+00	3.845230E+00	2.678160E+00
4.320270E+00	3.803180E+00	2.733690E+00
4.277410E+00	3.852440E+00	2.765830E+00
4.085950E+00	3.482100E+00	2.026030E+00
4.045070E+00	3.426370E+00	1.925940E+00
4.042440E+00	3.604240E+00	2.118090E+00
4.164240E+00	3.878610E+00	2.594010E+00
4.217540E+00	3.891930E+00	2.723190E+00
3.976890E+00	3.495560E+00	1.966630E+00
3.895940E+00	3.625440E+00	2.051000E+00
3.957420E+00	3.722090E+00	2.173080E+00
4.098450E+00	3.953170E+00	2.568120E+00
4.150500E+00	3.953380E+00	2.684490E+00
3.871200E+00	3.729270E+00	2.126180E+00
3.837290E+00	3.694950E+00	2.064730E+00
3.891670E+00	3.838940E+00	2.232130E+00
4.021340E+00	3.970500E+00	2.461170E+00
4.053040E+00	4.029130E+00	2.609870E+00
4.087740E+00	4.045420E+00	2.702250E+00
4.129070E+00	4.008380E+00	2.745360E+00
4.099060E+00	4.055740E+00	2.774300E+00
3.808520E+00	3.767390E+00	2.102630E+00
3.781230E+00	3.874430E+00	2.180370E+00
3.842890E+00	3.912730E+00	2.247420E+00
3.896970E+00	3.947640E+00	2.336560E+00
3.932640E+00	4.027780E+00	2.461700E+00
3.944320E+00	4.080060E+00	2.554910E+00
4.000040E+00	4.088110E+00	2.631070E+00
4.053470E+00	4.075850E+00	2.692570E+00
3.802420E+00	3.959260E+00	2.251780E+00
3.743270E+00	3.935060E+00	2.206640E+00
3.823040E+00	4.037840E+00	2.339440E+00
3.860240E+00	4.105700E+00	2.460650E+00
3.902990E+00	4.119150E+00	2.541950E+00
3.935750E+00	4.128050E+00	2.623570E+00
3.736330E+00	3.995520E+00	2.244950E+00
3.744370E+00	4.060560E+00	2.309940E+00
3.788980E+00	4.095010E+00	2.375670E+00
3.791340E+00	4.131900E+00	2.415600E+00
3.808430E+00	4.161500E+00	2.467530E+00
3.870140E+00	4.155830E+00	2.541050E+00
3.732740E+00	4.112470E+00	2.373850E+00
3.765860E+00	4.151380E+00	2.425350E+00
4.690650E+00	3.441580E+00	2.728540E+00
4.655510E+00	3.405780E+00	2.656780E+00
4.643400E+00	3.468080E+00	2.683630E+00
4.641400E+00	3.513840E+00	2.735200E+00
4.594750E+00	3.260260E+00	2.431930E+00
4.571570E+00	3.198370E+00	2.342290E+00
4.499920E+00	3.326700E+00	2.388550E+00
4.513550E+00	3.424540E+00	2.500920E+00
4.598530E+00	3.344360E+00	2.538240E+00
4.567250E+00	3.501210E+00	2.638640E+00
4.535790E+00	3.588490E+00	2.694990E+00
4.584340E+00	3.585950E+00	2.746730E+00
4.523910E+00	3.633910E+00	2.747970E+00
4.528690E+00	3.144110E+00	2.245600E+00
4.481500E+00	3.117840E+00	2.111280E+00
4.466200E+00	3.239140E+00	2.228100E+00
4.401020E+00	3.739180E+00	2.759390E+00
4.461810E+00	3.692600E+00	2.781610E+00
4.429330E+00	3.740300E+00	2.816860E+00
4.399250E+00	3.106440E+00	1.954830E+00
4.313940E+00	3.059210E+00	1.814690E+00
4.313160E+00	3.173360E+00	1.910070E+00
4.328690E+00	3.272420E+00	2.033510E+00
4.366600E+00	3.768510E+00	2.748210E+00
4.386660E+00	3.773810E+00	2.819780E+00
4.194940E+00	3.232760E+00	1.861410E+00
4.129190E+00	3.146200E+00	1.720640E+00
4.264400E+00	3.884430E+00	2.824640E+00
4.338720E+00	3.830150E+00	2.867210E+00
4.305000E+00	3.883870E+00	2.908000E+00
4.011230E+00	3.152780E+00	1.669400E+00
3.910690E+00	3.119970E+00	1.581040E+00
3.928790E+00	3.216210E+00	1.676580E+00
3.983500E+00	3.321910E+00	1.792840E+00
4.206410E+00	3.932390E+00	2.787640E+00
4.254730E+00	3.923630E+00	2.880870E+00
3.846480E+00	3.262950E+00	1.656440E+00
3.806780E+00	3.207600E+00	1.562450E+00
3.799180E+00	3.397940E+00	1.740560E+00
3.848290E+00	3.505990E+00	1.898830E+00
4.170400E+00	3.968530E+00	2.763870E+00
4.193330E+00	3.974280E+00	2.842480E+00
3.734980E+00	3.290620E+00	1.609160E+00
3.659880E+00	3.444500E+00	1.721970E+00
3.744760E+00	3.515730E+00	1.828980E+00
3.773880E+00	3.647460E+00	1.978730E+00
4.119860E+00	4.052940E+00	2.834350E+00
4.144340E+00	4.027440E+00	2.848020E+00
4.131750E+00	4.053330E+00	2.867880E+00
3.668730E+00	3.578290E+00	1.839630E+00
3.605960E+00	3.532550E+00	1.767930E+00
3.660260E+00	3.689690E+00	1.954520E+00
3.716250E+00	3.778940E+00	2.062440E+00
4.002730E+00	4.116290E+00	2.689770E+00
4.054820E+00	4.101460E+00	2.766960E+00
4.104030E+00	4.072670E+00	2.843550E+00
3.590720E+00	3.626940E+00	1.824340E+00
3.589930E+00	3.724710E+00	1.939660E+00
3.642760E+00	3.792940E+00	2.015970E+00
3.672100E+00	3.909540E+00	2.147580E+00
3.968430E+00	4.141700E+00	2.687680E+00
3.990990E+00	4.149720E+00	2.755830E+00
3.581470E+00	3.832820E+00	2.006690E+00
3.590540E+00	3.932270E+00	2.106740E+00
3.624010E+00	3.980630E+00	2.170320E+00
3.667960E+00	4.047470E+00	2.247740E+00
3.816390E+00	4.199270E+00	2.547690E+00
3.883160E+00	4.185140E+00	2.638680E+00
3.938410E+00	4.164200E+00	2.691960E+00
3.576110E+00	4.019480E+00	2.184140E+00
3.618020E+00	4.100700E+00	2.270530E+00
3.620590E+00	4.138290E+00	2.329420E+00
3.666120E+00	4.127500E+00	2.352100E+00
3.734840E+00	4.176320E+00	2.457040E+00
3.762600E+00	4.223820E+00	2.558410E+00
3.819690E+00	4.244670E+00	2.664550E+00
3.640780E+00	4.181980E+00	2.411760E+00
3.700490E+00	4.231350E+00	2.519470E+00
3.741800E+00	4.253190E+00	2.614140E+00
4.786040E+00	3.341910E+00	2.754450E+00
4.776470E+00	3.287770E+00	2.715010E+00
4.723830E+00	3.360430E+00	2.716770E+00
4.765880E+00	3.404240E+00	2.780650E+00
4.740520E+00	3.009530E+00	2.484540E+00
4.706340E+00	2.954100E+00	2.396480E+00
4.700230E+00	3.046470E+00	2.441340E+00
4.660510E+00	3.180380E+00	2.489110E+00
4.749300E+00	3.082090E+00	2.550010E+00
4.693690E+00	3.296710E+00	2.635620E+00
4.755880E+00	3.196510E+00	2.637970E+00
4.648300E+00	3.574650E+00	2.822370E+00
4.712850E+00	3.494790E+00	2.809460E+00
4.655670E+00	3.615580E+00	2.881880E+00
4.724670E+00	3.572350E+00	2.916910E+00
4.671750E+00	3.651480E+00	2.946690E+00
4.667960E+00	2.902440E+00	2.265570E+00
4.645560E+00	2.827860E+00	2.128540E+00
4.621090E+00	2.919890E+00	2.163080E+00
4.618520E+00	3.042940E+00	2.279950E+00
4.578460E+00	3.663880E+00	2.861690E+00
4.561140E+00	3.736090E+00	2.948070E+00
4.639530E+00	3.713260E+00	2.991130E+00
4.595710E+00	3.759990E+00	3.016640E+00
4.575360E+00	2.768170E+00	1.958890E+00
4.499670E+00	2.687690E+00	1.814070E+00
4.515540E+00	2.799850E+00	1.862760E+00
4.524390E+00	2.927080E+00	1.983560E+00
4.467990E+00	3.747810E+00	2.889620E+00
4.524210E+00	3.780450E+00	2.988270E+00
4.408050E+00	2.856240E+00	1.770540E+00
4.321860E+00	2.750880E+00	1.651360E+00
4.404210E+00	3.791000E+00	2.889520E+00
4.431950E+00	3.813560E+00	2.966830E+00
4.190950E+00	2.742320E+00	1.538820E+00
4.062040E+00	2.699420E+00	1.465610E+00
4.094720E+00	2.821180E+00	1.497850E+00
4.150260E+00	2.944280E+00	1.590400E+00
4.309380E+00	3.919670E+00	2.960470E+00
4.365970E+00	3.877950E+00	2.987080E+00
4.347890E+00	3.919140E+00	3.016570E+00
3.956790E+00	2.920920E+00	1.493390E+00
3.832490E+00	2.835740E+00	1.387020E+00
4.256730E+00	3.963740E+00	2.937760E+00
4.317370E+00	3.955780E+00	3.015740E+00
3.745410E+00	3.098800E+00	1.505030E+00
3.630070E+00	2.978470E+00	1.417000E+00
4.201300E+00	4.005250E+00	2.914940E+00
4.253530E+00	4.005950E+00	2.995580E+00
3.577220E+00	3.157880E+00	1.501390E+00
3.474390E+00	3.097830E+00	1.463720E+00
3.607450E+00	3.305760E+00	1.576630E+00
4.156350E+00	4.057610E+00	2.938370E+00
3.478990E+00	3.275430E+00	1.543250E+00
3.366790E+00	3.232700E+00	1.526420E+00
3.519320E+00	3.476040E+00	1.694230E+00
4.068620E+00	4.121930E+00	2.866180E+00
4.113360E+00	4.120210E+00	2.959160E+00
3.391120E+00	3.384780E+00	1.594360E+00
3.320650E+00	3.314490E+00	1.575620E+00
3.394880E+00	3.524890E+00	1.718040E+00
3.492070E+00	3.693140E+00	1.859000E+00
3.996250E+00	4.185120E+00	2.850660E+00
4.061510E+00	4.174960E+00	2.933860E+00
3.304530E+00	3.419660E+00	1.629140E+00
3.314900E+00	3.538620E+00	1.732870E+00
3.380700E+00	3.647230E+00	1.789580E+00
3.396770E+00	3.760250E+00	1.899730E+00
3.496270E+00	3.895120E+00	2.025520E+00
3.914090E+00	4.215360E+00	2.764150E+00
3.954070E+00	4.221210E+00	2.853590E+00
3.991420E+00	4.236130E+00	2.930460E+00
3.306920E+00	3.664480E+00	1.806180E+00
3.327660E+00	3.783240E+00	1.914820E+00
3.394950E+00	3.862730E+00	1.973110E+00
3.428240E+00	3.952730E+00	2.053120E+00
3.489800E+00	4.015370E+00	2.168030E+00
3.559460E+00	4.125120E+00	2.288990E+00
3.855420E+00	4.262400E+00	2.747240E+00
3.865730E+00	4.283400E+00	2.823120E+00
3.922310E+00	4.255810E+00	2.870710E+00
3.333560E+00	3.910790E+00	1.997680E+00
3.410690E+00	4.023140E+00	2.145160E+00
3.473520E+00	4.091170E+00	2.226850E+00
3.495520E+00	4.144530E+00	2.297170E+00
3.530550E+00	4.164420E+00	2.349620E+00
3.571130E+00	4.199500E+00	2.408890E+00
3.633920E+00	4.250520E+00	2.497660E+00
3.684700E+00	4.271740E+00	2.604740E+00
3.740970E+00	4.298650E+00	2.702410E+00
3.811880E+00	4.294250E+00	2.753110E+00
3.495610E+00	4.193670E+00	2.387970E+00
3.559880E+00	4.263640E+00	2.487860E+00
3.622740E+00	4.298360E+00	2.586380E+00
3.670000E+00	4.313880E+00	2.663640E+00
4.859480E+00	2.920160E+00	2.605720E+00
4.832190E+00	2.843540E+00	2.514260E+00
4.791530E+00	2.966480E+00	2.539650E+00
4.821180E+00	3.103580E+00	2.653320E+00
4.874570E+00	3.009700E+00	2.670930E+00
4.829150E+00	3.214160E+00	2.714560E+00
4.886390E+00	3.143120E+00	2.748110E+00
4.851020E+00	3.314720E+00	2.807970E+00
4.803510E+00	3.469990E+00	2.878770E+00
4.881170E+00	3.420130E+00	2.911880E+00
4.801590E+00	3.540850E+00	2.943860E+00
4.874930E+00	3.515330E+00	2.982860E+00
4.810460E+00	3.588870E+00	2.999640E+00
4.767270E+00	2.772220E+00	2.425010E+00
4.724390E+00	2.701930E+00	2.323570E+00
4.730910E+00	2.819530E+00	2.342530E+00
4.692950E+00	3.682330E+00	3.009180E+00
4.756740E+00	3.650300E+00	3.035910E+00
4.708740E+00	3.706050E+00	3.073460E+00
4.695750E+00	2.622860E+00	2.197680E+00
4.655470E+00	2.546270E+00	2.061650E+00
4.655830E+00	2.672350E+00	2.079530E+00
4.579080E+00	3.793920E+00	3.067810E+00
4.662230E+00	3.758490E+00	3.103890E+00
4.622800E+00	3.805860E+00	3.137820E+00
4.572320E+00	2.475320E+00	1.938890E+00
4.477070E+00	2.418850E+00	1.797380E+00
4.549770E+00	2.542740E+00	1.868170E+00
4.508530E+00	3.817920E+00	3.044100E+00
4.552230E+00	3.837620E+00	3.124320E+00
4.323800E+00	2.575380E+00	1.626530E+00
4.272330E+00	2.416840E+00	1.609080E+00
4.453120E+00	3.860200E+00	3.074050E+00
4.453530E+00	3.896730E+00	3.117910E+00
4.507250E+00	3.888800E+00	3.150680E+00
4.470200E+00	3.925670E+00	3.151340E+00
4.164810E+00	2.373350E+00	1.525470E+00
4.016770E+00	2.437090E+00	1.455080E+00
4.122560E+00	2.505120E+00	1.490950E+00
4.394880E+00	3.929060E+00	3.089760E+00
4.392800E+00	3.998130E+00	3.143630E+00
4.458760E+00	3.976140E+00	3.171920E+00
4.442090E+00	4.015280E+00	3.184750E+00
3.926150E+00	2.603270E+00	1.376290E+00
3.839680E+00	2.447750E+00	1.324170E+00
4.324780E+00	3.995460E+00	3.080090E+00
4.335630E+00	4.040470E+00	3.140090E+00
4.407300E+00	4.045250E+00	3.191130E+00
3.718430E+00	2.730340E+00	1.336550E+00
3.581430E+00	2.661680E+00	1.334110E+00
4.248910E+00	4.053130E+00	3.078940E+00
4.299100E+00	4.069750E+00	3.142740E+00
4.345980E+00	4.096520E+00	3.200960E+00
3.508760E+00	2.896200E+00	1.396590E+00
3.380660E+00	2.834540E+00	1.400270E+00
4.161650E+00	4.096880E+00	3.038500E+00
4.208020E+00	4.099280E+00	3.110450E+00
4.265860E+00	4.096490E+00	3.154420E+00
3.349640E+00	3.056880E+00	1.450800E+00
3.234180E+00	2.999500E+00	1.478510E+00
4.113100E+00	4.157800E+00	3.017140E+00
4.159400E+00	4.140800E+00	3.099390E+00
3.248250E+00	3.237440E+00	1.561190E+00
3.142850E+00	3.128450E+00	1.564540E+00
4.062530E+00	4.218450E+00	2.999660E+00
4.112090E+00	4.201440E+00	3.081880E+00
3.147980E+00	3.272570E+00	1.598190E+00
3.102630E+00	3.210100E+00	1.599730E+00
3.210600E+00	3.464650E+00	1.710060E+00
4.022780E+00	4.252950E+00	2.998190E+00
4.055600E+00	4.266070E+00	3.074170E+00
3.102980E+00	3.313930E+00	1.656490E+00
3.121220E+00	3.460360E+00	1.745820E+00
3.162060E+00	3.559430E+00	1.786510E+00
3.220670E+00	3.721770E+00	1.880160E+00
3.893880E+00	4.292540E+00	2.888390E+00
3.927740E+00	4.304270E+00	2.953750E+00
3.987710E+00	4.284440E+00	3.007780E+00
3.111490E+00	3.586480E+00	1.820260E+00
3.130670E+00	3.731940E+00	1.914640E+00
3.175720E+00	3.806830E+00	1.954540E+00
3.230860E+00	3.905060E+00	1.997590E+00
3.320690E+00	4.020310E+00	2.129910E+00
3.412220E+00	4.133910E+00	2.247890E+00
3.775150E+00	4.319980E+00	2.768520E+00
3.799800E+00	4.339010E+00	2.831910E+00
3.864960E+00	4.331700E+00	2.901240E+00
3.125610E+00	3.865770E+00	1.989790E+00
3.217810E+00	4.007950E+00	2.111910E+00
3.303580E+00	4.114960E+00	2.218320E+00
3.361840E+00	4.173460E+00	2.302780E+00
3.368050E+00	4.201930E+00	2.361740E+00
3.418190E+00	4.202140E+00	2.372540E+00
3.472510E+00	4.269720E+00	2.472450E+00
3.546130E+00	4.327690E+00	2.593070E+00
3.624060E+00	4.340750E+00	2.655480E+00
3.672450E+00	4.365390E+00	2.730390E+00
3.741770E+00	4.344100E+00	2.783060E+00
3.386820E+00	4.244470E+00	2.422920E+00
3.419230E+00	4.304050E+00	2.491840E+00
3.470460E+00	4.326260E+00	2.545300E+00
3.487810E+00	4.356910E+00	2.604090E+00
3.525530E+00	4.388540E+00	2.661270E+00
3.595280E+00	4.380160E+00	2.681540E+00
3.426800E+00	4.353740E+00	2.569600E+00
3.472670E+00	4.382740E+00	2.629780E+00
4.957280E+00	3.002540E+00	2.833220E+00
4.950870E+00	2.940280E+00	2.789370E+00
4.936940E+00	3.034880E+00	2.776600E+00
4.926420E+00	3.189380E+00	2.850100E+00
4.969520E+00	3.081630E+00	2.875870E+00
4.924730E+00	3.326590E+00	2.920630E+00
4.972980E+00	3.217850E+00	2.947090E+00
4.930410E+00	3.431350E+00	2.979730E+00
4.988880E+00	3.346590E+00	3.024640E+00
4.930820E+00	3.485280E+00	3.017510E+00
4.960700E+00	3.449550E+00	3.039940E+00
4.935600E+00	3.518680E+00	3.082540E+00
4.865840E+00	2.762090E+00	2.596460E+00
4.833500E+00	2.669400E+00	2.506990E+00
4.806890E+00	2.745640E+00	2.490550E+00
4.905610E+00	2.871470E+00	2.662410E+00
4.822140E+00	3.622860E+00	3.056650E+00
4.869670E+00	3.586840E+00	3.072830E+00
4.839310E+00	3.643790E+00	3.119670E+00
4.767990E+00	2.597840E+00	2.421690E+00
4.705480E+00	2.525910E+00	2.320760E+00
4.730380E+00	2.605740E+00	2.312900E+00
4.722240E+00	3.731510E+00	3.132820E+00
4.783420E+00	3.703730E+00	3.161950E+00
4.737720E+00	3.759400E+00	3.186690E+00
4.667690E+00	2.428290E+00	2.184960E+00
4.624970E+00	2.340420E+00	2.070270E+00
4.639210E+00	2.436370E+00	2.052150E+00
4.624540E+00	3.839120E+00	3.183870E+00
4.697560E+00	3.809910E+00	3.215480E+00
4.661750E+00	3.860590E+00	3.249200E+00
4.516490E+00	2.257520E+00	1.974180E+00
4.425600E+00	2.219130E+00	1.825900E+00
4.508780E+00	2.316920E+00	1.887890E+00
4.591830E+00	3.887340E+00	3.205510E+00
4.604180E+00	3.924890E+00	3.245890E+00
4.648660E+00	3.902580E+00	3.287440E+00
4.622570E+00	3.947770E+00	3.290720E+00
4.311920E+00	2.293550E+00	1.677090E+00
4.271030E+00	2.145520E+00	1.703340E+00
4.550900E+00	3.956720E+00	3.222810E+00
4.570220E+00	4.011900E+00	3.267670E+00
4.613830E+00	3.992470E+00	3.315460E+00
4.591120E+00	4.040490E+00	3.316110E+00
4.077400E+00	2.281280E+00	1.517850E+00
4.507790E+00	4.040340E+00	3.243780E+00
4.508650E+00	4.111290E+00	3.299040E+00
4.578980E+00	4.087160E+00	3.343580E+00
4.559010E+00	4.134730E+00	3.355140E+00
3.886440E+00	2.253200E+00	1.413760E+00
3.752440E+00	2.290470E+00	1.372580E+00
3.793260E+00	2.351440E+00	1.347240E+00
4.432380E+00	4.092270E+00	3.244530E+00
4.447530E+00	4.141930E+00	3.296110E+00
4.509980E+00	4.161740E+00	3.346170E+00
3.665130E+00	2.440010E+00	1.334150E+00
3.575850E+00	2.327340E+00	1.368120E+00
4.394800E+00	4.131020E+00	3.257690E+00
4.402520E+00	4.163030E+00	3.300380E+00
4.444830E+00	4.195630E+00	3.363740E+00
3.458040E+00	2.599950E+00	1.369140E+00
3.326520E+00	2.555990E+00	1.419860E+00
4.215880E+00	4.139850E+00	3.167440E+00
4.284920E+00	4.147300E+00	3.223710E+00
4.351220E+00	4.160840E+00	3.277420E+00
4.384080E+00	4.189640E+00	3.336350E+00
3.260990E+00	2.782390E+00	1.439500E+00
3.139660E+00	2.740270E+00	1.471600E+00
4.162950E+00	4.190470E+00	3.159880E+00
4.219400E+00	4.197340E+00	3.254540E+00
3.125090E+00	2.946660E+00	1.511510E+00
3.039160E+00	2.901290E+00	1.572280E+00
4.114820E+00	4.242620E+00	3.140770E+00
4.152370E+00	4.244520E+00	3.210890E+00
3.053450E+00	3.122250E+00	1.615520E+00
2.987550E+00	3.006090E+00	1.607040E+00
4.087230E+00	4.275650E+00	3.136570E+00
4.109600E+00	4.278690E+00	3.177490E+00
2.964730E+00	3.123350E+00	1.672320E+00
2.933450E+00	3.273800E+00	1.760680E+00
3.038950E+00	3.361610E+00	1.760540E+00
3.959020E+00	4.318890E+00	3.019800E+00
3.993610E+00	4.330550E+00	3.085340E+00
4.066890E+00	4.308900E+00	3.150490E+00
2.967190E+00	3.430340E+00	1.823110E+00
2.922250E+00	3.369780E+00	1.828720E+00
3.026690E+00	3.639050E+00	1.906560E+00
3.818330E+00	4.394140E+00	2.920760E+00
3.889920E+00	4.381090E+00	2.984160E+00
3.938580E+00	4.350660E+00	3.031730E+00
2.920240E+00	3.493840E+00	1.874520E+00
2.938600E+00	3.643520E+00	1.950580E+00
2.976000E+00	3.733380E+00	1.978070E+00
3.016900E+00	3.855090E+00	2.017990E+00
3.110250E+00	3.993390E+00	2.100170E+00
3.201170E+00	4.101980E+00	2.206990E+00
3.297650E+00	4.193030E+00	2.333410E+00
3.722750E+00	4.412560E+00	2.864660E+00
3.786900E+00	4.433890E+00	2.940910E+00
3.840960E+00	4.460140E+00	3.019850E+00
2.924500E+00	3.771310E+00	2.013380E+00
2.949720E+00	3.909770E+00	2.072550E+00
3.025020E+00	3.979320E+00	2.111700E+00
3.091290E+00	4.078380E+00	2.193350E+00
3.172920E+00	4.174270E+00	2.279250E+00
3.239020E+00	4.225790E+00	2.392720E+00
3.332950E+00	4.292370E+00	2.473520E+00
3.591390E+00	4.447140E+00	2.764600E+00
3.656900E+00	4.468110E+00	2.858270E+00
3.689200E+00	4.501120E+00	2.928030E+00
3.759810E+00	4.473840E+00	2.966090E+00
2.971070E+00	4.030280E+00	2.184070E+00
3.065430E+00	4.153720E+00	2.267490E+00
3.148290E+00	4.219180E+00	2.371400E+00
3.231380E+00	4.283690E+00	2.466810E+00
3.287200E+00	4.337830E+00	2.528820E+00
3.296710E+00	4.373530E+00	2.580860E+00
3.354210E+00	4.369310E+00	2.579530E+00
3.453200E+00	4.422940E+00	2.671000E+00
3.495640E+00	4.488880E+00	2.761820E+00
3.539970E+00	4.526490E+00	2.841760E+00
3.615940E+00	4.510890E+00	2.871510E+00
3.328800E+00	4.431440E+00	2.650520E+00
3.414600E+00	4.503690E+00	2.730950E+00
3.465640E+00	4.534420E+00	2.801480E+00
5.054350E+00	3.197520E+00	3.062000E+00
5.049430E+00	3.149570E+00	3.039230E+00
5.030290E+00	3.227920E+00	3.025740E+00
5.035900E+00	3.299140E+00	3.061220E+00
5.057600E+00	3.253390E+00	3.086810E+00
5.034520E+00	3.345810E+00	3.126390E+00
4.940210E+00	2.726980E+00	2.756570E+00
4.906810E+00	2.657650E+00	2.684510E+00
4.898170E+00	2.748680E+00	2.679380E+00
4.961760E+00	2.858340E+00	2.764030E+00
4.958180E+00	2.803480E+00	2.809940E+00
4.973790E+00	2.944370E+00	2.876250E+00
5.019550E+00	3.096710E+00	2.969410E+00
4.992300E+00	3.441880E+00	3.109910E+00
4.978150E+00	3.517460E+00	3.167060E+00
4.857330E+00	2.593050E+00	2.609960E+00
4.792060E+00	2.525940E+00	2.532740E+00
4.819190E+00	2.595250E+00	2.519180E+00
4.924040E+00	3.604600E+00	3.188820E+00
4.868580E+00	3.672000E+00	3.194700E+00
4.903250E+00	3.664230E+00	3.237050E+00
4.868850E+00	3.706600E+00	3.266170E+00
4.725460E+00	2.456980E+00	2.453510E+00
4.680340E+00	2.372960E+00	2.359760E+00
4.697750E+00	2.444380E+00	2.332750E+00
4.759840E+00	3.786430E+00	3.243110E+00
4.801890E+00	3.757920E+00	3.254260E+00
4.779500E+00	3.801010E+00	3.316730E+00
4.625370E+00	2.259850E+00	2.247600E+00
4.562790E+00	2.208270E+00	2.141110E+00
4.604140E+00	2.275940E+00	2.136370E+00
4.685010E+00	3.873560E+00	3.305040E+00
4.720070E+00	3.846380E+00	3.314540E+00
4.710360E+00	3.890100E+00	3.373680E+00
4.466450E+00	2.147130E+00	1.966100E+00
4.644200E+00	3.965970E+00	3.339720E+00
4.669570E+00	3.937880E+00	3.359350E+00
4.674810E+00	3.989080E+00	3.405420E+00
4.291610E+00	2.073880E+00	1.788670E+00
4.170060E+00	2.018100E+00	1.728560E+00
4.204200E+00	2.079090E+00	1.695910E+00
4.615940E+00	4.062810E+00	3.366210E+00
4.639410E+00	4.034780E+00	3.386540E+00
4.644360E+00	4.086890E+00	3.431710E+00
4.056670E+00	2.120050E+00	1.592110E+00
3.975530E+00	2.012190E+00	1.589670E+00
4.569660E+00	4.174360E+00	3.399760E+00
4.608400E+00	4.133980E+00	3.414450E+00
4.616280E+00	4.178850E+00	3.459290E+00
3.821640E+00	2.127970E+00	1.444390E+00
4.521260E+00	4.211260E+00	3.399940E+00
4.582550E+00	4.224290E+00	3.455870E+00
3.648190E+00	2.134650E+00	1.426710E+00
3.518640E+00	2.115370E+00	1.444660E+00
3.539360E+00	2.212250E+00	1.392710E+00
4.485870E+00	4.234750E+00	3.408850E+00
4.522870E+00	4.269940E+00	3.470550E+00
3.400100E+00	2.339550E+00	1.418930E+00
3.279220E+00	2.311280E+00	1.497390E+00
4.293780E+00	4.195990E+00	3.314740E+00
4.347450E+00	4.201640E+00	3.345160E+00
4.391140E+00	4.243160E+00	3.412730E+00
4.453780E+00	4.256320E+00	3.434930E+00
3.194210E+00	2.529890E+00	1.472980E+00
3.085870E+00	2.509880E+00	1.554800E+00
4.251850E+00	4.213500E+00	3.325490E+00
4.276000E+00	4.242440E+00	3.385120E+00
4.328440E+00	4.237430E+00	3.394900E+00
3.044400E+00	2.714140E+00	1.554290E+00
2.945920E+00	2.688860E+00	1.603460E+00
4.178300E+00	4.255100E+00	3.284070E+00
4.222100E+00	4.242430E+00	3.339700E+00
2.932500E+00	2.901940E+00	1.618140E+00
2.885320E+00	2.795030E+00	1.639790E+00
4.120060E+00	4.318700E+00	3.246280E+00
2.845810E+00	2.905580E+00	1.690300E+00
2.807280E+00	3.063670E+00	1.790930E+00
2.885240E+00	3.089790E+00	1.721030E+00
4.031910E+00	4.380320E+00	3.178360E+00
4.084250E+00	4.413670E+00	3.277280E+00
2.855840E+00	3.294410E+00	1.833890E+00
2.765890E+00	3.213680E+00	1.865330E+00
3.938810E+00	4.421700E+00	3.106450E+00
3.991980E+00	4.430720E+00	3.171680E+00
4.023470E+00	4.439550E+00	3.217250E+00
2.798240E+00	3.351770E+00	1.917060E+00
2.752730E+00	3.302710E+00	1.921870E+00
2.841690E+00	3.563530E+00	1.966930E+00
3.884410E+00	4.484140E+00	3.099530E+00
3.914280E+00	4.519560E+00	3.168900E+00
3.977460E+00	4.472540E+00	3.193190E+00
2.751550E+00	3.421760E+00	1.968110E+00
2.758100E+00	3.568530E+00	2.022270E+00
2.797630E+00	3.680020E+00	2.046640E+00
2.842350E+00	3.853010E+00	2.095690E+00
3.731220E+00	4.514540E+00	2.991700E+00
3.773800E+00	4.537880E+00	3.066580E+00
3.847220E+00	4.528340E+00	3.114980E+00
2.745580E+00	3.712310E+00	2.089980E+00
2.753970E+00	3.855590E+00	2.139090E+00
2.793200E+00	3.940060E+00	2.161880E+00
2.847160E+00	4.059930E+00	2.237340E+00
2.972760E+00	4.139920E+00	2.278240E+00
3.047620E+00	4.208040E+00	2.367430E+00
3.137440E+00	4.278630E+00	2.460590E+00
3.219950E+00	4.363240E+00	2.560620E+00
3.584770E+00	4.547740E+00	2.890800E+00
3.620070E+00	4.573470E+00	2.940750E+00
3.696490E+00	4.561240E+00	3.010700E+00
2.743050E+00	3.959460E+00	2.196000E+00
2.765270E+00	4.049890E+00	2.260370E+00
2.798410E+00	4.096070E+00	2.282960E+00
2.816700E+00	4.142090E+00	2.326730E+00
2.926170E+00	4.192310E+00	2.361560E+00
3.038290E+00	4.270330E+00	2.462770E+00
3.119890E+00	4.330370E+00	2.527220E+00
3.145240E+00	4.378960E+00	2.584270E+00
3.188440E+00	4.406750E+00	2.612660E+00
3.237670E+00	4.447570E+00	2.656100E+00
3.309920E+00	4.538990E+00	2.740570E+00
3.407490E+00	4.559990E+00	2.790530E+00
3.462380E+00	4.592860E+00	2.866080E+00
3.550680E+00	4.580220E+00	2.905040E+00
2.758040E+00	4.095860E+00	2.305220E+00
3.147630E+00	4.443820E+00	2.647010E+00
3.218150E+00	4.510170E+00	2.703810E+00
3.234900E+00	4.560820E+00	2.741740E+00
3.266120E+00	4.583130E+00	2.765260E+00
3.289230E+00	4.613340E+00	2.805550E+00
3.368640E+00	4.603320E+00	2.820670E+00
3.227710E+00	4.597580E+00	2.771890E+00
5.063440E+00	3.070210E+00	3.086930E+00
5.043030E+00	3.021690E+00	3.071590E+00
5.053720E+00	3.078070E+00	3.041710E+00
5.064630E+00	3.147180E+00	3.104260E+00
5.081750E+00	3.260610E+00	3.161210E+00
5.081900E+00	3.346060E+00	3.203810E+00
4.921640E+00	2.607440E+00	2.779260E+00
4.872550E+00	2.538390E+00	2.720970E+00
4.876670E+00	2.586740E+00	2.680130E+00
4.957090E+00	2.692210E+00	2.813200E+00
4.996460E+00	2.832860E+00	2.915460E+00
5.022430E+00	2.967660E+00	2.999260E+00
5.043910E+00	3.452240E+00	3.224000E+00
4.994980E+00	3.540790E+00	3.229520E+00
5.022990E+00	3.523930E+00	3.268290E+00
4.986210E+00	3.577610E+00	3.299440E+00
4.817790E+00	2.473220E+00	2.656340E+00
4.748010E+00	2.419590E+00	2.607110E+00
4.775140E+00	2.464330E+00	2.560640E+00
4.929630E+00	3.650830E+00	3.292220E+00
4.908770E+00	3.700510E+00	3.365800E+00
4.688210E+00	2.338630E+00	2.540730E+00
4.647530E+00	2.272670E+00	2.435800E+00
4.669700E+00	2.334050E+00	2.432440E+00
4.846590E+00	3.753310E+00	3.348400E+00
4.831770E+00	3.796490E+00	3.402810E+00
4.579750E+00	2.179710E+00	2.252580E+00
4.787850E+00	3.849770E+00	3.419770E+00
4.764490E+00	3.903070E+00	3.450560E+00
4.463340E+00	2.070960E+00	2.047320E+00
4.363820E+00	1.992190E+00	1.989050E+00
4.336270E+00	2.031000E+00	1.882460E+00
4.737720E+00	3.948760E+00	3.460770E+00
4.728370E+00	4.002190E+00	3.492520E+00
4.279910E+00	1.936470E+00	1.936140E+00
4.159740E+00	1.877890E+00	1.856310E+00
4.238160E+00	1.947150E+00	1.841440E+00
4.699890E+00	4.045860E+00	3.493190E+00
4.684240E+00	4.092120E+00	3.521880E+00
4.045880E+00	1.926020E+00	1.704560E+00
3.916590E+00	1.831900E+00	1.675020E+00
4.657530E+00	4.138680E+00	3.520120E+00
4.628000E+00	4.208310E+00	3.534120E+00
3.790410E+00	1.963700E+00	1.541620E+00
3.730930E+00	1.866180E+00	1.608780E+00
4.588550E+00	4.268890E+00	3.526130E+00
4.621180E+00	4.251800E+00	3.574540E+00
4.605150E+00	4.280410E+00	3.579830E+00
3.635590E+00	1.853330E+00	1.595830E+00
3.495740E+00	1.882500E+00	1.597720E+00
3.594160E+00	1.934990E+00	1.534780E+00
4.552190E+00	4.298940E+00	3.527790E+00
4.573380E+00	4.315240E+00	3.596080E+00
3.375200E+00	2.088310E+00	1.537060E+00
3.242940E+00	2.061230E+00	1.600840E+00
4.426710E+00	4.281250E+00	3.464610E+00
4.455600E+00	4.311140E+00	3.529960E+00
4.515130E+00	4.319580E+00	3.555430E+00
3.153510E+00	2.287890E+00	1.570540E+00
3.041370E+00	2.269340E+00	1.644600E+00
4.313560E+00	4.265880E+00	3.431840E+00
4.349170E+00	4.298230E+00	3.487690E+00
4.402360E+00	4.304080E+00	3.506870E+00
2.978220E+00	2.495200E+00	1.622180E+00
2.879730E+00	2.468880E+00	1.686680E+00
4.181190E+00	4.300510E+00	3.349000E+00
4.236790E+00	4.290650E+00	3.413410E+00
4.291090E+00	4.295670E+00	3.463090E+00
2.841790E+00	2.705950E+00	1.678880E+00
2.778530E+00	2.619180E+00	1.764190E+00
4.140830E+00	4.369420E+00	3.341820E+00
4.195450E+00	4.366160E+00	3.432960E+00
2.754530E+00	2.761140E+00	1.764530E+00
2.688600E+00	2.736220E+00	1.809370E+00
2.772830E+00	2.887330E+00	1.762170E+00
4.118670E+00	4.414560E+00	3.339640E+00
4.144040E+00	4.414280E+00	3.382900E+00
2.696330E+00	2.861100E+00	1.814420E+00
2.653570E+00	2.820290E+00	1.848390E+00
2.708230E+00	3.039720E+00	1.853880E+00
4.030830E+00	4.485000E+00	3.285400E+00
4.100740E+00	4.453090E+00	3.353260E+00
2.624490E+00	2.923050E+00	1.875300E+00
2.601940E+00	3.117680E+00	1.946260E+00
2.689860E+00	3.261220E+00	1.934780E+00
3.967620E+00	4.525580E+00	3.243870E+00
3.995030E+00	4.558950E+00	3.338900E+00
2.614920E+00	3.281920E+00	1.998430E+00
2.570040E+00	3.225430E+00	2.006390E+00
2.655870E+00	3.496990E+00	2.042470E+00
3.815600E+00	4.569260E+00	3.138190E+00
3.859940E+00	4.602600E+00	3.212770E+00
3.928690E+00	4.581310E+00	3.267130E+00
2.572730E+00	3.343660E+00	2.065300E+00
2.569010E+00	3.500090E+00	2.096730E+00
2.607650E+00	3.602480E+00	2.116120E+00
2.653200E+00	3.786460E+00	2.158450E+00
3.639730E+00	4.637210E+00	3.036410E+00
3.714190E+00	4.622050E+00	3.103490E+00
3.783800E+00	4.616000E+00	3.164970E+00
2.558300E+00	3.637110E+00	2.157530E+00
2.569350E+00	3.791880E+00	2.206640E+00
2.608610E+00	3.879750E+00	2.216920E+00
2.668480E+00	4.003460E+00	2.265700E+00
2.839300E+00	4.207640E+00	2.396840E+00
2.929610E+00	4.267910E+00	2.470000E+00
3.042420E+00	4.354250E+00	2.572020E+00
3.528500E+00	4.663440E+00	2.974150E+00
3.599220E+00	4.684820E+00	3.059270E+00
3.654570E+00	4.707180E+00	3.132640E+00
2.562180E+00	3.904170E+00	2.256160E+00
2.589660E+00	4.018320E+00	2.316560E+00
2.645360E+00	4.077360E+00	2.340810E+00
2.728770E+00	4.147560E+00	2.372430E+00
2.811740E+00	4.250890E+00	2.465630E+00
2.907050E+00	4.322060E+00	2.556860E+00
2.969330E+00	4.389510E+00	2.622100E+00
3.051150E+00	4.450610E+00	2.664600E+00
3.145610E+00	4.550150E+00	2.733810E+00
3.361580E+00	4.685600E+00	2.894170E+00
3.440890E+00	4.720750E+00	2.962020E+00
3.464500E+00	4.752890E+00	3.023720E+00
3.557690E+00	4.730630E+00	3.082650E+00
2.601490E+00	4.112920E+00	2.392980E+00
2.692930E+00	4.224790E+00	2.467610E+00
2.792070E+00	4.301550E+00	2.557580E+00
2.878160E+00	4.379620E+00	2.628410E+00
2.958390E+00	4.456690E+00	2.678620E+00
3.036200E+00	4.515950E+00	2.721970E+00
3.064100E+00	4.576980E+00	2.766090E+00
3.118410E+00	4.611960E+00	2.784500E+00
3.201980E+00	4.651710E+00	2.822180E+00
3.249100E+00	4.727530E+00	2.891740E+00
3.298000E+00	4.765430E+00	2.948270E+00
3.388380E+00	4.754960E+00	2.972040E+00
3.074080E+00	4.650430E+00	2.822400E+00
3.165650E+00	4.732070E+00	2.881910E+00
3.225210E+00	4.764870E+00	2.917840E+00
5.039100E+00	2.711690E+00	3.016620E+00
5.018860E+00	2.663000E+00	2.979710E+00
5.015290E+00	2.730380E+00	2.954410E+00
5.042250E+00	2.858490E+00	3.017160E+00
5.039760E+00	2.780200E+00	3.057630E+00
5.046510E+00	2.950880E+00	3.070450E+00
5.062800E+00	2.886800E+00	3.105780E+00
5.059370E+00	3.024100E+00	3.142430E+00
5.107100E+00	3.143070E+00	3.199920E+00
5.123790E+00	3.267610E+00	3.252820E+00
5.104020E+00	3.367130E+00	3.263430E+00
5.135600E+00	3.329380E+00	3.311930E+00
5.101030E+00	3.415390E+00	3.335170E+00
4.897570E+00	2.509720E+00	2.837040E+00
4.857740E+00	2.440010E+00	2.798190E+00
4.854280E+00	2.478230E+00	2.738750E+00
4.935510E+00	2.600520E+00	2.869520E+00
5.043890E+00	3.508060E+00	3.322560E+00
5.014320E+00	3.569620E+00	3.397490E+00
4.778350E+00	2.384570E+00	2.765130E+00
4.716280E+00	2.349510E+00	2.698930E+00
4.742840E+00	2.391180E+00	2.677640E+00
4.962870E+00	3.637630E+00	3.379060E+00
4.945490E+00	3.689920E+00	3.434080E+00
4.661330E+00	2.258450E+00	2.539990E+00
4.898880E+00	3.759890E+00	3.457340E+00
4.853240E+00	3.815930E+00	3.459250E+00
4.879990E+00	3.807580E+00	3.496680E+00
4.857970E+00	3.846700E+00	3.520950E+00
4.551510E+00	2.141560E+00	2.346550E+00
4.492140E+00	2.043990E+00	2.273660E+00
4.474530E+00	2.063720E+00	2.169540E+00
4.779280E+00	3.923570E+00	3.490880E+00
4.811020E+00	3.897040E+00	3.507130E+00
4.796710E+00	3.935210E+00	3.547420E+00
4.428500E+00	1.971280E+00	2.204960E+00
4.339270E+00	1.903880E+00	2.125520E+00
4.357590E+00	1.937190E+00	2.053180E+00
4.737660E+00	4.019650E+00	3.538520E+00
4.770940E+00	3.987660E+00	3.578390E+00
4.742000E+00	4.036210E+00	3.591810E+00
4.249610E+00	1.834460E+00	2.054330E+00
4.104710E+00	1.777330E+00	1.978010E+00
4.206270E+00	1.847870E+00	1.978430E+00
4.688120E+00	4.106210E+00	3.568690E+00
4.712360E+00	4.077940E+00	3.598530E+00
4.693600E+00	4.124070E+00	3.626060E+00
3.997690E+00	1.779410E+00	1.811300E+00
3.864200E+00	1.710880E+00	1.820390E+00
4.643290E+00	4.223260E+00	3.606830E+00
4.664630E+00	4.174530E+00	3.616420E+00
4.669700E+00	4.218360E+00	3.667130E+00
3.736810E+00	1.780030E+00	1.685730E+00
3.683420E+00	1.707010E+00	1.747560E+00
4.634620E+00	4.281440E+00	3.644260E+00
3.592200E+00	1.696110E+00	1.742890E+00
3.447420E+00	1.721020E+00	1.749000E+00
3.550290E+00	1.757860E+00	1.681130E+00
4.608310E+00	4.337060E+00	3.648700E+00
4.631930E+00	4.339940E+00	3.683580E+00
4.616140E+00	4.363230E+00	3.679030E+00
3.335200E+00	1.871630E+00	1.662180E+00
3.198940E+00	1.859050E+00	1.730340E+00
4.483550E+00	4.343730E+00	3.587930E+00
4.521440E+00	4.372730E+00	3.651470E+00
4.588110E+00	4.368390E+00	3.666250E+00
3.114350E+00	2.050180E+00	1.673590E+00
3.001980E+00	2.043420E+00	1.760480E+00
4.378280E+00	4.327090E+00	3.551740E+00
4.406470E+00	4.358040E+00	3.614210E+00
4.458580E+00	4.366150E+00	3.630490E+00
2.934970E+00	2.250710E+00	1.717510E+00
2.838060E+00	2.227440E+00	1.795650E+00
4.252310E+00	4.338910E+00	3.490530E+00
4.299320E+00	4.356850E+00	3.566480E+00
4.355890E+00	4.353730E+00	3.594980E+00
2.804200E+00	2.432880E+00	1.777160E+00
2.716220E+00	2.403700E+00	1.846430E+00
4.229070E+00	4.371310E+00	3.500930E+00
4.249360E+00	4.377960E+00	3.542910E+00
2.694620E+00	2.588570E+00	1.828270E+00
2.612530E+00	2.560130E+00	1.900920E+00
4.153880E+00	4.464380E+00	3.442780E+00
4.212540E+00	4.415220E+00	3.517930E+00
2.601250E+00	2.758930E+00	1.888860E+00
2.524210E+00	2.684220E+00	1.950010E+00
4.069930E+00	4.520640E+00	3.390710E+00
4.120610E+00	4.550750E+00	3.497970E+00
2.517140E+00	2.799150E+00	1.959870E+00
2.483340E+00	2.755500E+00	1.987160E+00
2.524800E+00	2.946250E+00	1.955830E+00
4.031900E+00	4.565730E+00	3.393560E+00
4.059750E+00	4.576550E+00	3.441770E+00
2.457860E+00	2.845240E+00	2.009680E+00
2.420750E+00	3.030280E+00	2.067910E+00
2.510900E+00	3.181150E+00	2.036370E+00
3.899600E+00	4.624450E+00	3.295220E+00
3.944920E+00	4.641800E+00	3.379680E+00
4.013970E+00	4.605530E+00	3.421090E+00
2.419280E+00	3.226810E+00	2.101620E+00
2.339010E+00	3.179500E+00	2.133300E+00
2.482850E+00	3.429820E+00	2.130980E+00
3.734020E+00	4.686550E+00	3.186420E+00
3.796250E+00	4.694450E+00	3.281670E+00
3.871730E+00	4.666650E+00	3.332800E+00
2.373970E+00	3.338690E+00	2.163510E+00
2.315850E+00	3.282990E+00	2.183920E+00
2.391260E+00	3.504030E+00	2.191130E+00
2.473540E+00	3.716430E+00	2.240200E+00
3.701250E+00	4.726780E+00	3.197140E+00
3.728210E+00	4.734580E+00	3.243420E+00
2.316120E+00	3.426680E+00	2.233570E+00
2.367770E+00	3.603160E+00	2.253140E+00
2.387300E+00	3.737960E+00	2.296380E+00
2.428340E+00	3.827110E+00	2.303870E+00
2.489540E+00	3.956060E+00	2.329750E+00
3.488860E+00	4.801970E+00	3.110280E+00
3.587870E+00	4.782180E+00	3.170420E+00
3.672910E+00	4.765880E+00	3.220980E+00
2.372130E+00	3.881870E+00	2.347770E+00
2.427220E+00	4.016150E+00	2.397520E+00
2.438200E+00	4.082370E+00	2.447740E+00
2.501200E+00	4.095380E+00	2.428370E+00
2.581240E+00	4.202180E+00	2.486820E+00
2.679880E+00	4.283770E+00	2.570440E+00
2.775840E+00	4.364550E+00	2.641990E+00
2.860060E+00	4.453850E+00	2.693030E+00
2.955770E+00	4.550700E+00	2.766730E+00
3.361050E+00	4.824520E+00	3.056690E+00
3.441300E+00	4.851100E+00	3.126530E+00
3.507560E+00	4.866290E+00	3.210090E+00
2.470000E+00	4.165510E+00	2.506720E+00
2.568970E+00	4.270760E+00	2.582820E+00
2.670870E+00	4.352940E+00	2.659890E+00
2.761620E+00	4.443070E+00	2.711430E+00
2.841470E+00	4.508420E+00	2.757030E+00
2.869520E+00	4.564570E+00	2.804250E+00
2.916610E+00	4.601600E+00	2.817900E+00
2.971630E+00	4.656550E+00	2.840210E+00
3.068000E+00	4.740230E+00	2.893230E+00
3.197430E+00	4.804330E+00	2.963050E+00
3.245930E+00	4.867560E+00	3.062110E+00
3.305820E+00	4.917520E+00	3.144480E+00
3.402460E+00	4.896720E+00	3.160510E+00
2.873520E+00	4.640390E+00	2.854640E+00
2.962280E+00	4.739080E+00	2.901060E+00
3.062210E+00	4.810390E+00	2.969010E+00
3.149770E+00	4.872520E+00	3.041540E+00
3.212040E+00	4.920440E+00	3.106450E+00
4.956740E+00	2.504140E+00	3.018400E+00
4.916080E+00	2.454150E+00	2.962250E+00
4.927230E+00	2.514980E+00	2.927450E+00
4.995320E+00	2.606150E+00	2.981940E+00
5.000100E+00	2.574280E+00	3.049440E+00
5.045700E+00	2.678640E+00	3.073300E+00
5.061970E+00	2.800920E+00	3.150550E+00
5.100080E+00	2.907660E+00	3.197410E+00
5.108890E+00	3.027810E+00	3.251600E+00
5.145940E+00	3.136160E+00	3.295630E+00
5.153780E+00	3.240560E+00	3.343770E+00
5.159050E+00	3.329410E+00	3.381070E+00
5.139150E+00	3.410490E+00	3.433890E+00
4.879470E+00	2.404680E+00	2.954100E+00
4.817260E+00	2.377720E+00	2.891000E+00
4.850820E+00	2.410500E+00	2.866620E+00
5.078770E+00	3.496130E+00	3.410210E+00
5.055580E+00	3.559140E+00	3.484510E+00
4.725550E+00	2.337330E+00	2.791500E+00
4.995220E+00	3.636440E+00	3.470510E+00
4.957090E+00	3.698600E+00	3.495160E+00
4.989290E+00	3.667240E+00	3.542460E+00
4.953990E+00	3.729830E+00	3.567710E+00
4.642780E+00	2.221300E+00	2.625570E+00
4.578000E+00	2.136330E+00	2.562560E+00
4.571760E+00	2.137300E+00	2.457030E+00
4.904090E+00	3.796830E+00	3.548270E+00
4.895170E+00	3.837260E+00	3.597940E+00
4.533210E+00	2.067470E+00	2.506990E+00
4.471630E+00	1.981780E+00	2.419190E+00
4.478360E+00	2.015940E+00	2.350710E+00
4.860800E+00	3.898470E+00	3.619740E+00
4.821170E+00	3.950530E+00	3.621980E+00
4.856780E+00	3.949100E+00	3.665970E+00
4.836630E+00	3.989720E+00	3.686550E+00
4.388060E+00	1.897380E+00	2.318740E+00
4.308910E+00	1.817200E+00	2.241860E+00
4.320250E+00	1.856430E+00	2.178200E+00
4.753870E+00	4.064570E+00	3.658420E+00
4.787710E+00	4.033360E+00	3.667500E+00
4.785840E+00	4.071510E+00	3.718800E+00
4.199520E+00	1.759230E+00	2.181860E+00
4.046900E+00	1.688280E+00	2.092900E+00
4.153230E+00	1.764540E+00	2.098010E+00
4.743960E+00	4.105000E+00	3.703800E+00
3.949770E+00	1.677630E+00	1.942890E+00
3.846480E+00	1.638300E+00	1.972990E+00
4.712590E+00	4.171390E+00	3.728650E+00
4.689010E+00	4.249680E+00	3.742570E+00
3.711450E+00	1.607550E+00	1.939430E+00
3.587200E+00	1.582320E+00	1.951860E+00
3.619350E+00	1.612770E+00	1.887140E+00
3.690200E+00	1.647290E+00	1.837360E+00
4.662390E+00	4.316250E+00	3.729740E+00
4.694640E+00	4.289550E+00	3.802460E+00
4.672860E+00	4.337960E+00	3.792830E+00
3.498110E+00	1.642470E+00	1.853350E+00
3.357200E+00	1.624130E+00	1.905980E+00
4.629590E+00	4.381020E+00	3.743750E+00
3.280270E+00	1.717450E+00	1.805090E+00
3.143160E+00	1.715560E+00	1.880350E+00
4.575660E+00	4.408680E+00	3.715870E+00
4.586130E+00	4.440680E+00	3.802730E+00
3.071360E+00	1.862870E+00	1.812100E+00
2.951290E+00	1.859830E+00	1.889120E+00
4.440210E+00	4.396540E+00	3.671470E+00
4.472210E+00	4.426750E+00	3.733820E+00
4.530630E+00	4.433690E+00	3.757180E+00
2.888780E+00	2.030500E+00	1.831130E+00
2.790440E+00	2.018980E+00	1.917550E+00
4.337430E+00	4.387530E+00	3.633860E+00
4.375720E+00	4.426640E+00	3.694570E+00
4.424080E+00	4.426100E+00	3.715000E+00
2.749420E+00	2.209510E+00	1.875820E+00
2.649040E+00	2.186660E+00	1.949770E+00
4.252230E+00	4.432210E+00	3.608890E+00
4.316100E+00	4.428530E+00	3.666150E+00
2.627990E+00	2.376780E+00	1.920760E+00
2.554140E+00	2.354220E+00	2.017190E+00
4.186990E+00	4.496740E+00	3.559400E+00
4.230300E+00	4.520870E+00	3.665580E+00
2.533050E+00	2.528700E+00	1.977530E+00
2.457500E+00	2.503700E+00	2.053850E+00
4.154590E+00	4.547090E+00	3.564280E+00
4.177520E+00	4.550910E+00	3.615890E+00
2.443760E+00	2.687460E+00	2.026740E+00
2.404540E+00	2.602740E+00	2.083140E+00
4.061770E+00	4.632610E+00	3.538800E+00
4.134680E+00	4.586340E+00	3.592030E+00
2.352360E+00	2.696890E+00	2.101300E+00
2.288100E+00	2.841400E+00	2.144680E+00
2.376080E+00	2.853150E+00	2.078880E+00
4.000460E+00	4.656200E+00	3.465920E+00
4.009350E+00	4.681670E+00	3.527340E+00
2.311640E+00	3.012430E+00	2.134790E+00
2.224900E+00	2.985440E+00	2.200370E+00
3.842220E+00	4.710320E+00	3.369150E+00
3.896430E+00	4.733090E+00	3.450900E+00
3.970660E+00	4.703410E+00	3.494010E+00
2.249790E+00	3.201620E+00	2.206740E+00
2.165120E+00	3.112300E+00	2.269060E+00
3.720990E+00	4.784200E+00	3.323350E+00
3.807950E+00	4.758730E+00	3.399140E+00
2.170120E+00	3.240470E+00	2.282850E+00
2.124880E+00	3.191070E+00	2.300930E+00
2.213660E+00	3.410010E+00	2.304550E+00
2.293050E+00	3.652470E+00	2.321750E+00
3.617200E+00	4.831510E+00	3.278690E+00
3.669630E+00	4.863960E+00	3.391710E+00
2.123680E+00	3.298160E+00	2.333320E+00
2.132660E+00	3.462920E+00	2.355110E+00
2.186760E+00	3.576730E+00	2.347120E+00
2.214210E+00	3.715100E+00	2.383850E+00
2.275080E+00	3.861450E+00	2.393880E+00
2.354850E+00	4.039270E+00	2.453810E+00
3.558160E+00	4.874030E+00	3.289230E+00
3.589060E+00	4.884170E+00	3.345480E+00
2.119080E+00	3.625930E+00	2.402270E+00
2.185320E+00	3.836210E+00	2.439610E+00
2.250290E+00	3.960960E+00	2.457180E+00
2.278200E+00	4.047280E+00	2.506280E+00
2.324500E+00	4.099820E+00	2.518760E+00
2.377660E+00	4.162620E+00	2.547230E+00
2.466560E+00	4.254970E+00	2.605940E+00
2.565380E+00	4.342530E+00	2.675750E+00
2.658790E+00	4.433960E+00	2.733410E+00
2.760060E+00	4.531320E+00	2.811230E+00
3.365120E+00	4.936290E+00	3.204580E+00
3.424620E+00	4.950510E+00	3.283380E+00
3.523820E+00	4.914260E+00	3.322830E+00
2.280330E+00	4.134640E+00	2.567960E+00
2.365500E+00	4.243670E+00	2.627470E+00
2.462680E+00	4.327270E+00	2.696780E+00
2.557020E+00	4.419890E+00	2.755460E+00
2.639920E+00	4.488790E+00	2.799250E+00
2.672070E+00	4.541940E+00	2.847120E+00
2.723850E+00	4.576490E+00	2.863430E+00
2.777380E+00	4.635900E+00	2.880710E+00
2.862970E+00	4.732550E+00	2.920710E+00
2.957120E+00	4.806180E+00	2.980240E+00
3.049610E+00	4.870670E+00	3.050970E+00
3.132240E+00	4.932820E+00	3.114390E+00
3.218030E+00	4.976640E+00	3.206460E+00
3.322760E+00	4.967990E+00	3.251830E+00
2.677500E+00	4.612380E+00	2.897420E+00
2.765850E+00	4.717750E+00	2.940090E+00
2.859260E+00	4.797870E+00	3.004030E+00
2.954960E+00	4.865830E+00	3.066140E+00
3.043340E+00	4.930460E+00	3.124720E+00
3.115700E+00	4.970780E+00	3.187330E+00
4.930020E+00	2.457160E+00	3.050630E+00
4.989570E+00	2.527280E+00	3.100290E+00
5.061420E+00	2.611670E+00	3.185140E+00
5.083720E+00	2.722680E+00	3.194080E+00
5.094620E+00	2.822160E+00	3.253470E+00
5.125900E+00	2.920500E+00	3.297110E+00
5.136350E+00	3.027350E+00	3.349940E+00
5.180260E+00	3.126470E+00	3.385530E+00
5.180980E+00	3.227610E+00	3.430630E+00
5.189360E+00	3.319090E+00	3.468230E+00
5.171820E+00	3.395840E+00	3.522590E+00
4.822050E+00	2.365710E+00	2.960570E+00
4.890260E+00	2.401960E+00	3.012880E+00
5.119100E+00	3.482360E+00	3.498120E+00
5.089940E+00	3.540430E+00	3.569140E+00
4.714130E+00	2.306820E+00	2.916210E+00
4.657800E+00	2.222570E+00	2.843530E+00
4.662290E+00	2.220230E+00	2.737590E+00
5.032110E+00	3.609210E+00	3.559040E+00
5.009850E+00	3.666790E+00	3.613230E+00
4.995090E+00	3.729450E+00	3.662110E+00
4.621070E+00	2.173350E+00	2.838070E+00
4.555810E+00	2.073020E+00	2.716060E+00
4.567870E+00	2.113170E+00	2.648170E+00
4.946020E+00	3.796530E+00	3.639880E+00
4.919180E+00	3.853090E+00	3.652730E+00
4.961520E+00	3.839360E+00	3.700910E+00
4.933420E+00	3.886780E+00	3.707440E+00
4.497630E+00	1.994770E+00	2.623630E+00
4.433110E+00	1.903670E+00	2.523100E+00
4.458960E+00	1.938590E+00	2.471850E+00
4.902500E+00	3.947620E+00	3.736210E+00
4.873440E+00	3.998800E+00	3.769280E+00
4.358640E+00	1.818800E+00	2.440580E+00
4.267240E+00	1.759440E+00	2.386690E+00
4.282340E+00	1.790490E+00	2.309190E+00
4.832510E+00	4.041590E+00	3.763290E+00
4.791930E+00	4.091230E+00	3.801870E+00
4.143500E+00	1.699730E+00	2.321700E+00
3.996060E+00	1.608360E+00	2.242020E+00
4.096530E+00	1.679970E+00	2.220660E+00
4.753740E+00	4.127800E+00	3.788190E+00
4.774350E+00	4.120750E+00	3.841580E+00
4.757040E+00	4.157160E+00	3.857210E+00
3.840360E+00	1.611040E+00	2.076870E+00
3.788970E+00	1.562200E+00	2.158680E+00
4.708960E+00	4.252370E+00	3.813580E+00
4.724920E+00	4.214520E+00	3.829650E+00
4.734690E+00	4.271760E+00	3.883070E+00
3.689560E+00	1.528710E+00	2.150110E+00
3.549200E+00	1.515340E+00	2.148580E+00
3.647450E+00	1.548680E+00	2.073930E+00
4.670060E+00	4.379180E+00	3.842690E+00
4.706450E+00	4.328850E+00	3.864160E+00
4.713820E+00	4.380960E+00	3.911700E+00
3.443170E+00	1.565520E+00	2.026210E+00
3.309590E+00	1.538320E+00	2.097790E+00
4.634290E+00	4.428880E+00	3.836780E+00
4.683120E+00	4.445090E+00	3.922720E+00
3.224920E+00	1.615790E+00	1.984380E+00
3.100930E+00	1.609790E+00	2.074930E+00
4.612640E+00	4.458670E+00	3.846580E+00
4.634260E+00	4.469490E+00	3.887100E+00
3.020350E+00	1.712950E+00	1.967340E+00
2.907080E+00	1.706440E+00	2.059690E+00
4.498230E+00	4.452860E+00	3.799290E+00
4.531030E+00	4.476440E+00	3.867530E+00
4.596400E+00	4.481520E+00	3.882180E+00
2.842480E+00	1.850910E+00	1.977510E+00
2.747660E+00	1.842590E+00	2.077560E+00
4.404010E+00	4.454160E+00	3.761670E+00
4.428950E+00	4.476150E+00	3.827580E+00
4.474860E+00	4.471950E+00	3.841440E+00
2.692300E+00	2.003430E+00	2.004860E+00
2.597830E+00	1.981370E+00	2.096530E+00
4.281860E+00	4.485950E+00	3.702840E+00
4.326280E+00	4.496850E+00	3.783820E+00
4.380420E+00	4.482870E+00	3.810040E+00
2.573550E+00	2.170420E+00	2.054310E+00
2.482160E+00	2.144850E+00	2.134380E+00
4.262570E+00	4.522480E+00	3.722330E+00
4.280090E+00	4.527590E+00	3.765530E+00
2.469030E+00	2.335690E+00	2.097400E+00
2.383960E+00	2.309330E+00	2.176760E+00
4.184620E+00	4.614520E+00	3.697220E+00
4.246780E+00	4.563180E+00	3.751140E+00
2.362840E+00	2.509200E+00	2.134810E+00
2.325020E+00	2.415370E+00	2.202320E+00
4.120320E+00	4.634540E+00	3.634770E+00
4.136030E+00	4.662700E+00	3.682930E+00
2.275520E+00	2.516120E+00	2.225640E+00
2.203650E+00	2.660800E+00	2.252840E+00
2.276080E+00	2.675450E+00	2.169650E+00
4.010260E+00	4.731940E+00	3.616890E+00
4.090560E+00	4.683580E+00	3.656970E+00
2.215320E+00	2.817820E+00	2.221760E+00
2.136510E+00	2.792470E+00	2.298890E+00
3.949020E+00	4.746820E+00	3.553690E+00
3.956120E+00	4.775250E+00	3.613610E+00
2.142240E+00	2.953040E+00	2.273860E+00
2.054840E+00	2.922480E+00	2.335660E+00
3.752060E+00	4.829480E+00	3.431040E+00
3.827260E+00	4.822150E+00	3.533750E+00
3.911360E+00	4.787800E+00	3.584800E+00
2.076310E+00	3.120860E+00	2.333150E+00
2.018670E+00	3.022070E+00	2.369820E+00
3.718380E+00	4.868850E+00	3.449780E+00
3.750120E+00	4.868000E+00	3.497330E+00
1.989380E+00	3.142600E+00	2.388010E+00
1.977800E+00	3.272790E+00	2.426160E+00
2.050230E+00	3.368930E+00	2.398340E+00
3.583630E+00	4.945220E+00	3.436430E+00
3.692350E+00	4.903490E+00	3.483150E+00
1.975470E+00	3.409770E+00	2.459770E+00
1.967090E+00	3.551720E+00	2.482310E+00
2.025230E+00	3.585170E+00	2.451830E+00
2.091090E+00	3.787480E+00	2.483860E+00
2.163780E+00	3.989730E+00	2.522750E+00
3.494780E+00	4.965320E+00	3.369540E+00
3.505150E+00	4.991590E+00	3.420180E+00
1.985550E+00	3.709170E+00	2.521830E+00
2.047410E+00	3.895810E+00	2.531790E+00
2.068820E+00	3.994710E+00	2.568240E+00
2.119940E+00	4.051870E+00	2.581300E+00
2.177470E+00	4.121570E+00	2.605880E+00
2.265800E+00	4.225440E+00	2.654250E+00
2.357670E+00	4.315890E+00	2.715500E+00
2.454520E+00	4.402860E+00	2.778440E+00
2.552250E+00	4.511710E+00	2.845310E+00
3.276550E+00	5.000990E+00	3.291990E+00
3.333460E+00	5.021340E+00	3.368880E+00
3.445560E+00	5.006840E+00	3.394580E+00
2.069850E+00	4.086130E+00	2.626200E+00
2.159670E+00	4.204780E+00	2.680750E+00
2.252090E+00	4.298830E+00	2.739400E+00
2.349390E+00	4.388520E+00	2.799830E+00
2.434180E+00	4.460790E+00	2.837080E+00
2.463380E+00	4.516390E+00	2.879210E+00
2.513420E+00	4.552400E+00	2.895660E+00
2.572500E+00	4.608950E+00	2.921730E+00
2.666270E+00	4.704220E+00	2.966780E+00
2.762470E+00	4.784330E+00	3.027030E+00
2.860950E+00	4.859840E+00	3.089380E+00
2.959210E+00	4.926730E+00	3.144920E+00
3.047110E+00	4.971790E+00	3.212750E+00
3.123380E+00	5.008620E+00	3.281610E+00
3.222620E+00	5.028810E+00	3.322990E+00
2.466210E+00	4.582250E+00	2.936220E+00
2.559550E+00	4.691950E+00	2.993820E+00
2.662020E+00	4.779110E+00	3.052010E+00
2.764930E+00	4.847440E+00	3.109760E+00
2.868080E+00	4.919410E+00	3.177570E+00
2.976590E+00	4.973000E+00	3.246870E+00
3.049070E+00	4.999010E+00	3.280550E+00
5.085510E+00	2.578560E+00	3.306390E+00
5.064780E+00	2.545660E+00	3.293650E+00
5.070460E+00	2.570290E+00	3.257490E+00
5.092010E+00	2.621660E+00	3.303170E+00
4.929260E+00	2.424390E+00	3.216790E+00
4.873340E+00	2.377760E+00	3.168410E+00
4.894660E+00	2.408040E+00	3.098000E+00
4.995370E+00	2.502180E+00	3.207620E+00
5.105500E+00	2.727770E+00	3.316930E+00
5.114030E+00	2.844680E+00	3.339660E+00
5.156310E+00	2.919480E+00	3.387130E+00
5.170140E+00	3.023400E+00	3.447130E+00
5.209310E+00	3.123990E+00	3.480130E+00
5.203920E+00	3.221240E+00	3.518900E+00
5.210710E+00	3.308890E+00	3.556350E+00
5.197660E+00	3.385250E+00	3.608610E+00
4.821340E+00	2.347170E+00	3.193260E+00
4.754450E+00	2.324650E+00	3.131970E+00
4.790700E+00	2.347750E+00	3.072770E+00
5.152190E+00	3.468610E+00	3.579930E+00
5.129990E+00	3.524890E+00	3.629770E+00
4.696720E+00	2.256020E+00	3.024470E+00
5.079380E+00	3.600390E+00	3.657190E+00
5.037570E+00	3.676030E+00	3.681310E+00
5.034160E+00	3.716890E+00	3.723020E+00
4.571990E+00	2.075300E+00	2.877500E+00
4.529630E+00	2.001490E+00	2.831310E+00
4.530600E+00	2.014120E+00	2.735200E+00
4.607960E+00	2.137770E+00	2.900020E+00
5.011540E+00	3.785500E+00	3.744490E+00
4.986220E+00	3.857720E+00	3.768010E+00
4.957980E+00	3.903310E+00	3.775980E+00
4.995010E+00	3.885140E+00	3.825370E+00
4.961000E+00	3.931920E+00	3.843870E+00
4.419330E+00	1.824280E+00	2.705410E+00
4.332130E+00	1.757140E+00	2.641060E+00
4.384220E+00	1.807030E+00	2.620830E+00
4.414230E+00	1.862850E+00	2.584970E+00
4.469910E+00	1.891410E+00	2.755330E+00
4.872790E+00	4.018250E+00	3.826820E+00
4.908610E+00	3.981370E+00	3.830950E+00
4.900620E+00	4.015700E+00	3.883760E+00
4.236830E+00	1.723100E+00	2.456130E+00
4.175450E+00	1.679540E+00	2.505020E+00
4.854430E+00	4.057200E+00	3.874240E+00
4.083670E+00	1.614860E+00	2.464340E+00
3.943360E+00	1.552900E+00	2.425700E+00
4.040430E+00	1.601680E+00	2.372240E+00
4.815110E+00	4.119020E+00	3.910280E+00
4.794650E+00	4.169270E+00	3.936940E+00
3.789790E+00	1.539070E+00	2.258380E+00
3.735340E+00	1.488170E+00	2.338580E+00
4.780860E+00	4.221840E+00	3.941060E+00
4.782430E+00	4.285020E+00	3.967990E+00
3.636300E+00	1.459800E+00	2.341690E+00
3.496490E+00	1.436150E+00	2.348320E+00
3.595800E+00	1.480600E+00	2.267340E+00
4.765230E+00	4.342730E+00	3.966790E+00
4.744580E+00	4.424020E+00	3.985080E+00
3.392800E+00	1.478200E+00	2.217860E+00
3.265780E+00	1.445740E+00	2.303580E+00
4.723010E+00	4.468320E+00	3.980820E+00
4.742020E+00	4.471800E+00	4.018600E+00
4.728270E+00	4.490670E+00	4.015570E+00
3.180860E+00	1.520120E+00	2.186370E+00
3.063710E+00	1.495230E+00	2.279010E+00
4.638770E+00	4.516750E+00	3.975050E+00
4.701500E+00	4.497630E+00	3.999390E+00
2.983300E+00	1.591760E+00	2.163680E+00
2.882640E+00	1.575770E+00	2.267280E+00
4.579840E+00	4.513240E+00	3.936870E+00
4.585720E+00	4.534330E+00	3.991590E+00
2.803380E+00	1.690020E+00	2.156530E+00
2.713960E+00	1.674860E+00	2.262470E+00
4.459190E+00	4.499570E+00	3.883180E+00
4.489950E+00	4.516320E+00	3.925200E+00
4.540020E+00	4.535520E+00	3.986880E+00
2.646850E+00	1.817750E+00	2.166410E+00
2.563510E+00	1.794920E+00	2.272980E+00
4.358360E+00	4.517120E+00	3.856570E+00
4.397630E+00	4.547790E+00	3.920920E+00
4.451040E+00	4.533410E+00	3.932480E+00
2.509720E+00	1.956750E+00	2.188870E+00
2.426740E+00	1.931060E+00	2.288800E+00
4.275980E+00	4.587280E+00	3.853800E+00
4.338220E+00	4.560160E+00	3.896190E+00
2.399480E+00	2.126170E+00	2.231880E+00
2.312220E+00	2.090720E+00	2.330660E+00
4.229810E+00	4.612980E+00	3.794450E+00
4.235810E+00	4.637140E+00	3.843810E+00
2.290420E+00	2.321380E+00	2.281030E+00
2.208820E+00	2.221840E+00	2.360430E+00
4.139920E+00	4.706690E+00	3.748030E+00
4.200160E+00	4.668920E+00	3.810230E+00
2.195130E+00	2.353150E+00	2.344840E+00
2.163510E+00	2.303760E+00	2.387730E+00
2.182620E+00	2.499110E+00	2.312100E+00
4.076360E+00	4.746500E+00	3.714930E+00
4.091970E+00	4.792120E+00	3.822700E+00
2.122660E+00	2.399260E+00	2.391640E+00
2.062760E+00	2.577490E+00	2.399210E+00
2.126700E+00	2.657250E+00	2.322320E+00
3.953970E+00	4.838780E+00	3.689690E+00
4.030080E+00	4.812830E+00	3.745640E+00
2.049830E+00	2.762050E+00	2.366000E+00
1.969630E+00	2.728440E+00	2.436230E+00
3.886800E+00	4.835780E+00	3.634790E+00
3.896480E+00	4.869580E+00	3.684340E+00
1.965270E+00	2.930380E+00	2.402380E+00
1.925490E+00	2.825800E+00	2.464100E+00
3.751150E+00	4.912670E+00	3.583160E+00
3.841710E+00	4.883960E+00	3.652120E+00
1.887820E+00	2.942200E+00	2.481080E+00
1.869570E+00	3.072450E+00	2.511400E+00
1.917730E+00	3.174540E+00	2.454590E+00
3.663770E+00	4.952220E+00	3.545270E+00
3.695710E+00	4.999630E+00	3.640670E+00
1.846380E+00	3.216280E+00	2.525880E+00
1.845610E+00	3.370300E+00	2.562440E+00
1.906470E+00	3.463030E+00	2.518180E+00
3.498970E+00	5.031510E+00	3.489570E+00
3.594870E+00	5.009260E+00	3.568190E+00
1.829270E+00	3.511020E+00	2.574590E+00
1.825020E+00	3.643540E+00	2.596730E+00
1.889530E+00	3.681030E+00	2.569810E+00
1.953470E+00	3.920780E+00	2.590750E+00
3.409480E+00	5.052930E+00	3.460350E+00
3.426960E+00	5.099600E+00	3.563110E+00
1.844430E+00	3.774820E+00	2.623970E+00
1.859600E+00	3.921090E+00	2.642230E+00
1.906370E+00	3.988860E+00	2.646900E+00
1.964670E+00	4.066990E+00	2.666970E+00
2.051230E+00	4.184000E+00	2.705850E+00
2.140570E+00	4.279660E+00	2.758150E+00
2.231770E+00	4.374800E+00	2.824040E+00
2.349330E+00	4.486030E+00	2.876840E+00
3.149620E+00	5.048990E+00	3.361800E+00
3.217350E+00	5.078440E+00	3.417830E+00
3.326540E+00	5.085000E+00	3.496800E+00
1.857360E+00	4.022020E+00	2.694250E+00
1.942940E+00	4.158580E+00	2.735450E+00
2.034650E+00	4.264430E+00	2.783080E+00
2.118540E+00	4.337000E+00	2.820350E+00
2.156490E+00	4.399480E+00	2.865390E+00
2.234870E+00	4.449040E+00	2.881500E+00
2.267770E+00	4.512760E+00	2.917780E+00
2.351160E+00	4.576740E+00	2.955680E+00
2.439290E+00	4.674660E+00	3.015920E+00
2.546840E+00	4.787800E+00	3.088830E+00
2.676090E+00	4.841570E+00	3.128630E+00
2.765030E+00	4.903280E+00	3.196360E+00
2.881970E+00	4.975140E+00	3.294930E+00
3.040320E+00	5.032630E+00	3.355710E+00
2.926990E+00	5.034680E+00	3.398870E+00
3.130360E+00	5.067580E+00	3.409540E+00
2.158770E+00	4.475470E+00	2.920340E+00
2.247000E+00	4.571540E+00	2.973360E+00
2.331670E+00	4.638530E+00	3.010110E+00
2.365910E+00	4.704030E+00	3.049410E+00
2.437300E+00	4.749030E+00	3.072070E+00
2.461950E+00	4.795550E+00	3.112600E+00
2.510080E+00	4.844610E+00	3.166200E+00
2.642300E+00	4.884890E+00	3.208190E+00
2.757790E+00	4.947060E+00	3.292150E+00
2.827990E+00	4.997390E+00	3.361690E+00
2.371900E+00	4.776140E+00	3.106470E+00
2.441170E+00	4.818150E+00	3.143750E+00
5.053230E+00	2.522580E+00	3.398870E+00
5.021130E+00	2.495340E+00	3.380610E+00
5.036160E+00	2.513250E+00	3.329860E+00
5.085520E+00	2.580610E+00	3.379940E+00
5.108760E+00	2.661300E+00	3.381210E+00
5.116360E+00	2.650480E+00	3.455310E+00
5.134000E+00	2.731260E+00	3.460020E+00
4.894390E+00	2.386730E+00	3.272050E+00
4.960420E+00	2.461550E+00	3.344370E+00
5.136630E+00	2.829070E+00	3.424380E+00
5.182790E+00	2.922440E+00	3.487760E+00
5.195850E+00	3.036750E+00	3.565760E+00
5.225970E+00	3.141700E+00	3.563250E+00
5.219030E+00	3.219220E+00	3.606250E+00
5.233920E+00	3.302510E+00	3.640980E+00
5.231190E+00	3.372650E+00	3.695800E+00
4.753410E+00	2.306130E+00	3.221950E+00
4.833040E+00	2.350940E+00	3.300900E+00
5.183930E+00	3.465390E+00	3.668170E+00
5.145660E+00	3.537620E+00	3.688080E+00
5.182920E+00	3.507680E+00	3.735510E+00
5.147430E+00	3.577880E+00	3.761810E+00
4.615370E+00	2.056230E+00	3.146680E+00
4.577690E+00	2.002110E+00	3.101150E+00
4.598880E+00	2.055450E+00	3.072920E+00
4.609940E+00	2.101730E+00	3.003170E+00
4.640490E+00	2.113010E+00	3.158500E+00
4.655560E+00	2.184380E+00	3.030180E+00
4.682490E+00	2.210260E+00	3.158550E+00
5.084010E+00	3.664480E+00	3.750140E+00
5.054730E+00	3.725330E+00	3.774340E+00
5.092430E+00	3.702380E+00	3.816470E+00
5.066310E+00	3.757110E+00	3.831230E+00
4.528330E+00	1.919370E+00	3.004410E+00
4.466050E+00	1.833140E+00	2.952450E+00
4.456700E+00	1.853890E+00	2.824330E+00
4.548680E+00	1.977680E+00	2.950420E+00
5.042380E+00	3.833910E+00	3.857530E+00
5.016060E+00	3.896070E+00	3.881030E+00
5.005760E+00	3.936460E+00	3.933410E+00
4.396640E+00	1.767780E+00	2.898400E+00
4.294070E+00	1.708950E+00	2.846340E+00
4.364880E+00	1.765150E+00	2.785430E+00
4.948280E+00	3.982540E+00	3.910500E+00
4.919160E+00	4.039200E+00	3.966820E+00
4.171920E+00	1.656370E+00	2.607340E+00
4.127720E+00	1.608140E+00	2.694370E+00
4.872950E+00	4.084990E+00	3.951310E+00
4.895700E+00	4.078490E+00	3.995900E+00
4.873870E+00	4.115470E+00	4.015450E+00
4.021860E+00	1.543650E+00	2.682970E+00
3.878220E+00	1.498930E+00	2.607610E+00
3.987730E+00	1.547270E+00	2.565450E+00
4.806530E+00	4.191170E+00	3.976190E+00
4.831640E+00	4.163730E+00	3.996180E+00
4.826690E+00	4.207970E+00	4.030300E+00
3.739190E+00	1.459360E+00	2.447410E+00
3.713900E+00	1.413940E+00	2.586840E+00
4.797980E+00	4.309540E+00	4.010620E+00
4.824870E+00	4.273280E+00	4.053590E+00
4.816880E+00	4.336670E+00	4.065030E+00
3.566910E+00	1.381570E+00	2.561100E+00
3.426060E+00	1.344920E+00	2.555120E+00
3.544190E+00	1.401850E+00	2.481240E+00
4.765140E+00	4.455940E+00	4.053710E+00
4.804320E+00	4.405280E+00	4.083180E+00
4.794580E+00	4.473550E+00	4.114990E+00
3.344710E+00	1.383870E+00	2.423790E+00
3.220080E+00	1.348800E+00	2.514600E+00
4.735970E+00	4.513640E+00	4.094140E+00
3.143160E+00	1.407940E+00	2.392300E+00
3.035240E+00	1.378860E+00	2.490740E+00
4.682940E+00	4.528860E+00	4.047150E+00
4.688360E+00	4.547680E+00	4.100530E+00
2.958470E+00	1.462900E+00	2.373710E+00
2.863580E+00	1.436530E+00	2.479450E+00
4.581730E+00	4.557770E+00	4.079660E+00
4.649140E+00	4.554240E+00	4.088550E+00
2.787440E+00	1.544460E+00	2.367270E+00
2.700670E+00	1.518420E+00	2.473590E+00
4.477940E+00	4.569920E+00	4.043920E+00
4.525450E+00	4.565590E+00	4.075660E+00
2.622240E+00	1.642940E+00	2.361390E+00
2.540390E+00	1.615820E+00	2.470500E+00
4.436030E+00	4.571730E+00	3.998340E+00
4.437350E+00	4.593650E+00	4.057270E+00
2.472620E+00	1.758960E+00	2.366690E+00
2.390960E+00	1.731630E+00	2.481020E+00
4.317900E+00	4.609110E+00	3.932800E+00
4.352300E+00	4.630230E+00	4.009840E+00
4.407370E+00	4.602790E+00	4.038880E+00
2.337170E+00	1.896100E+00	2.387810E+00
2.251080E+00	1.866960E+00	2.504050E+00
4.236350E+00	4.690550E+00	3.898830E+00
4.292600E+00	4.664910E+00	3.963430E+00
2.222700E+00	2.051500E+00	2.422940E+00
2.131210E+00	2.019980E+00	2.530550E+00
4.166620E+00	4.754260E+00	3.868050E+00
4.209320E+00	4.777180E+00	3.943640E+00
2.116100E+00	2.232470E+00	2.458520E+00
2.030620E+00	2.157320E+00	2.565900E+00
4.125770E+00	4.811230E+00	3.889270E+00
4.158210E+00	4.848140E+00	3.959960E+00
2.018310E+00	2.272540E+00	2.534390E+00
1.974950E+00	2.231360E+00	2.577310E+00
2.017930E+00	2.416620E+00	2.486770E+00
3.994260E+00	4.863630E+00	3.781200E+00
4.026300E+00	4.890640E+00	3.869700E+00
4.092570E+00	4.866740E+00	3.914870E+00
1.948300E+00	2.330800E+00	2.573820E+00
1.899210E+00	2.511800E+00	2.563660E+00
1.964420E+00	2.589310E+00	2.481360E+00
3.888100E+00	4.921000E+00	3.748200E+00
3.956660E+00	4.912620E+00	3.818700E+00
1.883430E+00	2.735070E+00	2.523130E+00
1.841440E+00	2.627450E+00	2.590310E+00
3.793600E+00	4.972120E+00	3.696930E+00
3.832950E+00	5.006340E+00	3.813340E+00
1.792090E+00	2.746380E+00	2.602820E+00
1.748430E+00	2.870690E+00	2.608100E+00
1.810030E+00	2.974390E+00	2.555640E+00
3.740790E+00	5.018420E+00	3.703230E+00
3.765970E+00	5.031590E+00	3.754280E+00
1.718850E+00	3.009950E+00	2.621540E+00
1.675700E+00	3.193180E+00	2.636770E+00
1.770330E+00	3.272020E+00	2.590840E+00
3.520740E+00	5.082920E+00	3.603410E+00
3.612540E+00	5.070250E+00	3.668560E+00
3.702210E+00	5.059340E+00	3.726260E+00
1.710560E+00	3.354570E+00	2.644130E+00
1.668990E+00	3.301280E+00	2.666250E+00
1.747830E+00	3.577500E+00	2.629700E+00
3.474070E+00	5.129950E+00	3.627360E+00
3.523260E+00	5.158400E+00	3.703270E+00
1.665000E+00	3.428990E+00	2.676460E+00
1.665400E+00	3.588430E+00	2.681980E+00
1.704440E+00	3.689650E+00	2.677200E+00
1.762990E+00	3.842530E+00	2.681930E+00
3.226830E+00	5.129420E+00	3.530730E+00
3.326200E+00	5.145970E+00	3.597680E+00
3.420700E+00	5.166670E+00	3.653010E+00
1.654320E+00	3.737410E+00	2.726400E+00
1.687400E+00	3.904070E+00	2.729090E+00
1.687000E+00	3.977660E+00	2.755710E+00
1.751460E+00	3.998130E+00	2.733010E+00
1.832910E+00	4.124990E+00	2.767890E+00
1.924800E+00	4.242600E+00	2.809060E+00
2.028520E+00	4.363950E+00	2.869350E+00
3.010660E+00	5.063950E+00	3.433850E+00
3.105220E+00	5.093460E+00	3.481640E+00
3.154290E+00	5.151000E+00	3.567350E+00
3.218010E+00	5.195690E+00	3.617180E+00
1.715500E+00	4.073770E+00	2.796570E+00
1.811050E+00	4.215500E+00	2.833980E+00
1.902530E+00	4.304190E+00	2.867000E+00
1.933120E+00	4.367470E+00	2.906450E+00
1.984620E+00	4.407740E+00	2.919410E+00
2.041170E+00	4.462350E+00	2.940730E+00
2.124920E+00	4.559570E+00	2.994200E+00
2.246900E+00	4.671800E+00	3.052820E+00
2.555770E+00	4.914790E+00	3.283440E+00
2.674420E+00	4.943080E+00	3.311880E+00
2.747180E+00	4.986680E+00	3.370330E+00
2.828120E+00	5.033600E+00	3.448920E+00
2.967780E+00	5.087300E+00	3.504350E+00
3.074510E+00	5.145910E+00	3.580160E+00
3.141060E+00	5.180050E+00	3.607630E+00
1.932910E+00	4.435650E+00	2.957930E+00
2.012230E+00	4.518250E+00	2.991300E+00
2.044180E+00	4.583790E+00	3.031160E+00
2.124540E+00	4.634480E+00	3.052130E+00
2.156860E+00	4.704100E+00	3.092560E+00
2.243350E+00	4.801330E+00	3.158170E+00
2.418240E+00	4.853520E+00	3.204330E+00
2.453440E+00	4.917380E+00	3.305000E+00
2.528420E+00	4.973240E+00	3.393800E+00
2.657800E+00	4.982060E+00	3.395800E+00
2.740140E+00	5.009570E+00	3.431510E+00
2.046790E+00	4.660020E+00	3.088080E+00
2.123310E+00	4.748260E+00	3.132250E+00
2.143420E+00	4.798630E+00	3.179530E+00
2.187220E+00	4.832180E+00	3.210730E+00
2.227040E+00	4.881010E+00	3.279200E+00
2.344000E+00	4.899420E+00	3.287900E+00
2.419600E+00	4.948780E+00	3.363060E+00
2.127730E+00	4.839620E+00	3.240620E+00
5.022290E+00	2.501020E+00	3.460270E+00
5.071470E+00	2.546350E+00	3.457070E+00
5.096540E+00	2.603850E+00	3.514440E+00
5.124660E+00	2.682860E+00	3.541870E+00
5.147800E+00	2.752350E+00	3.563550E+00
5.209900E+00	2.905780E+00	3.628490E+00
5.186310E+00	2.872020E+00	3.611110E+00
5.203680E+00	2.927680E+00	3.579790E+00
5.209500E+00	2.983170E+00	3.613020E+00
5.227220E+00	2.946210E+00	3.646980E+00
5.222150E+00	3.023100E+00	3.660700E+00
4.893710E+00	2.389380E+00	3.420370E+00
4.956860E+00	2.455350E+00	3.489560E+00
5.159480E+00	2.836920E+00	3.537710E+00
5.264200E+00	3.125320E+00	3.660880E+00
5.244090E+00	3.226370E+00	3.680620E+00
5.258430E+00	3.291670E+00	3.727320E+00
5.256920E+00	3.357710E+00	3.786140E+00
4.609910E+00	1.977580E+00	3.402930E+00
4.577860E+00	1.930330E+00	3.364780E+00
4.602600E+00	1.985710E+00	3.319000E+00
4.627520E+00	2.056370E+00	3.256860E+00
4.637060E+00	2.033270E+00	3.418640E+00
4.686000E+00	2.175550E+00	3.297180E+00
4.681570E+00	2.135310E+00	3.438260E+00
4.725590E+00	2.259800E+00	3.307750E+00
4.730200E+00	2.238100E+00	3.441110E+00
4.789070E+00	2.322120E+00	3.401080E+00
5.220570E+00	3.439530E+00	3.760260E+00
5.208250E+00	3.509620E+00	3.808590E+00
5.196500E+00	3.576610E+00	3.856890E+00
4.527450E+00	1.862260E+00	3.317070E+00
4.470360E+00	1.810480E+00	3.246530E+00
4.502780E+00	1.842140E+00	3.193090E+00
4.546780E+00	1.917140E+00	3.177890E+00
5.142500E+00	3.647120E+00	3.835280E+00
5.132140E+00	3.718740E+00	3.886790E+00
5.099730E+00	3.781750E+00	3.895090E+00
5.141780E+00	3.764160E+00	3.940940E+00
5.116460E+00	3.821830E+00	3.960970E+00
4.433130E+00	1.792430E+00	3.056000E+00
4.389560E+00	1.746780E+00	3.230350E+00
5.062050E+00	3.886660E+00	3.945550E+00
5.045670E+00	3.928950E+00	4.018360E+00
4.299280E+00	1.691950E+00	3.180600E+00
4.218800E+00	1.651440E+00	3.069550E+00
4.309440E+00	1.705360E+00	3.029990E+00
4.985410E+00	3.980870E+00	3.998830E+00
4.965380E+00	4.020230E+00	4.069830E+00
4.149150E+00	1.608270E+00	2.853460E+00
4.082900E+00	1.556540E+00	3.014390E+00
4.917920E+00	4.069910E+00	4.052250E+00
4.909430E+00	4.108780E+00	4.098710E+00
3.933120E+00	1.506940E+00	2.762770E+00
4.879750E+00	4.170670E+00	4.110010E+00
4.854010E+00	4.227050E+00	4.100460E+00
4.884280E+00	4.226000E+00	4.146900E+00
4.880370E+00	4.267580E+00	4.150100E+00
3.748630E+00	1.410090E+00	2.727420E+00
3.635210E+00	1.362830E+00	2.783370E+00
3.590800E+00	1.368480E+00	2.642980E+00
4.842400E+00	4.369360E+00	4.120310E+00
4.879660E+00	4.338670E+00	4.162470E+00
4.871950E+00	4.407910E+00	4.176120E+00
3.499660E+00	1.308170E+00	2.831980E+00
3.336360E+00	1.274960E+00	2.782420E+00
3.458710E+00	1.316330E+00	2.693990E+00
4.805810E+00	4.524220E+00	4.166970E+00
4.860230E+00	4.482570E+00	4.196870E+00
4.845720E+00	4.556110E+00	4.251910E+00
3.281090E+00	1.298940E+00	2.640490E+00
3.154470E+00	1.262200E+00	2.733870E+00
4.776960E+00	4.545690E+00	4.162280E+00
4.799130E+00	4.563380E+00	4.211520E+00
3.099080E+00	1.305840E+00	2.607250E+00
2.987760E+00	1.279630E+00	2.713130E+00
4.688180E+00	4.586940E+00	4.185720E+00
4.756870E+00	4.572280E+00	4.198580E+00
2.930770E+00	1.344830E+00	2.592230E+00
2.827170E+00	1.317850E+00	2.702700E+00
4.629380E+00	4.586360E+00	4.152130E+00
4.638650E+00	4.610560E+00	4.206750E+00
2.768940E+00	1.404460E+00	2.585850E+00
2.671250E+00	1.379460E+00	2.695250E+00
4.507400E+00	4.584870E+00	4.107880E+00
4.538410E+00	4.597000E+00	4.148300E+00
4.593440E+00	4.615740E+00	4.203320E+00
2.608560E+00	1.486920E+00	2.581300E+00
2.515770E+00	1.461040E+00	2.692910E+00
4.438560E+00	4.640330E+00	4.141290E+00
4.496470E+00	4.616140E+00	4.154480E+00
2.453580E+00	1.586390E+00	2.581920E+00
2.367960E+00	1.563080E+00	2.691840E+00
4.387910E+00	4.645420E+00	4.099180E+00
4.397660E+00	4.677280E+00	4.154780E+00
2.298410E+00	1.694300E+00	2.604130E+00
2.281350E+00	1.631480E+00	2.689550E+00
4.252030E+00	4.753820E+00	3.995200E+00
4.296600E+00	4.731440E+00	4.079740E+00
4.357460E+00	4.701270E+00	4.141840E+00
2.221310E+00	1.690700E+00	2.682790E+00
2.153490E+00	1.828560E+00	2.619650E+00
4.208480E+00	4.826780E+00	4.007560E+00
4.237810E+00	4.824120E+00	4.079860E+00
2.031180E+00	1.996280E+00	2.637150E+00
4.181500E+00	4.867880E+00	4.017330E+00
4.196250E+00	4.874120E+00	4.062970E+00
1.919380E+00	2.182290E+00	2.647360E+00
4.063450E+00	4.927810E+00	3.940220E+00
4.097430E+00	4.955820E+00	4.018440E+00
4.160020E+00	4.910490E+00	4.052480E+00
1.812380E+00	2.318300E+00	2.726740E+00
1.872780E+00	2.375790E+00	2.634490E+00
3.903990E+00	4.976470E+00	3.857500E+00
3.966160E+00	5.014410E+00	3.932560E+00
4.036070E+00	4.995050E+00	3.972330E+00
1.791200E+00	2.540920E+00	2.662830E+00
1.719820E+00	2.437640E+00	2.763790E+00
3.872630E+00	5.015360E+00	3.874470E+00
3.899300E+00	5.032390E+00	3.911500E+00
1.700610E+00	2.574000E+00	2.730670E+00
1.675640E+00	2.515230E+00	2.781250E+00
1.692220E+00	2.771970E+00	2.678800E+00
3.749540E+00	5.091340E+00	3.831400E+00
3.841340E+00	5.064500E+00	3.895340E+00
1.644860E+00	2.621730E+00	2.769920E+00
1.620180E+00	2.763420E+00	2.752990E+00
1.626800E+00	2.856790E+00	2.716240E+00
1.631750E+00	3.005260E+00	2.693280E+00
3.631920E+00	5.130450E+00	3.779800E+00
3.682160E+00	5.183230E+00	3.895240E+00
1.577060E+00	2.883860E+00	2.764670E+00
1.540240E+00	3.094440E+00	2.772360E+00
1.609900E+00	3.248970E+00	2.700170E+00
3.564450E+00	5.178450E+00	3.782780E+00
3.591940E+00	5.196440E+00	3.841840E+00
1.538700E+00	3.278060E+00	2.765940E+00
1.481880E+00	3.212200E+00	2.790350E+00
1.581490E+00	3.494100E+00	2.739760E+00
3.324190E+00	5.215900E+00	3.691010E+00
3.427000E+00	5.228830E+00	3.753820E+00
3.519170E+00	5.224870E+00	3.812560E+00
1.475030E+00	3.374010E+00	2.817070E+00
1.501080E+00	3.565080E+00	2.796330E+00
1.490280E+00	3.664250E+00	2.814150E+00
1.558460E+00	3.697860E+00	2.785070E+00
1.616820E+00	3.913710E+00	2.783910E+00
3.222100E+00	5.258090E+00	3.710930E+00
3.313300E+00	5.289250E+00	3.818540E+00
1.503790E+00	3.805690E+00	2.841650E+00
1.548750E+00	3.963100E+00	2.841270E+00
1.555430E+00	4.033240E+00	2.870600E+00
1.618980E+00	4.053780E+00	2.843050E+00
1.697450E+00	4.186150E+00	2.864940E+00
1.813530E+00	4.323530E+00	2.913170E+00
2.858880E+00	5.086020E+00	3.546260E+00
2.958870E+00	5.169230E+00	3.631640E+00
3.115930E+00	5.213600E+00	3.661900E+00
3.143920E+00	5.270130E+00	3.743450E+00
3.201170E+00	5.301620E+00	3.793370E+00
1.579480E+00	4.129020E+00	2.903600E+00
1.674990E+00	4.270150E+00	2.936240E+00
1.746000E+00	4.358130E+00	2.969590E+00
1.753710E+00	4.403160E+00	3.001100E+00
1.823270E+00	4.421740E+00	2.986800E+00
1.918160E+00	4.540840E+00	3.041070E+00
2.625230E+00	5.005070E+00	3.464560E+00
2.726220E+00	5.041960E+00	3.510260E+00
2.812670E+00	5.118300E+00	3.613410E+00
2.861330E+00	5.179800E+00	3.688360E+00
2.928350E+00	5.244550E+00	3.767020E+00
3.047580E+00	5.258560E+00	3.750140E+00
3.129880E+00	5.302130E+00	3.811170E+00
1.780900E+00	4.463850E+00	3.034020E+00
1.818120E+00	4.543970E+00	3.074760E+00
1.870600E+00	4.588620E+00	3.089670E+00
1.931320E+00	4.646960E+00	3.113870E+00
2.025700E+00	4.763300E+00	3.170680E+00
2.293580E+00	4.924210E+00	3.331510E+00
2.346850E+00	4.953300E+00	3.378040E+00
2.431060E+00	4.996350E+00	3.465920E+00
2.582950E+00	5.039050E+00	3.535950E+00
2.697330E+00	5.097720E+00	3.619300E+00
2.774990E+00	5.160630E+00	3.691690E+00
2.833490E+00	5.214090E+00	3.760320E+00
1.822960E+00	4.617400E+00	3.130510E+00
1.907350E+00	4.707390E+00	3.170410E+00
1.939950E+00	4.769830E+00	3.216320E+00
1.990710E+00	4.806040E+00	3.231790E+00
2.042920E+00	4.841970E+00	3.263690E+00
2.123860E+00	4.901820E+00	3.340860E+00
2.257440E+00	4.953050E+00	3.389400E+00
2.340720E+00	4.982480E+00	3.441720E+00
1.955250E+00	4.828320E+00	3.284220E+00
2.030720E+00	4.877570E+00	3.321110E+00
5.056950E+00	2.544970E+00	3.535640E+00
5.105690E+00	2.643920E+00	3.605240E+00
5.068240E+00	2.584460E+00	3.621820E+00
5.143230E+00	2.708360E+00	3.654890E+00
5.168580E+00	2.804690E+00	3.627350E+00
5.177610E+00	2.779890E+00	3.706300E+00
5.207710E+00	2.871590E+00	3.692780E+00
5.254090E+00	2.967910E+00	3.736120E+00
5.259140E+00	3.056920E+00	3.728400E+00
5.269580E+00	3.033640E+00	3.794520E+00
5.307330E+00	3.111000E+00	3.789350E+00
4.851450E+00	2.365560E+00	3.643510E+00
4.818430E+00	2.342510E+00	3.623290E+00
4.847520E+00	2.355750E+00	3.545010E+00
4.905430E+00	2.414790E+00	3.601200E+00
4.986280E+00	2.506730E+00	3.626520E+00
5.273160E+00	3.202640E+00	3.758210E+00
5.282820E+00	3.281640E+00	3.814770E+00
5.290930E+00	3.342290E+00	3.854670E+00
4.549880E+00	1.884620E+00	3.610910E+00
4.519040E+00	1.849010E+00	3.572970E+00
4.546750E+00	1.880230E+00	3.477450E+00
4.599090E+00	1.966870E+00	3.538980E+00
4.662350E+00	2.077460E+00	3.577460E+00
4.719230E+00	2.190290E+00	3.619480E+00
4.776190E+00	2.300700E+00	3.579100E+00
5.258300E+00	3.428710E+00	3.868100E+00
5.236450E+00	3.518060E+00	3.880420E+00
5.237690E+00	3.563610E+00	3.921490E+00
4.463910E+00	1.808370E+00	3.483150E+00
5.211210E+00	3.641080E+00	3.937960E+00
5.177730E+00	3.719090E+00	3.959440E+00
5.169980E+00	3.762920E+00	4.006240E+00
5.154710E+00	3.814540E+00	4.059820E+00
4.364740E+00	1.731010E+00	3.433310E+00
4.306440E+00	1.693810E+00	3.416620E+00
4.322510E+00	1.703600E+00	3.305050E+00
5.103530E+00	3.874660E+00	4.034960E+00
5.083110E+00	3.921830E+00	4.104680E+00
4.218850E+00	1.654360E+00	3.325020E+00
5.021170E+00	3.969940E+00	4.087190E+00
5.007040E+00	4.011260E+00	4.138270E+00
4.076500E+00	1.551450E+00	3.242280E+00
3.967820E+00	1.501290E+00	3.184340E+00
4.009340E+00	1.518830E+00	3.085690E+00
4.970900E+00	4.073600E+00	4.157950E+00
4.930600E+00	4.127120E+00	4.152890E+00
4.961790E+00	4.122590E+00	4.195560E+00
4.944930E+00	4.162060E+00	4.202620E+00
3.862910E+00	1.459260E+00	2.951670E+00
3.827670E+00	1.431330E+00	3.199110E+00
4.932800E+00	4.238300E+00	4.221480E+00
4.917450E+00	4.299420E+00	4.209430E+00
4.944410E+00	4.295870E+00	4.256330E+00
4.940080E+00	4.337410E+00	4.259730E+00
3.688520E+00	1.357380E+00	3.150840E+00
3.596000E+00	1.332210E+00	3.092150E+00
3.649680E+00	1.353900E+00	2.977810E+00
4.900500E+00	4.447460E+00	4.230720E+00
4.929650E+00	4.408430E+00	4.274170E+00
4.914140E+00	4.480890E+00	4.285970E+00
3.436040E+00	1.274680E+00	3.003980E+00
4.875850E+00	4.568270E+00	4.295330E+00
4.890010E+00	4.541180E+00	4.297750E+00
4.882150E+00	4.571820E+00	4.324510E+00
3.212130E+00	1.234620E+00	2.880270E+00
4.786340E+00	4.595500E+00	4.305230E+00
4.854450E+00	4.581540E+00	4.321820E+00
3.035940E+00	1.231710E+00	2.838080E+00
4.734260E+00	4.603880E+00	4.260170E+00
4.735870E+00	4.618580E+00	4.318290E+00
2.873460E+00	1.254520E+00	2.822020E+00
4.636820E+00	4.636650E+00	4.292880E+00
4.698670E+00	4.624730E+00	4.304870E+00
2.719460E+00	1.297400E+00	2.813380E+00
4.530210E+00	4.654690E+00	4.261200E+00
4.580480E+00	4.649360E+00	4.290000E+00
2.566930E+00	1.361080E+00	2.811260E+00
4.484510E+00	4.658530E+00	4.217500E+00
4.488620E+00	4.681090E+00	4.274920E+00
2.413270E+00	1.451080E+00	2.811660E+00
4.403190E+00	4.730100E+00	4.240090E+00
4.458220E+00	4.695280E+00	4.258060E+00
2.242340E+00	1.586730E+00	2.789320E+00
4.319380E+00	4.768550E+00	4.171440E+00
4.349010E+00	4.768040E+00	4.223640E+00
2.087850E+00	1.699800E+00	2.826440E+00
2.148380E+00	1.727790E+00	2.728160E+00
4.273330E+00	4.831520E+00	4.163230E+00
2.051750E+00	1.840180E+00	2.729060E+00
1.975440E+00	1.814380E+00	2.821550E+00
4.200380E+00	4.940160E+00	4.157850E+00
1.935140E+00	1.968530E+00	2.749100E+00
1.858540E+00	1.882990E+00	2.893950E+00
4.137300E+00	4.970080E+00	4.102430E+00
4.145200E+00	5.007380E+00	4.148830E+00
1.831830E+00	2.113430E+00	2.792140E+00
1.744280E+00	2.068160E+00	2.905490E+00
4.001940E+00	5.055190E+00	4.009520E+00
4.031560E+00	5.082250E+00	4.093920E+00
4.102600E+00	5.032920E+00	4.126490E+00
1.731520E+00	2.263270E+00	2.829400E+00
1.653660E+00	2.222250E+00	2.925220E+00
3.889140E+00	5.105420E+00	3.982830E+00
3.959760E+00	5.106330E+00	4.048760E+00
1.640910E+00	2.436850E+00	2.848500E+00
1.606980E+00	2.328540E+00	2.938820E+00
3.788450E+00	5.158160E+00	3.941950E+00
3.827970E+00	5.196150E+00	4.058690E+00
1.564060E+00	2.443240E+00	2.945050E+00
1.494920E+00	2.595870E+00	2.962810E+00
1.561800E+00	2.675580E+00	2.844510E+00
3.734400E+00	5.204230E+00	3.952970E+00
3.761120E+00	5.220240E+00	4.006300E+00
1.474840E+00	2.763130E+00	2.905590E+00
1.422530E+00	2.734330E+00	2.988970E+00
1.491960E+00	2.906640E+00	2.836090E+00
3.577460E+00	5.275950E+00	3.936520E+00
3.695280E+00	5.242350E+00	3.986480E+00
1.404990E+00	2.902950E+00	2.913540E+00
1.345740E+00	2.872840E+00	3.005860E+00
1.416410E+00	3.130630E+00	2.848650E+00
3.441690E+00	5.290430E+00	3.866420E+00
3.469330E+00	5.335220E+00	3.952140E+00
1.335310E+00	3.023800E+00	2.949300E+00
1.296610E+00	2.966880E+00	3.010210E+00
1.305930E+00	3.187790E+00	2.922720E+00
1.367490E+00	3.351130E+00	2.886040E+00
1.413540E+00	3.592640E+00	2.848610E+00
3.371200E+00	5.317470E+00	3.885160E+00
3.402580E+00	5.337630E+00	3.931160E+00
1.269770E+00	3.079900E+00	3.004760E+00
1.242530E+00	3.228930E+00	2.981790E+00
1.291780E+00	3.332210E+00	2.948490E+00
1.307640E+00	3.493450E+00	2.922470E+00
1.333480E+00	3.649880E+00	2.916050E+00
1.398630E+00	3.788730E+00	2.900160E+00
1.470760E+00	3.980380E+00	2.891350E+00
3.194910E+00	5.358720E+00	3.900850E+00
3.326970E+00	5.349180E+00	3.925460E+00
1.223090E+00	3.408980E+00	3.012880E+00
1.258170E+00	3.613360E+00	2.976500E+00
1.311640E+00	3.761800E+00	2.964430E+00
1.359910E+00	3.919040E+00	2.947750E+00
1.413210E+00	4.027720E+00	2.956810E+00
1.420530E+00	4.087770E+00	2.986530E+00
1.480940E+00	4.108230E+00	2.954500E+00
1.561140E+00	4.230480E+00	2.976280E+00
1.671920E+00	4.368060E+00	3.016110E+00
2.998190E+00	5.287670E+00	3.807880E+00
3.065030E+00	5.322680E+00	3.858460E+00
3.097840E+00	5.368250E+00	3.930120E+00
1.438660E+00	4.175550E+00	3.015320E+00
1.539820E+00	4.308850E+00	3.050470E+00
1.612780E+00	4.406680E+00	3.078030E+00
1.617740E+00	4.455840E+00	3.108070E+00
1.707770E+00	4.497170E+00	3.090130E+00
2.467790E+00	5.072870E+00	3.608180E+00
2.597810E+00	5.101580E+00	3.646120E+00
2.680480E+00	5.151950E+00	3.720600E+00
2.759450E+00	5.212780E+00	3.791540E+00
2.836700E+00	5.294170E+00	3.878850E+00
2.962510E+00	5.326800E+00	3.880320E+00
3.038160E+00	5.369670E+00	3.934970E+00
1.628080E+00	4.513070E+00	3.142230E+00
1.646650E+00	4.573770E+00	3.181580E+00
1.715300E+00	4.597580E+00	3.161240E+00
1.819520E+00	4.725190E+00	3.230060E+00
2.162860E+00	4.987060E+00	3.481050E+00
2.328060E+00	5.020090E+00	3.526400E+00
2.364460E+00	5.077100E+00	3.633050E+00
2.418070E+00	5.119010E+00	3.705420E+00
2.551910E+00	5.154520E+00	3.741680E+00
2.666030E+00	5.216560E+00	3.826170E+00
2.736490E+00	5.274510E+00	3.876580E+00
1.679140E+00	4.640990E+00	3.223870E+00
1.723910E+00	4.725210E+00	3.279320E+00
1.781110E+00	4.774730E+00	3.295750E+00
1.857750E+00	4.829730E+00	3.331170E+00
1.999280E+00	4.917960E+00	3.395200E+00
2.056100E+00	4.992050E+00	3.506420E+00
2.115270E+00	5.035710E+00	3.580020E+00
2.253530E+00	5.068540E+00	3.617490E+00
2.338160E+00	5.102930E+00	3.679940E+00
1.734420E+00	4.804180E+00	3.350610E+00
1.859980E+00	4.908550E+00	3.436030E+00
1.972050E+00	4.982240E+00	3.509720E+00
2.037500E+00	5.018100E+00	3.557060E+00
5.102330E+00	2.632650E+00	3.683840E+00
5.162580E+00	2.722670E+00	3.761010E+00
5.118220E+00	2.656480E+00	3.770390E+00
5.192250E+00	2.789220E+00	3.794490E+00
5.233480E+00	2.881780E+00	3.814310E+00
5.293730E+00	2.958090E+00	3.839480E+00
5.307330E+00	3.038830E+00	3.870870E+00
5.364660E+00	3.109420E+00	3.899590E+00
4.613190E+00	1.985930E+00	3.854080E+00
4.595930E+00	1.959690E+00	3.812870E+00
4.629680E+00	2.005040E+00	3.728560E+00
4.684600E+00	2.101110E+00	3.720040E+00
4.650810E+00	2.046200E+00	3.846380E+00
4.711860E+00	2.157640E+00	3.733430E+00
4.694420E+00	2.125000E+00	3.832660E+00
4.728770E+00	2.198240E+00	3.780260E+00
4.811220E+00	2.323970E+00	3.716660E+00
4.871840E+00	2.373980E+00	3.723410E+00
4.920070E+00	2.430160E+00	3.761040E+00
4.968520E+00	2.503270E+00	3.803590E+00
5.054250E+00	2.573580E+00	3.759850E+00
5.319180E+00	3.195130E+00	3.858260E+00
5.332090E+00	3.285230E+00	3.907480E+00
5.317640E+00	3.358430E+00	3.911470E+00
5.348550E+00	3.332480E+00	3.962700E+00
5.324320E+00	3.403350E+00	3.980440E+00
4.494950E+00	1.834290E+00	3.722500E+00
4.563800E+00	1.917460E+00	3.757650E+00
4.758850E+00	2.260570E+00	3.705980E+00
5.274650E+00	3.503090E+00	3.956980E+00
5.256730E+00	3.573280E+00	3.979080E+00
5.281480E+00	3.542440E+00	4.027390E+00
5.262960E+00	3.611600E+00	4.048840E+00
4.410130E+00	1.772810E+00	3.725580E+00
4.353750E+00	1.731950E+00	3.714830E+00
4.377620E+00	1.749410E+00	3.594500E+00
5.219000E+00	3.696070E+00	4.025990E+00
5.207600E+00	3.752640E+00	4.086530E+00
5.198400E+00	3.809090E+00	4.143100E+00
4.288730E+00	1.691180E+00	3.631980E+00
5.143900E+00	3.868090E+00	4.120740E+00
5.129710E+00	3.917220E+00	4.187550E+00
4.165610E+00	1.634880E+00	3.598610E+00
4.094260E+00	1.580880E+00	3.580810E+00
4.116550E+00	1.586990E+00	3.439290E+00
5.063860E+00	3.974600E+00	4.175960E+00
5.027340E+00	4.025770E+00	4.192160E+00
5.064500E+00	4.009230E+00	4.239730E+00
5.033760E+00	4.056800E+00	4.245600E+00
3.997940E+00	1.514680E+00	3.479110E+00
[truncated: 21,888 more rows]
