# Supplementary material for: A New MRI-Based Model of Heart Function with Coupled Hemodynamics and Application to Normal and Diseased Canine Left Ventricles
Source: Front Bioeng Biotechnol. 2015 Sep 23;3:140. doi: 10.3389/fbioe.2015.00140 (PMC4585083; doi:10.3389/fbioe.2015.00140)
Supplement: Supplementary file 7 [file Data_Sheet_7.ZIP › Case3_HF_SR_Systole/nodes/case3_systole_time_0.4600.csv]

4.228270E+00	3.680390E+00	2.318650E+00
4.169590E+00	3.662780E+00	2.244190E+00
4.196640E+00	3.712300E+00	2.315080E+00
4.190610E+00	3.758770E+00	2.354420E+00
4.251240E+00	3.730830E+00	2.395720E+00
4.215660E+00	3.796650E+00	2.425830E+00
4.139230E+00	3.745120E+00	2.291570E+00
4.075330E+00	3.729330E+00	2.206770E+00
4.140620E+00	3.819330E+00	2.374630E+00
4.128720E+00	3.893710E+00	2.431040E+00
4.186470E+00	3.855870E+00	2.475870E+00
4.155910E+00	3.900810E+00	2.489970E+00
4.073730E+00	3.803040E+00	2.272880E+00
4.029720E+00	3.777400E+00	2.207800E+00
4.054780E+00	3.893280E+00	2.348910E+00
4.094960E+00	3.925770E+00	2.416190E+00
4.114730E+00	3.938860E+00	2.474240E+00
4.001180E+00	3.829230E+00	2.243510E+00
3.977480E+00	3.884370E+00	2.290610E+00
3.993560E+00	3.915270E+00	2.324890E+00
3.999700E+00	3.943420E+00	2.358440E+00
4.064260E+00	3.947550E+00	2.407730E+00
3.951950E+00	3.915940E+00	2.305840E+00
4.450860E+00	3.402910E+00	2.336300E+00
4.406610E+00	3.380290E+00	2.236720E+00
4.413360E+00	3.454080E+00	2.324000E+00
4.396710E+00	3.533150E+00	2.392520E+00
4.467000E+00	3.450970E+00	2.403240E+00
4.389460E+00	3.625850E+00	2.500530E+00
4.467370E+00	3.529620E+00	2.515670E+00
4.388470E+00	3.700370E+00	2.593920E+00
4.475230E+00	3.632940E+00	2.642930E+00
4.427460E+00	3.716510E+00	2.683260E+00
4.337950E+00	3.495440E+00	2.255320E+00
4.308310E+00	3.426430E+00	2.128710E+00
4.288660E+00	3.625460E+00	2.345250E+00
4.325400E+00	3.710750E+00	2.495330E+00
4.343920E+00	3.747000E+00	2.575370E+00
4.372700E+00	3.765730E+00	2.658660E+00
4.226450E+00	3.422710E+00	2.055800E+00
4.152290E+00	3.388640E+00	1.947850E+00
4.164470E+00	3.463810E+00	2.040850E+00
4.202180E+00	3.528310E+00	2.150200E+00
4.276130E+00	3.803170E+00	2.557400E+00
4.268030E+00	3.865920E+00	2.663070E+00
4.339030E+00	3.823910E+00	2.718430E+00
4.296240E+00	3.873740E+00	2.750170E+00
4.099790E+00	3.497910E+00	2.013580E+00
4.057830E+00	3.440810E+00	1.914300E+00
4.056360E+00	3.621370E+00	2.105240E+00
4.181560E+00	3.899690E+00	2.578750E+00
4.235620E+00	3.913130E+00	2.707690E+00
3.989240E+00	3.510490E+00	1.955100E+00
3.908640E+00	3.641960E+00	2.038840E+00
3.970720E+00	3.739410E+00	2.160450E+00
4.115210E+00	3.974270E+00	2.552850E+00
4.167860E+00	3.974490E+00	2.669090E+00
3.883670E+00	3.745920E+00	2.114140E+00
3.849460E+00	3.711190E+00	2.052990E+00
3.905090E+00	3.857100E+00	2.219070E+00
4.036530E+00	3.990350E+00	2.446840E+00
4.069100E+00	4.049620E+00	2.594930E+00
4.104650E+00	4.066480E+00	2.686780E+00
4.146590E+00	4.029720E+00	2.729660E+00
4.116630E+00	4.077300E+00	2.758340E+00
3.820240E+00	3.783310E+00	2.091240E+00
3.793130E+00	3.890950E+00	2.168620E+00
3.856040E+00	3.930910E+00	2.234390E+00
3.910650E+00	3.966320E+00	2.323110E+00
3.946910E+00	4.047010E+00	2.447750E+00
3.959230E+00	4.099980E+00	2.540360E+00
4.015600E+00	4.108310E+00	2.616240E+00
4.070020E+00	4.096730E+00	2.677190E+00
3.814820E+00	3.976630E+00	2.239350E+00
3.754730E+00	3.951210E+00	2.195180E+00
3.835660E+00	4.055590E+00	2.326630E+00
3.874010E+00	4.124820E+00	2.446700E+00
3.917650E+00	4.139090E+00	2.527340E+00
3.950740E+00	4.147970E+00	2.608890E+00
3.747660E+00	4.011690E+00	2.233430E+00
3.755940E+00	4.077200E+00	2.297960E+00
3.801290E+00	4.112540E+00	2.362950E+00
3.803860E+00	4.149710E+00	2.402610E+00
3.821530E+00	4.180010E+00	2.453960E+00
3.884500E+00	4.175590E+00	2.526520E+00
3.744370E+00	4.129300E+00	2.361630E+00
3.778070E+00	4.168890E+00	2.412550E+00
4.710260E+00	3.454910E+00	2.716770E+00
4.674850E+00	3.418940E+00	2.645130E+00
4.662590E+00	3.482250E+00	2.671590E+00
4.660850E+00	3.528870E+00	2.722710E+00
4.613460E+00	3.271010E+00	2.421280E+00
4.590420E+00	3.208060E+00	2.331910E+00
4.517810E+00	3.339460E+00	2.377190E+00
4.532140E+00	3.439320E+00	2.488630E+00
4.618030E+00	3.357380E+00	2.526490E+00
4.586000E+00	3.516540E+00	2.626180E+00
4.554840E+00	3.605590E+00	2.681630E+00
4.604130E+00	3.603020E+00	2.733190E+00
4.543450E+00	3.651970E+00	2.734010E+00
4.547440E+00	3.153090E+00	2.235380E+00
4.498790E+00	3.126220E+00	2.101530E+00
4.483590E+00	3.250150E+00	2.217380E+00
4.420020E+00	3.758960E+00	2.744640E+00
4.481040E+00	3.711510E+00	2.767270E+00
4.448420E+00	3.759700E+00	2.802260E+00
4.415260E+00	3.115040E+00	1.945030E+00
4.328330E+00	3.067060E+00	1.805470E+00
4.327960E+00	3.183340E+00	1.899840E+00
4.344280E+00	3.284550E+00	2.022320E+00
4.385510E+00	3.788770E+00	2.733210E+00
4.405780E+00	3.793900E+00	2.804780E+00
4.208170E+00	3.243930E+00	1.850980E+00
4.141610E+00	3.156260E+00	1.710850E+00
4.283220E+00	3.905730E+00	2.808910E+00
4.357930E+00	3.850890E+00	2.851750E+00
4.324150E+00	3.904860E+00	2.892310E+00
4.022190E+00	3.162660E+00	1.660510E+00
3.920490E+00	3.129260E+00	1.573450E+00
3.939100E+00	3.226780E+00	1.667850E+00
3.994920E+00	3.334410E+00	1.782500E+00
4.224660E+00	3.953750E+00	2.771920E+00
4.273290E+00	3.944600E+00	2.865270E+00
3.856070E+00	3.273630E+00	1.648190E+00
3.815700E+00	3.217230E+00	1.555360E+00
3.809250E+00	3.410300E+00	1.731360E+00
3.859320E+00	3.519950E+00	1.888390E+00
4.188290E+00	3.989900E+00	2.748170E+00
4.211340E+00	3.995350E+00	2.826860E+00
3.743430E+00	3.300460E+00	1.602430E+00
3.668660E+00	3.455420E+00	1.714830E+00
3.754500E+00	3.528220E+00	1.820090E+00
3.785010E+00	3.662240E+00	1.968170E+00
4.137590E+00	4.074330E+00	2.818430E+00
4.162100E+00	4.048620E+00	2.832260E+00
4.149490E+00	4.074520E+00	2.852040E+00
3.678000E+00	3.590340E+00	1.831500E+00
3.614550E+00	3.543410E+00	1.761080E+00
3.670090E+00	3.702800E+00	1.945660E+00
3.726850E+00	3.793430E+00	2.052330E+00
4.018690E+00	4.136790E+00	2.674620E+00
4.072100E+00	4.123000E+00	2.750970E+00
4.121730E+00	4.094120E+00	2.827550E+00
3.599500E+00	3.638290E+00	1.817110E+00
3.599010E+00	3.736750E+00	1.931830E+00
3.652590E+00	3.806380E+00	2.006860E+00
3.682580E+00	3.924330E+00	2.137280E+00
3.983990E+00	4.161920E+00	2.672690E+00
4.007290E+00	4.170500E+00	2.740340E+00
3.590790E+00	3.845580E+00	1.998250E+00
3.600100E+00	3.945780E+00	2.097540E+00
3.633930E+00	3.994900E+00	2.160380E+00
3.678530E+00	4.062890E+00	2.236760E+00
3.829890E+00	4.218150E+00	2.533740E+00
3.897630E+00	4.204680E+00	2.624190E+00
3.953700E+00	4.184260E+00	2.677050E+00
3.585530E+00	4.033200E+00	2.174600E+00
3.628340E+00	4.116070E+00	2.259540E+00
3.631070E+00	4.153980E+00	2.318080E+00
3.677040E+00	4.143630E+00	2.340410E+00
3.746830E+00	4.193660E+00	2.444300E+00
3.775240E+00	4.241790E+00	2.545070E+00
3.833320E+00	4.263370E+00	2.650560E+00
3.651540E+00	4.198060E+00	2.399980E+00
3.712180E+00	4.248440E+00	2.506790E+00
3.754190E+00	4.270810E+00	2.600980E+00
4.806400E+00	3.352680E+00	2.743600E+00
4.796410E+00	3.297380E+00	2.704740E+00
4.743630E+00	3.372060E+00	2.705680E+00
4.786200E+00	3.416250E+00	2.769270E+00
4.760690E+00	3.013960E+00	2.476120E+00
4.726530E+00	2.957640E+00	2.388330E+00
4.719960E+00	3.052020E+00	2.432560E+00
4.680300E+00	3.189190E+00	2.479000E+00
4.769500E+00	3.088070E+00	2.541010E+00
4.712980E+00	3.307300E+00	2.625070E+00
4.775730E+00	3.204480E+00	2.628350E+00
4.668230E+00	3.590690E+00	2.809280E+00
4.732550E+00	3.508550E+00	2.797490E+00
4.675720E+00	3.631920E+00	2.868600E+00
4.744760E+00	3.587050E+00	2.904400E+00
4.692160E+00	3.668030E+00	2.933200E+00
4.688610E+00	2.905410E+00	2.257350E+00
4.665100E+00	2.829650E+00	2.121080E+00
4.640710E+00	2.923420E+00	2.154850E+00
4.638110E+00	3.049150E+00	2.270730E+00
4.598470E+00	3.681690E+00	2.847710E+00
4.581100E+00	3.754340E+00	2.933810E+00
4.660100E+00	3.730810E+00	2.977070E+00
4.616210E+00	3.778340E+00	3.002150E+00
4.593610E+00	2.769410E+00	1.951980E+00
4.516090E+00	2.688320E+00	1.808050E+00
4.532010E+00	2.802020E+00	1.855920E+00
4.542280E+00	2.931320E+00	1.975350E+00
4.487160E+00	3.766640E+00	2.875260E+00
4.544160E+00	3.799320E+00	2.973630E+00
4.423440E+00	2.860160E+00	1.763020E+00
4.335340E+00	2.753570E+00	1.645280E+00
4.423360E+00	3.810780E+00	2.874610E+00
4.451530E+00	3.833350E+00	2.951750E+00
4.202530E+00	2.745710E+00	1.533470E+00
4.072560E+00	2.702980E+00	1.461560E+00
4.105590E+00	2.826180E+00	1.492050E+00
4.161880E+00	2.950650E+00	1.583000E+00
4.328810E+00	3.940840E+00	2.944520E+00
4.386040E+00	3.899110E+00	2.971060E+00
4.367970E+00	3.940510E+00	3.000350E+00
3.966620E+00	2.927540E+00	1.487780E+00
3.840830E+00	2.841380E+00	1.384080E+00
4.275310E+00	3.984580E+00	2.922120E+00
4.336960E+00	3.976970E+00	2.999660E+00
3.753780E+00	3.107160E+00	1.499920E+00
3.637370E+00	2.985090E+00	1.415430E+00
4.219310E+00	4.026030E+00	2.899360E+00
4.272220E+00	4.026800E+00	2.979780E+00
3.584790E+00	3.165890E+00	1.498250E+00
3.481110E+00	3.104360E+00	1.463190E+00
3.615130E+00	3.314730E+00	1.571660E+00
4.174360E+00	4.078660E+00	2.922490E+00
3.485800E+00	3.282730E+00	1.540880E+00
3.373250E+00	3.238820E+00	1.526440E+00
3.526900E+00	3.485050E+00	1.689420E+00
4.086080E+00	4.143230E+00	2.850180E+00
4.131550E+00	4.141710E+00	2.942830E+00
3.397710E+00	3.391600E+00	1.592630E+00
3.326950E+00	3.320330E+00	1.575570E+00
3.401800E+00	3.532370E+00	1.715220E+00
3.499930E+00	3.702960E+00	1.853330E+00
4.012620E+00	4.205610E+00	2.835210E+00
4.078900E+00	4.195950E+00	2.917900E+00
3.310810E+00	3.425540E+00	1.628550E+00
3.321490E+00	3.545140E+00	1.731240E+00
3.387840E+00	3.655200E+00	1.786150E+00
3.403930E+00	3.768840E+00	1.895310E+00
3.504680E+00	3.906570E+00	2.018230E+00
3.929440E+00	4.235430E+00	2.749080E+00
3.969810E+00	4.241190E+00	2.838460E+00
4.007610E+00	4.256130E+00	2.915180E+00
3.313600E+00	3.671410E+00	1.803840E+00
3.334390E+00	3.790980E+00	1.911270E+00
3.402380E+00	3.872180E+00	1.967800E+00
3.435920E+00	3.963180E+00	2.046650E+00
3.498210E+00	4.027540E+00	2.159810E+00
3.569240E+00	4.139880E+00	2.278440E+00
3.869950E+00	4.281830E+00	2.732600E+00
3.880560E+00	4.302920E+00	2.808310E+00
3.937670E+00	4.275450E+00	2.855770E+00
3.340610E+00	3.919660E+00	1.992870E+00
3.418250E+00	4.033920E+00	2.138140E+00
3.481950E+00	4.103790E+00	2.218090E+00
3.504420E+00	4.158130E+00	2.287490E+00
3.539970E+00	4.178820E+00	2.339210E+00
3.581100E+00	4.214690E+00	2.397750E+00
3.644800E+00	4.266850E+00	2.485530E+00
3.696360E+00	4.288730E+00	2.592020E+00
3.753670E+00	4.316480E+00	2.688970E+00
3.825890E+00	4.313250E+00	2.738750E+00
3.504580E+00	4.207540E+00	2.377860E+00
3.569870E+00	4.279000E+00	2.476450E+00
3.633700E+00	4.314780E+00	2.574070E+00
3.681650E+00	4.330830E+00	2.650860E+00
4.880750E+00	2.922050E+00	2.598080E+00
4.853750E+00	2.844360E+00	2.506880E+00
4.812490E+00	2.969660E+00	2.531540E+00
4.841750E+00	3.109350E+00	2.644400E+00
4.895290E+00	3.013130E+00	2.662920E+00
4.849690E+00	3.221900E+00	2.704900E+00
4.907730E+00	3.149210E+00	2.738890E+00
4.871790E+00	3.324300E+00	2.797520E+00
4.823850E+00	3.482300E+00	2.867280E+00
4.902140E+00	3.430960E+00	2.900890E+00
4.822160E+00	3.554280E+00	2.931820E+00
4.896010E+00	3.527650E+00	2.971190E+00
4.831760E+00	3.603250E+00	2.986960E+00
4.788260E+00	2.772030E+00	2.418130E+00
4.745650E+00	2.700800E+00	2.316910E+00
4.751550E+00	2.820510E+00	2.335220E+00
4.713680E+00	3.698950E+00	2.995550E+00
4.777910E+00	3.665930E+00	3.022660E+00
4.729510E+00	3.722480E+00	3.059900E+00
4.716510E+00	2.620950E+00	2.191450E+00
4.674970E+00	2.543890E+00	2.056040E+00
4.675850E+00	2.671520E+00	2.073050E+00
4.599650E+00	3.812620E+00	3.053080E+00
4.682800E+00	3.775770E+00	3.089930E+00
4.643440E+00	3.823950E+00	3.123380E+00
4.590270E+00	2.472660E+00	1.934030E+00
4.492620E+00	2.416530E+00	1.793480E+00
4.566710E+00	2.541260E+00	1.863090E+00
4.528680E+00	3.837230E+00	3.029120E+00
4.572690E+00	3.856580E+00	3.109420E+00
4.337050E+00	2.575960E+00	1.622020E+00
4.284610E+00	2.416030E+00	1.606410E+00
4.473130E+00	3.880070E+00	3.058730E+00
4.473400E+00	3.916480E+00	3.102620E+00
4.527390E+00	3.908100E+00	3.135600E+00
4.490000E+00	3.945190E+00	3.136160E+00
4.175700E+00	2.373060E+00	1.524110E+00
4.026450E+00	2.438240E+00	1.454580E+00
4.133290E+00	2.506310E+00	1.488560E+00
4.414760E+00	3.949610E+00	3.073990E+00
4.412160E+00	4.018190E+00	3.128110E+00
4.478280E+00	3.995640E+00	3.156730E+00
4.461470E+00	4.034880E+00	3.169460E+00
3.934890E+00	2.606450E+00	1.375020E+00
3.847550E+00	2.450020E+00	1.325810E+00
4.344120E+00	4.016200E+00	3.064200E+00
4.354830E+00	4.060880E+00	3.124300E+00
4.426700E+00	4.065220E+00	3.175550E+00
3.725850E+00	2.735020E+00	1.336740E+00
3.588520E+00	2.666240E+00	1.337280E+00
4.267610E+00	4.073810E+00	3.063070E+00
4.318120E+00	4.090250E+00	3.126870E+00
4.365530E+00	4.117130E+00	3.184850E+00
3.515530E+00	2.901890E+00	1.397910E+00
3.387090E+00	2.839540E+00	1.404460E+00
4.180250E+00	4.118220E+00	3.022160E+00
4.226480E+00	4.119900E+00	3.094530E+00
4.284650E+00	4.116930E+00	3.138540E+00
3.355910E+00	3.062320E+00	1.452830E+00
3.240330E+00	3.003960E+00	1.482940E+00
4.131610E+00	4.179470E+00	3.000520E+00
4.177810E+00	4.161760E+00	3.083180E+00
3.254330E+00	3.242290E+00	1.563040E+00
3.149060E+00	3.132280E+00	1.569170E+00
4.080030E+00	4.239330E+00	2.983610E+00
4.130140E+00	4.222380E+00	3.065660E+00
3.153840E+00	3.276340E+00	1.601350E+00
3.108630E+00	3.213490E+00	1.604130E+00
3.216730E+00	3.469450E+00	1.710810E+00
4.039590E+00	4.273250E+00	2.982540E+00
4.072820E+00	4.286420E+00	3.058340E+00
3.108900E+00	3.317300E+00	1.660010E+00
3.127310E+00	3.464140E+00	1.748140E+00
3.168070E+00	3.563850E+00	1.787410E+00
3.226740E+00	3.727480E+00	1.878870E+00
3.908980E+00	4.311980E+00	2.873540E+00
3.943350E+00	4.323890E+00	2.938640E+00
4.004080E+00	4.304410E+00	2.992330E+00
3.117390E+00	3.590370E+00	1.821710E+00
3.136420E+00	3.736520E+00	1.914610E+00
3.181590E+00	3.812410E+00	1.953160E+00
3.237020E+00	3.912060E+00	1.994520E+00
3.327480E+00	4.029690E+00	2.124160E+00
3.420140E+00	4.145990E+00	2.239500E+00
3.788720E+00	4.338590E+00	2.754410E+00
3.813890E+00	4.357950E+00	2.817480E+00
3.879850E+00	4.351030E+00	2.886420E+00
3.131310E+00	3.871100E+00	1.988570E+00
3.223730E+00	4.015460E+00	2.107870E+00
3.310450E+00	4.125200E+00	2.211520E+00
3.369420E+00	4.185290E+00	2.294470E+00
3.375620E+00	4.213930E+00	2.353130E+00
3.426230E+00	4.214810E+00	2.363390E+00
3.481270E+00	4.283570E+00	2.462180E+00
3.556180E+00	4.343160E+00	2.581430E+00
3.635200E+00	4.357290E+00	2.643000E+00
3.684500E+00	4.382760E+00	2.717220E+00
3.754900E+00	4.362320E+00	2.769230E+00
3.394560E+00	4.256930E+00	2.413800E+00
3.427410E+00	4.317320E+00	2.481950E+00
3.479360E+00	4.340430E+00	2.534670E+00
3.497010E+00	4.371430E+00	2.593150E+00
3.535370E+00	4.403740E+00	2.649780E+00
3.606190E+00	4.396510E+00	2.669160E+00
3.435230E+00	4.367440E+00	2.559300E+00
3.481670E+00	4.397030E+00	2.619000E+00
4.978630E+00	3.005110E+00	2.825450E+00
4.972440E+00	2.941830E+00	2.781910E+00
4.957980E+00	3.038350E+00	2.768550E+00
4.947640E+00	3.195660E+00	2.840900E+00
4.990960E+00	3.085570E+00	2.867560E+00
4.945850E+00	3.335340E+00	2.910480E+00
4.994730E+00	3.224040E+00	2.937820E+00
4.951850E+00	3.441780E+00	2.968790E+00
5.011020E+00	3.355030E+00	3.014370E+00
4.952110E+00	3.496410E+00	3.006330E+00
4.982390E+00	3.459810E+00	3.029030E+00
4.957100E+00	3.530170E+00	3.071160E+00
4.887220E+00	2.761150E+00	2.589890E+00
4.855750E+00	2.667040E+00	2.500630E+00
4.828480E+00	2.744690E+00	2.483840E+00
4.926780E+00	2.872250E+00	2.655300E+00
4.843900E+00	3.637670E+00	3.043650E+00
4.891420E+00	3.600500E+00	3.060380E+00
4.861100E+00	3.658390E+00	3.106780E+00
4.789450E+00	2.594870E+00	2.415760E+00
4.726560E+00	2.522340E+00	2.315130E+00
4.751740E+00	2.603220E+00	2.306760E+00
4.742980E+00	3.747740E+00	3.119360E+00
4.804800E+00	3.719200E+00	3.148730E+00
4.758660E+00	3.775670E+00	3.173170E+00
4.687880E+00	2.424010E+00	2.179930E+00
4.643680E+00	2.335930E+00	2.065890E+00
4.658600E+00	2.432680E+00	2.047180E+00
4.645450E+00	3.857520E+00	3.169170E+00
4.718530E+00	3.827150E+00	3.201410E+00
4.683120E+00	3.878920E+00	3.234430E+00
4.532770E+00	2.253080E+00	1.970870E+00
4.439450E+00	2.215370E+00	1.823670E+00
4.524500E+00	2.313370E+00	1.884450E+00
4.612890E+00	3.906480E+00	3.190340E+00
4.625370E+00	3.944120E+00	3.230610E+00
4.670120E+00	3.921310E+00	3.272420E+00
4.643660E+00	3.966720E+00	3.275610E+00
4.324370E+00	2.291340E+00	1.675150E+00
4.282390E+00	2.142400E+00	1.702900E+00
4.571340E+00	3.976000E+00	3.207620E+00
4.590500E+00	4.031050E+00	3.252540E+00
4.634390E+00	4.011230E+00	3.300540E+00
4.611380E+00	4.059470E+00	3.301070E+00
4.087210E+00	2.280780E+00	1.518260E+00
4.527540E+00	4.059690E+00	3.228560E+00
4.528470E+00	4.130820E+00	3.283620E+00
4.599110E+00	4.106250E+00	3.328450E+00
4.578870E+00	4.153850E+00	3.339990E+00
3.894330E+00	2.253920E+00	1.416880E+00
3.759700E+00	2.292200E+00	1.377060E+00
3.800820E+00	2.353320E+00	1.350490E+00
4.452040E+00	4.112300E+00	3.228800E+00
4.467150E+00	4.161770E+00	3.280440E+00
4.529430E+00	4.180890E+00	3.331000E+00
3.672340E+00	2.443050E+00	1.338620E+00
3.582760E+00	2.330220E+00	1.374960E+00
4.414690E+00	4.151580E+00	3.241510E+00
4.422210E+00	4.183260E+00	3.284380E+00
4.463890E+00	4.214790E+00	3.348520E+00
3.464740E+00	2.604250E+00	1.374910E+00
3.333220E+00	2.560300E+00	1.428090E+00
4.234320E+00	4.160210E+00	3.151560E+00
4.304140E+00	4.167890E+00	3.207540E+00
4.371100E+00	4.181610E+00	3.261020E+00
4.403460E+00	4.209560E+00	3.320540E+00
3.267340E+00	2.786820E+00	1.445930E+00
3.146160E+00	2.744280E+00	1.480160E+00
4.181030E+00	4.210820E+00	3.143980E+00
4.237880E+00	4.217460E+00	3.238650E+00
3.131490E+00	2.950490E+00	1.518270E+00
3.045740E+00	2.904640E+00	1.580370E+00
4.132460E+00	4.262850E+00	3.124940E+00
4.170280E+00	4.264590E+00	3.195060E+00
3.059640E+00	3.125300E+00	1.621300E+00
2.993820E+00	3.008780E+00	1.614440E+00
4.104600E+00	4.295770E+00	3.120800E+00
4.127150E+00	4.298760E+00	3.161680E+00
2.971050E+00	3.125630E+00	1.679190E+00
2.939650E+00	3.275580E+00	1.766920E+00
3.045150E+00	3.364460E+00	1.764730E+00
3.975170E+00	4.338770E+00	3.004390E+00
4.010100E+00	4.350410E+00	3.069820E+00
4.084090E+00	4.328920E+00	3.134750E+00
2.973130E+00	3.432380E+00	1.827770E+00
2.928380E+00	3.371370E+00	1.834490E+00
3.032320E+00	3.642130E+00	1.908670E+00
3.832730E+00	4.413090E+00	2.906190E+00
3.905490E+00	4.400890E+00	2.968840E+00
3.954640E+00	4.370550E+00	3.016270E+00
2.925970E+00	3.495420E+00	1.879260E+00
2.944150E+00	3.645600E+00	1.953900E+00
2.981340E+00	3.736170E+00	1.980040E+00
3.022150E+00	3.859000E+00	2.018200E+00
3.115570E+00	3.999260E+00	2.097770E+00
3.207040E+00	4.110260E+00	2.201880E+00
3.304530E+00	4.203870E+00	2.325790E+00
3.735560E+00	4.430280E+00	2.851120E+00
3.800780E+00	4.452330E+00	2.926710E+00
3.855800E+00	4.479300E+00	3.004990E+00
2.929670E+00	3.773670E+00	2.015630E+00
2.954600E+00	3.913100E+00	2.073040E+00
3.029950E+00	3.984040E+00	2.110410E+00
3.096470E+00	4.084930E+00	2.189870E+00
3.178600E+00	4.182790E+00	2.273670E+00
3.245230E+00	4.235800E+00	2.385610E+00
3.340240E+00	4.304440E+00	2.464580E+00
3.602470E+00	4.463630E+00	2.752090E+00
3.668670E+00	4.484950E+00	2.845440E+00
3.701350E+00	4.518110E+00	2.915040E+00
3.773190E+00	4.491800E+00	2.952270E+00
2.975670E+00	4.034810E+00	2.182630E+00
3.070480E+00	4.160730E+00	2.263300E+00
3.153700E+00	4.227720E+00	2.365550E+00
3.237540E+00	4.294000E+00	2.459280E+00
3.294120E+00	4.349550E+00	2.520080E+00
3.303780E+00	4.385540E+00	2.571860E+00
3.361940E+00	4.382240E+00	2.569820E+00
3.461980E+00	4.436980E+00	2.660400E+00
3.505060E+00	4.503570E+00	2.750740E+00
3.550070E+00	4.541840E+00	2.830190E+00
3.627100E+00	4.527170E+00	2.859150E+00
3.336160E+00	4.443900E+00	2.641170E+00
3.422840E+00	4.517180E+00	2.720850E+00
3.474610E+00	4.548660E+00	2.790810E+00
5.077700E+00	3.202600E+00	3.052740E+00
5.073030E+00	3.153980E+00	3.030150E+00
5.052950E+00	3.233750E+00	3.016380E+00
5.058410E+00	3.306190E+00	3.051430E+00
5.080530E+00	3.259340E+00	3.077360E+00
5.057490E+00	3.353600E+00	3.116190E+00
4.961720E+00	2.724970E+00	2.750470E+00
4.928420E+00	2.654760E+00	2.678670E+00
4.919540E+00	2.747270E+00	2.673050E+00
4.983190E+00	2.858550E+00	2.757120E+00
4.979720E+00	2.802670E+00	2.803390E+00
4.995640E+00	2.945670E+00	2.868840E+00
5.042140E+00	3.100470E+00	2.960870E+00
5.014480E+00	3.451550E+00	3.099140E+00
5.000190E+00	3.528300E+00	3.155850E+00
4.879030E+00	2.589480E+00	2.604290E+00
4.813670E+00	2.521650E+00	2.527310E+00
4.841310E+00	2.591890E+00	2.513250E+00
4.946250E+00	3.617590E+00	3.176610E+00
4.890810E+00	3.686550E+00	3.181740E+00
4.925940E+00	3.678400E+00	3.224180E+00
4.891550E+00	3.721570E+00	3.252910E+00
4.746690E+00	2.452050E+00	2.448400E+00
4.701010E+00	2.367520E+00	2.355000E+00
4.718750E+00	2.439720E+00	2.327580E+00
4.781220E+00	3.802860E+00	3.229400E+00
4.823760E+00	3.773800E+00	3.240740E+00
4.801320E+00	3.817410E+00	3.302970E+00
4.644480E+00	2.253990E+00	2.243520E+00
4.580200E+00	2.202660E+00	2.137630E+00
4.622330E+00	2.270790E+00	2.132410E+00
4.706430E+00	3.891560E+00	3.290460E+00
4.741520E+00	3.863700E+00	3.300350E+00
4.731610E+00	3.907500E+00	3.359500E+00
4.481260E+00	2.142180E+00	1.963710E+00
4.664940E+00	3.984340E+00	3.325030E+00
4.690500E+00	3.955880E+00	3.344860E+00
4.695260E+00	4.006800E+00	3.391190E+00
4.303130E+00	2.070000E+00	1.788320E+00
4.179700E+00	2.014920E+00	1.729920E+00
4.214340E+00	2.076100E+00	1.696580E+00
4.636060E+00	4.081400E+00	3.351430E+00
4.659590E+00	4.052970E+00	3.372040E+00
4.664530E+00	4.105170E+00	3.417150E+00
4.065870E+00	2.118440E+00	1.594220E+00
3.983280E+00	2.010800E+00	1.593550E+00
4.589190E+00	4.193040E+00	3.384920E+00
4.628370E+00	4.152630E+00	3.399640E+00
4.636140E+00	4.197350E+00	3.444580E+00
3.829130E+00	2.128390E+00	1.449610E+00
4.540230E+00	4.229800E+00	3.385200E+00
4.601810E+00	4.242580E+00	3.441310E+00
3.655080E+00	2.136380E+00	1.434430E+00
3.525260E+00	2.117840E+00	1.454080E+00
3.545980E+00	2.214820E+00	1.400980E+00
4.504560E+00	4.253230E+00	3.394120E+00
4.541620E+00	4.288150E+00	3.456020E+00
3.406920E+00	2.343280E+00	1.428380E+00
3.286210E+00	2.315450E+00	1.508600E+00
4.312850E+00	4.216120E+00	3.298770E+00
4.366660E+00	4.221550E+00	3.329340E+00
4.409880E+00	4.262190E+00	3.397520E+00
4.472390E+00	4.274850E+00	3.420130E+00
3.200960E+00	2.534130E+00	1.482990E+00
3.092980E+00	2.514200E+00	1.566180E+00
4.270350E+00	4.233230E+00	3.309810E+00
4.294320E+00	4.261670E+00	3.369760E+00
4.347120E+00	4.256750E+00	3.379470E+00
3.051260E+00	2.717930E+00	1.564140E+00
2.952970E+00	2.692320E+00	1.614040E+00
4.196350E+00	4.274950E+00	3.268290E+00
4.240190E+00	4.261880E+00	3.324210E+00
2.939170E+00	2.904600E+00	1.627080E+00
2.892340E+00	2.797850E+00	1.649890E+00
4.138030E+00	4.338980E+00	3.230150E+00
2.853040E+00	2.907870E+00	1.700260E+00
2.814400E+00	3.065130E+00	1.800140E+00
2.891990E+00	3.091600E+00	1.729290E+00
4.048820E+00	4.400170E+00	3.162670E+00
4.102090E+00	4.434020E+00	3.261020E+00
2.862200E+00	3.295550E+00	1.840950E+00
2.772690E+00	3.214450E+00	1.873810E+00
3.954590E+00	4.441090E+00	3.091260E+00
4.008190E+00	4.450070E+00	3.156400E+00
4.040170E+00	4.459160E+00	3.201690E+00
2.804680E+00	3.352440E+00	1.924370E+00
2.759370E+00	3.303200E+00	1.929900E+00
2.847470E+00	3.564570E+00	1.972110E+00
3.899450E+00	4.503080E+00	3.084730E+00
3.929420E+00	4.538290E+00	3.154180E+00
3.993340E+00	4.491600E+00	3.178110E+00
2.758000E+00	3.422100E+00	1.975480E+00
2.763990E+00	3.569000E+00	2.028240E+00
2.803190E+00	3.681000E+00	2.051240E+00
2.847220E+00	3.855050E+00	2.097860E+00
3.744150E+00	4.532130E+00	2.978190E+00
3.787470E+00	4.555980E+00	3.052580E+00
3.861760E+00	4.546940E+00	3.100470E+00
2.750950E+00	3.713010E+00	2.094640E+00
2.758750E+00	3.856960E+00	2.141980E+00
2.797710E+00	3.942170E+00	2.163460E+00
2.851390E+00	4.063410E+00	2.236810E+00
2.977240E+00	4.145450E+00	2.275370E+00
3.052360E+00	4.215140E+00	2.362840E+00
3.142750E+00	4.287540E+00	2.454220E+00
3.226070E+00	4.373870E+00	2.552730E+00
3.595530E+00	4.563670E+00	2.878750E+00
3.631440E+00	4.590000E+00	2.928230E+00
3.709010E+00	4.578620E+00	2.997410E+00
2.747480E+00	3.961280E+00	2.197800E+00
2.769370E+00	4.052540E+00	2.260750E+00
2.802450E+00	4.099390E+00	2.282430E+00
2.820630E+00	4.145920E+00	2.325470E+00
2.930250E+00	4.197600E+00	2.358640E+00
3.042890E+00	4.277810E+00	2.457620E+00
3.125150E+00	4.339530E+00	2.520560E+00
3.150670E+00	4.388610E+00	2.577170E+00
3.194190E+00	4.416960E+00	2.605120E+00
3.243900E+00	4.458510E+00	2.648000E+00
3.317010E+00	4.551230E+00	2.731550E+00
3.415740E+00	4.573590E+00	2.780440E+00
3.471370E+00	4.607180E+00	2.855450E+00
3.561020E+00	4.595820E+00	2.893310E+00
2.761970E+00	4.098790E+00	2.305070E+00
3.152960E+00	4.453500E+00	2.639940E+00
3.224100E+00	4.520840E+00	2.696020E+00
3.241050E+00	4.571900E+00	2.733730E+00
3.272700E+00	4.594830E+00	2.756780E+00
3.296190E+00	4.625630E+00	2.796680E+00
3.376550E+00	4.616700E+00	2.810860E+00
3.233840E+00	4.608740E+00	2.763910E+00
5.087210E+00	3.072950E+00	3.078450E+00
5.066640E+00	3.023600E+00	3.063460E+00
5.077220E+00	3.081170E+00	3.033170E+00
5.088620E+00	3.151240E+00	3.095220E+00
5.105340E+00	3.266350E+00	3.151670E+00
5.105970E+00	3.353450E+00	3.193500E+00
4.943470E+00	2.603630E+00	2.773710E+00
4.894060E+00	2.533790E+00	2.715770E+00
4.898280E+00	2.582910E+00	2.674610E+00
4.978710E+00	2.689510E+00	2.807320E+00
5.018510E+00	2.832150E+00	2.908740E+00
5.045590E+00	2.968840E+00	2.991520E+00
5.067520E+00	3.461570E+00	3.213030E+00
5.017660E+00	3.551900E+00	3.218050E+00
5.046250E+00	3.534520E+00	3.256910E+00
5.009420E+00	3.589470E+00	3.287530E+00
4.839060E+00	2.467920E+00	2.651440E+00
4.769190E+00	2.413770E+00	2.602390E+00
4.796620E+00	2.459140E+00	2.555590E+00
4.952720E+00	3.664500E+00	3.279500E+00
4.931610E+00	3.714630E+00	3.352990E+00
4.708990E+00	2.332240E+00	2.536300E+00
4.667200E+00	2.266220E+00	2.431710E+00
4.690140E+00	2.328030E+00	2.427970E+00
4.868980E+00	3.768620E+00	3.335100E+00
4.854020E+00	3.812210E+00	3.389380E+00
4.598220E+00	2.173230E+00	2.248950E+00
4.809840E+00	3.866320E+00	3.405970E+00
4.786270E+00	3.920090E+00	3.436560E+00
4.477660E+00	2.065470E+00	2.045180E+00
4.376240E+00	1.986890E+00	1.988000E+00
4.348040E+00	2.026460E+00	1.881750E+00
4.758950E+00	3.965970E+00	3.446770E+00
4.749190E+00	4.019480E+00	3.478550E+00
4.290650E+00	1.931670E+00	1.936150E+00
4.168680E+00	1.873990E+00	1.858050E+00
4.248050E+00	1.943020E+00	1.842170E+00
4.720420E+00	4.063490E+00	3.479040E+00
4.704800E+00	4.110140E+00	3.507500E+00
4.054070E+00	1.923380E+00	1.707850E+00
3.923250E+00	1.830380E+00	1.680270E+00
4.678060E+00	4.157120E+00	3.505440E+00
4.647860E+00	4.226590E+00	3.519590E+00
3.797190E+00	1.963640E+00	1.548330E+00
3.737130E+00	1.866400E+00	1.616440E+00
4.607710E+00	4.286970E+00	3.511740E+00
4.640470E+00	4.269610E+00	3.560390E+00
4.624210E+00	4.298180E+00	3.565700E+00
3.641570E+00	1.854440E+00	1.604820E+00
3.501700E+00	1.884830E+00	1.608100E+00
3.600500E+00	1.936560E+00	1.544370E+00
4.571110E+00	4.317070E+00	3.513320E+00
4.592250E+00	4.333040E+00	3.581920E+00
3.382020E+00	2.091890E+00	1.548830E+00
3.249580E+00	2.065510E+00	1.613180E+00
4.445360E+00	4.299910E+00	3.449660E+00
4.474290E+00	4.329560E+00	3.515210E+00
4.533870E+00	4.337680E+00	3.540960E+00
3.160630E+00	2.292460E+00	1.582910E+00
3.048740E+00	2.274260E+00	1.657480E+00
4.332050E+00	4.284980E+00	3.416530E+00
4.367980E+00	4.317370E+00	3.472310E+00
4.421190E+00	4.322950E+00	3.491720E+00
2.985530E+00	2.499400E+00	1.633970E+00
2.887710E+00	2.473320E+00	1.699330E+00
4.199030E+00	4.319970E+00	3.333430E+00
4.254700E+00	4.309640E+00	3.398180E+00
4.309480E+00	4.314720E+00	3.447780E+00
2.849410E+00	2.709140E+00	1.690180E+00
2.786990E+00	2.622830E+00	1.776620E+00
4.158790E+00	4.389360E+00	3.325850E+00
4.213260E+00	4.385310E+00	3.417550E+00
2.762510E+00	2.763850E+00	1.775890E+00
2.697080E+00	2.738980E+00	1.821220E+00
2.780550E+00	2.889450E+00	1.772860E+00
4.136450E+00	4.434490E+00	3.323660E+00
4.161670E+00	4.433760E+00	3.367250E+00
2.704480E+00	2.863110E+00	1.825640E+00
2.662110E+00	2.822470E+00	1.860060E+00
2.715740E+00	3.040860E+00	1.863870E+00
4.047500E+00	4.504410E+00	3.269930E+00
4.118100E+00	4.472640E+00	3.337580E+00
2.633010E+00	2.924620E+00	1.886790E+00
2.610210E+00	3.118190E+00	1.957210E+00
2.696920E+00	3.261500E+00	1.943750E+00
3.983400E+00	4.544550E+00	3.228850E+00
4.011090E+00	4.577880E+00	3.323840E+00
2.622530E+00	3.281880E+00	2.008260E+00
2.578190E+00	3.225480E+00	2.017060E+00
2.662400E+00	3.496800E+00	2.050240E+00
3.829820E+00	4.587680E+00	3.123880E+00
3.875000E+00	4.621660E+00	3.197860E+00
3.944330E+00	4.600440E+00	3.252050E+00
2.580440E+00	3.343340E+00	2.075190E+00
2.575890E+00	3.499600E+00	2.105210E+00
2.613940E+00	3.602160E+00	2.123320E+00
2.658420E+00	3.786860E+00	2.163120E+00
3.651830E+00	4.654600E+00	3.023260E+00
3.727040E+00	4.639660E+00	3.090010E+00
3.797710E+00	4.634280E+00	3.150830E+00
2.564670E+00	3.636680E+00	2.164820E+00
2.574850E+00	3.791930E+00	2.212010E+00
2.613680E+00	3.880310E+00	2.221000E+00
2.672780E+00	4.005000E+00	2.267670E+00
2.843010E+00	4.212060E+00	2.394670E+00
2.933520E+00	4.273820E+00	2.466240E+00
3.047040E+00	4.362390E+00	2.566210E+00
3.538770E+00	4.679200E+00	2.962440E+00
3.610740E+00	4.701790E+00	3.046560E+00
3.666540E+00	4.724250E+00	3.119770E+00
2.567270E+00	3.904630E+00	2.260350E+00
2.593950E+00	4.019460E+00	2.319000E+00
2.649300E+00	4.079210E+00	2.341990E+00
2.732440E+00	4.150530E+00	2.371990E+00
2.815240E+00	4.255350E+00	2.463300E+00
2.910780E+00	4.328080E+00	2.552940E+00
2.973320E+00	4.396590E+00	2.617240E+00
3.055700E+00	4.459040E+00	2.658630E+00
3.150900E+00	4.560070E+00	2.726770E+00
3.369340E+00	4.698930E+00	2.884580E+00
3.449610E+00	4.735080E+00	2.951630E+00
3.473680E+00	4.767770E+00	3.012950E+00
3.568430E+00	4.746870E+00	3.070630E+00
2.605290E+00	4.114680E+00	2.394140E+00
2.696280E+00	4.227830E+00	2.466840E+00
2.795380E+00	4.306100E+00	2.555080E+00
2.881650E+00	4.385520E+00	2.624630E+00
2.962220E+00	4.463770E+00	2.673860E+00
3.040590E+00	4.524350E+00	2.716200E+00
3.068790E+00	4.586130E+00	2.759860E+00
3.123590E+00	4.622010E+00	2.777590E+00
3.207860E+00	4.662730E+00	2.814490E+00
3.255410E+00	4.739270E+00	2.883620E+00
3.305020E+00	4.778210E+00	2.939390E+00
3.396510E+00	4.768900E+00	2.962120E+00
3.078890E+00	4.660070E+00	2.815990E+00
3.171070E+00	4.742800E+00	2.874720E+00
3.231230E+00	4.776440E+00	2.909990E+00
5.061760E+00	2.708610E+00	3.010560E+00
5.041130E+00	2.659380E+00	2.973960E+00
5.037340E+00	2.727850E+00	2.948360E+00
5.065750E+00	2.857770E+00	3.010020E+00
5.062830E+00	2.778080E+00	3.051110E+00
5.070420E+00	2.951440E+00	3.062720E+00
5.086940E+00	2.886120E+00	3.098430E+00
5.083540E+00	3.025700E+00	3.134240E+00
5.132230E+00	3.146520E+00	3.190800E+00
5.148450E+00	3.273060E+00	3.243130E+00
5.128990E+00	3.374780E+00	3.252780E+00
5.160490E+00	3.335860E+00	3.301800E+00
5.126040E+00	3.423610E+00	3.324320E+00
4.918800E+00	2.504510E+00	2.832150E+00
4.879340E+00	2.433820E+00	2.793520E+00
4.875820E+00	2.472710E+00	2.733870E+00
4.957100E+00	2.596420E+00	2.864140E+00
5.067690E+00	3.518130E+00	3.311280E+00
5.038070E+00	3.580820E+00	3.385810E+00
4.799610E+00	2.377840E+00	2.760710E+00
4.736780E+00	2.342760E+00	2.694720E+00
4.763760E+00	2.384860E+00	2.673180E+00
4.986140E+00	3.650400E+00	3.366790E+00
4.968710E+00	3.703400E+00	3.421550E+00
4.681100E+00	2.251500E+00	2.536030E+00
4.921740E+00	3.774580E+00	3.444340E+00
4.875960E+00	3.831790E+00	3.445700E+00
4.903020E+00	3.823150E+00	3.483250E+00
4.881230E+00	3.863090E+00	3.507080E+00
4.569400E+00	2.134710E+00	2.343200E+00
4.507560E+00	2.037480E+00	2.271060E+00
4.489480E+00	2.057720E+00	2.167120E+00
4.801350E+00	3.940690E+00	3.476820E+00
4.833810E+00	3.914100E+00	3.492970E+00
4.819030E+00	3.952260E+00	3.533410E+00
4.442020E+00	1.965060E+00	2.203080E+00
4.351090E+00	1.898090E+00	2.124550E+00
4.369750E+00	1.931530E+00	2.052220E+00
4.758540E+00	4.036880E+00	3.524620E+00
4.792310E+00	4.004570E+00	3.564660E+00
4.762800E+00	4.053270E+00	3.578100E+00
4.259490E+00	1.829460E+00	2.054480E+00
4.112830E+00	1.773480E+00	1.979890E+00
4.215740E+00	1.843300E+00	1.979240E+00
4.708650E+00	4.124080E+00	3.554450E+00
4.732890E+00	4.095310E+00	3.584640E+00
4.713900E+00	4.141570E+00	3.612140E+00
4.004640E+00	1.776900E+00	1.815130E+00
3.870210E+00	1.709620E+00	1.825920E+00
4.662790E+00	4.240910E+00	3.592830E+00
4.684620E+00	4.192250E+00	3.602360E+00
4.689210E+00	4.235620E+00	3.653490E+00
3.742600E+00	1.780100E+00	1.693090E+00
3.688820E+00	1.707720E+00	1.755480E+00
4.653560E+00	4.298720E+00	3.630580E+00
3.597500E+00	1.697770E+00	1.751870E+00
3.452720E+00	1.724200E+00	1.759230E+00
3.555680E+00	1.759750E+00	1.690520E+00
4.627030E+00	4.354450E+00	3.634930E+00
4.650710E+00	4.357160E+00	3.669990E+00
4.634820E+00	4.380530E+00	3.665360E+00
3.341310E+00	1.875550E+00	1.674110E+00
3.205320E+00	1.864290E+00	1.742910E+00
4.502080E+00	4.361740E+00	3.573530E+00
4.539850E+00	4.390300E+00	3.637490E+00
4.606750E+00	4.385820E+00	3.652440E+00
3.121400E+00	2.055430E+00	1.686770E+00
3.009530E+00	2.049480E+00	1.773940E+00
4.397190E+00	4.346070E+00	3.536480E+00
4.424990E+00	4.376360E+00	3.599520E+00
4.476910E+00	4.384010E+00	3.616220E+00
2.942930E+00	2.256110E+00	1.730850E+00
2.846760E+00	2.233450E+00	1.809470E+00
4.270520E+00	4.357960E+00	3.475190E+00
4.317910E+00	4.375860E+00	3.551170E+00
4.374600E+00	4.372510E+00	3.579890E+00
2.813000E+00	2.437770E+00	1.790600E+00
2.725510E+00	2.408800E+00	1.859810E+00
4.247160E+00	4.390390E+00	3.485560E+00
4.267570E+00	4.396930E+00	3.527620E+00
2.703570E+00	2.592310E+00	1.840900E+00
2.622320E+00	2.564210E+00	1.914110E+00
4.171240E+00	4.483410E+00	3.427470E+00
4.230460E+00	4.434220E+00	3.502610E+00
2.610400E+00	2.761520E+00	1.901160E+00
2.534470E+00	2.687500E+00	1.963310E+00
4.086630E+00	4.539620E+00	3.375510E+00
4.137830E+00	4.569810E+00	3.482680E+00
2.526970E+00	2.801500E+00	1.972640E+00
2.493690E+00	2.758250E+00	2.000370E+00
2.534090E+00	2.947640E+00	1.968030E+00
4.048230E+00	4.584600E+00	3.378510E+00
4.076450E+00	4.595550E+00	3.426590E+00
2.468270E+00	2.847330E+00	2.022930E+00
2.430780E+00	3.031190E+00	2.080700E+00
2.519640E+00	3.181290E+00	2.047790E+00
3.915240E+00	4.643810E+00	3.280010E+00
3.960530E+00	4.660600E+00	3.364860E+00
4.030190E+00	4.624380E+00	3.406100E+00
2.428480E+00	3.226720E+00	2.113490E+00
2.349260E+00	3.179630E+00	2.146320E+00
2.490630E+00	3.429200E+00	2.140860E+00
3.747120E+00	4.704290E+00	3.172840E+00
3.810670E+00	4.713200E+00	3.267180E+00
3.887060E+00	4.685820E+00	3.317820E+00
2.383180E+00	3.338170E+00	2.175270E+00
2.325820E+00	3.282700E+00	2.196530E+00
2.399390E+00	3.503210E+00	2.201340E+00
2.479970E+00	3.715930E+00	2.247430E+00
3.713830E+00	4.744200E+00	3.183930E+00
3.741300E+00	4.752370E+00	3.229870E+00
2.325690E+00	3.425920E+00	2.245620E+00
2.375750E+00	3.602260E+00	2.262890E+00
2.394160E+00	3.737280E+00	2.304260E+00
2.434290E+00	3.826760E+00	2.310110E+00
2.494410E+00	3.956400E+00	2.333830E+00
3.498480E+00	4.817370E+00	3.099150E+00
3.599050E+00	4.798840E+00	3.158100E+00
3.685210E+00	4.783240E+00	3.207930E+00
2.378030E+00	3.881480E+00	2.353940E+00
2.431890E+00	4.016420E+00	2.401450E+00
2.442480E+00	4.082950E+00	2.450850E+00
2.505200E+00	4.096410E+00	2.430650E+00
2.584720E+00	4.204220E+00	2.487390E+00
2.682980E+00	4.286950E+00	2.569410E+00
2.778950E+00	4.369160E+00	2.639470E+00
2.863380E+00	4.459780E+00	2.689380E+00
2.959570E+00	4.558160E+00	2.761960E+00
3.369180E+00	4.838950E+00	3.046640E+00
3.450330E+00	4.866220E+00	3.115810E+00
3.517860E+00	4.882560E+00	3.198370E+00
2.473810E+00	4.166560E+00	2.508780E+00
2.572100E+00	4.272870E+00	2.583090E+00
2.673770E+00	4.356280E+00	2.658730E+00
2.764590E+00	4.447780E+00	2.708980E+00
2.844690E+00	4.514390E+00	2.753570E+00
2.872850E+00	4.571190E+00	2.800420E+00
2.920190E+00	4.608940E+00	2.813510E+00
2.975530E+00	4.664750E+00	2.835170E+00
3.072620E+00	4.750020E+00	2.887000E+00
3.203300E+00	4.816100E+00	2.955260E+00
3.252650E+00	4.880740E+00	3.053320E+00
3.313380E+00	4.931690E+00	3.134870E+00
3.411160E+00	4.911790E+00	3.149980E+00
2.876850E+00	4.647500E+00	2.850680E+00
2.966050E+00	4.747560E+00	2.896060E+00
3.066940E+00	4.820970E+00	2.962460E+00
3.155470E+00	4.884810E+00	3.033700E+00
3.218310E+00	4.933360E+00	3.098010E+00
4.977940E+00	2.498450E+00	3.013620E+00
4.937150E+00	2.447890E+00	2.957700E+00
4.948310E+00	2.509660E+00	2.922620E+00
5.017220E+00	2.601840E+00	2.976530E+00
5.021940E+00	2.569390E+00	3.044210E+00
5.068590E+00	2.674880E+00	3.067380E+00
5.085720E+00	2.798700E+00	3.143830E+00
5.125220E+00	2.906780E+00	3.189820E+00
5.134410E+00	3.028890E+00	3.243220E+00
5.171900E+00	3.139000E+00	3.286530E+00
5.178890E+00	3.244960E+00	3.334380E+00
5.183870E+00	3.335390E+00	3.371220E+00
5.164460E+00	3.417980E+00	3.423340E+00
4.900580E+00	2.397770E+00	2.949720E+00
4.838040E+00	2.370720E+00	2.886780E+00
4.871940E+00	2.403900E+00	2.862190E+00
5.103190E+00	3.505510E+00	3.399130E+00
5.080420E+00	3.569870E+00	3.472810E+00
4.745920E+00	2.330200E+00	2.787450E+00
5.019350E+00	3.648870E+00	3.458250E+00
4.980770E+00	3.712080E+00	3.482560E+00
5.013640E+00	3.680060E+00	3.530050E+00
4.977540E+00	3.743480E+00	3.555150E+00
4.661950E+00	2.213860E+00	2.621950E+00
4.596570E+00	2.128530E+00	2.559210E+00
4.590100E+00	2.129920E+00	2.453650E+00
4.927260E+00	3.811910E+00	3.535100E+00
4.918230E+00	3.852740E+00	3.584670E+00
4.550050E+00	2.060010E+00	2.504060E+00
4.486110E+00	1.974870E+00	2.416860E+00
4.493290E+00	2.009240E+00	2.348250E+00
4.883600E+00	3.914700E+00	3.606180E+00
4.843260E+00	3.967070E+00	3.608400E+00
4.879050E+00	3.965320E+00	3.652620E+00
4.858480E+00	4.006090E+00	3.673230E+00
4.400980E+00	1.890780E+00	2.317030E+00
4.319780E+00	1.811380E+00	2.240930E+00
4.331510E+00	1.850630E+00	2.177300E+00
4.774610E+00	4.081460E+00	3.644910E+00
4.808830E+00	4.050020E+00	3.654100E+00
4.807100E+00	4.088410E+00	3.705310E+00
4.208350E+00	1.754520E+00	2.182030E+00
4.054010E+00	1.685000E+00	2.094860E+00
4.161680E+00	1.760220E+00	2.098920E+00
4.764700E+00	4.122090E+00	3.690230E+00
3.955990E+00	1.675550E+00	1.946690E+00
3.852220E+00	1.637360E+00	1.977840E+00
4.732880E+00	4.188620E+00	3.715060E+00
4.708470E+00	4.266660E+00	3.729230E+00
3.716380E+00	1.608380E+00	1.945760E+00
3.591840E+00	1.584820E+00	1.959400E+00
3.624180E+00	1.614600E+00	1.894820E+00
3.695310E+00	1.648100E+00	1.844660E+00
4.681420E+00	4.333330E+00	3.716330E+00
4.713840E+00	4.306290E+00	3.789390E+00
4.691940E+00	4.354940E+00	3.779580E+00
3.503010E+00	1.645510E+00	1.862400E+00
3.362190E+00	1.629170E+00	1.916030E+00
4.648620E+00	4.398430E+00	3.730080E+00
3.285770E+00	1.722430E+00	1.816300E+00
3.149120E+00	1.722240E+00	1.892020E+00
4.594320E+00	4.426120E+00	3.702110E+00
4.604690E+00	4.457820E+00	3.789320E+00
3.078340E+00	1.869450E+00	1.825280E+00
2.958820E+00	1.867410E+00	1.902090E+00
4.458430E+00	4.414290E+00	3.657300E+00
4.490390E+00	4.444180E+00	3.720000E+00
4.549040E+00	4.451030E+00	3.743510E+00
2.896960E+00	2.037330E+00	1.844680E+00
2.799390E+00	2.026640E+00	1.931160E+00
4.355790E+00	4.405980E+00	3.619050E+00
4.393940E+00	4.444670E+00	3.680170E+00
4.442270E+00	4.443820E+00	3.700900E+00
2.758670E+00	2.215920E+00	1.889480E+00
2.659530E+00	2.193920E+00	1.964050E+00
4.269920E+00	4.450520E+00	3.594160E+00
4.334080E+00	4.446660E+00	3.651620E+00
2.638360E+00	2.382440E+00	1.934760E+00
2.565700E+00	2.360580E+00	2.031910E+00
4.204290E+00	4.515260E+00	3.544510E+00
4.247280E+00	4.538570E+00	3.651430E+00
2.543830E+00	2.533290E+00	1.991350E+00
2.469210E+00	2.508760E+00	2.068160E+00
4.171770E+00	4.565750E+00	3.549310E+00
4.194480E+00	4.569070E+00	3.601350E+00
2.455030E+00	2.690920E+00	2.040740E+00
2.416690E+00	2.607070E+00	2.097760E+00
4.078890E+00	4.651920E+00	3.523440E+00
4.151800E+00	4.605050E+00	3.577090E+00
2.364630E+00	2.700510E+00	2.115990E+00
2.300330E+00	2.843860E+00	2.159330E+00
2.387470E+00	2.855330E+00	2.092970E+00
4.016620E+00	4.675040E+00	3.451010E+00
4.025640E+00	4.700480E+00	3.512490E+00
2.322790E+00	3.013590E+00	2.148590E+00
2.237270E+00	2.987000E+00	2.215190E+00
3.856980E+00	4.728970E+00	3.354680E+00
3.911540E+00	4.751600E+00	3.436510E+00
3.986410E+00	4.722010E+00	3.479410E+00
2.260900E+00	3.201770E+00	2.220540E+00
2.178060E+00	3.113140E+00	2.284600E+00
3.734050E+00	4.801950E+00	3.309920E+00
3.822130E+00	4.776920E+00	3.385170E+00
2.182080E+00	3.240590E+00	2.297430E+00
2.137860E+00	3.191540E+00	2.316520E+00
2.224180E+00	3.409380E+00	2.317590E+00
2.301150E+00	3.651530E+00	2.331540E+00
3.629350E+00	4.849220E+00	3.265600E+00
3.682200E+00	4.881500E+00	3.378690E+00
2.135780E+00	3.298080E+00	2.347990E+00
2.143540E+00	3.462240E+00	2.368430E+00
2.196090E+00	3.575800E+00	2.358550E+00
2.222270E+00	3.714150E+00	2.393470E+00
2.281550E+00	3.860770E+00	2.401070E+00
2.359730E+00	4.039270E+00	2.458260E+00
3.569660E+00	4.891410E+00	3.276580E+00
3.600920E+00	4.901640E+00	3.332710E+00
2.128820E+00	3.624920E+00	2.414100E+00
2.192680E+00	3.835260E+00	2.448140E+00
2.256260E+00	3.960360E+00	2.463590E+00
2.283400E+00	4.046920E+00	2.511460E+00
2.329230E+00	4.099780E+00	2.523010E+00
2.381860E+00	4.162980E+00	2.550460E+00
2.469890E+00	4.256110E+00	2.607500E+00
2.568270E+00	4.344790E+00	2.675840E+00
2.661580E+00	4.437450E+00	2.732280E+00
2.762930E+00	4.536410E+00	2.808770E+00
3.373590E+00	4.951410E+00	3.194160E+00
3.433940E+00	4.966240E+00	3.272380E+00
3.534650E+00	4.931000E+00	3.310790E+00
2.285020E+00	4.134340E+00	2.572430E+00
2.369200E+00	4.243960E+00	2.630330E+00
2.465770E+00	4.328450E+00	2.698230E+00
2.559810E+00	4.422300E+00	2.755550E+00
2.642580E+00	4.492270E+00	2.798330E+00
2.674680E+00	4.546050E+00	2.845770E+00
2.726570E+00	4.581440E+00	2.861380E+00
2.780270E+00	4.641880E+00	2.877870E+00
2.866180E+00	4.740100E+00	2.916710E+00
2.960970E+00	4.815500E+00	2.974910E+00
3.054430E+00	4.882010E+00	3.044080E+00
3.137740E+00	4.945170E+00	3.106600E+00
3.224510E+00	4.990010E+00	3.197700E+00
3.330840E+00	4.982890E+00	3.241700E+00
2.680080E+00	4.617060E+00	2.895870E+00
2.768640E+00	4.724210E+00	2.937180E+00
2.862520E+00	4.806380E+00	2.999620E+00
2.958900E+00	4.876010E+00	3.060370E+00
3.048050E+00	4.942000E+00	3.117740E+00
3.121140E+00	4.983340E+00	3.179450E+00
4.951240E+00	2.450670E+00	3.046050E+00
5.010900E+00	2.521690E+00	3.095380E+00
5.084310E+00	2.606650E+00	3.179560E+00
5.107440E+00	2.718990E+00	3.187840E+00
5.119870E+00	2.819700E+00	3.246360E+00
5.152040E+00	2.919300E+00	3.289340E+00
5.162120E+00	3.027860E+00	3.341720E+00
5.205860E+00	3.128490E+00	3.376890E+00
5.206440E+00	3.231220E+00	3.421490E+00
5.214660E+00	3.324380E+00	3.458560E+00
5.197800E+00	3.402660E+00	3.512170E+00
4.842920E+00	2.358320E+00	2.956390E+00
4.911580E+00	2.394790E+00	3.008480E+00
5.144520E+00	3.491120E+00	3.487080E+00
5.115260E+00	3.550350E+00	3.557720E+00
4.733550E+00	2.299210E+00	2.912520E+00
4.676600E+00	2.214490E+00	2.840180E+00
4.681450E+00	2.212380E+00	2.734100E+00
5.057170E+00	3.620910E+00	3.546940E+00
5.034250E+00	3.679130E+00	3.601100E+00
5.018790E+00	3.742380E+00	3.649980E+00
4.639560E+00	2.164900E+00	2.834900E+00
4.572700E+00	2.064910E+00	2.713270E+00
4.585510E+00	2.105260E+00	2.645120E+00
4.969040E+00	3.810730E+00	3.627320E+00
4.942070E+00	3.868230E+00	3.639780E+00
4.984630E+00	3.853880E+00	3.688290E+00
4.956410E+00	3.902060E+00	3.694510E+00
4.512610E+00	1.987240E+00	2.621220E+00
4.446680E+00	1.896470E+00	2.521040E+00
4.472980E+00	1.931490E+00	2.469660E+00
4.925190E+00	3.963510E+00	3.723070E+00
4.895690E+00	4.015010E+00	3.756120E+00
4.370190E+00	1.812390E+00	2.439050E+00
4.276930E+00	1.753980E+00	2.385810E+00
4.292630E+00	1.784850E+00	2.308310E+00
4.854390E+00	4.058250E+00	3.749920E+00
4.813460E+00	4.108200E+00	3.788430E+00
4.151630E+00	1.695390E+00	2.321820E+00
4.002270E+00	1.605960E+00	2.243640E+00
4.104150E+00	1.676110E+00	2.221510E+00
4.774780E+00	4.144920E+00	3.774690E+00
4.795430E+00	4.137540E+00	3.828370E+00
4.777630E+00	4.173850E+00	3.844160E+00
3.845860E+00	1.610360E+00	2.081100E+00
3.793740E+00	1.562540E+00	2.162650E+00
4.728440E+00	4.269060E+00	3.800560E+00
4.744800E+00	4.231230E+00	3.816610E+00
4.753900E+00	4.287970E+00	3.870540E+00
3.693770E+00	1.530600E+00	2.155080E+00
3.553190E+00	1.519190E+00	2.154890E+00
3.651850E+00	1.550900E+00	2.080020E+00
4.688800E+00	4.395880E+00	3.829740E+00
4.725290E+00	4.345210E+00	3.851510E+00
4.732310E+00	4.397030E+00	3.899380E+00
3.447710E+00	1.570270E+00	2.034680E+00
3.314190E+00	1.545040E+00	2.106760E+00
4.652750E+00	4.445630E+00	3.823760E+00
4.701040E+00	4.460960E+00	3.910580E+00
3.230310E+00	1.622730E+00	1.995000E+00
3.107060E+00	1.618690E+00	2.086230E+00
4.630730E+00	4.475210E+00	3.833730E+00
4.652040E+00	4.485570E+00	3.874690E+00
3.027080E+00	1.721220E+00	1.979440E+00
2.914850E+00	1.716240E+00	2.072250E+00
4.516250E+00	4.469910E+00	3.785880E+00
4.548690E+00	4.492880E+00	3.854730E+00
4.614120E+00	4.497740E+00	3.869630E+00
2.851230E+00	1.860000E+00	1.991210E+00
2.757200E+00	1.852500E+00	2.091160E+00
4.422110E+00	4.471820E+00	3.747660E+00
4.446600E+00	4.493120E+00	3.814220E+00
4.492470E+00	4.488650E+00	3.828350E+00
2.702380E+00	2.012040E+00	2.018840E+00
2.609040E+00	1.990970E+00	2.110900E+00
4.299270E+00	4.503660E+00	3.688700E+00
4.343920E+00	4.514410E+00	3.769900E+00
4.398180E+00	4.500210E+00	3.796340E+00
2.585280E+00	2.178570E+00	2.069260E+00
2.494650E+00	2.153510E+00	2.149280E+00
4.279750E+00	4.540060E+00	3.708340E+00
4.297380E+00	4.545100E+00	3.751640E+00
2.481270E+00	2.342410E+00	2.112120E+00
2.397550E+00	2.316860E+00	2.192230E+00
4.201500E+00	4.632450E+00	3.683020E+00
4.263860E+00	4.580750E+00	3.737220E+00
2.375740E+00	2.514600E+00	2.149820E+00
2.339350E+00	2.422250E+00	2.218390E+00
4.137200E+00	4.653020E+00	3.620120E+00
4.152760E+00	4.680850E+00	3.668620E+00
2.289710E+00	2.521940E+00	2.241460E+00
2.218290E+00	2.665440E+00	2.269150E+00
2.289340E+00	2.679530E+00	2.184970E+00
4.025940E+00	4.749920E+00	3.602850E+00
4.107050E+00	4.701800E+00	3.642620E+00
2.228780E+00	2.820780E+00	2.237330E+00
2.151330E+00	2.796040E+00	2.315460E+00
3.964440E+00	4.765100E+00	3.539470E+00
3.971280E+00	4.793080E+00	3.599850E+00
2.156310E+00	2.955190E+00	2.290180E+00
2.069940E+00	2.925140E+00	2.352620E+00
3.765570E+00	4.847320E+00	3.417580E+00
3.842040E+00	4.840700E+00	3.519640E+00
3.926440E+00	4.805940E+00	3.570850E+00
2.090180E+00	3.121880E+00	2.349430E+00
2.033350E+00	3.024020E+00	2.386420E+00
3.731550E+00	4.886550E+00	3.436560E+00
3.763850E+00	4.886010E+00	3.483840E+00
2.003810E+00	3.143750E+00	2.404580E+00
1.991560E+00	3.273220E+00	2.442150E+00
2.062710E+00	3.368680E+00	2.413280E+00
3.595240E+00	4.962120E+00	3.424200E+00
3.705330E+00	4.921120E+00	3.470110E+00
1.988620E+00	3.409530E+00	2.475270E+00
1.978920E+00	3.550940E+00	2.496380E+00
2.036160E+00	3.584260E+00	2.464970E+00
2.099760E+00	3.786320E+00	2.494170E+00
2.170220E+00	3.988740E+00	2.530010E+00
3.504890E+00	4.981200E+00	3.358260E+00
3.515310E+00	5.007280E+00	3.409050E+00
1.995930E+00	3.707970E+00	2.534250E+00
2.055570E+00	3.894420E+00	2.541470E+00
2.075870E+00	3.993290E+00	2.576530E+00
2.126160E+00	4.050610E+00	2.588450E+00
2.182830E+00	4.120540E+00	2.611780E+00
2.270020E+00	4.224950E+00	2.658420E+00
2.361170E+00	4.316070E+00	2.718350E+00
2.457500E+00	4.404060E+00	2.779960E+00
2.554800E+00	4.514360E+00	2.845410E+00
3.283940E+00	5.015200E+00	3.282480E+00
3.341510E+00	5.035820E+00	3.359060E+00
3.454850E+00	5.021980E+00	3.384000E+00
2.076180E+00	4.084510E+00	2.633690E+00
2.164750E+00	4.203420E+00	2.686570E+00
2.256120E+00	4.298070E+00	2.743650E+00
2.352760E+00	4.388640E+00	2.802790E+00
2.437020E+00	4.461910E+00	2.838800E+00
2.466000E+00	4.518070E+00	2.880440E+00
2.515920E+00	4.554870E+00	2.896170E+00
2.574950E+00	4.612540E+00	2.921380E+00
2.668770E+00	4.709580E+00	2.965050E+00
2.765240E+00	4.791680E+00	3.023710E+00
2.864250E+00	4.869240E+00	3.084450E+00
2.963140E+00	4.937430E+00	3.138780E+00
3.051960E+00	4.983890E+00	3.205370E+00
3.129000E+00	5.021580E+00	3.273420E+00
3.229220E+00	5.042290E+00	3.314160E+00
2.468730E+00	4.584410E+00	2.937280E+00
2.561910E+00	4.696190E+00	2.993280E+00
2.664380E+00	4.785330E+00	3.049830E+00
2.767640E+00	4.855670E+00	3.105890E+00
2.871390E+00	4.929580E+00	3.172090E+00
2.980750E+00	4.984490E+00	3.240110E+00
3.053970E+00	5.011320E+00	3.273000E+00
5.108670E+00	2.572650E+00	3.300930E+00
5.087320E+00	2.539490E+00	3.288440E+00
5.093350E+00	2.564510E+00	3.252090E+00
5.116010E+00	2.616110E+00	3.297360E+00
4.950450E+00	2.416890E+00	3.212330E+00
4.894080E+00	2.369920E+00	3.164210E+00
4.915730E+00	2.400750E+00	3.093630E+00
5.016890E+00	2.495830E+00	3.202780E+00
5.130110E+00	2.723510E+00	3.310560E+00
5.139750E+00	2.842110E+00	3.332440E+00
5.182070E+00	2.917750E+00	3.379670E+00
5.196130E+00	3.023190E+00	3.439130E+00
5.235480E+00	3.125400E+00	3.471580E+00
5.229980E+00	3.224260E+00	3.509840E+00
5.236320E+00	3.313530E+00	3.546890E+00
5.223310E+00	3.391240E+00	3.598690E+00
4.841640E+00	2.338910E+00	3.189250E+00
4.773850E+00	2.316530E+00	3.128250E+00
4.811060E+00	2.339870E+00	3.068780E+00
5.177690E+00	3.476570E+00	3.569270E+00
5.155130E+00	3.533850E+00	3.618870E+00
4.715420E+00	2.247690E+00	3.021110E+00
5.104580E+00	3.611170E+00	3.645570E+00
5.062250E+00	3.688110E+00	3.669330E+00
5.058640E+00	3.729410E+00	3.710970E+00
4.588480E+00	2.066820E+00	2.874870E+00
4.544780E+00	1.993290E+00	2.828980E+00
4.546190E+00	2.006110E+00	2.732720E+00
4.625590E+00	2.129140E+00	2.897110E+00
5.035310E+00	3.798950E+00	3.732270E+00
5.009710E+00	3.872260E+00	3.755420E+00
4.981140E+00	3.918440E+00	3.763190E+00
5.018370E+00	3.899660E+00	3.812920E+00
4.983760E+00	3.946820E+00	3.831400E+00
4.431350E+00	1.817150E+00	2.703680E+00
4.342500E+00	1.750890E+00	2.639660E+00
4.395750E+00	1.800300E+00	2.619190E+00
4.426960E+00	1.855760E+00	2.583090E+00
4.483350E+00	1.883680E+00	2.753350E+00
4.894800E+00	4.034300E+00	3.813880E+00
4.930910E+00	3.996960E+00	3.818200E+00
4.922450E+00	4.031190E+00	3.871270E+00
4.245900E+00	1.717910E+00	2.455310E+00
4.183690E+00	1.674910E+00	2.504440E+00
4.876060E+00	4.073300E+00	3.861430E+00
4.090630E+00	1.611380E+00	2.464390E+00
3.948550E+00	1.551590E+00	2.426890E+00
4.046830E+00	1.598820E+00	2.372910E+00
4.836340E+00	4.135430E+00	3.897440E+00
4.815410E+00	4.185660E+00	3.924230E+00
3.794370E+00	1.539680E+00	2.261720E+00
3.739210E+00	1.489940E+00	2.341890E+00
4.800890E+00	4.238030E+00	3.928590E+00
4.801940E+00	4.301040E+00	3.955760E+00
3.639810E+00	1.463210E+00	2.345950E+00
3.499870E+00	1.441570E+00	2.353730E+00
3.599530E+00	1.484400E+00	2.272490E+00
4.784320E+00	4.358770E+00	3.954610E+00
4.762950E+00	4.439790E+00	3.973160E+00
3.396790E+00	1.484770E+00	2.225270E+00
3.270070E+00	1.454210E+00	2.311520E+00
4.740740E+00	4.483770E+00	3.969140E+00
4.759810E+00	4.487150E+00	4.007090E+00
4.745790E+00	4.505900E+00	4.004130E+00
3.185990E+00	1.528900E+00	2.195870E+00
3.069620E+00	1.505860E+00	2.289110E+00
4.656230E+00	4.532430E+00	3.963140E+00
4.718950E+00	4.512970E+00	3.987820E+00
2.990130E+00	1.602050E+00	2.175010E+00
2.890750E+00	1.587950E+00	2.279450E+00
4.597270E+00	4.529190E+00	3.924630E+00
4.603180E+00	4.550210E+00	3.979530E+00
2.812130E+00	1.701160E+00	2.169360E+00
2.723990E+00	1.687390E+00	2.275870E+00
4.476420E+00	4.515910E+00	3.870440E+00
4.507060E+00	4.532350E+00	3.912810E+00
4.557320E+00	4.551430E+00	3.974760E+00
2.657600E+00	1.828840E+00	2.180390E+00
2.575530E+00	1.807290E+00	2.287570E+00
4.375620E+00	4.534020E+00	3.843300E+00
4.414590E+00	4.564150E+00	3.908240E+00
4.468000E+00	4.549500E+00	3.920050E+00
2.522050E+00	1.967320E+00	2.203630E+00
2.440520E+00	1.942780E+00	2.304290E+00
4.292840E+00	4.604290E+00	3.840490E+00
4.355170E+00	4.576820E+00	3.883210E+00
2.413770E+00	2.136020E+00	2.247920E+00
2.327460E+00	2.101350E+00	2.346890E+00
4.246750E+00	4.630500E+00	3.780680E+00
4.252440E+00	4.654230E+00	3.830480E+00
2.305490E+00	2.329480E+00	2.297370E+00
2.224630E+00	2.231220E+00	2.376690E+00
4.156460E+00	4.724540E+00	3.734100E+00
4.216770E+00	4.686330E+00	3.796650E+00
2.211020E+00	2.361200E+00	2.361390E+00
2.179890E+00	2.312530E+00	2.404360E+00
2.198040E+00	2.505550E+00	2.328550E+00
4.092370E+00	4.764250E+00	3.701160E+00
4.107660E+00	4.809330E+00	3.809610E+00
2.139570E+00	2.407310E+00	2.408800E+00
2.079500E+00	2.583680E+00	2.416490E+00
2.142540E+00	2.662330E+00	2.339430E+00
3.968860E+00	4.856250E+00	3.676440E+00
4.045560E+00	4.830330E+00	3.732300E+00
2.065590E+00	2.766240E+00	2.382980E+00
1.986620E+00	2.733420E+00	2.453790E+00
3.901560E+00	4.853670E+00	3.621250E+00
3.911160E+00	4.887230E+00	3.671100E+00
1.981190E+00	2.933330E+00	2.419710E+00
1.942900E+00	2.830040E+00	2.482220E+00
3.764630E+00	4.930160E+00	3.570200E+00
3.856070E+00	4.901680E+00	3.638890E+00
1.905480E+00	2.945620E+00	2.499730E+00
1.886790E+00	3.074780E+00	2.529990E+00
1.933350E+00	3.175830E+00	2.472150E+00
3.676280E+00	4.969350E+00	3.532780E+00
3.707720E+00	5.015640E+00	3.629170E+00
1.862930E+00	3.217610E+00	2.544140E+00
1.861110E+00	3.370580E+00	2.579960E+00
1.920210E+00	3.462700E+00	2.534170E+00
3.509010E+00	5.046890E+00	3.478770E+00
3.606260E+00	5.025420E+00	3.556670E+00
1.843230E+00	3.510570E+00	2.590640E+00
1.837890E+00	3.642420E+00	2.611750E+00
1.901400E+00	3.679790E+00	2.583860E+00
1.962140E+00	3.919010E+00	2.601180E+00
3.418350E+00	5.067630E+00	3.450250E+00
3.435850E+00	5.113900E+00	3.553380E+00
1.855620E+00	3.773190E+00	2.637220E+00
1.869360E+00	3.918900E+00	2.654020E+00
1.914940E+00	3.986640E+00	2.657360E+00
1.972040E+00	4.064760E+00	2.676000E+00
2.057270E+00	4.181880E+00	2.713260E+00
2.145460E+00	4.277890E+00	2.764100E+00
2.235680E+00	4.373740E+00	2.828520E+00
2.352330E+00	4.486370E+00	2.879570E+00
3.155370E+00	5.061790E+00	3.353620E+00
3.223780E+00	5.091440E+00	3.409340E+00
3.334540E+00	5.099100E+00	3.487330E+00
1.866290E+00	4.019340E+00	2.705260E+00
1.950180E+00	4.155700E+00	2.744620E+00
2.040360E+00	4.261870E+00	2.790430E+00
2.123350E+00	4.334870E+00	2.826520E+00
2.160800E+00	4.397610E+00	2.870930E+00
2.238480E+00	4.448080E+00	2.885770E+00
2.271000E+00	4.512350E+00	2.921440E+00
2.353960E+00	4.577610E+00	2.958190E+00
2.441710E+00	4.677280E+00	3.016970E+00
2.548910E+00	4.792920E+00	3.087740E+00
2.678370E+00	4.848800E+00	3.125730E+00
2.767690E+00	4.912360E+00	3.191900E+00
2.885320E+00	4.985970E+00	3.288890E+00
3.045000E+00	5.044590E+00	3.348370E+00
2.930470E+00	5.045490E+00	3.392560E+00
3.135870E+00	5.080080E+00	3.401610E+00
2.162760E+00	4.473730E+00	2.925630E+00
2.250180E+00	4.571200E+00	2.977140E+00
2.334420E+00	4.639670E+00	3.012630E+00
2.368360E+00	4.706090E+00	3.051110E+00
2.439450E+00	4.752350E+00	3.072580E+00
2.463910E+00	4.799760E+00	3.112360E+00
2.511910E+00	4.850170E+00	3.164860E+00
2.644370E+00	4.892660E+00	3.205030E+00
2.760320E+00	4.956560E+00	3.287340E+00
2.830790E+00	5.007550E+00	3.356120E+00
2.373990E+00	4.779090E+00	3.107400E+00
2.443040E+00	4.822480E+00	3.143480E+00
5.075390E+00	2.515670E+00	3.393920E+00
5.042870E+00	2.488200E+00	3.375830E+00
5.058180E+00	2.506550E+00	3.324910E+00
5.108620E+00	2.574370E+00	3.374560E+00
5.132970E+00	2.655820E+00	3.375300E+00
5.140980E+00	2.644360E+00	3.449460E+00
5.158960E+00	2.726210E+00	3.453780E+00
4.915640E+00	2.378460E+00	3.267700E+00
4.981840E+00	2.454030E+00	3.339760E+00
5.162220E+00	2.825740E+00	3.417460E+00
5.209130E+00	2.920100E+00	3.480350E+00
5.222170E+00	3.036110E+00	3.557870E+00
5.252340E+00	3.142950E+00	3.554750E+00
5.245010E+00	3.221700E+00	3.597470E+00
5.259370E+00	3.306440E+00	3.631900E+00
5.256910E+00	3.377770E+00	3.686280E+00
4.772480E+00	2.297570E+00	3.218340E+00
4.853620E+00	2.342210E+00	3.296820E+00
5.209200E+00	3.472600E+00	3.657960E+00
5.170870E+00	3.546510E+00	3.677270E+00
5.208270E+00	3.515500E+00	3.725130E+00
5.173110E+00	3.587480E+00	3.750680E+00
4.630840E+00	2.047120E+00	3.144310E+00
4.592400E+00	1.993180E+00	3.099000E+00
4.614730E+00	2.046420E+00	3.070490E+00
4.627070E+00	2.092650E+00	3.000440E+00
4.656920E+00	2.103780E+00	3.155870E+00
4.673700E+00	2.175440E+00	3.027120E+00
4.700090E+00	2.201370E+00	3.155510E+00
5.109740E+00	3.676200E+00	3.738130E+00
5.079510E+00	3.737770E+00	3.762320E+00
5.117640E+00	3.714160E+00	3.804670E+00
5.090670E+00	3.769590E+00	3.819410E+00
4.542180E+00	1.910750E+00	3.002470E+00
4.478090E+00	1.825360E+00	2.950830E+00
4.469300E+00	1.846270E+00	2.822530E+00
4.563350E+00	1.969140E+00	2.948260E+00
5.066160E+00	3.847460E+00	3.845470E+00
5.039290E+00	3.910240E+00	3.868870E+00
5.028640E+00	3.950740E+00	3.921390E+00
4.407360E+00	1.760730E+00	2.896980E+00
4.303460E+00	1.702800E+00	2.845150E+00
4.375690E+00	1.758340E+00	2.783950E+00
4.970380E+00	3.997390E+00	3.898330E+00
4.941000E+00	4.054500E+00	3.954590E+00
4.179780E+00	1.651850E+00	2.606670E+00
4.134770E+00	1.604150E+00	2.693810E+00
4.894650E+00	4.101000E+00	3.938700E+00
4.917600E+00	4.094290E+00	3.983460E+00
4.895850E+00	4.131730E+00	4.002800E+00
4.027350E+00	1.541280E+00	2.682930E+00
3.882430E+00	1.498710E+00	2.608590E+00
3.993100E+00	1.545400E+00	2.565860E+00
4.827340E+00	4.207540E+00	3.963580E+00
4.853110E+00	4.180240E+00	3.983440E+00
4.847530E+00	4.224190E+00	4.017900E+00
3.742740E+00	1.461300E+00	2.450040E+00
3.716950E+00	1.416410E+00	2.589060E+00
4.817590E+00	4.325580E+00	3.998480E+00
4.844800E+00	4.289150E+00	4.041590E+00
4.836420E+00	4.352580E+00	4.053120E+00
3.569700E+00	1.386280E+00	2.564630E+00
3.428920E+00	1.351660E+00	2.559870E+00
3.547200E+00	1.406880E+00	2.485400E+00
4.783210E+00	4.471320E+00	4.042250E+00
4.823190E+00	4.420940E+00	4.071550E+00
4.812290E+00	4.488440E+00	4.104040E+00
3.348220E+00	1.391710E+00	2.430130E+00
3.224050E+00	1.358250E+00	2.521460E+00
4.753120E+00	4.528440E+00	4.083200E+00
3.148040E+00	1.418220E+00	2.400780E+00
3.040890E+00	1.390590E+00	2.499680E+00
4.700160E+00	4.544060E+00	4.035780E+00
4.705280E+00	4.562540E+00	4.089540E+00
2.965090E+00	1.474690E+00	2.383940E+00
2.871350E+00	1.450060E+00	2.490380E+00
4.598920E+00	4.573300E+00	4.068040E+00
4.666220E+00	4.569430E+00	4.077260E+00
2.796150E+00	1.557390E+00	2.379270E+00
2.710420E+00	1.532460E+00	2.485900E+00
4.494780E+00	4.585620E+00	4.032050E+00
4.542380E+00	4.581100E+00	4.064020E+00
2.633390E+00	1.656620E+00	2.375180E+00
2.552660E+00	1.630650E+00	2.484660E+00
4.452950E+00	4.587760E+00	3.986100E+00
4.454070E+00	4.609430E+00	4.045350E+00
2.485320E+00	1.771910E+00	2.381110E+00
2.405210E+00	1.746010E+00	2.496170E+00
4.334710E+00	4.625730E+00	3.919980E+00
4.369340E+00	4.646830E+00	3.997220E+00
4.424260E+00	4.618910E+00	4.026670E+00
2.352090E+00	1.908790E+00	2.403630E+00
2.267250E+00	1.880640E+00	2.520190E+00
4.252380E+00	4.707010E+00	3.886180E+00
4.309070E+00	4.681340E+00	3.950880E+00
2.238710E+00	2.062810E+00	2.439080E+00
2.148800E+00	2.032450E+00	2.547290E+00
4.182250E+00	4.770870E+00	3.855370E+00
4.224570E+00	4.793120E+00	3.931670E+00
2.133670E+00	2.242640E+00	2.475690E+00
2.049410E+00	2.168840E+00	2.583220E+00
4.141040E+00	4.827780E+00	3.876860E+00
4.173220E+00	4.864280E+00	3.948100E+00
2.036750E+00	2.282600E+00	2.551700E+00
1.993720E+00	2.241960E+00	2.594390E+00
2.036300E+00	2.425170E+00	2.504590E+00
4.009310E+00	4.880910E+00	3.768260E+00
4.040930E+00	4.907190E+00	3.857520E+00
4.107500E+00	4.883200E+00	3.902750E+00
1.967380E+00	2.340480E+00	2.591320E+00
1.918410E+00	2.519730E+00	2.581670E+00
1.982480E+00	2.595930E+00	2.499260E+00
3.902570E+00	4.938410E+00	3.735380E+00
3.971050E+00	4.929420E+00	3.806360E+00
1.902130E+00	2.740670E+00	2.541710E+00
1.861340E+00	2.634550E+00	2.609070E+00
3.806760E+00	4.988710E+00	3.684880E+00
3.845900E+00	5.022390E+00	3.801960E+00
1.811540E+00	2.752300E+00	2.621390E+00
1.767800E+00	2.875480E+00	2.626980E+00
1.828380E+00	2.977920E+00	2.574530E+00
3.752960E+00	5.034220E+00	3.691970E+00
3.778260E+00	5.047320E+00	3.743160E+00
1.737670E+00	3.013550E+00	2.640300E+00
1.694140E+00	3.195390E+00	2.655680E+00
1.786890E+00	3.273200E+00	2.608790E+00
3.530670E+00	5.097680E+00	3.593200E+00
3.623400E+00	5.085400E+00	3.658020E+00
3.713740E+00	5.074650E+00	3.715550E+00
1.727400E+00	3.355390E+00	2.662200E+00
1.686850E+00	3.302670E+00	2.684880E+00
1.761910E+00	3.576780E+00	2.645670E+00
3.483060E+00	5.143800E+00	3.617980E+00
3.532540E+00	5.172140E+00	3.694080E+00
1.682130E+00	3.429450E+00	2.694760E+00
1.680760E+00	3.587710E+00	2.698960E+00
1.718240E+00	3.688300E+00	2.692890E+00
1.774470E+00	3.840380E+00	2.695500E+00
3.233300E+00	5.142100E+00	3.522500E+00
3.333730E+00	5.159100E+00	3.589020E+00
3.428820E+00	5.179720E+00	3.644370E+00
1.668600E+00	3.735710E+00	2.742500E+00
1.699490E+00	3.901330E+00	2.743340E+00
1.698350E+00	3.974490E+00	2.769280E+00
1.761710E+00	3.995120E+00	2.745470E+00
1.841640E+00	4.121450E+00	2.778970E+00
1.931680E+00	4.239200E+00	2.818090E+00
2.033800E+00	4.361000E+00	2.876540E+00
3.014920E+00	5.075370E+00	3.426900E+00
3.110520E+00	5.105730E+00	3.473920E+00
3.159780E+00	5.162890E+00	3.559840E+00
3.223760E+00	5.207100E+00	3.609940E+00
1.725640E+00	4.070030E+00	2.809050E+00
1.819230E+00	4.211430E+00	2.844630E+00
1.909240E+00	4.300320E+00	2.876090E+00
1.939280E+00	4.363570E+00	2.915010E+00
1.990120E+00	4.404280E+00	2.927120E+00
2.046000E+00	4.459440E+00	2.947540E+00
2.128840E+00	4.557760E+00	2.999660E+00
2.249770E+00	4.672200E+00	3.056070E+00
2.557450E+00	4.922150E+00	3.280670E+00
2.676430E+00	4.951720E+00	3.307870E+00
2.749420E+00	4.995980E+00	3.365520E+00
2.830760E+00	5.043630E+00	3.443320E+00
2.971520E+00	5.098190E+00	3.497820E+00
3.079190E+00	5.157210E+00	3.573190E+00
3.146140E+00	5.191250E+00	3.600630E+00
1.938840E+00	4.431590E+00	2.966380E+00
2.017010E+00	4.515180E+00	2.998200E+00
2.048470E+00	4.581300E+00	3.037380E+00
2.128210E+00	4.633100E+00	3.057230E+00
2.159970E+00	4.703700E+00	3.096590E+00
2.245560E+00	4.803180E+00	3.160070E+00
2.419960E+00	4.858290E+00	3.203770E+00
2.454880E+00	4.923440E+00	3.303280E+00
2.529670E+00	4.980460E+00	3.390820E+00
2.659490E+00	4.990540E+00	3.391720E+00
2.742200E+00	5.018740E+00	3.426680E+00
2.050680E+00	4.658080E+00	3.093670E+00
2.126270E+00	4.748020E+00	3.136080E+00
2.145990E+00	4.799320E+00	3.182500E+00
2.189450E+00	4.833870E+00	3.212800E+00
2.228850E+00	4.883990E+00	3.280130E+00
2.345530E+00	4.904190E+00	3.287410E+00
2.420790E+00	4.954700E+00	3.361290E+00
2.130140E+00	4.840820E+00	3.243160E+00
5.044370E+00	2.493430E+00	3.455470E+00
5.094350E+00	2.539280E+00	3.451950E+00
5.121000E+00	2.596820E+00	3.508850E+00
5.149990E+00	2.676520E+00	3.535870E+00
5.173080E+00	2.747010E+00	3.557330E+00
5.235790E+00	2.902380E+00	3.621630E+00
5.212310E+00	2.868200E+00	3.604320E+00
5.229870E+00	2.924910E+00	3.572620E+00
5.235500E+00	2.981190E+00	3.605680E+00
5.253020E+00	2.943350E+00	3.640010E+00
5.248080E+00	3.021560E+00	3.653290E+00
4.914420E+00	2.380630E+00	3.416200E+00
4.978410E+00	2.446940E+00	3.485070E+00
5.185720E+00	2.832990E+00	3.530810E+00
5.290230E+00	3.125590E+00	3.652900E+00
5.269990E+00	3.228470E+00	3.672070E+00
5.284250E+00	3.294860E+00	3.718470E+00
5.283090E+00	3.362060E+00	3.776840E+00
4.623270E+00	1.968030E+00	3.401160E+00
4.590790E+00	1.920890E+00	3.363140E+00
4.616560E+00	1.976220E+00	3.317060E+00
4.642870E+00	2.046860E+00	3.254520E+00
4.651160E+00	2.023630E+00	3.416630E+00
4.703050E+00	2.166020E+00	3.294310E+00
4.697340E+00	2.125450E+00	3.435770E+00
4.743580E+00	2.250750E+00	3.304490E+00
4.747370E+00	2.228600E+00	3.438110E+00
4.808130E+00	2.313070E+00	3.397450E+00
5.246410E+00	3.445700E+00	3.750370E+00
5.233540E+00	3.516960E+00	3.798490E+00
5.221550E+00	3.585140E+00	3.846480E+00
4.539470E+00	1.853270E+00	3.315650E+00
4.481410E+00	1.802160E+00	3.245280E+00
4.514600E+00	1.833680E+00	3.191630E+00
4.560010E+00	1.908200E+00	3.176110E+00
5.167980E+00	3.657640E+00	3.823950E+00
5.156700E+00	3.729890E+00	3.875550E+00
5.123800E+00	3.793980E+00	3.883570E+00
5.165980E+00	3.775610E+00	3.929790E+00
5.140680E+00	3.834400E+00	3.949410E+00
4.444220E+00	1.784740E+00	3.054610E+00
4.399460E+00	1.739080E+00	3.229360E+00
5.085910E+00	3.900430E+00	3.933560E+00
5.069460E+00	3.943010E+00	4.006380E+00
4.308050E+00	1.685180E+00	3.179810E+00
4.226670E+00	1.645800E+00	3.068810E+00
4.318850E+00	1.698660E+00	3.028920E+00
5.007930E+00	3.995330E+00	3.986920E+00
4.987370E+00	4.034690E+00	4.058170E+00
4.156230E+00	1.603900E+00	2.852780E+00
4.088890E+00	1.552800E+00	3.013990E+00
4.939740E+00	4.085230E+00	4.040170E+00
4.930910E+00	4.124100E+00	4.086810E+00
3.937590E+00	1.505810E+00	2.763060E+00
4.900740E+00	4.186250E+00	4.098110E+00
4.874320E+00	4.242650E+00	4.088660E+00
4.904420E+00	4.241150E+00	4.135490E+00
4.900040E+00	4.282670E+00	4.138830E+00
3.751590E+00	1.411830E+00	2.728820E+00
3.637580E+00	1.366230E+00	2.785350E+00
3.593340E+00	1.372660E+00	2.645820E+00
4.861500E+00	4.384830E+00	4.108880E+00
4.898850E+00	4.353770E+00	4.151350E+00
4.890610E+00	4.422910E+00	4.165200E+00
3.501650E+00	1.313060E+00	2.834510E+00
3.338770E+00	1.282180E+00	2.786330E+00
3.461060E+00	1.322160E+00	2.697480E+00
4.822860E+00	4.538570E+00	4.156580E+00
4.877900E+00	4.497040E+00	4.186440E+00
4.862780E+00	4.570280E+00	4.241880E+00
3.284140E+00	1.307100E+00	2.645670E+00
3.158050E+00	1.271800E+00	2.739520E+00
4.793750E+00	4.559990E+00	4.151910E+00
4.815960E+00	4.577600E+00	4.201340E+00
3.103560E+00	1.316440E+00	2.614410E+00
2.992830E+00	1.291080E+00	2.720370E+00
4.704770E+00	4.601440E+00	4.175210E+00
4.773520E+00	4.586530E+00	4.188320E+00
2.937120E+00	1.357410E+00	2.601290E+00
2.834260E+00	1.331340E+00	2.711830E+00
4.646140E+00	4.601280E+00	4.141190E+00
4.655370E+00	4.625370E+00	4.196050E+00
2.777320E+00	1.418530E+00	2.596660E+00
2.680620E+00	1.394400E+00	2.706200E+00
4.523990E+00	4.600120E+00	4.096510E+00
4.554940E+00	4.612050E+00	4.137220E+00
4.610160E+00	4.630710E+00	4.192470E+00
2.619280E+00	1.501910E+00	2.593830E+00
2.527220E+00	1.476550E+00	2.705260E+00
4.454590E+00	4.655410E+00	4.130150E+00
4.512690E+00	4.631080E+00	4.143480E+00
2.466560E+00	1.601590E+00	2.595860E+00
2.382020E+00	1.579070E+00	2.705870E+00
4.404260E+00	4.661090E+00	4.087490E+00
4.413410E+00	4.692320E+00	4.143740E+00
2.313530E+00	1.709420E+00	2.619170E+00
2.296670E+00	1.647390E+00	2.704290E+00
4.267490E+00	4.769610E+00	3.983390E+00
4.312100E+00	4.746900E+00	4.068300E+00
4.373040E+00	4.716390E+00	4.130750E+00
2.237230E+00	1.706060E+00	2.697720E+00
2.170510E+00	1.842780E+00	2.635470E+00
4.223450E+00	4.842510E+00	3.996020E+00
4.252510E+00	4.839340E+00	4.068850E+00
2.049550E+00	2.009240E+00	2.653500E+00
4.196340E+00	4.883730E+00	4.005850E+00
4.210800E+00	4.889570E+00	4.051900E+00
1.939090E+00	2.193840E+00	2.664460E+00
4.077740E+00	4.943860E+00	3.928670E+00
4.111470E+00	4.971520E+00	4.007400E+00
4.174440E+00	4.926130E+00	4.041370E+00
1.833880E+00	2.329330E+00	2.744700E+00
1.893060E+00	2.385610E+00	2.652450E+00
3.917300E+00	4.992470E+00	3.846090E+00
3.978890E+00	5.029560E+00	3.922030E+00
4.049330E+00	5.010340E+00	3.961650E+00
1.811660E+00	2.549220E+00	2.681020E+00
1.741860E+00	2.447750E+00	2.781870E+00
3.885300E+00	5.030910E+00	3.863600E+00
3.911720E+00	5.047590E+00	3.901010E+00
1.722300E+00	2.582550E+00	2.749180E+00
1.697870E+00	2.524660E+00	2.799460E+00
1.712810E+00	2.778230E+00	2.697570E+00
3.760930E+00	5.106230E+00	3.821260E+00
3.853330E+00	5.079590E+00	3.885060E+00
1.667790E+00	2.630380E+00	2.789130E+00
1.642450E+00	2.770500E+00	2.772370E+00
1.648740E+00	2.862770E+00	2.736110E+00
1.652320E+00	3.009570E+00	2.712830E+00
3.642530E+00	5.145190E+00	3.769900E+00
3.691810E+00	5.196760E+00	3.886560E+00
1.600000E+00	2.890040E+00	2.785010E+00
1.562070E+00	3.098490E+00	2.792660E+00
1.629270E+00	3.251110E+00	2.719640E+00
3.573970E+00	5.192270E+00	3.773700E+00
3.601170E+00	5.209850E+00	3.833210E+00
1.558930E+00	3.280290E+00	2.785690E+00
1.503110E+00	3.215310E+00	2.810200E+00
1.599350E+00	3.494290E+00	2.758490E+00
3.330910E+00	5.227670E+00	3.683510E+00
3.434460E+00	5.240930E+00	3.746120E+00
3.527440E+00	5.237450E+00	3.804540E+00
1.495370E+00	3.375630E+00	2.836720E+00
1.518980E+00	3.564830E+00	2.814750E+00
1.507470E+00	3.663180E+00	2.832110E+00
1.574730E+00	3.696420E+00	2.802690E+00
1.630110E+00	3.910620E+00	2.799310E+00
3.227260E+00	5.268470E+00	3.704580E+00
3.318980E+00	5.299880E+00	3.812180E+00
1.519150E+00	3.803390E+00	2.858230E+00
1.562050E+00	3.959590E+00	2.856450E+00
1.567910E+00	4.029170E+00	2.885090E+00
1.630570E+00	4.049710E+00	2.856890E+00
1.707030E+00	4.181580E+00	2.877040E+00
1.821010E+00	4.318860E+00	2.923320E+00
2.861590E+00	5.096100E+00	3.540490E+00
2.962050E+00	5.178940E+00	3.625930E+00
3.120430E+00	5.223970E+00	3.655580E+00
3.148200E+00	5.279920E+00	3.737640E+00
3.205680E+00	5.311380E+00	3.787650E+00
1.591130E+00	4.124120E+00	2.917560E+00
1.684360E+00	4.264850E+00	2.948230E+00
1.754090E+00	4.352770E+00	2.980490E+00
1.761550E+00	4.397660E+00	3.011800E+00
1.830410E+00	4.416640E+00	2.996820E+00
1.923620E+00	4.536860E+00	3.049020E+00
2.626610E+00	5.013360E+00	3.460540E+00
2.728040E+00	5.050960E+00	3.505460E+00
2.814810E+00	5.127490E+00	3.608260E+00
2.863550E+00	5.188690E+00	3.683370E+00
2.930740E+00	5.253110E+00	3.762260E+00
3.051050E+00	5.267820E+00	3.744780E+00
3.133710E+00	5.311510E+00	3.805790E+00
1.788070E+00	4.458540E+00	3.044010E+00
1.824350E+00	4.539160E+00	3.083640E+00
1.876160E+00	4.584390E+00	3.097750E+00
1.936050E+00	4.643690E+00	3.120760E+00
2.029010E+00	4.762250E+00	3.175180E+00
2.294970E+00	4.928560E+00	3.331170E+00
2.347980E+00	4.958540E+00	3.376830E+00
2.431920E+00	5.002750E+00	3.463490E+00
2.583990E+00	5.046990E+00	3.532100E+00
2.698680E+00	5.106010E+00	3.614910E+00
2.776630E+00	5.169000E+00	3.687130E+00
2.835310E+00	5.222440E+00	3.755770E+00
1.828680E+00	4.612960E+00	3.138690E+00
1.911870E+00	4.704420E+00	3.176840E+00
1.943770E+00	4.767950E+00	3.221550E+00
1.993940E+00	4.805190E+00	3.236020E+00
2.045650E+00	4.842260E+00	3.266920E+00
2.125810E+00	4.903880E+00	3.342420E+00
2.258650E+00	4.957230E+00	3.388970E+00
2.341620E+00	4.987940E+00	3.440140E+00
1.958530E+00	4.827390E+00	3.288410E+00
2.033220E+00	4.878230E+00	3.323860E+00
5.080070E+00	2.537350E+00	3.530580E+00
5.130360E+00	2.636790E+00	3.599680E+00
5.091790E+00	2.576710E+00	3.616730E+00
5.167980E+00	2.701820E+00	3.649220E+00
5.193940E+00	2.799800E+00	3.621040E+00
5.202680E+00	2.774110E+00	3.700400E+00
5.233520E+00	2.867230E+00	3.686270E+00
5.280080E+00	2.964810E+00	3.729250E+00
5.285260E+00	3.055570E+00	3.720950E+00
5.295630E+00	3.031460E+00	3.787400E+00
5.333900E+00	3.110240E+00	3.781660E+00
4.871040E+00	2.355650E+00	3.639970E+00
4.837450E+00	2.332640E+00	3.619890E+00
4.867750E+00	2.346030E+00	3.541170E+00
4.926180E+00	2.405380E+00	3.597190E+00
5.008050E+00	2.498250E+00	3.622070E+00
5.299620E+00	3.203770E+00	3.749900E+00
5.308780E+00	3.284100E+00	3.806220E+00
5.316840E+00	3.345770E+00	3.845830E+00
4.561030E+00	1.874990E+00	3.610050E+00
4.529740E+00	1.839700E+00	3.572170E+00
4.558550E+00	1.870700E+00	3.476240E+00
4.611950E+00	1.956870E+00	3.537510E+00
4.676630E+00	2.067340E+00	3.575530E+00
4.735000E+00	2.180160E+00	3.617090E+00
4.794280E+00	2.290920E+00	3.575900E+00
5.284010E+00	3.433880E+00	3.858740E+00
5.261450E+00	3.524950E+00	3.870670E+00
5.262620E+00	3.571190E+00	3.911570E+00
4.474050E+00	1.799670E+00	3.482390E+00
5.236120E+00	3.650200E+00	3.927500E+00
5.202250E+00	3.729530E+00	3.948620E+00
5.194350E+00	3.773910E+00	3.995320E+00
5.179010E+00	3.826280E+00	4.048720E+00
4.373680E+00	1.723180E+00	3.432840E+00
4.314690E+00	1.686560E+00	3.416310E+00
4.331440E+00	1.696260E+00	3.304400E+00
5.128170E+00	3.888020E+00	4.023090E+00
5.106870E+00	3.935120E+00	4.093190E+00
4.226290E+00	1.648240E+00	3.324720E+00
5.043950E+00	3.983780E+00	4.075660E+00
5.029070E+00	4.025020E+00	4.127060E+00
4.082120E+00	1.547430E+00	3.242210E+00
3.972070E+00	1.499030E+00	3.184480E+00
4.014190E+00	1.516120E+00	3.085590E+00
4.992320E+00	4.087860E+00	4.146710E+00
4.951700E+00	4.141970E+00	4.141440E+00
4.982980E+00	4.137080E+00	4.184370E+00
4.965800E+00	4.176740E+00	4.191430E+00
3.866450E+00	1.458840E+00	2.952050E+00
3.830610E+00	1.431010E+00	3.199640E+00
4.952790E+00	4.252920E+00	4.210570E+00
4.936870E+00	4.314170E+00	4.198580E+00
4.963870E+00	4.310340E+00	4.245720E+00
4.959290E+00	4.351990E+00	4.249140E+00
3.690440E+00	1.359150E+00	3.151750E+00
3.597680E+00	1.335240E+00	3.093430E+00
3.651730E+00	1.356520E+00	2.979090E+00
4.918700E+00	4.462020E+00	4.220270E+00
4.948320E+00	4.422980E+00	4.263760E+00
4.931790E+00	4.494980E+00	4.276010E+00
3.437660E+00	1.279920E+00	3.006150E+00
4.892710E+00	4.582170E+00	4.285590E+00
4.907010E+00	4.555040E+00	4.288030E+00
4.898870E+00	4.585560E+00	4.314960E+00
3.214760E+00	1.242860E+00	2.884340E+00
4.803060E+00	4.609620E+00	4.295330E+00
4.871250E+00	4.595470E+00	4.312130E+00
3.039960E+00	1.242190E+00	2.843810E+00
4.750820E+00	4.618130E+00	4.250060E+00
4.752220E+00	4.632610E+00	4.308480E+00
2.879290E+00	1.267060E+00	2.829470E+00
4.653480E+00	4.651350E+00	4.282480E+00
4.715080E+00	4.638960E+00	4.294860E+00
2.727240E+00	1.311360E+00	2.822400E+00
4.546430E+00	4.669420E+00	4.250670E+00
4.597050E+00	4.664190E+00	4.279480E+00
2.577240E+00	1.376790E+00	2.822280E+00
4.500390E+00	4.673200E+00	4.206890E+00
4.504260E+00	4.695520E+00	4.264660E+00
2.425930E+00	1.467260E+00	2.824120E+00
4.418340E+00	4.744600E+00	4.229770E+00
4.473670E+00	4.709710E+00	4.247770E+00
2.257820E+00	1.602950E+00	2.803510E+00
4.334170E+00	4.783230E+00	4.160900E+00
4.363830E+00	4.782570E+00	4.213340E+00
2.105680E+00	1.715870E+00	2.841540E+00
2.165540E+00	1.743320E+00	2.743530E+00
4.287650E+00	4.846170E+00	4.152860E+00
2.070540E+00	1.855220E+00	2.745310E+00
1.994390E+00	1.829360E+00	2.836950E+00
4.213720E+00	4.954600E+00	4.147970E+00
1.954930E+00	1.982400E+00	2.765450E+00
1.879370E+00	1.898080E+00	2.909640E+00
4.150640E+00	4.984930E+00	4.092230E+00
4.157820E+00	5.021660E+00	4.139310E+00
1.853680E+00	2.126770E+00	2.809540E+00
1.766110E+00	2.081710E+00	2.921470E+00
4.014300E+00	5.069960E+00	3.999580E+00
4.043460E+00	5.096610E+00	4.084580E+00
4.115020E+00	5.047300E+00	4.116970E+00
1.753400E+00	2.275000E+00	2.846380E+00
1.676750E+00	2.234950E+00	2.941780E+00
3.900860E+00	5.120280E+00	3.973090E+00
3.971360E+00	5.120780E+00	4.039390E+00
1.664040E+00	2.447510E+00	2.866380E+00
1.631080E+00	2.340700E+00	2.956090E+00
3.799090E+00	5.172350E+00	3.932790E+00
3.838130E+00	5.210080E+00	4.050130E+00
1.588610E+00	2.454640E+00	2.962800E+00
1.519740E+00	2.605930E+00	2.980950E+00
1.585360E+00	2.684170E+00	2.863490E+00
3.743970E+00	5.217620E+00	3.944560E+00
3.770590E+00	5.233600E+00	3.998100E+00
1.498600E+00	2.771160E+00	2.924150E+00
1.447890E+00	2.743420E+00	3.007520E+00
1.515040E+00	2.912940E+00	2.855620E+00
3.585190E+00	5.288110E+00	3.929220E+00
3.704020E+00	5.255220E+00	3.978670E+00
1.429540E+00	2.910010E+00	2.932980E+00
1.372510E+00	2.881120E+00	3.025640E+00
1.439230E+00	3.134960E+00	2.868650E+00
3.448260E+00	5.301620E+00	3.859690E+00
3.475510E+00	5.346320E+00	3.945780E+00
1.360210E+00	3.029990E+00	2.968990E+00
1.322730E+00	2.974150E+00	3.029700E+00
1.330010E+00	3.192250E+00	2.942730E+00
1.389660E+00	3.353500E+00	2.906040E+00
1.432410E+00	3.592370E+00	2.867290E+00
3.376930E+00	5.328130E+00	3.878930E+00
3.408270E+00	5.348380E+00	3.925010E+00
1.295470E+00	3.085930E+00	3.024500E+00
1.267050E+00	3.233320E+00	3.001430E+00
1.315320E+00	3.335220E+00	2.968560E+00
1.329170E+00	3.494610E+00	2.941930E+00
1.353460E+00	3.649280E+00	2.935120E+00
1.415800E+00	3.786640E+00	2.917630E+00
1.484760E+00	3.976650E+00	2.906800E+00
3.198720E+00	5.368070E+00	3.895680E+00
3.332010E+00	5.359510E+00	3.919630E+00
1.247210E+00	3.411590E+00	3.032740E+00
1.279630E+00	3.613400E+00	2.995780E+00
1.330800E+00	3.760110E+00	2.982780E+00
1.376880E+00	3.915620E+00	2.965120E+00
1.427980E+00	4.023370E+00	2.972670E+00
1.434910E+00	4.082740E+00	3.002180E+00
1.494050E+00	4.103210E+00	2.969370E+00
1.572420E+00	4.224750E+00	2.989930E+00
1.681010E+00	4.362010E+00	3.028000E+00
3.000940E+00	5.296270E+00	3.803100E+00
3.068090E+00	5.331520E+00	3.853590E+00
3.100810E+00	5.377260E+00	3.925320E+00
1.452120E+00	4.169810E+00	3.030330E+00
1.550730E+00	4.302510E+00	3.063660E+00
1.622350E+00	4.400130E+00	3.090230E+00
1.626760E+00	4.449380E+00	3.119620E+00
1.715340E+00	4.491460E+00	3.100350E+00
2.468310E+00	5.079540E+00	3.605160E+00
2.598610E+00	5.109190E+00	3.642300E+00
2.681480E+00	5.159700E+00	3.716560E+00
2.760720E+00	5.220520E+00	3.787470E+00
2.838070E+00	5.301900E+00	3.874890E+00
2.964640E+00	5.335000E+00	3.875990E+00
3.040650E+00	5.378340E+00	3.930430E+00
1.636440E+00	4.506810E+00	3.152990E+00
1.654420E+00	4.567730E+00	3.191620E+00
1.722090E+00	4.592220E+00	3.170400E+00
1.824580E+00	4.721590E+00	3.237000E+00
2.163990E+00	4.990550E+00	3.480900E+00
2.328700E+00	5.025690E+00	3.524490E+00
2.364790E+00	5.082940E+00	3.630660E+00
2.418280E+00	5.125120E+00	3.702700E+00
2.552350E+00	5.161540E+00	3.738250E+00
2.666710E+00	5.223720E+00	3.822600E+00
2.737340E+00	5.281710E+00	3.873010E+00
1.686200E+00	4.635400E+00	3.233060E+00
1.729760E+00	4.720770E+00	3.286890E+00
1.785980E+00	4.771400E+00	3.302110E+00
1.861620E+00	4.827800E+00	3.336100E+00
2.001560E+00	4.918770E+00	3.397480E+00
2.057530E+00	4.994410E+00	3.507060E+00
2.116160E+00	5.038990E+00	3.579690E+00
2.253950E+00	5.073310E+00	3.615900E+00
2.338360E+00	5.108510E+00	3.677660E+00
1.739370E+00	4.800780E+00	3.356720E+00
1.863170E+00	4.907670E+00	3.439600E+00
1.973960E+00	4.983440E+00	3.511220E+00
2.038800E+00	5.020410E+00	3.557520E+00
5.126740E+00	2.624870E+00	3.678590E+00
5.187490E+00	2.715590E+00	3.755530E+00
5.143250E+00	2.648240E+00	3.765150E+00
5.217290E+00	2.783050E+00	3.788780E+00
5.259270E+00	2.876830E+00	3.808090E+00
5.319400E+00	2.954260E+00	3.833030E+00
5.332910E+00	3.036320E+00	3.864080E+00
5.390130E+00	3.107970E+00	3.892560E+00
4.624560E+00	1.975580E+00	3.853630E+00
4.607290E+00	1.949320E+00	3.812370E+00
4.642030E+00	1.994760E+00	3.727510E+00
4.698610E+00	2.090650E+00	3.718420E+00
4.663130E+00	2.035740E+00	3.845560E+00
4.726780E+00	2.147060E+00	3.731550E+00
4.708230E+00	2.114290E+00	3.831340E+00
4.744090E+00	2.187580E+00	3.778330E+00
4.829560E+00	2.313630E+00	3.713650E+00
4.891660E+00	2.363610E+00	3.720000E+00
4.940660E+00	2.420010E+00	3.757420E+00
4.989770E+00	2.493700E+00	3.799730E+00
5.077610E+00	2.564750E+00	3.755200E+00
5.345290E+00	3.195460E+00	3.850420E+00
5.357680E+00	3.287070E+00	3.899360E+00
5.343500E+00	3.361790E+00	3.902760E+00
5.374530E+00	3.334970E+00	3.954310E+00
5.350820E+00	3.407220E+00	3.971450E+00
4.504590E+00	1.824980E+00	3.722340E+00
4.574910E+00	1.907220E+00	3.757160E+00
4.775470E+00	2.250320E+00	3.703450E+00
5.300010E+00	3.509090E+00	3.947540E+00
5.282010E+00	3.580730E+00	3.969180E+00
5.307060E+00	3.548920E+00	4.017800E+00
5.288520E+00	3.619450E+00	4.038810E+00
4.418630E+00	1.764160E+00	3.725830E+00
4.361670E+00	1.723750E+00	3.715300E+00
4.386260E+00	1.741190E+00	3.594420E+00
5.243880E+00	3.705580E+00	4.015510E+00
5.231860E+00	3.762670E+00	4.076130E+00
5.222280E+00	3.819680E+00	4.132700E+00
4.296120E+00	1.683840E+00	3.632360E+00
5.167890E+00	3.880250E+00	4.109670E+00
5.153480E+00	3.929630E+00	4.176580E+00
4.171770E+00	1.629030E+00	3.599240E+00
4.099580E+00	1.576110E+00	3.581590E+00
4.122380E+00	1.582070E+00	3.439600E+00
5.086710E+00	3.987790E+00	4.164880E+00
5.049420E+00	4.039340E+00	4.181150E+00
5.087170E+00	4.022450E+00	4.228830E+00
5.055880E+00	4.070490E+00	4.234660E+00
4.002120E+00	1.511680E+00	3.479820E+00
[truncated: 21,888 more rows]
