# Supplementary material for: A New MRI-Based Model of Heart Function with Coupled Hemodynamics and Application to Normal and Diseased Canine Left Ventricles
Source: Front Bioeng Biotechnol. 2015 Sep 23;3:140. doi: 10.3389/fbioe.2015.00140 (PMC4585083; doi:10.3389/fbioe.2015.00140)
Supplement: Supplementary file 7 [file Data_Sheet_7.ZIP › Case3_HF_SR_Systole/nodes/case3_systole_time_0.4700.csv]

4.245290E+00	3.700090E+00	2.303540E+00
4.186220E+00	3.682580E+00	2.228880E+00
4.213450E+00	3.732260E+00	2.299860E+00
4.207300E+00	3.778840E+00	2.339260E+00
4.268410E+00	3.750660E+00	2.380720E+00
4.232800E+00	3.817100E+00	2.410520E+00
4.155610E+00	3.765260E+00	2.276260E+00
4.090490E+00	3.748500E+00	2.192050E+00
4.157230E+00	3.839970E+00	2.359170E+00
4.145760E+00	3.915140E+00	2.415110E+00
4.204220E+00	3.877480E+00	2.459810E+00
4.173830E+00	3.923000E+00	2.473520E+00
4.089290E+00	3.822980E+00	2.257810E+00
4.044230E+00	3.796300E+00	2.193370E+00
4.070550E+00	3.913810E+00	2.333560E+00
4.111430E+00	3.946850E+00	2.400520E+00
4.132020E+00	3.960720E+00	2.458040E+00
4.015780E+00	3.848610E+00	2.228840E+00
3.992330E+00	3.904350E+00	2.275590E+00
4.008560E+00	3.935370E+00	2.309840E+00
4.014740E+00	3.963530E+00	2.343410E+00
4.080200E+00	3.968260E+00	2.392320E+00
3.966670E+00	3.936000E+00	2.290780E+00
4.469460E+00	3.418400E+00	2.322910E+00
4.424850E+00	3.395780E+00	2.223160E+00
4.431760E+00	3.470630E+00	2.310140E+00
4.414910E+00	3.550740E+00	2.378410E+00
4.485540E+00	3.466850E+00	2.389870E+00
4.408980E+00	3.645810E+00	2.485120E+00
4.486500E+00	3.547020E+00	2.501640E+00
4.407980E+00	3.720800E+00	2.578390E+00
4.494820E+00	3.651770E+00	2.628270E+00
4.447140E+00	3.736620E+00	2.667940E+00
4.355430E+00	3.512600E+00	2.241250E+00
4.324620E+00	3.442110E+00	2.115260E+00
4.306200E+00	3.644620E+00	2.330400E+00
4.344140E+00	3.731250E+00	2.479830E+00
4.362940E+00	3.767740E+00	2.559770E+00
4.392000E+00	3.786420E+00	2.643100E+00
4.241920E+00	3.438610E+00	2.042120E+00
4.166620E+00	3.403950E+00	1.934370E+00
4.179550E+00	3.480440E+00	2.026810E+00
4.217730E+00	3.545540E+00	2.136200E+00
4.294540E+00	3.824280E+00	2.541660E+00
4.286850E+00	3.887590E+00	2.646980E+00
4.358730E+00	3.845570E+00	2.702250E+00
4.316020E+00	3.896000E+00	2.733590E+00
4.114080E+00	3.514590E+00	1.999680E+00
4.070840E+00	3.456070E+00	1.901180E+00
4.070780E+00	3.639400E+00	2.090950E+00
4.199980E+00	3.922030E+00	2.562200E+00
4.254620E+00	3.935310E+00	2.691230E+00
4.001870E+00	3.526310E+00	1.942000E+00
3.921770E+00	3.659610E+00	2.024910E+00
3.984450E+00	3.757630E+00	2.146420E+00
4.132830E+00	3.996420E+00	2.536440E+00
4.186100E+00	3.996640E+00	2.652670E+00
3.896490E+00	3.763530E+00	2.100560E+00
3.861850E+00	3.728360E+00	2.039640E+00
3.918970E+00	3.876270E+00	2.204570E+00
4.052300E+00	4.011030E+00	2.431460E+00
4.085980E+00	4.071240E+00	2.578870E+00
4.122370E+00	4.088600E+00	2.670300E+00
4.165000E+00	4.052170E+00	2.712960E+00
4.135150E+00	4.100090E+00	2.741320E+00
3.832170E+00	3.800140E+00	2.078350E+00
3.805170E+00	3.908290E+00	2.155520E+00
3.869480E+00	3.949930E+00	2.220060E+00
3.924910E+00	3.986110E+00	2.308270E+00
3.961780E+00	4.067310E+00	2.432590E+00
3.974920E+00	4.121180E+00	2.524510E+00
4.031930E+00	4.129670E+00	2.600300E+00
4.087310E+00	4.118660E+00	2.660840E+00
3.827420E+00	3.994810E+00	2.225680E+00
3.766320E+00	3.968220E+00	2.182380E+00
3.848690E+00	4.074360E+00	2.312530E+00
3.888260E+00	4.144940E+00	2.431590E+00
3.933060E+00	4.160340E+00	2.511410E+00
3.966510E+00	4.169190E+00	2.592980E+00
3.759170E+00	4.028760E+00	2.220580E+00
3.767780E+00	4.094860E+00	2.284670E+00
3.813950E+00	4.131060E+00	2.349010E+00
3.816680E+00	4.168450E+00	2.388500E+00
3.834930E+00	4.199370E+00	2.439360E+00
3.899470E+00	4.196530E+00	2.510780E+00
3.756300E+00	4.147190E+00	2.348120E+00
3.790540E+00	4.187310E+00	2.398640E+00
4.730800E+00	3.468830E+00	2.704210E+00
4.695190E+00	3.432750E+00	2.632590E+00
4.682730E+00	3.497050E+00	2.658710E+00
4.681260E+00	3.544560E+00	2.709400E+00
4.632960E+00	3.282390E+00	2.409700E+00
4.610050E+00	3.218450E+00	2.320500E+00
4.536570E+00	3.353000E+00	2.364780E+00
4.551590E+00	3.454790E+00	2.475380E+00
4.638520E+00	3.371100E+00	2.513760E+00
4.605730E+00	3.532580E+00	2.612800E+00
4.574780E+00	3.623390E+00	2.667430E+00
4.624860E+00	3.620770E+00	2.718850E+00
4.563860E+00	3.670710E+00	2.719260E+00
4.566710E+00	3.162750E+00	2.224190E+00
4.516610E+00	3.135410E+00	2.090670E+00
4.501670E+00	3.261960E+00	2.205550E+00
4.440040E+00	3.779660E+00	2.728950E+00
4.501260E+00	3.731290E+00	2.752050E+00
4.468600E+00	3.780110E+00	2.786710E+00
4.431660E+00	3.124470E+00	1.934020E+00
4.342910E+00	3.075700E+00	1.794980E+00
4.343080E+00	3.194160E+00	1.888350E+00
4.360430E+00	3.297560E+00	2.009850E+00
4.405440E+00	3.809970E+00	2.717260E+00
4.426060E+00	3.815100E+00	2.788760E+00
4.221800E+00	3.256070E+00	1.839030E+00
4.154190E+00	3.167180E+00	1.699490E+00
4.303040E+00	3.928100E+00	2.792230E+00
4.378280E+00	3.872800E+00	2.835290E+00
4.344230E+00	3.926850E+00	2.875790E+00
4.033150E+00	3.173350E+00	1.649980E+00
3.930310E+00	3.139440E+00	1.563880E+00
3.949450E+00	3.238240E+00	1.657280E+00
4.006530E+00	3.347870E+00	1.770410E+00
4.243880E+00	3.976220E+00	2.755210E+00
4.292790E+00	3.966630E+00	2.848790E+00
3.865600E+00	3.285160E+00	1.638060E+00
3.824450E+00	3.227630E+00	1.546340E+00
3.819190E+00	3.423470E+00	1.720330E+00
3.870450E+00	3.534830E+00	1.876220E+00
4.207110E+00	4.012370E+00	2.731460E+00
4.230360E+00	4.017620E+00	2.810240E+00
3.751710E+00	3.311140E+00	1.593710E+00
3.677270E+00	3.467360E+00	1.705560E+00
3.764190E+00	3.541660E+00	1.809350E+00
3.796120E+00	3.677830E+00	1.956010E+00
4.156390E+00	4.097110E+00	2.801380E+00
4.180920E+00	4.071130E+00	2.815420E+00
4.168280E+00	4.097070E+00	2.835130E+00
3.687200E+00	3.603480E+00	1.821360E+00
3.622900E+00	3.555260E+00	1.752150E+00
3.679860E+00	3.716920E+00	1.934950E+00
3.737540E+00	3.808930E+00	2.040570E+00
4.035330E+00	4.158340E+00	2.658480E+00
4.090140E+00	4.145620E+00	2.734030E+00
4.140490E+00	4.116950E+00	2.810430E+00
3.608050E+00	3.650660E+00	1.807860E+00
3.607890E+00	3.749730E+00	1.922200E+00
3.662410E+00	3.820870E+00	1.995990E+00
3.693170E+00	3.940160E+00	2.125410E+00
4.000210E+00	4.183260E+00	2.656680E+00
4.024250E+00	4.192350E+00	2.723910E+00
3.599950E+00	3.859290E+00	1.988110E+00
3.609610E+00	3.960300E+00	2.086750E+00
3.643870E+00	4.010140E+00	2.148970E+00
3.689270E+00	4.079380E+00	2.224350E+00
3.843800E+00	4.238050E+00	2.518720E+00
3.912740E+00	4.225410E+00	2.608560E+00
3.969640E+00	4.205460E+00	2.661090E+00
3.594880E+00	4.047830E+00	2.163670E+00
3.638790E+00	4.132530E+00	2.247120E+00
3.641760E+00	4.170850E+00	2.305300E+00
3.688240E+00	4.160970E+00	2.327290E+00
3.759080E+00	4.211970E+00	2.430440E+00
3.788230E+00	4.260810E+00	2.530650E+00
3.847390E+00	4.283120E+00	2.635580E+00
3.662510E+00	4.215220E+00	2.386940E+00
3.724190E+00	4.266650E+00	2.492930E+00
3.766950E+00	4.289540E+00	2.586710E+00
4.827510E+00	3.363820E+00	2.732090E+00
4.817110E+00	3.307370E+00	2.693800E+00
4.764290E+00	3.384210E+00	2.693830E+00
4.807340E+00	3.428730E+00	2.757220E+00
4.781420E+00	3.018700E+00	2.467010E+00
4.747220E+00	2.961540E+00	2.379430E+00
4.740310E+00	3.057970E+00	2.423000E+00
4.700940E+00	3.198550E+00	2.468000E+00
4.790380E+00	3.094390E+00	2.531290E+00
4.733210E+00	3.318460E+00	2.613670E+00
4.796370E+00	3.212850E+00	2.617990E+00
4.689270E+00	3.607550E+00	2.795310E+00
4.753200E+00	3.522930E+00	2.784760E+00
4.696780E+00	3.649040E+00	2.854540E+00
4.765680E+00	3.602340E+00	2.891260E+00
4.713390E+00	3.685240E+00	2.919080E+00
4.709630E+00	2.908840E+00	2.248340E+00
4.684750E+00	2.831880E+00	2.112880E+00
4.660590E+00	2.927490E+00	2.145800E+00
4.658250E+00	3.055920E+00	2.260610E+00
4.619480E+00	3.700280E+00	2.832940E+00
4.601840E+00	3.773280E+00	2.918930E+00
4.681460E+00	3.749030E+00	2.962420E+00
4.637530E+00	3.797430E+00	2.987060E+00
4.611710E+00	2.771100E+00	1.944350E+00
4.532280E+00	2.689400E+00	1.801200E+00
4.548380E+00	2.804710E+00	1.848230E+00
4.560230E+00	2.936190E+00	1.966230E+00
4.507300E+00	3.786380E+00	2.860080E+00
4.564920E+00	3.818960E+00	2.958360E+00
4.438870E+00	2.864740E+00	1.754390E+00
4.348610E+00	2.756750E+00	1.638150E+00
4.443600E+00	3.831640E+00	2.858790E+00
4.472070E+00	3.854110E+00	2.935890E+00
4.213960E+00	2.749580E+00	1.526790E+00
4.082720E+00	2.706880E+00	1.456080E+00
4.116220E+00	2.831660E+00	1.484800E+00
4.173530E+00	2.957750E+00	1.574060E+00
4.349000E+00	3.962850E+00	2.927930E+00
4.406980E+00	3.921200E+00	2.954320E+00
4.388880E+00	3.962770E+00	2.983470E+00
3.976280E+00	2.934800E+00	1.480390E+00
3.848840E+00	2.847390E+00	1.379320E+00
4.294700E+00	4.006370E+00	2.905730E+00
4.357330E+00	3.999030E+00	2.982940E+00
3.761880E+00	3.116190E+00	1.492800E+00
3.644320E+00	2.992230E+00	1.411650E+00
4.238250E+00	4.047940E+00	2.882910E+00
4.291710E+00	4.048640E+00	2.963270E+00
3.591940E+00	3.174580E+00	1.492810E+00
3.487360E+00	3.111500E+00	1.460350E+00
3.622520E+00	3.324580E+00	1.564490E+00
4.193300E+00	4.100910E+00	2.905710E+00
3.492180E+00	3.290830E+00	1.536270E+00
3.379170E+00	3.245760E+00	1.523970E+00
3.534070E+00	3.494950E+00	1.682540E+00
4.104440E+00	4.165800E+00	2.833180E+00
4.150510E+00	4.164290E+00	2.925710E+00
3.403820E+00	3.399390E+00	1.588500E+00
3.332650E+00	3.327000E+00	1.573120E+00
3.408240E+00	3.540880E+00	1.710130E+00
3.507440E+00	3.713750E+00	1.845740E+00
4.029700E+00	4.227270E+00	2.818820E+00
4.096910E+00	4.217930E+00	2.901210E+00
3.316480E+00	3.432320E+00	1.625640E+00
3.327490E+00	3.552630E+00	1.727370E+00
3.394540E+00	3.664320E+00	1.780460E+00
3.410700E+00	3.778480E+00	1.888930E+00
3.512840E+00	3.918970E+00	2.009290E+00
3.945430E+00	4.256680E+00	2.732990E+00
3.986270E+00	4.262400E+00	2.822360E+00
4.024400E+00	4.277180E+00	2.899120E+00
3.319720E+00	3.679360E+00	1.799350E+00
3.340660E+00	3.799700E+00	1.905800E+00
3.409470E+00	3.882710E+00	1.960600E+00
3.443370E+00	3.974730E+00	2.038450E+00
3.506460E+00	4.040640E+00	2.150140E+00
3.579000E+00	4.155580E+00	2.266570E+00
3.885000E+00	4.302380E+00	2.716980E+00
3.896040E+00	4.323720E+00	2.792440E+00
3.953710E+00	4.296350E+00	2.839840E+00
3.347240E+00	3.929540E+00	1.986260E+00
3.425590E+00	4.045740E+00	2.129560E+00
3.490230E+00	4.117390E+00	2.207920E+00
3.513240E+00	4.172710E+00	2.276460E+00
3.549380E+00	4.194190E+00	2.327530E+00
3.591120E+00	4.230840E+00	2.385430E+00
3.655900E+00	4.284270E+00	2.472210E+00
3.708380E+00	4.306930E+00	2.578100E+00
3.766710E+00	4.335370E+00	2.674530E+00
3.840330E+00	4.333310E+00	2.723450E+00
3.513500E+00	4.222410E+00	2.366510E+00
3.579900E+00	4.295300E+00	2.463920E+00
3.644950E+00	4.332420E+00	2.560520E+00
3.693640E+00	4.348960E+00	2.636950E+00
4.902610E+00	2.924050E+00	2.589850E+00
4.875530E+00	2.845270E+00	2.499010E+00
4.833980E+00	2.973060E+00	2.522780E+00
4.862970E+00	3.115360E+00	2.634840E+00
4.916630E+00	3.016650E+00	2.654340E+00
4.870950E+00	3.229920E+00	2.694600E+00
4.929830E+00	3.155510E+00	2.729060E+00
4.893410E+00	3.334260E+00	2.786410E+00
4.844970E+00	3.495080E+00	2.855190E+00
4.923850E+00	3.442180E+00	2.889330E+00
4.843400E+00	3.568160E+00	2.919260E+00
4.917760E+00	3.540370E+00	2.959040E+00
4.853710E+00	3.618080E+00	2.973810E+00
4.809350E+00	2.771950E+00	2.410780E+00
4.766940E+00	2.699840E+00	2.309730E+00
4.772370E+00	2.821750E+00	2.327310E+00
4.735200E+00	3.716230E+00	2.981340E+00
4.799780E+00	3.682100E+00	3.008920E+00
4.751080E+00	3.739600E+00	3.045790E+00
4.736980E+00	2.619260E+00	2.184760E+00
4.694090E+00	2.541730E+00	2.049960E+00
4.695790E+00	2.671020E+00	2.065920E+00
4.621130E+00	3.832180E+00	3.037700E+00
4.704230E+00	3.793850E+00	3.075360E+00
4.664920E+00	3.842890E+00	3.108350E+00
4.607700E+00	2.470220E+00	1.928670E+00
4.507690E+00	2.414420E+00	1.788930E+00
4.583180E+00	2.540070E+00	1.857430E+00
4.549730E+00	3.857430E+00	3.013470E+00
4.594020E+00	3.876410E+00	3.093920E+00
4.349890E+00	2.576870E+00	1.616590E+00
4.296410E+00	2.415440E+00	1.602830E+00
4.494150E+00	3.901010E+00	3.042640E+00
4.494210E+00	3.937240E+00	3.086650E+00
4.548300E+00	3.928230E+00	3.119980E+00
4.510590E+00	3.965590E+00	3.120420E+00
4.186200E+00	2.372910E+00	1.521580E+00
4.035670E+00	2.439530E+00	1.452730E+00
4.143650E+00	2.507700E+00	1.484910E+00
4.435630E+00	3.971240E+00	3.057470E+00
4.432390E+00	4.039270E+00	3.111950E+00
4.498560E+00	4.016020E+00	3.141020E+00
4.481610E+00	4.055420E+00	3.153640E+00
3.943290E+00	2.609860E+00	1.372120E+00
3.855010E+00	2.452330E+00	1.325770E+00
4.364350E+00	4.037990E+00	3.047610E+00
4.374890E+00	4.082350E+00	3.107860E+00
4.446890E+00	4.086160E+00	3.159430E+00
3.732910E+00	2.739960E+00	1.335020E+00
3.595120E+00	2.670900E+00	1.338210E+00
4.287220E+00	4.095650E+00	3.046430E+00
4.337960E+00	4.111800E+00	3.110350E+00
4.385770E+00	4.138650E+00	3.168270E+00
3.521820E+00	2.907920E+00	1.396970E+00
3.392970E+00	2.844810E+00	1.406190E+00
4.199830E+00	4.140880E+00	3.004920E+00
4.245870E+00	4.141760E+00	3.077800E+00
4.304210E+00	4.138410E+00	3.122060E+00
3.361610E+00	3.068300E+00	1.452390E+00
3.245810E+00	3.008870E+00	1.484900E+00
4.150850E+00	4.202210E+00	2.983180E+00
4.197170E+00	4.184040E+00	3.066120E+00
3.259760E+00	3.247860E+00	1.562480E+00
3.154520E+00	3.136800E+00	1.571180E+00
4.098090E+00	4.261150E+00	2.966930E+00
4.148970E+00	4.244480E+00	3.048700E+00
3.158980E+00	3.280910E+00	1.602070E+00
3.113840E+00	3.217620E+00	1.605980E+00
3.222200E+00	3.475220E+00	1.709240E+00
4.056950E+00	4.294550E+00	2.966220E+00
4.090700E+00	4.307870E+00	3.041830E+00
3.114050E+00	3.321530E+00	1.661040E+00
3.132660E+00	3.468950E+00	1.747980E+00
3.173400E+00	3.569310E+00	1.786000E+00
3.232240E+00	3.734210E+00	1.875570E+00
3.924720E+00	4.332680E+00	2.857710E+00
3.959550E+00	4.344680E+00	2.922710E+00
4.021020E+00	4.325460E+00	2.976160E+00
3.122550E+00	3.595310E+00	1.820840E+00
3.141530E+00	3.742160E+00	1.912510E+00
3.186890E+00	3.819040E+00	1.949830E+00
3.242690E+00	3.920060E+00	1.989660E+00
3.333930E+00	4.040040E+00	2.116850E+00
3.427920E+00	4.159190E+00	2.229600E+00
3.802670E+00	4.358260E+00	2.739370E+00
3.828440E+00	4.378050E+00	2.802080E+00
3.895320E+00	4.371580E+00	2.870670E+00
3.136440E+00	3.877520E+00	1.985380E+00
3.229230E+00	4.023950E+00	2.102240E+00
3.316970E+00	4.136340E+00	2.203330E+00
3.376830E+00	4.198220E+00	2.284690E+00
3.383040E+00	4.227020E+00	2.343140E+00
3.434190E+00	4.228580E+00	2.352860E+00
3.489980E+00	4.298420E+00	2.450720E+00
3.566320E+00	4.359690E+00	2.568670E+00
3.646590E+00	4.374980E+00	2.629390E+00
3.696860E+00	4.401300E+00	2.702980E+00
3.768410E+00	4.381650E+00	2.754410E+00
3.402180E+00	4.270420E+00	2.403400E+00
3.435540E+00	4.331690E+00	2.470800E+00
3.488270E+00	4.355700E+00	2.522840E+00
3.506240E+00	4.387030E+00	2.581070E+00
3.545230E+00	4.419900E+00	2.637300E+00
3.617250E+00	4.413890E+00	2.655780E+00
3.443690E+00	4.382360E+00	2.547700E+00
3.490690E+00	4.412400E+00	2.607090E+00
5.000590E+00	3.007650E+00	2.817220E+00
4.994610E+00	2.943330E+00	2.773970E+00
4.979660E+00	3.041860E+00	2.759990E+00
4.969670E+00	3.202160E+00	2.831110E+00
5.012960E+00	3.089540E+00	2.858810E+00
4.967660E+00	3.344370E+00	2.899810E+00
5.017030E+00	3.230340E+00	2.928120E+00
4.973950E+00	3.452550E+00	2.957370E+00
5.033680E+00	3.363680E+00	3.003700E+00
4.974080E+00	3.507930E+00	2.994670E+00
5.004720E+00	3.470420E+00	3.017670E+00
4.979260E+00	3.542080E+00	3.059330E+00
4.908900E+00	2.760130E+00	2.582900E+00
4.877990E+00	2.664670E+00	2.493900E+00
4.850180E+00	2.743770E+00	2.476700E+00
4.948370E+00	2.873030E+00	2.647720E+00
4.866400E+00	3.653010E+00	3.030160E+00
4.913950E+00	3.614690E+00	3.047410E+00
4.883600E+00	3.673520E+00	3.093430E+00
4.810610E+00	2.591940E+00	2.409540E+00
4.747330E+00	2.518810E+00	2.309190E+00
4.772820E+00	2.600840E+00	2.300240E+00
4.764430E+00	3.764630E+00	3.105430E+00
4.826740E+00	3.735170E+00	3.135150E+00
4.780180E+00	3.792520E+00	3.159270E+00
4.707570E+00	2.419830E+00	2.174590E+00
4.661710E+00	2.331580E+00	2.061210E+00
4.677590E+00	2.429140E+00	2.041780E+00
4.667080E+00	3.876680E+00	3.154000E+00
4.740170E+00	3.845060E+00	3.186940E+00
4.705180E+00	3.897990E+00	3.219250E+00
4.548350E+00	2.248750E+00	1.967230E+00
4.452810E+00	2.211680E+00	1.820920E+00
4.539560E+00	2.309980E+00	1.880580E+00
4.634550E+00	3.926260E+00	3.174810E+00
4.647130E+00	3.963990E+00	3.215020E+00
4.692310E+00	3.940810E+00	3.256980E+00
4.665400E+00	3.986400E+00	3.260150E+00
4.336220E+00	2.289270E+00	1.672490E+00
4.293150E+00	2.139390E+00	1.701780E+00
4.592310E+00	3.995920E+00	3.192110E+00
4.611380E+00	4.050940E+00	3.237050E+00
4.655630E+00	4.030770E+00	3.285240E+00
4.632360E+00	4.079290E+00	3.285620E+00
4.096500E+00	2.280340E+00	1.517520E+00
4.547920E+00	4.079830E+00	3.212950E+00
4.548940E+00	4.151180E+00	3.267820E+00
4.619970E+00	4.126220E+00	3.312920E+00
4.599370E+00	4.173790E+00	3.324500E+00
3.901810E+00	2.254620E+00	1.418530E+00
3.766490E+00	2.293900E+00	1.379890E+00
3.807900E+00	2.355190E+00	1.352060E+00
4.472450E+00	4.133280E+00	3.212580E+00
4.487480E+00	4.182560E+00	3.264310E+00
4.549470E+00	4.200840E+00	3.315510E+00
3.679130E+00	2.446090E+00	1.341120E+00
3.589150E+00	2.332990E+00	1.379720E+00
4.435270E+00	4.173060E+00	3.224880E+00
4.442640E+00	4.204470E+00	3.267930E+00
4.483570E+00	4.234850E+00	3.332930E+00
3.470920E+00	2.608600E+00	1.378410E+00
3.339280E+00	2.564550E+00	1.433810E+00
4.253490E+00	4.181620E+00	3.135080E+00
4.323890E+00	4.189280E+00	3.191020E+00
4.391570E+00	4.203220E+00	3.244260E+00
4.423540E+00	4.230440E+00	3.304310E+00
3.273040E+00	2.791410E+00	1.449870E+00
3.151950E+00	2.748420E+00	1.486140E+00
4.199820E+00	4.232250E+00	3.127460E+00
4.256920E+00	4.238460E+00	3.222360E+00
3.137140E+00	2.954740E+00	1.522380E+00
3.051450E+00	2.908280E+00	1.585760E+00
4.150770E+00	4.284180E+00	3.108480E+00
4.188770E+00	4.285630E+00	3.178740E+00
3.064980E+00	3.128970E+00	1.624480E+00
2.999250E+00	3.011910E+00	1.619360E+00
4.122610E+00	4.316980E+00	3.104400E+00
4.145300E+00	4.319840E+00	3.145340E+00
2.976500E+00	3.128530E+00	1.683590E+00
2.944980E+00	3.278150E+00	1.770770E+00
3.050450E+00	3.368210E+00	1.766410E+00
3.991920E+00	4.359800E+00	2.988200E+00
4.027190E+00	4.371410E+00	3.053610E+00
4.101860E+00	4.349970E+00	3.118430E+00
2.978230E+00	3.435330E+00	1.830110E+00
2.933630E+00	3.373850E+00	1.837870E+00
3.037190E+00	3.646190E+00	1.908620E+00
3.847460E+00	4.433020E+00	2.890880E+00
3.921530E+00	4.421750E+00	2.952780E+00
3.971310E+00	4.391660E+00	3.000000E+00
2.930880E+00	3.497920E+00	1.881790E+00
2.948930E+00	3.648670E+00	1.955100E+00
2.985970E+00	3.739930E+00	1.980020E+00
3.026710E+00	3.863860E+00	2.016540E+00
3.120380E+00	4.006150E+00	2.093660E+00
3.212500E+00	4.119530E+00	2.195280E+00
3.311120E+00	4.215680E+00	2.316840E+00
3.748710E+00	4.449110E+00	2.836660E+00
3.814860E+00	4.471640E+00	2.911870E+00
3.870920E+00	4.499340E+00	2.989560E+00
2.934110E+00	3.777020E+00	2.015950E+00
2.958830E+00	3.917410E+00	2.071760E+00
3.034300E+00	3.989690E+00	2.107480E+00
3.101130E+00	4.092450E+00	2.184860E+00
3.183930E+00	4.192410E+00	2.266580E+00
3.251130E+00	4.246760E+00	2.377230E+00
3.347350E+00	4.317490E+00	2.454450E+00
3.613650E+00	4.481080E+00	2.738670E+00
3.680700E+00	4.502910E+00	2.831680E+00
3.713690E+00	4.536060E+00	2.901310E+00
3.786730E+00	4.510610E+00	2.937840E+00
2.979690E+00	4.040250E+00	2.179660E+00
3.075030E+00	4.168690E+00	2.257670E+00
3.158760E+00	4.237290E+00	2.358310E+00
3.243400E+00	4.305260E+00	2.450540E+00
3.300790E+00	4.362200E+00	2.510210E+00
3.310630E+00	4.398530E+00	2.561720E+00
3.369590E+00	4.396290E+00	2.558860E+00
3.470740E+00	4.452060E+00	2.648740E+00
3.514460E+00	4.519180E+00	2.738770E+00
3.560210E+00	4.558090E+00	2.817800E+00
3.638410E+00	4.544450E+00	2.845940E+00
3.343370E+00	4.457310E+00	2.630770E+00
3.431040E+00	4.531660E+00	2.709750E+00
3.483570E+00	4.563870E+00	2.779240E+00
5.101480E+00	3.207710E+00	3.043170E+00
5.096980E+00	3.158380E+00	3.020770E+00
5.076050E+00	3.239650E+00	3.006680E+00
5.081350E+00	3.313370E+00	3.041310E+00
5.103880E+00	3.265360E+00	3.067600E+00
5.080840E+00	3.361550E+00	3.105700E+00
4.983520E+00	2.722740E+00	2.744060E+00
4.950110E+00	2.651690E+00	2.672560E+00
4.941190E+00	2.745700E+00	2.666360E+00
5.005000E+00	2.858660E+00	2.749830E+00
5.001570E+00	2.801660E+00	2.796530E+00
5.017950E+00	2.946860E+00	2.861040E+00
5.065030E+00	3.104180E+00	2.952020E+00
5.037190E+00	3.461510E+00	3.088010E+00
5.022680E+00	3.539450E+00	3.144340E+00
4.900590E+00	2.585780E+00	2.598400E+00
4.834970E+00	2.517250E+00	2.521720E+00
4.863120E+00	2.588480E+00	2.507080E+00
4.968970E+00	3.630980E+00	3.164080E+00
4.913510E+00	3.701510E+00	3.168490E+00
4.949100E+00	3.692970E+00	3.211030E+00
4.914720E+00	3.736990E+00	3.239380E+00
4.767540E+00	2.447050E+00	2.443130E+00
4.721130E+00	2.362100E+00	2.350080E+00
4.739390E+00	2.435060E+00	2.322160E+00
4.803130E+00	3.819840E+00	3.215380E+00
4.846100E+00	3.790170E+00	3.226940E+00
4.823710E+00	3.834410E+00	3.288890E+00
4.662940E+00	2.248150E+00	2.239320E+00
4.596900E+00	2.197130E+00	2.133990E+00
4.639840E+00	2.265720E+00	2.128250E+00
4.728600E+00	3.910350E+00	3.275440E+00
4.763640E+00	3.881730E+00	3.285770E+00
4.753490E+00	3.925620E+00	3.344980E+00
4.495410E+00	2.137330E+00	1.961020E+00
4.686370E+00	4.003500E+00	3.309940E+00
4.712110E+00	3.974660E+00	3.329990E+00
4.716290E+00	4.025220E+00	3.376670E+00
4.313960E+00	2.066260E+00	1.787430E+00
4.188870E+00	2.011820E+00	1.730570E+00
4.223980E+00	2.073210E+00	1.696520E+00
4.656910E+00	4.100860E+00	3.336260E+00
4.680420E+00	4.071950E+00	3.357190E+00
4.685260E+00	4.124170E+00	3.402330E+00
4.074520E+00	2.116900E+00	1.595290E+00
3.990590E+00	2.009470E+00	1.596400E+00
4.609200E+00	4.212420E+00	3.369870E+00
4.648870E+00	4.171990E+00	3.384580E+00
4.656380E+00	4.216430E+00	3.429770E+00
3.836130E+00	2.128780E+00	1.453280E+00
4.559660E+00	4.249030E+00	3.370250E+00
4.621410E+00	4.261440E+00	3.426670E+00
3.661530E+00	2.138020E+00	1.440350E+00
3.531340E+00	2.120170E+00	1.461540E+00
3.552080E+00	2.217250E+00	1.407280E+00
4.523720E+00	4.272440E+00	3.379160E+00
4.560710E+00	4.306960E+00	3.441390E+00
3.413160E+00	2.346860E+00	1.435530E+00
3.292500E+00	2.319370E+00	1.517320E+00
4.332470E+00	4.237090E+00	3.282460E+00
4.386500E+00	4.242370E+00	3.313130E+00
4.429150E+00	4.282040E+00	3.382040E+00
4.491460E+00	4.294110E+00	3.405110E+00
3.207030E+00	2.538280E+00	1.490520E+00
3.099290E+00	2.518350E+00	1.574900E+00
4.289410E+00	4.253830E+00	3.293760E+00
4.313120E+00	4.281720E+00	3.354100E+00
4.366300E+00	4.276880E+00	3.363760E+00
3.057270E+00	2.721750E+00	1.571290E+00
2.959210E+00	2.695820E+00	1.622130E+00
4.215010E+00	4.295800E+00	3.252050E+00
4.258860E+00	4.282250E+00	3.308310E+00
2.945000E+00	2.907580E+00	1.633530E+00
2.898490E+00	2.800850E+00	1.657510E+00
4.156540E+00	4.360240E+00	3.213590E+00
2.859330E+00	2.910490E+00	1.707660E+00
2.820500E+00	3.067130E+00	1.806820E+00
2.897800E+00	3.094020E+00	1.735020E+00
4.066090E+00	4.420870E+00	3.146580E+00
4.120230E+00	4.455140E+00	3.244520E+00
2.867600E+00	3.297480E+00	1.845590E+00
2.778530E+00	3.215900E+00	1.879970E+00
3.970880E+00	4.461590E+00	3.075400E+00
4.024710E+00	4.470270E+00	3.140710E+00
4.057090E+00	4.479470E+00	3.185880E+00
2.810150E+00	3.353930E+00	1.929350E+00
2.765070E+00	3.304430E+00	1.935680E+00
2.852370E+00	3.566550E+00	1.975080E+00
3.914860E+00	4.523020E+00	3.069330E+00
3.944830E+00	4.557900E+00	3.139010E+00
4.009480E+00	4.511460E+00	3.162690E+00
2.763510E+00	3.423270E+00	1.980640E+00
2.768980E+00	3.570340E+00	2.032130E+00
2.807870E+00	3.682930E+00	2.053770E+00
2.851340E+00	3.858050E+00	2.098190E+00
3.757230E+00	4.550590E+00	2.964060E+00
3.801310E+00	4.574950E+00	3.038050E+00
3.876590E+00	4.566470E+00	3.085440E+00
2.755520E+00	3.714590E+00	2.097420E+00
2.762790E+00	3.859190E+00	2.143160E+00
2.801530E+00	3.945170E+00	2.163390E+00
2.854990E+00	4.067820E+00	2.234750E+00
2.981180E+00	4.151920E+00	2.271070E+00
3.056650E+00	4.223170E+00	2.356910E+00
3.147730E+00	4.297450E+00	2.446560E+00
3.231940E+00	4.385520E+00	2.543630E+00
3.606350E+00	4.580510E+00	2.865950E+00
3.642870E+00	4.607400E+00	2.915030E+00
3.721680E+00	4.596930E+00	2.983460E+00
2.751220E+00	3.963950E+00	2.198040E+00
2.772820E+00	4.056030E+00	2.259690E+00
2.805840E+00	4.103570E+00	2.280460E+00
2.823960E+00	4.150640E+00	2.322790E+00
2.933820E+00	4.203850E+00	2.354340E+00
3.047050E+00	4.286180E+00	2.451250E+00
3.130070E+00	4.349720E+00	2.512630E+00
3.155830E+00	4.399360E+00	2.568800E+00
3.199700E+00	4.428200E+00	2.596380E+00
3.249880E+00	4.470360E+00	2.638840E+00
3.323910E+00	4.564300E+00	2.721630E+00
3.423960E+00	4.588200E+00	2.769370E+00
3.480310E+00	4.622400E+00	2.844000E+00
3.571320E+00	4.612220E+00	2.880910E+00
2.765270E+00	4.102540E+00	2.303550E+00
3.158020E+00	4.464170E+00	2.631720E+00
3.229800E+00	4.532380E+00	2.687240E+00
3.246960E+00	4.583790E+00	2.724800E+00
3.279040E+00	4.607300E+00	2.747440E+00
3.302920E+00	4.638670E+00	2.787000E+00
3.384390E+00	4.631040E+00	2.800120E+00
3.239720E+00	4.620720E+00	2.755040E+00
5.111220E+00	3.075570E+00	3.069740E+00
5.090500E+00	3.025350E+00	3.055100E+00
5.100980E+00	3.084170E+00	3.024380E+00
5.112950E+00	3.155270E+00	3.085910E+00
5.129190E+00	3.272110E+00	3.141920E+00
5.130190E+00	3.360910E+00	3.183030E+00
4.965270E+00	2.599560E+00	2.768000E+00
4.915380E+00	2.528950E+00	2.710480E+00
4.919750E+00	2.578890E+00	2.668930E+00
5.000570E+00	2.686550E+00	2.801200E+00
5.040730E+00	2.831210E+00	2.901800E+00
5.069030E+00	2.969830E+00	2.983530E+00
5.091350E+00	3.471060E+00	3.201890E+00
5.040680E+00	3.563290E+00	3.206360E+00
5.069790E+00	3.545340E+00	3.245350E+00
5.033030E+00	3.601660E+00	3.275380E+00
4.860050E+00	2.462410E+00	2.646470E+00
4.789950E+00	2.407820E+00	2.597620E+00
4.817800E+00	2.453800E+00	2.550430E+00
4.976340E+00	3.678620E+00	3.266490E+00
4.954970E+00	3.729230E+00	3.339900E+00
4.729170E+00	2.325780E+00	2.531870E+00
4.686240E+00	2.259730E+00	2.427620E+00
4.709920E+00	2.322010E+00	2.423450E+00
4.891910E+00	3.784460E+00	3.321510E+00
4.876730E+00	3.828450E+00	3.375720E+00
4.615920E+00	2.166820E+00	2.245260E+00
4.832260E+00	3.883390E+00	3.391970E+00
4.808400E+00	3.937600E+00	3.422440E+00
4.491280E+00	2.060100E+00	2.042850E+00
4.388080E+00	1.981680E+00	1.986690E+00
4.359200E+00	2.022040E+00	1.880650E+00
4.780560E+00	3.983710E+00	3.432630E+00
4.770440E+00	4.037340E+00	3.464440E+00
4.300800E+00	1.927030E+00	1.935850E+00
4.177160E+00	1.870240E+00	1.859280E+00
4.257430E+00	1.939020E+00	1.842450E+00
4.741440E+00	4.081780E+00	3.464710E+00
4.725910E+00	4.128860E+00	3.492900E+00
4.061770E+00	1.920880E+00	1.710340E+00
3.929500E+00	1.828970E+00	1.684580E+00
4.699090E+00	4.176250E+00	3.490580E+00
4.668160E+00	4.245490E+00	3.504940E+00
3.803510E+00	1.963590E+00	1.553670E+00
3.742880E+00	1.866700E+00	1.622830E+00
4.627260E+00	4.305660E+00	3.497250E+00
4.660220E+00	4.288100E+00	3.546100E+00
4.643730E+00	4.316640E+00	3.551430E+00
3.647110E+00	1.855550E+00	1.612330E+00
3.507160E+00	1.887110E+00	1.616820E+00
3.606340E+00	1.938050E+00	1.552220E+00
4.590400E+00	4.335810E+00	3.498780E+00
4.611530E+00	4.351510E+00	3.567650E+00
3.388220E+00	2.095250E+00	1.558370E+00
3.255600E+00	2.069540E+00	1.623380E+00
4.464440E+00	4.319300E+00	3.434530E+00
4.493420E+00	4.348710E+00	3.500290E+00
4.553000E+00	4.356440E+00	3.526410E+00
3.167030E+00	2.296770E+00	1.592840E+00
3.055360E+00	2.278870E+00	1.667920E+00
4.350930E+00	4.304810E+00	3.401040E+00
4.387160E+00	4.337210E+00	3.456810E+00
4.440470E+00	4.342590E+00	3.476400E+00
2.992050E+00	2.503450E+00	1.643290E+00
2.894880E+00	2.477570E+00	1.709600E+00
4.217500E+00	4.340470E+00	3.317400E+00
4.273050E+00	4.329430E+00	3.382690E+00
4.328200E+00	4.334440E+00	3.432360E+00
2.856120E+00	2.712380E+00	1.698990E+00
2.794460E+00	2.626380E+00	1.786500E+00
4.177360E+00	4.410370E+00	3.309400E+00
4.231440E+00	4.405260E+00	3.401920E+00
2.769550E+00	2.766670E+00	1.784860E+00
2.704640E+00	2.741830E+00	1.830840E+00
2.787260E+00	2.891850E+00	1.781030E+00
4.154720E+00	4.455370E+00	3.307310E+00
4.179730E+00	4.454130E+00	3.351290E+00
2.711660E+00	2.865370E+00	1.834540E+00
2.669680E+00	2.824840E+00	1.869490E+00
2.722300E+00	3.042460E+00	1.871610E+00
4.064370E+00	4.524520E+00	3.254250E+00
4.135800E+00	4.493030E+00	3.321640E+00
2.640540E+00	2.926490E+00	1.896050E+00
2.617430E+00	3.119240E+00	1.965880E+00
2.703050E+00	3.262470E+00	1.950560E+00
3.999390E+00	4.564290E+00	3.213540E+00
4.027350E+00	4.597580E+00	3.308550E+00
2.629110E+00	3.282520E+00	2.015890E+00
2.585290E+00	3.226140E+00	2.025510E+00
2.668020E+00	3.497410E+00	2.055970E+00
3.844200E+00	4.606910E+00	3.109130E+00
3.890120E+00	4.641390E+00	3.182720E+00
3.960180E+00	4.620400E+00	3.236630E+00
2.587070E+00	3.343730E+00	2.082860E+00
2.581810E+00	3.499860E+00	2.111670E+00
2.619290E+00	3.602660E+00	2.128540E+00
2.662850E+00	3.788070E+00	2.166080E+00
3.664010E+00	4.672890E+00	3.009490E+00
3.739990E+00	4.658140E+00	3.076010E+00
3.811620E+00	4.653200E+00	3.136390E+00
2.570110E+00	3.637030E+00	2.170210E+00
2.579530E+00	3.792750E+00	2.215690E+00
2.617940E+00	3.881710E+00	2.223400E+00
2.676420E+00	4.007370E+00	2.268160E+00
2.846180E+00	4.217390E+00	2.391180E+00
2.936960E+00	4.280650E+00	2.461220E+00
3.051260E+00	4.371420E+00	2.559250E+00
3.548860E+00	4.695540E+00	2.950270E+00
3.622200E+00	4.719450E+00	3.033380E+00
3.678480E+00	4.742020E+00	3.106490E+00
2.571550E+00	3.905880E+00	2.262910E+00
2.597560E+00	4.021380E+00	2.320020E+00
2.652590E+00	4.081860E+00	2.341800E+00
2.735520E+00	4.154310E+00	2.370240E+00
2.818220E+00	4.260650E+00	2.459740E+00
2.914070E+00	4.335040E+00	2.547780E+00
2.976900E+00	4.404550E+00	2.611240E+00
3.059890E+00	4.468310E+00	2.651610E+00
3.155920E+00	4.570880E+00	2.718730E+00
3.376940E+00	4.712990E+00	2.874290E+00
3.458180E+00	4.750090E+00	2.940680E+00
3.482660E+00	4.783270E+00	3.001710E+00
3.578990E+00	4.763680E+00	3.058240E+00
2.608450E+00	4.117210E+00	2.393980E+00
2.699090E+00	4.231690E+00	2.464860E+00
2.798190E+00	4.311470E+00	2.551430E+00
2.884720E+00	4.392320E+00	2.619690E+00
2.965660E+00	4.471690E+00	2.668050E+00
3.044630E+00	4.533500E+00	2.709470E+00
3.073140E+00	4.596020E+00	2.752740E+00
3.128500E+00	4.632900E+00	2.769730E+00
3.213500E+00	4.674580E+00	2.805920E+00
3.261440E+00	4.751610E+00	2.874870E+00
3.311730E+00	4.791480E+00	2.930030E+00
3.404430E+00	4.783450E+00	2.951670E+00
3.083370E+00	4.670420E+00	2.808770E+00
3.176230E+00	4.754200E+00	2.866820E+00
3.236970E+00	4.788580E+00	2.901560E+00
5.084440E+00	2.705160E+00	3.004410E+00
5.063290E+00	2.655410E+00	2.968150E+00
5.059450E+00	2.724980E+00	2.942170E+00
5.089270E+00	2.856790E+00	3.002740E+00
5.085900E+00	2.775600E+00	3.044490E+00
5.094580E+00	2.951780E+00	3.054770E+00
5.111140E+00	2.885170E+00	3.090940E+00
5.107820E+00	3.027120E+00	3.125900E+00
5.157390E+00	3.149880E+00	3.181560E+00
5.173260E+00	3.278500E+00	3.233290E+00
5.154110E+00	3.382500E+00	3.242000E+00
5.185580E+00	3.342410E+00	3.291520E+00
5.151360E+00	3.432000E+00	3.313280E+00
4.939940E+00	2.498930E+00	2.827210E+00
4.900740E+00	2.427310E+00	2.788830E+00
4.897180E+00	2.466900E+00	2.728940E+00
4.978620E+00	2.592020E+00	2.858650E+00
5.091790E+00	3.528440E+00	3.299820E+00
5.062050E+00	3.592290E+00	3.373980E+00
4.820280E+00	2.370940E+00	2.756400E+00
4.756690E+00	2.335890E+00	2.690610E+00
4.784150E+00	2.378400E+00	2.668750E+00
5.009810E+00	3.663580E+00	3.354290E+00
4.992250E+00	3.717250E+00	3.408860E+00
4.700330E+00	2.244440E+00	2.532150E+00
4.944940E+00	3.789710E+00	3.431190E+00
4.899040E+00	3.848120E+00	3.432000E+00
4.926450E+00	3.839200E+00	3.469660E+00
4.904920E+00	3.879990E+00	3.493050E+00
4.586440E+00	2.127950E+00	2.339890E+00
4.522170E+00	2.031080E+00	2.268520E+00
4.503670E+00	2.051830E+00	2.164630E+00
4.823710E+00	3.958260E+00	3.462680E+00
4.856890E+00	3.931600E+00	3.478750E+00
4.841700E+00	3.969800E+00	3.519300E+00
4.454960E+00	1.958910E+00	2.201190E+00
4.362270E+00	1.892470E+00	2.123510E+00
4.381360E+00	1.925970E+00	2.051080E+00
4.779870E+00	4.054710E+00	3.510570E+00
4.814090E+00	4.022030E+00	3.550800E+00
4.784050E+00	4.070950E+00	3.564220E+00
4.268760E+00	1.824700E+00	2.054490E+00
4.120460E+00	1.769880E+00	1.981450E+00
4.224690E+00	1.838920E+00	1.979770E+00
4.729770E+00	4.142690E+00	3.539970E+00
4.753960E+00	4.113390E+00	3.570550E+00
4.734720E+00	4.159770E+00	3.598040E+00
4.011130E+00	1.774610E+00	1.818360E+00
3.875840E+00	1.708570E+00	1.830700E+00
4.682760E+00	4.259230E+00	3.578690E+00
4.705110E+00	4.210670E+00	3.588130E+00
4.709080E+00	4.253460E+00	3.639790E+00
3.747970E+00	1.780320E+00	1.699390E+00
3.693870E+00	1.708600E+00	1.762440E+00
4.672900E+00	4.316640E+00	3.616800E+00
3.602390E+00	1.699520E+00	1.759660E+00
3.457630E+00	1.727450E+00	1.768210E+00
3.560650E+00	1.761670E+00	1.698580E+00
4.646110E+00	4.372460E+00	3.621100E+00
4.669790E+00	4.374950E+00	3.656380E+00
4.653780E+00	4.398370E+00	3.651710E+00
3.346880E+00	1.879310E+00	1.684210E+00
3.211190E+00	1.869370E+00	1.753780E+00
4.521010E+00	4.380460E+00	3.559000E+00
4.558530E+00	4.408430E+00	3.623510E+00
4.625650E+00	4.403790E+00	3.638660E+00
3.127790E+00	2.060390E+00	1.697820E+00
3.016390E+00	2.055160E+00	1.785280E+00
4.416590E+00	4.365870E+00	3.521030E+00
4.443980E+00	4.395490E+00	3.584660E+00
4.495630E+00	4.402560E+00	3.601850E+00
2.950160E+00	2.261200E+00	1.741970E+00
2.854610E+00	2.239040E+00	1.821020E+00
4.289020E+00	4.377670E+00	3.459760E+00
4.336820E+00	4.395560E+00	3.535780E+00
4.393760E+00	4.392100E+00	3.564620E+00
2.820850E+00	2.442350E+00	1.801550E+00
2.733950E+00	2.413610E+00	1.871010E+00
4.265530E+00	4.410130E+00	3.470100E+00
4.286040E+00	4.416550E+00	3.512270E+00
2.711610E+00	2.595960E+00	1.851300E+00
2.631190E+00	2.568150E+00	1.925180E+00
4.188820E+00	4.503100E+00	3.412060E+00
4.248620E+00	4.453880E+00	3.487230E+00
2.618590E+00	2.764220E+00	1.911300E+00
2.543750E+00	2.690760E+00	1.974520E+00
4.103510E+00	4.559290E+00	3.360170E+00
4.155180E+00	4.589480E+00	3.467380E+00
2.535800E+00	2.803980E+00	1.983310E+00
2.503070E+00	2.761070E+00	2.011570E+00
2.542370E+00	2.949320E+00	1.978090E+00
4.064690E+00	4.604120E+00	3.363340E+00
4.093190E+00	4.615090E+00	3.411410E+00
2.477650E+00	2.849590E+00	2.034140E+00
2.439770E+00	3.032450E+00	2.091490E+00
2.527310E+00	3.181960E+00	2.057040E+00
3.931080E+00	4.664010E+00	3.264490E+00
3.976240E+00	4.680110E+00	3.349860E+00
4.046430E+00	4.643780E+00	3.391090E+00
2.436680E+00	3.227140E+00	2.123400E+00
2.358410E+00	3.180200E+00	2.157320E+00
2.497450E+00	3.429240E+00	2.148820E+00
3.760110E+00	4.722590E+00	3.159040E+00
3.824930E+00	4.732400E+00	3.252640E+00
3.902480E+00	4.705710E+00	3.302620E+00
2.391340E+00	3.338200E+00	2.185080E+00
2.334700E+00	3.282900E+00	2.207190E+00
2.406580E+00	3.503010E+00	2.209760E+00
2.485580E+00	3.716110E+00	2.253020E+00
3.726280E+00	4.762180E+00	3.170490E+00
3.754220E+00	4.770650E+00	3.216190E+00
2.334150E+00	3.425730E+00	2.255700E+00
2.382740E+00	3.602000E+00	2.270790E+00
2.400180E+00	3.737220E+00	2.310550E+00
2.439450E+00	3.827070E+00	2.314860E+00
2.498580E+00	3.957410E+00	2.336540E+00
3.507860E+00	4.833300E+00	3.087710E+00
3.610010E+00	4.815970E+00	3.145570E+00
3.697350E+00	4.801150E+00	3.194670E+00
2.383140E+00	3.881710E+00	2.358650E+00
2.435930E+00	4.017310E+00	2.404150E+00
2.446160E+00	4.084160E+00	2.452790E+00
2.508600E+00	4.098110E+00	2.431730E+00
2.587620E+00	4.207020E+00	2.486720E+00
2.685590E+00	4.290930E+00	2.567240E+00
2.781590E+00	4.374530E+00	2.635900E+00
2.866300E+00	4.466530E+00	2.684660E+00
2.963010E+00	4.566390E+00	2.756230E+00
3.377070E+00	4.853940E+00	3.036150E+00
3.459110E+00	4.881880E+00	3.104760E+00
3.527770E+00	4.899140E+00	3.186570E+00
2.477080E+00	4.168260E+00	2.509720E+00
2.574710E+00	4.275690E+00	2.582270E+00
2.676200E+00	4.360370E+00	2.656510E+00
2.767120E+00	4.453210E+00	2.705540E+00
2.847510E+00	4.521110E+00	2.749120E+00
2.875810E+00	4.578540E+00	2.795660E+00
2.923420E+00	4.617030E+00	2.808200E+00
2.979100E+00	4.673600E+00	2.829310E+00
3.076920E+00	4.760340E+00	2.880130E+00
3.208870E+00	4.828390E+00	2.946960E+00
3.259010E+00	4.894330E+00	3.044200E+00
3.320530E+00	4.946140E+00	3.125100E+00
3.419550E+00	4.927320E+00	3.139200E+00
2.879850E+00	4.655260E+00	2.845870E+00
2.969480E+00	4.756570E+00	2.890430E+00
3.071310E+00	4.831920E+00	2.955470E+00
3.160870E+00	4.897630E+00	3.025380E+00
3.224230E+00	4.946690E+00	3.089260E+00
4.998950E+00	2.492310E+00	3.008880E+00
4.958020E+00	2.441220E+00	2.953200E+00
4.969220E+00	2.503940E+00	2.917790E+00
5.038890E+00	2.597170E+00	2.971100E+00
5.043500E+00	2.564110E+00	3.039010E+00
5.091400E+00	2.670730E+00	3.061410E+00
5.109320E+00	2.796120E+00	3.137090E+00
5.150230E+00	2.905620E+00	3.182180E+00
5.159880E+00	3.029720E+00	3.234790E+00
5.197920E+00	3.141720E+00	3.277320E+00
5.204160E+00	3.249320E+00	3.324870E+00
5.208790E+00	3.341400E+00	3.361260E+00
5.189800E+00	3.425560E+00	3.412730E+00
4.921280E+00	2.390540E+00	2.945460E+00
4.858270E+00	2.363480E+00	2.882700E+00
4.892710E+00	2.397000E+00	2.857840E+00
5.127750E+00	3.515050E+00	3.387950E+00
5.105320E+00	3.580780E+00	3.461070E+00
4.765690E+00	2.322910E+00	2.783550E+00
5.043640E+00	3.661580E+00	3.445920E+00
5.004720E+00	3.725910E+00	3.469860E+00
5.038220E+00	3.693200E+00	3.517540E+00
5.001440E+00	3.757550E+00	3.542450E+00
4.680560E+00	2.206300E+00	2.618480E+00
4.614280E+00	2.120790E+00	2.556080E+00
4.607540E+00	2.122630E+00	2.450420E+00
4.950890E+00	3.827510E+00	3.521750E+00
4.941820E+00	3.868810E+00	3.571190E+00
4.565950E+00	2.052660E+00	2.501370E+00
4.499890E+00	1.968040E+00	2.414730E+00
4.507500E+00	2.002620E+00	2.345910E+00
4.906870E+00	3.931510E+00	3.592460E+00
4.865750E+00	3.984130E+00	3.594710E+00
4.901650E+00	3.982000E+00	3.639210E+00
4.880600E+00	4.022910E+00	3.659890E+00
4.413290E+00	1.884310E+00	2.315450E+00
4.329920E+00	1.805830E+00	2.240110E+00
4.342070E+00	1.845070E+00	2.176420E+00
4.795730E+00	4.098910E+00	3.631310E+00
4.830280E+00	4.067180E+00	3.640640E+00
4.828610E+00	4.105780E+00	3.691840E+00
4.216670E+00	1.750040E+00	2.182210E+00
4.060650E+00	1.682040E+00	2.096670E+00
4.169670E+00	1.756130E+00	2.099710E+00
4.785740E+00	4.139670E+00	3.676650E+00
3.961840E+00	1.673730E+00	1.950110E+00
3.857570E+00	1.636680E+00	1.982170E+00
4.753450E+00	4.206350E+00	3.701480E+00
4.728230E+00	4.284180E+00	3.715890E+00
3.720970E+00	1.609480E+00	1.951490E+00
3.596150E+00	1.587450E+00	1.966140E+00
3.628650E+00	1.616570E+00	1.901630E+00
3.700070E+00	1.649120E+00	1.851140E+00
4.700760E+00	4.350970E+00	3.702910E+00
4.733410E+00	4.323620E+00	3.776300E+00
4.711410E+00	4.372540E+00	3.766280E+00
3.507540E+00	1.648660E+00	1.870390E+00
3.366830E+00	1.634160E+00	1.924940E+00
4.667880E+00	4.416340E+00	3.716480E+00
3.290820E+00	1.727290E+00	1.826050E+00
3.154670E+00	1.728710E+00	1.902340E+00
4.613080E+00	4.443950E+00	3.688500E+00
4.623410E+00	4.475420E+00	3.776020E+00
3.084680E+00	1.875640E+00	1.836520E+00
2.965830E+00	1.874620E+00	1.913450E+00
4.476910E+00	4.432640E+00	3.643130E+00
4.508710E+00	4.462090E+00	3.706280E+00
4.567520E+00	4.468740E+00	3.730020E+00
2.904450E+00	2.043750E+00	1.856260E+00
2.807660E+00	2.033790E+00	1.942940E+00
4.374440E+00	4.425080E+00	3.604190E+00
4.412300E+00	4.463180E+00	3.665870E+00
4.460630E+00	4.462050E+00	3.686870E+00
2.767140E+00	2.221910E+00	1.901110E+00
2.669300E+00	2.200760E+00	1.976540E+00
4.287820E+00	4.469450E+00	3.579410E+00
4.352180E+00	4.465280E+00	3.637180E+00
2.647880E+00	2.387800E+00	1.946760E+00
2.576220E+00	2.366490E+00	2.044540E+00
4.221820E+00	4.534460E+00	3.529550E+00
4.264370E+00	4.556810E+00	3.637340E+00
2.553630E+00	2.537670E+00	2.003130E+00
2.479970E+00	2.513590E+00	2.080590E+00
4.189200E+00	4.585140E+00	3.534250E+00
4.211660E+00	4.587920E+00	3.586760E+00
2.465330E+00	2.694350E+00	2.052820E+00
2.427800E+00	2.611250E+00	2.110460E+00
4.095960E+00	4.671680E+00	3.508200E+00
4.169170E+00	4.624500E+00	3.562060E+00
2.375820E+00	2.704070E+00	2.128720E+00
2.311410E+00	2.846410E+00	2.172000E+00
2.397720E+00	2.857660E+00	2.104980E+00
4.032670E+00	4.694300E+00	3.436200E+00
4.041790E+00	4.719690E+00	3.497790E+00
2.332830E+00	3.015020E+00	2.160400E+00
2.248570E+00	2.988780E+00	2.228170E+00
3.871680E+00	4.748160E+00	3.340130E+00
3.926520E+00	4.770580E+00	3.422150E+00
4.002050E+00	4.741040E+00	3.464890E+00
2.270940E+00	3.202320E+00	2.232450E+00
2.189810E+00	3.114270E+00	2.298180E+00
3.746950E+00	4.820260E+00	3.296360E+00
3.836130E+00	4.795560E+00	3.371210E+00
2.192960E+00	3.241090E+00	2.310180E+00
2.149640E+00	3.192340E+00	2.330160E+00
2.233660E+00	3.409220E+00	2.328820E+00
2.308280E+00	3.651170E+00	2.339600E+00
3.641270E+00	4.867450E+00	3.252350E+00
3.694560E+00	4.899580E+00	3.365580E+00
2.146730E+00	3.298390E+00	2.360770E+00
2.153420E+00	3.461970E+00	2.380060E+00
2.204500E+00	3.575340E+00	2.368380E+00
2.229550E+00	3.713680E+00	2.401690E+00
2.287260E+00	3.860620E+00	2.406920E+00
2.363980E+00	4.039860E+00	2.461520E+00
3.580770E+00	4.909110E+00	3.263910E+00
3.612490E+00	4.919570E+00	3.319860E+00
2.137660E+00	3.624330E+00	2.424380E+00
2.199340E+00	3.834770E+00	2.455430E+00
2.261600E+00	3.960240E+00	2.468850E+00
2.288010E+00	4.047070E+00	2.515550E+00
2.333340E+00	4.100330E+00	2.526110E+00
2.385500E+00	4.163980E+00	2.552550E+00
2.472740E+00	4.257880E+00	2.608080E+00
2.570710E+00	4.347730E+00	2.674920E+00
2.663940E+00	4.441700E+00	2.730130E+00
2.765410E+00	4.542130E+00	2.805450E+00
3.381660E+00	4.966820E+00	3.183630E+00
3.442910E+00	4.982420E+00	3.261230E+00
3.545090E+00	4.948060E+00	3.298730E+00
2.289160E+00	4.134570E+00	2.575860E+00
2.372440E+00	4.244840E+00	2.632210E+00
2.468440E+00	4.330230E+00	2.698760E+00
2.562180E+00	4.425360E+00	2.754700E+00
2.644850E+00	4.496430E+00	2.796480E+00
2.676930E+00	4.550760E+00	2.843590E+00
2.728920E+00	4.586930E+00	2.858550E+00
2.782800E+00	4.648360E+00	2.874310E+00
2.869060E+00	4.748140E+00	2.912070E+00
2.964460E+00	4.825240E+00	2.969090E+00
3.058860E+00	4.893640E+00	3.036870E+00
3.142900E+00	4.957920E+00	3.098500E+00
3.230580E+00	5.003690E+00	3.188820E+00
3.338460E+00	4.998010E+00	3.231540E+00
2.682310E+00	4.622260E+00	2.893580E+00
2.771090E+00	4.731050E+00	2.933680E+00
2.865450E+00	4.815250E+00	2.994720E+00
2.962480E+00	4.886570E+00	3.054210E+00
3.052360E+00	4.953790E+00	3.110540E+00
3.126170E+00	4.996180E+00	3.171400E+00
4.972270E+00	2.443720E+00	3.041540E+00
5.031940E+00	2.515670E+00	3.090550E+00
5.106730E+00	2.601250E+00	3.174070E+00
5.130980E+00	2.714880E+00	3.181610E+00
5.144760E+00	2.816870E+00	3.239300E+00
5.178140E+00	2.917790E+00	3.281510E+00
5.187810E+00	3.028110E+00	3.333460E+00
5.231390E+00	3.130370E+00	3.368200E+00
5.231840E+00	3.234750E+00	3.412310E+00
5.239870E+00	3.329640E+00	3.448880E+00
5.223800E+00	3.409530E+00	3.501720E+00
4.863120E+00	2.350690E+00	2.952410E+00
4.932510E+00	2.387260E+00	3.004210E+00
5.170000E+00	3.500010E+00	3.476000E+00
5.140740E+00	3.560470E+00	3.546240E+00
4.752350E+00	2.291400E+00	2.909060E+00
4.694890E+00	2.206200E+00	2.837070E+00
4.700090E+00	2.204340E+00	2.730820E+00
5.082420E+00	3.632890E+00	3.534760E+00
5.058870E+00	3.691790E+00	3.588890E+00
5.042670E+00	3.755650E+00	3.637810E+00
4.657410E+00	2.156320E+00	2.832030E+00
4.588640E+00	2.056890E+00	2.710840E+00
4.602270E+00	2.097420E+00	2.642350E+00
4.992410E+00	3.825390E+00	3.614640E+00
4.965360E+00	3.883870E+00	3.626700E+00
5.007990E+00	3.868800E+00	3.675630E+00
4.979670E+00	3.917780E+00	3.681530E+00
4.526830E+00	1.979780E+00	2.619140E+00
4.459610E+00	1.889350E+00	2.519290E+00
4.486330E+00	1.924470E+00	2.467730E+00
4.948160E+00	3.979840E+00	3.709910E+00
4.918250E+00	4.031690E+00	3.742930E+00
4.381030E+00	1.806200E+00	2.437810E+00
4.286010E+00	1.748770E+00	2.385180E+00
4.302250E+00	1.779470E+00	2.307620E+00
4.876570E+00	4.075400E+00	3.736550E+00
4.835330E+00	4.125680E+00	3.774980E+00
4.159360E+00	1.691260E+00	2.322110E+00
4.008050E+00	1.603910E+00	2.245320E+00
4.111320E+00	1.672530E+00	2.222420E+00
4.796110E+00	4.162540E+00	3.761200E+00
4.816850E+00	4.154880E+00	3.815140E+00
4.798530E+00	4.191050E+00	3.831100E+00
3.850970E+00	1.609960E+00	2.084960E+00
3.798170E+00	1.563160E+00	2.166410E+00
4.748250E+00	4.286310E+00	3.787520E+00
4.765000E+00	4.248470E+00	3.803560E+00
4.773380E+00	4.304680E+00	3.858040E+00
3.697710E+00	1.532720E+00	2.159770E+00
3.556940E+00	1.523130E+00	2.160750E+00
3.655950E+00	1.553290E+00	2.085610E+00
4.707930E+00	4.413200E+00	3.816750E+00
4.744470E+00	4.362140E+00	3.838840E+00
4.751030E+00	4.413590E+00	3.887120E+00
3.451960E+00	1.575080E+00	2.042400E+00
3.318520E+00	1.551580E+00	2.114890E+00
4.671530E+00	4.462960E+00	3.810750E+00
4.719150E+00	4.477290E+00	3.898530E+00
3.235400E+00	1.629540E+00	2.004570E+00
3.112810E+00	1.627160E+00	2.096350E+00
4.649060E+00	4.492270E+00	3.820940E+00
4.670020E+00	4.502160E+00	3.862360E+00
3.033380E+00	1.729090E+00	1.990160E+00
2.922180E+00	1.725530E+00	2.083540E+00
4.534410E+00	4.487410E+00	3.772590E+00
4.566470E+00	4.509770E+00	3.842060E+00
4.632000E+00	4.514410E+00	3.857190E+00
2.859360E+00	1.868510E+00	2.003260E+00
2.766130E+00	1.861750E+00	2.103240E+00
4.440360E+00	4.489970E+00	3.733760E+00
4.464460E+00	4.510650E+00	3.800920E+00
4.510260E+00	4.505850E+00	3.815340E+00
2.711800E+00	2.020110E+00	2.031190E+00
2.619480E+00	1.999890E+00	2.123670E+00
4.316710E+00	4.521780E+00	3.674720E+00
4.361630E+00	4.532400E+00	3.756140E+00
4.416100E+00	4.518090E+00	3.782720E+00
2.596070E+00	2.186110E+00	2.082280E+00
2.506320E+00	2.161580E+00	2.162550E+00
4.296930E+00	4.558060E+00	3.694500E+00
4.314680E+00	4.563010E+00	3.737930E+00
2.492590E+00	2.348710E+00	2.125050E+00
2.410210E+00	2.323940E+00	2.206060E+00
4.218420E+00	4.650870E+00	3.668920E+00
4.280950E+00	4.598750E+00	3.723460E+00
2.387630E+00	2.519750E+00	2.163030E+00
2.352620E+00	2.428730E+00	2.232700E+00
4.154180E+00	4.672090E+00	3.605480E+00
4.169470E+00	4.699440E+00	3.654440E+00
2.302780E+00	2.527470E+00	2.255500E+00
2.231810E+00	2.669940E+00	2.283690E+00
2.301510E+00	2.683500E+00	2.198440E+00
4.041530E+00	4.768350E+00	3.588930E+00
4.123480E+00	4.720450E+00	3.628430E+00
2.241120E+00	2.823780E+00	2.251060E+00
2.164900E+00	2.799580E+00	2.330130E+00
3.979790E+00	4.783910E+00	3.525290E+00
3.986380E+00	4.811440E+00	3.586130E+00
2.169200E+00	2.957480E+00	2.304610E+00
2.083680E+00	2.927860E+00	2.367570E+00
3.778800E+00	4.865550E+00	3.404180E+00
3.856600E+00	4.859670E+00	3.505640E+00
3.941480E+00	4.824670E+00	3.556900E+00
2.102710E+00	3.123150E+00	2.363650E+00
2.046790E+00	3.026110E+00	2.401150E+00
3.744410E+00	4.904650E+00	3.423390E+00
3.777230E+00	4.904340E+00	3.470480E+00
2.017060E+00	3.145110E+00	2.419330E+00
2.004250E+00	3.273920E+00	2.456470E+00
2.074050E+00	3.368780E+00	2.426420E+00
3.606410E+00	4.979290E+00	3.412070E+00
3.718000E+00	4.939170E+00	3.457130E+00
2.000790E+00	3.409590E+00	2.489180E+00
1.989870E+00	3.550480E+00	2.509000E+00
2.046160E+00	3.583700E+00	2.476580E+00
2.107670E+00	3.785560E+00	2.503170E+00
2.176110E+00	3.988180E+00	2.536230E+00
3.514600E+00	4.997440E+00	3.346970E+00
3.525040E+00	5.023290E+00	3.397970E+00
2.005570E+00	3.707090E+00	2.545390E+00
2.063010E+00	3.893420E+00	2.549910E+00
2.082340E+00	3.992260E+00	2.583770E+00
2.131840E+00	4.049770E+00	2.594580E+00
2.187720E+00	4.119970E+00	2.616750E+00
2.273820E+00	4.224960E+00	2.661690E+00
2.364240E+00	4.316850E+00	2.720260E+00
2.460100E+00	4.405860E+00	2.780600E+00
2.557000E+00	4.517530E+00	2.844700E+00
3.290860E+00	5.029670E+00	3.272940E+00
3.349140E+00	5.050650E+00	3.349170E+00
3.463770E+00	5.037550E+00	3.373360E+00
2.082010E+00	4.083290E+00	2.640220E+00
2.169450E+00	4.202520E+00	2.691550E+00
2.259790E+00	4.297810E+00	2.747070E+00
2.355750E+00	4.389340E+00	2.804830E+00
2.439540E+00	4.463550E+00	2.839720E+00
2.468310E+00	4.520200E+00	2.880950E+00
2.518100E+00	4.557770E+00	2.895980E+00
2.577070E+00	4.616540E+00	2.920340E+00
2.670950E+00	4.715360E+00	2.962700E+00
2.767670E+00	4.799280E+00	3.019980E+00
2.867220E+00	4.878950E+00	3.079170E+00
2.966710E+00	4.948420E+00	3.132400E+00
3.056370E+00	4.996150E+00	3.197900E+00
3.134220E+00	5.034870E+00	3.265100E+00
3.235400E+00	5.056130E+00	3.305230E+00
2.470960E+00	4.586940E+00	2.937700E+00
2.563990E+00	4.700720E+00	2.992190E+00
2.666450E+00	4.791840E+00	3.047210E+00
2.770040E+00	4.864070E+00	3.101760E+00
2.874360E+00	4.939980E+00	3.166400E+00
2.984510E+00	4.996210E+00	3.233230E+00
3.058430E+00	5.023840E+00	3.265380E+00
5.131240E+00	2.566340E+00	3.295630E+00
5.109310E+00	2.532890E+00	3.283390E+00
5.115650E+00	2.558330E+00	3.246840E+00
5.139500E+00	2.610170E+00	3.291670E+00
4.971200E+00	2.408990E+00	3.208030E+00
4.914220E+00	2.361780E+00	3.160210E+00
4.936420E+00	2.393080E+00	3.089410E+00
5.037980E+00	2.489040E+00	3.198090E+00
5.154540E+00	2.718780E+00	3.304230E+00
5.165160E+00	2.839180E+00	3.325280E+00
5.207640E+00	2.915710E+00	3.372210E+00
5.221850E+00	3.022710E+00	3.431180E+00
5.261360E+00	3.126630E+00	3.463080E+00
5.255950E+00	3.227160E+00	3.500790E+00
5.261850E+00	3.318120E+00	3.537440E+00
5.248980E+00	3.397260E+00	3.588750E+00
4.861150E+00	2.330430E+00	3.185510E+00
4.792530E+00	2.308200E+00	3.124800E+00
4.830710E+00	2.331760E+00	3.065030E+00
5.203360E+00	3.484670E+00	3.558540E+00
5.180390E+00	3.542980E+00	3.607930E+00
4.733540E+00	2.239120E+00	3.018020E+00
5.129860E+00	3.622170E+00	3.633940E+00
5.086990E+00	3.700430E+00	3.657360E+00
5.083160E+00	3.742170E+00	3.698950E+00
4.604080E+00	2.058410E+00	2.872640E+00
4.559120E+00	1.985170E+00	2.827070E+00
4.560940E+00	1.998170E+00	2.730640E+00
4.642430E+00	2.120490E+00	2.894550E+00
5.059210E+00	3.812720E+00	3.720050E+00
5.033420E+00	3.887190E+00	3.742810E+00
5.004600E+00	3.934010E+00	3.750370E+00
5.042010E+00	3.914620E+00	3.800430E+00
5.006840E+00	3.962200E+00	3.818880E+00
4.442650E+00	1.810210E+00	2.702400E+00
4.352220E+00	1.744860E+00	2.638700E+00
4.406590E+00	1.793760E+00	2.617950E+00
4.439020E+00	1.848810E+00	2.581580E+00
4.496040E+00	1.876080E+00	2.751820E+00
4.917210E+00	4.050900E+00	3.800860E+00
4.953600E+00	4.013080E+00	3.805390E+00
4.944630E+00	4.047190E+00	3.858730E+00
4.254430E+00	1.712950E+00	2.454820E+00
4.191520E+00	1.670480E+00	2.504240E+00
4.898080E+00	4.089960E+00	3.848560E+00
4.097110E+00	1.608200E+00	2.464770E+00
3.953410E+00	1.550560E+00	2.428310E+00
4.052770E+00	1.596290E+00	2.373820E+00
4.857820E+00	4.152310E+00	3.884630E+00
4.836310E+00	4.202440E+00	3.911630E+00
3.798640E+00	1.540560E+00	2.265000E+00
3.742860E+00	1.491930E+00	2.345230E+00
4.821070E+00	4.254600E+00	3.916230E+00
4.821590E+00	4.317460E+00	3.943660E+00
3.643170E+00	1.466730E+00	2.350120E+00
3.503150E+00	1.447030E+00	2.358970E+00
3.603080E+00	1.488280E+00	2.277420E+00
4.803520E+00	4.375190E+00	3.942550E+00
4.781410E+00	4.455930E+00	3.961410E+00
3.400630E+00	1.491290E+00	2.232210E+00
3.274230E+00	1.462420E+00	2.318950E+00
4.758580E+00	4.499610E+00	3.957600E+00
4.777690E+00	4.502870E+00	3.995720E+00
4.763410E+00	4.521530E+00	3.992830E+00
3.190930E+00	1.537430E+00	2.204640E+00
3.075270E+00	1.515940E+00	2.298370E+00
4.673790E+00	4.548520E+00	3.951370E+00
4.736540E+00	4.528730E+00	3.976380E+00
2.996670E+00	1.611870E+00	2.185350E+00
2.898500E+00	1.599460E+00	2.290600E+00
4.614760E+00	4.545510E+00	3.912580E+00
4.620680E+00	4.566440E+00	3.967670E+00
2.820410E+00	1.711610E+00	2.180930E+00
2.733570E+00	1.699170E+00	2.288150E+00
4.493780E+00	4.532740E+00	3.857800E+00
4.524240E+00	4.548790E+00	3.900570E+00
4.574610E+00	4.567650E+00	3.962850E+00
2.667790E+00	1.839260E+00	2.193070E+00
2.586820E+00	1.818750E+00	2.300760E+00
4.393030E+00	4.551440E+00	3.830120E+00
4.431660E+00	4.580970E+00	3.895690E+00
4.485060E+00	4.566010E+00	3.907760E+00
2.533630E+00	1.977160E+00	2.216920E+00
2.453510E+00	1.953710E+00	2.318400E+00
4.309740E+00	4.621740E+00	3.827330E+00
4.372180E+00	4.593930E+00	3.870370E+00
2.427220E+00	2.145250E+00	2.262460E+00
2.341600E+00	2.111160E+00	2.361500E+00
4.263740E+00	4.648490E+00	3.767050E+00
4.269110E+00	4.671800E+00	3.817280E+00
2.319380E+00	2.337010E+00	2.311910E+00
2.239400E+00	2.239990E+00	2.391470E+00
4.172930E+00	4.742780E+00	3.720370E+00
4.233430E+00	4.704230E+00	3.783190E+00
2.225810E+00	2.368760E+00	2.376340E+00
2.195200E+00	2.320780E+00	2.419500E+00
2.212330E+00	2.511650E+00	2.343320E+00
4.108200E+00	4.782300E+00	3.687640E+00
4.123310E+00	4.826970E+00	3.796670E+00
2.155340E+00	2.414910E+00	2.424400E+00
2.094970E+00	2.589560E+00	2.432030E+00
2.157080E+00	2.667210E+00	2.354670E+00
3.983630E+00	4.874170E+00	3.663300E+00
4.060860E+00	4.848140E+00	3.719190E+00
2.080070E+00	2.770340E+00	2.398120E+00
2.002420E+00	2.738260E+00	2.469700E+00
3.916250E+00	4.872090E+00	3.607710E+00
3.925680E+00	4.905310E+00	3.657970E+00
1.995930E+00	2.936330E+00	2.435320E+00
1.959070E+00	2.834220E+00	2.498650E+00
3.777820E+00	4.948060E+00	3.557340E+00
3.870230E+00	4.919800E+00	3.625760E+00
1.921930E+00	2.949070E+00	2.516670E+00
1.902660E+00	3.077200E+00	2.546700E+00
1.947920E+00	3.177310E+00	2.488080E+00
3.688530E+00	4.986980E+00	3.520300E+00
3.719480E+00	5.032120E+00	3.617680E+00
1.878230E+00	3.219090E+00	2.560610E+00
1.875380E+00	3.371090E+00	2.595660E+00
1.933020E+00	3.462630E+00	2.548680E+00
3.518610E+00	5.062600E+00	3.468020E+00
3.617310E+00	5.042010E+00	3.545170E+00
1.856210E+00	3.510350E+00	2.605170E+00
1.849860E+00	3.641560E+00	2.625350E+00
1.912480E+00	3.678830E+00	2.596610E+00
1.970260E+00	3.917540E+00	2.610620E+00
3.426830E+00	5.082760E+00	3.440090E+00
3.444450E+00	5.128790E+00	3.543510E+00
1.866130E+00	3.771820E+00	2.649340E+00
1.878550E+00	3.917000E+00	2.664810E+00
1.923070E+00	3.984720E+00	2.666940E+00
1.978990E+00	4.062880E+00	2.684190E+00
2.062890E+00	4.180190E+00	2.719790E+00
2.150010E+00	4.276600E+00	2.769220E+00
2.239280E+00	4.373140E+00	2.832240E+00
2.355020E+00	4.487170E+00	2.881540E+00
3.160730E+00	5.075010E+00	3.345310E+00
3.229770E+00	5.104840E+00	3.400770E+00
3.342090E+00	5.113550E+00	3.477860E+00
1.874780E+00	4.016980E+00	2.715370E+00
1.957100E+00	4.153170E+00	2.753030E+00
2.045740E+00	4.259740E+00	2.796970E+00
2.127820E+00	4.333220E+00	2.831850E+00
2.164830E+00	4.396190E+00	2.875720E+00
2.241830E+00	4.447520E+00	2.889360E+00
2.273980E+00	4.512300E+00	2.924460E+00
2.356490E+00	4.578830E+00	2.960050E+00
2.443900E+00	4.680190E+00	3.017510E+00
2.550740E+00	4.798170E+00	3.086320E+00
2.680370E+00	4.856240E+00	3.122530E+00
2.770020E+00	4.921540E+00	3.187300E+00
2.888330E+00	4.997080E+00	3.282700E+00
3.049260E+00	5.056820E+00	3.340970E+00
2.933590E+00	5.056640E+00	3.386150E+00
3.141000E+00	5.092980E+00	3.393560E+00
2.166530E+00	4.472360E+00	2.930280E+00
2.253150E+00	4.571130E+00	2.980370E+00
2.336930E+00	4.641080E+00	3.014580E+00
2.370590E+00	4.708390E+00	3.052350E+00
2.441410E+00	4.755850E+00	3.072720E+00
2.465690E+00	4.804060E+00	3.111860E+00
2.513540E+00	4.855760E+00	3.163350E+00
2.646180E+00	4.900590E+00	3.201660E+00
2.762510E+00	4.966190E+00	3.282450E+00
2.833270E+00	5.017920E+00	3.350480E+00
2.375910E+00	4.782140E+00	3.108020E+00
2.444730E+00	4.826870E+00	3.142980E+00
5.096960E+00	2.508350E+00	3.389140E+00
5.064060E+00	2.480640E+00	3.371220E+00
5.079690E+00	2.499410E+00	3.320120E+00
5.131120E+00	2.567740E+00	3.369340E+00
5.156770E+00	2.649930E+00	3.369500E+00
5.164990E+00	2.637850E+00	3.443750E+00
5.183520E+00	2.720720E+00	3.447650E+00
4.936280E+00	2.369850E+00	3.263560E+00
5.002820E+00	2.446070E+00	3.335310E+00
5.187340E+00	2.822060E+00	3.410640E+00
5.235120E+00	2.917440E+00	3.473020E+00
5.248190E+00	3.035180E+00	3.550050E+00
5.278490E+00	3.144030E+00	3.546290E+00
5.270880E+00	3.224050E+00	3.588720E+00
5.284680E+00	3.310280E+00	3.622870E+00
5.282440E+00	3.382860E+00	3.676820E+00
4.790770E+00	2.288820E+00	3.215010E+00
4.873370E+00	2.333270E+00	3.293010E+00
5.234490E+00	3.479890E+00	3.647750E+00
5.196090E+00	3.555520E+00	3.666470E+00
5.233610E+00	3.523410E+00	3.714780E+00
5.198830E+00	3.597240E+00	3.739570E+00
4.645470E+00	2.038110E+00	3.142320E+00
4.606320E+00	1.984350E+00	3.097250E+00
4.629700E+00	2.037480E+00	3.068460E+00
4.643280E+00	2.083630E+00	2.998120E+00
4.672550E+00	2.094580E+00	3.153590E+00
4.691260E+00	2.166310E+00	3.024380E+00
4.717060E+00	2.192300E+00	3.152770E+00
5.135480E+00	3.688110E+00	3.726180E+00
5.104380E+00	3.750470E+00	3.750330E+00
5.143040E+00	3.726240E+00	3.792860E+00
5.115230E+00	3.782400E+00	3.807570E+00
4.555150E+00	1.902340E+00	3.000990E+00
4.489330E+00	1.817820E+00	2.949670E+00
4.481150E+00	1.838830E+00	2.821210E+00
4.577220E+00	1.960710E+00	2.946530E+00
5.090190E+00	3.861390E+00	3.833380E+00
5.062740E+00	3.924810E+00	3.856720E+00
5.051640E+00	3.965370E+00	3.909430E+00
4.417400E+00	1.753910E+00	2.896040E+00
4.312190E+00	1.696960E+00	2.844480E+00
4.385840E+00	1.751740E+00	2.782960E+00
4.992730E+00	4.012690E+00	3.886150E+00
4.963090E+00	4.070240E+00	3.942380E+00
4.187190E+00	1.647550E+00	2.606430E+00
4.141360E+00	1.600440E+00	2.693730E+00
4.916610E+00	4.117480E+00	3.926140E+00
4.939780E+00	4.110580E+00	3.971040E+00
4.918090E+00	4.148470E+00	3.990190E+00
4.032440E+00	1.539220E+00	2.683340E+00
3.886430E+00	1.498720E+00	2.609900E+00
3.998110E+00	1.543830E+00	2.566640E+00
4.848230E+00	4.224250E+00	3.951130E+00
4.874690E+00	4.197120E+00	3.970830E+00
4.868510E+00	4.240810E+00	4.005610E+00
3.746130E+00	1.463450E+00	2.452840E+00
3.719900E+00	1.419070E+00	2.591520E+00
4.837330E+00	4.342030E+00	3.986470E+00
4.864940E+00	4.305470E+00	4.029690E+00
4.856170E+00	4.368950E+00	4.041280E+00
3.572440E+00	1.390990E+00	2.568220E+00
3.431800E+00	1.358370E+00	2.564580E+00
3.550150E+00	1.411900E+00	2.489540E+00
4.801380E+00	4.487060E+00	4.030930E+00
4.842200E+00	4.437010E+00	4.060040E+00
4.830100E+00	4.503690E+00	4.093230E+00
3.351660E+00	1.399340E+00	2.436180E+00
3.228030E+00	1.367470E+00	2.528090E+00
4.770390E+00	4.543640E+00	4.072370E+00
3.152820E+00	1.428120E+00	2.408770E+00
3.046410E+00	1.401750E+00	2.508070E+00
4.717570E+00	4.559730E+00	4.024490E+00
4.722370E+00	4.577850E+00	4.078620E+00
2.971520E+00	1.485940E+00	2.393480E+00
2.878880E+00	1.462870E+00	2.500590E+00
4.616210E+00	4.589230E+00	4.056580E+00
4.683490E+00	4.585090E+00	4.066050E+00
2.804490E+00	1.569510E+00	2.390280E+00
2.719860E+00	1.545740E+00	2.497400E+00
4.511690E+00	4.601720E+00	4.020340E+00
4.559340E+00	4.596970E+00	4.052550E+00
2.643990E+00	1.669420E+00	2.387840E+00
2.564330E+00	1.644460E+00	2.497720E+00
4.469940E+00	4.604230E+00	3.974000E+00
4.470920E+00	4.625680E+00	4.033550E+00
2.497350E+00	1.783990E+00	2.394340E+00
2.418770E+00	1.759480E+00	2.510230E+00
4.351450E+00	4.642670E+00	3.907400E+00
4.386320E+00	4.663740E+00	3.984860E+00
4.441270E+00	4.635510E+00	4.014570E+00
2.366140E+00	1.920600E+00	2.418100E+00
2.282470E+00	1.893350E+00	2.535030E+00
4.268360E+00	4.723840E+00	3.873710E+00
4.325370E+00	4.698010E+00	3.938630E+00
2.253780E+00	2.073380E+00	2.453890E+00
2.165320E+00	2.044060E+00	2.562700E+00
4.197900E+00	4.787950E+00	3.842810E+00
4.239770E+00	4.809420E+00	3.919880E+00
2.150160E+00	2.252190E+00	2.491450E+00
2.066870E+00	2.179510E+00	2.599020E+00
4.156310E+00	4.844760E+00	3.864560E+00
4.188200E+00	4.880790E+00	3.936390E+00
2.053880E+00	2.291960E+00	2.567470E+00
2.011240E+00	2.251850E+00	2.610060E+00
2.053340E+00	2.433190E+00	2.520760E+00
4.024220E+00	4.898560E+00	3.755490E+00
4.055440E+00	4.924100E+00	3.845490E+00
4.122350E+00	4.900000E+00	3.890800E+00
1.985180E+00	2.349550E+00	2.607340E+00
1.936250E+00	2.527220E+00	2.598100E+00
1.999270E+00	2.602240E+00	2.515530E+00
3.916840E+00	4.956200E+00	3.722700E+00
3.985370E+00	4.946690E+00	3.794090E+00
1.919470E+00	2.746060E+00	2.558580E+00
1.879740E+00	2.641280E+00	2.626070E+00
3.819600E+00	5.005570E+00	3.673000E+00
3.858680E+00	5.038830E+00	3.790660E+00
1.829580E+00	2.757970E+00	2.638260E+00
1.785790E+00	2.880120E+00	2.644130E+00
1.845310E+00	2.981420E+00	2.591550E+00
3.764860E+00	5.050370E+00	3.680790E+00
3.790280E+00	5.063400E+00	3.732150E+00
1.755240E+00	3.017130E+00	2.657430E+00
1.711500E+00	3.197670E+00	2.673130E+00
1.802270E+00	3.274520E+00	2.625050E+00
3.540240E+00	5.112860E+00	3.582990E+00
3.633990E+00	5.101010E+00	3.647470E+00
3.725050E+00	5.090410E+00	3.704860E+00
1.743230E+00	3.356340E+00	2.678810E+00
1.703700E+00	3.304170E+00	2.702090E+00
1.775140E+00	3.576260E+00	2.660310E+00
3.491730E+00	5.158150E+00	3.608530E+00
3.541470E+00	5.186240E+00	3.684910E+00
1.698420E+00	3.430040E+00	2.711810E+00
1.695350E+00	3.587150E+00	2.714750E+00
1.731430E+00	3.687150E+00	2.707540E+00
1.785350E+00	3.838490E+00	2.708020E+00
3.239340E+00	5.155260E+00	3.514160E+00
3.340890E+00	5.172700E+00	3.580280E+00
3.436650E+00	5.193330E+00	3.635600E+00
1.682300E+00	3.734210E+00	2.757600E+00
1.711110E+00	3.898840E+00	2.756680E+00
1.709290E+00	3.971600E+00	2.782010E+00
1.771530E+00	3.992420E+00	2.757060E+00
1.849870E+00	4.118340E+00	2.789030E+00
1.938270E+00	4.236180E+00	2.826390E+00
2.038810E+00	4.358480E+00	2.882970E+00
3.018770E+00	5.087080E+00	3.419900E+00
3.115410E+00	5.118380E+00	3.466120E+00
3.164950E+00	5.175390E+00	3.552120E+00
3.229160E+00	5.219030E+00	3.602560E+00
1.735350E+00	4.066640E+00	2.820650E+00
1.827020E+00	4.207770E+00	2.854400E+00
1.915660E+00	4.296860E+00	2.884420E+00
1.945210E+00	4.360060E+00	2.922880E+00
1.995420E+00	4.401170E+00	2.934190E+00
2.050610E+00	4.456890E+00	2.953690E+00
2.132560E+00	4.556270E+00	3.004530E+00
2.252490E+00	4.672740E+00	3.058910E+00
2.558930E+00	4.929490E+00	3.277860E+00
2.678170E+00	4.960570E+00	3.303740E+00
2.751360E+00	5.005450E+00	3.360660E+00
2.833090E+00	5.053880E+00	3.437670E+00
2.974880E+00	5.109490E+00	3.491200E+00
3.083490E+00	5.168940E+00	3.566100E+00
3.150910E+00	5.203040E+00	3.593450E+00
1.944630E+00	4.427850E+00	2.974250E+00
2.021620E+00	4.512410E+00	3.004540E+00
2.052570E+00	4.579090E+00	3.043020E+00
2.131700E+00	4.631960E+00	3.061810E+00
2.162960E+00	4.703430E+00	3.100280E+00
2.247680E+00	4.805000E+00	3.161810E+00
2.421530E+00	4.863100E+00	3.203080E+00
2.456180E+00	4.929530E+00	3.301520E+00
2.530750E+00	4.987680E+00	3.387870E+00
2.660940E+00	4.999200E+00	3.387580E+00
2.743980E+00	5.028120E+00	3.421820E+00
2.054430E+00	4.656310E+00	3.098800E+00
2.129150E+00	4.747830E+00	3.139650E+00
2.148500E+00	4.799970E+00	3.185300E+00
2.191620E+00	4.835490E+00	3.214780E+00
2.230630E+00	4.886810E+00	3.281080E+00
2.346960E+00	4.908870E+00	3.286880E+00
2.421870E+00	4.960640E+00	3.359540E+00
2.132500E+00	4.841920E+00	3.245610E+00
5.065820E+00	2.485450E+00	3.450850E+00
5.116520E+00	2.531840E+00	3.447010E+00
5.144660E+00	2.589450E+00	3.503460E+00
5.174890E+00	2.669730E+00	3.529990E+00
5.197950E+00	2.741210E+00	3.551220E+00
5.261270E+00	2.898660E+00	3.614870E+00
5.237860E+00	2.864050E+00	3.597620E+00
5.255740E+00	2.921810E+00	3.565520E+00
5.261210E+00	2.978880E+00	3.598420E+00
5.278450E+00	2.940170E+00	3.633140E+00
5.273650E+00	3.019740E+00	3.645990E+00
4.934450E+00	2.371610E+00	3.412230E+00
4.999380E+00	2.438150E+00	3.480750E+00
5.211410E+00	2.828700E+00	3.524040E+00
5.315890E+00	3.125670E+00	3.645010E+00
5.295670E+00	3.230430E+00	3.663600E+00
5.309810E+00	3.297930E+00	3.709730E+00
5.309070E+00	3.366340E+00	3.767640E+00
4.635910E+00	1.958690E+00	3.399600E+00
4.602920E+00	1.911770E+00	3.361750E+00
4.629780E+00	1.966870E+00	3.315400E+00
4.657370E+00	2.037480E+00	3.252520E+00
4.664500E+00	2.014170E+00	3.414840E+00
4.719450E+00	2.156370E+00	3.291720E+00
4.712350E+00	2.115680E+00	3.433490E+00
4.760870E+00	2.241520E+00	3.301500E+00
4.763820E+00	2.219000E+00	3.435320E+00
4.826350E+00	2.303880E+00	3.394070E+00
5.272190E+00	3.451900E+00	3.740540E+00
5.258870E+00	3.524390E+00	3.788410E+00
5.246700E+00	3.593820E+00	3.836080E+00
4.550570E+00	1.844710E+00	3.314520E+00
4.491660E+00	1.794250E+00	3.244350E+00
4.525540E+00	1.825600E+00	3.190540E+00
4.572390E+00	1.899530E+00	3.174720E+00
5.193680E+00	3.668430E+00	3.812580E+00
5.181430E+00	3.741330E+00	3.864310E+00
5.148040E+00	3.806520E+00	3.872060E+00
5.190280E+00	3.787310E+00	3.918680E+00
5.164990E+00	3.847240E+00	3.937910E+00
4.454580E+00	1.777330E+00	3.053670E+00
4.408670E+00	1.731760E+00	3.228700E+00
5.109810E+00	3.914480E+00	3.921660E+00
5.093310E+00	3.957370E+00	3.994490E+00
4.316110E+00	1.678900E+00	3.179360E+00
4.233940E+00	1.640570E+00	3.068490E+00
4.327560E+00	1.692330E+00	3.028330E+00
5.030580E+00	4.010160E+00	3.975070E+00
5.009590E+00	4.049600E+00	4.046510E+00
4.162840E+00	1.599830E+00	2.852590E+00
4.094380E+00	1.549500E+00	3.014030E+00
4.961900E+00	4.101090E+00	4.028070E+00
4.952750E+00	4.139990E+00	4.074860E+00
3.941800E+00	1.504970E+00	2.763780E+00
4.922040E+00	4.202360E+00	4.086210E+00
4.894870E+00	4.258720E+00	4.076900E+00
4.924750E+00	4.256750E+00	4.124130E+00
4.919920E+00	4.298210E+00	4.127620E+00
3.754450E+00	1.413810E+00	2.730550E+00
3.639960E+00	1.369770E+00	2.787580E+00
3.595850E+00	1.376900E+00	2.648800E+00
4.880820E+00	4.400760E+00	4.097500E+00
4.918210E+00	4.369330E+00	4.140290E+00
4.909370E+00	4.438300E+00	4.154380E+00
3.503700E+00	1.318110E+00	2.837210E+00
3.341270E+00	1.289320E+00	2.790250E+00
3.463450E+00	1.328050E+00	2.701070E+00
4.839930E+00	4.553230E+00	4.146350E+00
4.895590E+00	4.511830E+00	4.176160E+00
4.879820E+00	4.584740E+00	4.232000E+00
3.287220E+00	1.315080E+00	2.650730E+00
3.161690E+00	1.281210E+00	2.745050E+00
4.810570E+00	4.574610E+00	4.141690E+00
4.832750E+00	4.592080E+00	4.191350E+00
3.107980E+00	1.326610E+00	2.621220E+00
2.997910E+00	1.302150E+00	2.727350E+00
4.721420E+00	4.616310E+00	4.164830E+00
4.790140E+00	4.601070E+00	4.178240E+00
2.943380E+00	1.369460E+00	2.609890E+00
2.841200E+00	1.344180E+00	2.720490E+00
4.662980E+00	4.616580E+00	4.130390E+00
4.672080E+00	4.640490E+00	4.185540E+00
2.785420E+00	1.431770E+00	2.606750E+00
2.689810E+00	1.408700E+00	2.716640E+00
4.540610E+00	4.615740E+00	4.085300E+00
4.571450E+00	4.627390E+00	4.126330E+00
4.626810E+00	4.645930E+00	4.181860E+00
2.629540E+00	1.515970E+00	2.605490E+00
2.538250E+00	1.491140E+00	2.716850E+00
4.470660E+00	4.670870E+00	4.119160E+00
4.528880E+00	4.646330E+00	4.132670E+00
2.478980E+00	1.615850E+00	2.608860E+00
2.395540E+00	1.594190E+00	2.719100E+00
4.420710E+00	4.677200E+00	4.075910E+00
4.429160E+00	4.707690E+00	4.132880E+00
2.327810E+00	1.723470E+00	2.633070E+00
2.311260E+00	1.662310E+00	2.718070E+00
4.282840E+00	4.785670E+00	3.971820E+00
4.327520E+00	4.762630E+00	4.057100E+00
4.388580E+00	4.731800E+00	4.119860E+00
2.252420E+00	1.720480E+00	2.711720E+00
2.186660E+00	1.856120E+00	2.650230E+00
4.238410E+00	4.858600E+00	3.984640E+00
4.267180E+00	4.854900E+00	4.058000E+00
2.066810E+00	2.021320E+00	2.668640E+00
4.211190E+00	4.899980E+00	3.994500E+00
4.225390E+00	4.905460E+00	4.040910E+00
1.957680E+00	2.204710E+00	2.680340E+00
4.091860E+00	4.960130E+00	3.917330E+00
4.125400E+00	4.987470E+00	3.996540E+00
4.188910E+00	4.942200E+00	4.030350E+00
1.854000E+00	2.339660E+00	2.761310E+00
1.912060E+00	2.394870E+00	2.669010E+00
3.930560E+00	5.008940E+00	3.834710E+00
3.991560E+00	5.045060E+00	3.911570E+00
4.062440E+00	5.025870E+00	3.951140E+00
1.830760E+00	2.557070E+00	2.697730E+00
1.762490E+00	2.457260E+00	2.798580E+00
3.897910E+00	5.046880E+00	3.852760E+00
3.924100E+00	5.063210E+00	3.890540E+00
1.742640E+00	2.590650E+00	2.766290E+00
1.718690E+00	2.533550E+00	2.816300E+00
1.732130E+00	2.784250E+00	2.714880E+00
3.772170E+00	5.121530E+00	3.811120E+00
3.865220E+00	5.095070E+00	3.874810E+00
1.689240E+00	2.638560E+00	2.806860E+00
1.663300E+00	2.777240E+00	2.790240E+00
1.669350E+00	2.868530E+00	2.754480E+00
1.671700E+00	3.013800E+00	2.730920E+00
3.652990E+00	5.160460E+00	3.759910E+00
3.701390E+00	5.210740E+00	3.877780E+00
1.621350E+00	2.895930E+00	2.803660E+00
1.582390E+00	3.102400E+00	2.811230E+00
1.647590E+00	3.253310E+00	2.737700E+00
3.583200E+00	5.206440E+00	3.764630E+00
3.610230E+00	5.223680E+00	3.824500E+00
1.577890E+00	3.282530E+00	2.803860E+00
1.523070E+00	3.218360E+00	2.828540E+00
1.616260E+00	3.494600E+00	2.775870E+00
3.337280E+00	5.239870E+00	3.675920E+00
3.441700E+00	5.253540E+00	3.738280E+00
3.535460E+00	5.250420E+00	3.796460E+00
1.514520E+00	3.377280E+00	2.854870E+00
1.535870E+00	3.564700E+00	2.831780E+00
1.523760E+00	3.662270E+00	2.848790E+00
1.590120E+00	3.695170E+00	2.819000E+00
1.642770E+00	3.907810E+00	2.813610E+00
3.232130E+00	5.279340E+00	3.698070E+00
3.324430E+00	5.310910E+00	3.805690E+00
1.533780E+00	3.801340E+00	2.873660E+00
1.574740E+00	3.956400E+00	2.870570E+00
1.579880E+00	4.025460E+00	2.898600E+00
1.641660E+00	4.046020E+00	2.869770E+00
1.716300E+00	4.177370E+00	2.888360E+00
1.828190E+00	4.314650E+00	2.932670E+00
2.863990E+00	5.106570E+00	3.534620E+00
2.964900E+00	5.189160E+00	3.620060E+00
3.124630E+00	5.234850E+00	3.649100E+00
3.152240E+00	5.290220E+00	3.731650E+00
3.209950E+00	5.321630E+00	3.781740E+00
1.602310E+00	4.119640E+00	2.930560E+00
1.693490E+00	4.259950E+00	2.959540E+00
1.761930E+00	4.347830E+00	2.990640E+00
1.769150E+00	4.392570E+00	3.021780E+00
1.837280E+00	4.411980E+00	3.006060E+00
1.928940E+00	4.533140E+00	3.056450E+00
2.627790E+00	5.021810E+00	3.456490E+00
2.729590E+00	5.060230E+00	3.500630E+00
2.816680E+00	5.137030E+00	3.603030E+00
2.865520E+00	5.198020E+00	3.678240E+00
2.932890E+00	5.262170E+00	3.757300E+00
3.054230E+00	5.277500E+00	3.739280E+00
3.137330E+00	5.321370E+00	3.800230E+00
1.795030E+00	4.453600E+00	3.053330E+00
1.830390E+00	4.534680E+00	3.091930E+00
1.881560E+00	4.580440E+00	3.105290E+00
1.940700E+00	4.640560E+00	3.127280E+00
2.032280E+00	4.761170E+00	3.179510E+00
2.296310E+00	4.932760E+00	3.330880E+00
2.349040E+00	4.963690E+00	3.375660E+00
2.432690E+00	5.009170E+00	3.461110E+00
2.584870E+00	5.055050E+00	3.528260E+00
2.699810E+00	5.114660E+00	3.610440E+00
2.778030E+00	5.177700E+00	3.682490E+00
2.836920E+00	5.231170E+00	3.751100E+00
1.834270E+00	4.608750E+00	3.146360E+00
1.916360E+00	4.701480E+00	3.183040E+00
1.947600E+00	4.765970E+00	3.226690E+00
1.997180E+00	4.804200E+00	3.240190E+00
2.048360E+00	4.842380E+00	3.270110E+00
2.127760E+00	4.905780E+00	3.344020E+00
2.259850E+00	4.961220E+00	3.388650E+00
2.342480E+00	4.993300E+00	3.438640E+00
1.961860E+00	4.826290E+00	3.292610E+00
2.035750E+00	4.878660E+00	3.326650E+00
5.102440E+00	2.529370E+00	3.525700E+00
5.154420E+00	2.629300E+00	3.594240E+00
5.114560E+00	2.568650E+00	3.611800E+00
5.192250E+00	2.694870E+00	3.643650E+00
5.218780E+00	2.794530E+00	3.614860E+00
5.227180E+00	2.767950E+00	3.694620E+00
5.258760E+00	2.862560E+00	3.679900E+00
5.305660E+00	2.961400E+00	3.722490E+00
5.310910E+00	3.053950E+00	3.713640E+00
5.321280E+00	3.028970E+00	3.780410E+00
5.360040E+00	3.109250E+00	3.774100E+00
4.889820E+00	2.345670E+00	3.636550E+00
4.855600E+00	2.322730E+00	3.616630E+00
4.887090E+00	2.336200E+00	3.537530E+00
4.946320E+00	2.395710E+00	3.593300E+00
5.029170E+00	2.489440E+00	3.617760E+00
5.325820E+00	3.204720E+00	3.741680E+00
5.334540E+00	3.286420E+00	3.797750E+00
5.342580E+00	3.349170E+00	3.837080E+00
4.571390E+00	1.865930E+00	3.609170E+00
4.539630E+00	1.831000E+00	3.571390E+00
4.569460E+00	1.861720E+00	3.475160E+00
4.624130E+00	1.947170E+00	3.536110E+00
4.690140E+00	2.057450E+00	3.573690E+00
4.750080E+00	2.170090E+00	3.614780E+00
4.811510E+00	2.281110E+00	3.572870E+00
5.309670E+00	3.439050E+00	3.849430E+00
5.286450E+00	3.531900E+00	3.860960E+00
5.287510E+00	3.578840E+00	3.901720E+00
4.483450E+00	1.791500E+00	3.481710E+00
5.261030E+00	3.659460E+00	3.917110E+00
5.226850E+00	3.740170E+00	3.937850E+00
5.218840E+00	3.785140E+00	3.984450E+00
5.203510E+00	3.838330E+00	4.037630E+00
4.381950E+00	1.715890E+00	3.432470E+00
4.322250E+00	1.679940E+00	3.416100E+00
4.339650E+00	1.689460E+00	3.303990E+00
5.152980E+00	3.901710E+00	4.011260E+00
5.130830E+00	3.948770E+00	4.081710E+00
4.233100E+00	1.642680E+00	3.324610E+00
5.066880E+00	3.998000E+00	4.064170E+00
5.051230E+00	4.039160E+00	4.115910E+00
4.087200E+00	1.543980E+00	3.242380E+00
3.975970E+00	1.497290E+00	3.184870E+00
4.018630E+00	1.513890E+00	3.085850E+00
5.013900E+00	4.102540E+00	4.135520E+00
4.973030E+00	4.157300E+00	4.130010E+00
5.004280E+00	4.151970E+00	4.173250E+00
4.986780E+00	4.191820E+00	4.180330E+00
3.869800E+00	1.458760E+00	2.952800E+00
3.833360E+00	1.431190E+00	3.200360E+00
4.972890E+00	4.267940E+00	4.199760E+00
4.956420E+00	4.329320E+00	4.187810E+00
4.983440E+00	4.325230E+00	4.235190E+00
4.978640E+00	4.367010E+00	4.238630E+00
3.692300E+00	1.361370E+00	3.152850E+00
3.599360E+00	1.338620E+00	3.094890E+00
3.653780E+00	1.359460E+00	2.980630E+00
4.936970E+00	4.476930E+00	4.209950E+00
4.967130E+00	4.437970E+00	4.253410E+00
4.949540E+00	4.509450E+00	4.266130E+00
3.439370E+00	1.285440E+00	3.008480E+00
4.909660E+00	4.596440E+00	4.275960E+00
4.924090E+00	4.569280E+00	4.278400E+00
4.915680E+00	4.599670E+00	4.305500E+00
3.217510E+00	1.251090E+00	2.888440E+00
4.819710E+00	4.623990E+00	4.285630E+00
4.888100E+00	4.609730E+00	4.302560E+00
3.044040E+00	1.252370E+00	2.849380E+00
4.767360E+00	4.632670E+00	4.240120E+00
4.768570E+00	4.646930E+00	4.298820E+00
2.885070E+00	1.279100E+00	2.836630E+00
4.670180E+00	4.666400E+00	4.272220E+00
4.731520E+00	4.653540E+00	4.284980E+00
2.734910E+00	1.324720E+00	2.831060E+00
4.562460E+00	4.684310E+00	4.240420E+00
4.613510E+00	4.679230E+00	4.269210E+00
2.587160E+00	1.391570E+00	2.832660E+00
4.516160E+00	4.688100E+00	4.196530E+00
4.519790E+00	4.710150E+00	4.254640E+00
2.438130E+00	1.482560E+00	2.835920E+00
4.433420E+00	4.759340E+00	4.219650E+00
4.489040E+00	4.724390E+00	4.237690E+00
2.272590E+00	1.618190E+00	2.816850E+00
4.348850E+00	4.798110E+00	4.150590E+00
4.378520E+00	4.797290E+00	4.203280E+00
2.122540E+00	1.730890E+00	2.855670E+00
2.181900E+00	1.757950E+00	2.758000E+00
4.301860E+00	4.861020E+00	4.142710E+00
2.088280E+00	1.869280E+00	2.760470E+00
2.012320E+00	1.843390E+00	2.851370E+00
4.227040E+00	4.969310E+00	4.138210E+00
1.973650E+00	1.995410E+00	2.780760E+00
1.899140E+00	1.912310E+00	2.924460E+00
4.163990E+00	5.000120E+00	4.082130E+00
4.170430E+00	5.036210E+00	4.129890E+00
1.874100E+00	2.139200E+00	2.825660E+00
1.786740E+00	2.094450E+00	2.936460E+00
4.026580E+00	5.085020E+00	3.989730E+00
4.055310E+00	5.111220E+00	4.075310E+00
4.127420E+00	5.061940E+00	4.107540E+00
1.773910E+00	2.285990E+00	2.862130E+00
1.698620E+00	2.246940E+00	2.957350E+00
3.912550E+00	5.135510E+00	3.963350E+00
3.983000E+00	5.135630E+00	4.030000E+00
1.685740E+00	2.457550E+00	2.882960E+00
1.653890E+00	2.352200E+00	2.972310E+00
3.809570E+00	5.186780E+00	3.923690E+00
3.848230E+00	5.224230E+00	4.041600E+00
1.611790E+00	2.465390E+00	2.979390E+00
1.543140E+00	2.615430E+00	2.997850E+00
1.607350E+00	2.692280E+00	2.880960E+00
3.753440E+00	5.231320E+00	3.936140E+00
3.779950E+00	5.247200E+00	3.989900E+00
1.521000E+00	2.778800E+00	2.941410E+00
1.471850E+00	2.752040E+00	3.024840E+00
1.536640E+00	2.918950E+00	2.873610E+00
3.592780E+00	5.300560E+00	3.921860E+00
3.712720E+00	5.268440E+00	3.970790E+00
1.452820E+00	2.916780E+00	2.951150E+00
1.397670E+00	2.888930E+00	3.044020E+00
1.460730E+00	3.139150E+00	2.887180E+00
3.454690E+00	5.313240E+00	3.852810E+00
3.481570E+00	5.357730E+00	3.939310E+00
1.383760E+00	3.035900E+00	2.987370E+00
1.347300E+00	2.981040E+00	3.047810E+00
1.352870E+00	3.196550E+00	2.961460E+00
1.410680E+00	3.355840E+00	2.924690E+00
1.450330E+00	3.592200E+00	2.884710E+00
3.382500E+00	5.339200E+00	3.872560E+00
3.413850E+00	5.359500E+00	3.918730E+00
1.319610E+00	3.091640E+00	3.042800E+00
1.290250E+00	3.237530E+00	3.019750E+00
1.337590E+00	3.338120E+00	2.987280E+00
1.349690E+00	3.495800E+00	2.960190E+00
1.372570E+00	3.648790E+00	2.953030E+00
1.432290E+00	3.784770E+00	2.934070E+00
1.498290E+00	3.973220E+00	2.921360E+00
3.202360E+00	5.377790E+00	3.890360E+00
3.336870E+00	5.370100E+00	3.913720E+00
1.270020E+00	3.414120E+00	3.051250E+00
1.299990E+00	3.613510E+00	3.013760E+00
1.349140E+00	3.758610E+00	3.000010E+00
1.393250E+00	3.912460E+00	2.981530E+00
1.442280E+00	4.019350E+00	2.987670E+00
1.448770E+00	4.078110E+00	3.016890E+00
1.506690E+00	4.098600E+00	2.983310E+00
1.583330E+00	4.219450E+00	3.002720E+00
1.689830E+00	4.356380E+00	3.039160E+00
3.003430E+00	5.305290E+00	3.798160E+00
3.070940E+00	5.340700E+00	3.848590E+00
3.103610E+00	5.386520E+00	3.920410E+00
1.465190E+00	4.164470E+00	3.044510E+00
1.561230E+00	4.296700E+00	3.075940E+00
1.631590E+00	4.394040E+00	3.101640E+00
1.635570E+00	4.443280E+00	3.130520E+00
1.722790E+00	4.486030E+00	3.110040E+00
2.468740E+00	5.086310E+00	3.602180E+00
2.599270E+00	5.117010E+00	3.638460E+00
2.682300E+00	5.167840E+00	3.712420E+00
2.761790E+00	5.228590E+00	3.783310E+00
2.839300E+00	5.309900E+00	3.870830E+00
2.966580E+00	5.343540E+00	3.871510E+00
3.042960E+00	5.387190E+00	3.925820E+00
1.644660E+00	4.500830E+00	3.163230E+00
1.662070E+00	4.561910E+00	3.201220E+00
1.728800E+00	4.587040E+00	3.179150E+00
1.829620E+00	4.718010E+00	3.243720E+00
2.165170E+00	4.993860E+00	3.480930E+00
2.329320E+00	5.031180E+00	3.522720E+00
2.365090E+00	5.088790E+00	3.628360E+00
2.418440E+00	5.131360E+00	3.700010E+00
2.552690E+00	5.168710E+00	3.734830E+00
2.667250E+00	5.231220E+00	3.818920E+00
2.738060E+00	5.289160E+00	3.869350E+00
1.693240E+00	4.629910E+00	3.241960E+00
1.735660E+00	4.716290E+00	3.294350E+00
1.790880E+00	4.767980E+00	3.308370E+00
1.865520E+00	4.825740E+00	3.341000E+00
2.003930E+00	4.919310E+00	3.399910E+00
2.059060E+00	4.996490E+00	3.507920E+00
2.117150E+00	5.042060E+00	3.579570E+00
2.254420E+00	5.077940E+00	3.614490E+00
2.338560E+00	5.114050E+00	3.675490E+00
1.744400E+00	4.797240E+00	3.362820E+00
1.866470E+00	4.906550E+00	3.443280E+00
1.976020E+00	4.984330E+00	3.512980E+00
2.040230E+00	5.022420E+00	3.558230E+00
5.150380E+00	2.616800E+00	3.673480E+00
5.211960E+00	2.708110E+00	3.750140E+00
5.167640E+00	2.639690E+00	3.760030E+00
5.241790E+00	2.776520E+00	3.783190E+00
5.284540E+00	2.871580E+00	3.801980E+00
5.344750E+00	2.950110E+00	3.826660E+00
5.358150E+00	3.033520E+00	3.857400E+00
5.415310E+00	3.106310E+00	3.885630E+00
4.635380E+00	1.965710E+00	3.852960E+00
4.618080E+00	1.939440E+00	3.811670E+00
4.653770E+00	1.984840E+00	3.726360E+00
4.711890E+00	2.080490E+00	3.716770E+00
4.674840E+00	2.025690E+00	3.844580E+00
4.741010E+00	2.136680E+00	3.729650E+00
4.721390E+00	2.103910E+00	3.829910E+00
4.758760E+00	2.177070E+00	3.776360E+00
4.846990E+00	2.303360E+00	3.710740E+00
4.910660E+00	2.353200E+00	3.716670E+00
4.960670E+00	2.409630E+00	3.753840E+00
5.010400E+00	2.483880E+00	3.795940E+00
5.100090E+00	2.555700E+00	3.750690E+00
5.371270E+00	3.195590E+00	3.842650E+00
5.383080E+00	3.288740E+00	3.891330E+00
5.369160E+00	3.365050E+00	3.894160E+00
5.400260E+00	3.337320E+00	3.946050E+00
5.377140E+00	3.411000E+00	3.962590E+00
4.513520E+00	1.816360E+00	3.722000E+00
4.585310E+00	1.897620E+00	3.756500E+00
4.791330E+00	2.240140E+00	3.700980E+00
5.325270E+00	3.515080E+00	3.938210E+00
5.307190E+00	3.588210E+00	3.959400E+00
5.332570E+00	3.555400E+00	4.008330E+00
5.314070E+00	3.627370E+00	4.028880E+00
4.426550E+00	1.756160E+00	3.725860E+00
4.369010E+00	1.716250E+00	3.715510E+00
4.394270E+00	1.733590E+00	3.594250E+00
5.268830E+00	3.715270E+00	4.005100E+00
5.256240E+00	3.772920E+00	4.065770E+00
5.246250E+00	3.830510E+00	4.122360E+00
4.302880E+00	1.677250E+00	3.632570E+00
5.192080E+00	3.892760E+00	4.098610E+00
5.177270E+00	3.942320E+00	4.165700E+00
4.177410E+00	1.623880E+00	3.599710E+00
4.104380E+00	1.572090E+00	3.582180E+00
4.127670E+00	1.577820E+00	3.439910E+00
5.109580E+00	4.001270E+00	4.153910E+00
5.071530E+00	4.053230E+00	4.170240E+00
5.109810E+00	4.035940E+00	4.218050E+00
5.077990E+00	4.084480E+00	4.223850E+00
4.005880E+00	1.509400E+00	3.480440E+00
[truncated: 21,888 more rows]
