# Supplementary material for: A New MRI-Based Model of Heart Function with Coupled Hemodynamics and Application to Normal and Diseased Canine Left Ventricles
Source: Front Bioeng Biotechnol. 2015 Sep 23;3:140. doi: 10.3389/fbioe.2015.00140 (PMC4585083; doi:10.3389/fbioe.2015.00140)
Supplement: Supplementary file 7 [file Data_Sheet_7.ZIP › Case3_HF_SR_Systole/nodes/case3_systole_time_0.4800.csv]

4.262190E+00	3.720490E+00	2.287900E+00
4.202620E+00	3.702990E+00	2.213050E+00
4.230140E+00	3.752910E+00	2.284090E+00
4.223930E+00	3.799610E+00	2.323530E+00
4.285430E+00	3.771070E+00	2.365290E+00
4.249840E+00	3.838160E+00	2.394730E+00
4.171820E+00	3.786010E+00	2.260410E+00
4.105330E+00	3.768160E+00	2.176830E+00
4.173820E+00	3.861320E+00	2.343110E+00
4.162650E+00	3.937050E+00	2.398740E+00
4.221900E+00	3.899690E+00	2.443270E+00
4.191600E+00	3.945680E+00	2.456650E+00
4.104660E+00	3.843480E+00	2.242190E+00
4.058490E+00	3.815750E+00	2.178370E+00
4.086190E+00	3.934920E+00	2.317650E+00
4.127710E+00	3.968370E+00	2.384410E+00
4.149070E+00	3.982920E+00	2.441490E+00
4.030230E+00	3.868620E+00	2.213540E+00
4.007100E+00	3.925040E+00	2.259860E+00
4.023490E+00	3.956130E+00	2.294120E+00
4.029700E+00	3.984240E+00	2.327780E+00
4.095970E+00	3.989410E+00	2.376460E+00
3.981350E+00	3.956770E+00	2.275000E+00
4.487860E+00	3.434460E+00	2.309270E+00
4.442740E+00	3.411760E+00	2.209380E+00
4.449940E+00	3.487740E+00	2.296010E+00
4.432900E+00	3.568880E+00	2.364020E+00
4.503800E+00	3.483180E+00	2.376360E+00
4.428220E+00	3.666210E+00	2.469500E+00
4.505360E+00	3.564860E+00	2.487460E+00
4.427330E+00	3.741740E+00	2.562600E+00
4.514200E+00	3.671060E+00	2.613430E+00
4.466560E+00	3.757100E+00	2.652480E+00
4.372540E+00	3.530250E+00	2.226910E+00
4.340620E+00	3.458430E+00	2.101390E+00
4.323550E+00	3.664410E+00	2.315110E+00
4.362540E+00	3.752090E+00	2.464130E+00
4.381780E+00	3.788960E+00	2.543880E+00
4.411110E+00	3.807570E+00	2.627280E+00
4.257190E+00	3.455390E+00	2.027760E+00
4.180630E+00	3.420090E+00	1.920160E+00
4.194410E+00	3.497920E+00	2.012060E+00
4.233090E+00	3.563540E+00	2.121590E+00
4.312880E+00	3.845990E+00	2.525510E+00
4.305580E+00	3.909800E+00	2.630510E+00
4.378240E+00	3.867630E+00	2.685830E+00
4.335600E+00	3.918660E+00	2.716770E+00
4.128040E+00	3.532030E+00	1.985080E+00
4.083530E+00	3.472190E+00	1.887220E+00
4.084980E+00	3.658190E+00	2.075940E+00
4.218500E+00	3.945150E+00	2.545050E+00
4.273490E+00	3.957970E+00	2.674420E+00
4.014250E+00	3.543040E+00	1.927980E+00
3.934720E+00	3.678200E+00	2.009990E+00
3.997990E+00	3.776540E+00	2.131670E+00
4.150360E+00	4.019070E+00	2.519590E+00
4.204280E+00	4.019300E+00	2.635830E+00
3.909110E+00	3.781860E+00	2.086180E+00
3.873960E+00	3.746210E+00	2.025500E+00
3.932650E+00	3.896030E+00	2.189410E+00
4.067900E+00	4.032140E+00	2.415630E+00
4.102880E+00	4.093460E+00	2.562260E+00
4.140040E+00	4.111220E+00	2.653400E+00
4.183380E+00	4.075110E+00	2.695850E+00
4.153660E+00	4.123400E+00	2.723860E+00
3.843850E+00	3.817620E+00	2.064680E+00
3.816950E+00	3.926130E+00	2.141790E+00
3.882610E+00	3.969320E+00	2.205230E+00
3.939080E+00	4.006520E+00	2.292770E+00
3.976600E+00	4.088170E+00	2.416840E+00
3.990720E+00	4.143110E+00	2.507960E+00
4.048310E+00	4.151650E+00	2.583770E+00
4.104540E+00	4.141060E+00	2.644050E+00
3.839740E+00	4.013360E+00	2.211480E+00
3.777670E+00	3.985720E+00	2.168950E+00
3.861600E+00	4.093670E+00	2.297810E+00
3.902360E+00	4.165490E+00	2.415980E+00
3.948490E+00	4.182200E+00	2.494850E+00
3.982380E+00	4.191110E+00	2.576390E+00
3.770480E+00	4.046340E+00	2.207110E+00
3.779500E+00	4.113090E+00	2.270690E+00
3.826480E+00	4.150100E+00	2.334460E+00
3.829330E+00	4.187600E+00	2.373850E+00
3.848100E+00	4.219020E+00	2.424330E+00
3.914330E+00	4.217880E+00	2.494530E+00
3.768140E+00	4.165670E+00	2.333930E+00
3.802840E+00	4.206150E+00	2.384190E+00
4.750830E+00	3.482760E+00	2.691880E+00
4.715100E+00	3.446680E+00	2.620200E+00
4.702400E+00	3.511960E+00	2.645990E+00
4.701190E+00	3.560340E+00	2.696260E+00
4.651990E+00	3.293900E+00	2.398280E+00
4.629260E+00	3.229020E+00	2.309240E+00
4.554980E+00	3.366900E+00	2.352310E+00
4.570570E+00	3.470490E+00	2.462180E+00
4.658530E+00	3.384960E+00	2.501190E+00
4.625060E+00	3.548850E+00	2.599470E+00
4.594320E+00	3.641410E+00	2.653270E+00
4.645090E+00	3.638630E+00	2.704640E+00
4.583810E+00	3.689610E+00	2.704600E+00
4.585460E+00	3.172580E+00	2.213150E+00
4.534140E+00	3.144970E+00	2.079750E+00
4.519380E+00	3.274150E+00	2.193650E+00
4.459820E+00	3.800740E+00	2.713110E+00
4.521180E+00	3.751370E+00	2.736750E+00
4.488610E+00	3.800960E+00	2.770970E+00
4.447730E+00	3.134350E+00	1.922850E+00
4.357150E+00	3.084880E+00	1.784180E+00
4.357850E+00	3.205580E+00	1.876510E+00
4.376230E+00	3.311170E+00	1.997060E+00
4.425160E+00	3.831580E+00	2.701110E+00
4.446260E+00	3.836840E+00	2.772470E+00
4.235230E+00	3.269130E+00	1.826320E+00
4.166480E+00	3.178940E+00	1.687310E+00
4.322760E+00	3.950940E+00	2.775240E+00
4.398610E+00	3.895290E+00	2.818500E+00
4.364160E+00	3.949240E+00	2.859060E+00
4.043860E+00	3.185010E+00	1.638360E+00
3.940020E+00	3.150780E+00	1.552850E+00
3.959600E+00	3.250810E+00	1.645410E+00
4.017950E+00	3.362470E+00	1.757140E+00
4.263020E+00	3.999170E+00	2.738150E+00
4.312210E+00	3.989120E+00	2.832010E+00
3.874920E+00	3.297780E+00	1.626590E+00
3.833000E+00	3.239120E+00	1.535910E+00
3.828820E+00	3.437650E+00	1.708050E+00
3.881330E+00	3.550660E+00	1.862960E+00
4.225860E+00	4.035310E+00	2.714390E+00
4.249410E+00	4.040480E+00	2.793190E+00
3.759830E+00	3.323030E+00	1.583470E+00
3.685640E+00	3.480450E+00	1.694820E+00
3.773660E+00	3.556160E+00	1.797350E+00
3.806890E+00	3.694130E+00	1.942960E+00
4.175340E+00	4.120590E+00	2.783770E+00
4.199880E+00	4.094340E+00	2.798040E+00
4.187240E+00	4.120340E+00	2.817660E+00
3.696230E+00	3.617740E+00	1.809880E+00
3.630990E+00	3.568130E+00	1.741910E+00
3.689360E+00	3.731850E+00	1.923220E+00
3.748030E+00	3.825190E+00	2.027910E+00
4.051920E+00	4.180370E+00	2.641890E+00
4.108070E+00	4.168610E+00	2.716740E+00
4.159390E+00	4.140470E+00	2.792760E+00
3.616340E+00	3.663950E+00	1.797420E+00
3.616460E+00	3.763400E+00	1.911640E+00
3.671990E+00	3.836100E+00	1.984210E+00
3.703570E+00	3.956640E+00	2.112740E+00
4.016410E+00	4.205080E+00	2.640180E+00
4.041110E+00	4.214580E+00	2.707090E+00
3.608800E+00	3.873560E+00	1.977190E+00
3.618870E+00	3.975340E+00	2.075240E+00
3.653580E+00	4.025870E+00	2.136900E+00
3.699870E+00	4.096430E+00	2.211230E+00
3.857540E+00	4.258260E+00	2.503250E+00
3.927820E+00	4.246660E+00	2.592380E+00
3.985540E+00	4.227130E+00	2.644650E+00
3.603980E+00	4.062880E+00	2.152130E+00
3.649040E+00	4.149450E+00	2.234060E+00
3.652300E+00	4.188260E+00	2.291830E+00
3.699390E+00	4.178980E+00	2.313390E+00
3.771160E+00	4.230680E+00	2.416030E+00
3.801090E+00	4.280210E+00	2.515710E+00
3.861330E+00	4.303210E+00	2.620150E+00
3.673320E+00	4.232830E+00	2.373280E+00
3.736080E+00	4.285290E+00	2.478490E+00
3.779630E+00	4.308710E+00	2.571890E+00
4.847980E+00	3.374790E+00	2.720980E+00
4.837170E+00	3.317190E+00	2.683250E+00
4.784390E+00	3.396290E+00	2.682280E+00
4.827880E+00	3.441090E+00	2.745500E+00
4.801540E+00	3.023250E+00	2.458340E+00
4.767420E+00	2.965290E+00	2.370930E+00
4.760110E+00	3.063800E+00	2.413830E+00
4.721040E+00	3.207910E+00	2.457280E+00
4.810640E+00	3.100550E+00	2.521990E+00
4.752980E+00	3.329660E+00	2.602490E+00
4.816450E+00	3.221110E+00	2.607980E+00
4.709990E+00	3.624630E+00	2.781410E+00
4.773410E+00	3.537360E+00	2.772230E+00
4.717520E+00	3.666350E+00	2.840560E+00
4.786130E+00	3.617660E+00	2.878330E+00
4.734140E+00	3.702470E+00	2.905170E+00
4.730170E+00	2.912140E+00	2.239730E+00
4.703990E+00	2.833970E+00	2.105080E+00
4.680040E+00	2.931500E+00	2.137090E+00
4.677920E+00	3.062680E+00	2.250790E+00
4.640110E+00	3.719060E+00	2.818230E+00
4.622130E+00	3.792310E+00	2.904180E+00
4.702290E+00	3.767230E+00	2.948000E+00
4.658380E+00	3.816570E+00	2.972140E+00
4.629360E+00	2.772670E+00	1.937110E+00
4.548140E+00	2.690410E+00	1.794640E+00
4.564410E+00	2.807410E+00	1.840770E+00
4.577740E+00	2.941160E+00	1.957330E+00
4.527220E+00	3.806490E+00	2.844790E+00
4.585280E+00	3.838740E+00	2.943180E+00
4.454000E+00	2.869520E+00	1.745760E+00
4.361550E+00	2.760050E+00	1.630940E+00
4.463770E+00	3.853030E+00	2.842700E+00
4.492390E+00	3.875190E+00	2.919940E+00
4.225240E+00	2.753730E+00	1.519600E+00
4.092650E+00	2.711030E+00	1.449940E+00
4.126600E+00	2.837560E+00	1.476860E+00
4.185040E+00	2.965500E+00	1.564320E+00
4.368890E+00	3.985070E+00	2.911270E+00
4.427600E+00	3.943470E+00	2.937560E+00
4.409400E+00	3.985150E+00	2.966620E+00
3.985820E+00	2.942830E+00	1.471790E+00
3.856690E+00	2.853960E+00	1.373340E+00
4.313930E+00	4.028510E+00	2.889140E+00
4.377350E+00	4.021250E+00	2.966210E+00
3.769810E+00	3.126280E+00	1.484140E+00
3.651100E+00	3.000200E+00	1.406290E+00
4.257180E+00	4.070370E+00	2.866080E+00
4.311020E+00	4.070780E+00	2.946580E+00
3.598820E+00	3.184270E+00	1.485720E+00
3.493360E+00	3.119600E+00	1.455820E+00
3.629710E+00	3.335570E+00	1.555710E+00
4.212240E+00	4.123680E+00	2.888540E+00
3.498310E+00	3.300030E+00	1.530020E+00
3.384760E+00	3.253690E+00	1.519760E+00
3.540970E+00	3.505840E+00	1.674270E+00
4.122820E+00	4.188890E+00	2.815740E+00
4.169330E+00	4.187190E+00	2.908350E+00
3.409650E+00	3.408290E+00	1.582720E+00
3.337980E+00	3.334600E+00	1.569060E+00
3.414390E+00	3.550380E+00	1.703630E+00
3.514700E+00	3.725380E+00	1.837050E+00
4.046740E+00	4.249350E+00	2.802030E+00
4.114770E+00	4.240160E+00	2.884300E+00
3.321790E+00	3.440020E+00	1.621230E+00
3.333120E+00	3.560960E+00	1.722170E+00
3.400950E+00	3.674340E+00	1.773490E+00
3.417210E+00	3.788850E+00	1.881530E+00
3.520740E+00	3.931970E+00	1.999530E+00
3.961350E+00	4.278290E+00	2.716500E+00
4.002730E+00	4.284080E+00	2.805800E+00
4.041090E+00	4.298550E+00	2.882770E+00
3.325470E+00	3.688040E+00	1.793720E+00
3.346600E+00	3.809040E+00	1.899390E+00
3.416290E+00	3.893880E+00	1.952500E+00
3.450620E+00	3.986920E+00	2.029380E+00
3.514460E+00	4.054220E+00	2.139780E+00
3.588490E+00	4.171650E+00	2.254130E+00
3.899920E+00	4.323210E+00	2.700990E+00
3.911520E+00	4.344950E+00	2.776120E+00
3.969780E+00	4.317720E+00	2.823450E+00
3.353520E+00	3.939900E+00	1.978850E+00
3.432690E+00	4.058090E+00	2.120220E+00
3.498290E+00	4.131480E+00	2.197060E+00
3.521830E+00	4.187780E+00	2.264740E+00
3.558540E+00	4.209980E+00	2.315220E+00
3.600900E+00	4.247330E+00	2.372560E+00
3.666830E+00	4.302050E+00	2.458350E+00
3.720360E+00	4.325640E+00	2.563550E+00
3.779620E+00	4.354580E+00	2.659650E+00
3.854610E+00	4.353610E+00	2.707800E+00
3.522200E+00	4.237700E+00	2.354520E+00
3.589680E+00	4.311870E+00	2.450910E+00
3.656110E+00	4.350510E+00	2.546360E+00
3.705530E+00	4.367510E+00	2.622490E+00
4.923820E+00	2.925770E+00	2.582150E+00
4.896470E+00	2.845890E+00	2.491760E+00
4.854810E+00	2.976200E+00	2.514550E+00
4.883520E+00	3.121130E+00	2.625760E+00
4.937320E+00	3.019880E+00	2.646280E+00
4.891550E+00	3.237690E+00	2.684750E+00
4.951260E+00	3.161500E+00	2.719730E+00
4.914470E+00	3.343990E+00	2.775710E+00
4.865560E+00	3.507730E+00	2.843430E+00
4.945040E+00	3.453190E+00	2.878160E+00
4.864060E+00	3.581890E+00	2.907050E+00
4.938930E+00	3.552870E+00	2.947280E+00
4.875020E+00	3.632710E+00	2.961060E+00
4.829760E+00	2.771620E+00	2.404000E+00
4.787690E+00	2.698630E+00	2.303090E+00
4.792640E+00	2.822770E+00	2.319910E+00
4.756200E+00	3.733470E+00	2.967390E+00
4.821080E+00	3.698150E+00	2.995500E+00
4.772200E+00	3.756720E+00	3.031890E+00
4.756850E+00	2.617340E+00	2.178650E+00
4.712760E+00	2.539320E+00	2.044430E+00
4.715370E+00	2.670310E+00	2.059260E+00
4.642250E+00	3.851900E+00	3.022410E+00
4.725300E+00	3.812030E+00	3.060930E+00
4.686080E+00	3.861970E+00	3.093420E+00
4.624620E+00	2.467560E+00	1.923870E+00
4.522380E+00	2.412080E+00	1.784830E+00
4.599190E+00	2.538690E+00	1.852250E+00
4.570450E+00	3.877810E+00	2.997850E+00
4.615010E+00	3.896410E+00	3.078480E+00
4.362350E+00	2.577710E+00	1.611240E+00
4.307880E+00	2.414670E+00	1.599340E+00
4.514980E+00	3.922280E+00	3.026450E+00
4.514800E+00	3.958270E+00	3.070620E+00
4.568850E+00	3.948490E+00	3.104450E+00
4.530860E+00	3.986160E+00	3.104710E+00
4.196490E+00	2.372540E+00	1.518880E+00
4.044720E+00	2.440730E+00	1.450360E+00
4.153830E+00	2.509010E+00	1.480890E+00
4.456300E+00	3.993160E+00	3.040860E+00
4.452420E+00	4.060610E+00	3.095700E+00
4.518500E+00	4.036530E+00	3.125350E+00
4.501450E+00	4.076090E+00	3.137840E+00
3.951620E+00	2.613450E+00	1.368260E+00
3.862380E+00	2.454580E+00	1.324790E+00
4.384380E+00	4.060060E+00	3.030900E+00
4.394790E+00	4.104120E+00	3.091280E+00
4.466800E+00	4.107260E+00	3.143300E+00
3.739870E+00	2.745350E+00	1.331980E+00
3.601500E+00	2.675840E+00	1.337690E+00
4.306750E+00	4.117860E+00	3.029570E+00
4.357630E+00	4.133630E+00	3.093710E+00
4.405650E+00	4.160230E+00	3.151740E+00
3.527850E+00	2.914620E+00	1.394460E+00
3.398480E+00	2.850620E+00	1.406200E+00
4.219390E+00	4.163970E+00	2.987360E+00
4.265240E+00	4.164060E+00	3.060790E+00
4.323580E+00	4.160120E+00	3.105460E+00
3.366930E+00	3.075060E+00	1.450210E+00
3.250840E+00	3.014430E+00	1.485130E+00
4.169820E+00	4.225090E+00	2.965740E+00
4.216520E+00	4.206730E+00	3.048780E+00
3.264780E+00	3.254320E+00	1.560280E+00
3.159430E+00	3.142090E+00	1.571350E+00
4.115890E+00	4.283070E+00	2.950140E+00
4.167630E+00	4.266790E+00	3.031580E+00
3.163650E+00	3.286310E+00	1.601130E+00
3.118500E+00	3.222520E+00	1.606070E+00
3.227280E+00	3.481880E+00	1.706200E+00
4.074110E+00	4.316000E+00	2.949740E+00
4.108410E+00	4.329500E+00	3.025150E+00
3.118660E+00	3.326530E+00	1.660460E+00
3.137520E+00	3.474600E+00	1.746280E+00
3.178330E+00	3.575580E+00	1.783230E+00
3.237400E+00	3.741620E+00	1.871190E+00
3.940480E+00	4.353820E+00	2.841440E+00
3.975650E+00	4.365750E+00	2.906460E+00
4.037820E+00	4.346720E+00	2.959780E+00
3.127260E+00	3.600990E+00	1.818660E+00
3.146270E+00	3.748440E+00	1.909300E+00
3.191860E+00	3.826270E+00	1.945510E+00
3.248060E+00	3.928610E+00	1.983910E+00
3.340090E+00	4.050830E+00	2.108830E+00
3.435480E+00	4.172910E+00	2.218940E+00
3.816450E+00	4.378150E+00	2.723980E+00
3.842880E+00	4.398420E+00	2.786340E+00
3.910730E+00	4.392460E+00	2.854550E+00
3.141180E+00	3.884500E+00	1.981210E+00
3.234430E+00	4.032940E+00	2.095790E+00
3.323140E+00	4.147830E+00	2.194480E+00
3.383960E+00	4.211580E+00	2.274210E+00
3.390230E+00	4.240550E+00	2.332440E+00
3.441950E+00	4.242850E+00	2.341600E+00
3.498470E+00	4.313640E+00	2.438650E+00
3.576260E+00	4.376520E+00	2.555400E+00
3.657850E+00	4.393020E+00	2.615270E+00
3.709070E+00	4.420090E+00	2.688330E+00
3.781770E+00	4.401250E+00	2.739200E+00
3.409560E+00	4.284300E+00	2.392350E+00
3.443460E+00	4.346450E+00	2.459010E+00
3.496990E+00	4.371370E+00	2.510360E+00
3.515280E+00	4.402980E+00	2.568410E+00
3.554830E+00	4.436230E+00	2.624410E+00
3.628070E+00	4.431420E+00	2.642020E+00
3.451990E+00	4.397720E+00	2.535430E+00
3.499520E+00	4.428090E+00	2.594640E+00
5.021970E+00	3.009880E+00	2.809480E+00
5.016160E+00	2.944540E+00	2.766550E+00
5.000750E+00	3.045050E+00	2.751930E+00
4.991230E+00	3.208390E+00	2.821730E+00
5.034380E+00	3.093210E+00	2.850530E+00
4.988950E+00	3.353150E+00	2.889550E+00
5.038790E+00	3.236340E+00	2.918860E+00
4.995520E+00	3.463070E+00	2.946360E+00
5.055810E+00	3.372030E+00	2.993470E+00
4.995550E+00	3.519220E+00	2.983390E+00
5.026580E+00	3.480780E+00	3.006700E+00
5.000970E+00	3.553820E+00	3.047840E+00
4.929860E+00	2.758830E+00	2.576510E+00
4.899310E+00	2.662070E+00	2.487850E+00
4.871100E+00	2.742560E+00	2.470170E+00
4.969240E+00	2.873520E+00	2.640700E+00
4.888330E+00	3.668190E+00	3.017030E+00
4.936020E+00	3.628760E+00	3.034770E+00
4.905600E+00	3.688530E+00	3.080400E+00
4.830900E+00	2.588810E+00	2.403980E+00
4.767460E+00	2.515060E+00	2.303880E+00
4.793210E+00	2.598220E+00	2.294330E+00
4.785410E+00	3.781500E+00	3.091720E+00
4.848090E+00	3.751000E+00	3.121920E+00
4.801170E+00	3.809290E+00	3.145650E+00
4.726640E+00	2.415460E+00	2.169870E+00
4.679050E+00	2.327060E+00	2.057170E+00
4.696120E+00	2.425360E+00	2.036960E+00
4.688270E+00	3.895860E+00	3.139030E+00
4.761300E+00	3.862920E+00	3.172730E+00
4.726720E+00	3.916960E+00	3.204360E+00
4.563340E+00	2.244250E+00	1.964200E+00
4.465820E+00	2.207710E+00	1.818650E+00
4.554060E+00	2.306400E+00	1.877270E+00
4.655640E+00	3.945940E+00	3.159560E+00
4.668240E+00	3.983660E+00	3.199780E+00
4.713940E+00	3.960190E+00	3.241850E+00
4.686550E+00	4.005910E+00	3.245000E+00
4.347660E+00	2.286950E+00	1.670150E+00
4.303490E+00	2.136120E+00	1.700990E+00
4.612710E+00	4.015710E+00	3.176880E+00
4.631730E+00	4.070690E+00	3.221830E+00
4.676380E+00	4.050210E+00	3.270200E+00
4.652900E+00	4.099050E+00	3.270390E+00
4.105570E+00	2.279610E+00	1.516590E+00
4.567840E+00	4.099930E+00	3.197520E+00
4.568920E+00	4.171430E+00	3.252250E+00
4.640410E+00	4.146130E+00	3.297590E+00
4.619370E+00	4.193580E+00	3.309280E+00
3.909210E+00	2.255030E+00	1.419560E+00
3.773170E+00	2.295390E+00	1.381860E+00
3.814850E+00	2.356910E+00	1.352760E+00
4.492470E+00	4.154270E+00	3.196470E+00
4.507410E+00	4.203300E+00	3.248340E+00
4.569020E+00	4.220630E+00	3.300250E+00
3.685830E+00	2.449110E+00	1.342420E+00
3.595300E+00	2.335570E+00	1.383280E+00
4.455380E+00	4.194440E+00	3.208430E+00
4.462610E+00	4.225570E+00	3.251650E+00
4.502840E+00	4.254800E+00	3.317510E+00
3.476800E+00	2.613160E+00	1.380390E+00
3.344860E+00	2.568880E+00	1.437810E+00
4.272470E+00	4.203240E+00	3.118500E+00
4.343170E+00	4.210570E+00	3.174630E+00
4.411490E+00	4.224630E+00	3.227750E+00
4.443180E+00	4.251220E+00	3.288240E+00
3.278250E+00	2.796370E+00	1.452080E+00
3.157090E+00	2.752850E+00	1.490210E+00
4.218430E+00	4.253880E+00	3.110810E+00
4.275560E+00	4.259400E+00	3.206150E+00
3.142160E+00	2.959540E+00	1.524530E+00
3.056390E+00	2.912320E+00	1.589190E+00
4.168920E+00	4.305710E+00	3.091860E+00
4.206960E+00	4.306700E+00	3.162410E+00
3.069670E+00	3.133270E+00	1.625870E+00
3.003980E+00	3.015530E+00	1.622460E+00
4.140470E+00	4.338380E+00	3.087850E+00
4.163210E+00	4.341020E+00	3.128930E+00
2.981250E+00	3.132030E+00	1.686200E+00
2.949630E+00	3.281390E+00	1.772940E+00
3.055140E+00	3.372660E+00	1.766510E+00
4.008550E+00	4.381060E+00	2.971770E+00
4.044160E+00	4.392620E+00	3.037180E+00
4.119440E+00	4.371150E+00	3.102010E+00
2.982750E+00	3.438970E+00	1.830970E+00
2.938210E+00	3.377010E+00	1.839660E+00
3.041570E+00	3.650840E+00	1.907390E+00
3.861960E+00	4.453020E+00	2.875400E+00
3.937330E+00	4.442660E+00	2.936590E+00
3.987870E+00	4.412980E+00	2.983490E+00
2.935200E+00	3.501080E+00	1.882910E+00
2.953180E+00	3.652360E+00	1.955040E+00
2.990140E+00	3.744260E+00	1.978890E+00
3.030850E+00	3.869210E+00	2.013910E+00
3.124850E+00	4.013540E+00	2.088670E+00
3.217660E+00	4.129290E+00	2.187860E+00
3.317410E+00	4.227860E+00	2.307200E+00
3.761720E+00	4.468170E+00	2.821870E+00
3.828660E+00	4.490920E+00	2.896950E+00
3.885680E+00	4.519240E+00	2.974150E+00
2.938090E+00	3.780930E+00	2.015120E+00
2.962660E+00	3.922270E+00	2.069430E+00
3.038270E+00	3.995810E+00	2.103640E+00
3.105440E+00	4.100400E+00	2.179010E+00
3.188960E+00	4.202580E+00	2.258590E+00
3.256710E+00	4.258120E+00	2.368110E+00
3.354140E+00	4.330790E+00	2.443740E+00
3.624520E+00	4.498500E+00	2.725070E+00
3.692580E+00	4.521010E+00	2.817630E+00
3.725820E+00	4.554050E+00	2.887410E+00
3.799970E+00	4.529340E+00	2.923350E+00
2.983320E+00	4.046170E+00	2.175740E+00
3.079180E+00	4.177050E+00	2.251200E+00
3.163490E+00	4.247340E+00	2.350230E+00
3.248930E+00	4.316870E+00	2.441110E+00
3.307120E+00	4.375090E+00	2.499770E+00
3.317160E+00	4.411720E+00	2.551070E+00
3.376980E+00	4.410610E+00	2.547350E+00
3.479270E+00	4.467340E+00	2.636630E+00
3.523570E+00	4.534820E+00	2.726540E+00
3.570070E+00	4.574310E+00	2.805260E+00
3.649520E+00	4.561780E+00	2.832540E+00
3.350260E+00	4.470840E+00	2.619960E+00
3.438980E+00	4.546210E+00	2.698340E+00
3.492290E+00	4.579140E+00	2.767400E+00
5.124760E+00	3.212490E+00	3.034020E+00
5.120320E+00	3.162430E+00	3.011870E+00
5.098610E+00	3.245200E+00	2.997430E+00
5.103770E+00	3.320220E+00	3.031630E+00
5.126740E+00	3.271040E+00	3.058240E+00
5.103650E+00	3.369190E+00	3.095630E+00
5.004570E+00	2.720260E+00	2.738230E+00
4.970900E+00	2.648440E+00	2.667090E+00
4.962070E+00	2.743870E+00	2.660290E+00
5.026050E+00	2.858490E+00	2.743110E+00
5.022660E+00	2.800390E+00	2.790250E+00
5.039640E+00	2.947770E+00	2.853730E+00
5.087260E+00	3.107550E+00	2.943670E+00
5.059420E+00	3.471220E+00	3.077260E+00
5.044640E+00	3.550370E+00	3.133220E+00
4.921170E+00	2.581920E+00	2.593200E+00
4.855350E+00	2.512690E+00	2.516830E+00
4.883900E+00	2.584890E+00	2.501640E+00
4.991140E+00	3.644170E+00	3.151920E+00
4.935580E+00	3.716240E+00	3.155660E+00
4.971630E+00	3.707310E+00	3.198310E+00
4.937230E+00	3.752170E+00	3.226290E+00
4.787540E+00	2.441940E+00	2.438540E+00
4.740400E+00	2.356610E+00	2.345860E+00
4.759360E+00	2.430230E+00	2.317380E+00
4.824450E+00	3.836680E+00	3.201710E+00
4.867800E+00	3.806350E+00	3.213530E+00
4.845550E+00	3.851290E+00	3.275150E+00
4.680650E+00	2.242230E+00	2.235800E+00
4.612860E+00	2.191550E+00	2.130990E+00
4.656640E+00	2.260520E+00	2.124730E+00
4.750310E+00	3.929090E+00	3.260680E+00
4.785300E+00	3.899720E+00	3.271450E+00
4.774910E+00	3.943670E+00	3.330720E+00
4.508990E+00	2.132340E+00	1.958880E+00
4.707340E+00	4.022580E+00	3.295120E+00
4.733270E+00	3.993370E+00	3.315380E+00
4.736830E+00	4.043530E+00	3.362440E+00
4.324290E+00	2.062310E+00	1.786960E+00
4.197750E+00	2.008370E+00	1.731490E+00
4.233290E+00	2.070000E+00	1.696710E+00
4.677360E+00	4.120290E+00	3.321280E+00
4.700830E+00	4.090870E+00	3.342560E+00
4.705480E+00	4.143010E+00	3.387820E+00
4.082890E+00	2.115020E+00	1.596290E+00
3.997730E+00	2.007750E+00	1.599160E+00
4.628650E+00	4.231540E+00	3.355150E+00
4.668830E+00	4.191140E+00	3.369850E+00
4.675950E+00	4.235130E+00	3.415400E+00
3.842960E+00	2.128810E+00	1.456350E+00
4.578550E+00	4.268020E+00	3.355600E+00
4.640340E+00	4.279910E+00	3.412460E+00
3.667820E+00	2.139280E+00	1.445340E+00
3.537130E+00	2.122150E+00	1.467910E+00
3.557950E+00	2.219400E+00	1.412470E+00
4.542370E+00	4.291440E+00	3.364490E+00
4.579180E+00	4.325400E+00	3.427160E+00
3.419020E+00	2.350280E+00	1.441170E+00
3.298180E+00	2.323060E+00	1.524320E+00
4.351600E+00	4.257890E+00	3.266350E+00
4.405880E+00	4.263050E+00	3.297110E+00
4.447930E+00	4.301700E+00	3.366790E+00
4.510010E+00	4.313140E+00	3.390380E+00
3.212470E+00	2.542480E+00	1.496210E+00
3.104750E+00	2.522420E+00	1.581510E+00
4.308050E+00	4.274340E+00	3.277850E+00
4.331480E+00	4.301630E+00	3.338620E+00
4.385000E+00	4.296820E+00	3.348270E+00
3.062460E+00	2.725740E+00	1.576390E+00
2.964550E+00	2.699440E+00	1.628160E+00
4.233360E+00	4.316640E+00	3.235840E+00
4.277180E+00	4.302590E+00	3.292490E+00
2.950000E+00	2.910930E+00	1.638020E+00
2.903710E+00	2.804070E+00	1.663080E+00
4.174680E+00	4.381420E+00	3.197090E+00
2.864650E+00	2.913450E+00	1.712970E+00
2.825680E+00	3.069590E+00	1.811580E+00
2.902770E+00	3.096980E+00	1.738820E+00
4.083040E+00	4.441500E+00	3.130530E+00
4.137830E+00	4.475930E+00	3.228290E+00
2.872250E+00	3.300030E+00	1.848560E+00
2.783570E+00	3.217870E+00	1.884430E+00
3.987000E+00	4.482210E+00	3.059390E+00
4.040930E+00	4.490410E+00	3.125050E+00
4.073560E+00	4.499560E+00	3.170230E+00
2.814870E+00	3.356010E+00	1.932740E+00
2.770000E+00	3.306210E+00	1.939880E+00
2.856630E+00	3.569140E+00	1.976670E+00
3.930070E+00	4.542990E+00	3.053860E+00
3.959990E+00	4.577480E+00	3.123860E+00
4.025290E+00	4.531210E+00	3.147340E+00
2.768300E+00	3.425020E+00	1.984300E+00
2.773330E+00	3.572240E+00	2.034650E+00
2.811950E+00	3.685410E+00	2.055000E+00
2.854960E+00	3.861560E+00	2.097380E+00
3.770040E+00	4.569000E+00	2.949870E+00
3.814860E+00	4.593830E+00	3.023520E+00
3.891180E+00	4.585960E+00	3.070380E+00
2.759510E+00	3.716720E+00	2.098940E+00
2.766290E+00	3.861940E+00	2.143170E+00
2.804850E+00	3.948680E+00	2.162190E+00
2.858120E+00	4.072730E+00	2.231630E+00
2.984730E+00	4.158930E+00	2.265760E+00
3.060550E+00	4.231620E+00	2.350140E+00
3.152350E+00	4.307740E+00	2.438150E+00
3.237500E+00	4.397530E+00	2.533830E+00
3.616910E+00	4.597300E+00	2.853030E+00
3.654040E+00	4.624690E+00	2.901790E+00
3.734130E+00	4.615220E+00	2.969450E+00
2.754450E+00	3.967170E+00	2.197120E+00
2.775770E+00	4.060050E+00	2.257500E+00
2.808740E+00	4.108260E+00	2.277410E+00
2.826800E+00	4.155880E+00	2.319040E+00
2.936990E+00	4.210650E+00	2.349010E+00
3.050800E+00	4.294900E+00	2.444110E+00
3.134640E+00	4.360230E+00	2.503990E+00
3.160670E+00	4.410460E+00	2.559720E+00
3.204910E+00	4.439770E+00	2.586980E+00
3.255540E+00	4.482370E+00	2.629220E+00
3.330470E+00	4.577280E+00	2.711520E+00
3.431960E+00	4.602860E+00	2.758040E+00
3.489030E+00	4.637650E+00	2.832360E+00
3.581340E+00	4.628490E+00	2.868460E+00
2.768070E+00	4.106830E+00	2.300900E+00
3.162770E+00	4.475050E+00	2.622960E+00
3.235180E+00	4.544000E+00	2.678100E+00
3.252560E+00	4.595690E+00	2.715620E+00
3.285050E+00	4.619700E+00	2.737950E+00
3.309320E+00	4.651560E+00	2.777250E+00
3.391970E+00	4.645320E+00	2.789240E+00
3.245310E+00	4.632700E+00	2.745940E+00
5.134630E+00	3.077860E+00	3.061490E+00
5.113760E+00	3.026770E+00	3.047190E+00
5.124090E+00	3.086820E+00	3.016070E+00
5.136730E+00	3.158970E+00	3.077020E+00
5.152490E+00	3.277540E+00	3.132580E+00
5.153760E+00	3.368020E+00	3.173020E+00
4.986040E+00	2.595380E+00	2.762950E+00
4.935670E+00	2.524000E+00	2.705880E+00
4.940170E+00	2.574750E+00	2.663950E+00
5.021620E+00	2.683390E+00	2.795660E+00
5.062140E+00	2.830030E+00	2.895400E+00
5.091800E+00	2.970530E+00	2.976010E+00
5.114530E+00	3.480250E+00	3.191200E+00
5.063090E+00	3.574420E+00	3.195090E+00
5.092710E+00	3.555900E+00	3.234210E+00
5.056060E+00	3.613650E+00	3.263640E+00
4.880030E+00	2.456860E+00	2.642200E+00
4.809670E+00	2.401860E+00	2.593570E+00
4.838020E+00	2.448370E+00	2.545970E+00
4.999410E+00	3.692570E+00	3.253860E+00
4.977820E+00	3.743710E+00	3.327170E+00
4.748260E+00	2.319360E+00	2.528190E+00
4.704360E+00	2.253270E+00	2.424260E+00
4.728730E+00	2.315990E+00	2.419650E+00
4.914310E+00	3.800170E+00	3.308270E+00
4.898890E+00	3.844560E+00	3.362420E+00
4.632700E+00	2.160470E+00	2.242280E+00
4.854080E+00	3.900300E+00	3.378360E+00
4.829870E+00	3.954880E+00	3.408740E+00
4.504230E+00	2.054670E+00	2.041100E+00
4.399360E+00	1.976400E+00	1.985910E+00
4.369810E+00	2.017460E+00	1.880050E+00
4.801530E+00	4.001220E+00	3.418890E+00
4.791070E+00	4.054980E+00	3.450730E+00
4.310410E+00	1.922310E+00	1.936030E+00
4.185260E+00	1.866310E+00	1.860810E+00
4.266420E+00	1.934800E+00	1.843130E+00
4.761890E+00	4.099850E+00	3.450740E+00
4.746480E+00	4.147370E+00	3.478670E+00
4.069170E+00	1.918090E+00	1.712950E+00
3.935580E+00	1.827210E+00	1.688830E+00
4.719510E+00	4.195060E+00	3.476150E+00
4.687780E+00	4.263980E+00	3.490760E+00
3.809660E+00	1.963140E+00	1.558610E+00
3.748440E+00	1.866600E+00	1.628820E+00
4.646150E+00	4.323940E+00	3.483210E+00
4.679390E+00	4.306240E+00	3.532230E+00
4.662690E+00	4.334750E+00	3.537570E+00
3.652400E+00	1.856210E+00	1.619190E+00
3.512280E+00	1.888970E+00	1.624700E+00
3.611920E+00	1.939070E+00	1.559250E+00
4.609030E+00	4.354120E+00	3.484690E+00
4.630240E+00	4.369610E+00	3.553790E+00
3.393900E+00	2.098160E+00	1.566430E+00
3.260960E+00	2.073150E+00	1.632030E+00
4.482990E+00	4.338410E+00	3.419710E+00
4.512000E+00	4.367540E+00	3.485730E+00
4.571510E+00	4.374800E+00	3.512260E+00
3.172650E+00	2.300780E+00	1.600850E+00
3.061060E+00	2.283120E+00	1.676310E+00
4.369290E+00	4.324370E+00	3.385820E+00
4.405720E+00	4.356670E+00	3.441670E+00
4.459170E+00	4.361880E+00	3.461420E+00
2.997640E+00	2.507380E+00	1.650510E+00
2.900970E+00	2.481650E+00	1.717620E+00
4.235720E+00	4.361020E+00	3.301370E+00
4.290970E+00	4.349070E+00	3.367370E+00
4.346330E+00	4.353820E+00	3.417260E+00
2.861800E+00	2.715710E+00	1.705590E+00
2.800770E+00	2.629880E+00	1.794090E+00
4.195660E+00	4.431380E+00	3.292980E+00
4.249180E+00	4.425010E+00	3.386480E+00
2.775550E+00	2.769620E+00	1.791720E+00
2.711130E+00	2.744780E+00	1.838350E+00
2.792960E+00	2.894520E+00	1.787110E+00
4.172590E+00	4.476090E+00	3.291110E+00
4.197410E+00	4.474370E+00	3.335470E+00
2.717800E+00	2.867860E+00	1.841410E+00
2.676170E+00	2.827380E+00	1.876860E+00
2.727940E+00	3.044470E+00	1.877510E+00
4.080770E+00	4.544370E+00	3.238780E+00
4.153070E+00	4.513190E+00	3.305890E+00
2.647020E+00	2.928640E+00	1.903310E+00
2.623650E+00	3.120730E+00	1.972680E+00
2.708370E+00	3.263970E+00	1.955750E+00
4.015030E+00	4.583880E+00	3.198340E+00
4.043280E+00	4.617140E+00	3.293400E+00
2.634820E+00	3.283700E+00	2.021820E+00
2.591450E+00	3.227290E+00	2.032200E+00
2.672900E+00	3.498610E+00	2.060200E+00
3.858280E+00	4.626030E+00	3.094430E+00
3.904840E+00	4.660860E+00	3.167760E+00
3.975730E+00	4.640250E+00	3.221320E+00
2.592820E+00	3.344660E+00	2.088850E+00
2.586960E+00	3.500690E+00	2.116620E+00
2.623920E+00	3.603740E+00	2.132290E+00
2.666680E+00	3.789850E+00	2.167730E+00
3.675910E+00	4.691030E+00	2.995760E+00
3.752730E+00	4.676600E+00	3.061970E+00
3.825170E+00	4.671920E+00	3.122090E+00
2.574840E+00	3.637970E+00	2.174140E+00
2.583560E+00	3.794140E+00	2.218000E+00
2.621560E+00	3.883700E+00	2.224410E+00
2.679510E+00	4.010340E+00	2.267390E+00
2.848900E+00	4.223220E+00	2.386660E+00
2.939990E+00	4.287950E+00	2.455270E+00
3.055070E+00	4.380720E+00	2.551610E+00
3.558570E+00	4.711590E+00	2.938250E+00
3.633320E+00	4.736860E+00	3.020360E+00
3.690160E+00	4.759680E+00	3.093310E+00
2.575170E+00	3.907730E+00	2.264090E+00
2.600590E+00	4.023890E+00	2.319750E+00
2.655340E+00	4.085110E+00	2.340360E+00
2.738090E+00	4.158660E+00	2.367350E+00
2.820740E+00	4.266430E+00	2.455200E+00
2.916930E+00	4.342450E+00	2.541740E+00
2.980090E+00	4.412840E+00	2.604530E+00
3.063710E+00	4.477700E+00	2.644110E+00
3.160640E+00	4.581720E+00	2.710390E+00
3.384250E+00	4.726880E+00	2.864020E+00
3.466460E+00	4.764940E+00	2.929780E+00
3.491380E+00	4.798630E+00	2.990570E+00
3.589220E+00	4.780250E+00	3.046040E+00
2.611050E+00	4.120350E+00	2.392580E+00
2.701400E+00	4.236140E+00	2.461720E+00
2.800540E+00	4.317260E+00	2.546890E+00
2.887380E+00	4.399460E+00	2.613990E+00
2.968740E+00	4.479840E+00	2.661650E+00
3.048310E+00	4.542690E+00	2.702410E+00
3.077150E+00	4.605820E+00	2.745430E+00
3.133100E+00	4.643720E+00	2.761710E+00
3.218890E+00	4.686450E+00	2.797180E+00
3.267190E+00	4.763790E+00	2.866170E+00
3.318140E+00	4.804500E+00	2.920850E+00
3.412080E+00	4.797790E+00	2.941340E+00
3.087540E+00	4.680610E+00	2.801480E+00
3.181140E+00	4.765510E+00	2.858910E+00
3.242450E+00	4.800570E+00	2.893210E+00
5.106270E+00	2.701590E+00	2.998750E+00
5.084470E+00	2.651390E+00	2.962870E+00
5.080720E+00	2.721950E+00	2.936510E+00
5.111910E+00	2.855570E+00	2.995970E+00
5.108160E+00	2.772930E+00	3.038360E+00
5.118120E+00	2.951840E+00	3.047270E+00
5.134600E+00	2.884000E+00	3.083900E+00
5.131490E+00	3.028220E+00	3.118000E+00
5.181890E+00	3.152910E+00	3.172760E+00
5.197500E+00	3.283600E+00	3.223860E+00
5.178560E+00	3.389890E+00	3.231670E+00
5.210090E+00	3.348650E+00	3.281640E+00
5.176130E+00	3.440130E+00	3.302640E+00
4.960100E+00	2.493310E+00	2.822930E+00
4.921010E+00	2.420860E+00	2.784860E+00
4.917500E+00	2.461050E+00	2.724710E+00
4.999140E+00	2.587540E+00	2.853790E+00
5.115290E+00	3.538490E+00	3.288770E+00
5.085410E+00	3.603560E+00	3.362560E+00
4.839600E+00	2.364220E+00	2.752850E+00
4.775390E+00	2.329160E+00	2.687260E+00
4.803380E+00	2.372030E+00	2.665070E+00
5.032940E+00	3.676610E+00	3.342160E+00
5.015150E+00	3.730930E+00	3.396580E+00
4.718610E+00	2.237440E+00	2.529010E+00
4.967500E+00	3.804660E+00	3.418450E+00
4.921470E+00	3.864260E+00	3.418730E+00
4.949230E+00	3.855080E+00	3.456490E+00
4.927960E+00	3.896690E+00	3.479460E+00
4.602450E+00	2.121380E+00	2.337310E+00
4.535910E+00	2.024840E+00	2.266640E+00
4.517080E+00	2.046000E+00	2.162770E+00
4.845330E+00	3.975520E+00	3.449020E+00
4.879210E+00	3.948790E+00	3.465040E+00
4.863680E+00	3.987070E+00	3.505660E+00
4.467200E+00	1.952870E+00	2.199910E+00
4.372720E+00	1.887020E+00	2.123030E+00
4.392320E+00	1.920440E+00	2.050480E+00
4.800620E+00	4.072330E+00	3.496920E+00
4.835280E+00	4.039280E+00	3.537360E+00
4.804790E+00	4.088460E+00	3.550710E+00
4.277440E+00	1.820030E+00	2.054970E+00
4.127640E+00	1.766280E+00	1.983360E+00
4.233150E+00	1.834520E+00	1.980720E+00
4.750400E+00	4.161140E+00	3.525830E+00
4.774550E+00	4.131310E+00	3.556800E+00
4.755060E+00	4.177790E+00	3.584290E+00
4.017340E+00	1.772130E+00	1.821760E+00
3.881220E+00	1.707310E+00	1.835460E+00
4.702170E+00	4.277250E+00	3.564950E+00
4.725090E+00	4.228840E+00	3.574280E+00
4.728360E+00	4.270960E+00	3.626520E+00
3.753140E+00	1.780200E+00	1.705440E+00
3.698730E+00	1.709150E+00	1.769160E+00
4.691690E+00	4.334230E+00	3.603440E+00
3.606990E+00	1.700910E+00	1.766960E+00
3.462180E+00	1.730310E+00	1.776550E+00
3.565310E+00	1.763220E+00	1.706040E+00
4.664620E+00	4.390080E+00	3.607700E+00
4.688270E+00	4.392320E+00	3.643250E+00
4.672110E+00	4.415750E+00	3.638540E+00
3.351920E+00	1.882570E+00	1.693090E+00
3.216410E+00	1.873930E+00	1.763290E+00
4.539400E+00	4.398820E+00	3.544850E+00
4.576560E+00	4.426100E+00	3.610000E+00
4.643910E+00	4.421290E+00	3.625360E+00
3.133350E+00	2.064830E+00	1.707050E+00
3.022320E+00	2.060300E+00	1.794690E+00
4.435460E+00	4.385340E+00	3.505920E+00
4.462480E+00	4.414320E+00	3.570100E+00
4.513800E+00	4.420760E+00	3.587850E+00
2.956370E+00	2.265920E+00	1.750970E+00
2.861300E+00	2.244130E+00	1.830270E+00
4.306920E+00	4.397000E+00	3.444670E+00
4.355100E+00	4.414820E+00	3.520800E+00
4.412390E+00	4.411350E+00	3.549690E+00
2.827490E+00	2.446640E+00	1.810100E+00
2.741230E+00	2.418120E+00	1.880000E+00
4.283310E+00	4.429500E+00	3.454980E+00
4.303900E+00	4.435760E+00	3.497300E+00
2.718500E+00	2.599530E+00	1.859490E+00
2.638870E+00	2.571970E+00	1.934080E+00
4.205900E+00	4.522480E+00	3.396940E+00
4.266190E+00	4.473140E+00	3.472200E+00
2.625670E+00	2.767010E+00	1.919380E+00
2.551880E+00	2.694010E+00	1.983680E+00
4.119980E+00	4.578740E+00	3.345040E+00
4.172010E+00	4.608780E+00	3.452410E+00
2.543530E+00	2.806590E+00	1.992020E+00
2.511360E+00	2.763980E+00	2.020840E+00
2.549610E+00	2.951290E+00	1.986250E+00
4.080740E+00	4.623430E+00	3.348380E+00
4.109410E+00	4.634290E+00	3.396550E+00
2.485950E+00	2.852020E+00	2.043440E+00
2.447750E+00	3.034040E+00	2.100500E+00
2.534050E+00	3.183090E+00	2.064560E+00
3.946590E+00	4.684050E+00	3.249110E+00
3.991670E+00	4.699530E+00	3.334980E+00
4.062230E+00	4.662910E+00	3.376330E+00
2.443990E+00	3.228020E+00	2.131650E+00
2.366570E+00	3.181190E+00	2.166580E+00
2.503490E+00	3.429820E+00	2.155260E+00
3.772760E+00	4.740690E+00	3.145410E+00
3.838720E+00	4.751250E+00	3.238410E+00
3.917550E+00	4.725400E+00	3.287630E+00
2.398600E+00	3.338750E+00	2.193210E+00
2.342660E+00	3.283570E+00	2.216180E+00
2.412990E+00	3.503370E+00	2.216640E+00
2.490540E+00	3.716890E+00	2.257200E+00
3.738430E+00	4.779980E+00	3.157220E+00
3.766800E+00	4.788730E+00	3.202710E+00
2.341690E+00	3.426080E+00	2.264070E+00
2.388870E+00	3.602340E+00	2.277050E+00
2.405470E+00	3.737770E+00	2.315310E+00
2.443920E+00	3.828000E+00	2.318150E+00
2.502150E+00	3.959050E+00	2.337910E+00
3.516990E+00	4.849120E+00	3.076400E+00
3.620660E+00	4.832880E+00	3.133250E+00
3.709210E+00	4.818890E+00	3.181600E+00
2.387550E+00	3.882590E+00	2.361860E+00
2.439370E+00	4.018840E+00	2.405500E+00
2.449250E+00	4.086020E+00	2.453380E+00
2.511420E+00	4.100420E+00	2.431540E+00
2.589970E+00	4.210420E+00	2.484850E+00
2.687710E+00	4.295440E+00	2.564030E+00
2.783810E+00	4.380240E+00	2.631550E+00
2.868840E+00	4.473500E+00	2.679350E+00
2.966130E+00	4.574720E+00	2.750160E+00
3.384720E+00	4.868750E+00	3.025860E+00
3.467710E+00	4.897520E+00	3.093820E+00
3.537380E+00	4.915540E+00	3.175040E+00
2.479790E+00	4.170630E+00	2.509380E+00
2.576840E+00	4.279040E+00	2.580390E+00
2.678200E+00	4.364890E+00	2.653410E+00
2.769280E+00	4.458890E+00	2.701500E+00
2.849990E+00	4.527940E+00	2.744260E+00
2.878480E+00	4.585940E+00	2.790610E+00
2.926380E+00	4.625180E+00	2.802640E+00
2.982400E+00	4.682460E+00	2.823320E+00
3.080960E+00	4.770480E+00	2.873340E+00
3.214220E+00	4.840560E+00	2.938770E+00
3.265140E+00	4.907830E+00	3.035270E+00
3.327410E+00	4.960420E+00	3.115600E+00
3.427740E+00	4.942760E+00	3.128620E+00
2.882580E+00	4.663010E+00	2.840930E+00
2.972690E+00	4.765510E+00	2.884810E+00
3.075440E+00	4.842650E+00	2.948690E+00
3.166080E+00	4.910380E+00	3.017250E+00
3.229970E+00	4.960000E+00	3.080700E+00
5.018940E+00	2.486230E+00	3.004690E+00
4.977790E+00	2.434670E+00	2.949310E+00
4.989120E+00	2.498240E+00	2.913570E+00
5.059490E+00	2.592500E+00	2.966240E+00
5.063970E+00	2.558860E+00	3.034350E+00
5.113310E+00	2.666530E+00	3.055920E+00
5.132090E+00	2.793380E+00	3.130780E+00
5.174470E+00	2.904260E+00	3.174960E+00
5.184680E+00	3.030250E+00	3.226760E+00
5.223320E+00	3.144140E+00	3.268500E+00
5.228930E+00	3.253390E+00	3.315710E+00
5.233110E+00	3.347150E+00	3.351690E+00
5.214420E+00	3.432870E+00	3.402560E+00
4.940680E+00	2.383540E+00	2.941860E+00
4.877150E+00	2.356500E+00	2.879320E+00
4.912230E+00	2.390260E+00	2.854180E+00
5.151640E+00	3.524360E+00	3.377200E+00
5.129410E+00	3.591460E+00	3.449820E+00
4.784160E+00	2.315820E+00	2.780410E+00
5.067170E+00	3.674080E+00	3.434050E+00
5.027950E+00	3.739560E+00	3.457600E+00
5.062070E+00	3.706180E+00	3.505470E+00
5.024710E+00	3.771510E+00	3.530160E+00
4.698120E+00	2.198930E+00	2.615760E+00
4.630710E+00	2.113430E+00	2.553740E+00
4.623800E+00	2.115640E+00	2.447950E+00
4.973950E+00	3.843010E+00	3.508780E+00
4.964930E+00	3.884860E+00	3.558050E+00
4.580660E+00	2.045710E+00	2.499450E+00
4.512770E+00	1.961520E+00	2.413280E+00
4.520820E+00	1.996230E+00	2.344240E+00
4.929630E+00	3.948220E+00	3.579110E+00
4.887640E+00	4.001030E+00	3.581440E+00
4.923630E+00	3.998520E+00	3.626230E+00
4.902080E+00	4.039520E+00	3.647000E+00
4.424730E+00	1.878190E+00	2.314510E+00
4.339240E+00	1.800630E+00	2.239870E+00
4.351830E+00	1.839770E+00	2.176100E+00
4.816280E+00	4.116150E+00	3.618120E+00
4.851150E+00	4.084130E+00	3.627610E+00
4.849470E+00	4.122870E+00	3.678840E+00
4.224430E+00	1.745780E+00	2.182890E+00
4.066820E+00	1.679260E+00	2.098840E+00
4.177140E+00	1.752150E+00	2.100930E+00
4.806160E+00	4.156970E+00	3.663520E+00
3.967420E+00	1.671860E+00	1.953730E+00
3.862570E+00	1.636000E+00	1.986570E+00
4.773380E+00	4.223720E+00	3.688400E+00
4.747380E+00	4.301310E+00	3.703030E+00
3.725300E+00	1.610480E+00	1.957160E+00
3.600130E+00	1.589910E+00	1.972580E+00
3.632820E+00	1.618330E+00	1.908130E+00
3.704580E+00	1.649920E+00	1.857440E+00
4.719500E+00	4.368200E+00	3.689970E+00
4.752450E+00	4.340630E+00	3.763640E+00
4.730350E+00	4.389790E+00	3.753440E+00
3.511720E+00	1.651540E+00	1.877910E+00
3.371030E+00	1.638750E+00	1.933120E+00
4.686440E+00	4.433700E+00	3.703450E+00
3.295340E+00	1.731690E+00	1.834760E+00
3.159600E+00	1.734640E+00	1.911470E+00
4.631050E+00	4.461160E+00	3.675490E+00
4.641410E+00	4.492430E+00	3.763320E+00
3.090180E+00	1.881180E+00	1.846060E+00
2.972010E+00	1.881230E+00	1.923190E+00
4.494790E+00	4.450550E+00	3.629390E+00
4.526320E+00	4.479430E+00	3.693100E+00
4.585220E+00	4.485820E+00	3.717130E+00
2.910910E+00	2.049570E+00	1.865830E+00
2.814880E+00	2.040320E+00	1.952760E+00
4.392500E+00	4.443770E+00	3.589740E+00
4.429950E+00	4.481140E+00	3.652090E+00
4.478300E+00	4.479730E+00	3.673360E+00
2.774510E+00	2.227430E+00	1.910620E+00
2.677920E+00	2.207090E+00	1.986940E+00
4.305130E+00	4.487970E+00	3.565060E+00
4.369610E+00	4.483380E+00	3.623220E+00
2.656180E+00	2.392810E+00	1.956540E+00
2.585410E+00	2.371970E+00	2.054920E+00
4.238850E+00	4.553330E+00	3.514900E+00
4.280920E+00	4.574640E+00	3.623640E+00
2.562220E+00	2.541860E+00	2.012790E+00
2.489540E+00	2.518210E+00	2.091030E+00
4.206210E+00	4.604270E+00	3.519460E+00
4.228430E+00	4.606520E+00	3.572430E+00
2.474490E+00	2.697790E+00	2.062930E+00
2.437680E+00	2.615320E+00	2.121150E+00
4.112430E+00	4.690970E+00	3.493410E+00
4.186150E+00	4.643720E+00	3.547270E+00
2.385780E+00	2.707620E+00	2.139510E+00
2.321370E+00	2.849090E+00	2.182850E+00
2.406800E+00	2.860140E+00	2.115050E+00
4.048220E+00	4.713210E+00	3.421740E+00
4.057430E+00	4.738530E+00	3.483470E+00
2.341830E+00	3.016740E+00	2.170460E+00
2.258880E+00	2.990820E+00	2.239490E+00
3.886010E+00	4.767140E+00	3.325830E+00
3.941140E+00	4.789320E+00	3.408080E+00
4.017260E+00	4.759780E+00	3.450710E+00
2.280060E+00	3.203290E+00	2.242730E+00
2.200490E+00	3.115750E+00	2.309990E+00
3.759630E+00	4.838520E+00	3.282940E+00
3.849790E+00	4.813990E+00	3.357500E+00
2.202900E+00	3.242000E+00	2.321280E+00
2.160340E+00	3.193510E+00	2.342030E+00
2.242270E+00	3.409570E+00	2.338440E+00
2.314600E+00	3.651400E+00	2.346070E+00
3.652940E+00	4.885530E+00	3.239330E+00
3.706790E+00	4.917690E+00	3.352590E+00
2.156710E+00	3.299120E+00	2.371860E+00
2.162440E+00	3.462210E+00	2.390070E+00
2.212130E+00	3.575430E+00	2.376660E+00
2.236150E+00	3.713780E+00	2.408460E+00
2.292300E+00	3.861080E+00	2.411310E+00
2.367600E+00	4.041080E+00	2.463390E+00
3.591550E+00	4.926570E+00	3.251570E+00
3.623820E+00	4.937380E+00	3.307250E+00
2.145690E+00	3.624300E+00	2.433070E+00
2.205330E+00	3.834880E+00	2.461250E+00
2.266340E+00	3.960740E+00	2.472720E+00
2.292030E+00	4.047840E+00	2.518290E+00
2.336820E+00	4.101500E+00	2.527850E+00
2.388520E+00	4.165640E+00	2.553300E+00
2.475100E+00	4.260220E+00	2.607540E+00
2.572710E+00	4.351070E+00	2.673140E+00
2.665930E+00	4.446290E+00	2.727250E+00
2.767580E+00	4.547950E+00	2.801790E+00
3.389470E+00	4.982050E+00	3.173390E+00
3.451710E+00	4.998580E+00	3.250280E+00
3.555260E+00	4.965000E+00	3.286940E+00
2.292730E+00	4.135400E+00	2.578000E+00
2.375170E+00	4.246290E+00	2.632930E+00
2.470680E+00	4.332480E+00	2.698360E+00
2.564170E+00	4.428720E+00	2.753160E+00
2.646800E+00	4.500840E+00	2.794070E+00
2.678890E+00	4.555620E+00	2.841040E+00
2.731000E+00	4.592500E+00	2.855490E+00
2.785080E+00	4.654810E+00	2.870660E+00
2.871720E+00	4.756090E+00	2.907480E+00
2.967760E+00	4.834910E+00	2.963410E+00
3.063060E+00	4.905070E+00	3.029950E+00
3.147880E+00	4.970600E+00	3.090630E+00
3.236450E+00	5.017340E+00	3.180160E+00
3.345810E+00	5.012950E+00	3.221700E+00
2.684320E+00	4.627510E+00	2.891120E+00
2.773340E+00	4.737820E+00	2.930260E+00
2.868200E+00	4.823990E+00	2.990010E+00
2.965900E+00	4.897140E+00	3.048230E+00
3.056470E+00	4.965460E+00	3.103640E+00
3.131010E+00	5.008930E+00	3.163630E+00
4.992240E+00	2.436900E+00	3.037580E+00
5.051950E+00	2.509730E+00	3.086210E+00
5.128040E+00	2.595940E+00	3.169030E+00
5.153670E+00	2.710690E+00	3.175780E+00
5.168740E+00	2.813900E+00	3.232650E+00
5.203550E+00	2.916060E+00	3.274030E+00
5.212890E+00	3.028080E+00	3.325560E+00
5.256260E+00	3.131980E+00	3.359880E+00
5.256580E+00	3.238000E+00	3.403520E+00
5.264300E+00	3.334630E+00	3.439630E+00
5.248980E+00	3.416170E+00	3.491720E+00
4.881860E+00	2.343400E+00	2.949120E+00
4.952130E+00	2.380000E+00	3.000570E+00
5.194680E+00	3.508660E+00	3.465380E+00
5.165440E+00	3.570420E+00	3.535200E+00
4.769860E+00	2.283890E+00	2.906300E+00
4.712000E+00	2.198240E+00	2.834720E+00
4.717610E+00	2.196560E+00	2.728310E+00
5.106910E+00	3.644700E+00	3.523030E+00
5.082790E+00	3.704350E+00	3.577100E+00
5.065830E+00	3.768820E+00	3.626070E+00
4.673950E+00	2.148210E+00	2.829930E+00
4.603230E+00	2.049420E+00	2.709190E+00
4.617730E+00	2.090030E+00	2.640370E+00
5.015200E+00	3.840000E+00	3.602320E+00
4.988100E+00	3.899460E+00	3.613980E+00
5.030690E+00	3.883630E+00	3.663400E+00
5.002280E+00	3.933370E+00	3.668980E+00
4.539960E+00	1.972810E+00	2.617800E+00
4.471560E+00	1.882740E+00	2.518250E+00
4.498760E+00	1.917850E+00	2.466500E+00
4.970450E+00	3.995990E+00	3.697230E+00
4.940200E+00	4.048220E+00	3.730190E+00
4.390910E+00	1.800540E+00	2.437230E+00
4.294300E+00	1.744050E+00	2.385150E+00
4.311060E+00	1.774520E+00	2.307510E+00
4.898130E+00	4.092340E+00	3.723640E+00
4.856600E+00	4.142930E+00	3.762000E+00
4.166470E+00	1.687540E+00	2.322920E+00
4.013340E+00	1.602220E+00	2.247410E+00
4.117920E+00	1.669300E+00	2.223780E+00
4.816820E+00	4.179870E+00	3.748190E+00
4.837720E+00	4.172000E+00	3.802350E+00
4.818870E+00	4.208010E+00	3.818500E+00
3.855680E+00	1.609670E+00	2.088940E+00
3.802240E+00	1.563960E+00	2.170330E+00
4.767520E+00	4.303240E+00	3.774930E+00
4.784650E+00	4.265410E+00	3.790970E+00
4.792340E+00	4.321100E+00	3.845970E+00
3.701360E+00	1.534910E+00	2.164520E+00
3.560400E+00	1.527010E+00	2.166470E+00
3.659750E+00	1.555630E+00	2.091110E+00
4.726580E+00	4.430200E+00	3.804190E+00
4.763180E+00	4.378790E+00	3.826590E+00
4.769220E+00	4.429790E+00	3.875330E+00
3.455870E+00	1.579660E+00	2.049700E+00
3.322490E+00	1.557770E+00	2.122440E+00
4.689720E+00	4.479840E+00	3.798250E+00
4.736710E+00	4.493190E+00	3.886960E+00
3.240020E+00	1.635930E+00	2.013330E+00
3.117990E+00	1.634990E+00	2.105400E+00
4.666780E+00	4.508830E+00	3.808670E+00
4.687440E+00	4.518280E+00	3.850520E+00
3.039020E+00	1.736360E+00	1.999600E+00
2.928780E+00	1.734110E+00	2.093460E+00
4.551880E+00	4.504350E+00	3.759860E+00
4.583620E+00	4.526120E+00	3.829930E+00
4.649270E+00	4.530580E+00	3.845290E+00
2.866520E+00	1.876240E+00	2.013510E+00
2.774170E+00	1.870260E+00	2.113680E+00
4.457920E+00	4.507540E+00	3.720410E+00
4.481720E+00	4.527690E+00	3.788100E+00
4.527450E+00	4.522550E+00	3.802840E+00
2.720170E+00	2.027530E+00	2.041650E+00
2.628810E+00	2.008080E+00	2.134580E+00
4.333470E+00	4.539370E+00	3.661240E+00
4.378640E+00	4.549790E+00	3.742950E+00
4.433390E+00	4.535420E+00	3.769630E+00
2.605570E+00	2.193000E+00	2.093140E+00
2.516860E+00	2.169090E+00	2.173980E+00
4.313490E+00	4.575540E+00	3.681160E+00
4.331320E+00	4.580380E+00	3.724750E+00
2.502710E+00	2.354620E+00	2.136000E+00
2.421640E+00	2.330600E+00	2.217990E+00
4.234830E+00	4.668900E+00	3.655210E+00
4.297450E+00	4.616270E+00	3.710170E+00
2.398310E+00	2.524690E+00	2.174320E+00
2.364550E+00	2.434840E+00	2.245020E+00
4.170720E+00	4.690850E+00	3.591170E+00
4.185660E+00	4.717630E+00	3.640690E+00
2.314570E+00	2.532750E+00	2.267650E+00
2.244120E+00	2.674370E+00	2.296430E+00
2.312490E+00	2.687420E+00	2.210060E+00
4.056740E+00	4.786520E+00	3.575330E+00
4.139410E+00	4.738710E+00	3.614640E+00
2.252330E+00	2.826890E+00	2.263030E+00
2.177210E+00	2.803150E+00	2.342970E+00
3.994840E+00	4.802550E+00	3.511360E+00
4.001250E+00	4.829700E+00	3.572630E+00
2.180940E+00	2.959960E+00	2.317240E+00
2.096180E+00	2.930700E+00	2.380700E+00
3.791760E+00	4.883640E+00	3.391000E+00
3.870850E+00	4.878420E+00	3.491950E+00
3.956340E+00	4.843350E+00	3.543130E+00
2.114100E+00	3.124720E+00	2.376050E+00
2.059150E+00	3.028400E+00	2.414210E+00
3.757060E+00	4.922660E+00	3.410450E+00
3.790350E+00	4.922510E+00	3.457410E+00
2.029330E+00	3.146760E+00	2.432480E+00
2.016080E+00	3.274990E+00	2.469270E+00
2.084470E+00	3.369330E+00	2.437910E+00
3.617330E+00	4.996280E+00	3.400240E+00
3.730470E+00	4.957130E+00	3.444380E+00
2.012140E+00	3.410080E+00	2.501560E+00
2.000060E+00	3.550500E+00	2.520150E+00
2.055360E+00	3.583660E+00	2.486650E+00
2.114840E+00	3.785380E+00	2.510640E+00
2.181370E+00	3.988260E+00	2.541020E+00
3.524120E+00	5.013660E+00	3.335880E+00
3.534580E+00	5.039230E+00	3.387120E+00
2.014510E+00	3.706730E+00	2.555090E+00
2.069730E+00	3.893000E+00	2.556830E+00
2.088170E+00	3.991830E+00	2.589600E+00
2.136910E+00	4.049540E+00	2.599350E+00
2.192040E+00	4.120000E+00	2.620420E+00
2.277150E+00	4.225510E+00	2.663860E+00
2.366860E+00	4.318100E+00	2.721190E+00
2.462340E+00	4.408030E+00	2.780490E+00
2.558930E+00	4.520880E+00	2.843580E+00
3.297570E+00	5.044090E+00	3.263660E+00
3.356590E+00	5.065460E+00	3.339530E+00
3.472560E+00	5.053150E+00	3.362900E+00
2.087250E+00	4.082650E+00	2.645440E+00
2.173650E+00	4.202170E+00	2.695340E+00
2.263050E+00	4.298000E+00	2.749550E+00
2.358340E+00	4.390410E+00	2.806070E+00
2.441750E+00	4.465490E+00	2.840040E+00
2.470380E+00	4.522510E+00	2.881070E+00
2.520060E+00	4.560760E+00	2.895530E+00
2.579000E+00	4.620550E+00	2.919180E+00
2.672970E+00	4.721150E+00	2.960380E+00
2.769940E+00	4.806800E+00	3.016440E+00
2.870020E+00	4.888560E+00	3.074140E+00
2.970110E+00	4.959430E+00	3.126250E+00
3.060570E+00	5.008340E+00	3.190740E+00
3.139270E+00	5.048170E+00	3.257030E+00
3.241420E+00	5.070070E+00	3.296480E+00
2.473020E+00	4.589540E+00	2.937930E+00
2.565920E+00	4.705180E+00	2.991170E+00
2.668400E+00	4.798320E+00	3.044750E+00
2.772280E+00	4.872410E+00	3.097890E+00
2.877160E+00	4.950340E+00	3.160990E+00
2.988090E+00	5.008010E+00	3.226600E+00
3.062680E+00	5.036350E+00	3.258060E+00
5.152680E+00	2.560170E+00	3.290680E+00
5.130200E+00	2.526440E+00	3.278690E+00
5.136800E+00	2.552280E+00	3.241990E+00
5.161860E+00	2.604340E+00	3.286350E+00
4.990730E+00	2.401400E+00	3.204150E+00
4.932960E+00	2.354040E+00	3.156730E+00
4.955860E+00	2.385690E+00	3.085740E+00
5.057990E+00	2.482420E+00	3.193800E+00
5.178240E+00	2.713970E+00	3.298210E+00
5.189700E+00	2.836100E+00	3.318470E+00
5.232510E+00	2.913490E+00	3.365070E+00
5.246820E+00	3.021960E+00	3.423580E+00
5.286380E+00	3.127590E+00	3.454990E+00
5.281120E+00	3.229800E+00	3.492130E+00
5.286540E+00	3.322450E+00	3.528420E+00
5.273820E+00	3.403090E+00	3.579230E+00
4.879160E+00	2.322430E+00	3.182280E+00
4.809790E+00	2.300310E+00	3.121910E+00
4.848880E+00	2.324060E+00	3.061910E+00
5.228270E+00	3.492580E+00	3.548220E+00
5.204840E+00	3.551950E+00	3.597420E+00
4.750410E+00	2.230930E+00	3.015590E+00
5.154310E+00	3.633030E+00	3.622760E+00
5.110880E+00	3.712630E+00	3.645860E+00
5.106810E+00	3.754800E+00	3.687430E+00
4.618280E+00	2.050620E+00	2.871150E+00
4.572200E+00	1.977670E+00	2.825910E+00
4.574450E+00	1.990810E+00	2.729320E+00
4.657850E+00	2.112420E+00	2.892730E+00
5.082340E+00	3.826400E+00	3.708290E+00
5.056430E+00	3.902040E+00	3.730640E+00
5.027400E+00	3.949500E+00	3.737980E+00
5.065000E+00	3.929530E+00	3.788350E+00
5.029350E+00	3.977560E+00	3.806750E+00
4.452880E+00	1.803970E+00	2.701820E+00
4.360960E+00	1.739540E+00	2.638420E+00
4.416410E+00	1.787880E+00	2.617420E+00
4.450040E+00	1.842470E+00	2.580770E+00
4.507570E+00	1.869170E+00	2.751030E+00
4.939120E+00	4.067420E+00	3.788240E+00
4.975740E+00	4.029150E+00	3.792960E+00
4.966310E+00	4.063150E+00	3.846560E+00
4.262200E+00	1.708540E+00	2.454940E+00
4.198650E+00	1.666630E+00	2.504640E+00
4.919630E+00	4.106560E+00	3.836070E+00
4.102900E+00	1.605640E+00	2.465680E+00
3.957810E+00	1.549970E+00	2.430150E+00
4.058120E+00	1.594280E+00	2.375190E+00
4.878750E+00	4.169000E+00	3.872260E+00
4.856580E+00	4.218950E+00	3.899520E+00
3.802530E+00	1.541690E+00	2.268500E+00
3.746210E+00	1.494170E+00	2.348800E+00
4.840630E+00	4.270870E+00	3.904370E+00
4.840640E+00	4.333540E+00	3.932050E+00
3.646280E+00	1.470310E+00	2.354400E+00
3.506230E+00	1.452430E+00	2.364210E+00
3.606360E+00	1.492170E+00	2.282340E+00
4.822140E+00	4.391240E+00	3.931010E+00
4.799270E+00	4.471640E+00	3.950170E+00
3.404210E+00	1.497560E+00	2.238880E+00
3.278180E+00	1.470260E+00	2.326040E+00
4.775850E+00	4.515030E+00	3.946570E+00
4.795010E+00	4.518180E+00	3.984850E+00
4.780500E+00	4.536740E+00	3.982020E+00
3.195530E+00	1.545520E+00	2.212820E+00
3.080590E+00	1.525340E+00	2.306920E+00
4.690750E+00	4.564100E+00	3.940150E+00
4.753580E+00	4.544060E+00	3.965430E+00
3.002750E+00	1.621090E+00	2.194760E+00
2.905710E+00	1.610130E+00	2.300720E+00
4.631600E+00	4.561270E+00	3.901080E+00
4.637520E+00	4.582090E+00	3.956390E+00
2.827990E+00	1.721260E+00	2.191200E+00
2.742500E+00	1.710130E+00	2.299220E+00
4.510580E+00	4.549090E+00	3.845650E+00
4.540810E+00	4.564710E+00	3.888860E+00
4.591230E+00	4.583300E+00	3.951530E+00
2.677100E+00	1.848920E+00	2.204240E+00
2.597130E+00	1.829270E+00	2.312420E+00
4.409860E+00	4.568370E+00	3.817440E+00
4.448150E+00	4.597290E+00	3.883630E+00
4.501530E+00	4.582030E+00	3.895970E+00
2.544180E+00	1.986250E+00	2.228550E+00
2.465420E+00	1.963820E+00	2.330900E+00
4.326100E+00	4.638730E+00	3.814650E+00
4.388620E+00	4.610540E+00	3.858040E+00
2.439450E+00	2.153840E+00	2.275160E+00
2.354410E+00	2.120230E+00	2.374290E+00
4.280200E+00	4.666050E+00	3.753860E+00
4.285300E+00	4.688960E+00	3.804520E+00
2.331880E+00	2.344030E+00	2.324500E+00
2.252910E+00	2.248210E+00	2.404560E+00
4.188870E+00	4.760560E+00	3.707120E+00
4.249640E+00	4.721750E+00	3.770150E+00
2.239270E+00	2.375890E+00	2.389510E+00
2.209210E+00	2.328550E+00	2.432960E+00
2.225320E+00	2.517490E+00	2.356290E+00
4.123550E+00	4.799950E+00	3.674560E+00
4.138610E+00	4.844320E+00	3.784120E+00
2.169770E+00	2.422120E+00	2.438270E+00
2.109070E+00	2.595220E+00	2.445790E+00
2.170270E+00	2.671950E+00	2.368020E+00
3.998180E+00	4.891950E+00	3.650440E+00
4.075770E+00	4.865630E+00	3.706500E+00
2.093290E+00	2.774410E+00	2.411500E+00
2.017020E+00	2.743030E+00	2.483980E+00
3.930790E+00	4.890490E+00	3.594380E+00
3.940010E+00	4.923280E+00	3.645110E+00
2.009610E+00	2.939460E+00	2.449340E+00
1.974020E+00	2.838390E+00	2.513390E+00
3.790830E+00	4.965870E+00	3.544730E+00
3.884170E+00	4.937790E+00	3.612930E+00
1.937190E+00	2.952590E+00	2.531940E+00
1.917310E+00	3.079780E+00	2.561620E+00
1.961560E+00	3.179080E+00	2.502480E+00
3.700650E+00	5.004560E+00	3.508040E+00
3.731190E+00	5.048600E+00	3.606400E+00
1.892430E+00	3.220830E+00	2.575360E+00
1.888580E+00	3.371940E+00	2.609630E+00
1.944990E+00	3.462990E+00	2.561640E+00
3.528060E+00	5.078260E+00	3.457510E+00
3.628240E+00	5.058520E+00	3.533940E+00
1.868320E+00	3.510550E+00	2.618140E+00
1.860970E+00	3.641160E+00	2.637370E+00
1.922760E+00	3.678360E+00	2.607800E+00
1.977760E+00	3.916620E+00	2.618680E+00
3.435210E+00	5.097910E+00	3.430140E+00
3.453040E+00	5.143800E+00	3.533800E+00
1.875940E+00	3.770950E+00	2.660020E+00
1.887080E+00	3.915630E+00	2.674170E+00
1.930640E+00	3.983320E+00	2.675220E+00
1.985420E+00	4.061520E+00	2.691160E+00
2.068000E+00	4.179030E+00	2.725120E+00
2.154110E+00	4.275810E+00	2.773280E+00
2.242540E+00	4.372880E+00	2.835200E+00
2.357470E+00	4.488190E+00	2.883000E+00
3.165960E+00	5.088350E+00	3.337180E+00
3.235620E+00	5.118340E+00	3.392400E+00
3.349460E+00	5.127910E+00	3.468690E+00
1.882670E+00	4.015170E+00	2.724160E+00
1.963520E+00	4.151160E+00	2.760250E+00
2.050690E+00	4.258070E+00	2.802480E+00
2.131890E+00	4.332000E+00	2.836250E+00
2.168530E+00	4.395110E+00	2.879770E+00
2.244940E+00	4.447190E+00	2.892400E+00
2.276780E+00	4.512400E+00	2.927100E+00
2.358850E+00	4.580130E+00	2.961680E+00
2.445990E+00	4.683120E+00	3.018070E+00
2.552490E+00	4.803340E+00	3.085130E+00
2.682260E+00	4.863690E+00	3.119570E+00
2.772200E+00	4.930720E+00	3.183010E+00
2.891180E+00	5.008280E+00	3.276760E+00
3.053330E+00	5.069120E+00	3.333810E+00
2.936540E+00	5.067960E+00	3.379930E+00
3.145970E+00	5.105960E+00	3.385740E+00
2.170080E+00	4.471200E+00	2.934410E+00
2.256000E+00	4.571120E+00	2.983380E+00
2.339320E+00	4.642490E+00	3.016440E+00
2.372750E+00	4.710660E+00	3.053620E+00
2.443300E+00	4.759320E+00	3.073000E+00
2.467400E+00	4.808320E+00	3.111570E+00
2.515110E+00	4.861310E+00	3.162120E+00
2.647880E+00	4.908540E+00	3.198570E+00
2.764550E+00	4.975920E+00	3.277850E+00
2.835590E+00	5.028380E+00	3.345100E+00
2.377790E+00	4.785140E+00	3.108800E+00
2.446380E+00	4.831250E+00	3.142700E+00
5.117430E+00	2.501240E+00	3.384630E+00
5.084150E+00	2.473320E+00	3.366890E+00
5.100130E+00	2.492460E+00	3.315650E+00
5.152500E+00	2.561270E+00	3.364430E+00
5.179600E+00	2.644110E+00	3.363980E+00
5.187900E+00	2.631470E+00	3.438320E+00
5.207220E+00	2.715190E+00	3.441770E+00
4.955520E+00	2.361680E+00	3.259850E+00
5.022690E+00	2.438380E+00	3.331180E+00
5.211530E+00	2.818260E+00	3.404150E+00
5.260250E+00	2.914610E+00	3.466000E+00
5.273370E+00	3.033990E+00	3.542590E+00
5.303750E+00	3.144870E+00	3.538210E+00
5.295930E+00	3.226150E+00	3.580350E+00
5.309050E+00	3.313890E+00	3.614280E+00
5.306920E+00	3.387720E+00	3.667850E+00
4.807620E+00	2.280570E+00	3.212160E+00
4.891580E+00	2.324880E+00	3.289620E+00
5.258890E+00	3.487010E+00	3.637990E+00
5.220400E+00	3.564380E+00	3.656140E+00
5.257960E+00	3.531140E+00	3.704910E+00
5.223560E+00	3.606860E+00	3.728960E+00
4.658710E+00	2.029810E+00	3.140860E+00
4.618900E+00	1.976240E+00	3.096080E+00
4.643250E+00	2.029250E+00	3.067070E+00
4.657960E+00	2.075320E+00	2.996500E+00
4.686730E+00	2.086080E+00	3.151850E+00
4.707490E+00	2.157710E+00	3.022310E+00
4.732720E+00	2.183760E+00	3.150550E+00
5.160220E+00	3.699860E+00	3.714750E+00
5.128350E+00	3.763060E+00	3.738830E+00
5.167570E+00	3.738250E+00	3.781510E+00
5.138980E+00	3.795160E+00	3.796170E+00
4.566790E+00	1.894730E+00	3.000170E+00
4.499410E+00	1.811070E+00	2.949160E+00
4.491840E+00	1.832130E+00	2.820590E+00
4.589770E+00	1.952990E+00	2.945490E+00
5.113520E+00	3.875320E+00	3.821710E+00
5.085530E+00	3.939350E+00	3.844970E+00
5.073930E+00	3.979940E+00	3.897910E+00
4.426410E+00	1.747870E+00	2.895750E+00
4.319950E+00	1.691950E+00	2.844460E+00
4.394960E+00	1.745920E+00	2.782680E+00
5.014510E+00	4.027950E+00	3.874370E+00
4.984610E+00	4.085930E+00	3.930580E+00
4.193870E+00	1.643920E+00	2.606800E+00
4.147210E+00	1.597460E+00	2.694230E+00
4.938000E+00	4.133820E+00	3.914000E+00
4.961400E+00	4.126780E+00	3.959040E+00
4.939770E+00	4.165070E+00	3.978030E+00
4.036930E+00	1.537830E+00	2.684270E+00
3.890010E+00	1.499190E+00	2.611640E+00
4.002570E+00	1.542840E+00	2.567920E+00
4.868450E+00	4.240650E+00	3.939190E+00
4.895580E+00	4.213710E+00	3.958760E+00
4.888870E+00	4.257170E+00	3.993830E+00
3.749230E+00	1.465900E+00	2.455930E+00
3.722610E+00	1.421990E+00	2.594280E+00
4.856490E+00	4.358140E+00	3.974950E+00
4.884540E+00	4.321550E+00	4.018230E+00
4.875410E+00	4.385060E+00	4.029910E+00
3.575030E+00	1.395680E+00	2.571950E+00
3.434590E+00	1.364840E+00	2.569310E+00
3.552930E+00	1.416920E+00	2.493810E+00
4.818980E+00	4.502420E+00	4.020110E+00
4.860680E+00	4.452740E+00	4.049010E+00
4.847380E+00	4.518600E+00	4.082880E+00
3.354990E+00	1.406610E+00	2.442070E+00
3.231980E+00	1.376240E+00	2.534580E+00
4.787190E+00	4.558490E+00	4.061990E+00
3.157430E+00	1.437450E+00	2.416360E+00
3.051830E+00	1.412180E+00	2.516050E+00
4.734480E+00	4.575000E+00	4.013680E+00
4.739000E+00	4.592810E+00	4.068150E+00
2.977700E+00	1.496500E+00	2.402410E+00
2.886120E+00	1.474750E+00	2.510140E+00
4.632920E+00	4.604670E+00	4.045650E+00
4.700280E+00	4.600350E+00	4.055310E+00
2.812370E+00	1.580760E+00	2.400400E+00
2.728930E+00	1.558160E+00	2.508150E+00
4.528040E+00	4.617320E+00	4.009140E+00
4.575720E+00	4.612330E+00	4.041630E+00
2.653900E+00	1.681280E+00	2.399330E+00
2.575300E+00	1.657230E+00	2.509680E+00
4.486370E+00	4.620180E+00	3.962440E+00
4.487270E+00	4.641490E+00	4.022230E+00
2.508560E+00	1.795200E+00	2.406290E+00
2.431440E+00	1.771980E+00	2.523070E+00
4.367560E+00	4.659040E+00	3.895380E+00
4.402630E+00	4.680000E+00	3.973120E+00
4.457760E+00	4.651620E+00	4.002990E+00
2.379070E+00	1.931550E+00	2.431060E+00
2.296520E+00	1.905100E+00	2.548430E+00
4.283860E+00	4.740260E+00	3.861710E+00
4.341020E+00	4.714080E+00	3.926980E+00
2.267650E+00	2.083240E+00	2.467170E+00
2.180450E+00	2.054830E+00	2.576530E+00
4.213200E+00	4.804740E+00	3.830620E+00
4.254570E+00	4.825370E+00	3.908520E+00
2.165240E+00	2.261130E+00	2.505520E+00
2.082750E+00	2.189390E+00	2.613100E+00
4.171280E+00	4.861500E+00	3.852630E+00
4.202840E+00	4.896980E+00	3.925110E+00
2.069480E+00	2.300690E+00	2.581510E+00
2.027260E+00	2.261090E+00	2.624100E+00
2.068870E+00	2.440740E+00	2.535140E+00
4.038860E+00	4.915990E+00	3.743070E+00
4.069680E+00	4.940780E+00	3.833840E+00
4.136870E+00	4.916490E+00	3.879280E+00
2.001450E+00	2.358060E+00	2.621680E+00
1.952590E+00	2.534330E+00	2.612800E+00
2.014670E+00	2.608300E+00	2.530070E+00
3.930890E+00	4.973770E+00	3.710390E+00
3.999560E+00	4.963870E+00	3.782110E+00
1.935410E+00	2.751290E+00	2.573690E+00
1.896590E+00	2.647680E+00	2.641290E+00
3.832220E+00	5.022240E+00	3.661470E+00
3.871320E+00	5.055080E+00	3.779730E+00
1.846210E+00	2.763440E+00	2.653430E+00
1.802470E+00	2.884690E+00	2.659630E+00
1.860930E+00	2.984940E+00	2.606820E+00
3.776650E+00	5.066440E+00	3.669900E+00
3.802180E+00	5.079330E+00	3.721460E+00
1.771700E+00	3.020740E+00	2.673050E+00
1.727940E+00	3.200120E+00	2.689170E+00
1.816670E+00	3.276110E+00	2.639760E+00
3.549730E+00	5.128020E+00	3.573020E+00
3.644510E+00	5.116550E+00	3.637180E+00
3.736340E+00	5.106130E+00	3.694430E+00
1.758200E+00	3.357580E+00	2.693980E+00
1.719660E+00	3.305900E+00	2.717890E+00
1.787610E+00	3.576140E+00	2.673520E+00
3.500390E+00	5.172530E+00	3.599280E+00
3.550290E+00	5.200170E+00	3.676070E+00
1.713950E+00	3.430930E+00	2.727530E+00
1.709180E+00	3.586980E+00	2.729150E+00
1.743990E+00	3.686410E+00	2.720890E+00
1.795560E+00	3.837080E+00	2.719150E+00
3.245280E+00	5.168520E+00	3.506030E+00
3.347920E+00	5.186220E+00	3.571830E+00
3.444470E+00	5.206920E+00	3.627060E+00
1.695310E+00	3.733140E+00	2.771360E+00
1.722070E+00	3.896810E+00	2.768680E+00
1.719640E+00	3.969180E+00	2.793460E+00
1.780770E+00	3.990200E+00	2.767360E+00
1.857430E+00	4.115780E+00	2.797710E+00
1.944430E+00	4.233630E+00	2.833610E+00
2.043480E+00	4.356290E+00	2.888600E+00
3.022420E+00	5.098910E+00	3.413120E+00
3.120110E+00	5.131040E+00	3.458590E+00
3.170020E+00	5.187990E+00	3.544600E+00
3.234460E+00	5.231010E+00	3.595370E+00
1.744460E+00	4.063760E+00	2.830970E+00
1.834280E+00	4.204600E+00	2.862980E+00
1.921680E+00	4.293800E+00	2.891780E+00
1.950810E+00	4.356880E+00	2.929950E+00
2.000450E+00	4.398320E+00	2.940590E+00
2.054990E+00	4.454540E+00	2.959290E+00
2.136110E+00	4.554890E+00	3.009050E+00
2.255160E+00	4.673240E+00	3.061780E+00
2.560300E+00	4.936820E+00	3.275360E+00
2.679800E+00	4.969610E+00	3.299830E+00
2.753140E+00	5.015080E+00	3.356030E+00
2.835230E+00	5.064250E+00	3.432270E+00
2.978050E+00	5.120990E+00	3.484750E+00
3.087610E+00	5.180680E+00	3.559280E+00
3.155560E+00	5.214870E+00	3.586480E+00
1.950170E+00	4.424330E+00	2.981490E+00
2.026080E+00	4.509750E+00	3.010460E+00
2.056540E+00	4.576930E+00	3.048360E+00
2.135070E+00	4.630870E+00	3.066180E+00
2.165900E+00	4.703140E+00	3.103960E+00
2.249800E+00	4.806730E+00	3.163750E+00
2.423060E+00	4.867920E+00	3.202630E+00
2.457420E+00	4.935740E+00	3.300030E+00
2.531730E+00	4.995030E+00	3.385180E+00
2.662260E+00	5.008050E+00	3.383670E+00
2.745590E+00	5.037690E+00	3.417170E+00
2.058110E+00	4.654530E+00	3.103800E+00
2.132000E+00	4.747600E+00	3.143270E+00
2.151010E+00	4.800580E+00	3.188250E+00
2.193800E+00	4.837060E+00	3.216980E+00
2.232420E+00	4.889610E+00	3.282300E+00
2.348350E+00	4.913520E+00	3.286630E+00
2.422890E+00	4.966710E+00	3.358030E+00
2.134860E+00	4.842980E+00	3.248230E+00
5.086120E+00	2.477740E+00	3.446470E+00
5.137530E+00	2.524610E+00	3.442320E+00
5.167040E+00	2.582300E+00	3.498340E+00
5.198820E+00	2.663020E+00	3.524320E+00
5.222010E+00	2.735360E+00	3.545330E+00
5.285810E+00	2.894810E+00	3.608390E+00
5.262420E+00	2.859790E+00	3.591220E+00
5.280760E+00	2.918540E+00	3.558710E+00
5.286100E+00	2.976370E+00	3.591470E+00
5.302970E+00	2.936830E+00	3.626560E+00
5.298260E+00	3.017690E+00	3.639020E+00
4.953120E+00	2.363090E+00	3.408520E+00
5.019180E+00	2.429720E+00	3.476620E+00
5.236100E+00	2.824300E+00	3.517580E+00
5.340500E+00	3.125530E+00	3.637540E+00
5.320350E+00	3.232140E+00	3.655550E+00
5.334250E+00	3.300740E+00	3.701460E+00
5.333840E+00	3.370390E+00	3.758950E+00
4.647290E+00	1.950140E+00	3.398260E+00
4.613760E+00	1.903480E+00	3.360630E+00
4.641710E+00	1.958290E+00	3.314080E+00
4.670460E+00	2.028850E+00	3.250950E+00
4.676540E+00	2.005470E+00	3.413260E+00
4.734490E+00	2.147370E+00	3.289510E+00
4.725960E+00	2.106660E+00	3.431410E+00
4.776820E+00	2.232820E+00	3.298890E+00
4.778940E+00	2.210040E+00	3.432740E+00
4.843100E+00	2.295290E+00	3.390990E+00
5.296890E+00	3.457910E+00	3.731190E+00
5.283190E+00	3.531670E+00	3.778810E+00
5.270880E+00	3.602410E+00	3.826140E+00
4.560410E+00	1.837040E+00	3.313710E+00
4.500780E+00	1.787140E+00	3.243810E+00
4.535260E+00	1.818350E+00	3.189900E+00
4.583430E+00	1.891700E+00	3.173800E+00
5.218530E+00	3.679180E+00	3.801650E+00
5.205320E+00	3.752730E+00	3.853510E+00
5.171480E+00	3.819050E+00	3.860980E+00
5.213690E+00	3.798970E+00	3.908020E+00
5.188430E+00	3.860030E+00	3.926870E+00
4.463840E+00	1.770720E+00	3.053310E+00
4.416890E+00	1.725240E+00	3.228430E+00
5.132880E+00	3.928460E+00	3.910230E+00
5.116320E+00	3.971640E+00	3.983100E+00
4.323200E+00	1.673480E+00	3.179340E+00
4.240370E+00	1.636160E+00	3.068690E+00
4.335240E+00	1.686900E+00	3.028310E+00
5.052550E+00	4.024930E+00	3.963660E+00
5.031250E+00	4.064520E+00	4.035240E+00
4.168670E+00	1.596550E+00	2.852980E+00
4.099150E+00	1.547000E+00	3.014540E+00
4.983590E+00	4.116950E+00	4.016340E+00
4.974180E+00	4.155910E+00	4.063260E+00
3.945540E+00	1.504700E+00	2.764990E+00
4.942890E+00	4.218400E+00	4.074690E+00
4.914920E+00	4.274650E+00	4.065560E+00
4.944600E+00	4.272250E+00	4.113170E+00
4.939320E+00	4.313630E+00	4.116810E+00
3.757050E+00	1.416130E+00	2.732650E+00
3.642190E+00	1.373390E+00	2.790050E+00
3.598240E+00	1.381150E+00	2.651970E+00
4.899690E+00	4.416480E+00	4.086550E+00
4.937130E+00	4.384720E+00	4.129630E+00
4.927620E+00	4.453430E+00	4.144010E+00
3.505750E+00	1.323060E+00	2.840070E+00
3.343830E+00	1.296060E+00	2.794200E+00
3.465820E+00	1.333780E+00	2.704790E+00
4.856480E+00	4.567520E+00	4.136580E+00
4.912760E+00	4.526300E+00	4.166340E+00
4.896310E+00	4.598840E+00	4.222610E+00
3.290340E+00	1.322630E+00	2.655750E+00
3.165410E+00	1.289980E+00	2.750490E+00
4.826870E+00	4.588850E+00	4.131930E+00
4.848960E+00	4.606160E+00	4.181850E+00
3.112400E+00	1.336060E+00	2.627780E+00
3.003090E+00	1.312510E+00	2.734160E+00
4.737550E+00	4.630760E+00	4.154930E+00
4.806220E+00	4.615200E+00	4.168640E+00
2.949560E+00	1.380720E+00	2.618120E+00
2.848080E+00	1.356060E+00	2.728780E+00
4.679300E+00	4.631440E+00	4.120080E+00
4.688200E+00	4.655100E+00	4.175560E+00
2.793320E+00	1.444050E+00	2.616270E+00
2.698870E+00	1.422120E+00	2.726670E+00
4.556660E+00	4.630860E+00	4.074620E+00
4.587360E+00	4.642200E+00	4.115990E+00
4.642790E+00	4.660570E+00	4.171830E+00
2.639350E+00	1.528970E+00	2.616340E+00
2.548910E+00	1.504720E+00	2.727810E+00
4.486230E+00	4.685870E+00	4.108660E+00
4.544500E+00	4.661080E+00	4.122390E+00
2.490780E+00	1.629130E+00	2.620930E+00
2.408430E+00	1.608310E+00	2.731510E+00
4.436670E+00	4.692850E+00	4.064840E+00
4.444360E+00	4.722570E+00	4.122540E+00
2.341140E+00	1.736460E+00	2.645810E+00
2.325010E+00	1.676160E+00	2.730880E+00
4.297670E+00	4.801270E+00	3.960760E+00
4.342380E+00	4.777830E+00	4.046460E+00
4.403550E+00	4.746690E+00	4.109520E+00
2.266740E+00	1.733950E+00	2.724730E+00
2.201690E+00	1.868550E+00	2.663740E+00
4.252990E+00	4.874370E+00	3.973700E+00
4.281460E+00	4.870100E+00	4.047600E+00
2.082690E+00	2.032550E+00	2.682340E+00
4.225720E+00	4.915930E+00	3.983570E+00
4.239680E+00	4.921070E+00	4.030340E+00
1.974830E+00	2.214920E+00	2.694760E+00
4.105620E+00	4.976060E+00	3.906460E+00
4.138940E+00	5.003020E+00	3.986210E+00
4.203070E+00	4.957970E+00	4.019770E+00
1.872380E+00	2.349300E+00	2.776250E+00
1.929540E+00	2.403600E+00	2.683950E+00
3.943740E+00	5.025320E+00	3.823630E+00
4.004080E+00	5.060420E+00	3.901460E+00
4.075260E+00	5.041100E+00	3.941090E+00
1.848330E+00	2.564500E+00	2.712790E+00
1.781420E+00	2.466160E+00	2.813660E+00
3.910430E+00	5.062750E+00	3.842240E+00
3.936400E+00	5.078720E+00	3.880400E+00
1.761400E+00	2.598310E+00	2.781780E+00
1.737830E+00	2.541900E+00	2.831510E+00
1.750130E+00	2.790070E+00	2.730660E+00
3.783380E+00	5.136770E+00	3.801280E+00
3.877020E+00	5.110400E+00	3.864900E+00
1.708960E+00	2.646260E+00	2.822880E+00
1.682590E+00	2.783680E+00	2.806450E+00
1.688540E+00	2.874100E+00	2.771240E+00
1.689910E+00	3.018010E+00	2.747510E+00
3.663430E+00	5.175610E+00	3.750260E+00
3.710990E+00	5.224640E+00	3.869310E+00
1.641060E+00	2.901550E+00	2.820520E+00
1.601300E+00	3.106250E+00	2.828100E+00
1.664900E+00	3.255660E+00	2.754310E+00
3.592310E+00	5.220350E+00	3.755960E+00
3.619240E+00	5.237310E+00	3.816170E+00
1.595670E+00	3.284880E+00	2.820450E+00
1.541820E+00	3.221440E+00	2.845360E+00
1.632210E+00	3.495210E+00	2.791740E+00
3.343540E+00	5.251900E+00	3.668660E+00
3.448910E+00	5.266040E+00	3.730720E+00
3.543420E+00	5.263190E+00	3.788740E+00
1.532530E+00	3.379080E+00	2.871490E+00
1.551770E+00	3.564880E+00	2.847290E+00
1.539100E+00	3.661700E+00	2.863960E+00
1.604530E+00	3.694320E+00	2.833720E+00
1.654540E+00	3.905500E+00	2.826340E+00
3.236890E+00	5.290110E+00	3.691830E+00
3.329760E+00	5.321680E+00	3.799560E+00
1.547550E+00	3.799720E+00	2.887640E+00
1.586630E+00	3.953690E+00	2.883250E+00
1.591100E+00	4.022250E+00	2.910730E+00
1.652040E+00	4.042830E+00	2.881280E+00
1.725030E+00	4.173600E+00	2.898530E+00
1.834940E+00	4.310840E+00	2.941040E+00
2.866210E+00	5.117150E+00	3.528960E+00
2.967600E+00	5.199530E+00	3.614350E+00
3.128690E+00	5.245680E+00	3.642860E+00
3.156160E+00	5.300410E+00	3.725940E+00
3.214140E+00	5.331750E+00	3.776110E+00
1.612740E+00	4.115680E+00	2.942170E+00
1.702160E+00	4.255440E+00	2.969820E+00
1.769350E+00	4.343260E+00	2.999870E+00
1.776370E+00	4.387790E+00	3.030900E+00
1.843750E+00	4.407650E+00	3.014440E+00
1.934070E+00	4.529570E+00	3.063430E+00
2.628830E+00	5.030440E+00	3.452670E+00
2.730950E+00	5.069730E+00	3.495970E+00
2.818350E+00	5.146680E+00	3.598000E+00
2.867320E+00	5.207380E+00	3.673320E+00
2.934900E+00	5.271230E+00	3.752550E+00
3.057240E+00	5.287060E+00	3.734050E+00
3.140840E+00	5.331050E+00	3.794960E+00
1.801670E+00	4.448920E+00	3.061920E+00
1.836190E+00	4.530380E+00	3.099660E+00
1.886750E+00	4.576620E+00	3.112380E+00
1.945240E+00	4.637470E+00	3.133580E+00
2.035570E+00	4.759990E+00	3.183910E+00
2.297640E+00	4.936940E+00	3.330880E+00
2.350060E+00	4.968900E+00	3.374750E+00
2.433360E+00	5.015790E+00	3.458940E+00
2.585600E+00	5.063260E+00	3.524640E+00
2.700760E+00	5.123560E+00	3.606100E+00
2.779230E+00	5.186510E+00	3.678040E+00
2.838340E+00	5.239860E+00	3.746660E+00
1.839670E+00	4.604670E+00	3.153640E+00
1.920790E+00	4.698530E+00	3.189150E+00
1.951440E+00	4.763910E+00	3.231890E+00
2.000450E+00	4.803120E+00	3.244490E+00
2.051100E+00	4.842410E+00	3.273470E+00
2.129700E+00	4.907690E+00	3.345810E+00
2.261030E+00	4.965260E+00	3.388610E+00
2.343280E+00	4.998750E+00	3.437400E+00
1.965200E+00	4.825120E+00	3.296940E+00
2.038300E+00	4.879010E+00	3.329630E+00
5.123630E+00	2.521630E+00	3.521030E+00
5.177350E+00	2.621990E+00	3.589010E+00
5.136110E+00	2.560850E+00	3.607060E+00
5.215570E+00	2.687970E+00	3.638260E+00
5.242650E+00	2.789200E+00	3.608940E+00
5.250690E+00	2.761760E+00	3.689070E+00
5.282900E+00	2.857810E+00	3.673820E+00
5.330200E+00	2.957820E+00	3.716070E+00
5.335430E+00	3.052110E+00	3.706740E+00
5.345800E+00	3.026290E+00	3.773800E+00
5.384880E+00	3.108050E+00	3.767010E+00
4.907160E+00	2.336370E+00	3.633230E+00
4.872300E+00	2.313510E+00	3.613470E+00
4.904900E+00	2.327040E+00	3.534060E+00
4.965200E+00	2.386550E+00	3.589520E+00
5.049150E+00	2.480950E+00	3.613570E+00
5.350880E+00	3.205430E+00	3.733920E+00
5.359150E+00	3.288480E+00	3.789780E+00
5.367120E+00	3.352340E+00	3.828830E+00
4.580570E+00	1.857750E+00	3.608290E+00
4.548390E+00	1.823150E+00	3.570650E+00
4.579110E+00	1.853650E+00	3.474200E+00
4.635070E+00	1.938300E+00	3.534780E+00
4.702340E+00	2.048380E+00	3.571900E+00
4.763860E+00	2.160760E+00	3.612500E+00
4.827340E+00	2.271980E+00	3.569960E+00
5.334200E+00	3.444040E+00	3.840620E+00
5.310400E+00	3.538700E+00	3.851740E+00
5.311310E+00	3.586340E+00	3.892370E+00
4.491820E+00	1.784110E+00	3.481130E+00
5.284910E+00	3.668620E+00	3.907210E+00
5.250470E+00	3.750740E+00	3.927560E+00
5.242390E+00	3.796310E+00	3.974050E+00
5.227180E+00	3.850380E+00	4.026980E+00
4.389310E+00	1.709380E+00	3.432250E+00
4.328910E+00	1.674150E+00	3.416040E+00
4.346890E+00	1.683530E+00	3.303880E+00
5.176930E+00	3.915360E+00	3.999910E+00
5.154040E+00	3.962430E+00	4.070670E+00
4.239140E+00	1.637910E+00	3.324770E+00
5.089110E+00	4.012210E+00	4.053100E+00
5.072730E+00	4.053290E+00	4.105150E+00
4.091610E+00	1.541340E+00	3.242840E+00
3.979390E+00	1.496230E+00	3.185550E+00
4.022510E+00	1.512380E+00	3.086490E+00
5.034920E+00	4.117220E+00	4.124700E+00
4.993870E+00	4.172620E+00	4.118930E+00
5.024990E+00	4.166800E+00	4.162540E+00
5.007180E+00	4.206830E+00	4.169630E+00
3.872780E+00	1.459190E+00	2.953940E+00
3.835780E+00	1.431920E+00	3.201300E+00
4.992440E+00	4.282850E+00	4.189350E+00
4.975480E+00	4.344350E+00	4.177430E+00
5.002500E+00	4.340010E+00	4.225050E+00
4.997510E+00	4.381900E+00	4.228500E+00
3.694020E+00	1.363900E+00	3.154130E+00
3.600990E+00	1.342120E+00	3.096500E+00
3.655700E+00	1.362550E+00	2.982400E+00
4.954720E+00	4.491590E+00	4.200060E+00
4.985460E+00	4.452780E+00	4.243470E+00
4.966810E+00	4.523710E+00	4.256650E+00
3.441150E+00	1.290790E+00	3.010910E+00
4.926120E+00	4.610420E+00	4.266750E+00
4.940710E+00	4.583260E+00	4.269180E+00
4.932050E+00	4.613530E+00	4.296440E+00
3.220400E+00	1.258830E+00	2.892540E+00
4.835790E+00	4.637940E+00	4.276420E+00
4.904440E+00	4.623670E+00	4.293430E+00
3.048250E+00	1.261820E+00	2.854850E+00
4.783360E+00	4.646790E+00	4.230670E+00
4.784390E+00	4.660860E+00	4.289630E+00
2.890890E+00	1.290210E+00	2.843540E+00
4.686300E+00	4.680970E+00	4.262500E+00
4.747490E+00	4.667740E+00	4.275550E+00
2.742560E+00	1.337170E+00	2.839430E+00
4.577800E+00	4.698580E+00	4.230790E+00
4.629260E+00	4.693650E+00	4.259550E+00
2.596810E+00	1.405190E+00	2.842500E+00
4.531310E+00	4.702450E+00	4.186720E+00
4.534680E+00	4.724220E+00	4.245180E+00
2.449880E+00	1.496790E+00	2.847100E+00
4.447890E+00	4.773520E+00	4.210120E+00
4.503820E+00	4.738520E+00	4.228170E+00
2.286550E+00	1.632330E+00	2.829310E+00
4.362950E+00	4.812470E+00	4.140850E+00
4.392580E+00	4.811430E+00	4.193810E+00
2.138210E+00	1.744770E+00	2.868700E+00
2.197230E+00	1.771570E+00	2.771400E+00
4.315570E+00	4.875420E+00	4.133080E+00
2.104670E+00	1.882300E+00	2.774330E+00
2.028920E+00	1.856400E+00	2.864630E+00
4.239980E+00	4.983690E+00	4.128920E+00
1.990900E+00	2.007500E+00	2.794720E+00
1.917460E+00	1.925560E+00	2.938100E+00
4.177030E+00	5.015020E+00	4.072480E+00
4.182700E+00	5.050450E+00	4.120940E+00
1.892690E+00	2.150670E+00	2.840160E+00
1.805720E+00	2.106280E+00	2.950120E+00
4.038670E+00	5.099870E+00	3.980290E+00
4.066920E+00	5.125580E+00	4.066490E+00
4.139500E+00	5.076280E+00	4.098590E+00
1.792680E+00	2.296200E+00	2.876340E+00
1.718790E+00	2.258130E+00	2.971550E+00
3.924130E+00	5.150570E+00	3.954010E+00
3.994550E+00	5.150380E+00	4.020970E+00
1.705700E+00	2.466950E+00	2.897980E+00
1.674910E+00	2.362950E+00	2.987080E+00
3.819930E+00	5.200990E+00	3.914990E+00
3.858150E+00	5.238100E+00	4.033540E+00
1.633140E+00	2.475440E+00	2.994490E+00
1.564740E+00	2.624320E+00	3.013250E+00
1.627640E+00	2.699920E+00	2.896800E+00
3.762860E+00	5.244850E+00	3.928080E+00
3.789210E+00	5.260570E+00	3.982120E+00
1.541850E+00	2.786040E+00	2.957210E+00
1.494090E+00	2.760140E+00	3.040690E+00
1.556750E+00	2.924700E+00	2.890020E+00
3.600290E+00	5.312740E+00	3.914900E+00
3.721390E+00	5.281500E+00	3.963270E+00
1.474720E+00	2.923270E+00	2.967970E+00
1.420970E+00	2.896270E+00	3.060800E+00
1.480960E+00	3.143270E+00	2.904240E+00
3.461100E+00	5.324700E+00	3.846250E+00
3.487590E+00	5.368900E+00	3.933200E+00
1.405830E+00	3.041570E+00	3.004320E+00
1.370140E+00	2.987530E+00	3.064390E+00
1.374430E+00	3.200760E+00	2.978810E+00
1.430530E+00	3.358260E+00	2.941910E+00
1.467230E+00	3.592310E+00	2.900660E+00
3.388020E+00	5.350010E+00	3.866540E+00
3.419370E+00	5.370350E+00	3.912800E+00
1.342070E+00	3.097070E+00	3.059560E+00
1.312010E+00	3.241610E+00	3.036650E+00
1.358480E+00	3.341030E+00	3.004490E+00
1.369080E+00	3.497150E+00	2.977040E+00
1.390570E+00	3.648580E+00	2.969460E+00
1.447900E+00	3.783270E+00	2.949120E+00
1.511090E+00	3.970240E+00	2.934600E+00
3.205930E+00	5.387300E+00	3.885340E+00
3.341630E+00	5.380360E+00	3.908190E+00
1.291360E+00	3.416650E+00	3.068220E+00
1.319020E+00	3.613840E+00	3.030140E+00
1.366350E+00	3.757470E+00	3.015710E+00
1.408610E+00	3.909740E+00	2.996440E+00
1.455780E+00	4.015810E+00	3.001310E+00
1.461740E+00	4.074000E+00	3.030150E+00
1.518550E+00	4.094490E+00	2.995880E+00
1.593550E+00	4.214640E+00	3.014240E+00
1.698140E+00	4.351160E+00	3.049300E+00
3.005780E+00	5.314210E+00	3.793470E+00
3.073640E+00	5.349650E+00	3.843900E+00
3.106290E+00	5.395470E+00	3.915850E+00
1.477430E+00	4.159630E+00	3.057310E+00
1.571070E+00	4.291380E+00	3.087010E+00
1.640250E+00	4.388380E+00	3.111970E+00
1.643900E+00	4.437520E+00	3.140540E+00
1.729940E+00	4.480810E+00	3.119090E+00
2.469030E+00	5.093320E+00	3.599360E+00
2.599770E+00	5.124970E+00	3.634800E+00
2.682960E+00	5.176150E+00	3.708420E+00
2.762690E+00	5.236710E+00	3.779320E+00
2.840390E+00	5.317750E+00	3.867020E+00
2.968390E+00	5.351950E+00	3.867280E+00
3.045120E+00	5.395770E+00	3.921520E+00
1.652530E+00	4.495110E+00	3.172770E+00
1.669430E+00	4.556300E+00	3.210260E+00
1.735300E+00	4.581990E+00	3.187470E+00
1.834570E+00	4.714440E+00	3.250300E+00
2.166320E+00	4.997280E+00	3.481160E+00
2.329880E+00	5.036760E+00	3.521170E+00
2.365300E+00	5.094750E+00	3.626240E+00
2.418480E+00	5.137750E+00	3.697470E+00
2.552890E+00	5.175920E+00	3.731610E+00
2.667660E+00	5.238770E+00	3.815400E+00
2.738630E+00	5.296570E+00	3.865890E+00
1.700070E+00	4.624540E+00	3.250480E+00
1.741490E+00	4.711800E+00	3.301670E+00
1.795730E+00	4.764550E+00	3.314560E+00
1.869370E+00	4.823690E+00	3.345900E+00
2.006320E+00	4.919820E+00	3.402530E+00
2.060590E+00	4.998600E+00	3.508990E+00
2.118100E+00	5.045210E+00	3.579630E+00
2.254820E+00	5.082680E+00	3.613270E+00
2.338690E+00	5.119660E+00	3.673510E+00
1.749370E+00	4.793720E+00	3.368870E+00
1.869720E+00	4.905490E+00	3.447040E+00
1.978090E+00	4.985250E+00	3.514940E+00
2.041660E+00	5.024460E+00	3.559150E+00
5.172790E+00	2.608970E+00	3.668550E+00
5.235470E+00	2.700660E+00	3.744920E+00
5.190770E+00	2.631390E+00	3.755080E+00
5.265260E+00	2.769970E+00	3.777830E+00
5.308640E+00	2.866300E+00	3.796190E+00
5.369050E+00	2.945840E+00	3.820620E+00
5.382240E+00	3.030550E+00	3.851110E+00
5.439260E+00	3.104480E+00	3.879140E+00
4.645140E+00	1.956650E+00	3.852150E+00
4.627770E+00	1.930420E+00	3.810830E+00
4.664380E+00	1.975710E+00	3.725110E+00
4.723890E+00	2.071180E+00	3.715050E+00
4.685410E+00	2.016480E+00	3.843470E+00
4.753940E+00	2.127130E+00	3.727670E+00
4.733310E+00	2.094400E+00	3.828370E+00
4.772180E+00	2.167360E+00	3.774300E+00
4.862960E+00	2.293840E+00	3.707860E+00
4.928210E+00	2.343520E+00	3.713390E+00
4.979460E+00	2.399820E+00	3.750280E+00
5.029900E+00	2.474460E+00	3.792180E+00
5.121250E+00	2.547010E+00	3.746330E+00
5.396120E+00	3.195520E+00	3.835310E+00
5.407270E+00	3.290180E+00	3.883810E+00
5.393550E+00	3.368100E+00	3.886090E+00
5.424660E+00	3.339430E+00	3.938350E+00
5.402080E+00	3.414550E+00	3.954290E+00
4.521480E+00	1.808530E+00	3.721580E+00
4.594540E+00	1.888930E+00	3.755720E+00
4.805870E+00	2.230690E+00	3.698490E+00
5.349340E+00	3.520890E+00	3.929400E+00
5.331180E+00	3.595520E+00	3.950160E+00
5.356860E+00	3.561680E+00	3.999410E+00
5.338430E+00	3.635130E+00	4.019480E+00
4.433680E+00	1.748840E+00	3.725790E+00
4.375590E+00	1.709460E+00	3.715620E+00
4.401440E+00	1.726720E+00	3.594070E+00
5.292740E+00	3.724860E+00	3.995180E+00
5.279680E+00	3.783110E+00	4.055870E+00
5.269300E+00	3.841300E+00	4.112460E+00
4.308880E+00	1.671410E+00	3.632740E+00
5.215510E+00	3.905290E+00	4.087960E+00
5.200170E+00	3.954950E+00	4.155280E+00
4.182430E+00	1.619420E+00	3.600160E+00
4.108580E+00	1.568820E+00	3.582770E+00
4.132300E+00	1.574350E+00	3.440330E+00
5.131650E+00	4.014700E+00	4.143380E+00
5.092900E+00	4.067060E+00	4.159770E+00
5.131610E+00	4.049340E+00	4.207740E+00
5.099310E+00	4.098380E+00	4.213490E+00
4.009180E+00	1.507810E+00	3.481140E+00
[truncated: 21,888 more rows]
