# Supplementary material for: A New MRI-Based Model of Heart Function with Coupled Hemodynamics and Application to Normal and Diseased Canine Left Ventricles
Source: Front Bioeng Biotechnol. 2015 Sep 23;3:140. doi: 10.3389/fbioe.2015.00140 (PMC4585083; doi:10.3389/fbioe.2015.00140)
Supplement: Supplementary file 7 [file Data_Sheet_7.ZIP › Case3_HF_SR_Systole/nodes/case3_systole_time_0.4900.csv]

4.277830E+00	3.741110E+00	2.272950E+00
4.217510E+00	3.723400E+00	2.198130E+00
4.245500E+00	3.773680E+00	2.269030E+00
4.239290E+00	3.820530E+00	2.308430E+00
4.301210E+00	3.791650E+00	2.350460E+00
4.265650E+00	3.859350E+00	2.379490E+00
4.186550E+00	3.806700E+00	2.245400E+00
4.118590E+00	3.787640E+00	2.162550E+00
4.189090E+00	3.882730E+00	2.327630E+00
4.178090E+00	3.958760E+00	2.383040E+00
4.238240E+00	3.921870E+00	2.427300E+00
4.207900E+00	3.968100E+00	2.440450E+00
4.118510E+00	3.863800E+00	2.227400E+00
4.071230E+00	3.835050E+00	2.164220E+00
4.100370E+00	3.955820E+00	2.302440E+00
4.142530E+00	3.989620E+00	2.368990E+00
4.164600E+00	4.004750E+00	2.425640E+00
4.043180E+00	3.888450E+00	2.199020E+00
4.020430E+00	3.945570E+00	2.244820E+00
4.037000E+00	3.976720E+00	2.279050E+00
4.043270E+00	4.004760E+00	2.312740E+00
4.110290E+00	4.010280E+00	2.361260E+00
3.994580E+00	3.977350E+00	2.259890E+00
4.505680E+00	3.451230E+00	2.296180E+00
4.459830E+00	3.428260E+00	2.196380E+00
4.467330E+00	3.505440E+00	2.282500E+00
4.450010E+00	3.587560E+00	2.350170E+00
4.521350E+00	3.500110E+00	2.363370E+00
4.446320E+00	3.686920E+00	2.454490E+00
4.523390E+00	3.583260E+00	2.473750E+00
4.445590E+00	3.763010E+00	2.547270E+00
4.532670E+00	3.690830E+00	2.598970E+00
4.484890E+00	3.777850E+00	2.637460E+00
4.388580E+00	3.548280E+00	2.213350E+00
4.355620E+00	3.475220E+00	2.088340E+00
4.339760E+00	3.684560E+00	2.300470E+00
4.379660E+00	3.773040E+00	2.449070E+00
4.399480E+00	3.810440E+00	2.528470E+00
4.429130E+00	3.828990E+00	2.611860E+00
4.271360E+00	3.472690E+00	2.014210E+00
4.193350E+00	3.436650E+00	1.906850E+00
4.207940E+00	3.515760E+00	1.998220E+00
4.247230E+00	3.581930E+00	2.107740E+00
4.330070E+00	3.867920E+00	2.509770E+00
4.323160E+00	3.932140E+00	2.614400E+00
4.396540E+00	3.889790E+00	2.669840E+00
4.353900E+00	3.941270E+00	2.700390E+00
4.140530E+00	3.549690E+00	1.971440E+00
4.094830E+00	3.488680E+00	1.874080E+00
4.097670E+00	3.677100E+00	2.061800E+00
4.235790E+00	3.968330E+00	2.528300E+00
4.291120E+00	3.980560E+00	2.658020E+00
4.025190E+00	3.560090E+00	1.914720E+00
3.946070E+00	3.696820E+00	1.995970E+00
4.010020E+00	3.795390E+00	2.117740E+00
4.166510E+00	4.041460E+00	2.503270E+00
4.221240E+00	4.041850E+00	2.619370E+00
3.920180E+00	3.800070E+00	2.072660E+00
3.884450E+00	3.763900E+00	2.012280E+00
3.944780E+00	3.915490E+00	2.175070E+00
4.082110E+00	4.052960E+00	2.400370E+00
4.118580E+00	4.115520E+00	2.545980E+00
4.156500E+00	4.133580E+00	2.636820E+00
4.200520E+00	4.097820E+00	2.679080E+00
4.170920E+00	4.146380E+00	2.706750E+00
3.854040E+00	3.834950E+00	2.051830E+00
3.827280E+00	3.943690E+00	2.128800E+00
3.894160E+00	3.988230E+00	2.191250E+00
3.951810E+00	4.026640E+00	2.277900E+00
3.990150E+00	4.108810E+00	2.401490E+00
4.005340E+00	4.164880E+00	2.491660E+00
4.063550E+00	4.173470E+00	2.567460E+00
4.120550E+00	4.163150E+00	2.627580E+00
3.850590E+00	4.031510E+00	2.198000E+00
3.787650E+00	4.002970E+00	2.156140E+00
3.873210E+00	4.112710E+00	2.283560E+00
3.915160E+00	4.185630E+00	2.400790E+00
3.962650E+00	4.203700E+00	2.478640E+00
3.997150E+00	4.212850E+00	2.559980E+00
3.780510E+00	4.063710E+00	2.194120E+00
3.790050E+00	4.131200E+00	2.257030E+00
3.837810E+00	4.168920E+00	2.320240E+00
3.840780E+00	4.206460E+00	2.359520E+00
3.860010E+00	4.238240E+00	2.409680E+00
3.927860E+00	4.238730E+00	2.478710E+00
3.778890E+00	4.184090E+00	2.319900E+00
3.813990E+00	4.224730E+00	2.370000E+00
4.770010E+00	3.496980E+00	2.680160E+00
4.734330E+00	3.461060E+00	2.608360E+00
4.721260E+00	3.527250E+00	2.633820E+00
4.720200E+00	3.576430E+00	2.683670E+00
4.670570E+00	3.305920E+00	2.387520E+00
4.648180E+00	3.240090E+00	2.298700E+00
4.572890E+00	3.381450E+00	2.340400E+00
4.588770E+00	3.486690E+00	2.449550E+00
4.677880E+00	3.399320E+00	2.489230E+00
4.643570E+00	3.565590E+00	2.586630E+00
4.612870E+00	3.659780E+00	2.639600E+00
4.664240E+00	3.656720E+00	2.691000E+00
4.602610E+00	3.708710E+00	2.690470E+00
4.603890E+00	3.182840E+00	2.202980E+00
4.551460E+00	3.154980E+00	2.069740E+00
4.536660E+00	3.286890E+00	2.182510E+00
4.478460E+00	3.822020E+00	2.697690E+00
4.539980E+00	3.771660E+00	2.721920E+00
4.507540E+00	3.822060E+00	2.755600E+00
4.463310E+00	3.144570E+00	1.912750E+00
4.370780E+00	3.094340E+00	1.774440E+00
4.371880E+00	3.217410E+00	1.865640E+00
4.391200E+00	3.325260E+00	1.985190E+00
4.443710E+00	3.853360E+00	2.685360E+00
4.465390E+00	3.858850E+00	2.756480E+00
4.247740E+00	3.282780E+00	1.814370E+00
4.177780E+00	3.191160E+00	1.675890E+00
4.341250E+00	3.973730E+00	2.758630E+00
4.417860E+00	3.917970E+00	2.801970E+00
4.382890E+00	3.971600E+00	2.842680E+00
4.053640E+00	3.197340E+00	1.627110E+00
3.948950E+00	3.162940E+00	1.541830E+00
3.968760E+00	3.264150E+00	1.633790E+00
4.028170E+00	3.377800E+00	1.744360E+00
4.280920E+00	4.021980E+00	2.721470E+00
4.330460E+00	4.011550E+00	2.815540E+00
3.883190E+00	3.311160E+00	1.615320E+00
3.840670E+00	3.251450E+00	1.525460E+00
3.837170E+00	3.452450E+00	1.696190E+00
3.890800E+00	3.566850E+00	1.850360E+00
4.243360E+00	4.058070E+00	2.697680E+00
4.267340E+00	4.063260E+00	2.776370E+00
3.767040E+00	3.335900E+00	1.573110E+00
3.692870E+00	3.494260E+00	1.684240E+00
3.781860E+00	3.571210E+00	1.785760E+00
3.816170E+00	3.710470E+00	1.930690E+00
4.193210E+00	4.143930E+00	2.766330E+00
4.217790E+00	4.117490E+00	2.780800E+00
4.205180E+00	4.143530E+00	2.800310E+00
3.704040E+00	3.632530E+00	1.798760E+00
3.637900E+00	3.581510E+00	1.731950E+00
3.697510E+00	3.746890E+00	1.912100E+00
3.757190E+00	3.841470E+00	2.015890E+00
4.067310E+00	4.202060E+00	2.625580E+00
4.124680E+00	4.191100E+00	2.699860E+00
4.177180E+00	4.163780E+00	2.775280E+00
3.623390E+00	3.677580E+00	1.787410E+00
3.623770E+00	3.777130E+00	1.901640E+00
3.680270E+00	3.851280E+00	1.973070E+00
3.712720E+00	3.973030E+00	2.100620E+00
4.031440E+00	4.226550E+00	2.623930E+00
4.056730E+00	4.236290E+00	2.690620E+00
3.616390E+00	3.887720E+00	1.966900E+00
3.626920E+00	3.990250E+00	2.064270E+00
3.662110E+00	4.041450E+00	2.125300E+00
3.709300E+00	4.113360E+00	2.198460E+00
3.870050E+00	4.277980E+00	2.488110E+00
3.941770E+00	4.267520E+00	2.576440E+00
4.000280E+00	4.248390E+00	2.628480E+00
3.611970E+00	4.077810E+00	2.140940E+00
3.658160E+00	4.166190E+00	2.221300E+00
3.661770E+00	4.205540E+00	2.278530E+00
3.709510E+00	4.196980E+00	2.299590E+00
3.782130E+00	4.249140E+00	2.401810E+00
3.812860E+00	4.299270E+00	2.500920E+00
3.874190E+00	4.322830E+00	2.604930E+00
3.683110E+00	4.250300E+00	2.359700E+00
3.746960E+00	4.303680E+00	2.464110E+00
3.791330E+00	4.327590E+00	2.557120E+00
4.867570E+00	3.385910E+00	2.710610E+00
4.856460E+00	3.327230E+00	2.673430E+00
4.803720E+00	3.408670E+00	2.671390E+00
4.847500E+00	3.453610E+00	2.734500E+00
4.821210E+00	3.028040E+00	2.450620E+00
4.787400E+00	2.969280E+00	2.363420E+00
4.779600E+00	3.069930E+00	2.405520E+00
4.740710E+00	3.217680E+00	2.447310E+00
4.830370E+00	3.106990E+00	2.513560E+00
4.772180E+00	3.341280E+00	2.591920E+00
4.835940E+00	3.229670E+00	2.598730E+00
4.729760E+00	3.642000E+00	2.768010E+00
4.792700E+00	3.552010E+00	2.760290E+00
4.737270E+00	3.683890E+00	2.827080E+00
4.805560E+00	3.633070E+00	2.866000E+00
4.753700E+00	3.719690E+00	2.891870E+00
4.750610E+00	2.915590E+00	2.232270E+00
4.723210E+00	2.836070E+00	2.098590E+00
4.699480E+00	2.935630E+00	2.129540E+00
4.697450E+00	3.069740E+00	2.241920E+00
4.659600E+00	3.737970E+00	2.804060E+00
4.641160E+00	3.811320E+00	2.889970E+00
4.721800E+00	3.785300E+00	2.934230E+00
4.677900E+00	3.835550E+00	2.957820E+00
4.646910E+00	2.774120E+00	1.931360E+00
4.563830E+00	2.691180E+00	1.789640E+00
4.580300E+00	2.809980E+00	1.834740E+00
4.595120E+00	2.946210E+00	1.949690E+00
4.546080E+00	3.826810E+00	2.829860E+00
4.604360E+00	3.858430E+00	2.928510E+00
4.468830E+00	2.874220E+00	1.738460E+00
4.374150E+00	2.763110E+00	1.624830E+00
4.482920E+00	3.874700E+00	2.826860E+00
4.511520E+00	3.896300E+00	2.904370E+00
4.236300E+00	2.757650E+00	1.512930E+00
4.102360E+00	2.714930E+00	1.443860E+00
4.136570E+00	2.843410E+00	1.469230E+00
4.196040E+00	2.973490E+00	1.555100E+00
4.387450E+00	4.007030E+00	2.895040E+00
4.446830E+00	3.965480E+00	2.921300E+00
4.428470E+00	4.007120E+00	2.950300E+00
3.994940E+00	2.951270E+00	1.463060E+00
3.864270E+00	2.860760E+00	1.366900E+00
4.331960E+00	4.050460E+00	2.872860E+00
4.395990E+00	4.043050E+00	2.949960E+00
3.777070E+00	3.137280E+00	1.475160E+00
3.657390E+00	3.008860E+00	1.400310E+00
4.275030E+00	4.092690E+00	2.849450E+00
4.329090E+00	4.092590E+00	2.930240E+00
3.604920E+00	3.194870E+00	1.478230E+00
3.498700E+00	3.128710E+00	1.450590E+00
3.636000E+00	3.347520E+00	1.546710E+00
4.230090E+00	4.146210E+00	2.871580E+00
3.503680E+00	3.310300E+00	1.523270E+00
3.389550E+00	3.262620E+00	1.514870E+00
3.546860E+00	3.517490E+00	1.665970E+00
4.140010E+00	4.211550E+00	2.798600E+00
4.186870E+00	4.209500E+00	2.891370E+00
3.414630E+00	3.418180E+00	1.576460E+00
3.342460E+00	3.343140E+00	1.564400E+00
3.419590E+00	3.560590E+00	1.696950E+00
3.520920E+00	3.737410E+00	1.828600E+00
4.062640E+00	4.270890E+00	2.785530E+00
4.131370E+00	4.261740E+00	2.867760E+00
3.326230E+00	3.448580E+00	1.616340E+00
3.337820E+00	3.569940E+00	1.716750E+00
3.406370E+00	3.684870E+00	1.766540E+00
3.422770E+00	3.799520E+00	1.874300E+00
3.527600E+00	3.945050E+00	1.990120E+00
3.976080E+00	4.299280E+00	2.700330E+00
4.018110E+00	4.305220E+00	2.789480E+00
4.056640E+00	4.319230E+00	2.866720E+00
3.330310E+00	3.697190E+00	1.788040E+00
3.351670E+00	3.818620E+00	1.893100E+00
3.422170E+00	3.905190E+00	1.944640E+00
3.456970E+00	3.999270E+00	2.020490E+00
3.521520E+00	4.067870E+00	2.129580E+00
3.596920E+00	4.187610E+00	2.241840E+00
3.913690E+00	4.343370E+00	2.685320E+00
3.925930E+00	4.365520E+00	2.760050E+00
3.984830E+00	4.338530E+00	2.807260E+00
3.358930E+00	3.950360E+00	1.971620E+00
3.438980E+00	4.070590E+00	2.110930E+00
3.505470E+00	4.145700E+00	2.186160E+00
3.529550E+00	4.202970E+00	2.252910E+00
3.566780E+00	4.225780E+00	2.302870E+00
3.609700E+00	4.263690E+00	2.359710E+00
3.676770E+00	4.319570E+00	2.444530E+00
3.731440E+00	4.344140E+00	2.548950E+00
3.791540E+00	4.373290E+00	2.644900E+00
3.867760E+00	4.373180E+00	2.692460E+00
3.530060E+00	4.253090E+00	2.342330E+00
3.598530E+00	4.328230E+00	2.437850E+00
3.666380E+00	4.368330E+00	2.532160E+00
3.716550E+00	4.385710E+00	2.608020E+00
4.944230E+00	2.927710E+00	2.575570E+00
4.916550E+00	2.846680E+00	2.485760E+00
4.874990E+00	2.979560E+00	2.507350E+00
4.903340E+00	3.127090E+00	2.617580E+00
4.957210E+00	3.023280E+00	2.639220E+00
4.911340E+00	3.245630E+00	2.675740E+00
4.971810E+00	3.167610E+00	2.711320E+00
4.934650E+00	3.353800E+00	2.765790E+00
4.885190E+00	3.520420E+00	2.832360E+00
4.965300E+00	3.464160E+00	2.867720E+00
4.883620E+00	3.595560E+00	2.895540E+00
4.959020E+00	3.565210E+00	2.936280E+00
4.895090E+00	3.647130E+00	2.949080E+00
4.849580E+00	2.771410E+00	2.398480E+00
4.808040E+00	2.697520E+00	2.297830E+00
4.812600E+00	2.823890E+00	2.313700E+00
4.775920E+00	3.750550E+00	2.954110E+00
4.841090E+00	3.713990E+00	2.982820E+00
4.792050E+00	3.773650E+00	3.018650E+00
4.776280E+00	2.615460E+00	2.174070E+00
4.731070E+00	2.536840E+00	2.040600E+00
4.734840E+00	2.669530E+00	2.054160E+00
4.662070E+00	3.871440E+00	3.007680E+00
4.745120E+00	3.830050E+00	3.047080E+00
4.705970E+00	3.880850E+00	3.079040E+00
4.641010E+00	2.464790E+00	1.920890E+00
4.536540E+00	2.409460E+00	1.782480E+00
4.614820E+00	2.537070E+00	1.848800E+00
4.589850E+00	3.898040E+00	2.982750E+00
4.634690E+00	3.916170E+00	3.063580E+00
4.374450E+00	2.578100E+00	1.607060E+00
4.318960E+00	2.413310E+00	1.596880E+00
4.534550E+00	3.943390E+00	3.010700E+00
4.534110E+00	3.979070E+00	3.055030E+00
4.588040E+00	3.968410E+00	3.089440E+00
4.549810E+00	4.006370E+00	3.089480E+00
4.206540E+00	2.371370E+00	1.516690E+00
4.053740E+00	2.441180E+00	1.447810E+00
4.163860E+00	2.509650E+00	1.477140E+00
4.475630E+00	4.014750E+00	3.024700E+00
4.471190E+00	4.081590E+00	3.079840E+00
4.537120E+00	4.056600E+00	3.110160E+00
4.519970E+00	4.096290E+00	3.122500E+00
3.959970E+00	2.616670E+00	1.363800E+00
3.869890E+00	2.456140E+00	1.322890E+00
4.403120E+00	4.081740E+00	3.014580E+00
4.413450E+00	4.125470E+00	3.075060E+00
4.485390E+00	4.127830E+00	3.127610E+00
3.746780E+00	2.750870E+00	1.328050E+00
3.607690E+00	2.680810E+00	1.336120E+00
4.325060E+00	4.139670E+00	3.013000E+00
4.376050E+00	4.154950E+00	3.077430E+00
4.424100E+00	4.181060E+00	3.135730E+00
3.533420E+00	2.921970E+00	1.391120E+00
3.403450E+00	2.856970E+00	1.405160E+00
4.237680E+00	4.186500E+00	2.970160E+00
4.283460E+00	4.185900E+00	3.044040E+00
4.341670E+00	4.181240E+00	3.089240E+00
3.371550E+00	3.082680E+00	1.447200E+00
3.255090E+00	3.020850E+00	1.484260E+00
4.187380E+00	4.247100E+00	2.948810E+00
4.234630E+00	4.228780E+00	3.031760E+00
3.268960E+00	3.261770E+00	1.557230E+00
3.163390E+00	3.148330E+00	1.570320E+00
4.132370E+00	4.304110E+00	2.933830E+00
4.184980E+00	4.288230E+00	3.014910E+00
3.167420E+00	3.292670E+00	1.599200E+00
3.122220E+00	3.228340E+00	1.605040E+00
3.231460E+00	3.489400E+00	1.702540E+00
4.090030E+00	4.336580E+00	2.933690E+00
4.124870E+00	4.350190E+00	3.008910E+00
3.122330E+00	3.332420E+00	1.658880E+00
3.141430E+00	3.481070E+00	1.743800E+00
3.182380E+00	3.582560E+00	1.779910E+00
3.241780E+00	3.749500E+00	1.866610E+00
3.955250E+00	4.374330E+00	2.825380E+00
3.990680E+00	4.386000E+00	2.890540E+00
4.053430E+00	4.367070E+00	2.943800E+00
3.131100E+00	3.607270E+00	1.815930E+00
3.150250E+00	3.755180E+00	1.905740E+00
3.196100E+00	3.833880E+00	1.940950E+00
3.252740E+00	3.937500E+00	1.978030E+00
3.345510E+00	4.061790E+00	2.100750E+00
3.442240E+00	4.186800E+00	2.208140E+00
3.829160E+00	4.397320E+00	2.708860E+00
3.856230E+00	4.417970E+00	2.770910E+00
3.925100E+00	4.412560E+00	2.838720E+00
3.145270E+00	3.891800E+00	1.976770E+00
3.239030E+00	4.042270E+00	2.089080E+00
3.328620E+00	4.159520E+00	2.185400E+00
3.390340E+00	4.225100E+00	2.263470E+00
3.396690E+00	4.254260E+00	2.321410E+00
3.448980E+00	4.257330E+00	2.330010E+00
3.506180E+00	4.328870E+00	2.426320E+00
3.585350E+00	4.393080E+00	2.542020E+00
3.668230E+00	4.410650E+00	2.601160E+00
3.720320E+00	4.438220E+00	2.673860E+00
3.794140E+00	4.420160E+00	2.724210E+00
3.416220E+00	4.298300E+00	2.380960E+00
3.450670E+00	4.361220E+00	2.446890E+00
3.504990E+00	4.387030E+00	2.497570E+00
3.523600E+00	4.418790E+00	2.555510E+00
3.563610E+00	4.452140E+00	2.611500E+00
3.637970E+00	4.448370E+00	2.628390E+00
3.459630E+00	4.413060E+00	2.522790E+00
3.507640E+00	4.443580E+00	2.581960E+00
5.042380E+00	3.012260E+00	2.802730E+00
5.036660E+00	2.945950E+00	2.760210E+00
5.020900E+00	3.048370E+00	2.744850E+00
5.012000E+00	3.214690E+00	2.813190E+00
5.054840E+00	3.096950E+00	2.843170E+00
5.009340E+00	3.361880E+00	2.880070E+00
5.059640E+00	3.242300E+00	2.910440E+00
5.016100E+00	3.473430E+00	2.936130E+00
5.076950E+00	3.380210E+00	2.984040E+00
5.016000E+00	3.530330E+00	2.972870E+00
5.047440E+00	3.490950E+00	2.996490E+00
5.021660E+00	3.565340E+00	3.037090E+00
4.949830E+00	2.757750E+00	2.571430E+00
4.919500E+00	2.659740E+00	2.483280E+00
4.891190E+00	2.741550E+00	2.464990E+00
4.989070E+00	2.874230E+00	2.634850E+00
4.908980E+00	3.683090E+00	3.004680E+00
4.956960E+00	3.642620E+00	3.022870E+00
4.926380E+00	3.703280E+00	3.068130E+00
4.850270E+00	2.585900E+00	2.399910E+00
4.786880E+00	2.511460E+00	2.300170E+00
4.812940E+00	2.595740E+00	2.289930E+00
4.805120E+00	3.798140E+00	3.078670E+00
4.868110E+00	3.766500E+00	3.109430E+00
4.820820E+00	3.825730E+00	3.132730E+00
4.744930E+00	2.411280E+00	2.166900E+00
4.695440E+00	2.322740E+00	2.055010E+00
4.714020E+00	2.421630E+00	2.033980E+00
4.708080E+00	3.914680E+00	3.124680E+00
4.781040E+00	3.880400E+00	3.159200E+00
4.746730E+00	3.935380E+00	3.190210E+00
4.577320E+00	2.239850E+00	1.963050E+00
4.477960E+00	2.203540E+00	1.818180E+00
4.567730E+00	2.302730E+00	1.875770E+00
4.675200E+00	3.965080E+00	3.145010E+00
4.687710E+00	4.002600E+00	3.185330E+00
4.733980E+00	3.978880E+00	3.227510E+00
4.706090E+00	4.024670E+00	3.230650E+00
4.358450E+00	2.284130E+00	1.669170E+00
4.313070E+00	2.132370E+00	1.701530E+00
4.631560E+00	4.034850E+00	3.162330E+00
4.650520E+00	4.089680E+00	3.207320E+00
4.695600E+00	4.068910E+00	3.255880E+00
4.671920E+00	4.118030E+00	3.255840E+00
4.114410E+00	2.277990E+00	1.515960E+00
4.586280E+00	4.119320E+00	3.182710E+00
4.587340E+00	4.190760E+00	3.237350E+00
4.659330E+00	4.165180E+00	3.282950E+00
4.637810E+00	4.212380E+00	3.294770E+00
3.916710E+00	2.254370E+00	1.420030E+00
3.779990E+00	2.295970E+00	1.382920E+00
3.821930E+00	2.357800E+00	1.352540E+00
4.511010E+00	4.174460E+00	3.180940E+00
4.525790E+00	4.223080E+00	3.233020E+00
4.587030E+00	4.239430E+00	3.285680E+00
3.692610E+00	2.451550E+00	1.342490E+00
3.601410E+00	2.337430E+00	1.385610E+00
4.473890E+00	4.214830E+00	3.192660E+00
4.480990E+00	4.245600E+00	3.236060E+00
4.520640E+00	4.273730E+00	3.302710E+00
3.482400E+00	2.617760E+00	1.381150E+00
3.349930E+00	2.573190E+00	1.440430E+00
4.290180E+00	4.224170E+00	3.102280E+00
4.360960E+00	4.230900E+00	3.158840E+00
4.429740E+00	4.244890E+00	3.211970E+00
4.461280E+00	4.270900E+00	3.272830E+00
3.282790E+00	2.801830E+00	1.453070E+00
3.161420E+00	2.757740E+00	1.492750E+00
4.235780E+00	4.274710E+00	3.094560E+00
4.292780E+00	4.279310E+00	3.190500E+00
3.146250E+00	2.965100E+00	1.525280E+00
3.060350E+00	2.917030E+00	1.591100E+00
4.185850E+00	4.326360E+00	3.075640E+00
4.223850E+00	4.326770E+00	3.146570E+00
3.073360E+00	3.138420E+00	1.625980E+00
3.007700E+00	3.019930E+00	1.624080E+00
4.157130E+00	4.358860E+00	3.071700E+00
4.179890E+00	4.361210E+00	3.112950E+00
2.984940E+00	3.136410E+00	1.687350E+00
2.953240E+00	3.285520E+00	1.773750E+00
3.058830E+00	3.377930E+00	1.765600E+00
4.024030E+00	4.401370E+00	2.955750E+00
4.059980E+00	4.412830E+00	3.021170E+00
4.135810E+00	4.391320E+00	3.086020E+00
2.986300E+00	3.443420E+00	1.830740E+00
2.941770E+00	3.380990E+00	1.840190E+00
3.045160E+00	3.656010E+00	1.905570E+00
3.875350E+00	4.471980E+00	2.860370E+00
3.951910E+00	4.462400E+00	2.920960E+00
4.003260E+00	4.433240E+00	2.967450E+00
2.938630E+00	3.504960E+00	1.882990E+00
2.956680E+00	3.656640E+00	1.954180E+00
2.993650E+00	3.749080E+00	1.977120E+00
3.034410E+00	3.874940E+00	2.010810E+00
3.128790E+00	4.021280E+00	2.083290E+00
3.222270E+00	4.139460E+00	2.179950E+00
3.323030E+00	4.240300E+00	2.297140E+00
3.773790E+00	4.486390E+00	2.807360E+00
3.841360E+00	4.509080E+00	2.882530E+00
3.899240E+00	4.537790E+00	2.959410E+00
2.941470E+00	3.785330E+00	2.013590E+00
2.966010E+00	3.927580E+00	2.066460E+00
3.041760E+00	4.002310E+00	2.099290E+00
3.109250E+00	4.108720E+00	2.172650E+00
3.193510E+00	4.213230E+00	2.249950E+00
3.261750E+00	4.269840E+00	2.358390E+00
3.360250E+00	4.344140E+00	2.432670E+00
3.634430E+00	4.515000E+00	2.711820E+00
3.703570E+00	4.538190E+00	2.803930E+00
3.737050E+00	4.571000E+00	2.873970E+00
3.812180E+00	4.546910E+00	2.909410E+00
2.986540E+00	4.052570E+00	2.171120E+00
3.082880E+00	4.185830E+00	2.244070E+00
3.167770E+00	4.257830E+00	2.341450E+00
3.253920E+00	4.328730E+00	2.431090E+00
3.312820E+00	4.388000E+00	2.488900E+00
3.323060E+00	4.424830E+00	2.540050E+00
3.383680E+00	4.424770E+00	2.535570E+00
3.487100E+00	4.482260E+00	2.624430E+00
3.531930E+00	4.549720E+00	2.714540E+00
3.579140E+00	4.589580E+00	2.793110E+00
3.659770E+00	4.578100E+00	2.819560E+00
3.356510E+00	4.484030E+00	2.609020E+00
3.446260E+00	4.560120E+00	2.687090E+00
3.500360E+00	4.593650E+00	2.755820E+00
5.147060E+00	3.217170E+00	3.025700E+00
5.142600E+00	3.166410E+00	3.003840E+00
5.120210E+00	3.250640E+00	2.989000E+00
5.125220E+00	3.326880E+00	3.022760E+00
5.148660E+00	3.276570E+00	3.049690E+00
5.125440E+00	3.376610E+00	3.086350E+00
5.024260E+00	2.718170E+00	2.733720E+00
4.990250E+00	2.645610E+00	2.663030E+00
4.981750E+00	2.742330E+00	2.655520E+00
5.045860E+00	2.858580E+00	2.737560E+00
5.042410E+00	2.799430E+00	2.785170E+00
5.060210E+00	2.948890E+00	2.847460E+00
5.108410E+00	3.110930E+00	2.936240E+00
5.080660E+00	3.480700E+00	3.067270E+00
5.065490E+00	3.561020E+00	3.122860E+00
4.940350E+00	2.578440E+00	2.589510E+00
4.874480E+00	2.508480E+00	2.513520E+00
4.903410E+00	2.581620E+00	2.497730E+00
5.012080E+00	3.657050E+00	3.140550E+00
4.956290E+00	3.730580E+00	3.143650E+00
4.992750E+00	3.721210E+00	3.186440E+00
4.958270E+00	3.766870E+00	3.214060E+00
4.806420E+00	2.437190E+00	2.435610E+00
4.758500E+00	2.351530E+00	2.343370E+00
4.778430E+00	2.425680E+00	2.314290E+00
4.844330E+00	3.853070E+00	3.188800E+00
4.888030E+00	3.822040E+00	3.200940E+00
4.865960E+00	3.867680E+00	3.262180E+00
4.697180E+00	2.236760E+00	2.234120E+00
4.627560E+00	2.186390E+00	2.129870E+00
4.672360E+00	2.255640E+00	2.123070E+00
4.770540E+00	3.947270E+00	3.246650E+00
4.805520E+00	3.917190E+00	3.257870E+00
4.794920E+00	3.961170E+00	3.317180E+00
4.521370E+00	2.127540E+00	1.958610E+00
4.726800E+00	4.040960E+00	3.281020E+00
4.752960E+00	4.011440E+00	3.301480E+00
4.755930E+00	4.061140E+00	3.348910E+00
4.333610E+00	2.058080E+00	1.788030E+00
4.205940E+00	2.004330E+00	1.733610E+00
4.241910E+00	2.066200E+00	1.698070E+00
4.696380E+00	4.138970E+00	3.306940E+00
4.719820E+00	4.109080E+00	3.328590E+00
4.724210E+00	4.160980E+00	3.374030E+00
4.090870E+00	2.112250E+00	1.597820E+00
4.004650E+00	2.004990E+00	1.602300E+00
4.646550E+00	4.249610E+00	3.341170E+00
4.687250E+00	4.209320E+00	3.355850E+00
4.693900E+00	4.252690E+00	3.401850E+00
3.849810E+00	2.127680E+00	1.458900E+00
4.595920E+00	4.285920E+00	3.341650E+00
4.657700E+00	4.297200E+00	3.399040E+00
3.674140E+00	2.139400E+00	1.449350E+00
3.542810E+00	2.123110E+00	1.473220E+00
3.563780E+00	2.220650E+00	1.416490E+00
4.559560E+00	4.309340E+00	3.350460E+00
4.596110E+00	4.342600E+00	3.413680E+00
3.424570E+00	2.353170E+00	1.445360E+00
3.303300E+00	2.326270E+00	1.529760E+00
4.369180E+00	4.277530E+00	3.250900E+00
4.423720E+00	4.282590E+00	3.281750E+00
4.465260E+00	4.320210E+00	3.352170E+00
4.527100E+00	4.331010E+00	3.376310E+00
3.217220E+00	2.546730E+00	1.500320E+00
3.109330E+00	2.526510E+00	1.586330E+00
4.325250E+00	4.293730E+00	3.262510E+00
4.348420E+00	4.320370E+00	3.323730E+00
4.402240E+00	4.315590E+00	3.333410E+00
3.066710E+00	2.730120E+00	1.579800E+00
2.968890E+00	2.703470E+00	1.632360E+00
4.250350E+00	4.336370E+00	3.220160E+00
4.294150E+00	4.321830E+00	3.277190E+00
2.953950E+00	2.914980E+00	1.640810E+00
2.907880E+00	2.807850E+00	1.666830E+00
4.191440E+00	4.401330E+00	3.181190E+00
2.868850E+00	2.917100E+00	1.716420E+00
2.829760E+00	3.072820E+00	1.814640E+00
2.906610E+00	3.100780E+00	1.740960E+00
4.098710E+00	4.460910E+00	3.115040E+00
4.153950E+00	4.495170E+00	3.212810E+00
2.875850E+00	3.303400E+00	1.850130E+00
2.787560E+00	3.220640E+00	1.887360E+00
4.002010E+00	4.501670E+00	3.043880E+00
4.055960E+00	4.509320E+00	3.109940E+00
4.088740E+00	4.518270E+00	3.155230E+00
2.818620E+00	3.358830E+00	1.934810E+00
2.773950E+00	3.308750E+00	1.942670E+00
2.860080E+00	3.572320E+00	1.977260E+00
3.944180E+00	4.561700E+00	3.038960E+00
3.974130E+00	4.595800E+00	3.109240E+00
4.039940E+00	4.549670E+00	3.132560E+00
2.772200E+00	3.427490E+00	1.986690E+00
2.776930E+00	3.574720E+00	2.036130E+00
2.815380E+00	3.688390E+00	2.055350E+00
2.858100E+00	3.865500E+00	2.095830E+00
3.781890E+00	4.586210E+00	2.936240E+00
3.827430E+00	4.611430E+00	3.009610E+00
3.904740E+00	4.604170E+00	3.055920E+00
2.762950E+00	3.719330E+00	2.099560E+00
2.769400E+00	3.865130E+00	2.142360E+00
2.807810E+00	3.952640E+00	2.160210E+00
2.860930E+00	4.078130E+00	2.227690E+00
2.987930E+00	4.166530E+00	2.259560E+00
3.064040E+00	4.240530E+00	2.342610E+00
3.156510E+00	4.318320E+00	2.429080E+00
3.242570E+00	4.409740E+00	2.523440E+00
3.626660E+00	4.613020E+00	2.840590E+00
3.664360E+00	4.640800E+00	2.889120E+00
3.745710E+00	4.632300E+00	2.956010E+00
2.757380E+00	3.970860E+00	2.195330E+00
2.778450E+00	4.064560E+00	2.254430E+00
2.811360E+00	4.113450E+00	2.273480E+00
2.829350E+00	4.161640E+00	2.314380E+00
2.939840E+00	4.218030E+00	2.342730E+00
3.054140E+00	4.303980E+00	2.436220E+00
3.138730E+00	4.370930E+00	2.494750E+00
3.165060E+00	4.421680E+00	2.550100E+00
3.209660E+00	4.451430E+00	2.577100E+00
3.260690E+00	4.494220E+00	2.619340E+00
3.336440E+00	4.589620E+00	2.701610E+00
3.439340E+00	4.616740E+00	2.747010E+00
3.497140E+00	4.652050E+00	2.821100E+00
3.590570E+00	4.643680E+00	2.856540E+00
2.770620E+00	4.111660E+00	2.297300E+00
3.167080E+00	4.485850E+00	2.613880E+00
3.240100E+00	4.555280E+00	2.668910E+00
3.257700E+00	4.607090E+00	2.706560E+00
3.290570E+00	4.631470E+00	2.728690E+00
3.315210E+00	4.663680E+00	2.767870E+00
3.398960E+00	4.658700E+00	2.778790E+00
3.250490E+00	4.644120E+00	2.737050E+00
5.156890E+00	3.080150E+00	3.054110E+00
5.135870E+00	3.028270E+00	3.040170E+00
5.146050E+00	3.089470E+00	3.008660E+00
5.159460E+00	3.162610E+00	3.068980E+00
5.174760E+00	3.282780E+00	3.124040E+00
5.176140E+00	3.374860E+00	3.163830E+00
5.005120E+00	2.591730E+00	2.759350E+00
4.954360E+00	2.519570E+00	2.702810E+00
4.959060E+00	2.571060E+00	2.660450E+00
5.041180E+00	2.680710E+00	2.791420E+00
5.082140E+00	2.829190E+00	2.890100E+00
5.113360E+00	2.971420E+00	2.969460E+00
5.136480E+00	3.489120E+00	3.181330E+00
5.084270E+00	3.585220E+00	3.184620E+00
5.114360E+00	3.566120E+00	3.223890E+00
5.077810E+00	3.625300E+00	3.252690E+00
4.898460E+00	2.451840E+00	2.639520E+00
4.827910E+00	2.396460E+00	2.591180E+00
4.856870E+00	2.443400E+00	2.543160E+00
5.021130E+00	3.706110E+00	3.242060E+00
4.999320E+00	3.757800E+00	3.315220E+00
4.765920E+00	2.313520E+00	2.526260E+00
4.721180E+00	2.247350E+00	2.422670E+00
4.746230E+00	2.310470E+00	2.417600E+00
4.935310E+00	3.815430E+00	3.295820E+00
4.919650E+00	3.860210E+00	3.349880E+00
4.647980E+00	2.154760E+00	2.241180E+00
4.874450E+00	3.916660E+00	3.365530E+00
4.849810E+00	3.971490E+00	3.395850E+00
4.515840E+00	2.049600E+00	2.041180E+00
4.409290E+00	1.971380E+00	1.986900E+00
4.379260E+00	2.012880E+00	1.881100E+00
4.820990E+00	4.018000E+00	3.405960E+00
4.810210E+00	4.071830E+00	3.437800E+00
4.318840E+00	1.917690E+00	1.937770E+00
4.192440E+00	1.862150E+00	1.863620E+00
4.274460E+00	1.930350E+00	1.845250E+00
4.780870E+00	4.117080E+00	3.437540E+00
4.765550E+00	4.164930E+00	3.465230E+00
4.076030E+00	1.914590E+00	1.716460E+00
3.941330E+00	1.824560E+00	1.693620E+00
4.738320E+00	4.212760E+00	3.462570E+00
4.705810E+00	4.281260E+00	3.477450E+00
3.815730E+00	1.961500E+00	1.563430E+00
3.753850E+00	1.865400E+00	1.634790E+00
4.663480E+00	4.340940E+00	3.469990E+00
4.697080E+00	4.323180E+00	3.519140E+00
4.680180E+00	4.351640E+00	3.524490E+00
3.657500E+00	1.855740E+00	1.625750E+00
3.517140E+00	1.889750E+00	1.631990E+00
3.617340E+00	1.938870E+00	1.565650E+00
4.626100E+00	4.371100E+00	3.471410E+00
4.647500E+00	4.386420E+00	3.540700E+00
3.399160E+00	2.100110E+00	1.573170E+00
3.265730E+00	2.075970E+00	1.639310E+00
4.500050E+00	4.356270E+00	3.405580E+00
4.529090E+00	4.385030E+00	3.471880E+00
4.588510E+00	4.391810E+00	3.498880E+00
3.177500E+00	2.304380E+00	1.607100E+00
3.065910E+00	2.287030E+00	1.682890E+00
4.386180E+00	4.342680E+00	3.371250E+00
4.422740E+00	4.374720E+00	3.427290E+00
4.476360E+00	4.379800E+00	3.447180E+00
3.002300E+00	2.511400E+00	1.655880E+00
2.906060E+00	2.485800E+00	1.723620E+00
4.252680E+00	4.380460E+00	3.285800E+00
4.307560E+00	4.367530E+00	3.352600E+00
4.362990E+00	4.371860E+00	3.402830E+00
2.866430E+00	2.719480E+00	1.710250E+00
2.806070E+00	2.633730E+00	1.799710E+00
4.212630E+00	4.451080E+00	3.277120E+00
4.265600E+00	4.443460E+00	3.371630E+00
2.780530E+00	2.773100E+00	1.796710E+00
2.716620E+00	2.748240E+00	1.843970E+00
2.797560E+00	2.897850E+00	1.791330E+00
4.189070E+00	4.495370E+00	3.275580E+00
4.213810E+00	4.493270E+00	3.320230E+00
2.722880E+00	2.871000E+00	1.846400E+00
2.681630E+00	2.830530E+00	1.882360E+00
2.732530E+00	3.047230E+00	1.881700E+00
4.095920E+00	4.562780E+00	3.223990E+00
4.169030E+00	4.531920E+00	3.290790E+00
2.652440E+00	2.931480E+00	1.908720E+00
2.628810E+00	3.123000E+00	1.977730E+00
2.712710E+00	3.266260E+00	1.959420E+00
4.029580E+00	4.602140E+00	3.183740E+00
4.058190E+00	4.635420E+00	3.278790E+00
2.639550E+00	3.285620E+00	2.026190E+00
2.596620E+00	3.229190E+00	2.037280E+00
2.676990E+00	3.500460E+00	2.063170E+00
3.871390E+00	4.643830E+00	3.080360E+00
3.918530E+00	4.678880E+00	3.153510E+00
3.990260E+00	4.658720E+00	3.206620E+00
2.597690E+00	3.346260E+00	2.093410E+00
2.591410E+00	3.502110E+00	2.120360E+00
2.627930E+00	3.605350E+00	2.134940E+00
2.670100E+00	3.792100E+00	2.168440E+00
3.686960E+00	4.707790E+00	2.982770E+00
3.764700E+00	4.693880E+00	3.048520E+00
3.837810E+00	4.689320E+00	3.108460E+00
2.579050E+00	3.639400E+00	2.177020E+00
2.587240E+00	3.795990E+00	2.219370E+00
2.624860E+00	3.886160E+00	2.224480E+00
2.682350E+00	4.013850E+00	2.265640E+00
2.851340E+00	4.229580E+00	2.381240E+00
2.942680E+00	4.295740E+00	2.448430E+00
3.058470E+00	4.390220E+00	2.543360E+00
3.567560E+00	4.726450E+00	2.926900E+00
3.643650E+00	4.752910E+00	3.008120E+00
3.701180E+00	4.776150E+00	3.080780E+00
2.578530E+00	3.910040E+00	2.264330E+00
2.603410E+00	4.026910E+00	2.318540E+00
2.657860E+00	4.088920E+00	2.337950E+00
2.740440E+00	4.163600E+00	2.363460E+00
2.822980E+00	4.272690E+00	2.449780E+00
2.919490E+00	4.350230E+00	2.534910E+00
2.982960E+00	4.421370E+00	2.597190E+00
3.067140E+00	4.487020E+00	2.636320E+00
3.164960E+00	4.592130E+00	2.702130E+00
3.391050E+00	4.739800E+00	2.854330E+00
3.474240E+00	4.778770E+00	2.919520E+00
3.499640E+00	4.813000E+00	2.980080E+00
3.598830E+00	4.795640E+00	3.034560E+00
2.613460E+00	4.124020E+00	2.390220E+00
2.703490E+00	4.241180E+00	2.457580E+00
2.802630E+00	4.323470E+00	2.541550E+00
2.889760E+00	4.406830E+00	2.607700E+00
2.971530E+00	4.488030E+00	2.654890E+00
3.051650E+00	4.551640E+00	2.695280E+00
3.080820E+00	4.615160E+00	2.738320E+00
3.137340E+00	4.653930E+00	2.754000E+00
3.223950E+00	4.697720E+00	2.788750E+00
3.272600E+00	4.775230E+00	2.857990E+00
3.324180E+00	4.816650E+00	2.912310E+00
3.419280E+00	4.811140E+00	2.931700E+00
3.091420E+00	4.690200E+00	2.794610E+00
3.185810E+00	4.776160E+00	2.851520E+00
3.247650E+00	4.811860E+00	2.885430E+00
5.126430E+00	2.698610E+00	2.994170E+00
5.103870E+00	2.648020E+00	2.958740E+00
5.100420E+00	2.719430E+00	2.931970E+00
5.133050E+00	2.854700E+00	2.990240E+00
5.128880E+00	2.770730E+00	3.033220E+00
5.140410E+00	2.952110E+00	3.040680E+00
5.156610E+00	2.883160E+00	3.077780E+00
5.153960E+00	3.029410E+00	3.110920E+00
5.205160E+00	3.155850E+00	3.164780E+00
5.220550E+00	3.288480E+00	3.215220E+00
5.201710E+00	3.396980E+00	3.222190E+00
5.233340E+00	3.354630E+00	3.272560E+00
5.199630E+00	3.447990E+00	3.292790E+00
4.978570E+00	2.488320E+00	2.820100E+00
4.939410E+00	2.415140E+00	2.782470E+00
4.936130E+00	2.455810E+00	2.722060E+00
5.017930E+00	2.583670E+00	2.850270E+00
5.137500E+00	3.548230E+00	3.278530E+00
5.107390E+00	3.614530E+00	3.351940E+00
4.857070E+00	2.358230E+00	2.750910E+00
4.792480E+00	2.323080E+00	2.685550E+00
4.820980E+00	2.366290E+00	2.663020E+00
5.054750E+00	3.689310E+00	3.330800E+00
5.036620E+00	3.744230E+00	3.385110E+00
4.735530E+00	2.231050E+00	2.527630E+00
4.988620E+00	3.819180E+00	3.406520E+00
4.942410E+00	3.879880E+00	3.406280E+00
4.970520E+00	3.870470E+00	3.444160E+00
4.949430E+00	3.912820E+00	3.466740E+00
4.616890E+00	2.115530E+00	2.336530E+00
4.548160E+00	2.019280E+00	2.266520E+00
4.529070E+00	2.040720E+00	2.162690E+00
4.865360E+00	3.992060E+00	3.436230E+00
4.899900E+00	3.965270E+00	3.452230E+00
4.884090E+00	4.003620E+00	3.492890E+00
4.478020E+00	1.947460E+00	2.200360E+00
4.381710E+00	1.882130E+00	2.124170E+00
4.401820E+00	1.915370E+00	2.051600E+00
4.819910E+00	4.089150E+00	3.484040E+00
4.855010E+00	4.055810E+00	3.524700E+00
4.824150E+00	4.105220E+00	3.537940E+00
4.284900E+00	1.815690E+00	2.056920E+00
4.133880E+00	1.762750E+00	1.986510E+00
4.240510E+00	1.830240E+00	1.983080E+00
4.769610E+00	4.178670E+00	3.512440E+00
4.793790E+00	4.148420E+00	3.543770E+00
4.774050E+00	4.194920E+00	3.571260E+00
4.023010E+00	1.769170E+00	1.826100E+00
3.886160E+00	1.705510E+00	1.840900E+00
4.720150E+00	4.294150E+00	3.551980E+00
4.743660E+00	4.245980E+00	3.561190E+00
4.746300E+00	4.287410E+00	3.614010E+00
3.758100E+00	1.779160E+00	1.711770E+00
3.703330E+00	1.708850E+00	1.776180E+00
4.709130E+00	4.350670E+00	3.590810E+00
3.611270E+00	1.701450E+00	1.774280E+00
3.466360E+00	1.732280E+00	1.784600E+00
3.569690E+00	1.763830E+00	1.713350E+00
4.681770E+00	4.406470E+00	3.595040E+00
4.705400E+00	4.408450E+00	3.630870E+00
4.689070E+00	4.431850E+00	3.626160E+00
3.356450E+00	1.884830E+00	1.701030E+00
3.220950E+00	1.877600E+00	1.771670E+00
4.556360E+00	4.415870E+00	3.531400E+00
4.593200E+00	4.442410E+00	3.597240E+00
4.660770E+00	4.437460E+00	3.612850E+00
3.138120E+00	2.068540E+00	1.714680E+00
3.027390E+00	2.064830E+00	1.802430E+00
4.452810E+00	4.403370E+00	3.491550E+00
4.479630E+00	4.431800E+00	3.556220E+00
4.530630E+00	4.437640E+00	3.574530E+00
2.961650E+00	2.270350E+00	1.758050E+00
2.867020E+00	2.248900E+00	1.837560E+00
4.323380E+00	4.414930E+00	3.430280E+00
4.371880E+00	4.432560E+00	3.506590E+00
4.429580E+00	4.429150E+00	3.535490E+00
2.833150E+00	2.450960E+00	1.816620E+00
2.747630E+00	2.422710E+00	1.887100E+00
4.299680E+00	4.447420E+00	3.440560E+00
4.320330E+00	4.453480E+00	3.483050E+00
2.724440E+00	2.603420E+00	1.865770E+00
2.645640E+00	2.576080E+00	1.941140E+00
4.221700E+00	4.540460E+00	3.382440E+00
4.282380E+00	4.490930E+00	3.457880E+00
2.631780E+00	2.770320E+00	1.925640E+00
2.559150E+00	2.697730E+00	1.991100E+00
4.135300E+00	4.596820E+00	3.330500E+00
4.187680E+00	4.626640E+00	3.438100E+00
2.550360E+00	2.809770E+00	1.999000E+00
2.518800E+00	2.767420E+00	2.028440E+00
2.555900E+00	2.953930E+00	1.992700E+00
4.095760E+00	4.641420E+00	3.333980E+00
4.124560E+00	4.652100E+00	3.382300E+00
2.493320E+00	2.855050E+00	2.051010E+00
2.454790E+00	3.036280E+00	2.107860E+00
2.539850E+00	3.184930E+00	2.070500E+00
3.961110E+00	4.702670E+00	3.234400E+00
4.006300E+00	4.717740E+00	3.320610E+00
4.077070E+00	4.680750E+00	3.362150E+00
2.450420E+00	3.229550E+00	2.138400E+00
2.373820E+00	3.182790E+00	2.174270E+00
2.508850E+00	3.431000E+00	2.160440E+00
3.784670E+00	4.757550E+00	3.132420E+00
3.851680E+00	4.768740E+00	3.224900E+00
3.931740E+00	4.743710E+00	3.273300E+00
2.405070E+00	3.339890E+00	2.199940E+00
2.349820E+00	3.284810E+00	2.223750E+00
2.418810E+00	3.504270E+00	2.222300E+00
2.495150E+00	3.718140E+00	2.260390E+00
3.749940E+00	4.796620E+00	3.144570E+00
3.778760E+00	4.805650E+00	3.189860E+00
2.348530E+00	3.426960E+00	2.271100E+00
2.394500E+00	3.603150E+00	2.282150E+00
2.410410E+00	3.738790E+00	2.319040E+00
2.448130E+00	3.829380E+00	2.320470E+00
2.505540E+00	3.961170E+00	2.338320E+00
3.525780E+00	4.864050E+00	3.065690E+00
3.630810E+00	4.848700E+00	3.121610E+00
3.720560E+00	4.835540E+00	3.169140E+00
2.391720E+00	3.883920E+00	2.364080E+00
2.442650E+00	4.020880E+00	2.405890E+00
2.452190E+00	4.088430E+00	2.453010E+00
2.514090E+00	4.103270E+00	2.430400E+00
2.592130E+00	4.214370E+00	2.482040E+00
2.689630E+00	4.300450E+00	2.559950E+00
2.785790E+00	4.386230E+00	2.626610E+00
2.871140E+00	4.480500E+00	2.673740E+00
2.969010E+00	4.582830E+00	2.744120E+00
3.392040E+00	4.882650E+00	3.016300E+00
3.476090E+00	4.912390E+00	3.083450E+00
3.546740E+00	4.931080E+00	3.164100E+00
2.482360E+00	4.173580E+00	2.508050E+00
2.578810E+00	4.282850E+00	2.577720E+00
2.680010E+00	4.369750E+00	2.649700E+00
2.771240E+00	4.464690E+00	2.697110E+00
2.852270E+00	4.534640E+00	2.739340E+00
2.880970E+00	4.593060E+00	2.785720E+00
2.929170E+00	4.633010E+00	2.797310E+00
2.985550E+00	4.690960E+00	2.817660E+00
3.084800E+00	4.780020E+00	2.867130E+00
3.219360E+00	4.852070E+00	2.931220E+00
3.271140E+00	4.920760E+00	3.026970E+00
3.334160E+00	4.974040E+00	3.106760E+00
3.435770E+00	4.957440E+00	3.118650E+00
2.885210E+00	4.670380E+00	2.836380E+00
2.975800E+00	4.774030E+00	2.879730E+00
3.079420E+00	4.852820E+00	2.942600E+00
3.171200E+00	4.922560E+00	3.009820E+00
3.235680E+00	4.972900E+00	3.072710E+00
5.037130E+00	2.480940E+00	3.001680E+00
4.995700E+00	2.428940E+00	2.946720E+00
5.007250E+00	2.493250E+00	2.910660E+00
5.078260E+00	2.588530E+00	2.962560E+00
5.082590E+00	2.554370E+00	3.030790E+00
5.133450E+00	2.663000E+00	3.051460E+00
5.153320E+00	2.791080E+00	3.125350E+00
5.197230E+00	2.903180E+00	3.168550E+00
5.208190E+00	3.030820E+00	3.219500E+00
5.247410E+00	3.146460E+00	3.260460E+00
5.252490E+00	3.257280E+00	3.307290E+00
5.256090E+00	3.352650E+00	3.342890E+00
5.237520E+00	3.439920E+00	3.393200E+00
4.958080E+00	2.377440E+00	2.939620E+00
4.894090E+00	2.350330E+00	2.877410E+00
4.929820E+00	2.384330E+00	2.852010E+00
5.174120E+00	3.533380E+00	3.367250E+00
5.151880E+00	3.601800E+00	3.439420E+00
4.800950E+00	2.309440E+00	2.778870E+00
5.089170E+00	3.686230E+00	3.423010E+00
5.049660E+00	3.752820E+00	3.446170E+00
5.084340E+00	3.718820E+00	3.494240E+00
5.046490E+00	3.785140E+00	3.518650E+00
4.714220E+00	2.192250E+00	2.614770E+00
4.645470E+00	2.106910E+00	2.553150E+00
4.638430E+00	2.109440E+00	2.447260E+00
4.995570E+00	3.858110E+00	3.496590E+00
4.986680E+00	3.900540E+00	3.545630E+00
4.593840E+00	2.039560E+00	2.499210E+00
4.524240E+00	1.955780E+00	2.413480E+00
4.532710E+00	1.990570E+00	2.344280E+00
4.950990E+00	3.964460E+00	3.566520E+00
4.908110E+00	4.017310E+00	3.568950E+00
4.944210E+00	4.014500E+00	3.614020E+00
4.922180E+00	4.055530E+00	3.634870E+00
4.434630E+00	1.872910E+00	2.315190E+00
4.347180E+00	1.796170E+00	2.241100E+00
4.360170E+00	1.835130E+00	2.177320E+00
4.835510E+00	4.132630E+00	3.605650E+00
4.870670E+00	4.100390E+00	3.615320E+00
4.868980E+00	4.139200E+00	3.666610E+00
4.231100E+00	1.742020E+00	2.184900E+00
4.072140E+00	1.676770E+00	2.102150E+00
4.183580E+00	1.748510E+00	2.103450E+00
4.825230E+00	4.173440E+00	3.651160E+00
3.972440E+00	1.669810E+00	1.958320E+00
3.867020E+00	1.635180E+00	1.991720E+00
4.791950E+00	4.240110E+00	3.676090E+00
4.765220E+00	4.317380E+00	3.690940E+00
3.729240E+00	1.611160E+00	1.963360E+00
3.603700E+00	1.591990E+00	1.979280E+00
3.636620E+00	1.619590E+00	1.914880E+00
3.708760E+00	1.650100E+00	1.864090E+00
4.736930E+00	4.384250E+00	3.677800E+00
4.770320E+00	4.356620E+00	3.751700E+00
4.748090E+00	4.405910E+00	3.741330E+00
3.515510E+00	1.653800E+00	1.885420E+00
3.374740E+00	1.642680E+00	1.940950E+00
4.703590E+00	4.449700E+00	3.691260E+00
3.299310E+00	1.735290E+00	1.842820E+00
3.163860E+00	1.739800E+00	1.919710E+00
4.647600E+00	4.476940E+00	3.663330E+00
4.658090E+00	4.508030E+00	3.751460E+00
3.094890E+00	1.885900E+00	1.854220E+00
2.977390E+00	1.887150E+00	1.931550E+00
4.511330E+00	4.467080E+00	3.616360E+00
4.542610E+00	4.495360E+00	3.680690E+00
4.601550E+00	4.501460E+00	3.705060E+00
2.916460E+00	2.054800E+00	1.873670E+00
2.821280E+00	2.046320E+00	1.960940E+00
4.409160E+00	4.460980E+00	3.576020E+00
4.446250E+00	4.497620E+00	3.639070E+00
4.494630E+00	4.495970E+00	3.660610E+00
2.781060E+00	2.232730E+00	1.918360E+00
2.685690E+00	2.213150E+00	1.995590E+00
4.321150E+00	4.505050E+00	3.551360E+00
4.385690E+00	4.500010E+00	3.610000E+00
2.663600E+00	2.397870E+00	1.964460E+00
2.593750E+00	2.377420E+00	2.063540E+00
4.254720E+00	4.570820E+00	3.500860E+00
4.296430E+00	4.591180E+00	3.610500E+00
2.569990E+00	2.546320E+00	2.020730E+00
2.498340E+00	2.523070E+00	2.099860E+00
4.222180E+00	4.622070E+00	3.505230E+00
4.244260E+00	4.623890E+00	3.558600E+00
2.482790E+00	2.701690E+00	2.071340E+00
2.446670E+00	2.619720E+00	2.130170E+00
4.127870E+00	4.708820E+00	3.479300E+00
4.202210E+00	4.661660E+00	3.533010E+00
2.394830E+00	2.711550E+00	2.148610E+00
2.330360E+00	2.852240E+00	2.192050E+00
2.414900E+00	2.863160E+00	2.123390E+00
4.062890E+00	4.730830E+00	3.407860E+00
4.072270E+00	4.756100E+00	3.469740E+00
2.349900E+00	3.019020E+00	2.178910E+00
2.268260E+00	2.993370E+00	2.249230E+00
3.899640E+00	4.784900E+00	3.312120E+00
3.955160E+00	4.806940E+00	3.394520E+00
4.031760E+00	4.777330E+00	3.437060E+00
2.288350E+00	3.204810E+00	2.251540E+00
2.210100E+00	3.117690E+00	2.320070E+00
3.771930E+00	4.855840E+00	3.270000E+00
3.862950E+00	4.831370E+00	3.344310E+00
2.211940E+00	3.243390E+00	2.330840E+00
2.170000E+00	3.195120E+00	2.352180E+00
2.250220E+00	3.410380E+00	2.346730E+00
2.320540E+00	3.652060E+00	2.351490E+00
3.664250E+00	4.902580E+00	3.226940E+00
3.718910E+00	4.935050E+00	3.340010E+00
2.165820E+00	3.300270E+00	2.381440E+00
2.170820E+00	3.462860E+00	2.398780E+00
2.219300E+00	3.575920E+00	2.383820E+00
2.242480E+00	3.714280E+00	2.414260E+00
2.297160E+00	3.861970E+00	2.414800E+00
2.371080E+00	4.042820E+00	2.464310E+00
3.602060E+00	4.943070E+00	3.239860E+00
3.634970E+00	4.954300E+00	3.295200E+00
2.153270E+00	3.624670E+00	2.440600E+00
2.211110E+00	3.835420E+00	2.466100E+00
2.270960E+00	3.961710E+00	2.475680E+00
2.295930E+00	4.049090E+00	2.520150E+00
2.340160E+00	4.103170E+00	2.528680E+00
2.391390E+00	4.167840E+00	2.553090E+00
2.477340E+00	4.263040E+00	2.606200E+00
2.574580E+00	4.354720E+00	2.670810E+00
2.667770E+00	4.451060E+00	2.724030E+00
2.769630E+00	4.553660E+00	2.798170E+00
3.397170E+00	4.996560E+00	3.163790E+00
3.460510E+00	5.014110E+00	3.239860E+00
3.565320E+00	4.981180E+00	3.275690E+00
2.296180E+00	4.136710E+00	2.579290E+00
2.377780E+00	4.248200E+00	2.632880E+00
2.472820E+00	4.335070E+00	2.697380E+00
2.566080E+00	4.432220E+00	2.751340E+00
2.648670E+00	4.505280E+00	2.791580E+00
2.680810E+00	4.560390E+00	2.838610E+00
2.733040E+00	4.597910E+00	2.852660E+00
2.787310E+00	4.660980E+00	2.867430E+00
2.874350E+00	4.763640E+00	2.903480E+00
2.971030E+00	4.844230E+00	2.958380E+00
3.067190E+00	4.916080E+00	3.023750E+00
3.152840E+00	4.982870E+00	3.083400E+00
3.242340E+00	5.030640E+00	3.172030E+00
3.353110E+00	5.027280E+00	3.212470E+00
2.686330E+00	4.632590E+00	2.889020E+00
2.775610E+00	4.744320E+00	2.927420E+00
2.870950E+00	4.832390E+00	2.986020E+00
2.969350E+00	4.907530E+00	3.042910E+00
3.060550E+00	4.976870E+00	3.097370E+00
3.135860E+00	5.021360E+00	3.156450E+00
5.010350E+00	2.430970E+00	3.034790E+00
5.070150E+00	2.504600E+00	3.082900E+00
5.147480E+00	2.591430E+00	3.164840E+00
5.174730E+00	2.707140E+00	3.170750E+00
5.191110E+00	2.811350E+00	3.226780E+00
5.227500E+00	2.914600E+00	3.267280E+00
5.236650E+00	3.028100E+00	3.318350E+00
5.279730E+00	3.133510E+00	3.352280E+00
5.279850E+00	3.241070E+00	3.395470E+00
5.287110E+00	3.339370E+00	3.431200E+00
5.272390E+00	3.422550E+00	3.482580E+00
4.898610E+00	2.337000E+00	2.947210E+00
4.969680E+00	2.373700E+00	2.998220E+00
5.217690E+00	3.517020E+00	3.455620E+00
5.188440E+00	3.580110E+00	3.525010E+00
4.785720E+00	2.277120E+00	2.904960E+00
4.727610E+00	2.190990E+00	2.833910E+00
4.733620E+00	2.189490E+00	2.727460E+00
5.129730E+00	3.656220E+00	3.512150E+00
5.105110E+00	3.716640E+00	3.566110E+00
5.087440E+00	3.781730E+00	3.615090E+00
4.688890E+00	2.140910E+00	2.829390E+00
4.616340E+00	2.042740E+00	2.709130E+00
4.631620E+00	2.083460E+00	2.640040E+00
5.036600E+00	3.854320E+00	3.590730E+00
5.009490E+00	3.914720E+00	3.601980E+00
5.051960E+00	3.898170E+00	3.651890E+00
5.023470E+00	3.948580E+00	3.657180E+00
4.551770E+00	1.966610E+00	2.618020E+00
4.482140E+00	1.877010E+00	2.518790E+00
4.509810E+00	1.912060E+00	2.466880E+00
4.991320E+00	4.011670E+00	3.685300E+00
4.960800E+00	4.064230E+00	3.718190E+00
4.399470E+00	1.795760E+00	2.438090E+00
4.301450E+00	1.740090E+00	2.386460E+00
4.318600E+00	1.770310E+00	2.308810E+00
4.918360E+00	4.108650E+00	3.711490E+00
4.876580E+00	4.159470E+00	3.749760E+00
4.172570E+00	1.684500E+00	2.324960E+00
4.017900E+00	1.600990E+00	2.250500E+00
4.123530E+00	1.666640E+00	2.226320E+00
4.836220E+00	4.196360E+00	3.735950E+00
4.857390E+00	4.188400E+00	3.790270E+00
4.838050E+00	4.224210E+00	3.806590E+00
3.859820E+00	1.609450E+00	2.093680E+00
3.805830E+00	1.564940E+00	2.174960E+00
4.785600E+00	4.319210E+00	3.763050E+00
4.803110E+00	4.281450E+00	3.779100E+00
4.810250E+00	4.336660E+00	3.834560E+00
3.704610E+00	1.537140E+00	2.169810E+00
3.563500E+00	1.530800E+00	2.172510E+00
3.663140E+00	1.557830E+00	2.097020E+00
4.744130E+00	4.446090E+00	3.792320E+00
4.780860E+00	4.394480E+00	3.814990E+00
4.786420E+00	4.445010E+00	3.864180E+00
3.459340E+00	1.583810E+00	2.057010E+00
3.326030E+00	1.563480E+00	2.129780E+00
4.706740E+00	4.495460E+00	3.786500E+00
4.753260E+00	4.508030E+00	3.876060E+00
3.244090E+00	1.641700E+00	2.021590E+00
3.122560E+00	1.642040E+00	2.113680E+00
4.683320E+00	4.524120E+00	3.797160E+00
4.703790E+00	4.533220E+00	3.839380E+00
3.043970E+00	1.742880E+00	2.008020E+00
2.934630E+00	1.741830E+00	2.102230E+00
4.568110E+00	4.519910E+00	3.747870E+00
4.599650E+00	4.541180E+00	3.818500E+00
4.665430E+00	4.545510E+00	3.834090E+00
2.872790E+00	1.883170E+00	2.022220E+00
2.781420E+00	1.878010E+00	2.122740E+00
4.474180E+00	4.523630E+00	3.707820E+00
4.497860E+00	4.543390E+00	3.775970E+00
4.543520E+00	4.537950E+00	3.791030E+00
2.727720E+00	2.034420E+00	2.050530E+00
2.637310E+00	2.015620E+00	2.143960E+00
4.349040E+00	4.555540E+00	3.648440E+00
4.394470E+00	4.565740E+00	3.730490E+00
4.449510E+00	4.551340E+00	3.757260E+00
2.614190E+00	2.199530E+00	2.102300E+00
2.526650E+00	2.176270E+00	2.183950E+00
4.328950E+00	4.591670E+00	3.668450E+00
4.346880E+00	4.596370E+00	3.712240E+00
2.512070E+00	2.360510E+00	2.145390E+00
2.432210E+00	2.337160E+00	2.228380E+00
4.250400E+00	4.685710E+00	3.642050E+00
4.312970E+00	4.632480E+00	3.697500E+00
2.408130E+00	2.529820E+00	2.184030E+00
2.375510E+00	2.440950E+00	2.255680E+00
4.186430E+00	4.708390E+00	3.577390E+00
4.201080E+00	4.734610E+00	3.627470E+00
2.325400E+00	2.538160E+00	2.278180E+00
2.255360E+00	2.679070E+00	2.307460E+00
2.322530E+00	2.691690E+00	2.220060E+00
4.071440E+00	4.803690E+00	3.562180E+00
4.154610E+00	4.755790E+00	3.601380E+00
2.262510E+00	2.830400E+00	2.273320E+00
2.188300E+00	2.807020E+00	2.353970E+00
4.009450E+00	4.820210E+00	3.497870E+00
4.015850E+00	4.847130E+00	3.559470E+00
2.191490E+00	2.962850E+00	2.328040E+00
2.107390E+00	2.933840E+00	2.391940E+00
3.804480E+00	4.900870E+00	3.378280E+00
3.884820E+00	4.896200E+00	3.478760E+00
3.970980E+00	4.861210E+00	3.529720E+00
2.124350E+00	3.126680E+00	2.386680E+00
2.070310E+00	3.031010E+00	2.425480E+00
3.769590E+00	4.939870E+00	3.397940E+00
3.803350E+00	4.939840E+00	3.444800E+00
2.040500E+00	3.148740E+00	2.443910E+00
2.026980E+00	3.276400E+00	2.480500E+00
2.094090E+00	3.370250E+00	2.447930E+00
3.628230E+00	5.012470E+00	3.388940E+00
3.742930E+00	4.974280E+00	3.432090E+00
2.022720E+00	3.410910E+00	2.512510E+00
2.009680E+00	3.550860E+00	2.530040E+00
2.064070E+00	3.583980E+00	2.495520E+00
2.121720E+00	3.785600E+00	2.517080E+00
2.186470E+00	3.988800E+00	2.544850E+00
3.533710E+00	5.029270E+00	3.325240E+00
3.544240E+00	5.054560E+00	3.376740E+00
2.023080E+00	3.706730E+00	2.563680E+00
2.076190E+00	3.892990E+00	2.562750E+00
2.093810E+00	3.991810E+00	2.594480E+00
2.141800E+00	4.049760E+00	2.603180E+00
2.196210E+00	4.120500E+00	2.623180E+00
2.280390E+00	4.226470E+00	2.665280E+00
2.369410E+00	4.319680E+00	2.721560E+00
2.464520E+00	4.410430E+00	2.780030E+00
2.560850E+00	4.524170E+00	2.842530E+00
3.304330E+00	5.058110E+00	3.254890E+00
3.364160E+00	5.079780E+00	3.330370E+00
3.481530E+00	5.068240E+00	3.352870E+00
2.092330E+00	4.082430E+00	2.649770E+00
2.177720E+00	4.202250E+00	2.698310E+00
2.266260E+00	4.298490E+00	2.751460E+00
2.360900E+00	4.391650E+00	2.806980E+00
2.443960E+00	4.467530E+00	2.840240E+00
2.472490E+00	4.524800E+00	2.881280E+00
2.522080E+00	4.563650E+00	2.895320E+00
2.580980E+00	4.624360E+00	2.918430E+00
2.675060E+00	4.726740E+00	2.958640E+00
2.772260E+00	4.814130E+00	3.013600E+00
2.872860E+00	4.897960E+00	3.069840E+00
2.973560E+00	4.970380E+00	3.120690E+00
3.064760E+00	5.020360E+00	3.184150E+00
3.144370E+00	5.061240E+00	3.249470E+00
3.247570E+00	5.083790E+00	3.288150E+00
2.475160E+00	4.592040E+00	2.938510E+00
2.567970E+00	4.709420E+00	2.990790E+00
2.670450E+00	4.804690E+00	3.042980E+00
2.774580E+00	4.880710E+00	3.094700E+00
2.880010E+00	4.960650E+00	3.156210E+00
2.991700E+00	5.019850E+00	3.220460E+00
3.066960E+00	5.048740E+00	3.251240E+00
5.172260E+00	2.554860E+00	3.286390E+00
5.149260E+00	2.520890E+00	3.274660E+00
5.156070E+00	2.547100E+00	3.237870E+00
5.182300E+00	2.599340E+00	3.281720E+00
5.008330E+00	2.394860E+00	3.201120E+00
4.949710E+00	2.347340E+00	3.154210E+00
4.973300E+00	2.379300E+00	3.083190E+00
5.076170E+00	2.476710E+00	3.190330E+00
5.200350E+00	2.709780E+00	3.292810E+00
5.212630E+00	2.833410E+00	3.312360E+00
5.255880E+00	2.911520E+00	3.358580E+00
5.270250E+00	3.021250E+00	3.416660E+00
5.309700E+00	3.128460E+00	3.447640E+00
5.304610E+00	3.232260E+00	3.484260E+00
5.309440E+00	3.326540E+00	3.520210E+00
5.296800E+00	3.408700E+00	3.570550E+00
4.895220E+00	2.315460E+00	3.179970E+00
4.825290E+00	2.293310E+00	3.120060E+00
4.865100E+00	2.317290E+00	3.059990E+00
5.251450E+00	3.500260E+00	3.538730E+00
5.227540E+00	3.560700E+00	3.587740E+00
4.765740E+00	2.223490E+00	3.014430E+00
5.177010E+00	3.643670E+00	3.612410E+00
5.133060E+00	3.724570E+00	3.635180E+00
5.128720E+00	3.767200E+00	3.676720E+00
4.631080E+00	2.043600E+00	2.871070E+00
4.584070E+00	1.970900E+00	2.826160E+00
4.586660E+00	1.984200E+00	2.729530E+00
4.671730E+00	2.105160E+00	2.892330E+00
5.103880E+00	3.839830E+00	3.697310E+00
5.077950E+00	3.916620E+00	3.719220E+00
5.048780E+00	3.964660E+00	3.726320E+00
5.086570E+00	3.944240E+00	3.776980E+00
5.050560E+00	3.992670E+00	3.795280E+00
4.462050E+00	1.798490E+00	2.702590E+00
4.368720E+00	1.735010E+00	2.639410E+00
4.425100E+00	1.782830E+00	2.618230E+00
4.459770E+00	1.836990E+00	2.581430E+00
4.517980E+00	1.863020E+00	2.751630E+00
4.959820E+00	4.083520E+00	3.776290E+00
4.996650E+00	4.044860E+00	3.781200E+00
4.986870E+00	4.078810E+00	3.835000E+00
4.268980E+00	1.704890E+00	2.456330E+00
4.204910E+00	1.663520E+00	2.506240E+00
4.940080E+00	4.122740E+00	3.824190E+00
4.107900E+00	1.603790E+00	2.467640E+00
3.961680E+00	1.549880E+00	2.432850E+00
4.062710E+00	1.592890E+00	2.377560E+00
4.898570E+00	4.185120E+00	3.860560E+00
4.875730E+00	4.234760E+00	3.888100E+00
3.805940E+00	1.543130E+00	2.272730E+00
3.749200E+00	1.496640E+00	2.353010E+00
4.859110E+00	4.286390E+00	3.893170E+00
4.858670E+00	4.348820E+00	3.921100E+00
3.649080E+00	1.473940E+00	2.359140E+00
3.509080E+00	1.457690E+00	2.369760E+00
3.609310E+00	1.496050E+00	2.287680E+00
4.839740E+00	4.406400E+00	3.920120E+00
4.816140E+00	4.486370E+00	3.939600E+00
3.407450E+00	1.503480E+00	2.245620E+00
3.281860E+00	1.477600E+00	2.333070E+00
4.792170E+00	4.529430E+00	3.936180E+00
4.811410E+00	4.532520E+00	3.974620E+00
4.796690E+00	4.550970E+00	3.971840E+00
3.199700E+00	1.553020E+00	2.220650E+00
3.085490E+00	1.533910E+00	2.314980E+00
4.706730E+00	4.578520E+00	3.929610E+00
4.769710E+00	4.558360E+00	3.955130E+00
3.008290E+00	1.629540E+00	2.203450E+00
2.912280E+00	1.619730E+00	2.309930E+00
4.647400E+00	4.575810E+00	3.890280E+00
4.653350E+00	4.596530E+00	3.945820E+00
2.834870E+00	1.730000E+00	2.200370E+00
2.750710E+00	1.720050E+00	2.309200E+00
4.526370E+00	4.564200E+00	3.834130E+00
4.556400E+00	4.579410E+00	3.877800E+00
4.606870E+00	4.597720E+00	3.940910E+00
2.685620E+00	1.857720E+00	2.214070E+00
2.606540E+00	1.838730E+00	2.322690E+00
4.425680E+00	4.583980E+00	3.805400E+00
4.463740E+00	4.612390E+00	3.872190E+00
4.517080E+00	4.596840E+00	3.884810E+00
2.553920E+00	1.994650E+00	2.238770E+00
2.476340E+00	1.973060E+00	2.341920E+00
4.341610E+00	4.654500E+00	3.802550E+00
4.404160E+00	4.625900E+00	3.846320E+00
2.450720E+00	2.161950E+00	2.286280E+00
2.366130E+00	2.128660E+00	2.385520E+00
4.295850E+00	4.682400E+00	3.741240E+00
4.300780E+00	4.705000E+00	3.792280E+00
2.343320E+00	2.350850E+00	2.335460E+00
2.265330E+00	2.256060E+00	2.416120E+00
4.204140E+00	4.777180E+00	3.694440E+00
4.265180E+00	4.738150E+00	3.757640E+00
2.251620E+00	2.382860E+00	2.401070E+00
2.222040E+00	2.336070E+00	2.444810E+00
2.237190E+00	2.523370E+00	2.367590E+00
4.138370E+00	4.816540E+00	3.662000E+00
4.153600E+00	4.860780E+00	3.772040E+00
2.182920E+00	2.429190E+00	2.450410E+00
2.121780E+00	2.600890E+00	2.457680E+00
2.182170E+00	2.676860E+00	2.379520E+00
4.012640E+00	4.909000E+00	3.637930E+00
4.090410E+00	4.882240E+00	3.694260E+00
2.105190E+00	2.778660E+00	2.423010E+00
2.030160E+00	2.747900E+00	2.496310E+00
3.945280E+00	4.908160E+00	3.581380E+00
3.954320E+00	4.940480E+00	3.632640E+00
2.021970E+00	2.942820E+00	2.461480E+00
1.987360E+00	2.842660E+00	2.526040E+00
3.803930E+00	4.982950E+00	3.532520E+00
3.898110E+00	4.954980E+00	3.600520E+00
1.950800E+00	2.956230E+00	2.545010E+00
1.930370E+00	3.082520E+00	2.574390E+00
1.973970E+00	3.181120E+00	2.515020E+00
3.712920E+00	5.021380E+00	3.496250E+00
3.743230E+00	5.064440E+00	3.595540E+00
1.905220E+00	3.222780E+00	2.588090E+00
1.900650E+00	3.373060E+00	2.621790E+00
1.956110E+00	3.463670E+00	2.573060E+00
3.537740E+00	5.093280E+00	3.447490E+00
3.639410E+00	5.074260E+00	3.523220E+00
1.879580E+00	3.511040E+00	2.629580E+00
1.871410E+00	3.641080E+00	2.648000E+00
1.932460E+00	3.678240E+00	2.617670E+00
1.984990E+00	3.916080E+00	2.625710E+00
3.443820E+00	5.112450E+00	3.420690E+00
3.462020E+00	5.158140E+00	3.524600E+00
1.885280E+00	3.770440E+00	2.669490E+00
1.895210E+00	3.914660E+00	2.682370E+00
1.937930E+00	3.982330E+00	2.682470E+00
1.991650E+00	4.060550E+00	2.697200E+00
2.072950E+00	4.178240E+00	2.729610E+00
2.158100E+00	4.275360E+00	2.776660E+00
2.245780E+00	4.372800E+00	2.837800E+00
2.359950E+00	4.489220E+00	2.884470E+00
3.171320E+00	5.101490E+00	3.329490E+00
3.241650E+00	5.131530E+00	3.384450E+00
3.357010E+00	5.141580E+00	3.460100E+00
1.890220E+00	4.013760E+00	2.731840E+00
1.969700E+00	4.149540E+00	2.766500E+00
2.055520E+00	4.256690E+00	2.807290E+00
2.135850E+00	4.331020E+00	2.840100E+00
2.172180E+00	4.394170E+00	2.883460E+00
2.248080E+00	4.446900E+00	2.895330E+00
2.279660E+00	4.512430E+00	2.929850E+00
2.361330E+00	4.581290E+00	2.963620E+00
2.448240E+00	4.685940E+00	3.019190E+00
2.554360E+00	4.808440E+00	3.084620E+00
2.684230E+00	4.871170E+00	3.117260E+00
2.774420E+00	4.940040E+00	3.179300E+00
2.894060E+00	5.019570E+00	3.271310E+00
3.057430E+00	5.081370E+00	3.327080E+00
2.939510E+00	5.079400E+00	3.374080E+00
3.151050E+00	5.118670E+00	3.378360E+00
2.173650E+00	4.470060E+00	2.938430E+00
2.258970E+00	4.570990E+00	2.986660E+00
2.341860E+00	4.643720E+00	3.018780E+00
2.375060E+00	4.712800E+00	3.055460E+00
2.445340E+00	4.762730E+00	3.073910E+00
2.469250E+00	4.812600E+00	3.111920E+00
2.516760E+00	4.866990E+00	3.161520E+00
2.649650E+00	4.916670E+00	3.196080E+00
2.766600E+00	4.985980E+00	3.273700E+00
2.837880E+00	5.039040E+00	3.340130E+00
2.379820E+00	4.788100E+00	3.110190E+00
2.448140E+00	4.835710E+00	3.143040E+00
5.136130E+00	2.495070E+00	3.380580E+00
5.102460E+00	2.466980E+00	3.363050E+00
5.118760E+00	2.486460E+00	3.311770E+00
5.172070E+00	2.555650E+00	3.360050E+00
5.200660E+00	2.639050E+00	3.359030E+00
5.208940E+00	2.625870E+00	3.433360E+00
5.229270E+00	2.710240E+00	3.436360E+00
4.972720E+00	2.354660E+00	3.256890E+00
5.040760E+00	2.431730E+00	3.327600E+00
5.234070E+00	2.814850E+00	3.398260E+00
5.283690E+00	2.912000E+00	3.459600E+00
5.296820E+00	3.032800E+00	3.535790E+00
5.327160E+00	3.145580E+00	3.530910E+00
5.319130E+00	3.228080E+00	3.572770E+00
5.331450E+00	3.317270E+00	3.606520E+00
5.329250E+00	3.392350E+00	3.659770E+00
4.822740E+00	2.273270E+00	3.210140E+00
4.907810E+00	2.317610E+00	3.286930E+00
5.281360E+00	3.493910E+00	3.629090E+00
5.242800E+00	3.573010E+00	3.646670E+00
5.280250E+00	3.538650E+00	3.695930E+00
5.246240E+00	3.616260E+00	3.719240E+00
4.670690E+00	2.022250E+00	3.140320E+00
4.630360E+00	1.968830E+00	3.095890E+00
4.655520E+00	2.021740E+00	3.066760E+00
4.671160E+00	2.067820E+00	2.996130E+00
4.699500E+00	2.078410E+00	3.151020E+00
4.722170E+00	2.149930E+00	3.021500E+00
4.746880E+00	2.176060E+00	3.149280E+00
5.182990E+00	3.711380E+00	3.704220E+00
5.150530E+00	3.775440E+00	3.728160E+00
5.190240E+00	3.750080E+00	3.771000E+00
5.161050E+00	3.807770E+00	3.785540E+00
4.577390E+00	1.887810E+00	3.000450E+00
4.508670E+00	1.804930E+00	2.949740E+00
4.501540E+00	1.826130E+00	2.821260E+00
4.601190E+00	1.945960E+00	2.945690E+00
5.135350E+00	3.889110E+00	3.810730E+00
5.106930E+00	3.953730E+00	3.833900E+00
5.094860E+00	3.994320E+00	3.887040E+00
4.434700E+00	1.742440E+00	2.896560E+00
4.327030E+00	1.687580E+00	2.845500E+00
4.403220E+00	1.740810E+00	2.783610E+00
5.035100E+00	4.042970E+00	3.863200E+00
5.005010E+00	4.101320E+00	3.919390E+00
4.199800E+00	1.641000E+00	2.608270E+00
4.152450E+00	1.595130E+00	2.695720E+00
4.958290E+00	4.149740E+00	3.902500E+00
4.981940E+00	4.142610E+00	3.947660E+00
4.960330E+00	4.181210E+00	3.966520E+00
4.041000E+00	1.536970E+00	2.686040E+00
3.893270E+00	1.500030E+00	2.614090E+00
4.006540E+00	1.542400E+00	2.570070E+00
4.887550E+00	4.256360E+00	3.927950E+00
4.915330E+00	4.229660E+00	3.947380E+00
4.908160E+00	4.272870E+00	3.982720E+00
3.752050E+00	1.468580E+00	2.459650E+00
3.725160E+00	1.424970E+00	2.597580E+00
4.874660E+00	4.373470E+00	3.964090E+00
4.903200E+00	4.336980E+00	4.007400E+00
4.893740E+00	4.400430E+00	4.019160E+00
3.577510E+00	1.400170E+00	2.576030E+00
3.437320E+00	1.370770E+00	2.574210E+00
3.555570E+00	1.421800E+00	2.498450E+00
4.835680E+00	4.516850E+00	4.009930E+00
4.878250E+00	4.467660E+00	4.038620E+00
4.863840E+00	4.532680E+00	4.073120E+00
3.358160E+00	1.413340E+00	2.448020E+00
3.235840E+00	1.384220E+00	2.541020E+00
4.803190E+00	4.572440E+00	4.052190E+00
3.161790E+00	1.445930E+00	2.423710E+00
3.057070E+00	1.421570E+00	2.523740E+00
4.750550E+00	4.589250E+00	4.003480E+00
4.754880E+00	4.606820E+00	4.058260E+00
2.983530E+00	1.506090E+00	2.410840E+00
2.892950E+00	1.485310E+00	2.519050E+00
4.648750E+00	4.618960E+00	4.035390E+00
4.716270E+00	4.614590E+00	4.045180E+00
2.819710E+00	1.590870E+00	2.409690E+00
2.737440E+00	1.569280E+00	2.518080E+00
4.543570E+00	4.631790E+00	3.998570E+00
4.591240E+00	4.626550E+00	4.031360E+00
2.663010E+00	1.691890E+00	2.409680E+00
2.585420E+00	1.668570E+00	2.520520E+00
4.501940E+00	4.634950E+00	3.951500E+00
4.502880E+00	4.656190E+00	4.011510E+00
2.518880E+00	1.805310E+00	2.417010E+00
2.443020E+00	1.783130E+00	2.534570E+00
4.382830E+00	4.674180E+00	3.883980E+00
4.418060E+00	4.694990E+00	3.962090E+00
4.473450E+00	4.666550E+00	3.992050E+00
2.390890E+00	1.941470E+00	2.442560E+00
2.309280E+00	1.915660E+00	2.560320E+00
4.298780E+00	4.755650E+00	3.850210E+00
4.355920E+00	4.728970E+00	3.915960E+00
2.280370E+00	2.092390E+00	2.478960E+00
2.194100E+00	2.064660E+00	2.588680E+00
4.228140E+00	4.820650E+00	3.818880E+00
4.269000E+00	4.840440E+00	3.897650E+00
2.178910E+00	2.269580E+00	2.517850E+00
2.097020E+00	2.198560E+00	2.625370E+00
4.186040E+00	4.877440E+00	3.841140E+00
4.217230E+00	4.912370E+00	3.914350E+00
2.083470E+00	2.308920E+00	2.593690E+00
2.041680E+00	2.269780E+00	2.636320E+00
2.082800E+00	2.448010E+00	2.547560E+00
4.053450E+00	4.932680E+00	3.731080E+00
4.083900E+00	4.956750E+00	3.822650E+00
4.151220E+00	4.932200E+00	3.868260E+00
2.016060E+00	2.366160E+00	2.634110E+00
1.967150E+00	2.541210E+00	2.625400E+00
2.028460E+00	2.614290E+00	2.542580E+00
3.944970E+00	4.990520E+00	3.698600E+00
4.013880E+00	4.980400E+00	3.770550E+00
1.949550E+00	2.756490E+00	2.586550E+00
1.911520E+00	2.653920E+00	2.654220E+00
3.845000E+00	5.038160E+00	3.650440E+00
3.884200E+00	5.070580E+00	3.769380E+00
1.860950E+00	2.768810E+00	2.666330E+00
1.817290E+00	2.889200E+00	2.672830E+00
1.874810E+00	2.988510E+00	2.619830E+00
3.788750E+00	5.081800E+00	3.659510E+00
3.814390E+00	5.094510E+00	3.711340E+00
1.786460E+00	3.024370E+00	2.686480E+00
1.742920E+00	3.202670E+00	2.703200E+00
1.829790E+00	3.277870E+00	2.652580E+00
3.559580E+00	5.142440E+00	3.563580E+00
3.655400E+00	5.131280E+00	3.627470E+00
3.748020E+00	5.121100E+00	3.684550E+00
1.771980E+00	3.359000E+00	2.707360E+00
1.734270E+00	3.307770E+00	2.731770E+00
1.799310E+00	3.576320E+00	2.685290E+00
3.509450E+00	5.186150E+00	3.590590E+00
3.559450E+00	5.213120E+00	3.667960E+00
1.728370E+00	3.432030E+00	2.741500E+00
1.722100E+00	3.587090E+00	2.741960E+00
1.755900E+00	3.685990E+00	2.732880E+00
1.805280E+00	3.836050E+00	2.729050E+00
3.251440E+00	5.181260E+00	3.498380E+00
3.355190E+00	5.198880E+00	3.564030E+00
3.452660E+00	5.219610E+00	3.619170E+00
1.707570E+00	3.732410E+00	2.783640E+00
1.732420E+00	3.895190E+00	2.779290E+00
1.729430E+00	3.967170E+00	2.803600E+00
1.789600E+00	3.988370E+00	2.776500E+00
1.864570E+00	4.113650E+00	2.805220E+00
1.950340E+00	4.231400E+00	2.839960E+00
2.048060E+00	4.354250E+00	2.893750E+00
3.026100E+00	5.110680E+00	3.406740E+00
3.124890E+00	5.143280E+00	3.451570E+00
3.175260E+00	5.199990E+00	3.537620E+00
3.239980E+00	5.242260E+00	3.588780E+00
1.753060E+00	4.061290E+00	2.840040E+00
1.841160E+00	4.201770E+00	2.870520E+00
1.927450E+00	4.291010E+00	2.898350E+00
1.956220E+00	4.353870E+00	2.936400E+00
2.005390E+00	4.395540E+00	2.946570E+00
2.059360E+00	4.452190E+00	2.964670E+00
2.139720E+00	4.553430E+00	3.013640E+00
2.257990E+00	4.673590E+00	3.065130E+00
2.561690E+00	4.944480E+00	3.273380E+00
2.681430E+00	4.979040E+00	3.296370E+00
2.754880E+00	5.025100E+00	3.351760E+00
2.837310E+00	5.074780E+00	3.427210E+00
2.981240E+00	5.132440E+00	3.478660E+00
3.091770E+00	5.191870E+00	3.553000E+00
3.160360E+00	5.226010E+00	3.580100E+00
1.955560E+00	4.420890E+00	2.988270E+00
2.030550E+00	4.507020E+00	3.016290E+00
2.060550E+00	4.574670E+00	3.053770E+00
2.138500E+00	4.629690E+00	3.070780E+00
2.168960E+00	4.702770E+00	3.108030E+00
2.252040E+00	4.808490E+00	3.166230E+00
2.424670E+00	4.872960E+00	3.202730E+00
2.458660E+00	4.942430E+00	3.298960E+00
2.532630E+00	5.002900E+00	3.382790E+00
2.663520E+00	5.017320E+00	3.380070E+00
2.747110E+00	5.047640E+00	3.412810E+00
2.061840E+00	4.652630E+00	3.109010E+00
2.134960E+00	4.747310E+00	3.147270E+00
2.153600E+00	4.801220E+00	3.191600E+00
2.196050E+00	4.838770E+00	3.219610E+00
2.234230E+00	4.892710E+00	3.283940E+00
2.349760E+00	4.918460E+00	3.286840E+00
2.423860E+00	4.973300E+00	3.356830E+00
2.137250E+00	4.844170E+00	3.251210E+00
5.104640E+00	2.471010E+00	3.442430E+00
5.156730E+00	2.518290E+00	3.438020E+00
5.187500E+00	2.576010E+00	3.493600E+00
5.220930E+00	2.657010E+00	3.519040E+00
5.244440E+00	2.729980E+00	3.539830E+00
5.308510E+00	2.891160E+00	3.602480E+00
5.285160E+00	2.855800E+00	3.585350E+00
5.304020E+00	2.915450E+00	3.552480E+00
5.309240E+00	2.973920E+00	3.585130E+00
5.325650E+00	2.933610E+00	3.620580E+00
5.320990E+00	3.015640E+00	3.632730E+00
4.969880E+00	2.355740E+00	3.405230E+00
5.037200E+00	2.422390E+00	3.472760E+00
5.258990E+00	2.820250E+00	3.511670E+00
5.363030E+00	3.125270E+00	3.630860E+00
5.342960E+00	3.233670E+00	3.648330E+00
5.356460E+00	3.303320E+00	3.694100E+00
5.356230E+00	3.374190E+00	3.751220E+00
4.657610E+00	1.942380E+00	3.397210E+00
4.623600E+00	1.895970E+00	3.359880E+00
4.652570E+00	1.950470E+00	3.313250E+00
4.682320E+00	2.021000E+00	3.250040E+00
4.687430E+00	1.997600E+00	3.411950E+00
4.748030E+00	2.139320E+00	3.287930E+00
4.738150E+00	2.098660E+00	3.429590E+00
4.791220E+00	2.225060E+00	3.296890E+00
4.792520E+00	2.202100E+00	3.430450E+00
4.858070E+00	2.287790E+00	3.388330E+00
5.319370E+00	3.463690E+00	3.722770E+00
5.305370E+00	3.538740E+00	3.770100E+00
5.293000E+00	3.610830E+00	3.817070E+00
4.569420E+00	1.830030E+00	3.313370E+00
4.509290E+00	1.780560E+00	3.243840E+00
4.544250E+00	1.811680E+00	3.189940E+00
4.593510E+00	1.884550E+00	3.173650E+00
5.241440E+00	3.689790E+00	3.791550E+00
5.227420E+00	3.764010E+00	3.843480E+00
5.193290E+00	3.831470E+00	3.850630E+00
5.235340E+00	3.810500E+00	3.898130E+00
5.210200E+00	3.872690E+00	3.916580E+00
4.472490E+00	1.764620E+00	3.053870E+00
4.424650E+00	1.719220E+00	3.228730E+00
5.154430E+00	3.942280E+00	3.899510E+00
5.137810E+00	3.985710E+00	3.972410E+00
4.329880E+00	1.668600E+00	3.179930E+00
4.246480E+00	1.632250E+00	3.069630E+00
4.342390E+00	1.682030E+00	3.029150E+00
5.073240E+00	4.039490E+00	3.952890E+00
5.051800E+00	4.079260E+00	4.024540E+00
4.174050E+00	1.593830E+00	2.854270E+00
4.103660E+00	1.544980E+00	3.015720E+00
5.004280E+00	4.132570E+00	4.005160E+00
4.994700E+00	4.171600E+00	4.052170E+00
3.949060E+00	1.504780E+00	2.766900E+00
4.962820E+00	4.234070E+00	4.063720E+00
4.934070E+00	4.290080E+00	4.054800E+00
4.963580E+00	4.287330E+00	4.102750E+00
4.957900E+00	4.328580E+00	4.106520E+00
3.759560E+00	1.418510E+00	2.735260E+00
3.644430E+00	1.376740E+00	2.792840E+00
3.600570E+00	1.385170E+00	2.655480E+00
4.917750E+00	4.431550E+00	4.076170E+00
4.955260E+00	4.399580E+00	4.119500E+00
4.945060E+00	4.467910E+00	4.134190E+00
3.507890E+00	1.327510E+00	2.843110E+00
3.346500E+00	1.301960E+00	2.798160E+00
3.468240E+00	1.338950E+00	2.708680E+00
4.872240E+00	4.580990E+00	4.127380E+00
4.929120E+00	4.540040E+00	4.157090E+00
4.912000E+00	4.612110E+00	4.213800E+00
3.293490E+00	1.329380E+00	2.660780E+00
3.169160E+00	1.297630E+00	2.755770E+00
4.842390E+00	4.602240E+00	4.122740E+00
4.864370E+00	4.619360E+00	4.172950E+00
3.116730E+00	1.344410E+00	2.634100E+00
3.008220E+00	1.321670E+00	2.740700E+00
4.752920E+00	4.644250E+00	4.145630E+00
4.821530E+00	4.628440E+00	4.159630E+00
2.955520E+00	1.390700E+00	2.625920E+00
2.854730E+00	1.366490E+00	2.736580E+00
4.694820E+00	4.645250E+00	4.110400E+00
4.703490E+00	4.668640E+00	4.166240E+00
2.800830E+00	1.454950E+00	2.625180E+00
2.707510E+00	1.434010E+00	2.736060E+00
4.571940E+00	4.644890E+00	4.064560E+00
4.602460E+00	4.655920E+00	4.106290E+00
4.657900E+00	4.674080E+00	4.162490E+00
2.648470E+00	1.540430E+00	2.626280E+00
2.558880E+00	1.516700E+00	2.737930E+00
4.501110E+00	4.699830E+00	4.098750E+00
4.559370E+00	4.674750E+00	4.112720E+00
2.501680E+00	1.640910E+00	2.631920E+00
2.420290E+00	1.620770E+00	2.742830E+00
4.451920E+00	4.707400E+00	4.054380E+00
4.458880E+00	4.736370E+00	4.112830E+00
2.353280E+00	1.747950E+00	2.657240E+00
2.337600E+00	1.688410E+00	2.742460E+00
4.312010E+00	4.815910E+00	3.950270E+00
4.356640E+00	4.792010E+00	4.036430E+00
4.417850E+00	4.760510E+00	4.099820E+00
2.279840E+00	1.745940E+00	2.736500E+00
2.215360E+00	1.879740E+00	2.675810E+00
4.267280E+00	4.889330E+00	3.963280E+00
4.295400E+00	4.884500E+00	4.037750E+00
2.097010E+00	2.042800E+00	2.694410E+00
4.240010E+00	4.931100E+00	3.973190E+00
4.253760E+00	4.935960E+00	4.020310E+00
1.990330E+00	2.224520E+00	2.707400E+00
4.119270E+00	4.991230E+00	3.896150E+00
4.152280E+00	5.017780E+00	3.976540E+00
4.217020E+00	4.972990E+00	4.009780E+00
1.888730E+00	2.358350E+00	2.789070E+00
1.945210E+00	2.411950E+00	2.696870E+00
3.957150E+00	5.041050E+00	3.813040E+00
4.016780E+00	5.075170E+00	3.891900E+00
4.088070E+00	5.055650E+00	3.931640E+00
1.863930E+00	2.571640E+00	2.725640E+00
1.798250E+00	2.474590E+00	2.826530E+00
3.923220E+00	5.077950E+00	3.832270E+00
3.948950E+00	5.093590E+00	3.870840E+00
1.778040E+00	2.605630E+00	2.794950E+00
1.754810E+00	2.549840E+00	2.844450E+00
1.766150E+00	2.795730E+00	2.744120E+00
3.795010E+00	5.151250E+00	3.792080E+00
3.889110E+00	5.125000E+00	3.855640E+00
1.726370E+00	2.653570E+00	2.836410E+00
1.699620E+00	2.789820E+00	2.820160E+00
1.705500E+00	2.879450E+00	2.785440E+00
1.706180E+00	3.022150E+00	2.761750E+00
3.674260E+00	5.189730E+00	3.741380E+00
3.720980E+00	5.237590E+00	3.861650E+00
1.658390E+00	2.906900E+00	2.834720E+00
1.618120E+00	3.109990E+00	2.842500E+00
1.680610E+00	3.258090E+00	2.768780E+00
3.601730E+00	5.233100E+00	3.748160E+00
3.628570E+00	5.249780E+00	3.808730E+00
1.611740E+00	3.287270E+00	2.834840E+00
1.558740E+00	3.224490E+00	2.859930E+00
1.646880E+00	3.496020E+00	2.805720E+00
3.350000E+00	5.262830E+00	3.662190E+00
3.456440E+00	5.277340E+00	3.724040E+00
3.551690E+00	5.274790E+00	3.781910E+00
1.548970E+00	3.380960E+00	2.886040E+00
1.566430E+00	3.565310E+00	2.860970E+00
1.553310E+00	3.661440E+00	2.877360E+00
1.617870E+00	3.693790E+00	2.846670E+00
1.665470E+00	3.903640E+00	2.837440E+00
3.241810E+00	5.299830E+00	3.686350E+00
3.335240E+00	5.331080E+00	3.794380E+00
1.560380E+00	3.798480E+00	2.899980E+00
1.597690E+00	3.951410E+00	2.894340E+00
1.601550E+00	4.019500E+00	2.921340E+00
1.661730E+00	4.040100E+00	2.891330E+00
1.733260E+00	4.170200E+00	2.907470E+00
1.841360E+00	4.307280E+00	2.948540E+00
2.868340E+00	5.127700E+00	3.523670E+00
2.970260E+00	5.209580E+00	3.609060E+00
3.132820E+00	5.255680E+00	3.637280E+00
3.160150E+00	5.309460E+00	3.721020E+00
3.218440E+00	5.340620E+00	3.771350E+00
1.622390E+00	4.112200E+00	2.952260E+00
1.710320E+00	4.251270E+00	2.978950E+00
1.776380E+00	4.338920E+00	3.008180E+00
1.783200E+00	4.383220E+00	3.039170E+00
1.849910E+00	4.403500E+00	3.022080E+00
1.939090E+00	4.525990E+00	3.070140E+00
2.629760E+00	5.039490E+00	3.449090E+00
2.732180E+00	5.079630E+00	3.491520E+00
2.819870E+00	5.156320E+00	3.593290E+00
2.868990E+00	5.216350E+00	3.668850E+00
2.936820E+00	5.279580E+00	3.748380E+00
3.060210E+00	5.295670E+00	3.729530E+00
3.144380E+00	5.339470E+00	3.790560E+00
1.808000E+00	4.444350E+00	3.069830E+00
1.841780E+00	4.526130E+00	3.106950E+00
1.891790E+00	4.572830E+00	3.119190E+00
1.949730E+00	4.634340E+00	3.139850E+00
2.038930E+00	4.758760E+00	3.188620E+00
2.298960E+00	4.941500E+00	3.331250E+00
2.351030E+00	4.974570E+00	3.374140E+00
2.433880E+00	5.023050E+00	3.456910E+00
2.586150E+00	5.071940E+00	3.521190E+00
2.701520E+00	5.132730E+00	3.601930E+00
2.780240E+00	5.195220E+00	3.673890E+00
2.839590E+00	5.248050E+00	3.742710E+00
1.844900E+00	4.600600E+00	3.160630E+00
1.925180E+00	4.695560E+00	3.195290E+00
1.955290E+00	4.761860E+00	3.237260E+00
2.003750E+00	4.802060E+00	3.249060E+00
2.053850E+00	4.842540E+00	3.277120E+00
2.131600E+00	4.909910E+00	3.347860E+00
2.262140E+00	4.969790E+00	3.388810E+00
2.343960E+00	5.004740E+00	3.436350E+00
1.968490E+00	4.824080E+00	3.301410E+00
2.040810E+00	4.879580E+00	3.332840E+00
5.143030E+00	2.514810E+00	3.516650E+00
5.198400E+00	2.615450E+00	3.584110E+00
5.155830E+00	2.553900E+00	3.602570E+00
5.237160E+00	2.681650E+00	3.633200E+00
5.264780E+00	2.784220E+00	3.603460E+00
5.272420E+00	2.755960E+00	3.683920E+00
5.305090E+00	2.853320E+00	3.668280E+00
5.352700E+00	2.954310E+00	3.710280E+00
5.357810E+00	3.050210E+00	3.700580E+00
5.368170E+00	3.023560E+00	3.767930E+00
5.407300E+00	3.106730E+00	3.760780E+00
4.922700E+00	2.328310E+00	3.629930E+00
4.887210E+00	2.305530E+00	3.610350E+00
4.920800E+00	2.319130E+00	3.530760E+00
4.982270E+00	2.378600E+00	3.585840E+00
5.067450E+00	2.473450E+00	3.609500E+00
5.373610E+00	3.205950E+00	3.727040E+00
5.381400E+00	3.290300E+00	3.782730E+00
5.389210E+00	3.355260E+00	3.821550E+00
4.588780E+00	1.850440E+00	3.607390E+00
4.556310E+00	1.816070E+00	3.569920E+00
4.587830E+00	1.846360E+00	3.473400E+00
4.644910E+00	1.930350E+00	3.533490E+00
4.713240E+00	2.040330E+00	3.570110E+00
4.776180E+00	2.152580E+00	3.610170E+00
4.841490E+00	2.264010E+00	3.567110E+00
5.356410E+00	3.448800E+00	3.832740E+00
5.332160E+00	3.545290E+00	3.843420E+00
5.332930E+00	3.593640E+00	3.883920E+00
4.499560E+00	1.777320E+00	3.480700E+00
5.306720E+00	3.677610E+00	3.898160E+00
5.272200E+00	3.761160E+00	3.918080E+00
5.264120E+00	3.807330E+00	3.964430E+00
5.249170E+00	3.862310E+00	4.017050E+00
4.396160E+00	1.703470E+00	3.432250E+00
4.335130E+00	1.668960E+00	3.416250E+00
4.353680E+00	1.678170E+00	3.304220E+00
5.199250E+00	3.928860E+00	3.989290E+00
5.175790E+00	3.975970E+00	4.060280E+00
4.244880E+00	1.633670E+00	3.325310E+00
5.110040E+00	4.026250E+00	4.042660E+00
5.093060E+00	4.067250E+00	4.094970E+00
4.095810E+00	1.539240E+00	3.243720E+00
3.982720E+00	1.495580E+00	3.186660E+00
4.026250E+00	1.511270E+00	3.087680E+00
5.054910E+00	4.131710E+00	4.114410E+00
5.013790E+00	4.187700E+00	4.108380E+00
5.044680E+00	4.181370E+00	4.152370E+00
5.026610E+00	4.221510E+00	4.159490E+00
3.875680E+00	1.459830E+00	2.955580E+00
3.838170E+00	1.432940E+00	3.202550E+00
5.011080E+00	4.297360E+00	4.179480E+00
4.993710E+00	4.358920E+00	4.167570E+00
5.020730E+00	4.354380E+00	4.215420E+00
5.015570E+00	4.396330E+00	4.218890E+00
3.695820E+00	1.366440E+00	3.155610E+00
3.602730E+00	1.345420E+00	3.098280E+00
3.657710E+00	1.365420E+00	2.984410E+00
4.971660E+00	4.505590E+00	4.190740E+00
5.002990E+00	4.467040E+00	4.234060E+00
4.983330E+00	4.537350E+00	4.247710E+00
3.443090E+00	1.295550E+00	3.013370E+00
4.941830E+00	4.623650E+00	4.258110E+00
4.956600E+00	4.596560E+00	4.260490E+00
4.947690E+00	4.626670E+00	4.287920E+00
3.223420E+00	1.265590E+00	2.896510E+00
4.851060E+00	4.651010E+00	4.267810E+00
4.920020E+00	4.636820E+00	4.284870E+00
3.052500E+00	1.270090E+00	2.860070E+00
4.798580E+00	4.659990E+00	4.221810E+00
4.799470E+00	4.673900E+00	4.281020E+00
2.896550E+00	1.299890E+00	2.850010E+00
4.701580E+00	4.694450E+00	4.253460E+00
4.762710E+00	4.681010E+00	4.266720E+00
2.749910E+00	1.348150E+00	2.847260E+00
4.592270E+00	4.711710E+00	4.221860E+00
4.644100E+00	4.706910E+00	4.250630E+00
2.605840E+00	1.417100E+00	2.851560E+00
4.545690E+00	4.715710E+00	4.177570E+00
4.548800E+00	4.737220E+00	4.236400E+00
2.460750E+00	1.509280E+00	2.857340E+00
4.461620E+00	4.786630E+00	4.201270E+00
4.517850E+00	4.751600E+00	4.219310E+00
2.299330E+00	1.644790E+00	2.840620E+00
4.376440E+00	4.825840E+00	4.131750E+00
4.405940E+00	4.824520E+00	4.185050E+00
2.152400E+00	1.757040E+00	2.880390E+00
2.211130E+00	1.783670E+00	2.783420E+00
4.328790E+00	4.888940E+00	4.124090E+00
2.119410E+00	1.893940E+00	2.786600E+00
2.043980E+00	1.868100E+00	2.876450E+00
4.252610E+00	4.997360E+00	4.120270E+00
2.006450E+00	2.018520E+00	2.807040E+00
1.934140E+00	1.937660E+00	2.950310E+00
4.189860E+00	5.029210E+00	4.063490E+00
4.194720E+00	5.064020E+00	4.112680E+00
1.909300E+00	2.161230E+00	2.852730E+00
1.822940E+00	2.117280E+00	2.962180E+00
4.050850E+00	5.114100E+00	3.971500E+00
4.078480E+00	5.139310E+00	4.058410E+00
4.151390E+00	5.089950E+00	4.090350E+00
1.809520E+00	2.305790E+00	2.888630E+00
1.737080E+00	2.268690E+00	2.983980E+00
3.935900E+00	5.164860E+00	3.945430E+00
4.006260E+00	5.164550E+00	4.012660E+00
1.723570E+00	2.475880E+00	2.910860E+00
1.693880E+00	2.373110E+00	2.999890E+00
3.830540E+00	5.214320E+00	3.907100E+00
3.868150E+00	5.251090E+00	4.026420E+00
1.652290E+00	2.484940E+00	3.007460E+00
1.584030E+00	2.632710E+00	3.026370E+00
1.645640E+00	2.707160E+00	2.910210E+00
3.772560E+00	5.257470E+00	3.920880E+00
3.798670E+00	5.273040E+00	3.975250E+00
1.560480E+00	2.792910E+00	2.970700E+00
1.513960E+00	2.767780E+00	3.054210E+00
1.574640E+00	2.930180E+00	2.904000E+00
3.608000E+00	5.323680E+00	3.908940E+00
3.730300E+00	5.293550E+00	3.956690E+00
1.494400E+00	2.929440E+00	2.982450E+00
1.441670E+00	2.903110E+00	3.075080E+00
1.499200E+00	3.147250E+00	2.919030E+00
3.467770E+00	5.334850E+00	3.840650E+00
3.493780E+00	5.378730E+00	3.928100E+00
1.425610E+00	3.046930E+00	3.018920E+00
1.390510E+00	2.993610E+00	3.078590E+00
1.393950E+00	3.204800E+00	2.993940E+00
1.448670E+00	3.360710E+00	2.957050E+00
1.482850E+00	3.592670E+00	2.914760E+00
3.393690E+00	5.359380E+00	3.861530E+00
3.425040E+00	5.379770E+00	3.907910E+00
1.362170E+00	3.102180E+00	3.073990E+00
1.331680E+00	3.245530E+00	3.051370E+00
1.377430E+00	3.343910E+00	3.019530E+00
1.386890E+00	3.498650E+00	2.991930E+00
1.407150E+00	3.648650E+00	2.983930E+00
1.462410E+00	3.782170E+00	2.962440E+00
1.523040E+00	3.967700E+00	2.946260E+00
3.209530E+00	5.395430E+00	3.881240E+00
3.346450E+00	5.389150E+00	3.903680E+00
1.310750E+00	3.419190E+00	3.083080E+00
1.336400E+00	3.614410E+00	3.044490E+00
1.382180E+00	3.756700E+00	3.029480E+00
1.422690E+00	3.907510E+00	3.009370E+00
1.468270E+00	4.012780E+00	3.013220E+00
1.473620E+00	4.070440E+00	3.041580E+00
1.529510E+00	4.090890E+00	3.006800E+00
1.602980E+00	4.210290E+00	3.024240E+00
1.705860E+00	4.346270E+00	3.058270E+00
3.008040E+00	5.322220E+00	3.789460E+00
3.076280E+00	5.357430E+00	3.840020E+00
3.108900E+00	5.403090E+00	3.912160E+00
1.488610E+00	4.155330E+00	3.068320E+00
1.580140E+00	4.286500E+00	3.096640E+00
1.648230E+00	4.383070E+00	3.121070E+00
1.651640E+00	4.432030E+00	3.149490E+00
1.736730E+00	4.475700E+00	3.127420E+00
2.469080E+00	5.100930E+00	3.596580E+00
2.600050E+00	5.133230E+00	3.631300E+00
2.683380E+00	5.184490E+00	3.704670E+00
2.763370E+00	5.244560E+00	3.775710E+00
2.841310E+00	5.324860E+00	3.863790E+00
2.970100E+00	5.359400E+00	3.863740E+00
3.047190E+00	5.403180E+00	3.918020E+00
1.659910E+00	4.489570E+00	3.181440E+00
1.676360E+00	4.550860E+00	3.218570E+00
1.741520E+00	4.577010E+00	3.195290E+00
1.839400E+00	4.710890E+00	3.256770E+00
2.167300E+00	5.001320E+00	3.481460E+00
2.330240E+00	5.042960E+00	3.519710E+00
2.365270E+00	5.101270E+00	3.624160E+00
2.418240E+00	5.144590E+00	3.694990E+00
2.552810E+00	5.183340E+00	3.728550E+00
2.667840E+00	5.246130E+00	3.812210E+00
2.739000E+00	5.303550E+00	3.862870E+00
1.706530E+00	4.619310E+00	3.258430E+00
1.747110E+00	4.707380E+00	3.308730E+00
1.800450E+00	4.761200E+00	3.320630E+00
1.873100E+00	4.821810E+00	3.350770E+00
2.008610E+00	4.920690E+00	3.405290E+00
2.061950E+00	5.001230E+00	3.510110E+00
2.118830E+00	5.048950E+00	3.579690E+00
2.254970E+00	5.088060E+00	3.612060E+00
2.338540E+00	5.125760E+00	3.671580E+00
1.754160E+00	4.790350E+00	3.374730E+00
1.872780E+00	4.904810E+00	3.450720E+00
1.979980E+00	4.986730E+00	3.516910E+00
2.042880E+00	5.027060E+00	3.560080E+00
5.193290E+00	2.601930E+00	3.663900E+00
5.257220E+00	2.693730E+00	3.740000E+00
5.211920E+00	2.623830E+00	3.750400E+00
5.286910E+00	2.763760E+00	3.772860E+00
5.330640E+00	2.861240E+00	3.790950E+00
5.391240E+00	2.941640E+00	3.815230E+00
5.404120E+00	3.027540E+00	3.845570E+00
5.460840E+00	3.102550E+00	3.873490E+00
4.653650E+00	1.948710E+00	3.851170E+00
4.636220E+00	1.922510E+00	3.809820E+00
4.673800E+00	1.967630E+00	3.723680E+00
4.734500E+00	2.063030E+00	3.713160E+00
4.694690E+00	2.008400E+00	3.842160E+00
4.765410E+00	2.118820E+00	3.725520E+00
4.743790E+00	2.086150E+00	3.826610E+00
4.784120E+00	2.158890E+00	3.772030E+00
4.877230E+00	2.285590E+00	3.704890E+00
4.943940E+00	2.335120E+00	3.710050E+00
4.996520E+00	2.391200E+00	3.746650E+00
5.047820E+00	2.466000E+00	3.788390E+00
5.140590E+00	2.539170E+00	3.742110E+00
5.418580E+00	3.195270E+00	3.828870E+00
5.429060E+00	3.291380E+00	3.877220E+00
5.415470E+00	3.370880E+00	3.878990E+00
5.446540E+00	3.341270E+00	3.931620E+00
5.424460E+00	3.417820E+00	3.947020E+00
4.528560E+00	1.801510E+00	3.721070E+00
4.602610E+00	1.881300E+00	3.754800E+00
4.818860E+00	2.222440E+00	3.695870E+00
5.371080E+00	3.526430E+00	3.921540E+00
5.352910E+00	3.602570E+00	3.941840E+00
5.378830E+00	3.567670E+00	3.991430E+00
5.360570E+00	3.642620E+00	4.011010E+00
4.440060E+00	1.742260E+00	3.725680E+00
4.381440E+00	1.703450E+00	3.715740E+00
4.407990E+00	1.720520E+00	3.593950E+00
5.314630E+00	3.734260E+00	3.986100E+00
5.301300E+00	3.793130E+00	4.046750E+00
5.290670E+00	3.851900E+00	4.103290E+00
4.314310E+00	1.666270E+00	3.633000E+00
5.237400E+00	3.917720E+00	4.077980E+00
5.221540E+00	3.967370E+00	4.145560E+00
4.186990E+00	1.615660E+00	3.600750E+00
4.112350E+00	1.566290E+00	3.583540E+00
4.136610E+00	1.571530E+00	3.440990E+00
5.152350E+00	4.027930E+00	4.133490E+00
5.113040E+00	4.080680E+00	4.149890E+00
5.152040E+00	4.062480E+00	4.198080E+00
5.119380E+00	4.112010E+00	4.203750E+00
4.012230E+00	1.506890E+00	3.482070E+00
[truncated: 21,888 more rows]
