# Supplementary material for: A New MRI-Based Model of Heart Function with Coupled Hemodynamics and Application to Normal and Diseased Canine Left Ventricles
Source: Front Bioeng Biotechnol. 2015 Sep 23;3:140. doi: 10.3389/fbioe.2015.00140 (PMC4585083; doi:10.3389/fbioe.2015.00140)
Supplement: Supplementary file 8 [file Data_Sheet_8.ZIP]

Archive with 55 entries (52 files):
- Case4_HF_LBBB_Diastole/
- Case4_HF_LBBB_Diastole/elems/
- Case4_HF_LBBB_Diastole/elems/case4_diastole_time_0.0000.csv
- Case4_HF_LBBB_Diastole/elems/case4_diastole_time_0.0100.csv
- Case4_HF_LBBB_Diastole/elems/case4_diastole_time_0.0200.csv
- Case4_HF_LBBB_Diastole/elems/case4_diastole_time_0.0300.csv
- Case4_HF_LBBB_Diastole/elems/case4_diastole_time_0.0400.csv
- Case4_HF_LBBB_Diastole/elems/case4_diastole_time_0.0500.csv
- Case4_HF_LBBB_Diastole/elems/case4_diastole_time_0.0600.csv
- Case4_HF_LBBB_Diastole/elems/case4_diastole_time_0.0700.csv
- Case4_HF_LBBB_Diastole/elems/case4_diastole_time_0.0800.csv
- Case4_HF_LBBB_Diastole/elems/case4_diastole_time_0.0900.csv
- Case4_HF_LBBB_Diastole/elems/case4_diastole_time_0.1000.csv
- Case4_HF_LBBB_Diastole/elems/case4_diastole_time_0.1100.csv
- Case4_HF_LBBB_Diastole/elems/case4_diastole_time_0.1200.csv
- Case4_HF_LBBB_Diastole/elems/case4_diastole_time_0.1300.csv
- Case4_HF_LBBB_Diastole/elems/case4_diastole_time_0.1400.csv
- Case4_HF_LBBB_Diastole/elems/case4_diastole_time_0.1500.csv
- Case4_HF_LBBB_Diastole/elems/case4_diastole_time_0.1600.csv
- Case4_HF_LBBB_Diastole/elems/case4_diastole_time_0.1700.csv
- Case4_HF_LBBB_Diastole/elems/case4_diastole_time_0.1800.csv
- Case4_HF_LBBB_Diastole/elems/case4_diastole_time_0.1900.csv
- Case4_HF_LBBB_Diastole/elems/case4_diastole_time_0.2000.csv
- Case4_HF_LBBB_Diastole/elems/case4_diastole_time_0.2100.csv
- Case4_HF_LBBB_Diastole/elems/case4_diastole_time_0.2200.csv
- Case4_HF_LBBB_Diastole/elems/case4_diastole_time_0.2300.csv
- Case4_HF_LBBB_Diastole/elems/case4_diastole_time_0.2400.csv
- Case4_HF_LBBB_Diastole/elems/case4_diastole_time_0.2500.csv
- Case4_HF_LBBB_Diastole/nodes/
- Case4_HF_LBBB_Diastole/nodes/case4_diastole_time_0.0000.csv
- Case4_HF_LBBB_Diastole/nodes/case4_diastole_time_0.0100.csv
- Case4_HF_LBBB_Diastole/nodes/case4_diastole_time_0.0200.csv
- Case4_HF_LBBB_Diastole/nodes/case4_diastole_time_0.0300.csv
- Case4_HF_LBBB_Diastole/nodes/case4_diastole_time_0.0400.csv
- Case4_HF_LBBB_Diastole/nodes/case4_diastole_time_0.0500.csv
- Case4_HF_LBBB_Diastole/nodes/case4_diastole_time_0.0600.csv
- Case4_HF_LBBB_Diastole/nodes/case4_diastole_time_0.0700.csv
- Case4_HF_LBBB_Diastole/nodes/case4_diastole_time_0.0800.csv
- Case4_HF_LBBB_Diastole/nodes/case4_diastole_time_0.0900.csv
- Case4_HF_LBBB_Diastole/nodes/case4_diastole_time_0.1000.csv
- Case4_HF_LBBB_Diastole/nodes/case4_diastole_time_0.1100.csv
- Case4_HF_LBBB_Diastole/nodes/case4_diastole_time_0.1200.csv
- Case4_HF_LBBB_Diastole/nodes/case4_diastole_time_0.1300.csv
- Case4_HF_LBBB_Diastole/nodes/case4_diastole_time_0.1400.csv
- Case4_HF_LBBB_Diastole/nodes/case4_diastole_time_0.1500.csv
- Case4_HF_LBBB_Diastole/nodes/case4_diastole_time_0.1600.csv
- Case4_HF_LBBB_Diastole/nodes/case4_diastole_time_0.1700.csv
- Case4_HF_LBBB_Diastole/nodes/case4_diastole_time_0.1800.csv
- Case4_HF_LBBB_Diastole/nodes/case4_diastole_time_0.1900.csv
- Case4_HF_LBBB_Diastole/nodes/case4_diastole_time_0.2000.csv
- Case4_HF_LBBB_Diastole/nodes/case4_diastole_time_0.2100.csv
- Case4_HF_LBBB_Diastole/nodes/case4_diastole_time_0.2200.csv
- Case4_HF_LBBB_Diastole/nodes/case4_diastole_time_0.2300.csv
- Case4_HF_LBBB_Diastole/nodes/case4_diastole_time_0.2400.csv
- Case4_HF_LBBB_Diastole/nodes/case4_diastole_time_0.2500.csv
