# Supplementary material for: A New MRI-Based Model of Heart Function with Coupled Hemodynamics and Application to Normal and Diseased Canine Left Ventricles
Source: Front Bioeng Biotechnol. 2015 Sep 23;3:140. doi: 10.3389/fbioe.2015.00140 (PMC4585083; doi:10.3389/fbioe.2015.00140)
Supplement: Supplementary file 8 [file Data_Sheet_8.ZIP › Case4_HF_LBBB_Diastole/nodes/case4_diastole_time_0.0000.csv]

4.535714E+00	3.680861E+00	1.862196E+00
4.462666E+00	3.658059E+00	1.755342E+00
4.496517E+00	3.730918E+00	1.855173E+00
4.484632E+00	3.800528E+00	1.917586E+00
4.556724E+00	3.751938E+00	1.982365E+00
4.507857E+00	3.853797E+00	2.037042E+00
4.419657E+00	3.782839E+00	1.829067E+00
4.326629E+00	3.759298E+00	1.724740E+00
4.412785E+00	3.895014E+00	1.965713E+00
4.383447E+00	4.007706E+00	2.063054E+00
4.468195E+00	3.952332E+00	2.116539E+00
4.425548E+00	4.025943E+00	2.140449E+00
4.318786E+00	3.867445E+00	1.830243E+00
4.261740E+00	3.837799E+00	1.730556E+00
4.281605E+00	4.007776E+00	1.953197E+00
4.330679E+00	4.054198E+00	2.054406E+00
4.360962E+00	4.080160E+00	2.134193E+00
4.218866E+00	3.919998E+00	1.791339E+00
4.184365E+00	4.012150E+00	1.864135E+00
4.201551E+00	4.056276E+00	1.916252E+00
4.205667E+00	4.097925E+00	1.969149E+00
4.285981E+00	4.089967E+00	2.048492E+00
4.147616E+00	4.063817E+00	1.890793E+00
4.794629E+00	3.327609E+00	1.877676E+00
4.735152E+00	3.293049E+00	1.751712E+00
4.751627E+00	3.381642E+00	1.868395E+00
4.740567E+00	3.484058E+00	1.958067E+00
4.813022E+00	3.387319E+00	1.972562E+00
4.735503E+00	3.608356E+00	2.119415E+00
4.826343E+00	3.496533E+00	2.128837E+00
4.730794E+00	3.719416E+00	2.256838E+00
4.825360E+00	3.634110E+00	2.332165E+00
4.771689E+00	3.749770E+00	2.392602E+00
4.660549E+00	3.427542E+00	1.777047E+00
4.609715E+00	3.333009E+00	1.613206E+00
4.609660E+00	3.601397E+00	1.900662E+00
4.651666E+00	3.723059E+00	2.125050E+00
4.672770E+00	3.782287E+00	2.242171E+00
4.702098E+00	3.816700E+00	2.365272E+00
4.522992E+00	3.329732E+00	1.515728E+00
4.427195E+00	3.292936E+00	1.412346E+00
4.452123E+00	3.385809E+00	1.505108E+00
4.505165E+00	3.474101E+00	1.618260E+00
4.585670E+00	3.869029E+00	2.229814E+00
4.570264E+00	3.981377E+00	2.381142E+00
4.656394E+00	3.913254E+00	2.455735E+00
4.605029E+00	4.002315E+00	2.500417E+00
4.371086E+00	3.436773E+00	1.478197E+00
4.315286E+00	3.359016E+00	1.373334E+00
4.317175E+00	3.611253E+00	1.577460E+00
4.469176E+00	4.042254E+00	2.254972E+00
4.531532E+00	4.068941E+00	2.446343E+00
4.240065E+00	3.469007E+00	1.397820E+00
4.126922E+00	3.660493E+00	1.506105E+00
4.197560E+00	3.800249E+00	1.649357E+00
4.362802E+00	4.147578E+00	2.251455E+00
4.434748E+00	4.165931E+00	2.406161E+00
4.079836E+00	3.811855E+00	1.612056E+00
4.031549E+00	3.758225E+00	1.546998E+00
4.086216E+00	3.970491E+00	1.774056E+00
4.245974E+00	4.164446E+00	2.115697E+00
4.287320E+00	4.276166E+00	2.329207E+00
4.336510E+00	4.315660E+00	2.451881E+00
4.400593E+00	4.268176E+00	2.496052E+00
4.359207E+00	4.348598E+00	2.543660E+00
3.981100E+00	3.863982E+00	1.606477E+00
3.920522E+00	4.021471E+00	1.734172E+00
3.999408E+00	4.074230E+00	1.823292E+00
4.081989E+00	4.135551E+00	1.937261E+00
4.122240E+00	4.268614E+00	2.131926E+00
4.142659E+00	4.368288E+00	2.258997E+00
4.216737E+00	4.382944E+00	2.362059E+00
4.288266E+00	4.363993E+00	2.446070E+00
3.934872E+00	4.139948E+00	1.848156E+00
3.857226E+00	4.106594E+00	1.792364E+00
3.958200E+00	4.259391E+00	1.989269E+00
4.008300E+00	4.379266E+00	2.160466E+00
4.078525E+00	4.417142E+00	2.261115E+00
4.130810E+00	4.449337E+00	2.360947E+00
3.839879E+00	4.189300E+00	1.864082E+00
3.846904E+00	4.289806E+00	1.968729E+00
3.905410E+00	4.350606E+00	2.053447E+00
3.905598E+00	4.407641E+00	2.113847E+00
3.929354E+00	4.455946E+00	2.189810E+00
4.024222E+00	4.462448E+00	2.278196E+00
3.829270E+00	4.377003E+00	2.061531E+00
3.870361E+00	4.436587E+00	2.133824E+00
5.048719E+00	3.422373E+00	2.457294E+00
5.011741E+00	3.376776E+00	2.350419E+00
5.000766E+00	3.445059E+00	2.393497E+00
5.002474E+00	3.501633E+00	2.467610E+00
4.936385E+00	3.200426E+00	2.009724E+00
4.900242E+00	3.124461E+00	1.885676E+00
4.859811E+00	3.266199E+00	1.928885E+00
4.879085E+00	3.385466E+00	2.100317E+00
4.954120E+00	3.301610E+00	2.164973E+00
4.928855E+00	3.483304E+00	2.319297E+00
4.897497E+00	3.593185E+00	2.405921E+00
4.943541E+00	3.588112E+00	2.486010E+00
4.886835E+00	3.655583E+00	2.480211E+00
4.852344E+00	3.063086E+00	1.761332E+00
4.776907E+00	3.024618E+00	1.614797E+00
4.796781E+00	3.155231E+00	1.737006E+00
4.758875E+00	3.816283E+00	2.486711E+00
4.827928E+00	3.749114E+00	2.517628E+00
4.788538E+00	3.825318E+00	2.568453E+00
4.662809E+00	2.994324E+00	1.447996E+00
4.554067E+00	2.937480E+00	1.329489E+00
4.576382E+00	3.051423E+00	1.398560E+00
4.623592E+00	3.168616E+00	1.503815E+00
4.715080E+00	3.859118E+00	2.473822E+00
4.738956E+00	3.880558E+00	2.569932E+00
4.465018E+00	3.118122E+00	1.348237E+00
4.375751E+00	3.021782E+00	1.233937E+00
4.588838E+00	4.067117E+00	2.582756E+00
4.679645E+00	3.980964E+00	2.631590E+00
4.632314E+00	4.072202E+00	2.694605E+00
4.262123E+00	3.025285E+00	1.169963E+00
4.150421E+00	2.984704E+00	1.130977E+00
4.180751E+00	3.097896E+00	1.178414E+00
4.244691E+00	3.232016E+00	1.243087E+00
4.513965E+00	4.146246E+00	2.541396E+00
4.568735E+00	4.139114E+00	2.664736E+00
4.086181E+00	3.151083E+00	1.174880E+00
4.027071E+00	3.071178E+00	1.128043E+00
4.015254E+00	3.325872E+00	1.226528E+00
4.079972E+00	3.485876E+00	1.355263E+00
4.461570E+00	4.204538E+00	2.514564E+00
4.489603E+00	4.225786E+00	2.617249E+00
3.945402E+00	3.184314E+00	1.142528E+00
3.836818E+00	3.390101E+00	1.243196E+00
3.936167E+00	3.503541E+00	1.306416E+00
3.949548E+00	3.692480E+00	1.456473E+00
4.391209E+00	4.356973E+00	2.615934E+00
4.425097E+00	4.319702E+00	2.627255E+00
4.405727E+00	4.362031E+00	2.658316E+00
3.822383E+00	3.583480E+00	1.349311E+00
3.743859E+00	3.515676E+00	1.304630E+00
3.787778E+00	3.747936E+00	1.475102E+00
3.850464E+00	3.883140E+00	1.583222E+00
4.220759E+00	4.433813E+00	2.448441E+00
4.294183E+00	4.416867E+00	2.548542E+00
4.367180E+00	4.387893E+00	2.633146E+00
3.698868E+00	3.637818E+00	1.379660E+00
3.680101E+00	3.792206E+00	1.487921E+00
3.739244E+00	3.884823E+00	1.568346E+00
3.763589E+00	4.059651E+00	1.735438E+00
4.173817E+00	4.475624E+00	2.450664E+00
4.205497E+00	4.497960E+00	2.541134E+00
3.643085E+00	3.928720E+00	1.592658E+00
3.641788E+00	4.072028E+00	1.724630E+00
3.682112E+00	4.149432E+00	1.796327E+00
3.736852E+00	4.251095E+00	1.903518E+00
3.942816E+00	4.525104E+00	2.301334E+00
4.046353E+00	4.525846E+00	2.406217E+00
4.130437E+00	4.509988E+00	2.463361E+00
3.611483E+00	4.197363E+00	1.838003E+00
3.660384E+00	4.320238E+00	1.961017E+00
3.665293E+00	4.387530E+00	2.039288E+00
3.733370E+00	4.386404E+00	2.052305E+00
3.829086E+00	4.478371E+00	2.184029E+00
3.870363E+00	4.565040E+00	2.322771E+00
3.949760E+00	4.613214E+00	2.455271E+00
3.695343E+00	4.470120E+00	2.142936E+00
3.781359E+00	4.563310E+00	2.284232E+00
3.844791E+00	4.617687E+00	2.396727E+00
5.125707E+00	3.322203E+00	2.507624E+00
5.117871E+00	3.262378E+00	2.444199E+00
5.080093E+00	3.339345E+00	2.437947E+00
5.109999E+00	3.389223E+00	2.543932E+00
5.066552E+00	2.960693E+00	2.101357E+00
5.028761E+00	2.895723E+00	1.972568E+00
5.028203E+00	2.993705E+00	2.033062E+00
5.000226E+00	3.131328E+00	2.096560E+00
5.076468E+00	3.042238E+00	2.196489E+00
5.048806E+00	3.264740E+00	2.312458E+00
5.094544E+00	3.163002E+00	2.323095E+00
5.008326E+00	3.584228E+00	2.592112E+00
5.068483E+00	3.491561E+00	2.577613E+00
5.014323E+00	3.638748E+00	2.676414E+00
5.082669E+00	3.588429E+00	2.731154E+00
5.029684E+00	3.683807E+00	2.767765E+00
4.960715E+00	2.833703E+00	1.813143E+00
4.897366E+00	2.750866E+00	1.679369E+00
4.891461E+00	2.842911E+00	1.702020E+00
4.925243E+00	2.966678E+00	1.816192E+00
4.937302E+00	3.700758E+00	2.643107E+00
4.912441E+00	3.804675E+00	2.765411E+00
4.991566E+00	3.765928E+00	2.828134E+00
4.940381E+00	3.836931E+00	2.860632E+00
4.798027E+00	2.683960E+00	1.501967E+00
4.689166E+00	2.602014E+00	1.382493E+00
4.717611E+00	2.706196E+00	1.413336E+00
4.766392E+00	2.837040E+00	1.509979E+00
4.824522E+00	3.840023E+00	2.673386E+00
4.869647E+00	3.877593E+00	2.816580E+00
4.608243E+00	2.749261E+00	1.329254E+00
4.517425E+00	2.650893E+00	1.243483E+00
4.754033E+00	3.914242E+00	2.667236E+00
4.778880E+00	3.948687E+00	2.775859E+00
4.390038E+00	2.634976E+00	1.162898E+00
4.267852E+00	2.584892E+00	1.113832E+00
4.302225E+00	2.693309E+00	1.120404E+00
4.368868E+00	2.817960E+00	1.174219E+00
4.624672E+00	4.128418E+00	2.772164E+00
4.698416E+00	4.059144E+00	2.801835E+00
4.666278E+00	4.127090E+00	2.844851E+00
4.181978E+00	2.783679E+00	1.104725E+00
4.043681E+00	2.699393E+00	1.065411E+00
4.557239E+00	4.204953E+00	2.746967E+00
4.621511E+00	4.186359E+00	2.848182E+00
3.962285E+00	2.965310E+00	1.076878E+00
3.841187E+00	2.825863E+00	1.073258E+00
4.490695E+00	4.281842E+00	2.716595E+00
4.544134E+00	4.276440E+00	2.826443E+00
3.770226E+00	3.020929E+00	1.107338E+00
3.658081E+00	2.965755E+00	1.100295E+00
3.789575E+00	3.193866E+00	1.154338E+00
4.432169E+00	4.374943E+00	2.751034E+00
3.635180E+00	3.173898E+00	1.155889E+00
3.512467E+00	3.125740E+00	1.185193E+00
3.643496E+00	3.437864E+00	1.269560E+00
4.309626E+00	4.463258E+00	2.675416E+00
4.363855E+00	4.469905E+00	2.791278E+00
3.502879E+00	3.308839E+00	1.237483E+00
3.428909E+00	3.241038E+00	1.233180E+00
3.465650E+00	3.516685E+00	1.341727E+00
3.553681E+00	3.731870E+00	1.460386E+00
4.204756E+00	4.561483E+00	2.664269E+00
4.283792E+00	4.544776E+00	2.772615E+00
3.382433E+00	3.372130E+00	1.307983E+00
3.353023E+00	3.547907E+00	1.384833E+00
3.413713E+00	3.665127E+00	1.438967E+00
3.412906E+00	3.823675E+00	1.541338E+00
3.518197E+00	3.998346E+00	1.667448E+00
4.090139E+00	4.590640E+00	2.571461E+00
4.145009E+00	4.614247E+00	2.674699E+00
4.188291E+00	4.638960E+00	2.775017E+00
3.315903E+00	3.691770E+00	1.488835E+00
3.319141E+00	3.853247E+00	1.586527E+00
3.391433E+00	3.948966E+00	1.637754E+00
3.421884E+00	4.065264E+00	1.736881E+00
3.498570E+00	4.184296E+00	1.842776E+00
3.580769E+00	4.351526E+00	2.003597E+00
4.000629E+00	4.647056E+00	2.564999E+00
4.018148E+00	4.687229E+00	2.656606E+00
4.099166E+00	4.660781E+00	2.704864E+00
3.307720E+00	3.998355E+00	1.703169E+00
3.394193E+00	4.177089E+00	1.846227E+00
3.468676E+00	4.285742E+00	1.937096E+00
3.496137E+00	4.371636E+00	2.032069E+00
3.544478E+00	4.420034E+00	2.086246E+00
3.598392E+00	4.485713E+00	2.154742E+00
3.684128E+00	4.577498E+00	2.269253E+00
3.766059E+00	4.638650E+00	2.392512E+00
3.844373E+00	4.691106E+00	2.514722E+00
3.939425E+00	4.691242E+00	2.576572E+00
3.498735E+00	4.466475E+00	2.140648E+00
3.583053E+00	4.584978E+00	2.268088E+00
3.675490E+00	4.660313E+00	2.382058E+00
3.746711E+00	4.700466E+00	2.471653E+00
5.163399E+00	2.879902E+00	2.304341E+00
5.126170E+00	2.790331E+00	2.176464E+00
5.110305E+00	2.921517E+00	2.189674E+00
5.139437E+00	3.072593E+00	2.361433E+00
5.183908E+00	2.975054E+00	2.401029E+00
5.151083E+00	3.185841E+00	2.455424E+00
5.195882E+00	3.122985E+00	2.515695E+00
5.176470E+00	3.296691E+00	2.598638E+00
5.144711E+00	3.464589E+00	2.693258E+00
5.212320E+00	3.405818E+00	2.753346E+00
5.149182E+00	3.544759E+00	2.783232E+00
5.211636E+00	3.510120E+00	2.848369E+00
5.153695E+00	3.599956E+00	2.860761E+00
5.089824E+00	2.697467E+00	2.032467E+00
5.034062E+00	2.616982E+00	1.903129E+00
5.032004E+00	2.750217E+00	1.919535E+00
5.047626E+00	3.726518E+00	2.854290E+00
5.106757E+00	3.683567E+00	2.897103E+00
5.061228E+00	3.765512E+00	2.937688E+00
4.967790E+00	2.537084E+00	1.776064E+00
4.887287E+00	2.458174E+00	1.645178E+00
4.892288E+00	2.596142E+00	1.644755E+00
4.919828E+00	3.895582E+00	2.923221E+00
5.008549E+00	3.840758E+00	2.973958E+00
4.962375E+00	3.911709E+00	3.014345E+00
4.791526E+00	2.383044E+00	1.515213E+00
4.660565E+00	2.337320E+00	1.404408E+00
4.745546E+00	2.457085E+00	1.445219E+00
4.849691E+00	3.942941E+00	2.886224E+00
4.890759E+00	3.972137E+00	2.990500E+00
4.508999E+00	2.488828E+00	1.247404E+00
4.461953E+00	2.337406E+00	1.246476E+00
4.793951E+00	4.029234E+00	2.916509E+00
4.785912E+00	4.087433E+00	2.974582E+00
4.838931E+00	4.061322E+00	3.021198E+00
4.792402E+00	4.123675E+00	3.022139E+00
4.347035E+00	2.289841E+00	1.199784E+00
4.216219E+00	2.343695E+00	1.145020E+00
4.318974E+00	2.408180E+00	1.153367E+00
4.715684E+00	4.144204E+00	2.938512E+00
4.694026E+00	4.246688E+00	3.013429E+00
4.764873E+00	4.195899E+00	3.053098E+00
4.739448E+00	4.256842E+00	3.070814E+00
4.127352E+00	2.492269E+00	1.101325E+00
4.020080E+00	2.352921E+00	1.101938E+00
4.621789E+00	4.253429E+00	2.931325E+00
4.624054E+00	4.322319E+00	3.010418E+00
4.697236E+00	4.310754E+00	3.077900E+00
3.920128E+00	2.594581E+00	1.056929E+00
3.787001E+00	2.523691E+00	1.093346E+00
4.533580E+00	4.362391E+00	2.931412E+00
4.578458E+00	4.375090E+00	3.014959E+00
4.615139E+00	4.397982E+00	3.091977E+00
3.712620E+00	2.746812E+00	1.082155E+00
3.584672E+00	2.686757E+00	1.109572E+00
4.431578E+00	4.447154E+00	2.879921E+00
4.478635E+00	4.446293E+00	2.969387E+00
4.535594E+00	4.424720E+00	3.029352E+00
3.531841E+00	2.923848E+00	1.139570E+00
3.402987E+00	2.877949E+00	1.190176E+00
4.351878E+00	4.525035E+00	2.870642E+00
4.411561E+00	4.510654E+00	2.959501E+00
3.361091E+00	3.159155E+00	1.250017E+00
3.259145E+00	3.045325E+00	1.284539E+00
4.274228E+00	4.605052E+00	2.864171E+00
4.336410E+00	4.585574E+00	2.954814E+00
3.228899E+00	3.220339E+00	1.329418E+00
3.187479E+00	3.152102E+00	1.346853E+00
3.241061E+00	3.463069E+00	1.412557E+00
4.223634E+00	4.659244E+00	2.864485E+00
4.257147E+00	4.674263E+00	2.955701E+00
3.147519E+00	3.291136E+00	1.394939E+00
3.123323E+00	3.475115E+00	1.474741E+00
3.149814E+00	3.589414E+00	1.500465E+00
3.195742E+00	3.774339E+00	1.594356E+00
4.057151E+00	4.707455E+00	2.735342E+00
4.099888E+00	4.727081E+00	2.818754E+00
4.178401E+00	4.706358E+00	2.878134E+00
3.082926E+00	3.623908E+00	1.558476E+00
3.083302E+00	3.794107E+00	1.654146E+00
3.125238E+00	3.881598E+00	1.680696E+00
3.182242E+00	3.985911E+00	1.733209E+00
3.281808E+00	4.158063E+00	1.859047E+00
3.385813E+00	4.331813E+00	1.990996E+00
3.890529E+00	4.726830E+00	2.598557E+00
3.924056E+00	4.756680E+00	2.676074E+00
4.012463E+00	4.753911E+00	2.760005E+00
3.062522E+00	3.938982E+00	1.747760E+00
3.158212E+00	4.127676E+00	1.867443E+00
3.251941E+00	4.285762E+00	1.977210E+00
3.323505E+00	4.389149E+00	2.071968E+00
3.332995E+00	4.448343E+00	2.135932E+00
3.396620E+00	4.461228E+00	2.138362E+00
3.467005E+00	4.582263E+00	2.256135E+00
3.571851E+00	4.688037E+00	2.400488E+00
3.679959E+00	4.724137E+00	2.470484E+00
3.746500E+00	4.764802E+00	2.568247E+00
3.846048E+00	4.755990E+00	2.621366E+00
3.356625E+00	4.524840E+00	2.205272E+00
3.397749E+00	4.618138E+00	2.293390E+00
3.468673E+00	4.666249E+00	2.352297E+00
3.495727E+00	4.718121E+00	2.420032E+00
3.545261E+00	4.764676E+00	2.492057E+00
3.637901E+00	4.766349E+00	2.513054E+00
3.413092E+00	4.697011E+00	2.386717E+00
3.476249E+00	4.749040E+00	2.454541E+00
5.282790E+00	2.980865E+00	2.645601E+00
5.267545E+00	2.914400E+00	2.582906E+00
5.246636E+00	3.011346E+00	2.565914E+00
5.249883E+00	3.175766E+00	2.665794E+00
5.292055E+00	3.069180E+00	2.710649E+00
5.258138E+00	3.314044E+00	2.766811E+00
5.312579E+00	3.208187E+00	2.802480E+00
5.263853E+00	3.421644E+00	2.848184E+00
5.324328E+00	3.345421E+00	2.907721E+00
5.263292E+00	3.481453E+00	2.898349E+00
5.294811E+00	3.449246E+00	2.926501E+00
5.274525E+00	3.525146E+00	2.977517E+00
5.179542E+00	2.692894E+00	2.302230E+00
5.137366E+00	2.582243E+00	2.180114E+00
5.125117E+00	2.669446E+00	2.135850E+00
5.202918E+00	2.830675E+00	2.401758E+00
5.164390E+00	3.644089E+00	2.934341E+00
5.209725E+00	3.600661E+00	2.959758E+00
5.184977E+00	3.671596E+00	3.013176E+00
5.089516E+00	2.484124E+00	2.055985E+00
5.023754E+00	2.397930E+00	1.932207E+00
5.030633E+00	2.504184E+00	1.912301E+00
5.074115E+00	3.801778E+00	3.013598E+00
5.136426E+00	3.757273E+00	3.056226E+00
5.083113E+00	3.834609E+00	3.084422E+00
4.940068E+00	2.307625E+00	1.799392E+00
4.854206E+00	2.220805E+00	1.690101E+00
4.868814E+00	2.336981E+00	1.650756E+00
4.958458E+00	3.957264E+00	3.073511E+00
5.033201E+00	3.905938E+00	3.118422E+00
4.990539E+00	3.984275E+00	3.155839E+00
4.740789E+00	2.129388E+00	1.593780E+00
4.612493E+00	2.118589E+00	1.466610E+00
4.709544E+00	2.215349E+00	1.503230E+00
4.915955E+00	4.031560E+00	3.100308E+00
4.916048E+00	4.081388E+00	3.152613E+00
4.968535E+00	4.048812E+00	3.200156E+00
4.928038E+00	4.113206E+00	3.206071E+00
4.497437E+00	2.210088E+00	1.320002E+00
4.445313E+00	2.058466E+00	1.365122E+00
4.854138E+00	4.137686E+00	3.123572E+00
4.857689E+00	4.208591E+00	3.182345E+00
4.906879E+00	4.177131E+00	3.236238E+00
4.873921E+00	4.247703E+00	3.238458E+00
4.265831E+00	2.196820E+00	1.207644E+00
4.793615E+00	4.269104E+00	3.150723E+00
4.778780E+00	4.371090E+00	3.215607E+00
4.851856E+00	4.316956E+00	3.269791E+00
4.818518E+00	4.385294E+00	3.283869E+00
4.062683E+00	2.179803E+00	1.170896E+00
3.924523E+00	2.203668E+00	1.145997E+00
3.965505E+00	2.259183E+00	1.123937E+00
4.710166E+00	4.370569E+00	3.145850E+00
4.709923E+00	4.433645E+00	3.208435E+00
4.763239E+00	4.437423E+00	3.271441E+00
3.851985E+00	2.333317E+00	1.120088E+00
3.748115E+00	2.234113E+00	1.170513E+00
4.656546E+00	4.432285E+00	3.162456E+00
4.654080E+00	4.473726E+00	3.213091E+00
4.685474E+00	4.503930E+00	3.288301E+00
3.651999E+00	2.462503E+00	1.118749E+00
3.519492E+00	2.417269E+00	1.179248E+00
4.468204E+00	4.500178E+00	3.045101E+00
4.531782E+00	4.483923E+00	3.122682E+00
4.596202E+00	4.481542E+00	3.188127E+00
4.622443E+00	4.513146E+00	3.255555E+00
3.455118E+00	2.638883E+00	1.168745E+00
3.326709E+00	2.599780E+00	1.233775E+00
4.393484E+00	4.572619E+00	3.043557E+00
4.449322E+00	4.572158E+00	3.157115E+00
3.284063E+00	2.830901E+00	1.252705E+00
3.173165E+00	2.796041E+00	1.324638E+00
4.325803E+00	4.639363E+00	3.032578E+00
4.363718E+00	4.638376E+00	3.116457E+00
3.138891E+00	3.062679E+00	1.364846E+00
3.084848E+00	2.934649E+00	1.381222E+00
4.287826E+00	4.684569E+00	3.031636E+00
4.309402E+00	4.685009E+00	3.082345E+00
3.018071E+00	3.089982E+00	1.456774E+00
2.926937E+00	3.289623E+00	1.547681E+00
3.033558E+00	3.379308E+00	1.507892E+00
4.136943E+00	4.748832E+00	2.898329E+00
4.173004E+00	4.764079E+00	2.974001E+00
4.256725E+00	4.730109E+00	3.051357E+00
2.932328E+00	3.466171E+00	1.600304E+00
2.887174E+00	3.405320E+00	1.617106E+00
2.968223E+00	3.696187E+00	1.672693E+00
3.938771E+00	4.822474E+00	2.797803E+00
4.031414E+00	4.807241E+00	2.876264E+00
4.103260E+00	4.782714E+00	2.920004E+00
2.863720E+00	3.544082E+00	1.661227E+00
2.863137E+00	3.706980E+00	1.737550E+00
2.897829E+00	3.802703E+00	1.757852E+00
2.935754E+00	3.927310E+00	1.801923E+00
3.037704E+00	4.095768E+00	1.883317E+00
3.130701E+00	4.257710E+00	1.981436E+00
3.245767E+00	4.415193E+00	2.117969E+00
3.814072E+00	4.834168E+00	2.733110E+00
3.889918E+00	4.861689E+00	2.833507E+00
3.950961E+00	4.892617E+00	2.930010E+00
2.839085E+00	3.839604E+00	1.811001E+00
2.859791E+00	3.986834E+00	1.878813E+00
2.940092E+00	4.076969E+00	1.908104E+00
3.008295E+00	4.211641E+00	1.988293E+00
3.097102E+00	4.353683E+00	2.080289E+00
3.175302E+00	4.470466E+00	2.188478E+00
3.288876E+00	4.584629E+00	2.279078E+00
3.629687E+00	4.843390E+00	2.630692E+00
3.719027E+00	4.883638E+00	2.738021E+00
3.756454E+00	4.921968E+00	2.831102E+00
3.848544E+00	4.901109E+00	2.873731E+00
2.875459E+00	4.144536E+00	1.992066E+00
2.975850E+00	4.309222E+00	2.081450E+00
3.070112E+00	4.437695E+00	2.178485E+00
3.164380E+00	4.560301E+00	2.275771E+00
3.234807E+00	4.643157E+00	2.350343E+00
3.250280E+00	4.697709E+00	2.409415E+00
3.321418E+00	4.701732E+00	2.405915E+00
3.449830E+00	4.793941E+00	2.512537E+00
3.504507E+00	4.875195E+00	2.634867E+00
3.563267E+00	4.927084E+00	2.729313E+00
3.661231E+00	4.922396E+00	2.762449E+00
3.292352E+00	4.777232E+00	2.494513E+00
3.399309E+00	4.873795E+00	2.604075E+00
3.468096E+00	4.923814E+00	2.683783E+00
5.394881E+00	3.201002E+00	2.961294E+00
5.384713E+00	3.152095E+00	2.933961E+00
5.365099E+00	3.227475E+00	2.913795E+00
5.371359E+00	3.301086E+00	2.959647E+00
5.397606E+00	3.255735E+00	2.994216E+00
5.384914E+00	3.353929E+00	3.035718E+00
5.257196E+00	2.656178E+00	2.552811E+00
5.214914E+00	2.568640E+00	2.456564E+00
5.217188E+00	2.678867E+00	2.429287E+00
5.262196E+00	2.821069E+00	2.559855E+00
5.281690E+00	2.750100E+00	2.623426E+00
5.308804E+00	2.922545E+00	2.707865E+00
5.346334E+00	3.091168E+00	2.845124E+00
5.336650E+00	3.448676E+00	3.012330E+00
5.323970E+00	3.529651E+00	3.083509E+00
5.173403E+00	2.476874E+00	2.346250E+00
5.123430E+00	2.379771E+00	2.227316E+00
5.133819E+00	2.479844E+00	2.203893E+00
5.267011E+00	3.623932E+00	3.106811E+00
5.212246E+00	3.703278E+00	3.109449E+00
5.243402E+00	3.697197E+00	3.163056E+00
5.208807E+00	3.754932E+00	3.193393E+00
5.061269E+00	2.292335E+00	2.123995E+00
4.994337E+00	2.199956E+00	2.024812E+00
5.009102E+00	2.298594E+00	1.971375E+00
5.095165E+00	3.866616E+00	3.157391E+00
5.139503E+00	3.825330E+00	3.173741E+00
5.113264E+00	3.892110E+00	3.243089E+00
4.896682E+00	2.083976E+00	1.911813E+00
4.814784E+00	2.037786E+00	1.791839E+00
4.857053E+00	2.123664E+00	1.772870E+00
5.012513E+00	4.006485E+00	3.220547E+00
5.050938E+00	3.963805E+00	3.234262E+00
5.034768E+00	4.029406E+00	3.300778E+00
4.671113E+00	2.013071E+00	1.622039E+00
4.945112E+00	4.137573E+00	3.263253E+00
4.979476E+00	4.097558E+00	3.284762E+00
4.965182E+00	4.160070E+00	3.342604E+00
4.471339E+00	1.962088E+00	1.452770E+00
4.338598E+00	1.913731E+00	1.411586E+00
4.373675E+00	1.987074E+00	1.372550E+00
4.893660E+00	4.274265E+00	3.296487E+00
4.920854E+00	4.230117E+00	3.320308E+00
4.909181E+00	4.295063E+00	3.374905E+00
4.236280E+00	2.040433E+00	1.285068E+00
4.136065E+00	1.950511E+00	1.324800E+00
4.810597E+00	4.428500E+00	3.338827E+00
4.860434E+00	4.365485E+00	3.355309E+00
4.847602E+00	4.414456E+00	3.409793E+00
3.977626E+00	2.067385E+00	1.207152E+00
4.752568E+00	4.492074E+00	3.337977E+00
4.799497E+00	4.479372E+00	3.408100E+00
3.804642E+00	2.079909E+00	1.232098E+00
3.664943E+00	2.059580E+00	1.258295E+00
3.697020E+00	2.142682E+00	1.208593E+00
4.710557E+00	4.534749E+00	3.346422E+00
4.729880E+00	4.559846E+00	3.420612E+00
3.575053E+00	2.231530E+00	1.212862E+00
3.444833E+00	2.201200E+00	1.288087E+00
4.523047E+00	4.546831E+00	3.229856E+00
4.576539E+00	4.537506E+00	3.266690E+00
4.604044E+00	4.573273E+00	3.348981E+00
4.667517E+00	4.570870E+00	3.375696E+00
3.378467E+00	2.390057E+00	1.246670E+00
3.250299E+00	2.369293E+00	1.334506E+00
4.475386E+00	4.585244E+00	3.238580E+00
4.486115E+00	4.612602E+00	3.310376E+00
4.539801E+00	4.586297E+00	3.326105E+00
3.202447E+00	2.579467E+00	1.319962E+00
3.084863E+00	2.563738E+00	1.409050E+00
4.387576E+00	4.650186E+00	3.197047E+00
4.435286E+00	4.629544E+00	3.255289E+00
3.041984E+00	2.815693E+00	1.420368E+00
2.991096E+00	2.697808E+00	1.461379E+00
4.306955E+00	4.729155E+00	3.166919E+00
2.913443E+00	2.841661E+00	1.520330E+00
2.809083E+00	3.059915E+00	1.617681E+00
2.917455E+00	3.069322E+00	1.532405E+00
4.196731E+00	4.814576E+00	3.094928E+00
4.239961E+00	4.839552E+00	3.210332E+00
2.820892E+00	3.329060E+00	1.640735E+00
2.720876E+00	3.246900E+00	1.697839E+00
4.081106E+00	4.857695E+00	3.019517E+00
4.137599E+00	4.866359E+00	3.098104E+00
4.168643E+00	4.873490E+00	3.150631E+00
2.732505E+00	3.404723E+00	1.737940E+00
2.686964E+00	3.352889E+00	1.757873E+00
2.758146E+00	3.627572E+00	1.773288E+00
4.000371E+00	4.922190E+00	3.021358E+00
4.026625E+00	4.958222E+00	3.108783E+00
4.108812E+00	4.907551E+00	3.131488E+00
2.666320E+00	3.481589E+00	1.797126E+00
2.658403E+00	3.634917E+00	1.845783E+00
2.699639E+00	3.744805E+00	1.870549E+00
2.742424E+00	3.924873E+00	1.915663E+00
3.808109E+00	4.942964E+00	2.909022E+00
3.858090E+00	4.973725E+00	2.993095E+00
3.947260E+00	4.969562E+00	3.045126E+00
2.637868E+00	3.777954E+00	1.919240E+00
2.642056E+00	3.926963E+00	1.970029E+00
2.685448E+00	4.019603E+00	1.994803E+00
2.741080E+00	4.166676E+00	2.071493E+00
2.871182E+00	4.285538E+00	2.099344E+00
2.954777E+00	4.405733E+00	2.182670E+00
3.055967E+00	4.532189E+00	2.278375E+00
3.154666E+00	4.670354E+00	2.388044E+00
3.618360E+00	4.955282E+00	2.792253E+00
3.659994E+00	4.987051E+00	2.857923E+00
3.759939E+00	4.989165E+00	2.934910E+00
2.629396E+00	4.038955E+00	2.036047E+00
2.649263E+00	4.150604E+00	2.099157E+00
2.683593E+00	4.210739E+00	2.120178E+00
2.701255E+00	4.277035E+00	2.159088E+00
2.819565E+00	4.365028E+00	2.184245E+00
2.941820E+00	4.505801E+00	2.284930E+00
3.036348E+00	4.603564E+00	2.354963E+00
3.068567E+00	4.677249E+00	2.416578E+00
3.120765E+00	4.723065E+00	2.448630E+00
3.180750E+00	4.783132E+00	2.501562E+00
3.271466E+00	4.892582E+00	2.617911E+00
3.393294E+00	4.936188E+00	2.678109E+00
3.464648E+00	4.985073E+00	2.764112E+00
3.573513E+00	4.982523E+00	2.813749E+00
2.638235E+00	4.210518E+00	2.142295E+00
3.074946E+00	4.758857E+00	2.492270E+00
3.159217E+00	4.848403E+00	2.568491E+00
3.181564E+00	4.903877E+00	2.620458E+00
3.220513E+00	4.931823E+00	2.649841E+00
3.250761E+00	4.967716E+00	2.698003E+00
3.346830E+00	4.972130E+00	2.716714E+00
3.175489E+00	4.940964E+00	2.658625E+00
5.406932E+00	3.063763E+00	3.001906E+00
5.395791E+00	3.009397E+00	2.978476E+00
5.386275E+00	3.072846E+00	2.943561E+00
5.414832E+00	3.150438E+00	3.016180E+00
5.427806E+00	3.265416E+00	3.090813E+00
5.423215E+00	3.357832E+00	3.141282E+00
5.239458E+00	2.495926E+00	2.602222E+00
5.193070E+00	2.398336E+00	2.519517E+00
5.195474E+00	2.466806E+00	2.453808E+00
5.272264E+00	2.614653E+00	2.644959E+00
5.326655E+00	2.791927E+00	2.780651E+00
5.363703E+00	2.952825E+00	2.884158E+00
5.385884E+00	3.468136E+00	3.158726E+00
5.336374E+00	3.560637E+00	3.161016E+00
5.363058E+00	3.548316E+00	3.208957E+00
5.330305E+00	3.610940E+00	3.239527E+00
5.142616E+00	2.307572E+00	2.427818E+00
5.088948E+00	2.222834E+00	2.355161E+00
5.106530E+00	2.295834E+00	2.280772E+00
5.271494E+00	3.691329E+00	3.227016E+00
5.252622E+00	3.757868E+00	3.309418E+00
5.019082E+00	2.120162E+00	2.278182E+00
4.951819E+00	2.058944E+00	2.154194E+00
4.990319E+00	2.134667E+00	2.131449E+00
5.186660E+00	3.826489E+00	3.284225E+00
5.164653E+00	3.882995E+00	3.346700E+00
4.839449E+00	1.981656E+00	1.937347E+00
5.114288E+00	3.958459E+00	3.362442E+00
5.078924E+00	4.032670E+00	3.396032E+00
4.666833E+00	1.906273E+00	1.738423E+00
4.552302E+00	1.823477E+00	1.689346E+00
4.520225E+00	1.893729E+00	1.563480E+00
5.037520E+00	4.095120E+00	3.407540E+00
5.009112E+00	4.163794E+00	3.445255E+00
4.452138E+00	1.774564E+00	1.646947E+00
4.308174E+00	1.743085E+00	1.586401E+00
4.399034E+00	1.819505E+00	1.543923E+00
4.970341E+00	4.227886E+00	3.444914E+00
4.943955E+00	4.294645E+00	3.474469E+00
4.197334E+00	1.842035E+00	1.427483E+00
4.037978E+00	1.773109E+00	1.440904E+00
4.901954E+00	4.358214E+00	3.473335E+00
4.847931E+00	4.449290E+00	3.490888E+00
3.925573E+00	1.920098E+00	1.306863E+00
3.855212E+00	1.830947E+00	1.395651E+00
4.791172E+00	4.533233E+00	3.484183E+00
4.827470E+00	4.504585E+00	3.534506E+00
4.803630E+00	4.543835E+00	3.540183E+00
3.750307E+00	1.831117E+00	1.408135E+00
3.608305E+00	1.852553E+00	1.413209E+00
3.715248E+00	1.912500E+00	1.346438E+00
4.749193E+00	4.584271E+00	3.483289E+00
4.762414E+00	4.596931E+00	3.555440E+00
3.517818E+00	2.025923E+00	1.344097E+00
3.374251E+00	1.993737E+00	1.425442E+00
4.627625E+00	4.606645E+00	3.409698E+00
4.648017E+00	4.634399E+00	3.478870E+00
4.707140E+00	4.625045E+00	3.508168E+00
3.307287E+00	2.174439E+00	1.370715E+00
3.174337E+00	2.153067E+00	1.465071E+00
4.511542E+00	4.623872E+00	3.369290E+00
4.534756E+00	4.646486E+00	3.434439E+00
4.590845E+00	4.638391E+00	3.455484E+00
3.118032E+00	2.358529E+00	1.428583E+00
2.995915E+00	2.335846E+00	1.531289E+00
4.373815E+00	4.703615E+00	3.272811E+00
4.428946E+00	4.680934E+00	3.344331E+00
4.477781E+00	4.666091E+00	3.403422E+00
2.938707E+00	2.599325E+00	1.518884E+00
2.842448E+00	2.506078E+00	1.612860E+00
4.311414E+00	4.784545E+00	3.273813E+00
4.362164E+00	4.768587E+00	3.374647E+00
2.799720E+00	2.680925E+00	1.615899E+00
2.720259E+00	2.657208E+00	1.684113E+00
2.806962E+00	2.837049E+00	1.607251E+00
4.275328E+00	4.836687E+00	3.275811E+00
4.298609E+00	4.829699E+00	3.324600E+00
2.713303E+00	2.815238E+00	1.685985E+00
2.658653E+00	2.768685E+00	1.728868E+00
2.686332E+00	3.044103E+00	1.712562E+00
4.164498E+00	4.920859E+00	3.226909E+00
4.245779E+00	4.881316E+00	3.293512E+00
2.606876E+00	2.902715E+00	1.760224E+00
2.544764E+00	3.144647E+00	1.826977E+00
2.622300E+00	3.306358E+00	1.789077E+00
4.085398E+00	4.963006E+00	3.191640E+00
4.109511E+00	5.000558E+00	3.289189E+00
2.531708E+00	3.330772E+00	1.862496E+00
2.483858E+00	3.268363E+00	1.876420E+00
2.552681E+00	3.556003E+00	1.884549E+00
3.902023E+00	5.010505E+00	3.077767E+00
3.945485E+00	5.044099E+00	3.165585E+00
4.030626E+00	5.023700E+00	3.218322E+00
2.468360E+00	3.397932E+00	1.923788E+00
2.452729E+00	3.553315E+00	1.948926E+00
2.491909E+00	3.657365E+00	1.966357E+00
2.536709E+00	3.844793E+00	2.004131E+00
3.680882E+00	5.057623E+00	2.970857E+00
3.775465E+00	5.055195E+00	3.041862E+00
3.855783E+00	5.053113E+00	3.114779E+00
2.434642E+00	3.686465E+00	2.015541E+00
2.442384E+00	3.841835E+00	2.061490E+00
2.485323E+00	3.936453E+00	2.070626E+00
2.547681E+00	4.084354E+00	2.112300E+00
2.725994E+00	4.373938E+00	2.228057E+00
2.821856E+00	4.483554E+00	2.297628E+00
2.947805E+00	4.629961E+00	2.399871E+00
3.540156E+00	5.058887E+00	2.908024E+00
3.626937E+00	5.097643E+00	3.000780E+00
3.691155E+00	5.130459E+00	3.084476E+00
2.432445E+00	3.958578E+00	2.113178E+00
2.462287E+00	4.093537E+00	2.168603E+00
2.520024E+00	4.175381E+00	2.185581E+00
2.603854E+00	4.281201E+00	2.205141E+00
2.694570E+00	4.436579E+00	2.299429E+00
2.796586E+00	4.563847E+00	2.384318E+00
2.867494E+00	4.666278E+00	2.454071E+00
2.964291E+00	4.750596E+00	2.511478E+00
3.077851E+00	4.876072E+00	2.608743E+00
3.338579E+00	5.049677E+00	2.813737E+00
3.431660E+00	5.099759E+00	2.900151E+00
3.460993E+00	5.142113E+00	2.967572E+00
3.573601E+00	5.136103E+00	3.030966E+00
2.472117E+00	4.215722E+00	2.239699E+00
2.566293E+00	4.382502E+00	2.303793E+00
2.670195E+00	4.518031E+00	2.385603E+00
2.767721E+00	4.635420E+00	2.460671E+00
2.859993E+00	4.742975E+00	2.526447E+00
2.950854E+00	4.823631E+00	2.584242E+00
2.987333E+00	4.892451E+00	2.641476E+00
3.051618E+00	4.934635E+00	2.670825E+00
3.149727E+00	4.991983E+00	2.719358E+00
3.206553E+00	5.071576E+00	2.812427E+00
3.264472E+00	5.117226E+00	2.885367E+00
3.369711E+00	5.125582E+00	2.913927E+00
3.004881E+00	4.967032E+00	2.714000E+00
3.112268E+00	5.062278E+00	2.798603E+00
3.180172E+00	5.104396E+00	2.848602E+00
5.352175E+00	2.646364E+00	2.941521E+00
5.326943E+00	2.582910E+00	2.895703E+00
5.334250E+00	2.668683E+00	2.849359E+00
5.365571E+00	2.826294E+00	2.926833E+00
5.372641E+00	2.726873E+00	2.985375E+00
5.393335E+00	2.933761E+00	2.983060E+00
5.401588E+00	2.858320E+00	3.043075E+00
5.423826E+00	3.011845E+00	3.071136E+00
5.450700E+00	3.150116E+00	3.147079E+00
5.460931E+00	3.278618E+00	3.209649E+00
5.440705E+00	3.384806E+00	3.215119E+00
5.469983E+00	3.347143E+00	3.280300E+00
5.444272E+00	3.440318E+00	3.296656E+00
5.213252E+00	2.363204E+00	2.698810E+00
5.161311E+00	2.269582E+00	2.649893E+00
5.167883E+00	2.318580E+00	2.554545E+00
5.262836E+00	2.484479E+00	2.734876E+00
5.388051E+00	3.537892E+00	3.273566E+00
5.363250E+00	3.611485E+00	3.355535E+00
5.101015E+00	2.169734E+00	2.594778E+00
5.051385E+00	2.112960E+00	2.498825E+00
5.082810E+00	2.174733E+00	2.462800E+00
5.309837E+00	3.685108E+00	3.328257E+00
5.285798E+00	3.747590E+00	3.391989E+00
4.960938E+00	2.028290E+00	2.303374E+00
5.229980E+00	3.832987E+00	3.415693E+00
5.177100E+00	3.904795E+00	3.414714E+00
5.202463E+00	3.895713E+00	3.458213E+00
5.175661E+00	3.949366E+00	3.482587E+00
4.821905E+00	1.900405E+00	2.068442E+00
4.715310E+00	1.811103E+00	2.016404E+00
4.700480E+00	1.858163E+00	1.880975E+00
5.084664E+00	4.056415E+00	3.443311E+00
5.121312E+00	4.017905E+00	3.463746E+00
5.098476E+00	4.073373E+00	3.505361E+00
4.620949E+00	1.745336E+00	1.960328E+00
4.512360E+00	1.678974E+00	1.886221E+00
4.533576E+00	1.747267E+00	1.787724E+00
5.013784E+00	4.188144E+00	3.494896E+00
5.056428E+00	4.144418E+00	3.538168E+00
5.013664E+00	4.212418E+00	3.551527E+00
4.389851E+00	1.627742E+00	1.824152E+00
4.230366E+00	1.592629E+00	1.759239E+00
4.353142E+00	1.663228E+00	1.726376E+00
4.943472E+00	4.315086E+00	3.523628E+00
4.974141E+00	4.274350E+00	3.556487E+00
4.938653E+00	4.334583E+00	3.586773E+00
4.117149E+00	1.674124E+00	1.587312E+00
3.959250E+00	1.606011E+00	1.615491E+00
4.855052E+00	4.463988E+00	3.568360E+00
4.891604E+00	4.401029E+00	3.577226E+00
4.874950E+00	4.445366E+00	3.635723E+00
3.842877E+00	1.738360E+00	1.488223E+00
3.771456E+00	1.659667E+00	1.576684E+00
4.824528E+00	4.531267E+00	3.611541E+00
3.672476E+00	1.652332E+00	1.581478E+00
3.532992E+00	1.684453E+00	1.601524E+00
3.640568E+00	1.727023E+00	1.512163E+00
4.783998E+00	4.604663E+00	3.615495E+00
4.801786E+00	4.596082E+00	3.654937E+00
4.780671E+00	4.628117E+00	3.649322E+00
3.443356E+00	1.834206E+00	1.502725E+00
3.301435E+00	1.809590E+00	1.592469E+00
4.665721E+00	4.663722E+00	3.540345E+00
4.687587E+00	4.677971E+00	3.612126E+00
4.752938E+00	4.645451E+00	3.633764E+00
3.236827E+00	1.973589E+00	1.522135E+00
3.104997E+00	1.953169E+00	1.620274E+00
4.556139E+00	4.671838E+00	3.501493E+00
4.573624E+00	4.697929E+00	3.567411E+00
4.626511E+00	4.692968E+00	3.585609E+00
3.048419E+00	2.129867E+00	1.563966E+00
2.928697E+00	2.106246E+00	1.664672E+00
4.425311E+00	4.726491E+00	3.432698E+00
4.465657E+00	4.732437E+00	3.511841E+00
4.522565E+00	4.708715E+00	3.545310E+00
2.883147E+00	2.300187E+00	1.630666E+00
2.771403E+00	2.273022E+00	1.728013E+00
4.392309E+00	4.766058E+00	3.445569E+00
4.410330E+00	4.769250E+00	3.487215E+00
2.736389E+00	2.478815E+00	1.704783E+00
2.628182E+00	2.451790E+00	1.796057E+00
4.290512E+00	4.874654E+00	3.396541E+00
4.362878E+00	4.813457E+00	3.466853E+00
2.596305E+00	2.696028E+00	1.780181E+00
2.511395E+00	2.607941E+00	1.863334E+00
4.196143E+00	4.956762E+00	3.340348E+00
4.238899E+00	4.974236E+00	3.452997E+00
2.485054E+00	2.754823E+00	1.866887E+00
2.448121E+00	2.701005E+00	1.899302E+00
2.477293E+00	2.939257E+00	1.857057E+00
4.146255E+00	5.005874E+00	3.347379E+00
4.170770E+00	5.011699E+00	3.399087E+00
2.408063E+00	2.815605E+00	1.921485E+00
2.338791E+00	3.042521E+00	1.966647E+00
2.418451E+00	3.219201E+00	1.913730E+00
3.990083E+00	5.070928E+00	3.247613E+00
4.036877E+00	5.086284E+00	3.336405E+00
4.117094E+00	5.044058E+00	3.379763E+00
2.314743E+00	3.262816E+00	1.986447E+00
2.238692E+00	3.207362E+00	2.033096E+00
2.360993E+00	3.476813E+00	1.996249E+00
3.785352E+00	5.115961E+00	3.145964E+00
3.857770E+00	5.132682E+00	3.243001E+00
3.951358E+00	5.114707E+00	3.287877E+00
2.261494E+00	3.374521E+00	2.053278E+00
2.201261E+00	3.313451E+00	2.076667E+00
2.263021E+00	3.538798E+00	2.064672E+00
2.337270E+00	3.757188E+00	2.101351E+00
3.741884E+00	5.154315E+00	3.159622E+00
3.773085E+00	5.166641E+00	3.207235E+00
2.182781E+00	3.458266E+00	2.110409E+00
2.229916E+00	3.633569E+00	2.121516E+00
2.246660E+00	3.767830E+00	2.160187E+00
2.288498E+00	3.863689E+00	2.163389E+00
2.352786E+00	4.011361E+00	2.185699E+00
3.488729E+00	5.199112E+00	3.066078E+00
3.603789E+00	5.195471E+00	3.136256E+00
3.704862E+00	5.193074E+00	3.186961E+00
2.234034E+00	3.910665E+00	2.215717E+00
2.290277E+00	4.071352E+00	2.258083E+00
2.299919E+00	4.155252E+00	2.303899E+00
2.364588E+00	4.181136E+00	2.280763E+00
2.448277E+00	4.332488E+00	2.330312E+00
2.550625E+00	4.475534E+00	2.399606E+00
2.653193E+00	4.605223E+00	2.468858E+00
2.753474E+00	4.718673E+00	2.540789E+00
2.863702E+00	4.852911E+00	2.631608E+00
3.339825E+00	5.196198E+00	3.007470E+00
3.431231E+00	5.240027E+00	3.089267E+00
3.506300E+00	5.268480E+00	3.181074E+00
2.329627E+00	4.270037E+00	2.353896E+00
2.434613E+00	4.433629E+00	2.418742E+00
2.541322E+00	4.571305E+00	2.487956E+00
2.643936E+00	4.693362E+00	2.555941E+00
2.736537E+00	4.784339E+00	2.610919E+00
2.771441E+00	4.854813E+00	2.665355E+00
2.825761E+00	4.900676E+00	2.688968E+00
2.890597E+00	4.962244E+00	2.727461E+00
3.004272E+00	5.053448E+00	2.808220E+00
3.150820E+00	5.143450E+00	2.902887E+00
3.209459E+00	5.222833E+00	3.011789E+00
3.276394E+00	5.278594E+00	3.111937E+00
3.385018E+00	5.276747E+00	3.131040E+00
2.783283E+00	4.929751E+00	2.734746E+00
2.886815E+00	5.040716E+00	2.810501E+00
3.002715E+00	5.127936E+00	2.900144E+00
3.102837E+00	5.208216E+00	2.987774E+00
3.172444E+00	5.267797E+00	3.067237E+00
5.264079E+00	2.362479E+00	2.958540E+00
5.213638E+00	2.295318E+00	2.884801E+00
5.242980E+00	2.371597E+00	2.828801E+00
5.306519E+00	2.500741E+00	2.900970E+00
5.311870E+00	2.457462E+00	2.996583E+00
5.360545E+00	2.602693E+00	3.023368E+00
5.400967E+00	2.751088E+00	3.109274E+00
5.431918E+00	2.885688E+00	3.166479E+00
5.461498E+00	3.017399E+00	3.217996E+00
5.487031E+00	3.142532E+00	3.270941E+00
5.497145E+00	3.253204E+00	3.323444E+00
5.486058E+00	3.350045E+00	3.369475E+00
5.468755E+00	3.440848E+00	3.421787E+00
5.168038E+00	2.224755E+00	2.873286E+00
5.122691E+00	2.168216E+00	2.779371E+00
5.152766E+00	2.224710E+00	2.749118E+00
5.419231E+00	3.529833E+00	3.383151E+00
5.391508E+00	3.605907E+00	3.463724E+00
5.047704E+00	2.094701E+00	2.633963E+00
5.334427E+00	3.690677E+00	3.438248E+00
5.292882E+00	3.765289E+00	3.461378E+00
5.327227E+00	3.736838E+00	3.515988E+00
5.286712E+00	3.811304E+00	3.540087E+00
4.931017E+00	1.964109E+00	2.427750E+00
4.839564E+00	1.854898E+00	2.357674E+00
4.839090E+00	1.875640E+00	2.214506E+00
5.228233E+00	3.888639E+00	3.515128E+00
5.215050E+00	3.943228E+00	3.567620E+00
4.763859E+00	1.783319E+00	2.305038E+00
4.662077E+00	1.705775E+00	2.227232E+00
4.692115E+00	1.756641E+00	2.126338E+00
5.171570E+00	4.023034E+00	3.588217E+00
5.117669E+00	4.091747E+00	3.587841E+00
5.149407E+00	4.082346E+00	3.639705E+00
5.113005E+00	4.131686E+00	3.662168E+00
4.547235E+00	1.621780E+00	2.132364E+00
4.431239E+00	1.556732E+00	2.061524E+00
4.470658E+00	1.611150E+00	1.965298E+00
5.012031E+00	4.242915E+00	3.626276E+00
5.051954E+00	4.194034E+00	3.639191E+00
5.034749E+00	4.239989E+00	3.695371E+00
4.303112E+00	1.509487E+00	2.010829E+00
4.134155E+00	1.472338E+00	1.939358E+00
4.268708E+00	1.533910E+00	1.908701E+00
4.986352E+00	4.293545E+00	3.675389E+00
4.037987E+00	1.523401E+00	1.758347E+00
3.920469E+00	1.482309E+00	1.809418E+00
4.931085E+00	4.378757E+00	3.701128E+00
4.881281E+00	4.474264E+00	3.716723E+00
3.775740E+00	1.490383E+00	1.800456E+00
3.642514E+00	1.468922E+00	1.825394E+00
3.681674E+00	1.516789E+00	1.745944E+00
3.763705E+00	1.569026E+00	1.682111E+00
4.835803E+00	4.557759E+00	3.704208E+00
4.877023E+00	4.521214E+00	3.777004E+00
4.842031E+00	4.581689E+00	3.766917E+00
3.565114E+00	1.569292E+00	1.712947E+00
3.421323E+00	1.548014E+00	1.792904E+00
4.785387E+00	4.640463E+00	3.717164E+00
3.361230E+00	1.665641E+00	1.682717E+00
3.222885E+00	1.651785E+00	1.783684E+00
4.724756E+00	4.689983E+00	3.686115E+00
4.727806E+00	4.721026E+00	3.771801E+00
3.163534E+00	1.794603E+00	1.694088E+00
3.035333E+00	1.776909E+00	1.797100E+00
4.592301E+00	4.724643E+00	3.631079E+00
4.615331E+00	4.743832E+00	3.696834E+00
4.674274E+00	4.733665E+00	3.722910E+00
2.980236E+00	1.933456E+00	1.721249E+00
2.861641E+00	1.913303E+00	1.825856E+00
4.490292E+00	4.749434E+00	3.585959E+00
4.512209E+00	4.769412E+00	3.655471E+00
4.562923E+00	4.754053E+00	3.677961E+00
2.813089E+00	2.083497E+00	1.765788E+00
2.704806E+00	2.065684E+00	1.876162E+00
4.396363E+00	4.823165E+00	3.557133E+00
4.455138E+00	4.796113E+00	3.620367E+00
2.663810E+00	2.249647E+00	1.829108E+00
2.560052E+00	2.226823E+00	1.927074E+00
4.317461E+00	4.901890E+00	3.512118E+00
4.350976E+00	4.911286E+00	3.621299E+00
2.527408E+00	2.420626E+00	1.885406E+00
2.436521E+00	2.395165E+00	1.973330E+00
4.276582E+00	4.964445E+00	3.515565E+00
4.297845E+00	4.961243E+00	3.567315E+00
2.408932E+00	2.616618E+00	1.946566E+00
2.367700E+00	2.513805E+00	2.006672E+00
4.163382E+00	5.064901E+00	3.493748E+00
4.250250E+00	5.011002E+00	3.541097E+00
2.306007E+00	2.633137E+00	2.029789E+00
2.222718E+00	2.813495E+00	2.074296E+00
2.313955E+00	2.826874E+00	1.995857E+00
4.090667E+00	5.090512E+00	3.428698E+00
4.097777E+00	5.114773E+00	3.486441E+00
2.227041E+00	3.018501E+00	2.048295E+00
2.132445E+00	2.984861E+00	2.115921E+00
3.909420E+00	5.155341E+00	3.330985E+00
3.963840E+00	5.173641E+00	3.416660E+00
4.050598E+00	5.138559E+00	3.456542E+00
2.135284E+00	3.225820E+00	2.104582E+00
2.055373E+00	3.125652E+00	2.167669E+00
3.762881E+00	5.222146E+00	3.287022E+00
3.862340E+00	5.199560E+00	3.367738E+00
2.046262E+00	3.260282E+00	2.167630E+00
2.008797E+00	3.206723E+00	2.190522E+00
2.076298E+00	3.432770E+00	2.179291E+00
2.148322E+00	3.672143E+00	2.189957E+00
3.637019E+00	5.255199E+00	3.247307E+00
3.696235E+00	5.296787E+00	3.363097E+00
2.000865E+00	3.313481E+00	2.217829E+00
1.998857E+00	3.474195E+00	2.232320E+00
2.045331E+00	3.586807E+00	2.219202E+00
2.070329E+00	3.722306E+00	2.257129E+00
2.132141E+00	3.874614E+00	2.266533E+00
2.215276E+00	4.087047E+00	2.318111E+00
3.566841E+00	5.289024E+00	3.258425E+00
3.602804E+00	5.305045E+00	3.316237E+00
1.983260E+00	3.624475E+00	2.281429E+00
2.041527E+00	3.838779E+00	2.312472E+00
2.106580E+00	3.981241E+00	2.328194E+00
2.133721E+00	4.087490E+00	2.368928E+00
2.183381E+00	4.157379E+00	2.380613E+00
2.236794E+00	4.249578E+00	2.400151E+00
2.325590E+00	4.396348E+00	2.442663E+00
2.429192E+00	4.537300E+00	2.506464E+00
2.533453E+00	4.664981E+00	2.573461E+00
2.648494E+00	4.806841E+00	2.660410E+00
3.342870E+00	5.310380E+00	3.177538E+00
3.411564E+00	5.343693E+00	3.254966E+00
3.526216E+00	5.325631E+00	3.292833E+00
2.138395E+00	4.195944E+00	2.428612E+00
2.223593E+00	4.357779E+00	2.473222E+00
2.320917E+00	4.499841E+00	2.529194E+00
2.423555E+00	4.631870E+00	2.592827E+00
2.517351E+00	4.731840E+00	2.642311E+00
2.555802E+00	4.804916E+00	2.694978E+00
2.614153E+00	4.853952E+00	2.718699E+00
2.679087E+00	4.916131E+00	2.757095E+00
2.781098E+00	5.017168E+00	2.825867E+00
2.887278E+00	5.114677E+00	2.902994E+00
2.993824E+00	5.195171E+00	2.990106E+00
3.086595E+00	5.265647E+00	3.073821E+00
3.179461E+00	5.329940E+00	3.177777E+00
3.296115E+00	5.339949E+00	3.223501E+00
2.569796E+00	4.880033E+00	2.763764E+00
2.676257E+00	4.994101E+00	2.840784E+00
2.783583E+00	5.092815E+00	2.918272E+00
2.891441E+00	5.183124E+00	2.998821E+00
2.991153E+00	5.255018E+00	3.080586E+00
3.070093E+00	5.307260E+00	3.151934E+00
5.230564E+00	2.298535E+00	3.002985E+00
5.300037E+00	2.395793E+00	3.068046E+00
5.355366E+00	2.516194E+00	3.178620E+00
5.396059E+00	2.658964E+00	3.180650E+00
5.428774E+00	2.771255E+00	3.242831E+00
5.463690E+00	2.892497E+00	3.292475E+00
5.491056E+00	3.013073E+00	3.344762E+00
5.510449E+00	3.132522E+00	3.390187E+00
5.516591E+00	3.244025E+00	3.431488E+00
5.506854E+00	3.343799E+00	3.475549E+00
5.495065E+00	3.432367E+00	3.528275E+00
5.113952E+00	2.155903E+00	2.874158E+00
5.173105E+00	2.224441E+00	2.952331E+00
5.446591E+00	3.522330E+00	3.491148E+00
5.422327E+00	3.594072E+00	3.565446E+00
5.015577E+00	2.051818E+00	2.805972E+00
4.923192E+00	1.951550E+00	2.720294E+00
4.935428E+00	1.960270E+00	2.582281E+00
5.372278E+00	3.672647E+00	3.540698E+00
5.347291E+00	3.742345E+00	3.597295E+00
5.321837E+00	3.814637E+00	3.649586E+00
4.864745E+00	1.883881E+00	2.715342E+00
4.762669E+00	1.767654E+00	2.575132E+00
4.811745E+00	1.814341E+00	2.475694E+00
5.266659E+00	3.891826E+00	3.619024E+00
5.232840E+00	3.961222E+00	3.630087E+00
5.270724E+00	3.942742E+00	3.686653E+00
5.237591E+00	4.002061E+00	3.689866E+00
4.671350E+00	1.686567E+00	2.483577E+00
4.565435E+00	1.597441E+00	2.390689E+00
4.617250E+00	1.651090E+00	2.313170E+00
5.190933E+00	4.076705E+00	3.718211E+00
5.144910E+00	4.140904E+00	3.751676E+00
4.455733E+00	1.519996E+00	2.313935E+00
4.341992E+00	1.464471E+00	2.268225E+00
4.383382E+00	1.509066E+00	2.159932E+00
5.088823E+00	4.195582E+00	3.744613E+00
5.034353E+00	4.267691E+00	3.780715E+00
4.208193E+00	1.414460E+00	2.218648E+00
4.038768E+00	1.362552E+00	2.141913E+00
4.166480E+00	1.429500E+00	2.102047E+00
4.986269E+00	4.320908E+00	3.763257E+00
5.007324E+00	4.308818E+00	3.819683E+00
4.977084E+00	4.354136E+00	3.835032E+00
3.900794E+00	1.419451E+00	1.943158E+00
3.831879E+00	1.368447E+00	2.060014E+00
4.901089E+00	4.474690E+00	3.788475E+00
4.927312E+00	4.426934E+00	3.805341E+00
4.916714E+00	4.486213E+00	3.862565E+00
3.724332E+00	1.346277E+00	2.055463E+00
3.583705E+00	1.352385E+00	2.055420E+00
3.689676E+00	1.386356E+00	1.964435E+00
4.827028E+00	4.627588E+00	3.816679E+00
4.876111E+00	4.560975E+00	3.840824E+00
4.865434E+00	4.611532E+00	3.890943E+00
3.491216E+00	1.447710E+00	1.920071E+00
3.350385E+00	1.414284E+00	2.007599E+00
4.778037E+00	4.691298E+00	3.808876E+00
4.815918E+00	4.685949E+00	3.900287E+00
3.283763E+00	1.525783E+00	1.888332E+00
3.150526E+00	1.505855E+00	1.991309E+00
4.748839E+00	4.729552E+00	3.817127E+00
4.763587E+00	4.729475E+00	3.860464E+00
3.091654E+00	1.632423E+00	1.886813E+00
2.967718E+00	1.612513E+00	1.991214E+00
4.637369E+00	4.764291E+00	3.761136E+00
4.662448E+00	4.776069E+00	3.830568E+00
4.724465E+00	4.756461E+00	3.851774E+00
2.914503E+00	1.758074E+00	1.903767E+00
2.798419E+00	1.734155E+00	2.008528E+00
4.534330E+00	4.786659E+00	3.723709E+00
4.556952E+00	4.802730E+00	3.787135E+00
4.606434E+00	4.787838E+00	3.801773E+00
2.749265E+00	1.892985E+00	1.934779E+00
2.640643E+00	1.869942E+00	2.040319E+00
4.407143E+00	4.860727E+00	3.658709E+00
4.451092E+00	4.858547E+00	3.737088E+00
4.506681E+00	4.824913E+00	3.766861E+00
2.597575E+00	2.044187E+00	1.979141E+00
2.497196E+00	2.021230E+00	2.078828E+00
4.380871E+00	4.901050E+00	3.678332E+00
4.399178E+00	4.901918E+00	3.718575E+00
2.460926E+00	2.209846E+00	2.023323E+00
2.368845E+00	2.185677E+00	2.113739E+00
4.289613E+00	5.015239E+00	3.650909E+00
4.359544E+00	4.945252E+00	3.705047E+00
2.331489E+00	2.407051E+00	2.067235E+00
2.295218E+00	2.301121E+00	2.137129E+00
4.225575E+00	5.058164E+00	3.584470E+00
4.233535E+00	5.074780E+00	3.635131E+00
2.226536E+00	2.417667E+00	2.154102E+00
2.137258E+00	2.591322E+00	2.180092E+00
2.224657E+00	2.609208E+00	2.106302E+00
4.093464E+00	5.161342E+00	3.572050E+00
4.184809E+00	5.104757E+00	3.609315E+00
2.136799E+00	2.784078E+00	2.145352E+00
2.054254E+00	2.753179E+00	2.213417E+00
4.025156E+00	5.185721E+00	3.510436E+00
4.031287E+00	5.210501E+00	3.568083E+00
2.046876E+00	2.944916E+00	2.181072E+00
1.971732E+00	2.908543E+00	2.248966E+00
3.791724E+00	5.266155E+00	3.402153E+00
3.880365E+00	5.260028E+00	3.497897E+00
3.981498E+00	5.229065E+00	3.540165E+00
1.973194E+00	3.129627E+00	2.231956E+00
1.926610E+00	3.018483E+00	2.276762E+00
3.750179E+00	5.302363E+00	3.422089E+00
3.787945E+00	5.303038E+00	3.465942E+00
1.891769E+00	3.147132E+00	2.293919E+00
1.864676E+00	3.276337E+00	2.316791E+00
1.930600E+00	3.375122E+00	2.287487E+00
3.590202E+00	5.357262E+00	3.416180E+00
3.719355E+00	5.333726E+00	3.455062E+00
1.854848E+00	3.408484E+00	2.345869E+00
1.835071E+00	3.541581E+00	2.356311E+00
1.889793E+00	3.576849E+00	2.327699E+00
1.950341E+00	3.779756E+00	2.357296E+00
2.022604E+00	4.004709E+00	2.393248E+00
3.489453E+00	5.368036E+00	3.346878E+00
3.498580E+00	5.391269E+00	3.403251E+00
1.853432E+00	3.692310E+00	2.399749E+00
1.913033E+00	3.884001E+00	2.411218E+00
1.932955E+00	3.997071E+00	2.444361E+00
1.981604E+00	4.070532E+00	2.452557E+00
2.037743E+00	4.164101E+00	2.472547E+00
2.120305E+00	4.316957E+00	2.504703E+00
2.214978E+00	4.458800E+00	2.556965E+00
2.314438E+00	4.596471E+00	2.612580E+00
2.426871E+00	4.746319E+00	2.690631E+00
3.245174E+00	5.370781E+00	3.263289E+00
3.307821E+00	5.398153E+00	3.348929E+00
3.431662E+00	5.398851E+00	3.378946E+00
1.933875E+00	4.103843E+00	2.500651E+00
2.018562E+00	4.270964E+00	2.541996E+00
2.107263E+00	4.416904E+00	2.586803E+00
2.207560E+00	4.555993E+00	2.639925E+00
2.298437E+00	4.663638E+00	2.677651E+00
2.333874E+00	4.738706E+00	2.725810E+00
2.389655E+00	4.791234E+00	2.746738E+00
2.459155E+00	4.858907E+00	2.787420E+00
2.568371E+00	4.970301E+00	2.856245E+00
2.679319E+00	5.072922E+00	2.932529E+00
2.792393E+00	5.163041E+00	3.016911E+00
2.900637E+00	5.247194E+00	3.096785E+00
2.996680E+00	5.306365E+00	3.172250E+00
3.079747E+00	5.358148E+00	3.244822E+00
3.186099E+00	5.393120E+00	3.296300E+00
2.343131E+00	4.817713E+00	2.793119E+00
2.455514E+00	4.944668E+00	2.877661E+00
2.572245E+00	5.055808E+00	2.949224E+00
2.690278E+00	5.145445E+00	3.030415E+00
2.805015E+00	5.231482E+00	3.119031E+00
2.921152E+00	5.308822E+00	3.197482E+00
3.000001E+00	5.343159E+00	3.237558E+00
5.369864E+00	2.472201E+00	3.329305E+00
5.348482E+00	2.429470E+00	3.312997E+00
5.355926E+00	2.461263E+00	3.269603E+00
5.383471E+00	2.524977E+00	3.325064E+00
5.205492E+00	2.259345E+00	3.206929E+00
5.142399E+00	2.190883E+00	3.140831E+00
5.179163E+00	2.231027E+00	3.060441E+00
5.288233E+00	2.365307E+00	3.204577E+00
5.420893E+00	2.654375E+00	3.334921E+00
5.451053E+00	2.792595E+00	3.352026E+00
5.481404E+00	2.890153E+00	3.410983E+00
5.512468E+00	3.007445E+00	3.465776E+00
5.534277E+00	3.128228E+00	3.502341E+00
5.539947E+00	3.238869E+00	3.534891E+00
5.527398E+00	3.336530E+00	3.579659E+00
5.513152E+00	3.426102E+00	3.632744E+00
5.089168E+00	2.138137E+00	3.158406E+00
5.040335E+00	2.083918E+00	3.076010E+00
5.080876E+00	2.121254E+00	3.012154E+00
5.473001E+00	3.512642E+00	3.590674E+00
5.446978E+00	3.577769E+00	3.644712E+00
4.955664E+00	1.998687E+00	2.944183E+00
5.405897E+00	3.666747E+00	3.661152E+00
5.364768E+00	3.754599E+00	3.678083E+00
5.354912E+00	3.803109E+00	3.721326E+00
4.762479E+00	1.763217E+00	2.769372E+00
4.680978E+00	1.681729E+00	2.728220E+00
4.697084E+00	1.705462E+00	2.615638E+00
4.828656E+00	1.838223E+00	2.791029E+00
5.323835E+00	3.881425E+00	3.739322E+00
5.291221E+00	3.969341E+00	3.758233E+00
5.257689E+00	4.026318E+00	3.762264E+00
5.296736E+00	4.006366E+00	3.817393E+00
5.253185E+00	4.063499E+00	3.833274E+00
4.478567E+00	1.501260E+00	2.624746E+00
4.365756E+00	1.432961E+00	2.567819E+00
4.448280E+00	1.485119E+00	2.532641E+00
4.515594E+00	1.544130E+00	2.477287E+00
4.560730E+00	1.569754E+00	2.666580E+00
5.137646E+00	4.167610E+00	3.811283E+00
5.186316E+00	4.122489E+00	3.816779E+00
5.162091E+00	4.160686E+00	3.873572E+00
4.283661E+00	1.419802E+00	2.370449E+00
4.201707E+00	1.370241E+00	2.445337E+00
5.102509E+00	4.214220E+00	3.861439E+00
4.097194E+00	1.326083E+00	2.410912E+00
3.950969E+00	1.287439E+00	2.371897E+00
4.065057E+00	1.330928E+00	2.301400E+00
5.041036E+00	4.292573E+00	3.896734E+00
5.002361E+00	4.352408E+00	3.923115E+00
3.818393E+00	1.323433E+00	2.182609E+00
3.749213E+00	1.269632E+00	2.280247E+00
4.971590E+00	4.412769E+00	3.926910E+00
4.955612E+00	4.482605E+00	3.954312E+00
3.648900E+00	1.251731E+00	2.279435E+00
3.508517E+00	1.257923E+00	2.285887E+00
3.616465E+00	1.287385E+00	2.192230E+00
4.925814E+00	4.553355E+00	3.950641E+00
4.885592E+00	4.646477E+00	3.965978E+00
3.417860E+00	1.326914E+00	2.139170E+00
3.281086E+00	1.300839E+00	2.230484E+00
4.852441E+00	4.697863E+00	3.959987E+00
4.873446E+00	4.697546E+00	3.997327E+00
4.854675E+00	4.720355E+00	3.993421E+00
3.213281E+00	1.396778E+00	2.108069E+00
3.083484E+00	1.369428E+00	2.202771E+00
4.753497E+00	4.770583E+00	3.949378E+00
4.823472E+00	4.733370E+00	3.976771E+00
3.024605E+00	1.484617E+00	2.093634E+00
2.906359E+00	1.460652E+00	2.196061E+00
4.697731E+00	4.790411E+00	3.905603E+00
4.700297E+00	4.808191E+00	3.959186E+00
2.850386E+00	1.589444E+00	2.095957E+00
2.740485E+00	1.564487E+00	2.200794E+00
4.580166E+00	4.814612E+00	3.843938E+00
4.605994E+00	4.819811E+00	3.887876E+00
4.654605E+00	4.823752E+00	3.950613E+00
2.689845E+00	1.711185E+00	2.115647E+00
2.583784E+00	1.680936E+00	2.215478E+00
4.479892E+00	4.867650E+00	3.808017E+00
4.508544E+00	4.877593E+00	3.876435E+00
4.561965E+00	4.844583E+00	3.893496E+00
2.537230E+00	1.843529E+00	2.140969E+00
2.439506E+00	1.815675E+00	2.241751E+00
4.390179E+00	4.962833E+00	3.799139E+00
4.452825E+00	4.915332E+00	3.844512E+00
2.397577E+00	2.000113E+00	2.175646E+00
2.304320E+00	1.967553E+00	2.273208E+00
4.338706E+00	4.999671E+00	3.742804E+00
4.343796E+00	5.020822E+00	3.787783E+00
2.255886E+00	2.199272E+00	2.208720E+00
2.189785E+00	2.104609E+00	2.307317E+00
4.232622E+00	5.111822E+00	3.697101E+00
4.303035E+00	5.062054E+00	3.754739E+00
2.156192E+00	2.236926E+00	2.279763E+00
2.128011E+00	2.187050E+00	2.325003E+00
2.127041E+00	2.400427E+00	2.238680E+00
4.159764E+00	5.158195E+00	3.668726E+00
4.182463E+00	5.199206E+00	3.762895E+00
2.078174E+00	2.290294E+00	2.324897E+00
2.003308E+00	2.497121E+00	2.323149E+00
2.059475E+00	2.589165E+00	2.245456E+00
4.021318E+00	5.261760E+00	3.645295E+00
4.106447E+00	5.223929E+00	3.697481E+00
1.978242E+00	2.718716E+00	2.285730E+00
1.905098E+00	2.680664E+00	2.359015E+00
3.950137E+00	5.271863E+00	3.591178E+00
3.956032E+00	5.294614E+00	3.642224E+00
1.887130E+00	2.915950E+00	2.320744E+00
1.854580E+00	2.794600E+00	2.380835E+00
3.790690E+00	5.344151E+00	3.546185E+00
3.894329E+00	5.311580E+00	3.612755E+00
1.809271E+00	2.927152E+00	2.387291E+00
1.781401E+00	3.066751E+00	2.406407E+00
1.818834E+00	3.176205E+00	2.352355E+00
3.687118E+00	5.375967E+00	3.515623E+00
3.720509E+00	5.410079E+00	3.614588E+00
1.750794E+00	3.213922E+00	2.412292E+00
1.743536E+00	3.361239E+00	2.444596E+00
1.787851E+00	3.454529E+00	2.396401E+00
3.492313E+00	5.429548E+00	3.472141E+00
3.604715E+00	5.415822E+00	3.545336E+00
1.719157E+00	3.493854E+00	2.452056E+00
1.715433E+00	3.616102E+00	2.479927E+00
1.770622E+00	3.657043E+00	2.451531E+00
1.826105E+00	3.901527E+00	2.474991E+00
3.391248E+00	5.438115E+00	3.447216E+00
3.414648E+00	5.484571E+00	3.546596E+00
1.727798E+00	3.745983E+00	2.506565E+00
1.742280E+00	3.895048E+00	2.530974E+00
1.781840E+00	3.974609E+00	2.531473E+00
1.832071E+00	4.070323E+00	2.544760E+00
1.916034E+00	4.224679E+00	2.578961E+00
1.998399E+00	4.369706E+00	2.614169E+00
2.088262E+00	4.517163E+00	2.670192E+00
2.214985E+00	4.674218E+00	2.727722E+00
3.108315E+00	5.405199E+00	3.334521E+00
3.180178E+00	5.442353E+00	3.401514E+00
3.301250E+00	5.463036E+00	3.478140E+00
1.736660E+00	4.009394E+00	2.579392E+00
1.814197E+00	4.178887E+00	2.616032E+00
1.895213E+00	4.330787E+00	2.647525E+00
1.977880E+00	4.442044E+00	2.677665E+00
2.014974E+00	4.532000E+00	2.718987E+00
2.093771E+00	4.610387E+00	2.732107E+00
2.132901E+00	4.692397E+00	2.775557E+00
2.223618E+00	4.786253E+00	2.814732E+00
2.325326E+00	4.914223E+00	2.888051E+00
2.454115E+00	5.051580E+00	2.985359E+00
2.595296E+00	5.130668E+00	3.040408E+00
2.696054E+00	5.210947E+00	3.128398E+00
2.823087E+00	5.304819E+00	3.234873E+00
2.992517E+00	5.380434E+00	3.318911E+00
2.873166E+00	5.378141E+00	3.350171E+00
3.088388E+00	5.424462E+00	3.382933E+00
2.019283E+00	4.625633E+00	2.778134E+00
2.115126E+00	4.761851E+00	2.833914E+00
2.209534E+00	4.854460E+00	2.877142E+00
2.253908E+00	4.930995E+00	2.927923E+00
2.333538E+00	4.994325E+00	2.957399E+00
2.365576E+00	5.052721E+00	3.005898E+00
2.423602E+00	5.115189E+00	3.071870E+00
2.564731E+00	5.178825E+00	3.122891E+00
2.691959E+00	5.267611E+00	3.220102E+00
2.769981E+00	5.327785E+00	3.300589E+00
2.269763E+00	5.012342E+00	2.996639E+00
2.346747E+00	5.076021E+00	3.039641E+00
5.329298E+00	2.398777E+00	3.431365E+00
5.302088E+00	2.360784E+00	3.407997E+00
5.321514E+00	2.384623E+00	3.353233E+00
5.366282E+00	2.471764E+00	3.413880E+00
5.401986E+00	2.571644E+00	3.417859E+00
5.400472E+00	2.552977E+00	3.500696E+00
5.435517E+00	2.650164E+00	3.505093E+00
5.157037E+00	2.209538E+00	3.261821E+00
5.248340E+00	2.306590E+00	3.358251E+00
5.460567E+00	2.769957E+00	3.457012E+00
5.503872E+00	2.883776E+00	3.528432E+00
5.538011E+00	3.014757E+00	3.604947E+00
5.551739E+00	3.147736E+00	3.598466E+00
5.553932E+00	3.238149E+00	3.638257E+00
5.542783E+00	3.332666E+00	3.681129E+00
5.537204E+00	3.416939E+00	3.735419E+00
5.018099E+00	2.071866E+00	3.175390E+00
5.095720E+00	2.149632E+00	3.278536E+00
5.491296E+00	3.514231E+00	3.696016E+00
5.454463E+00	3.594821E+00	3.711316E+00
5.487986E+00	3.564411E+00	3.767585E+00
5.457932E+00	3.645867E+00	3.786948E+00
4.780255E+00	1.763625E+00	3.058235E+00
4.717350E+00	1.694425E+00	3.008986E+00
4.764673E+00	1.753061E+00	2.983883E+00
4.798435E+00	1.804236E+00	2.911098E+00
4.829304E+00	1.830595E+00	3.075515E+00
4.878840E+00	1.909218E+00	2.946247E+00
4.912186E+00	1.947841E+00	3.089157E+00
5.402816E+00	3.744907E+00	3.759741E+00
5.372956E+00	3.816369E+00	3.778134E+00
5.409287E+00	3.791656E+00	3.830053E+00
5.380784E+00	3.855073E+00	3.838770E+00
4.617517E+00	1.605896E+00	2.918227E+00
4.508893E+00	1.512284E+00	2.876056E+00
4.520337E+00	1.526639E+00	2.746047E+00
4.675456E+00	1.665434E+00	2.858927E+00
5.346951E+00	3.943531E+00	3.859882E+00
5.311085E+00	4.017821E+00	3.879177E+00
5.286857E+00	4.063914E+00	3.933361E+00
4.412200E+00	1.438843E+00	2.829893E+00
4.288696E+00	1.375890E+00	2.789820E+00
4.385188E+00	1.430707E+00	2.721331E+00
5.218663E+00	4.118722E+00	3.904772E+00
5.165968E+00	4.183489E+00	3.962946E+00
4.177045E+00	1.343653E+00	2.562624E+00
4.109905E+00	1.302116E+00	2.663576E+00
5.104931E+00	4.239692E+00	3.944894E+00
5.129047E+00	4.231057E+00	3.991421E+00
5.095474E+00	4.276310E+00	4.009670E+00
3.997102E+00	1.254443E+00	2.656052E+00
3.865683E+00	1.237492E+00	2.584394E+00
3.976793E+00	1.262506E+00	2.529368E+00
5.005128E+00	4.372335E+00	3.964669E+00
5.038373E+00	4.336991E+00	3.986842E+00
5.020844E+00	4.387646E+00	4.019847E+00
3.740285E+00	1.234060E+00	2.408839E+00
3.705048E+00	1.185117E+00	2.563257E+00
4.966509E+00	4.507198E+00	3.997055E+00
5.002351E+00	4.460464E+00	4.041932E+00
4.981534E+00	4.534729E+00	4.050650E+00
3.564886E+00	1.179162E+00	2.528730E+00
3.423845E+00	1.166078E+00	2.515872E+00
3.546335E+00	1.206092E+00	2.438356E+00
4.901927E+00	4.675638E+00	4.032948E+00
4.953914E+00	4.612584E+00	4.065657E+00
4.925857E+00	4.683310E+00	4.095610E+00
3.348976E+00	1.225303E+00	2.366369E+00
3.215883E+00	1.201730E+00	2.460351E+00
4.857890E+00	4.741182E+00	4.069903E+00
3.148340E+00	1.276749E+00	2.325695E+00
3.027906E+00	1.252975E+00	2.425723E+00
4.799931E+00	4.771271E+00	4.020861E+00
4.801584E+00	4.787629E+00	4.072695E+00
2.965267E+00	1.346627E+00	2.303998E+00
2.854273E+00	1.321656E+00	2.409795E+00
4.697857E+00	4.834619E+00	4.040682E+00
4.762535E+00	4.807246E+00	4.057048E+00
2.796197E+00	1.433710E+00	2.299711E+00
2.691463E+00	1.410308E+00	2.408095E+00
4.588631E+00	4.872028E+00	3.999892E+00
4.639979E+00	4.857909E+00	4.032085E+00
2.636337E+00	1.538373E+00	2.305963E+00
2.534925E+00	1.510757E+00	2.412351E+00
4.542933E+00	4.883999E+00	3.954832E+00
4.546073E+00	4.905651E+00	4.008508E+00
2.485224E+00	1.653659E+00	2.319678E+00
2.386328E+00	1.624672E+00	2.429269E+00
4.424853E+00	4.964661E+00	3.879453E+00
4.457539E+00	4.969852E+00	3.955183E+00
4.515221E+00	4.924482E+00	3.988077E+00
2.343926E+00	1.785346E+00	2.344710E+00
2.248661E+00	1.756745E+00	2.455422E+00
4.336312E+00	5.064664E+00	3.841140E+00
4.393712E+00	5.020097E+00	3.907461E+00
2.214624E+00	1.935144E+00	2.374515E+00
2.119141E+00	1.903998E+00	2.475024E+00
4.263106E+00	5.148018E+00	3.805758E+00
4.301048E+00	5.146045E+00	3.883303E+00
2.086332E+00	2.115505E+00	2.395820E+00
2.015578E+00	2.043220E+00	2.503503E+00
4.218997E+00	5.207379E+00	3.824740E+00
4.248813E+00	5.224032E+00	3.895100E+00
1.989193E+00	2.160935E+00	2.463454E+00
1.958247E+00	2.122736E+00	2.513341E+00
1.975933E+00	2.315915E+00	2.413457E+00
4.068644E+00	5.275479E+00	3.728152E+00
4.108166E+00	5.291241E+00	3.807949E+00
4.180961E+00	5.257939E+00	3.850296E+00
1.921221E+00	2.225913E+00	2.504038E+00
1.853631E+00	2.428134E+00	2.482421E+00
1.910687E+00	2.515882E+00	2.404979E+00
3.944914E+00	5.334285E+00	3.704145E+00
4.029119E+00	5.323703E+00	3.761590E+00
1.819784E+00	2.688503E+00	2.433872E+00
1.790611E+00	2.563209E+00	2.502902E+00
3.830342E+00	5.378219E+00	3.666094E+00
3.882186E+00	5.402372E+00	3.770512E+00
1.741055E+00	2.703611E+00	2.512102E+00
1.700854E+00	2.846183E+00	2.520226E+00
1.739595E+00	2.960416E+00	2.455122E+00
3.769657E+00	5.418599E+00	3.676440E+00
3.800426E+00	5.426699E+00	3.722333E+00
1.665037E+00	2.995444E+00	2.527492E+00
1.616311E+00	3.181653E+00	2.538996E+00
1.686091E+00	3.262432E+00	2.479626E+00
3.519703E+00	5.473629E+00	3.586145E+00
3.622991E+00	5.460551E+00	3.652297E+00
3.726560E+00	5.452218E+00	3.702357E+00
1.636088E+00	3.335750E+00	2.540364E+00
1.600388E+00	3.283199E+00	2.560968E+00
1.648479E+00	3.548360E+00	2.514181E+00
3.467044E+00	5.508214E+00	3.615943E+00
3.522403E+00	5.528512E+00	3.692076E+00
1.592753E+00	3.404715E+00	2.573053E+00
1.576784E+00	3.554137E+00	2.569734E+00
1.613328E+00	3.652055E+00	2.571684E+00
1.655553E+00	3.807512E+00	2.570311E+00
3.194389E+00	5.498840E+00	3.508126E+00
3.304712E+00	5.515092E+00	3.581775E+00
3.408382E+00	5.533525E+00	3.644411E+00
1.564593E+00	3.698415E+00	2.617816E+00
1.590470E+00	3.866348E+00	2.625824E+00
1.586621E+00	3.947835E+00	2.651289E+00
1.643474E+00	3.974481E+00	2.625082E+00
1.712765E+00	4.127556E+00	2.653153E+00
1.791295E+00	4.287429E+00	2.681782E+00
1.889003E+00	4.459873E+00	2.733825E+00
2.961843E+00	5.415741E+00	3.397880E+00
3.063086E+00	5.454515E+00	3.449264E+00
3.118828E+00	5.513844E+00	3.538260E+00
3.188451E+00	5.551248E+00	3.601255E+00
1.603385E+00	4.059566E+00	2.684441E+00
1.689615E+00	4.237134E+00	2.719239E+00
1.768183E+00	4.362763E+00	2.740020E+00
1.797854E+00	4.447610E+00	2.779091E+00
1.846655E+00	4.507934E+00	2.788077E+00
1.902413E+00	4.584894E+00	2.807487E+00
1.990013E+00	4.721518E+00	2.858094E+00
2.125435E+00	4.879577E+00	2.924875E+00
2.479323E+00	5.205914E+00	3.193758E+00
2.604245E+00	5.256349E+00	3.230026E+00
2.684860E+00	5.314538E+00	3.301042E+00
2.771687E+00	5.372736E+00	3.386560E+00
2.917485E+00	5.445344E+00	3.456056E+00
3.034716E+00	5.505287E+00	3.544372E+00
3.106868E+00	5.536901E+00	3.580390E+00
1.797603E+00	4.533626E+00	2.830866E+00
1.875412E+00	4.648296E+00	2.861328E+00
1.911288E+00	4.734298E+00	2.902303E+00
1.996414E+00	4.811710E+00	2.922556E+00
2.037782E+00	4.896596E+00	2.973352E+00
2.139962E+00	5.021644E+00	3.052967E+00
2.326833E+00	5.114897E+00	3.101667E+00
2.371982E+00	5.199153E+00	3.206250E+00
2.458311E+00	5.275329E+00	3.305861E+00
2.590249E+00	5.303360E+00	3.312704E+00
2.678320E+00	5.342870E+00	3.359193E+00
1.920675E+00	4.825682E+00	2.967568E+00
2.009235E+00	4.937160E+00	3.022314E+00
2.034091E+00	4.999111E+00	3.070927E+00
2.083037E+00	5.047273E+00	3.102411E+00
2.129810E+00	5.114454E+00	3.170035E+00
2.255245E+00	5.155181E+00	3.183906E+00
2.340402E+00	5.231132E+00	3.263963E+00
2.021242E+00	5.043049E+00	3.130773E+00
5.296161E+00	2.365799E+00	3.490769E+00
5.342831E+00	2.426374E+00	3.494976E+00
5.372798E+00	2.491118E+00	3.560282E+00
5.413954E+00	2.583636E+00	3.596721E+00
5.447848E+00	2.666985E+00	3.621735E+00
5.518740E+00	2.852601E+00	3.693308E+00
5.500298E+00	2.808655E+00	3.673525E+00
5.517864E+00	2.883595E+00	3.637689E+00
5.538347E+00	2.950889E+00	3.666046E+00
5.537847E+00	2.904794E+00	3.710337E+00
5.555539E+00	2.995989E+00	3.714725E+00
5.148392E+00	2.219530E+00	3.418030E+00
5.228652E+00	2.301272E+00	3.505713E+00
5.478722E+00	2.768101E+00	3.589240E+00
5.569527E+00	3.127270E+00	3.718063E+00
5.568304E+00	3.247914E+00	3.725088E+00
5.567475E+00	3.322573E+00	3.777465E+00
5.566790E+00	3.403741E+00	3.836499E+00
4.749852E+00	1.707417E+00	3.282893E+00
4.690939E+00	1.649863E+00	3.240674E+00
4.738972E+00	1.704497E+00	3.210961E+00
4.788680E+00	1.778318E+00	3.164726E+00
4.798006E+00	1.773945E+00	3.307149E+00
4.895298E+00	1.921811E+00	3.225096E+00
4.878838E+00	1.892140E+00	3.346784E+00
4.972264E+00	2.020004E+00	3.254468E+00
4.965187E+00	2.011312E+00	3.378699E+00
5.050776E+00	2.109699E+00	3.367941E+00
5.532444E+00	3.493268E+00	3.798410E+00
5.511504E+00	3.570235E+00	3.849595E+00
5.495013E+00	3.647198E+00	3.897374E+00
4.595711E+00	1.573173E+00	3.191938E+00
4.507299E+00	1.505221E+00	3.131012E+00
4.553478E+00	1.537425E+00	3.088788E+00
4.638414E+00	1.614596E+00	3.077161E+00
5.452885E+00	3.727506E+00	3.860793E+00
5.435051E+00	3.808293E+00	3.911785E+00
5.400266E+00	3.880013E+00	3.911734E+00
5.433898E+00	3.858332E+00	3.967096E+00
5.403373E+00	3.924075E+00	3.981380E+00
4.454070E+00	1.468392E+00	2.973602E+00
4.399157E+00	1.431005E+00	3.112524E+00
5.346176E+00	4.001440E+00	3.955112E+00
5.320272E+00	4.054923E+00	4.026443E+00
4.287682E+00	1.369588E+00	3.071848E+00
4.193519E+00	1.330224E+00	2.992358E+00
4.296282E+00	1.375736E+00	2.953786E+00
5.249812E+00	4.115983E+00	3.999540E+00
5.215718E+00	4.164379E+00	4.070274E+00
4.120187E+00	1.297441E+00	2.814464E+00
4.044238E+00	1.254887E+00	2.952529E+00
5.153943E+00	4.222838E+00	4.049064E+00
5.131504E+00	4.266774E+00	4.095944E+00
3.906181E+00	1.226471E+00	2.741793E+00
5.083281E+00	4.338003E+00	4.104179E+00
5.042106E+00	4.403353E+00	4.091485E+00
5.069643E+00	4.394177E+00	4.141232E+00
5.054728E+00	4.438879E+00	4.143565E+00
3.731891E+00	1.168970E+00	2.710937E+00
3.623260E+00	1.138159E+00	2.763987E+00
3.585086E+00	1.162148E+00	2.619939E+00
4.998106E+00	4.562304E+00	4.107044E+00
5.037631E+00	4.515836E+00	4.154400E+00
5.015171E+00	4.591667E+00	4.165059E+00
3.490252E+00	1.109572E+00	2.810126E+00
3.330480E+00	1.100448E+00	2.759353E+00
3.453079E+00	1.130660E+00	2.670450E+00
4.923653E+00	4.728469E+00	4.147888E+00
4.985988E+00	4.669615E+00	4.183110E+00
4.959977E+00	4.749336E+00	4.233290E+00
3.275545E+00	1.146432E+00	2.605974E+00
3.144689E+00	1.116137E+00	2.701037E+00
4.890587E+00	4.758746E+00	4.140420E+00
4.910153E+00	4.769160E+00	4.190328E+00
3.088364E+00	1.175612E+00	2.558196E+00
2.969374E+00	1.158185E+00	2.669129E+00
4.791141E+00	4.820555E+00	4.156678E+00
4.864266E+00	4.788590E+00	4.174646E+00
2.912442E+00	1.229688E+00	2.532491E+00
2.799798E+00	1.211798E+00	2.648084E+00
4.736534E+00	4.841946E+00	4.116686E+00
4.740802E+00	4.858454E+00	4.171332E+00
2.745911E+00	1.299592E+00	2.520566E+00
2.636232E+00	1.283235E+00	2.635139E+00
4.618032E+00	4.878765E+00	4.061803E+00
4.646206E+00	4.880121E+00	4.103588E+00
4.696760E+00	4.878031E+00	4.162913E+00
2.585411E+00	1.384866E+00	2.516189E+00
2.481286E+00	1.370762E+00	2.630888E+00
4.542927E+00	4.945675E+00	4.087438E+00
4.600673E+00	4.906160E+00	4.106690E+00
2.435899E+00	1.489334E+00	2.526601E+00
2.340477E+00	1.470672E+00	2.632295E+00
4.496351E+00	4.972252E+00	4.039901E+00
4.501503E+00	4.993470E+00	4.094375E+00
2.287638E+00	1.595333E+00	2.550238E+00
2.262786E+00	1.538101E+00	2.632356E+00
4.346702E+00	5.108875E+00	3.934861E+00
4.400167E+00	5.077448E+00	4.013286E+00
4.462732E+00	5.031006E+00	4.076326E+00
2.210264E+00	1.596395E+00	2.629426E+00
2.152131E+00	1.726399E+00	2.574356E+00
4.302587E+00	5.189069E+00	3.941871E+00
4.338691E+00	5.177324E+00	4.008864E+00
2.030035E+00	1.887859E+00	2.582635E+00
4.276175E+00	5.234146E+00	3.948358E+00
4.296247E+00	5.236070E+00	3.989522E+00
1.913907E+00	2.075037E+00	2.587845E+00
4.144226E+00	5.307307E+00	3.878210E+00
4.184543E+00	5.321694E+00	3.950542E+00
4.257547E+00	5.276623E+00	3.978515E+00
1.793370E+00	2.217223E+00	2.644491E+00
1.844959E+00	2.277235E+00	2.560384E+00
3.968463E+00	5.377249E+00	3.803157E+00
4.031777E+00	5.388389E+00	3.878514E+00
4.108932E+00	5.359080E+00	3.914120E+00
1.755112E+00	2.466495E+00	2.576657E+00
1.706035E+00	2.353851E+00	2.677329E+00
3.929828E+00	5.405302E+00	3.825757E+00
3.958108E+00	5.411967E+00	3.862432E+00
1.679798E+00	2.508431E+00	2.644283E+00
1.659556E+00	2.441605E+00	2.690693E+00
1.660243E+00	2.734675E+00	2.592468E+00
3.787187E+00	5.474342E+00	3.794848E+00
3.891475E+00	5.440621E+00	3.852522E+00
1.627676E+00	2.563461E+00	2.679737E+00
1.595414E+00	2.723561E+00	2.659563E+00
1.599733E+00	2.829267E+00	2.627544E+00
1.591110E+00	2.987409E+00	2.598329E+00
3.650036E+00	5.507267E+00	3.756963E+00
3.709100E+00	5.540619E+00	3.869824E+00
1.548476E+00	2.856393E+00	2.665664E+00
1.500027E+00	3.074142E+00	2.665264E+00
1.550634E+00	3.231658E+00	2.593161E+00
3.572873E+00	5.543850E+00	3.764733E+00
3.606589E+00	5.555117E+00	3.821666E+00
1.483451E+00	3.255418E+00	2.650943E+00
1.444237E+00	3.190900E+00	2.682139E+00
1.507894E+00	3.464057E+00	2.624541E+00
3.304770E+00	5.568804E+00	3.681882E+00
3.419308E+00	5.584276E+00	3.744038E+00
3.523930E+00	5.581021E+00	3.796628E+00
1.428563E+00	3.342757E+00	2.706317E+00
1.431541E+00	3.527287E+00	2.678145E+00
1.424314E+00	3.620858E+00	2.704270E+00
1.480482E+00	3.656939E+00	2.672682E+00
1.523636E+00	3.875920E+00	2.677375E+00
3.196318E+00	5.604060E+00	3.698879E+00
3.300301E+00	5.630932E+00	3.805522E+00
1.424592E+00	3.763766E+00	2.729375E+00
1.462588E+00	3.928418E+00	2.737458E+00
1.462530E+00	4.007864E+00	2.764435E+00
1.516318E+00	4.033144E+00	2.733556E+00
1.588168E+00	4.188731E+00	2.760757E+00
1.686002E+00	4.373080E+00	2.795245E+00
2.805359E+00	5.437044E+00	3.480678E+00
2.914283E+00	5.522795E+00	3.584594E+00
3.082834E+00	5.563303E+00	3.635707E+00
3.116334E+00	5.615248E+00	3.719213E+00
3.179638E+00	5.644730E+00	3.774109E+00
1.481810E+00	4.115611E+00	2.801073E+00
1.560119E+00	4.292546E+00	2.827576E+00
1.622757E+00	4.407880E+00	2.856726E+00
1.629228E+00	4.464955E+00	2.887611E+00
1.695035E+00	4.497527E+00	2.869048E+00
1.782894E+00	4.660354E+00	2.915396E+00
2.557439E+00	5.328705E+00	3.373056E+00
2.664375E+00	5.382819E+00	3.427988E+00
2.760746E+00	5.465707E+00	3.545070E+00
2.814613E+00	5.527538E+00	3.624254E+00
2.888381E+00	5.593303E+00	3.709653E+00
3.015165E+00	5.603324E+00	3.715886E+00
3.105797E+00	5.643787E+00	3.783030E+00
1.651405E+00	4.543920E+00	2.916965E+00
1.685566E+00	4.644898E+00	2.957142E+00
1.738315E+00	4.707625E+00	2.970279E+00
1.802497E+00	4.788530E+00	2.995890E+00
1.911658E+00	4.933567E+00	3.068009E+00
2.207061E+00	5.175818E+00	3.229725E+00
2.265764E+00	5.220646E+00	3.277443E+00
2.354377E+00	5.292143E+00	3.359000E+00
2.516492E+00	5.359880E+00	3.436844E+00
2.638327E+00	5.440066E+00	3.531922E+00
2.724322E+00	5.504396E+00	3.618248E+00
2.788318E+00	5.558642E+00	3.688842E+00
1.692190E+00	4.731868E+00	3.015993E+00
1.783062E+00	4.850658E+00	3.059484E+00
1.820526E+00	4.926015E+00	3.107930E+00
1.876690E+00	4.975113E+00	3.125577E+00
1.933258E+00	5.027191E+00	3.155070E+00
2.023704E+00	5.117311E+00	3.229688E+00
2.173541E+00	5.204336E+00	3.288486E+00
2.260711E+00	5.255356E+00	3.335650E+00
1.839434E+00	4.995935E+00	3.173340E+00
1.922863E+00	5.068524E+00	3.210108E+00
5.330569E+00	2.418374E+00	3.574090E+00
5.386265E+00	2.533815E+00	3.657960E+00
5.343942E+00	2.461858E+00	3.663356E+00
5.427391E+00	2.611428E+00	3.716152E+00
5.474122E+00	2.726461E+00	3.689533E+00
5.475437E+00	2.692550E+00	3.769031E+00
5.517494E+00	2.803721E+00	3.758146E+00
5.567577E+00	2.926484E+00	3.801646E+00
5.579599E+00	3.035556E+00	3.789808E+00
5.590761E+00	3.005027E+00	3.861104E+00
5.599742E+00	3.107826E+00	3.862055E+00
5.102939E+00	2.194855E+00	3.610280E+00
5.075030E+00	2.157152E+00	3.579764E+00
5.096378E+00	2.176178E+00	3.520385E+00
5.164084E+00	2.254685E+00	3.594993E+00
5.266006E+00	2.364047E+00	3.648962E+00
5.593868E+00	3.221181E+00	3.812987E+00
5.590905E+00	3.312119E+00	3.876407E+00
5.588966E+00	3.387024E+00	3.919265E+00
4.662404E+00	1.634704E+00	3.425960E+00
4.608514E+00	1.587788E+00	3.387306E+00
4.642509E+00	1.609581E+00	3.321205E+00
4.742267E+00	1.711735E+00	3.389817E+00
4.845384E+00	1.846126E+00	3.450597E+00
4.942322E+00	1.977898E+00	3.521085E+00
5.030356E+00	2.098004E+00	3.523352E+00
5.567515E+00	3.486086E+00	3.921169E+00
5.532167E+00	3.581657E+00	3.931220E+00
5.528292E+00	3.633576E+00	3.971846E+00
4.521348E+00	1.523772E+00	3.309877E+00
5.501975E+00	3.720986E+00	3.979540E+00
5.469251E+00	3.808634E+00	3.992759E+00
5.459286E+00	3.859157E+00	4.037086E+00
5.440162E+00	3.919133E+00	4.087897E+00
4.385971E+00	1.430881E+00	3.260710E+00
4.313650E+00	1.389291E+00	3.243338E+00
4.321270E+00	1.391197E+00	3.165017E+00
5.384454E+00	3.989013E+00	4.053116E+00
5.351535E+00	4.044844E+00	4.121996E+00
4.207133E+00	1.344475E+00	3.178277E+00
5.283710E+00	4.104751E+00	4.093971E+00
5.252382E+00	4.148916E+00	4.145795E+00
4.044476E+00	1.257749E+00	3.118647E+00
3.933993E+00	1.218665E+00	3.081520E+00
3.971220E+00	1.227313E+00	3.008967E+00
5.198030E+00	4.219823E+00	4.161981E+00
5.143587E+00	4.282318E+00	4.153068E+00
5.174719E+00	4.274047E+00	4.198316E+00
5.147216E+00	4.317808E+00	4.203147E+00
3.833946E+00	1.194301E+00	2.911666E+00
3.800831E+00	1.171276E+00	3.098114E+00
5.115027E+00	4.399000E+00	4.218812E+00
5.083775E+00	4.464876E+00	4.204836E+00
5.114859E+00	4.459412E+00	4.251773E+00
5.101372E+00	4.504042E+00	4.253706E+00
3.666305E+00	1.116969E+00	3.069095E+00
3.578315E+00	1.105142E+00	3.030686E+00
3.631887E+00	1.123093E+00	2.937623E+00
5.035898E+00	4.625037E+00	4.219637E+00
5.076365E+00	4.580929E+00	4.264600E+00
5.045325E+00	4.657585E+00	4.272761E+00
3.424154E+00	1.072190E+00	2.966836E+00
4.990976E+00	4.755566E+00	4.276538E+00
5.009066E+00	4.723729E+00	4.281052E+00
4.997415E+00	4.757821E+00	4.305068E+00
3.204217E+00	1.076070E+00	2.857672E+00
4.897685E+00	4.806508E+00	4.277956E+00
4.968903E+00	4.775325E+00	4.299745E+00
3.023304E+00	1.097195E+00	2.808199E+00
4.839546E+00	4.825732E+00	4.231292E+00
4.842132E+00	4.840285E+00	4.286414E+00
2.850131E+00	1.136029E+00	2.780141E+00
4.741611E+00	4.883737E+00	4.252470E+00
4.803274E+00	4.854928E+00	4.270427E+00
2.683876E+00	1.196682E+00	2.761867E+00
4.633535E+00	4.929292E+00	4.211791E+00
4.686315E+00	4.912708E+00	4.243264E+00
2.524145E+00	1.270194E+00	2.749789E+00
4.584669E+00	4.943100E+00	4.166683E+00
4.591144E+00	4.962106E+00	4.220884E+00
2.369362E+00	1.362078E+00	2.743894E+00
4.503271E+00	5.031427E+00	4.178244E+00
4.558787E+00	4.982160E+00	4.202147E+00
2.218379E+00	1.498294E+00	2.725985E+00
4.420429E+00	5.096464E+00	4.103129E+00
4.450262E+00	5.083256E+00	4.156366E+00
2.078345E+00	1.604586E+00	2.759726E+00
2.139139E+00	1.630506E+00	2.671192E+00
4.373557E+00	5.165679E+00	4.092021E+00
2.052493E+00	1.737044E+00	2.672447E+00
1.988116E+00	1.718518E+00	2.762722E+00
4.300828E+00	5.283525E+00	4.080757E+00
1.946399E+00	1.864246E+00	2.690634E+00
1.881158E+00	1.785535E+00	2.828298E+00
4.235809E+00	5.329229E+00	4.024866E+00
4.241426E+00	5.352112E+00	4.072464E+00
1.833437E+00	2.003612E+00	2.717520E+00
1.765742E+00	1.966154E+00	2.828642E+00
4.072402E+00	5.409060E+00	3.952346E+00
4.112858E+00	5.425693E+00	4.028432E+00
4.194676E+00	5.379806E+00	4.052916E+00
1.730983E+00	2.164135E+00	2.744632E+00
1.672713E+00	2.127452E+00	2.840373E+00
3.944930E+00	5.459614E+00	3.937894E+00
4.030400E+00	5.454460E+00	3.991580E+00
1.637575E+00	2.355807E+00	2.757545E+00
1.619658E+00	2.239995E+00	2.846890E+00
3.827667E+00	5.507339E+00	3.909481E+00
3.880383E+00	5.530138E+00	4.016925E+00
1.567709E+00	2.365369E+00	2.844715E+00
1.493256E+00	2.536309E+00	2.856121E+00
1.546665E+00	2.624321E+00	2.743321E+00
3.765795E+00	5.545404E+00	3.927494E+00
3.798430E+00	5.552990E+00	3.976768E+00
1.465680E+00	2.722297E+00	2.800389E+00
1.415287E+00	2.687935E+00	2.873154E+00
1.473025E+00	2.879083E+00	2.732328E+00
3.587846E+00	5.605708E+00	3.927459E+00
3.723400E+00	5.576433E+00	3.964770E+00
1.399699E+00	2.873590E+00	2.807555E+00
1.341720E+00	2.838036E+00	2.886738E+00
1.396313E+00	3.106630E+00	2.744757E+00
3.439745E+00	5.630231E+00	3.858802E+00
3.471186E+00	5.658949E+00	3.950079E+00
1.329777E+00	2.995788E+00	2.837744E+00
1.293249E+00	2.936395E+00	2.889839E+00
1.294087E+00	3.161577E+00	2.812411E+00
1.336287E+00	3.316808E+00	2.775016E+00
1.356825E+00	3.549368E+00	2.736109E+00
3.364607E+00	5.649961E+00	3.878352E+00
3.399029E+00	5.663527E+00	3.928663E+00
1.263506E+00	3.050261E+00	2.886399E+00
1.227574E+00	3.199255E+00	2.862289E+00
1.265391E+00	3.297421E+00	2.830742E+00
1.270402E+00	3.455197E+00	2.808319E+00
1.286526E+00	3.604254E+00	2.806561E+00
1.336982E+00	3.744352E+00	2.793719E+00
1.397570E+00	3.944609E+00	2.794748E+00
3.178056E+00	5.686471E+00	3.888398E+00
3.319019E+00	5.673099E+00	3.920457E+00
1.197584E+00	3.370197E+00	2.891383E+00
1.211607E+00	3.569146E+00	2.856267E+00
1.257470E+00	3.718844E+00	2.852440E+00
1.300871E+00	3.877285E+00	2.849756E+00
1.340483E+00	3.998227E+00	2.858018E+00
1.340701E+00	4.065755E+00	2.885868E+00
1.396007E+00	4.088892E+00	2.855202E+00
1.461476E+00	4.236460E+00	2.874350E+00
1.550693E+00	4.413455E+00	2.904101E+00
2.965829E+00	5.631198E+00	3.764952E+00
3.040285E+00	5.656698E+00	3.827788E+00
3.078686E+00	5.691142E+00	3.907442E+00
1.356739E+00	4.164834E+00	2.919842E+00
1.429083E+00	4.332520E+00	2.940276E+00
1.493902E+00	4.453962E+00	2.968093E+00
1.497061E+00	4.512597E+00	2.998693E+00
1.578556E+00	4.573927E+00	2.976381E+00
2.398457E+00	5.381274E+00	3.495325E+00
2.536646E+00	5.427629E+00	3.547120E+00
2.622666E+00	5.493197E+00	3.625265E+00
2.710238E+00	5.555312E+00	3.706757E+00
2.799498E+00	5.623836E+00	3.812601E+00
2.932025E+00	5.660147E+00	3.836999E+00
3.016168E+00	5.690344E+00	3.908993E+00
1.503359E+00	4.580791E+00	3.032122E+00
1.518511E+00	4.653255E+00	3.070437E+00
1.585981E+00	4.689755E+00	3.051211E+00
1.694721E+00	4.853054E+00	3.120363E+00
2.072401E+00	5.222502E+00	3.364679E+00
2.248186E+00	5.295076E+00	3.409711E+00
2.289032E+00	5.364950E+00	3.509295E+00
2.347152E+00	5.419317E+00	3.582026E+00
2.490843E+00	5.473860E+00	3.632959E+00
2.610460E+00	5.552450E+00	3.721575E+00
2.691412E+00	5.603107E+00	3.792756E+00
1.550536E+00	4.735039E+00	3.111960E+00
1.595543E+00	4.839465E+00	3.166436E+00
1.657043E+00	4.902201E+00	3.186639E+00
1.737470E+00	4.978435E+00	3.219163E+00
1.894796E+00	5.107685E+00	3.284811E+00
1.960291E+00	5.199185E+00	3.388916E+00
2.022800E+00	5.263498E+00	3.452495E+00
2.173433E+00	5.330436E+00	3.492643E+00
2.263652E+00	5.383626E+00	3.554116E+00
1.610726E+00	4.926611E+00	3.242410E+00
1.745181E+00	5.063939E+00	3.320526E+00
1.869240E+00	5.169633E+00	3.390234E+00
1.940852E+00	5.223667E+00	3.434182E+00
5.375584E+00	2.519390E+00	3.731650E+00
5.447022E+00	2.623590E+00	3.820021E+00
5.393447E+00	2.544482E+00	3.817108E+00
5.490823E+00	2.699858E+00	3.857198E+00
5.541547E+00	2.810455E+00	3.883653E+00
5.584315E+00	2.916574E+00	3.915740E+00
5.607487E+00	3.015668E+00	3.946303E+00
5.628584E+00	3.112679E+00	3.984957E+00
4.793260E+00	1.782942E+00	3.643688E+00
4.764642E+00	1.744678E+00	3.603730E+00
4.803263E+00	1.787322E+00	3.551855E+00
4.885722E+00	1.894822E+00	3.575562E+00
4.846224E+00	1.850569E+00	3.656211E+00
4.929750E+00	1.959132E+00	3.605623E+00
4.907860E+00	1.937046E+00	3.673177E+00
4.957401E+00	2.011130E+00	3.656850E+00
5.059669E+00	2.149531E+00	3.653431E+00
5.114023E+00	2.220166E+00	3.685551E+00
5.173126E+00	2.285667E+00	3.739832E+00
5.243729E+00	2.362258E+00	3.798835E+00
5.324103E+00	2.448345E+00	3.786277E+00
5.616429E+00	3.215216E+00	3.929587E+00
5.619321E+00	3.318595E+00	3.982072E+00
5.607134E+00	3.407530E+00	3.980885E+00
5.631975E+00	3.376941E+00	4.037085E+00
5.623193E+00	3.460863E+00	4.045663E+00
4.595585E+00	1.592101E+00	3.495376E+00
4.709308E+00	1.688749E+00	3.547023E+00
5.003061E+00	2.069886E+00	3.617950E+00
5.571655E+00	3.567985E+00	4.014353E+00
5.549263E+00	3.646693E+00	4.031270E+00
5.579698E+00	3.613638E+00	4.085015E+00
5.559141E+00	3.692118E+00	4.100089E+00
4.484115E+00	1.516572E+00	3.480391E+00
4.412199E+00	1.466856E+00	3.463176E+00
4.426466E+00	1.466153E+00	3.378191E+00
5.509788E+00	3.785056E+00	4.066430E+00
5.490683E+00	3.847541E+00	4.126399E+00
5.467055E+00	3.908569E+00	4.182673E+00
4.322584E+00	1.407121E+00	3.393489E+00
5.414265E+00	3.978509E+00	4.149369E+00
5.383357E+00	4.033585E+00	4.215318E+00
4.183733E+00	1.340712E+00	3.364007E+00
4.099372E+00	1.295796E+00	3.348763E+00
4.105430E+00	1.293914E+00	3.253861E+00
5.311891E+00	4.102622E+00	4.192364E+00
5.261787E+00	4.160569E+00	4.203740E+00
5.299140E+00	4.139973E+00	4.256132E+00
5.258374E+00	4.194854E+00	4.257042E+00
3.983083E+00	1.234177E+00	3.278082E+00
[truncated: 21,888 more rows]
