# Supplementary material for: A New MRI-Based Model of Heart Function with Coupled Hemodynamics and Application to Normal and Diseased Canine Left Ventricles
Source: Front Bioeng Biotechnol. 2015 Sep 23;3:140. doi: 10.3389/fbioe.2015.00140 (PMC4585083; doi:10.3389/fbioe.2015.00140)
Supplement: Supplementary file 8 [file Data_Sheet_8.ZIP › Case4_HF_LBBB_Diastole/nodes/case4_diastole_time_0.0100.csv]

4.535680E+00	3.696800E+00	1.860970E+00
4.462000E+00	3.675570E+00	1.753700E+00
4.496030E+00	3.747230E+00	1.853630E+00
4.484160E+00	3.815740E+00	1.915650E+00
4.557150E+00	3.766750E+00	1.980440E+00
4.507960E+00	3.867390E+00	2.034240E+00
4.418730E+00	3.799820E+00	1.827040E+00
4.325330E+00	3.777630E+00	1.722090E+00
4.412240E+00	3.908550E+00	1.962920E+00
4.383210E+00	4.019140E+00	2.058720E+00
4.468350E+00	3.964440E+00	2.112360E+00
4.425660E+00	4.036980E+00	2.135420E+00
4.317910E+00	3.882950E+00	1.827540E+00
4.260580E+00	3.855030E+00	1.727470E+00
4.281400E+00	4.019570E+00	1.949270E+00
4.330590E+00	4.064620E+00	2.049680E+00
4.361080E+00	4.089950E+00	2.128690E+00
4.218250E+00	3.935150E+00	1.787880E+00
4.184420E+00	4.025230E+00	1.859890E+00
4.201810E+00	4.067780E+00	1.911730E+00
4.206160E+00	4.107960E+00	1.964050E+00
4.286150E+00	4.099600E+00	2.043330E+00
4.148110E+00	4.075470E+00	1.886010E+00
4.801160E+00	3.337870E+00	1.878080E+00
4.739950E+00	3.303800E+00	1.752270E+00
4.756580E+00	3.393390E+00	1.868610E+00
4.744900E+00	3.497400E+00	1.957360E+00
4.819970E+00	3.398310E+00	1.972010E+00
4.740190E+00	3.622980E+00	2.116680E+00
4.833950E+00	3.510120E+00	2.126060E+00
4.736350E+00	3.735400E+00	2.251360E+00
4.834140E+00	3.650770E+00	2.325420E+00
4.779930E+00	3.767740E+00	2.384300E+00
4.663100E+00	3.441570E+00	1.776980E+00
4.611760E+00	3.347110E+00	1.612360E+00
4.610930E+00	3.616740E+00	1.899830E+00
4.654370E+00	3.738400E+00	2.121840E+00
4.676970E+00	3.797920E+00	2.236850E+00
4.708570E+00	3.833710E+00	2.357430E+00
4.523880E+00	3.345530E+00	1.513300E+00
4.427280E+00	3.310830E+00	1.407790E+00
4.451980E+00	3.404090E+00	1.501930E+00
4.505120E+00	3.492270E+00	1.616370E+00
4.588170E+00	3.882880E+00	2.224660E+00
4.574460E+00	3.995060E+00	2.372750E+00
4.663510E+00	3.929760E+00	2.445970E+00
4.612190E+00	4.017800E+00	2.489430E+00
4.369890E+00	3.457370E+00	1.474200E+00
4.313640E+00	3.379760E+00	1.368030E+00
4.315370E+00	3.632500E+00	1.573990E+00
4.470430E+00	4.053000E+00	2.248480E+00
4.535970E+00	4.081090E+00	2.436710E+00
4.237050E+00	3.492780E+00	1.392330E+00
4.123620E+00	3.683820E+00	1.500990E+00
4.195830E+00	3.820230E+00	1.645490E+00
4.363650E+00	4.155820E+00	2.244010E+00
4.437170E+00	4.174760E+00	2.396620E+00
4.077670E+00	3.832160E+00	1.607380E+00
4.028380E+00	3.780110E+00	1.541660E+00
4.086090E+00	3.984690E+00	1.769730E+00
4.246730E+00	4.172480E+00	2.108850E+00
4.288900E+00	4.282530E+00	2.318810E+00
4.338890E+00	4.321810E+00	2.440300E+00
4.403820E+00	4.275600E+00	2.484380E+00
4.362540E+00	4.354660E+00	2.530880E+00
3.979090E+00	3.882620E+00	1.601350E+00
3.921000E+00	4.034180E+00	1.728880E+00
4.000520E+00	4.085330E+00	1.817950E+00
4.083340E+00	4.144830E+00	1.931330E+00
4.124340E+00	4.275500E+00	2.122390E+00
4.145170E+00	4.374140E+00	2.246960E+00
4.219030E+00	4.388440E+00	2.349390E+00
4.290600E+00	4.369420E+00	2.433830E+00
3.936940E+00	4.149180E+00	1.841860E+00
3.859040E+00	4.116150E+00	1.786310E+00
3.961450E+00	4.266310E+00	1.980380E+00
4.012070E+00	4.385500E+00	2.148060E+00
4.081870E+00	4.423080E+00	2.247560E+00
4.134020E+00	4.455020E+00	2.345970E+00
3.842930E+00	4.196750E+00	1.856780E+00
3.851040E+00	4.295990E+00	1.959090E+00
3.909810E+00	4.356930E+00	2.041850E+00
3.910530E+00	4.414110E+00	2.100240E+00
3.934500E+00	4.462680E+00	2.174390E+00
4.028450E+00	4.468780E+00	2.262730E+00
3.834400E+00	4.383020E+00	2.048870E+00
3.875830E+00	4.443200E+00	2.118980E+00
5.061040E+00	3.434710E+00	2.450320E+00
5.024720E+00	3.387830E+00	2.344780E+00
5.012980E+00	3.458450E+00	2.386840E+00
5.014360E+00	3.516860E+00	2.459660E+00
4.948830E+00	3.206870E+00	2.009230E+00
4.911670E+00	3.129260E+00	1.886830E+00
4.869020E+00	3.274680E+00	1.929140E+00
4.888880E+00	3.396540E+00	2.098230E+00
4.966920E+00	3.310590E+00	2.162250E+00
4.940230E+00	3.498060E+00	2.313170E+00
4.908340E+00	3.610410E+00	2.397980E+00
4.955230E+00	3.605800E+00	2.476920E+00
4.898110E+00	3.674500E+00	2.470560E+00
4.862060E+00	3.066970E+00	1.763120E+00
4.783850E+00	3.028770E+00	1.615840E+00
4.803880E+00	3.161970E+00	1.738210E+00
4.768420E+00	3.835220E+00	2.476350E+00
4.839320E+00	3.769570E+00	2.506510E+00
4.800300E+00	3.846180E+00	2.556100E+00
4.667690E+00	2.999420E+00	1.445850E+00
4.558280E+00	2.942430E+00	1.323900E+00
4.579940E+00	3.059430E+00	1.394760E+00
4.626740E+00	3.178950E+00	1.502220E+00
4.723580E+00	3.877060E+00	2.463740E+00
4.749960E+00	3.900400E+00	2.557520E+00
4.466880E+00	3.130350E+00	1.342730E+00
4.377630E+00	3.032080E+00	1.225910E+00
4.597360E+00	4.082560E+00	2.569970E+00
4.691340E+00	4.000590E+00	2.617360E+00
4.644150E+00	4.090100E+00	2.679680E+00
4.262020E+00	3.037200E+00	1.161320E+00
4.148200E+00	2.997210E+00	1.121630E+00
4.178360E+00	3.113680E+00	1.170590E+00
4.242540E+00	3.251170E+00	1.236520E+00
4.519630E+00	4.157600E+00	2.529830E+00
4.578010E+00	4.153370E+00	2.650900E+00
4.081130E+00	3.169870E+00	1.167910E+00
4.020570E+00	3.087830E+00	1.120900E+00
4.007960E+00	3.349850E+00	1.220270E+00
4.074480E+00	3.512180E+00	1.348780E+00
4.465790E+00	4.213730E+00	2.503150E+00
4.495900E+00	4.236020E+00	2.604090E+00
3.935970E+00	3.205950E+00	1.136520E+00
3.825870E+00	3.415830E+00	1.236620E+00
3.927920E+00	3.530990E+00	1.299350E+00
3.944490E+00	3.716290E+00	1.450140E+00
4.395530E+00	4.363400E+00	2.602460E+00
4.430140E+00	4.327300E+00	2.613710E+00
4.410650E+00	4.368590E+00	2.644620E+00
3.813670E+00	3.609310E+00	1.341920E+00
3.732570E+00	3.541790E+00	1.296880E+00
3.782400E+00	3.769070E+00	1.468160E+00
3.848240E+00	3.900530E+00	1.577440E+00
4.223450E+00	4.438780E+00	2.434520E+00
4.297210E+00	4.421690E+00	2.534880E+00
4.371310E+00	4.393530E+00	2.619450E+00
3.689810E+00	3.661220E+00	1.371690E+00
3.675000E+00	3.810720E+00	1.480560E+00
3.736740E+00	3.900540E+00	1.562000E+00
3.764860E+00	4.069320E+00	1.729460E+00
4.176920E+00	4.480660E+00	2.435380E+00
4.208720E+00	4.502340E+00	2.525360E+00
3.641550E+00	3.941490E+00	1.586030E+00
3.643480E+00	4.079790E+00	1.718140E+00
3.685130E+00	4.155760E+00	1.789250E+00
3.741190E+00	4.256550E+00	1.894640E+00
3.948440E+00	4.532440E+00	2.282790E+00
4.050770E+00	4.532020E+00	2.388610E+00
4.133970E+00	4.515150E+00	2.446950E+00
3.615620E+00	4.201900E+00	1.829880E+00
3.665870E+00	4.324750E+00	1.950060E+00
3.671580E+00	4.392670E+00	2.025640E+00
3.739250E+00	4.391950E+00	2.038920E+00
3.835210E+00	4.485350E+00	2.167240E+00
3.876880E+00	4.573060E+00	2.302370E+00
3.955500E+00	4.620240E+00	2.434900E+00
3.702510E+00	4.476810E+00	2.125480E+00
3.788450E+00	4.571400E+00	2.263810E+00
3.851650E+00	4.625940E+00	2.374910E+00
5.138690E+00	3.330480E+00	2.501330E+00
5.132340E+00	3.269110E+00	2.438590E+00
5.093490E+00	3.348710E+00	2.431860E+00
5.122120E+00	3.400020E+00	2.536750E+00
5.085600E+00	2.960780E+00	2.100320E+00
5.045540E+00	2.895010E+00	1.973480E+00
5.045430E+00	2.994710E+00	2.032820E+00
5.015760E+00	3.135560E+00	2.095210E+00
5.095120E+00	3.043610E+00	2.194080E+00
5.063710E+00	3.272360E+00	2.307790E+00
5.111300E+00	3.167260E+00	2.318790E+00
5.020560E+00	3.602360E+00	2.581870E+00
5.080400E+00	3.506660E+00	2.568750E+00
5.026920E+00	3.658470E+00	2.664870E+00
5.094080E+00	3.605900E+00	2.720640E+00
5.042900E+00	3.705080E+00	2.754940E+00
4.974670E+00	2.832160E+00	1.815930E+00
4.908390E+00	2.748040E+00	1.682460E+00
4.902380E+00	2.841740E+00	1.704750E+00
4.938010E+00	2.967970E+00	1.818390E+00
4.951030E+00	3.723000E+00	2.630190E+00
4.928310E+00	3.829530E+00	2.749830E+00
5.007020E+00	3.790440E+00	2.812910E+00
4.957690E+00	3.863110E+00	2.843760E+00
4.805880E+00	2.680230E+00	1.502490E+00
4.696420E+00	2.596620E+00	1.378630E+00
4.724550E+00	2.703120E+00	1.410810E+00
4.773560E+00	2.836580E+00	1.510020E+00
4.838630E+00	3.862910E+00	2.659020E+00
4.887060E+00	3.903410E+00	2.799470E+00
4.614500E+00	2.747790E+00	1.323240E+00
4.523600E+00	2.647560E+00	1.233620E+00
4.767280E+00	3.935650E+00	2.652820E+00
4.795120E+00	3.972360E+00	2.759140E+00
4.395690E+00	2.631830E+00	1.148890E+00
4.271870E+00	2.581060E+00	1.097270E+00
4.306090E+00	2.692740E+00	1.106110E+00
4.372820E+00	2.820740E+00	1.162600E+00
4.637960E+00	4.146070E+00	2.756080E+00
4.714380E+00	4.080760E+00	2.784490E+00
4.682320E+00	4.147170E+00	2.827170E+00
4.182510E+00	2.787500E+00	1.091140E+00
4.040620E+00	2.701670E+00	1.051520E+00
4.567780E+00	4.218600E+00	2.731930E+00
4.636440E+00	4.204060E+00	2.830760E+00
3.954050E+00	2.979050E+00	1.069250E+00
3.829280E+00	2.835230E+00	1.064190E+00
4.498480E+00	4.291800E+00	2.702360E+00
4.555730E+00	4.289310E+00	2.810390E+00
3.754680E+00	3.038470E+00	1.101780E+00
3.638260E+00	2.982450E+00	1.094900E+00
3.775620E+00	3.216380E+00	1.148850E+00
4.438680E+00	4.381860E+00	2.736840E+00
3.616730E+00	3.195930E+00	1.150510E+00
3.491220E+00	3.145400E+00	1.179410E+00
3.629450E+00	3.462950E+00	1.261870E+00
4.313460E+00	4.467300E+00	2.660940E+00
4.369200E+00	4.473910E+00	2.776770E+00
3.484640E+00	3.330750E+00	1.230230E+00
3.408420E+00	3.261560E+00	1.225870E+00
3.452150E+00	3.537560E+00	1.332280E+00
3.547110E+00	3.749180E+00	1.452170E+00
4.208230E+00	4.564650E+00	2.647960E+00
4.287750E+00	4.547080E+00	2.757880E+00
3.365440E+00	3.391570E+00	1.299090E+00
3.341270E+00	3.564660E+00	1.374910E+00
3.405570E+00	3.680380E+00	1.429760E+00
3.409600E+00	3.834090E+00	1.532960E+00
3.518900E+00	4.005550E+00	1.660660E+00
4.094210E+00	4.595240E+00	2.553310E+00
4.148580E+00	4.617190E+00	2.657670E+00
4.191510E+00	4.640060E+00	2.759490E+00
3.310050E+00	3.702580E+00	1.479500E+00
3.317680E+00	3.859710E+00	1.578170E+00
3.391710E+00	3.954660E+00	1.630240E+00
3.424600E+00	4.068440E+00	1.729620E+00
3.503060E+00	4.186920E+00	1.834530E+00
3.586960E+00	4.355480E+00	1.991170E+00
4.005690E+00	4.652600E+00	2.545060E+00
4.022790E+00	4.691360E+00	2.637190E+00
4.102850E+00	4.663320E+00	2.687520E+00
3.309930E+00	4.000380E+00	1.695670E+00
3.399120E+00	4.178070E+00	1.837670E+00
3.474610E+00	4.287700E+00	1.926560E+00
3.502890E+00	4.374980E+00	2.018570E+00
3.551650E+00	4.424800E+00	2.070660E+00
3.606120E+00	4.492250E+00	2.136290E+00
3.692030E+00	4.585880E+00	2.247750E+00
3.773630E+00	4.647400E+00	2.369650E+00
3.851180E+00	4.698650E+00	2.491980E+00
3.945290E+00	4.697430E+00	2.554890E+00
3.506520E+00	4.471850E+00	2.122870E+00
3.591300E+00	4.593120E+00	2.246190E+00
3.683900E+00	4.669670E+00	2.357710E+00
3.754460E+00	4.709010E+00	2.447770E+00
5.184570E+00	2.877270E+00	2.301180E+00
5.147690E+00	2.787330E+00	2.175160E+00
5.130460E+00	2.920440E+00	2.187710E+00
5.158320E+00	3.073650E+00	2.357150E+00
5.203610E+00	2.973340E+00	2.396920E+00
5.166330E+00	3.189770E+00	2.450330E+00
5.211150E+00	3.123920E+00	2.510900E+00
5.188690E+00	3.303230E+00	2.592420E+00
5.155200E+00	3.477410E+00	2.684930E+00
5.221170E+00	3.414270E+00	2.746700E+00
5.159250E+00	3.559830E+00	2.773770E+00
5.220110E+00	3.522190E+00	2.840240E+00
5.163970E+00	3.616490E+00	2.850430E+00
5.108720E+00	2.694410E+00	2.033440E+00
5.049150E+00	2.613500E+00	1.906300E+00
5.048580E+00	2.747520E+00	1.921770E+00
5.061750E+00	3.749430E+00	2.840210E+00
5.119180E+00	3.704050E+00	2.884510E+00
5.075780E+00	3.788840E+00	2.923180E+00
4.979830E+00	2.532540E+00	1.780460E+00
4.896580E+00	2.452050E+00	1.649230E+00
4.902390E+00	2.591130E+00	1.648270E+00
4.938700E+00	3.922600E+00	2.905180E+00
5.025330E+00	3.865980E+00	2.957780E+00
4.981730E+00	3.938820E+00	2.996290E+00
4.799030E+00	2.375580E+00	1.516760E+00
4.668030E+00	2.328170E+00	1.401320E+00
4.753070E+00	2.449830E+00	1.444130E+00
4.869110E+00	3.969980E+00	2.867430E+00
4.911830E+00	4.000260E+00	2.970950E+00
4.515970E+00	2.481780E+00	1.236530E+00
4.468990E+00	2.327980E+00	1.234930E+00
4.813660E+00	4.054970E+00	2.897350E+00
4.806270E+00	4.112390E+00	2.955260E+00
4.860880E+00	4.088570E+00	3.001120E+00
4.813700E+00	4.148680E+00	3.002470E+00
4.353280E+00	2.279790E+00	1.184980E+00
4.220160E+00	2.334730E+00	1.126720E+00
4.324610E+00	2.400190E+00	1.136890E+00
4.734200E+00	4.166010E+00	2.919870E+00
4.713380E+00	4.266810E+00	2.994440E+00
4.786440E+00	4.219410E+00	3.033320E+00
4.760750E+00	4.278720E+00	3.051180E+00
4.128700E+00	2.486870E+00	1.082210E+00
4.018450E+00	2.345580E+00	1.082850E+00
4.637910E+00	4.270560E+00	2.913360E+00
4.640770E+00	4.338210E+00	2.992770E+00
4.717260E+00	4.330060E+00	3.058960E+00
3.913070E+00	2.594530E+00	1.041520E+00
3.774490E+00	2.523540E+00	1.078310E+00
4.545420E+00	4.373180E+00	2.915690E+00
4.592880E+00	4.387590E+00	2.998620E+00
4.631690E+00	4.411690E+00	3.075090E+00
3.694850E+00	2.755320E+00	1.073050E+00
3.563070E+00	2.694720E+00	1.100760E+00
4.439130E+00	4.452680E+00	2.865160E+00
4.488250E+00	4.453050E+00	2.954780E+00
4.548070E+00	4.434180E+00	3.014060E+00
3.508840E+00	2.939090E+00	1.133910E+00
3.377200E+00	2.892060E+00	1.183990E+00
4.357350E+00	4.527730E+00	2.856100E+00
4.418800E+00	4.514260E+00	2.945450E+00
3.339340E+00	3.177330E+00	1.242810E+00
3.235870E+00	3.060430E+00	1.277230E+00
4.278020E+00	4.605750E+00	2.850000E+00
4.341390E+00	4.586480E+00	2.941590E+00
3.209840E+00	3.235540E+00	1.320350E+00
3.167830E+00	3.165940E+00	1.338110E+00
3.229250E+00	3.476230E+00	1.402240E+00
4.226710E+00	4.658990E+00	2.850130E+00
4.260190E+00	4.672920E+00	2.943030E+00
3.132130E+00	3.303370E+00	1.384820E+00
3.114880E+00	3.483350E+00	1.463940E+00
3.143860E+00	3.596520E+00	1.489930E+00
3.194370E+00	3.778390E+00	1.584660E+00
4.060970E+00	4.709630E+00	2.717660E+00
4.102970E+00	4.727230E+00	2.802500E+00
4.181100E+00	4.705390E+00	2.863450E+00
3.079780E+00	3.627570E+00	1.547870E+00
3.084210E+00	3.794260E+00	1.644410E+00
3.127110E+00	3.881310E+00	1.671910E+00
3.185540E+00	3.984930E+00	1.725140E+00
3.286960E+00	4.157290E+00	1.850520E+00
3.392470E+00	4.333360E+00	1.978820E+00
3.896940E+00	4.733280E+00	2.575690E+00
3.929710E+00	4.761500E+00	2.654610E+00
4.016510E+00	4.755940E+00	2.741850E+00
3.066220E+00	3.936260E+00	1.739200E+00
3.163740E+00	4.125030E+00	1.858720E+00
3.258460E+00	4.285300E+00	1.966200E+00
3.330800E+00	4.391350E+00	2.057410E+00
3.340790E+00	4.452080E+00	2.118820E+00
3.404640E+00	4.465790E+00	2.120450E+00
3.475350E+00	4.589540E+00	2.234480E+00
3.580540E+00	4.697120E+00	2.375590E+00
3.688300E+00	4.733060E+00	2.445500E+00
3.754170E+00	4.772350E+00	2.543930E+00
3.852740E+00	4.762360E+00	2.598170E+00
3.364790E+00	4.530360E+00	2.185440E+00
3.406210E+00	4.625460E+00	2.270690E+00
3.477350E+00	4.674600E+00	2.328070E+00
3.504420E+00	4.726540E+00	2.395060E+00
3.553780E+00	4.772620E+00	2.467160E+00
3.646370E+00	4.774730E+00	2.487750E+00
3.421850E+00	4.705030E+00	2.361830E+00
3.484880E+00	4.756910E+00	2.429600E+00
5.298320E+00	2.975960E+00	2.641370E+00
5.284930E+00	2.909180E+00	2.578620E+00
5.262980E+00	3.008230E+00	2.561510E+00
5.261640E+00	3.176350E+00	2.661120E+00
5.305020E+00	3.065340E+00	2.706590E+00
5.266740E+00	3.317720E+00	2.761710E+00
5.321660E+00	3.206890E+00	2.798570E+00
5.271150E+00	3.428540E+00	2.842200E+00
5.331350E+00	3.346880E+00	2.903460E+00
5.270400E+00	3.490150E+00	2.891740E+00
5.301380E+00	3.455280E+00	2.920930E+00
5.281450E+00	3.533810E+00	2.970920E+00
5.201070E+00	2.688770E+00	2.299770E+00
5.156620E+00	2.579040E+00	2.180000E+00
5.145330E+00	2.666170E+00	2.135710E+00
5.224210E+00	2.826420E+00	2.398020E+00
5.174860E+00	3.661270E+00	2.923600E+00
5.218520E+00	3.614450E+00	2.950780E+00
5.195370E+00	3.688460E+00	3.002520E+00
5.105450E+00	2.481420E+00	2.058220E+00
5.035010E+00	2.395000E+00	1.936590E+00
5.044390E+00	2.500560E+00	1.916150E+00
5.089130E+00	3.825270E+00	2.998840E+00
5.149670E+00	3.778600E+00	3.042940E+00
5.098890E+00	3.858550E+00	3.069280E+00
4.948300E+00	2.303150E+00	1.805230E+00
4.860730E+00	2.214440E+00	1.695450E+00
4.876710E+00	2.330380E+00	1.655340E+00
4.979690E+00	3.985740E+00	3.054260E+00
5.051770E+00	3.932110E+00	3.101400E+00
5.012010E+00	4.012490E+00	3.136920E+00
4.746750E+00	2.120830E+00	1.597750E+00
4.618980E+00	2.108430E+00	1.466600E+00
4.716380E+00	2.206240E+00	1.504380E+00
4.939350E+00	4.061110E+00	3.079590E+00
4.939840E+00	4.110180E+00	3.132140E+00
4.991270E+00	4.077090E+00	3.180800E+00
4.951910E+00	4.141220E+00	3.186140E+00
4.504460E+00	2.199470E+00	1.312500E+00
4.451830E+00	2.046630E+00	1.360440E+00
4.878010E+00	4.165090E+00	3.102890E+00
4.882460E+00	4.235350E+00	3.161670E+00
4.931700E+00	4.204590E+00	3.216090E+00
4.899160E+00	4.274120E+00	3.218170E+00
4.270650E+00	2.186210E+00	1.193240E+00
4.816950E+00	4.292920E+00	3.130660E+00
4.800580E+00	4.391150E+00	3.197500E+00
4.876550E+00	4.341310E+00	3.250380E+00
4.841660E+00	4.406510E+00	3.265780E+00
4.063140E+00	2.169720E+00	1.154110E+00
3.920310E+00	2.194810E+00	1.128160E+00
3.962300E+00	2.250570E+00	1.104880E+00
4.730060E+00	4.388420E+00	3.127840E+00
4.729210E+00	4.449490E+00	3.191640E+00
4.784280E+00	4.455160E+00	3.254530E+00
3.844200E+00	2.327320E+00	1.101970E+00
3.736860E+00	2.228170E+00	1.154810E+00
4.674370E+00	4.446490E+00	3.145710E+00
4.671610E+00	4.486720E+00	3.197200E+00
4.704210E+00	4.517520E+00	3.272760E+00
3.634040E+00	2.463100E+00	1.104910E+00
3.498210E+00	2.419210E+00	1.167900E+00
4.477860E+00	4.505380E+00	3.030990E+00
4.544520E+00	4.491960E+00	3.107980E+00
4.611770E+00	4.492300E+00	3.172840E+00
4.638970E+00	4.524220E+00	3.240730E+00
3.429850E+00	2.647100E+00	1.160350E+00
3.300570E+00	2.608240E+00	1.226330E+00
4.400330E+00	4.574310E+00	3.030600E+00
4.458300E+00	4.575140E+00	3.144570E+00
3.258140E+00	2.843530E+00	1.246220E+00
3.147520E+00	2.808000E+00	1.318020E+00
4.330210E+00	4.638560E+00	3.020700E+00
4.369210E+00	4.637820E+00	3.105130E+00
3.118190E+00	3.075380E+00	1.356560E+00
3.064450E+00	2.945630E+00	1.374030E+00
4.291080E+00	4.682540E+00	3.020170E+00
4.313040E+00	4.682830E+00	3.071420E+00
3.004120E+00	3.098170E+00	1.448140E+00
2.921030E+00	3.292610E+00	1.536410E+00
3.025890E+00	3.385010E+00	1.497160E+00
4.139430E+00	4.747400E+00	2.883560E+00
4.174970E+00	4.761400E+00	2.961270E+00
4.259150E+00	4.727010E+00	3.040300E+00
2.930240E+00	3.466640E+00	1.588290E+00
2.885310E+00	3.405190E+00	1.605130E+00
2.969690E+00	3.694290E+00	1.661970E+00
3.943180E+00	4.824340E+00	2.779190E+00
4.034460E+00	4.806870E+00	2.860310E+00
4.105610E+00	4.781060E+00	2.905560E+00
2.864620E+00	3.541660E+00	1.648920E+00
2.866620E+00	3.702480E+00	1.726370E+00
2.901960E+00	3.797940E+00	1.747350E+00
2.940720E+00	3.922370E+00	1.792630E+00
3.043410E+00	4.091830E+00	1.874590E+00
3.137300E+00	4.255860E+00	1.970760E+00
3.253170E+00	4.417360E+00	2.102510E+00
3.819980E+00	4.838120E+00	2.712460E+00
3.894400E+00	4.863230E+00	2.815300E+00
3.954090E+00	4.892400E+00	2.914810E+00
2.844150E+00	3.833870E+00	1.800530E+00
2.865760E+00	3.981120E+00	1.869450E+00
2.946140E+00	4.072110E+00	1.899090E+00
3.014650E+00	4.208710E+00	1.978470E+00
3.104090E+00	4.353480E+00	2.067200E+00
3.182750E+00	4.473410E+00	2.171180E+00
3.296810E+00	4.590440E+00	2.258050E+00
3.637710E+00	4.849630E+00	2.606670E+00
3.725580E+00	4.887540E+00	2.717360E+00
3.762010E+00	4.924060E+00	2.812780E+00
3.852990E+00	4.902300E+00	2.856450E+00
2.881730E+00	4.140510E+00	1.982790E+00
2.982520E+00	4.307830E+00	2.069730E+00
3.076960E+00	4.439380E+00	2.163100E+00
3.171790E+00	4.564650E+00	2.256000E+00
3.242460E+00	4.648710E+00	2.328510E+00
3.257950E+00	4.703160E+00	2.386900E+00
3.329630E+00	4.708390E+00	2.382200E+00
3.458290E+00	4.800500E+00	2.488110E+00
3.512410E+00	4.879600E+00	2.612510E+00
3.570450E+00	4.929980E+00	2.709300E+00
3.667950E+00	4.925570E+00	2.742470E+00
3.300070E+00	4.781790E+00	2.471960E+00
3.407300E+00	4.877300E+00	2.581890E+00
3.475660E+00	4.926250E+00	2.663460E+00
5.404450E+00	3.196170E+00	2.958010E+00
5.395130E+00	3.146550E+00	2.930560E+00
5.373670E+00	3.224350E+00	2.910360E+00
5.379090E+00	3.299260E+00	2.956120E+00
5.406600E+00	3.251700E+00	2.990920E+00
5.392750E+00	3.352390E+00	3.032090E+00
5.276890E+00	2.649780E+00	2.548530E+00
5.234540E+00	2.563930E+00	2.453220E+00
5.237980E+00	2.673770E+00	2.425810E+00
5.281490E+00	2.814780E+00	2.555490E+00
5.301140E+00	2.742600E+00	2.618790E+00
5.324440E+00	2.915840E+00	2.703680E+00
5.357930E+00	3.085390E+00	2.841450E+00
5.343080E+00	3.452150E+00	3.007610E+00
5.330740E+00	3.535400E+00	3.077940E+00
5.191720E+00	2.474020E+00	2.344520E+00
5.136960E+00	2.378890E+00	2.228140E+00
5.150990E+00	2.477400E+00	2.204170E+00
5.275150E+00	3.634910E+00	3.099040E+00
5.222790E+00	3.719840E+00	3.098890E+00
5.253180E+00	3.711430E+00	3.153700E+00
5.220360E+00	3.772150E+00	3.182450E+00
5.070850E+00	2.292320E+00	2.127290E+00
5.000140E+00	2.199610E+00	2.029960E+00
5.017780E+00	2.296770E+00	1.976260E+00
5.111480E+00	3.890460E+00	3.142250E+00
5.153960E+00	3.847030E+00	3.160110E+00
5.129780E+00	3.915120E+00	3.228510E+00
4.899630E+00	2.081510E+00	1.918620E+00
4.818160E+00	2.032430E+00	1.798650E+00
4.861730E+00	2.118590E+00	1.779260E+00
5.033760E+00	4.033860E+00	3.202370E+00
5.070540E+00	3.989870E+00	3.217340E+00
5.056150E+00	4.056220E+00	3.283220E+00
4.676520E+00	2.003330E+00	1.626930E+00
4.969250E+00	4.165200E+00	3.243760E+00
5.002700E+00	4.125070E+00	3.265970E+00
4.989870E+00	4.187590E+00	3.323500E+00
4.477280E+00	1.950440E+00	1.452490E+00
4.343840E+00	1.901400E+00	1.409740E+00
4.379620E+00	1.974720E+00	1.368400E+00
4.919620E+00	4.300880E+00	3.276390E+00
4.947060E+00	4.257790E+00	3.300140E+00
4.935660E+00	4.321660E+00	3.355260E+00
4.240510E+00	2.028440E+00	1.275570E+00
4.138740E+00	1.937840E+00	1.317420E+00
4.833690E+00	4.448580E+00	3.321420E+00
4.885420E+00	4.389000E+00	3.336710E+00
4.871940E+00	4.436160E+00	3.392330E+00
3.975890E+00	2.056790E+00	1.193390E+00
4.773440E+00	4.508410E+00	3.321920E+00
4.822100E+00	4.497920E+00	3.391810E+00
3.797490E+00	2.070960E+00	1.219330E+00
3.653190E+00	2.052070E+00	1.247510E+00
3.685280E+00	2.136200E+00	1.195460E+00
4.729870E+00	4.548570E+00	3.331330E+00
4.749320E+00	4.573700E+00	3.406440E+00
3.558110E+00	2.228530E+00	1.200490E+00
3.424380E+00	2.200270E+00	1.278910E+00
4.535240E+00	4.553090E+00	3.216910E+00
4.591230E+00	4.546280E+00	3.252970E+00
4.619840E+00	4.582590E+00	3.335720E+00
4.685290E+00	4.582440E+00	3.361780E+00
3.354500E+00	2.393880E+00	1.237820E+00
3.226230E+00	2.374730E+00	1.328120E+00
4.485350E+00	4.588850E+00	3.226870E+00
4.496450E+00	4.616150E+00	3.299490E+00
4.552720E+00	4.592610E+00	3.314090E+00
3.176380E+00	2.588770E+00	1.313660E+00
3.062530E+00	2.572800E+00	1.404280E+00
4.393670E+00	4.649800E+00	3.186660E+00
4.443330E+00	4.630900E+00	3.244820E+00
3.022480E+00	2.825420E+00	1.414300E+00
2.973520E+00	2.706540E+00	1.456520E+00
4.310150E+00	4.726060E+00	3.157390E+00
2.900940E+00	2.848600E+00	1.514120E+00
2.804620E+00	3.061920E+00	1.608000E+00
2.907960E+00	3.074400E+00	1.523340E+00
4.198040E+00	4.810400E+00	3.084550E+00
4.241380E+00	4.835600E+00	3.202190E+00
2.819720E+00	3.328100E+00	1.628610E+00
2.722140E+00	3.244140E+00	1.685140E+00
4.082620E+00	4.854940E+00	3.007570E+00
4.138550E+00	4.862530E+00	3.087850E+00
4.169480E+00	4.869520E+00	3.141420E+00
2.735250E+00	3.400390E+00	1.724740E+00
2.690320E+00	3.348120E+00	1.744070E+00
2.762300E+00	3.622010E+00	1.760920E+00
4.002330E+00	4.920720E+00	3.008940E+00
4.027980E+00	4.956520E+00	3.098080E+00
4.109610E+00	4.904250E+00	3.121790E+00
2.671030E+00	3.475300E+00	1.782740E+00
2.663890E+00	3.628050E+00	1.832390E+00
2.705480E+00	3.737920E+00	1.858370E+00
2.748380E+00	3.918950E+00	1.905890E+00
3.812640E+00	4.944090E+00	2.892620E+00
3.861580E+00	4.974310E+00	2.978830E+00
3.949610E+00	4.969100E+00	3.032460E+00
2.644040E+00	3.771100E+00	1.907280E+00
2.648220E+00	3.921360E+00	1.960240E+00
2.691730E+00	4.014660E+00	1.985640E+00
2.747190E+00	4.163740E+00	2.062280E+00
2.877720E+00	4.283810E+00	2.088120E+00
2.961020E+00	4.406410E+00	2.169000E+00
3.062610E+00	4.535420E+00	2.260430E+00
3.161790E+00	4.674740E+00	2.366740E+00
3.625090E+00	4.957560E+00	2.773230E+00
3.666310E+00	4.988880E+00	2.839890E+00
3.764820E+00	4.990610E+00	2.919060E+00
2.635720E+00	4.034650E+00	2.027010E+00
2.655260E+00	4.148050E+00	2.090230E+00
2.689510E+00	4.208960E+00	2.110790E+00
2.706900E+00	4.276300E+00	2.149120E+00
2.825220E+00	4.365120E+00	2.172450E+00
2.947670E+00	4.508110E+00	2.268660E+00
3.042560E+00	4.606830E+00	2.336240E+00
3.074780E+00	4.680170E+00	2.397080E+00
3.127390E+00	4.726000E+00	2.428110E+00
3.187680E+00	4.785420E+00	2.480820E+00
3.278550E+00	4.892840E+00	2.598900E+00
3.400830E+00	4.937380E+00	2.658560E+00
3.471810E+00	4.985490E+00	2.746460E+00
3.580280E+00	4.983960E+00	2.795760E+00
2.643960E+00	4.209190E+00	2.133130E+00
3.080940E+00	4.759890E+00	2.473390E+00
3.165780E+00	4.847970E+00	2.549760E+00
3.188070E+00	4.901810E+00	2.603360E+00
3.227150E+00	4.929560E+00	2.633200E+00
3.257420E+00	4.964780E+00	2.682530E+00
3.353980E+00	4.971240E+00	2.699540E+00
3.181850E+00	4.937320E+00	2.643160E+00
5.421080E+00	3.055450E+00	2.997890E+00
5.410660E+00	3.000610E+00	2.974270E+00
5.399050E+00	3.065350E+00	2.939810E+00
5.426750E+00	3.143610E+00	3.012630E+00
5.438770E+00	3.259880E+00	3.087340E+00
5.433130E+00	3.354480E+00	3.137670E+00
5.257910E+00	2.490560E+00	2.597710E+00
5.208460E+00	2.395800E+00	2.516360E+00
5.213130E+00	2.463440E+00	2.450970E+00
5.291410E+00	2.607640E+00	2.640160E+00
5.344560E+00	2.782890E+00	2.775760E+00
5.378460E+00	2.944210E+00	2.879980E+00
5.393830E+00	3.469100E+00	3.154470E+00
5.343830E+00	3.566040E+00	3.155470E+00
5.371270E+00	3.551820E+00	3.203940E+00
5.338960E+00	3.617270E+00	3.233510E+00
5.154460E+00	2.307840E+00	2.426580E+00
5.096880E+00	2.225040E+00	2.355720E+00
5.117160E+00	2.296600E+00	2.281650E+00
5.281000E+00	3.703140E+00	3.218800E+00
5.263910E+00	3.771850E+00	3.300110E+00
5.021690E+00	2.123640E+00	2.280870E+00
4.952240E+00	2.061340E+00	2.159310E+00
4.993570E+00	2.136340E+00	2.136100E+00
5.200230E+00	3.845220E+00	3.272370E+00
5.180210E+00	3.903520E+00	3.333790E+00
4.840480E+00	1.979000E+00	1.944280E+00
5.133030E+00	3.982680E+00	3.347190E+00
5.099670E+00	4.058280E+00	3.379730E+00
4.670480E+00	1.897640E+00	1.744810E+00
4.556810E+00	1.812480E+00	1.695190E+00
4.525640E+00	1.882260E+00	1.567110E+00
5.059740E+00	4.121210E+00	3.390520E+00
5.032780E+00	4.189910E+00	3.427880E+00
4.457410E+00	1.761540E+00	1.652320E+00
4.313160E+00	1.728970E+00	1.590470E+00
4.404530E+00	1.806310E+00	1.547360E+00
4.995640E+00	4.254480E+00	3.426610E+00
4.969610E+00	4.320270E+00	3.456470E+00
4.201030E+00	1.828750E+00	1.426140E+00
4.039180E+00	1.759520E+00	1.440110E+00
4.927250E+00	4.382120E+00	3.455790E+00
4.872040E+00	4.470020E+00	3.474600E+00
3.923230E+00	1.908280E+00	1.299020E+00
3.851940E+00	1.818260E+00	1.391820E+00
4.812830E+00	4.550080E+00	3.469510E+00
4.850940E+00	4.523730E+00	3.519260E+00
4.825860E+00	4.561180E+00	3.525840E+00
3.744150E+00	1.819370E+00	1.404380E+00
3.598380E+00	1.842440E+00	1.409180E+00
3.706930E+00	1.902290E+00	1.339860E+00
4.768660E+00	4.598180E+00	3.470000E+00
4.782530E+00	4.611460E+00	3.542610E+00
3.502440E+00	2.020100E+00	1.336700E+00
3.357010E+00	1.989480E+00	1.420660E+00
4.643470E+00	4.615900E+00	3.397330E+00
4.664030E+00	4.643860E+00	3.467430E+00
4.724920E+00	4.636670E+00	3.496180E+00
3.286390E+00	2.175280E+00	1.364690E+00
3.154620E+00	2.155280E+00	1.461470E+00
4.522890E+00	4.628330E+00	3.358660E+00
4.546750E+00	4.651640E+00	3.424410E+00
4.604990E+00	4.645800E+00	3.444660E+00
3.096390E+00	2.365010E+00	1.424500E+00
2.978990E+00	2.342430E+00	1.528860E+00
4.379100E+00	4.702070E+00	3.263970E+00
4.436450E+00	4.681310E+00	3.335310E+00
4.487330E+00	4.668630E+00	3.394170E+00
2.923520E+00	2.607420E+00	1.515180E+00
2.831460E+00	2.513380E+00	1.610030E+00
4.314440E+00	4.781310E+00	3.266040E+00
4.367030E+00	4.766700E+00	3.367230E+00
2.791910E+00	2.686730E+00	1.611270E+00
2.716450E+00	2.661750E+00	1.679100E+00
2.800020E+00	2.841650E+00	1.600720E+00
4.277340E+00	4.833190E+00	3.268510E+00
4.301280E+00	4.826650E+00	3.317640E+00
2.711000E+00	2.817980E+00	1.678810E+00
2.658330E+00	2.770980E+00	1.721490E+00
2.687060E+00	3.043080E+00	1.701570E+00
4.165240E+00	4.917810E+00	3.218970E+00
4.247270E+00	4.878150E+00	3.286570E+00
2.609110E+00	2.902250E+00	1.750200E+00
2.549640E+00	3.140050E+00	1.812700E+00
2.626610E+00	3.300950E+00	1.774380E+00
4.086280E+00	4.961040E+00	3.182670E+00
4.110740E+00	5.000230E+00	3.281250E+00
2.537250E+00	3.324370E+00	1.846820E+00
2.489790E+00	3.261980E+00	1.860150E+00
2.558480E+00	3.548920E+00	1.869940E+00
3.904830E+00	5.011200E+00	3.064970E+00
3.947970E+00	5.045770E+00	3.154330E+00
4.032240E+00	5.024200E+00	3.208920E+00
2.474400E+00	3.391070E+00	1.907970E+00
2.458870E+00	3.546380E+00	1.934190E+00
2.497970E+00	3.650860E+00	1.953400E+00
2.542880E+00	3.839260E+00	1.993700E+00
3.686460E+00	5.060030E+00	2.955760E+00
3.779830E+00	5.057680E+00	3.028220E+00
3.859200E+00	5.055490E+00	3.102160E+00
2.440940E+00	3.680430E+00	2.003160E+00
2.448740E+00	3.837090E+00	2.051360E+00
2.491490E+00	3.932530E+00	2.061680E+00
2.553630E+00	4.081800E+00	2.104000E+00
2.730910E+00	4.374740E+00	2.216890E+00
2.826810E+00	4.485490E+00	2.283210E+00
2.953010E+00	4.631930E+00	2.382570E+00
3.546670E+00	5.059750E+00	2.892870E+00
3.632900E+00	5.100850E+00	2.986540E+00
3.696870E+00	5.135890E+00	3.070870E+00
2.438640E+00	3.955590E+00	2.104780E+00
2.467880E+00	4.092430E+00	2.161030E+00
2.525210E+00	4.175030E+00	2.177610E+00
2.608860E+00	4.281520E+00	2.195820E+00
2.698730E+00	4.438450E+00	2.287240E+00
2.800720E+00	4.565680E+00	2.369460E+00
2.871650E+00	4.666580E+00	2.438530E+00
2.969080E+00	4.749520E+00	2.495100E+00
3.083540E+00	4.872740E+00	2.593080E+00
3.345520E+00	5.046800E+00	2.799780E+00
3.438550E+00	5.099170E+00	2.886580E+00
3.467760E+00	5.143600E+00	2.954960E+00
3.579980E+00	5.140210E+00	3.017580E+00
2.476740E+00	4.216900E+00	2.231870E+00
2.569980E+00	4.384750E+00	2.293650E+00
2.673480E+00	4.520180E+00	2.372430E+00
2.770920E+00	4.635640E+00	2.446930E+00
2.863760E+00	4.740600E+00	2.511990E+00
2.955370E+00	4.819420E+00	2.569850E+00
2.992030E+00	4.886220E+00	2.629040E+00
3.056890E+00	4.928280E+00	2.658450E+00
3.155820E+00	4.985820E+00	2.706840E+00
3.212930E+00	5.064990E+00	2.801960E+00
3.271000E+00	5.112720E+00	2.875300E+00
3.376580E+00	5.124240E+00	2.901860E+00
3.009710E+00	4.958130E+00	2.704490E+00
3.118160E+00	5.053490E+00	2.789780E+00
3.186450E+00	5.097150E+00	2.839710E+00
5.371300E+00	2.637320E+00	2.935330E+00
5.346020E+00	2.574310E+00	2.889430E+00
5.352980E+00	2.659480E+00	2.843710E+00
5.383460E+00	2.816550E+00	2.921580E+00
5.392240E+00	2.717250E+00	2.979200E+00
5.409670E+00	2.924460E+00	2.978370E+00
5.420810E+00	2.848530E+00	3.037280E+00
5.441140E+00	3.002270E+00	3.066280E+00
5.466260E+00	3.142100E+00	3.142790E+00
5.475390E+00	3.272260E+00	3.205600E+00
5.452160E+00	3.381360E+00	3.211270E+00
5.485390E+00	3.341740E+00	3.275950E+00
5.457040E+00	3.437700E+00	3.292400E+00
5.227930E+00	2.359800E+00	2.694130E+00
5.173070E+00	2.268850E+00	2.646060E+00
5.180760E+00	2.317640E+00	2.551450E+00
5.280610E+00	2.478160E+00	2.729530E+00
5.398000E+00	3.539540E+00	3.268790E+00
5.374110E+00	3.615540E+00	3.349940E+00
5.108040E+00	2.171700E+00	2.592410E+00
5.054750E+00	2.116670E+00	2.498380E+00
5.088880E+00	2.177500E+00	2.462290E+00
5.319990E+00	3.694040E+00	3.321150E+00
5.297200E+00	3.759010E+00	3.383870E+00
4.959870E+00	2.032810E+00	2.306620E+00
5.243340E+00	3.848770E+00	3.405530E+00
5.192990E+00	3.924730E+00	3.402250E+00
5.217650E+00	3.913770E+00	3.446910E+00
5.192660E+00	3.969710E+00	3.470050E+00
4.820480E+00	1.899560E+00	2.074620E+00
4.715080E+00	1.806380E+00	2.022770E+00
4.702240E+00	1.851290E+00	1.888040E+00
5.105390E+00	4.081280E+00	3.427590E+00
5.140760E+00	4.041490E+00	3.449100E+00
5.119080E+00	4.097260E+00	3.490490E+00
4.622560E+00	1.737360E+00	1.966680E+00
4.516140E+00	1.667770E+00	1.892210E+00
4.537540E+00	1.736060E+00	1.794150E+00
5.037610E+00	4.213770E+00	3.478030E+00
5.078840E+00	4.169010E+00	3.522590E+00
5.037950E+00	4.237810E+00	3.535030E+00
4.395020E+00	1.614070E+00	1.829780E+00
4.235260E+00	1.577870E+00	1.763980E+00
4.358210E+00	1.649430E+00	1.731780E+00
4.969050E+00	4.340080E+00	3.506310E+00
4.999600E+00	4.299850E+00	3.539450E+00
4.964400E+00	4.359120E+00	3.570050E+00
4.120470E+00	1.659010E+00	1.590550E+00
3.960080E+00	1.590890E+00	1.618190E+00
4.879860E+00	4.485040E+00	3.552530E+00
4.917010E+00	4.423860E+00	3.560890E+00
4.900280E+00	4.467200E+00	3.620150E+00
3.840240E+00	1.724660E+00	1.487560E+00
3.767790E+00	1.645690E+00	1.577250E+00
4.848150E+00	4.550160E+00	3.597030E+00
3.666450E+00	1.638800E+00	1.581380E+00
3.523650E+00	1.672480E+00	1.600260E+00
3.632990E+00	1.714520E+00	1.510880E+00
4.804840E+00	4.620040E+00	3.602870E+00
4.823360E+00	4.612410E+00	3.642230E+00
4.800980E+00	4.642860E+00	3.637400E+00
3.430130E+00	1.825470E+00	1.499880E+00
3.286860E+00	1.801850E+00	1.589660E+00
4.682090E+00	4.673490E+00	3.529550E+00
4.704880E+00	4.688760E+00	3.601590E+00
4.772220E+00	4.658860E+00	3.622300E+00
3.219570E+00	1.970800E+00	1.518970E+00
3.088560E+00	1.951240E+00	1.617280E+00
4.568860E+00	4.677790E+00	3.492000E+00
4.587220E+00	4.704770E+00	3.558270E+00
4.641960E+00	4.701630E+00	3.575750E+00
3.031580E+00	2.132590E+00	1.561550E+00
2.914970E+00	2.109100E+00	1.662050E+00
4.432610E+00	4.726860E+00	3.424910E+00
4.474760E+00	4.734880E+00	3.504240E+00
4.534080E+00	4.713540E+00	3.536940E+00
2.870160E+00	2.306520E+00	1.628660E+00
2.763490E+00	2.278310E+00	1.725120E+00
4.398450E+00	4.765610E+00	3.438480E+00
4.417320E+00	4.769800E+00	3.480280E+00
2.730950E+00	2.484620E+00	1.701390E+00
2.626930E+00	2.456450E+00	1.791070E+00
4.293280E+00	4.872700E+00	3.390350E+00
4.368140E+00	4.812890E+00	3.460460E+00
2.597750E+00	2.698170E+00	1.772700E+00
2.514910E+00	2.610010E+00	1.855170E+00
4.197440E+00	4.955280E+00	3.333530E+00
4.241700E+00	4.974950E+00	3.446920E+00
2.490130E+00	2.754650E+00	1.856240E+00
2.453710E+00	2.701120E+00	1.888670E+00
2.482880E+00	2.936390E+00	1.843890E+00
4.147780E+00	5.006030E+00	3.339980E+00
4.172830E+00	5.012670E+00	3.392100E+00
2.414680E+00	2.813880E+00	1.908750E+00
2.345860E+00	3.037540E+00	1.950740E+00
2.424870E+00	3.212860E+00	1.897060E+00
3.992630E+00	5.074080E+00	3.237690E+00
4.039780E+00	5.090770E+00	3.327370E+00
4.119350E+00	5.046330E+00	3.372040E+00
2.321360E+00	3.256350E+00	1.969960E+00
2.245590E+00	3.201290E+00	2.016960E+00
2.367360E+00	3.470090E+00	1.981080E+00
3.790040E+00	5.121360E+00	3.133310E+00
3.862430E+00	5.140240E+00	3.231130E+00
3.955160E+00	5.121170E+00	3.277220E+00
2.268080E+00	3.368240E+00	2.038100E+00
2.208200E+00	3.307190E+00	2.061110E+00
2.269510E+00	3.532970E+00	2.051400E+00
2.343830E+00	3.752570E+00	2.090940E+00
3.747520E+00	5.161750E+00	3.146590E+00
3.778800E+00	5.175480E+00	3.194460E+00
2.189590E+00	3.452590E+00	2.097160E+00
2.236420E+00	3.628940E+00	2.110750E+00
2.253140E+00	3.764600E+00	2.151750E+00
2.294640E+00	3.861250E+00	2.155750E+00
2.358590E+00	4.010370E+00	2.178770E+00
3.495980E+00	5.204670E+00	3.053550E+00
3.610930E+00	5.204140E+00	3.122600E+00
3.711530E+00	5.203010E+00	3.173410E+00
2.239940E+00	3.909900E+00	2.209760E+00
2.295400E+00	4.072550E+00	2.252390E+00
2.304250E+00	4.157930E+00	2.297890E+00
2.368990E+00	4.183320E+00	2.273910E+00
2.451660E+00	4.335700E+00	2.321560E+00
2.553110E+00	4.478300E+00	2.388430E+00
2.655460E+00	4.605770E+00	2.456540E+00
2.756070E+00	4.715930E+00	2.528320E+00
2.867300E+00	4.846000E+00	2.620300E+00
3.346940E+00	5.197450E+00	2.997010E+00
3.439150E+00	5.246660E+00	3.076950E+00
3.514640E+00	5.279680E+00	3.167750E+00
2.332970E+00	4.274110E+00	2.346620E+00
2.436520E+00	4.437380E+00	2.409080E+00
2.542720E+00	4.572720E+00	2.476980E+00
2.645520E+00	4.690710E+00	2.544790E+00
2.738790E+00	4.778610E+00	2.600200E+00
2.774010E+00	4.846510E+00	2.656590E+00
2.828930E+00	4.891100E+00	2.680880E+00
2.894490E+00	4.950990E+00	2.720490E+00
3.009280E+00	5.041960E+00	2.802200E+00
3.156980E+00	5.136350E+00	2.895730E+00
3.216240E+00	5.221230E+00	3.004180E+00
3.284080E+00	5.283300E+00	3.102240E+00
3.393380E+00	5.284890E+00	3.118920E+00
2.786090E+00	4.918170E+00	2.729110E+00
2.890990E+00	5.026670E+00	2.806690E+00
3.007810E+00	5.117020E+00	2.896320E+00
3.108950E+00	5.202970E+00	2.982400E+00
3.179520E+00	5.268000E+00	3.059920E+00
5.279870E+00	2.357070E+00	2.952160E+00
5.227720E+00	2.291370E+00	2.878840E+00
5.258490E+00	2.366640E+00	2.823030E+00
5.325110E+00	2.493050E+00	2.894510E+00
5.330040E+00	2.450520E+00	2.989710E+00
5.380540E+00	2.594210E+00	3.016400E+00
5.423150E+00	2.741540E+00	3.102060E+00
5.453650E+00	2.876430E+00	3.159880E+00
5.483480E+00	3.008230E+00	3.211810E+00
5.508210E+00	3.134190E+00	3.265260E+00
5.517710E+00	3.245650E+00	3.318100E+00
5.504970E+00	3.344220E+00	3.364400E+00
5.485780E+00	3.437430E+00	3.416860E+00
5.180130E+00	2.222090E+00	2.867710E+00
5.131560E+00	2.167750E+00	2.775060E+00
5.163530E+00	2.223600E+00	2.744630E+00
5.432440E+00	3.529640E+00	3.378280E+00
5.405110E+00	3.608390E+00	3.458250E+00
5.051460E+00	2.097700E+00	2.631950E+00
5.346140E+00	3.697940E+00	3.431680E+00
5.305140E+00	3.776170E+00	3.453530E+00
5.340340E+00	3.745310E+00	3.509000E+00
5.300430E+00	3.823060E+00	3.531930E+00
4.928660E+00	1.968920E+00	2.429620E+00
4.835910E+00	1.857570E+00	2.360610E+00
4.836120E+00	1.877040E+00	2.219170E+00
5.243160E+00	3.904880E+00	3.504890E+00
5.231700E+00	3.961370E+00	3.556520E+00
4.761020E+00	1.783170E+00	2.308400E+00
4.661550E+00	1.701600E+00	2.231020E+00
4.691200E+00	1.752330E+00	2.131800E+00
5.190730E+00	4.044500E+00	3.575310E+00
5.138510E+00	4.114880E+00	3.573750E+00
5.169710E+00	4.104360E+00	3.626550E+00
5.134500E+00	4.154420E+00	3.648490E+00
4.549820E+00	1.613400E+00	2.136200E+00
4.436330E+00	1.545110E+00	2.065230E+00
4.474930E+00	1.599700E+00	1.970230E+00
5.036750E+00	4.267900E+00	3.610310E+00
5.075420E+00	4.218350E+00	3.624070E+00
5.058740E+00	4.263900E+00	3.680580E+00
4.308830E+00	1.496950E+00	2.014130E+00
4.139170E+00	1.458970E+00	1.942370E+00
4.274190E+00	1.519980E+00	1.912910E+00
5.011330E+00	4.317760E+00	3.659880E+00
4.040960E+00	1.508700E+00	1.761830E+00
3.921710E+00	1.468260E+00	1.811780E+00
4.956130E+00	4.401500E+00	3.686120E+00
4.906120E+00	4.495270E+00	3.702350E+00
3.773790E+00	1.477350E+00	1.801430E+00
3.637650E+00	1.456940E+00	1.824820E+00
3.677260E+00	1.503650E+00	1.746170E+00
3.760770E+00	1.555010E+00	1.683280E+00
4.858960E+00	4.576150E+00	3.690950E+00
4.901630E+00	4.541490E+00	3.763540E+00
4.865000E+00	4.599830E+00	3.754460E+00
3.557890E+00	1.556800E+00	1.712050E+00
3.411160E+00	1.536770E+00	1.789750E+00
4.805780E+00	4.655410E+00	3.705860E+00
3.349230E+00	1.655330E+00	1.679960E+00
3.209690E+00	1.642930E+00	1.778700E+00
4.742920E+00	4.702070E+00	3.675860E+00
4.746410E+00	4.733750E+00	3.762190E+00
3.148450E+00	1.788100E+00	1.690040E+00
3.021270E+00	1.771410E+00	1.790980E+00
4.606740E+00	4.732410E+00	3.622190E+00
4.630680E+00	4.752810E+00	3.688170E+00
4.691260E+00	4.744410E+00	3.713710E+00
2.966340E+00	1.932120E+00	1.717130E+00
2.849790E+00	1.912080E+00	1.819600E+00
4.500800E+00	4.753470E+00	3.578480E+00
4.523870E+00	4.774940E+00	3.648130E+00
4.576490E+00	4.761350E+00	3.669960E+00
2.802980E+00	2.085920E+00	1.761670E+00
2.697760E+00	2.067850E+00	1.869660E+00
4.403520E+00	4.824740E+00	3.550860E+00
4.464680E+00	4.799710E+00	3.613630E+00
2.659650E+00	2.254280E+00	1.824190E+00
2.558890E+00	2.230520E+00	1.920210E+00
4.321960E+00	4.902570E+00	3.506440E+00
4.357720E+00	4.914520E+00	3.615610E+00
2.529060E+00	2.424240E+00	1.878660E+00
2.440310E+00	2.398050E+00	1.964710E+00
4.280650E+00	4.966260E+00	3.509780E+00
4.303020E+00	4.964130E+00	3.561570E+00
2.414810E+00	2.617510E+00	1.936310E+00
2.373900E+00	2.515450E+00	1.996330E+00
4.167560E+00	5.069990E+00	3.486510E+00
4.254860E+00	5.014700E+00	3.534930E+00
2.313330E+00	2.633020E+00	2.017970E+00
2.231030E+00	2.810740E+00	2.059810E+00
2.321430E+00	2.824400E+00	1.982120E+00
4.094330E+00	5.096010E+00	3.420490E+00
4.102840E+00	5.122640E+00	3.478040E+00
2.234690E+00	3.013500E+00	2.032200E+00
2.140590E+00	2.980060E+00	2.100180E+00
3.914820E+00	5.165570E+00	3.319260E+00
3.970120E+00	5.185500E+00	3.405480E+00
4.055880E+00	5.147610E+00	3.447280E+00
2.142550E+00	3.219820E+00	2.089140E+00
2.062760E+00	3.120580E+00	2.154070E+00
3.770350E+00	5.235900E+00	3.273340E+00
3.869560E+00	5.213590E+00	3.354770E+00
2.053360E+00	3.254950E+00	2.154890E+00
2.015950E+00	3.201730E+00	2.178580E+00
2.083160E+00	3.427970E+00	2.168470E+00
2.154970E+00	3.668910E+00	2.181800E+00
3.645590E+00	5.269730E+00	3.232760E+00
3.706530E+00	5.316280E+00	3.347550E+00
2.007930E+00	3.308740E+00	2.207440E+00
2.005860E+00	3.470420E+00	2.224610E+00
2.052120E+00	3.583590E+00	2.211950E+00
2.077080E+00	3.720740E+00	2.252010E+00
2.138300E+00	3.874670E+00	2.261980E+00
2.220100E+00	4.089860E+00	2.313350E+00
3.576020E+00	5.304400E+00	3.243960E+00
3.612940E+00	5.323440E+00	3.300830E+00
1.990290E+00	3.622510E+00	2.276980E+00
2.047980E+00	3.839370E+00	2.309580E+00
2.112230E+00	3.983710E+00	2.324880E+00
2.138400E+00	4.091460E+00	2.365160E+00
2.187240E+00	4.161940E+00	2.375810E+00
2.239750E+00	4.254730E+00	2.394010E+00
2.327150E+00	4.401010E+00	2.434410E+00
2.429840E+00	4.539990E+00	2.496360E+00
2.534080E+00	4.663460E+00	2.563480E+00
2.649880E+00	4.799370E+00	2.651970E+00
3.351350E+00	5.319930E+00	3.165860E+00
3.421080E+00	5.358330E+00	3.241460E+00
3.536110E+00	5.342680E+00	3.278190E+00
2.141550E+00	4.201630E+00	2.423920E+00
2.224970E+00	4.363540E+00	2.466200E+00
2.321070E+00	4.503820E+00	2.520030E+00
2.423370E+00	4.631890E+00	2.583410E+00
2.517560E+00	4.727590E+00	2.633730E+00
2.556340E+00	4.797390E+00	2.688110E+00
2.615280E+00	4.844210E+00	2.712890E+00
2.680940E+00	4.903780E+00	2.752990E+00
2.784250E+00	5.002340E+00	2.823700E+00
2.891570E+00	5.101180E+00	2.901320E+00
2.999030E+00	5.186970E+00	2.987240E+00
3.093050E+00	5.263890E+00	3.068270E+00
3.186920E+00	5.335610E+00	3.169180E+00
3.304600E+00	5.350630E+00	3.212220E+00
2.570640E+00	4.868980E+00	2.759720E+00
2.678470E+00	4.978480E+00	2.839780E+00
2.786930E+00	5.078360E+00	2.918090E+00
2.895890E+00	5.172800E+00	2.997870E+00
2.996660E+00	5.250630E+00	3.077290E+00
3.076510E+00	5.308740E+00	3.145880E+00
5.245240E+00	2.293850E+00	2.996600E+00
5.317350E+00	2.389830E+00	3.061000E+00
5.376220E+00	2.509840E+00	3.170560E+00
5.418450E+00	2.651340E+00	3.172770E+00
5.453820E+00	2.763480E+00	3.234550E+00
5.489950E+00	2.884470E+00	3.284410E+00
5.519060E+00	3.004500E+00	3.336800E+00
5.537260E+00	3.124390E+00	3.382970E+00
5.541870E+00	3.236620E+00	3.424960E+00
5.530280E+00	3.338030E+00	3.469450E+00
5.516790E+00	3.428670E+00	3.522430E+00
5.123350E+00	2.154380E+00	2.869280E+00
5.185550E+00	2.221060E+00	2.946540E+00
5.463560E+00	3.521230E+00	3.485890E+00
5.439760E+00	3.595380E+00	3.559650E+00
5.020350E+00	2.052370E+00	2.802600E+00
4.924310E+00	1.953340E+00	2.718470E+00
4.934400E+00	1.964400E+00	2.581870E+00
5.386720E+00	3.677680E+00	3.534550E+00
5.362190E+00	3.750230E+00	3.590390E+00
5.337100E+00	3.825050E+00	3.642020E+00
4.865460E+00	1.884470E+00	2.713880E+00
4.762220E+00	1.766910E+00	2.574990E+00
4.809120E+00	1.815910E+00	2.476960E+00
5.282110E+00	3.906190E+00	3.609900E+00
5.249880E+00	3.978860E+00	3.619440E+00
5.287310E+00	3.958170E+00	3.677270E+00
5.255390E+00	4.019980E+00	3.679290E+00
4.672230E+00	1.683230E+00	2.484080E+00
4.568740E+00	1.591090E+00	2.391400E+00
4.618220E+00	1.646070E+00	2.315360E+00
5.210510E+00	4.096710E+00	3.706550E+00
5.166210E+00	4.162260E+00	3.739230E+00
4.461600E+00	1.511140E+00	2.314510E+00
4.348760E+00	1.455170E+00	2.268590E+00
4.389320E+00	1.498060E+00	2.162140E+00
5.111630E+00	4.218310E+00	3.731100E+00
5.058450E+00	4.290760E+00	3.766850E+00
4.214690E+00	1.405750E+00	2.218850E+00
4.043130E+00	1.354890E+00	2.142070E+00
4.172380E+00	1.418790E+00	2.103450E+00
5.010830E+00	4.343880E+00	3.749010E+00
5.031830E+00	4.331570E+00	3.806020E+00
5.001790E+00	4.376480E+00	3.821490E+00
3.902170E+00	1.408470E+00	1.944350E+00
3.832340E+00	1.361260E+00	2.059710E+00
4.926240E+00	4.495990E+00	3.774660E+00
4.952410E+00	4.448770E+00	3.791550E+00
4.942240E+00	4.507710E+00	3.849220E+00
3.722410E+00	1.340180E+00	2.054280E+00
3.579120E+00	1.346780E+00	2.052980E+00
3.686680E+00	1.377910E+00	1.963540E+00
4.849200E+00	4.644680E+00	3.805240E+00
4.900560E+00	4.580790E+00	3.828130E+00
4.888750E+00	4.630020E+00	3.879390E+00
3.483640E+00	1.438410E+00	1.917120E+00
3.341420E+00	1.407330E+00	2.002550E+00
4.798270E+00	4.706010E+00	3.798630E+00
4.837480E+00	4.702280E+00	3.889970E+00
3.272290E+00	1.516390E+00	1.882850E+00
3.138650E+00	1.498330E+00	1.983420E+00
4.768210E+00	4.743210E+00	3.807510E+00
4.783610E+00	4.743930E+00	3.850810E+00
3.078400E+00	1.624820E+00	1.879490E+00
2.955680E+00	1.606480E+00	1.981590E+00
4.653820E+00	4.774660E+00	3.752580E+00
4.680430E+00	4.788130E+00	3.821830E+00
4.743610E+00	4.769860E+00	3.842580E+00
2.901480E+00	1.753370E+00	1.895100E+00
2.788020E+00	1.730620E+00	1.997930E+00
4.547290E+00	4.793890E+00	3.716420E+00
4.571430E+00	4.811720E+00	3.779700E+00
4.622660E+00	4.798260E+00	3.793660E+00
2.740220E+00	1.892050E+00	1.926260E+00
2.633900E+00	1.869330E+00	2.029360E+00
4.415650E+00	4.864580E+00	3.652720E+00
4.461780E+00	4.864680E+00	3.730870E+00
4.519310E+00	4.832460E+00	3.760070E+00
2.593320E+00	2.046040E+00	1.970460E+00
2.495410E+00	2.023090E+00	2.068030E+00
4.389080E+00	4.905540E+00	3.672560E+00
4.408460E+00	4.907510E+00	3.712700E+00
2.462390E+00	2.212950E+00	2.014210E+00
2.371940E+00	2.188560E+00	2.103080E+00
4.296560E+00	5.021210E+00	3.644780E+00
4.368000E+00	4.950950E+00	3.699240E+00
2.337400E+00	2.409200E+00	2.056810E+00
2.300730E+00	2.303760E+00	2.126420E+00
4.231420E+00	5.064550E+00	3.577660E+00
4.240580E+00	5.082680E+00	3.628180E+00
2.233870E+00	2.419330E+00	2.142960E+00
2.145980E+00	2.591140E+00	2.167860E+00
2.232870E+00	2.609000E+00	2.093870E+00
4.101320E+00	5.173620E+00	3.562660E+00
4.191880E+00	5.113930E+00	3.601600E+00
2.145670E+00	2.781460E+00	2.131020E+00
2.062920E+00	2.751030E+00	2.200840E+00
4.032760E+00	5.198900E+00	3.499970E+00
4.040670E+00	5.226110E+00	3.557090E+00
2.054850E+00	2.940870E+00	2.167550E+00
1.979790E+00	2.905130E+00	2.237380E+00
3.801160E+00	5.284260E+00	3.387810E+00
3.890830E+00	5.279090E+00	3.484230E+00
3.991260E+00	5.246040E+00	3.528150E+00
1.980580E+00	3.125050E+00	2.220730E+00
1.934520E+00	3.014400E+00	2.265990E+00
3.760780E+00	5.322320E+00	3.407110E+00
3.798980E+00	5.323340E+00	3.451330E+00
1.899280E+00	3.142970E+00	2.285020E+00
1.872260E+00	3.272350E+00	2.309890E+00
1.937930E+00	3.371310E+00	2.280450E+00
3.602000E+00	5.378580E+00	3.400420E+00
3.731110E+00	5.355170E+00	3.439700E+00
1.862380E+00	3.405520E+00	2.341690E+00
1.842730E+00	3.539850E+00	2.354520E+00
1.897340E+00	3.575060E+00	2.324900E+00
1.957470E+00	3.780530E+00	2.356170E+00
2.027920E+00	4.008600E+00	2.391560E+00
3.500270E+00	5.387070E+00	3.331870E+00
3.510160E+00	5.411620E+00	3.388030E+00
1.860850E+00	3.692710E+00	2.400060E+00
1.919380E+00	3.886890E+00	2.411470E+00
1.938350E+00	4.001850E+00	2.444280E+00
1.986120E+00	4.075910E+00	2.451290E+00
2.040980E+00	4.170290E+00	2.469490E+00
2.121740E+00	4.323750E+00	2.498860E+00
2.214810E+00	4.464280E+00	2.548700E+00
2.313690E+00	4.598290E+00	2.603680E+00
2.426290E+00	4.741630E+00	2.683300E+00
3.253560E+00	5.382190E+00	3.252340E+00
3.317640E+00	5.414210E+00	3.335850E+00
3.442880E+00	5.418250E+00	3.364030E+00
1.937920E+00	4.110220E+00	2.499730E+00
2.020290E+00	4.278530E+00	2.537690E+00
2.107130E+00	4.423540E+00	2.579660E+00
2.206360E+00	4.559830E+00	2.631360E+00
2.297230E+00	4.663080E+00	2.669800E+00
2.332710E+00	4.734720E+00	2.719150E+00
2.388850E+00	4.784630E+00	2.741020E+00
2.459020E+00	4.849010E+00	2.783580E+00
2.569630E+00	4.955770E+00	2.855560E+00
2.681760E+00	5.057630E+00	2.933490E+00
2.795920E+00	5.151650E+00	3.017350E+00
2.905440E+00	5.241080E+00	3.095090E+00
3.002260E+00	5.306640E+00	3.167600E+00
3.086350E+00	5.364610E+00	3.237090E+00
3.194190E+00	5.404600E+00	3.285770E+00
2.342130E+00	4.810230E+00	2.788470E+00
2.455770E+00	4.931720E+00	2.876820E+00
2.573810E+00	5.041150E+00	2.950610E+00
2.692880E+00	5.133110E+00	3.032020E+00
2.808720E+00	5.224610E+00	3.118610E+00
2.925910E+00	5.308520E+00	3.193810E+00
3.005550E+00	5.347030E+00	3.231630E+00
5.391220E+00	2.468860E+00	3.320690E+00
5.368050E+00	2.426120E+00	3.304960E+00
5.376170E+00	2.457000E+00	3.261430E+00
5.406380E+00	2.521150E+00	3.316060E+00
5.219920E+00	2.254920E+00	3.200680E+00
5.155190E+00	2.186270E+00	3.135120E+00
5.192760E+00	2.226610E+00	3.054210E+00
5.305070E+00	2.360710E+00	3.197480E+00
5.446460E+00	2.649370E+00	3.325700E+00
5.479800E+00	2.786140E+00	3.342530E+00
5.511550E+00	2.883590E+00	3.401670E+00
5.544860E+00	3.000290E+00	3.456500E+00
5.565990E+00	3.121050E+00	3.493760E+00
5.570340E+00	3.232020E+00	3.527010E+00
5.555880E+00	3.331010E+00	3.572300E+00
5.538750E+00	3.422700E+00	3.626000E+00
5.100480E+00	2.133250E+00	3.153610E+00
5.049900E+00	2.079480E+00	3.071680E+00
5.090520E+00	2.118010E+00	3.007360E+00
5.494090E+00	3.511110E+00	3.584700E+00
5.467130E+00	3.578500E+00	3.638600E+00
4.961710E+00	1.996160E+00	2.940770E+00
5.423420E+00	3.671000E+00	3.654900E+00
5.381050E+00	3.762420E+00	3.671220E+00
5.371570E+00	3.812520E+00	3.714130E+00
4.766280E+00	1.759040E+00	2.767620E+00
4.686290E+00	1.675640E+00	2.726510E+00
4.699220E+00	1.701910E+00	2.614820E+00
4.831490E+00	1.835950E+00	2.789060E+00
5.340490E+00	3.893620E+00	3.731340E+00
5.308810E+00	3.984740E+00	3.749080E+00
5.276150E+00	4.043710E+00	3.752210E+00
5.315610E+00	4.022590E+00	3.808010E+00
5.272970E+00	4.081460E+00	3.823090E+00
4.488060E+00	1.492690E+00	2.622190E+00
4.375650E+00	1.425200E+00	2.565010E+00
4.456920E+00	1.476860E+00	2.530610E+00
4.521660E+00	1.536650E+00	2.476450E+00
4.568680E+00	1.561690E+00	2.664450E+00
5.159960E+00	4.189200E+00	3.798890E+00
5.207350E+00	4.142600E+00	3.805330E+00
5.184440E+00	4.181540E+00	3.861820E+00
4.291270E+00	1.412280E+00	2.369290E+00
4.209590E+00	1.364890E+00	2.443020E+00
5.126230E+00	4.236580E+00	3.848650E+00
4.103710E+00	1.322420E+00	2.408570E+00
3.954560E+00	1.286270E+00	2.369520E+00
4.070510E+00	1.326320E+00	2.299970E+00
5.065340E+00	4.314830E+00	3.883880E+00
5.026670E+00	4.374030E+00	3.910550E+00
3.818950E+00	1.319560E+00	2.181330E+00
3.748610E+00	1.268990E+00	2.277900E+00
4.996160E+00	4.434080E+00	3.914370E+00
4.980360E+00	4.503460E+00	3.942090E+00
3.646540E+00	1.251560E+00	2.276580E+00
3.504200E+00	1.257290E+00	2.282060E+00
3.613180E+00	1.285160E+00	2.189570E+00
4.950180E+00	4.573380E+00	3.938770E+00
4.908460E+00	4.664560E+00	3.955290E+00
3.410890E+00	1.322950E+00	2.134600E+00
3.274100E+00	1.297960E+00	2.224630E+00
4.874500E+00	4.714870E+00	3.949850E+00
4.895890E+00	4.715040E+00	3.987240E+00
4.876740E+00	4.737370E+00	3.983570E+00
3.203660E+00	1.391300E+00	2.100860E+00
3.075010E+00	1.365260E+00	2.194560E+00
4.773390E+00	4.785170E+00	3.940450E+00
4.844900E+00	4.749670E+00	3.967160E+00
3.013680E+00	1.478780E+00	2.083850E+00
2.897320E+00	1.456350E+00	2.185320E+00
4.716570E+00	4.803700E+00	3.896970E+00
4.719270E+00	4.821920E+00	3.950850E+00
2.839870E+00	1.584710E+00	2.084400E+00
2.732750E+00	1.561580E+00	2.188720E+00
4.596060E+00	4.825130E+00	3.836270E+00
4.622950E+00	4.831430E+00	3.880020E+00
4.672830E+00	4.836780E+00	3.942590E+00
2.681610E+00	1.708780E+00	2.103030E+00
2.578390E+00	1.680010E+00	2.202900E+00
4.492460E+00	4.875860E+00	3.801520E+00
4.522710E+00	4.887500E+00	3.869700E+00
4.577690E+00	4.855450E+00	3.886220E+00
2.532820E+00	1.843580E+00	2.128760E+00
2.437460E+00	1.816870E+00	2.229130E+00
4.401410E+00	4.971450E+00	3.792880E+00
4.465570E+00	4.924490E+00	3.838100E+00
2.397820E+00	2.002350E+00	2.163760E+00
2.306120E+00	1.970320E+00	2.261530E+00
4.348100E+00	5.007380E+00	3.736670E+00
4.354610E+00	5.030180E+00	3.781330E+00
2.260890E+00	2.202120E+00	2.197970E+00
2.194720E+00	2.107940E+00	2.296400E+00
4.241570E+00	5.122230E+00	3.689720E+00
4.312950E+00	5.071590E+00	3.748110E+00
2.162960E+00	2.239890E+00	2.268980E+00
2.134530E+00	2.190310E+00	2.314480E+00
2.134990E+00	2.402130E+00	2.227850E+00
4.169220E+00	5.171040E+00	3.660000E+00
4.195080E+00	5.214880E+00	3.753750E+00
2.085840E+00	2.293060E+00	2.314680E+00
2.012180E+00	2.497980E+00	2.313120E+00
2.068220E+00	2.588980E+00	2.234200E+00
4.033430E+00	5.280580E+00	3.633460E+00
4.118280E+00	5.240560E+00	3.687270E+00
1.986980E+00	2.717070E+00	2.274740E+00
1.913910E+00	2.679600E+00	2.349550E+00
3.962340E+00	5.292280E+00	3.577870E+00
3.969470E+00	5.315830E+00	3.629000E+00
1.895240E+00	2.912750E+00	2.310980E+00
1.863080E+00	2.792580E+00	2.372000E+00
3.803880E+00	5.366650E+00	3.531290E+00
3.908110E+00	5.334070E+00	3.598500E+00
1.816960E+00	2.924320E+00	2.379800E+00
1.788740E+00	3.063520E+00	2.400460E+00
1.826240E+00	3.172530E+00	2.345980E+00
3.700630E+00	5.399010E+00	3.499970E+00
3.736010E+00	5.433780E+00	3.599350E+00
1.758010E+00	3.210860E+00	2.408700E+00
1.750850E+00	3.359020E+00	2.443570E+00
1.795390E+00	3.452540E+00	2.395110E+00
3.504840E+00	5.450310E+00	3.457180E+00
3.619090E+00	5.438850E+00	3.529710E+00
1.726780E+00	3.492840E+00	2.453530E+00
1.723020E+00	3.616590E+00	2.483090E+00
1.778060E+00	3.657670E+00	2.453690E+00
1.832330E+00	3.905460E+00	2.477030E+00
3.402910E+00	5.457260E+00	3.432860E+00
3.427700E+00	5.503270E+00	3.532790E+00
1.735310E+00	3.748320E+00	2.510830E+00
1.748780E+00	3.899490E+00	2.534830E+00
1.787590E+00	3.980140E+00	2.534180E+00
1.836700E+00	4.076970E+00	2.545740E+00
1.918330E+00	4.232950E+00	2.576310E+00
1.998700E+00	4.377320E+00	2.608660E+00
2.086930E+00	4.522490E+00	2.662400E+00
2.213270E+00	4.673780E+00	2.720490E+00
3.115630E+00	5.416010E+00	3.324810E+00
3.188700E+00	5.455910E+00	3.390290E+00
3.311830E+00	5.479280E+00	3.465520E+00
1.742310E+00	4.015770E+00	2.582760E+00
1.817240E+00	4.186860E+00	2.615480E+00
1.896050E+00	4.339150E+00	2.643500E+00
1.977160E+00	4.449030E+00	2.671340E+00
2.013430E+00	4.537180E+00	2.711850E+00
2.091900E+00	4.613000E+00	2.724740E+00
2.130840E+00	4.691750E+00	2.768820E+00
2.221870E+00	4.781310E+00	2.809410E+00
2.324690E+00	4.903820E+00	2.886340E+00
2.454760E+00	5.038410E+00	2.986910E+00
2.597130E+00	5.118290E+00	3.042480E+00
2.698580E+00	5.202850E+00	3.129300E+00
2.826560E+00	5.304750E+00	3.231960E+00
2.997940E+00	5.387610E+00	3.311710E+00
2.876840E+00	5.384110E+00	3.344300E+00
3.095450E+00	5.435610E+00	3.373280E+00
2.017280E+00	4.628070E+00	2.771320E+00
2.112990E+00	4.758790E+00	2.828150E+00
2.208020E+00	4.847480E+00	2.873520E+00
2.253040E+00	4.921490E+00	2.926520E+00
2.333340E+00	4.982580E+00	2.957710E+00
2.365720E+00	5.040730E+00	3.007320E+00
2.424090E+00	5.104350E+00	3.073900E+00
2.566140E+00	5.169910E+00	3.124580E+00
2.693950E+00	5.264900E+00	3.219210E+00
2.772400E+00	5.330440E+00	3.296960E+00
2.269370E+00	5.001790E+00	2.997080E+00
2.346850E+00	5.064870E+00	3.041270E+00
5.347370E+00	2.397630E+00	3.423970E+00
5.318880E+00	2.359070E+00	3.401090E+00
5.339460E+00	2.382040E+00	3.345760E+00
5.387560E+00	2.470070E+00	3.405320E+00
5.426330E+00	2.569290E+00	3.408540E+00
5.424440E+00	2.552890E+00	3.491500E+00
5.462900E+00	2.648850E+00	3.495260E+00
5.170320E+00	2.205020E+00	3.256430E+00
5.263800E+00	2.303650E+00	3.351900E+00
5.490950E+00	2.765760E+00	3.446870E+00
5.537610E+00	2.879180E+00	3.518030E+00
5.575990E+00	3.009020E+00	3.594160E+00
5.586930E+00	3.141280E+00	3.589010E+00
5.588070E+00	3.232030E+00	3.629380E+00
5.574070E+00	3.327950E+00	3.673050E+00
5.565700E+00	3.414340E+00	3.727970E+00
5.028290E+00	2.065890E+00	3.171740E+00
5.107610E+00	2.144280E+00	3.274330E+00
5.514920E+00	3.513390E+00	3.689510E+00
5.475520E+00	3.596500E+00	3.704980E+00
5.511760E+00	3.565580E+00	3.760830E+00
5.479380E+00	3.649760E+00	3.780270E+00
4.790870E+00	1.752430E+00	3.056760E+00
4.728660E+00	1.682610E+00	3.007440E+00
4.773750E+00	1.743570E+00	2.982080E+00
4.804640E+00	1.798120E+00	2.908920E+00
4.838970E+00	1.820800E+00	3.073750E+00
4.884630E+00	1.905020E+00	2.943580E+00
4.921050E+00	1.940740E+00	3.086410E+00
5.421320E+00	3.752230E+00	3.752880E+00
5.390990E+00	3.826120E+00	3.770800E+00
5.429180E+00	3.800770E+00	3.822690E+00
5.399900E+00	3.866110E+00	3.831090E+00
4.629700E+00	1.594060E+00	2.916000E+00
4.522670E+00	1.500630E+00	2.873170E+00
4.531160E+00	1.517010E+00	2.743290E+00
4.684440E+00	1.656180E+00	2.856700E+00
5.366210E+00	3.957630E+00	3.851350E+00
5.330940E+00	4.034130E+00	3.869870E+00
5.307570E+00	4.081170E+00	3.923740E+00
4.426130E+00	1.428710E+00	2.826410E+00
4.300750E+00	1.369130E+00	2.785930E+00
4.397130E+00	1.422130E+00	2.717910E+00
5.239940E+00	4.137800E+00	3.894140E+00
5.188940E+00	4.203940E+00	3.951670E+00
4.185740E+00	1.339790E+00	2.559080E+00
4.118060E+00	1.300100E+00	2.659370E+00
5.128850E+00	4.261380E+00	3.932770E+00
5.153010E+00	4.252250E+00	3.979770E+00
5.119840E+00	4.297710E+00	3.997910E+00
4.002340E+00	1.254900E+00	2.651780E+00
3.868190E+00	1.239400E+00	2.580240E+00
3.981260E+00	1.262800E+00	2.525770E+00
5.029310E+00	4.393480E+00	3.952570E+00
5.062490E+00	4.358180E+00	3.974940E+00
5.045090E+00	4.408480E+00	4.008230E+00
3.739850E+00	1.235380E+00	2.405720E+00
3.704420E+00	1.187140E+00	2.559130E+00
4.991080E+00	4.527700E+00	3.985330E+00
5.026980E+00	4.481180E+00	4.030430E+00
5.006100E+00	4.555030E+00	4.039390E+00
3.562690E+00	1.180230E+00	2.524520E+00
3.420660E+00	1.165640E+00	2.511220E+00
3.543470E+00	1.207030E+00	2.434430E+00
4.924970E+00	4.693860E+00	4.022720E+00
4.977700E+00	4.631840E+00	4.055060E+00
4.949320E+00	4.701960E+00	4.085560E+00
3.343930E+00	1.224470E+00	2.361340E+00
3.211810E+00	1.199760E+00	2.454690E+00
4.880710E+00	4.758930E+00	4.060220E+00
3.141960E+00	1.274140E+00	2.318670E+00
3.023660E+00	1.250620E+00	2.418750E+00
4.821050E+00	4.787300E+00	4.011780E+00
4.823140E+00	4.804160E+00	4.063730E+00
2.958800E+00	1.343640E+00	2.295210E+00
2.850360E+00	1.319760E+00	2.401410E+00
4.717550E+00	4.849350E+00	4.032530E+00
4.783210E+00	4.822920E+00	4.048450E+00
2.790150E+00	1.431360E+00	2.289260E+00
2.688450E+00	1.409800E+00	2.398450E+00
4.606050E+00	4.884910E+00	3.992540E+00
4.658800E+00	4.871940E+00	4.024310E+00
2.631410E+00	1.537400E+00	2.293840E+00
2.533120E+00	1.511840E+00	2.401850E+00
4.558790E+00	4.895600E+00	3.947870E+00
4.562830E+00	4.918330E+00	4.001480E+00
2.482660E+00	1.654570E+00	2.307520E+00
2.386350E+00	1.627440E+00	2.418650E+00
4.438160E+00	4.975120E+00	3.872890E+00
4.472410E+00	4.981660E+00	3.948510E+00
4.531160E+00	4.936660E+00	3.981250E+00
2.343890E+00	1.787880E+00	2.332380E+00
2.250620E+00	1.760770E+00	2.445290E+00
4.348700E+00	5.076150E+00	3.834220E+00
4.407590E+00	5.031880E+00	3.900650E+00
2.217800E+00	1.938810E+00	2.363490E+00
2.123180E+00	1.908620E+00	2.465890E+00
4.275420E+00	5.161480E+00	3.797940E+00
4.315020E+00	5.160240E+00	3.875630E+00
2.092250E+00	2.119250E+00	2.386090E+00
2.021200E+00	2.047830E+00	2.495650E+00
4.233190E+00	5.223790E+00	3.815720E+00
4.264460E+00	5.240970E+00	3.886300E+00
1.995850E+00	2.164780E+00	2.455560E+00
1.964650E+00	2.127060E+00	2.506270E+00
1.983900E+00	2.318670E+00	2.404960E+00
4.082350E+00	5.294330E+00	3.717120E+00
4.124060E+00	5.310930E+00	3.797160E+00
4.197040E+00	5.276710E+00	3.840300E+00
1.928610E+00	2.229670E+00	2.497140E+00
1.861760E+00	2.430060E+00	2.475870E+00
1.919660E+00	2.516760E+00	2.396370E+00
3.960050E+00	5.356090E+00	3.691150E+00
4.044550E+00	5.344070E+00	3.750000E+00
1.827940E+00	2.687720E+00	2.426640E+00
1.798590E+00	2.564000E+00	2.497250E+00
3.845940E+00	5.401360E+00	3.651860E+00
3.899760E+00	5.424470E+00	3.757670E+00
1.748540E+00	2.703110E+00	2.507190E+00
1.707920E+00	2.844740E+00	2.516270E+00
1.746750E+00	2.957910E+00	2.450100E+00
3.785850E+00	5.441470E+00	3.662220E+00
3.817290E+00	5.448860E+00	3.708880E+00
1.671820E+00	2.993270E+00	2.524910E+00
1.622970E+00	3.179640E+00	2.539230E+00
1.693230E+00	3.260070E+00	2.478900E+00
3.534130E+00	5.494290E+00	3.571750E+00
3.639250E+00	5.482830E+00	3.637610E+00
3.743330E+00	5.474110E+00	3.688600E+00
1.643290E+00	3.334230E+00	2.542270E+00
1.607340E+00	3.281570E+00	2.562940E+00
1.656280E+00	3.548480E+00	2.518340E+00
3.481190E+00	5.526420E+00	3.602730E+00
3.537240E+00	5.544820E+00	3.680410E+00
1.600000E+00	3.404020E+00	2.576940E+00
1.584520E+00	3.554780E+00	2.575540E+00
1.621150E+00	3.653820E+00	2.577790E+00
1.663170E+00	3.811230E+00	2.576400E+00
3.203280E+00	5.511310E+00	3.497610E+00
3.316000E+00	5.529200E+00	3.570400E+00
3.421800E+00	5.548640E+00	3.632710E+00
1.572380E+00	3.701030E+00	2.625160E+00
1.597610E+00	3.870980E+00	2.632540E+00
1.593140E+00	3.953600E+00	2.657450E+00
1.649790E+00	3.980730E+00	2.630310E+00
1.716890E+00	4.135130E+00	2.655090E+00
1.792920E+00	4.295750E+00	2.679730E+00
1.888120E+00	4.466740E+00	2.728030E+00
2.966620E+00	5.424050E+00	3.390400E+00
3.069590E+00	5.464990E+00	3.440180E+00
3.126430E+00	5.523860E+00	3.529120E+00
3.197260E+00	5.560410E+00	3.592470E+00
1.608800E+00	4.066490E+00	2.689090E+00
1.692280E+00	4.245320E+00	2.719420E+00
1.768890E+00	4.370450E+00	2.737090E+00
1.797400E+00	4.454340E+00	2.774500E+00
1.845440E+00	4.513880E+00	2.782270E+00
1.900610E+00	4.589060E+00	2.801040E+00
1.987850E+00	4.720880E+00	2.852190E+00
2.123920E+00	4.872970E+00	2.921890E+00
2.479650E+00	5.200980E+00	3.194510E+00
2.605350E+00	5.253750E+00	3.229540E+00
2.686190E+00	5.316560E+00	3.298240E+00
2.773580E+00	5.378560E+00	3.381470E+00
2.921270E+00	5.453300E+00	3.448960E+00
3.040450E+00	5.513570E+00	3.536480E+00
3.114170E+00	5.545280E+00	3.572110E+00
1.796460E+00	4.538850E+00	2.825550E+00
1.873540E+00	4.650420E+00	2.855440E+00
1.909290E+00	4.733550E+00	2.896910E+00
1.994580E+00	4.808230E+00	2.918220E+00
2.036490E+00	4.890500E+00	2.970990E+00
2.139320E+00	5.012780E+00	3.053250E+00
2.326820E+00	5.105750E+00	3.103320E+00
2.371630E+00	5.195200E+00	3.206850E+00
2.457470E+00	5.277470E+00	3.304050E+00
2.590540E+00	5.305640E+00	3.310260E+00
2.679140E+00	5.347400E+00	3.355280E+00
1.919170E+00	4.822070E+00	2.963950E+00
2.008330E+00	4.930380E+00	3.021030E+00
2.033520E+00	4.991420E+00	3.070870E+00
2.082540E+00	5.039430E+00	3.102990E+00
2.129280E+00	5.108640E+00	3.170870E+00
2.254730E+00	5.150120E+00	3.184760E+00
2.339460E+00	5.230800E+00	3.263410E+00
2.020930E+00	5.035890E+00	3.131400E+00
5.312370E+00	2.365670E+00	3.484350E+00
5.361680E+00	2.426680E+00	3.487420E+00
5.394770E+00	2.492900E+00	3.551730E+00
5.439670E+00	2.585320E+00	3.587220E+00
5.477280E+00	2.667660E+00	3.611530E+00
5.554660E+00	2.850690E+00	3.682380E+00
5.535200E+00	2.807400E+00	3.662550E+00
5.554110E+00	2.880420E+00	3.626690E+00
5.576370E+00	2.946710E+00	3.655020E+00
5.575080E+00	2.901970E+00	3.699410E+00
5.594730E+00	2.991610E+00	3.703730E+00
5.161420E+00	2.215770E+00	3.413610E+00
5.242570E+00	2.300420E+00	3.500690E+00
5.512150E+00	2.766440E+00	3.578230E+00
5.607310E+00	3.122050E+00	3.707930E+00
5.603690E+00	3.242790E+00	3.715920E+00
5.601500E+00	3.318740E+00	3.768690E+00
5.598300E+00	3.401930E+00	3.828280E+00
4.764900E+00	1.690460E+00	3.284440E+00
4.707070E+00	1.632500E+00	3.241880E+00
4.753300E+00	1.688780E+00	3.211430E+00
4.800870E+00	1.765110E+00	3.164130E+00
4.812030E+00	1.757850E+00	3.308570E+00
4.905930E+00	1.911550E+00	3.223860E+00
4.891090E+00	1.878820E+00	3.347420E+00
4.982840E+00	2.011760E+00	3.252270E+00
4.976550E+00	2.001290E+00	3.377980E+00
5.062130E+00	2.103030E+00	3.365300E+00
5.559770E+00	3.492930E+00	3.791070E+00
5.537150E+00	3.572330E+00	3.842370E+00
5.518680E+00	3.652070E+00	3.890230E+00
4.613300E+00	1.555850E+00	3.192500E+00
4.525080E+00	1.489680E+00	3.130510E+00
4.570600E+00	1.521700E+00	3.087840E+00
4.653850E+00	1.599170E+00	3.076180E+00
5.474300E+00	3.734700E+00	3.853640E+00
5.456120E+00	3.818190E+00	3.904240E+00
5.420490E+00	3.891970E+00	3.903830E+00
5.455320E+00	3.869980E+00	3.959210E+00
5.424830E+00	3.937820E+00	3.972990E+00
4.469790E+00	1.456010E+00	2.971200E+00
4.416360E+00	1.418110E+00	3.111450E+00
5.367150E+00	4.017230E+00	3.946090E+00
5.342790E+00	4.072220E+00	4.016890E+00
4.301920E+00	1.360970E+00	3.069890E+00
4.204980E+00	1.325160E+00	2.989210E+00
4.309870E+00	1.367740E+00	2.950660E+00
5.271880E+00	4.134380E+00	3.989480E+00
5.239490E+00	4.184020E+00	4.059710E+00
4.129460E+00	1.294950E+00	2.809950E+00
4.051170E+00	1.253490E+00	2.948610E+00
5.178520E+00	4.243880E+00	4.037700E+00
5.157030E+00	4.288350E+00	4.084400E+00
3.909530E+00	1.227810E+00	2.737160E+00
5.108240E+00	4.359090E+00	4.092870E+00
5.066740E+00	4.424100E+00	4.080250E+00
5.094480E+00	4.414870E+00	4.130240E+00
5.079640E+00	4.459540E+00	4.132590E+00
3.731840E+00	1.170190E+00	2.706320E+00
3.622070E+00	1.137610E+00	2.759010E+00
3.583350E+00	1.162990E+00	2.615380E+00
5.022510E+00	4.582300E+00	4.096260E+00
5.062440E+00	4.536220E+00	4.143620E+00
5.039100E+00	4.611110E+00	4.154870E+00
3.488600E+00	1.106120E+00	2.804780E+00
3.328830E+00	1.096020E+00	2.754000E+00
3.450870E+00	1.129030E+00	2.665470E+00
4.947020E+00	4.746940E+00	4.138250E+00
5.009200E+00	4.688210E+00	4.173510E+00
4.982860E+00	4.767470E+00	4.224260E+00
3.273080E+00	1.143890E+00	2.600770E+00
3.143580E+00	1.111700E+00	2.695720E+00
4.913820E+00	4.776970E+00	4.130910E+00
4.933080E+00	4.787210E+00	4.181170E+00
3.086120E+00	1.172740E+00	2.552490E+00
2.969300E+00	1.155000E+00	2.663890E+00
4.812580E+00	4.837160E+00	4.148190E+00
4.886880E+00	4.806280E+00	4.165620E+00
2.910870E+00	1.227560E+00	2.526020E+00
2.800900E+00	1.210510E+00	2.642920E+00
4.757160E+00	4.857740E+00	4.108470E+00
4.761510E+00	4.874460E+00	4.163330E+00
2.745370E+00	1.299180E+00	2.513670E+00
2.638640E+00	1.284340E+00	2.629870E+00
4.636910E+00	4.893060E+00	4.054180E+00
4.665930E+00	4.895200E+00	4.095800E+00
4.717140E+00	4.893760E+00	4.155080E+00
2.585760E+00	1.386260E+00	2.508690E+00
2.484530E+00	1.374080E+00	2.625730E+00
4.561110E+00	4.959960E+00	4.080240E+00
4.619840E+00	4.920950E+00	4.099170E+00
2.437380E+00	1.492730E+00	2.518440E+00
2.344150E+00	1.475630E+00	2.626600E+00
4.513300E+00	4.985780E+00	4.032920E+00
4.519600E+00	5.008090E+00	4.087210E+00
2.290230E+00	1.600070E+00	2.542500E+00
2.266570E+00	1.543660E+00	2.626620E+00
4.361330E+00	5.122550E+00	3.927630E+00
4.416520E+00	5.091680E+00	4.006150E+00
4.480540E+00	5.045760E+00	4.069130E+00
2.214110E+00	1.602250E+00	2.623470E+00
2.155840E+00	1.732180E+00	2.566590E+00
4.318270E+00	5.204780E+00	3.933910E+00
4.355630E+00	5.193200E+00	4.001170E+00
2.034640E+00	1.893360E+00	2.575760E+00
4.292660E+00	5.251030E+00	3.939930E+00
4.313470E+00	5.252980E+00	3.981320E+00
1.920090E+00	2.080110E+00	2.581850E+00
4.161570E+00	5.327230E+00	3.867810E+00
4.202550E+00	5.340730E+00	3.941060E+00
4.275080E+00	5.294340E+00	3.969880E+00
1.800050E+00	2.221420E+00	2.640620E+00
1.852510E+00	2.280900E+00	2.554840E+00
3.985920E+00	5.398730E+00	3.791110E+00
4.050070E+00	5.408970E+00	3.867570E+00
4.127160E+00	5.379100E+00	3.903850E+00
1.762720E+00	2.468440E+00	2.572420E+00
1.712670E+00	2.357080E+00	2.674920E+00
3.948310E+00	5.426960E+00	3.813620E+00
3.976960E+00	5.433090E+00	3.850870E+00
1.686950E+00	2.510280E+00	2.641660E+00
1.666100E+00	2.444090E+00	2.688900E+00
1.667250E+00	2.734300E+00	2.589550E+00
3.805380E+00	5.494470E+00	3.782790E+00
3.910870E+00	5.461850E+00	3.840610E+00
1.634170E+00	2.564950E+00	2.678110E+00
1.601520E+00	2.723580E+00	2.658140E+00
1.605930E+00	2.828490E+00	2.626030E+00
1.597270E+00	2.985720E+00	2.597520E+00
3.667160E+00	5.525350E+00	3.745110E+00
3.727130E+00	5.555410E+00	3.860520E+00
1.553870E+00	2.855700E+00	2.665310E+00
1.505130E+00	3.072860E+00	2.666990E+00
1.557000E+00	3.230170E+00	2.595510E+00
3.588690E+00	5.558180E+00	3.754610E+00
3.623280E+00	5.568130E+00	3.812600E+00
1.489280E+00	3.254430E+00	2.654940E+00
1.449320E+00	3.189960E+00	2.685960E+00
1.515010E+00	3.464290E+00	2.630770E+00
3.315580E+00	5.577390E+00	3.673710E+00
3.432090E+00	5.592660E+00	3.736390E+00
3.538510E+00	5.590730E+00	3.788910E+00
1.434240E+00	3.342540E+00	2.712280E+00
1.438600E+00	3.528370E+00	2.686240E+00
1.431510E+00	3.622910E+00	2.713110E+00
1.487950E+00	3.659260E+00	2.681030E+00
1.530660E+00	3.880650E+00	2.684950E+00
3.204420E+00	5.607200E+00	3.693580E+00
3.309930E+00	5.630390E+00	3.802660E+00
1.432170E+00	3.767420E+00	2.739000E+00
1.469380E+00	3.933740E+00	2.745540E+00
1.468890E+00	4.013970E+00	2.771870E+00
1.522210E+00	4.039530E+00	2.739790E+00
1.591860E+00	4.196300E+00	2.763180E+00
1.686990E+00	4.380450E+00	2.793200E+00
2.807110E+00	5.444410E+00	3.474510E+00
2.917430E+00	5.528820E+00	3.578210E+00
3.089270E+00	5.568640E+00	3.629170E+00
3.122650E+00	5.615290E+00	3.715660E+00
3.186700E+00	5.641800E+00	3.772290E+00
1.486950E+00	4.122280E+00	2.806530E+00
1.562790E+00	4.299850E+00	2.828650E+00
1.623710E+00	4.414340E+00	2.854980E+00
1.629600E+00	4.470520E+00	2.885040E+00
1.694730E+00	4.503070E+00	2.865220E+00
1.781590E+00	4.661730E+00	2.910780E+00
2.556880E+00	5.333750E+00	3.369530E+00
2.664410E+00	5.389590E+00	3.423040E+00
2.761250E+00	5.473250E+00	3.538920E+00
2.815690E+00	5.532830E+00	3.618770E+00
2.890250E+00	5.593270E+00	3.706700E+00
3.019390E+00	5.602800E+00	3.712860E+00
3.111390E+00	5.639250E+00	3.782120E+00
1.651190E+00	4.547990E+00	2.913660E+00
1.685010E+00	4.646050E+00	2.953820E+00
1.737460E+00	4.707040E+00	2.966810E+00
1.801520E+00	4.785700E+00	2.992800E+00
1.911140E+00	4.927080E+00	3.067160E+00
2.206220E+00	5.173210E+00	3.230000E+00
2.264590E+00	5.220910E+00	3.276830E+00
2.352520E+00	5.297230E+00	3.356300E+00
2.514880E+00	5.367610E+00	3.432220E+00
2.637060E+00	5.448880E+00	3.525850E+00
2.723710E+00	5.511430E+00	3.612400E+00
2.788560E+00	5.561560E+00	3.684780E+00
1.691890E+00	4.729850E+00	3.013640E+00
1.782780E+00	4.845770E+00	3.058060E+00
1.820610E+00	4.919550E+00	3.107820E+00
1.876720E+00	4.968060E+00	3.125910E+00
1.933270E+00	5.020230E+00	3.155870E+00
2.023430E+00	5.113140E+00	3.230610E+00
2.172290E+00	5.204800E+00	3.287990E+00
2.259000E+00	5.258860E+00	3.333910E+00
1.839960E+00	4.988900E+00	3.174540E+00
1.923100E+00	5.062630E+00	3.211450E+00
5.348760E+00	2.420300E+00	3.567040E+00
5.409550E+00	2.537160E+00	3.649380E+00
5.363450E+00	2.465430E+00	3.656180E+00
5.453460E+00	2.614640E+00	3.707230E+00
5.506210E+00	2.727020E+00	3.679060E+00
5.505760E+00	2.694820E+00	3.759410E+00
5.552500E+00	2.803500E+00	3.747530E+00
5.606440E+00	2.923890E+00	3.790750E+00
5.620220E+00	3.031320E+00	3.778790E+00
5.632080E+00	3.001340E+00	3.850070E+00
5.639880E+00	3.103620E+00	3.851560E+00
5.113700E+00	2.191820E+00	3.608910E+00
5.085480E+00	2.152540E+00	3.578910E+00
5.107500E+00	2.172030E+00	3.518280E+00
5.176280E+00	2.253640E+00	3.591910E+00
5.280590E+00	2.366290E+00	3.644060E+00
5.631850E+00	3.216730E+00	3.803160E+00
5.627000E+00	3.308980E+00	3.867130E+00
5.621500E+00	3.385710E+00	3.910820E+00
4.680080E+00	1.614890E+00	3.430470E+00
4.627240E+00	1.568010E+00	3.391380E+00
4.660740E+00	1.590180E+00	3.324020E+00
4.758200E+00	1.693170E+00	3.393080E+00
4.858480E+00	1.830430E+00	3.453460E+00
4.953430E+00	1.966160E+00	3.523140E+00
5.040780E+00	2.090900E+00	3.523110E+00
5.596820E+00	3.486970E+00	3.913300E+00
5.558320E+00	3.585000E+00	3.923790E+00
5.553280E+00	3.638950E+00	3.964430E+00
4.540100E+00	1.506140E+00	3.312650E+00
5.525310E+00	3.729070E+00	3.972050E+00
5.491760E+00	3.819260E+00	3.984960E+00
5.482350E+00	3.871660E+00	4.028830E+00
5.464270E+00	3.933970E+00	4.078970E+00
4.403030E+00	1.417700E+00	3.262310E+00
4.328580E+00	1.379090E+00	3.244320E+00
4.336640E+00	1.380860E+00	3.164530E+00
5.408090E+00	4.005470E+00	4.043760E+00
5.376460E+00	4.062910E+00	4.112080E+00
4.219080E+00	1.338220E+00	3.177600E+00
5.307400E+00	4.123190E+00	4.084000E+00
5.276830E+00	4.168160E+00	4.135540E+00
4.051270E+00	1.255460E+00	3.116370E+00
3.937510E+00	1.217570E+00	3.078360E+00
3.975820E+00	1.226520E+00	3.005320E+00
5.223360E+00	4.240380E+00	4.151130E+00
5.169280E+00	4.303600E+00	4.141830E+00
5.200430E+00	4.294900E+00	4.187410E+00
5.172740E+00	4.338630E+00	4.192290E+00
3.835750E+00	1.194420E+00	2.907030E+00
3.801460E+00	1.169110E+00	3.094700E+00
5.140170E+00	4.419490E+00	4.208190E+00
5.108830E+00	4.485360E+00	4.194200E+00
5.140280E+00	4.479950E+00	4.241270E+00
5.126640E+00	4.524460E+00	4.243310E+00
3.665210E+00	1.112660E+00	3.064850E+00
3.576930E+00	1.099950E+00	3.025980E+00
3.630780E+00	1.120230E+00	2.932660E+00
5.059400E+00	4.643980E+00	4.209970E+00
5.100730E+00	4.600530E+00	4.254720E+00
5.068750E+00	4.676330E+00	4.263450E+00
3.422720E+00	1.065350E+00	2.961430E+00
5.013870E+00	4.773730E+00	4.267690E+00
5.032160E+00	4.742100E+00	4.272060E+00
5.020490E+00	4.776130E+00	4.296260E+00
3.203620E+00	1.069360E+00	2.852060E+00
4.920540E+00	4.824520E+00	4.269300E+00
4.991970E+00	4.793600E+00	4.290970E+00
3.023890E+00	1.092050E+00	2.803240E+00
4.861520E+00	4.842930E+00	4.222870E+00
4.864370E+00	4.857750E+00	4.278140E+00
2.852100E+00	1.133030E+00	2.775910E+00
4.762570E+00	4.900100E+00	4.244730E+00
4.824900E+00	4.871870E+00	4.262390E+00
2.687400E+00	1.196530E+00	2.758450E+00
4.653750E+00	4.945090E+00	4.204330E+00
4.707010E+00	4.928860E+00	4.235700E+00
2.528770E+00	1.272570E+00	2.747100E+00
4.604170E+00	4.958410E+00	4.159320E+00
4.611140E+00	4.977870E+00	4.213580E+00
2.374550E+00	1.366570E+00	2.741480E+00
4.522300E+00	5.046890E+00	4.171120E+00
4.578340E+00	4.997690E+00	4.194940E+00
2.223200E+00	1.504300E+00	2.722820E+00
4.438750E+00	5.112130E+00	4.095780E+00
4.469100E+00	5.099000E+00	4.149160E+00
2.082920E+00	1.611000E+00	2.757150E+00
2.143360E+00	1.636740E+00	2.666170E+00
4.392160E+00	5.182200E+00	4.084390E+00
2.056700E+00	1.743290E+00	2.667220E+00
1.992320E+00	1.724940E+00	2.759860E+00
4.320180E+00	5.301370E+00	4.072600E+00
1.950970E+00	1.870260E+00	2.686210E+00
1.885150E+00	1.791960E+00	2.826740E+00
4.254580E+00	5.347450E+00	4.016250E+00
4.260900E+00	5.370190E+00	4.064170E+00
1.838550E+00	2.009170E+00	2.714190E+00
1.769930E+00	1.971770E+00	2.827490E+00
4.091410E+00	5.428580E+00	3.942480E+00
4.132750E+00	5.444330E+00	4.019550E+00
4.214320E+00	5.398240E+00	4.044340E+00
1.736510E+00	2.168730E+00	2.742790E+00
1.677360E+00	2.132340E+00	2.840090E+00
3.964580E+00	5.478870E+00	3.927690E+00
4.049950E+00	5.472860E+00	3.982420E+00
1.643400E+00	2.359190E+00	2.756770E+00
1.624730E+00	2.244350E+00	2.847120E+00
3.846960E+00	5.525010E+00	3.899500E+00
3.899740E+00	5.544950E+00	4.009370E+00
1.572590E+00	2.368720E+00	2.845320E+00
1.497550E+00	2.538380E+00	2.857400E+00
1.551850E+00	2.625450E+00	2.743240E+00
3.783890E+00	5.559480E+00	3.919230E+00
3.816530E+00	5.566060E+00	3.969540E+00
1.469660E+00	2.722840E+00	2.801620E+00
1.418470E+00	2.688840E+00	2.875060E+00
1.477280E+00	2.878610E+00	2.733490E+00
3.602780E+00	5.611860E+00	3.922660E+00
3.740340E+00	5.586740E+00	3.958580E+00
1.402900E+00	2.873410E+00	2.809760E+00
1.343920E+00	2.838160E+00	2.889290E+00
1.400260E+00	3.105850E+00	2.748340E+00
3.452040E+00	5.632030E+00	3.855250E+00
3.482680E+00	5.657450E+00	3.949180E+00
1.332240E+00	2.995300E+00	2.841120E+00
1.294890E+00	2.936160E+00	2.892980E+00
1.297020E+00	3.161190E+00	2.817340E+00
1.340840E+00	3.316790E+00	2.781550E+00
1.363410E+00	3.550880E+00	2.745080E+00
3.375060E+00	5.647680E+00	3.876920E+00
3.409430E+00	5.660030E+00	3.928400E+00
1.265110E+00	3.049880E+00	2.890400E+00
1.229850E+00	3.199100E+00	2.867950E+00
1.268890E+00	3.297510E+00	2.837420E+00
1.275460E+00	3.456220E+00	2.816900E+00
1.292730E+00	3.606370E+00	2.816360E+00
1.344270E+00	3.747860E+00	2.804180E+00
1.404450E+00	3.950060E+00	2.803650E+00
3.184090E+00	5.677270E+00	3.890540E+00
3.327740E+00	5.667130E+00	3.921320E+00
1.200810E+00	3.370830E+00	2.899040E+00
1.216980E+00	3.571030E+00	2.866190E+00
1.264090E+00	3.722000E+00	2.863130E+00
1.307700E+00	3.881690E+00	2.859780E+00
1.347070E+00	4.003790E+00	2.866980E+00
1.346700E+00	4.071410E+00	2.893900E+00
1.401830E+00	4.095060E+00	2.862400E+00
1.465380E+00	4.243090E+00	2.878000E+00
1.552100E+00	4.418900E+00	2.903540E+00
2.968690E+00	5.627210E+00	3.764000E+00
3.044230E+00	5.649350E+00	3.828690E+00
3.082720E+00	5.680450E+00	3.910650E+00
1.361610E+00	4.170440E+00	2.925950E+00
1.432140E+00	4.337720E+00	2.942990E+00
1.495460E+00	4.457650E+00	2.968290E+00
1.498320E+00	4.514940E+00	2.998580E+00
1.578920E+00	4.576020E+00	2.974550E+00
2.395260E+00	5.392170E+00	3.489650E+00
2.534100E+00	5.437980E+00	3.540850E+00
2.620530E+00	5.501960E+00	3.619050E+00
2.709050E+00	5.559200E+00	3.702600E+00
2.799440E+00	5.620120E+00	3.812200E+00
2.933900E+00	5.652410E+00	3.838370E+00
3.019030E+00	5.679680E+00	3.912330E+00
1.504470E+00	4.581320E+00	3.031990E+00
1.519610E+00	4.651520E+00	3.070570E+00
1.586520E+00	4.687780E+00	3.050280E+00
1.695400E+00	4.847140E+00	3.120500E+00
2.071050E+00	5.225340E+00	3.363910E+00
2.245740E+00	5.302170E+00	3.406570E+00
2.285460E+00	5.376550E+00	3.503830E+00
2.342850E+00	5.432990E+00	3.575080E+00
2.487110E+00	5.485600E+00	3.626060E+00
2.607890E+00	5.558160E+00	3.716960E+00
2.689720E+00	5.603330E+00	3.790680E+00
1.551720E+00	4.730800E+00	3.112520E+00
1.597090E+00	4.832760E+00	3.168110E+00
1.658630E+00	4.894730E+00	3.188710E+00
1.738990E+00	4.970740E+00	3.221720E+00
1.895300E+00	5.103420E+00	3.286680E+00
1.959790E+00	5.200450E+00	3.389430E+00
2.021090E+00	5.269380E+00	3.451030E+00
2.170130E+00	5.341130E+00	3.488230E+00
2.259560E+00	5.396840E+00	3.547960E+00
1.613150E+00	4.917950E+00	3.246180E+00
1.747260E+00	5.056870E+00	3.324550E+00
1.869660E+00	5.168530E+00	3.392120E+00
1.940170E+00	5.226540E+00	3.434410E+00
5.397090E+00	2.524040E+00	3.724170E+00
5.473460E+00	2.627910E+00	3.811720E+00
5.415870E+00	2.550240E+00	3.809990E+00
5.521580E+00	2.702600E+00	3.848070E+00
5.577090E+00	2.810660E+00	3.873680E+00
5.622440E+00	2.914350E+00	3.905650E+00
5.647180E+00	3.011940E+00	3.936200E+00
5.666400E+00	3.108730E+00	3.975620E+00
4.807280E+00	1.764100E+00	3.650780E+00
4.779610E+00	1.725170E+00	3.610640E+00
4.817470E+00	1.769030E+00	3.557360E+00
4.897780E+00	1.879820E+00	3.579850E+00
4.858810E+00	1.833620E+00	3.662510E+00
4.940870E+00	1.946250E+00	3.609330E+00
4.918840E+00	1.923180E+00	3.678320E+00
4.967730E+00	1.999950E+00	3.660500E+00
5.069400E+00	2.144710E+00	3.653880E+00
5.124280E+00	2.218420E+00	3.684750E+00
5.183960E+00	2.286730E+00	3.738330E+00
5.256290E+00	2.366060E+00	3.796180E+00
5.341240E+00	2.453650E+00	3.780990E+00
5.654050E+00	3.211520E+00	3.920060E+00
5.653830E+00	3.316490E+00	3.973340E+00
5.638600E+00	3.407340E+00	3.972690E+00
5.664190E+00	3.376560E+00	4.028830E+00
5.653500E+00	3.462770E+00	4.037560E+00
4.613490E+00	1.572540E+00	3.501630E+00
4.725610E+00	1.668710E+00	3.553570E+00
5.013110E+00	2.061390E+00	3.619760E+00
5.599140E+00	3.572170E+00	4.006570E+00
5.574880E+00	3.653350E+00	4.023560E+00
5.606840E+00	3.620120E+00	4.077020E+00
5.585140E+00	3.701230E+00	4.091940E+00
4.501660E+00	1.499860E+00	3.486590E+00
4.428880E+00	1.452530E+00	3.469000E+00
4.444430E+00	1.450910E+00	3.382240E+00
5.534250E+00	3.796170E+00	4.058230E+00
5.515560E+00	3.860870E+00	4.117730E+00
5.492560E+00	3.924020E+00	4.173480E+00
4.337320E+00	1.396310E+00	3.397500E+00
5.439850E+00	3.995630E+00	4.139680E+00
5.409810E+00	4.052110E+00	4.205210E+00
4.193860E+00	1.335250E+00	3.366950E+00
4.106700E+00	1.292380E+00	3.351030E+00
4.113570E+00	1.290360E+00	3.254270E+00
5.337120E+00	4.121420E+00	4.182300E+00
5.286950E+00	4.180000E+00	4.193480E+00
5.325320E+00	4.159520E+00	4.245830E+00
5.284490E+00	4.214920E+00	4.246570E+00
3.986630E+00	1.232210E+00	3.278330E+00
[truncated: 21,888 more rows]
