# Supplementary material for: A New MRI-Based Model of Heart Function with Coupled Hemodynamics and Application to Normal and Diseased Canine Left Ventricles
Source: Front Bioeng Biotechnol. 2015 Sep 23;3:140. doi: 10.3389/fbioe.2015.00140 (PMC4585083; doi:10.3389/fbioe.2015.00140)
Supplement: Supplementary file 8 [file Data_Sheet_8.ZIP › Case4_HF_LBBB_Diastole/nodes/case4_diastole_time_0.0200.csv]

4.541970E+00	3.707690E+00	1.854220E+00
4.467090E+00	3.686540E+00	1.746680E+00
4.501940E+00	3.758390E+00	1.846700E+00
4.490210E+00	3.826740E+00	1.908690E+00
4.564410E+00	3.777860E+00	1.973440E+00
4.514930E+00	3.878370E+00	2.027010E+00
4.424030E+00	3.811320E+00	1.819720E+00
4.329270E+00	3.789010E+00	1.714460E+00
4.418010E+00	3.919320E+00	1.955700E+00
4.389520E+00	4.029980E+00	2.050790E+00
4.475470E+00	3.975440E+00	2.104580E+00
4.432610E+00	4.047830E+00	2.127340E+00
4.322360E+00	3.893950E+00	1.820090E+00
4.264070E+00	3.866170E+00	1.719710E+00
4.286260E+00	4.029930E+00	1.941570E+00
4.336370E+00	4.074960E+00	2.041790E+00
4.367460E+00	4.100310E+00	2.120580E+00
4.221930E+00	3.946180E+00	1.779880E+00
4.188470E+00	4.036130E+00	1.851520E+00
4.206120E+00	4.078100E+00	1.903630E+00
4.210720E+00	4.117880E+00	1.955980E+00
4.291550E+00	4.109610E+00	2.035370E+00
4.152100E+00	4.085920E+00	1.877580E+00
4.810780E+00	3.345850E+00	1.872120E+00
4.747980E+00	3.311390E+00	1.746320E+00
4.765520E+00	3.402060E+00	1.862500E+00
4.754350E+00	3.507370E+00	1.950740E+00
4.830450E+00	3.407120E+00	1.965630E+00
4.750740E+00	3.634270E+00	2.109150E+00
4.846120E+00	3.520940E+00	2.118390E+00
4.747800E+00	3.747770E+00	2.242800E+00
4.847610E+00	3.663370E+00	2.316280E+00
4.792980E+00	3.781020E+00	2.374720E+00
4.670510E+00	3.450990E+00	1.770590E+00
4.617620E+00	3.355490E+00	1.605430E+00
4.618400E+00	3.627410E+00	1.893150E+00
4.664070E+00	3.750410E+00	2.114000E+00
4.687600E+00	3.810260E+00	2.228370E+00
4.720510E+00	3.846760E+00	2.348070E+00
4.528390E+00	3.354140E+00	1.505370E+00
4.430730E+00	3.319800E+00	1.397900E+00
4.455860E+00	3.413730E+00	1.493450E+00
4.509890E+00	3.502500E+00	1.608910E+00
4.597330E+00	3.894520E+00	2.216510E+00
4.584640E+00	4.007290E+00	2.363440E+00
4.675320E+00	3.942790E+00	2.436200E+00
4.623810E+00	4.030800E+00	2.479280E+00
4.372980E+00	3.467900E+00	1.465110E+00
4.315840E+00	3.389780E+00	1.357500E+00
4.318420E+00	3.643980E+00	1.565560E+00
4.478370E+00	4.063970E+00	2.240000E+00
4.545860E+00	4.092870E+00	2.427240E+00
4.238560E+00	3.504290E+00	1.381770E+00
4.124880E+00	3.696210E+00	1.491010E+00
4.198500E+00	3.832130E+00	1.636830E+00
4.370660E+00	4.166020E+00	2.235370E+00
4.445780E+00	4.185720E+00	2.387180E+00
4.079350E+00	3.844330E+00	1.597820E+00
4.029190E+00	3.792680E+00	1.531320E+00
4.089040E+00	3.995730E+00	1.760920E+00
4.252300E+00	4.182240E+00	2.100380E+00
4.296090E+00	4.292650E+00	2.309180E+00
4.347080E+00	4.332250E+00	2.430280E+00
4.412950E+00	4.286690E+00	2.474140E+00
4.371670E+00	4.365600E+00	2.520310E+00
3.980060E+00	3.894590E+00	1.591240E+00
3.922780E+00	4.045110E+00	1.718920E+00
4.003340E+00	4.095740E+00	1.808700E+00
4.087220E+00	4.154560E+00	1.922710E+00
4.129740E+00	4.285230E+00	2.112860E+00
4.151290E+00	4.383680E+00	2.237040E+00
4.226050E+00	4.398330E+00	2.339210E+00
4.298380E+00	4.379530E+00	2.423750E+00
3.939690E+00	4.159150E+00	1.832260E+00
3.860980E+00	4.126300E+00	1.776240E+00
3.965280E+00	4.275650E+00	1.970690E+00
4.017080E+00	4.394670E+00	2.138010E+00
4.087790E+00	4.432520E+00	2.237280E+00
4.140950E+00	4.465080E+00	2.335020E+00
3.845380E+00	4.206350E+00	1.846660E+00
3.854290E+00	4.305130E+00	1.948910E+00
3.913940E+00	4.366120E+00	2.031550E+00
3.915060E+00	4.423320E+00	2.089620E+00
3.939590E+00	4.472040E+00	2.163470E+00
4.034380E+00	4.478350E+00	2.251890E+00
3.838220E+00	4.392040E+00	2.038240E+00
3.880390E+00	4.452470E+00	2.108020E+00
5.076590E+00	3.445080E+00	2.441360E+00
5.039820E+00	3.397500E+00	2.336350E+00
5.028270E+00	3.469310E+00	2.377860E+00
5.029960E+00	3.528570E+00	2.450190E+00
4.961320E+00	3.213360E+00	2.003180E+00
4.922680E+00	3.134310E+00	1.881640E+00
4.880030E+00	3.282000E+00	1.923160E+00
4.901530E+00	3.405920E+00	2.091020E+00
4.980750E+00	3.318900E+00	2.155010E+00
4.955220E+00	3.509770E+00	2.304070E+00
4.923140E+00	3.623150E+00	2.388370E+00
4.970640E+00	3.618610E+00	2.467030E+00
4.913120E+00	3.687960E+00	2.460450E+00
4.871650E+00	3.071050E+00	1.758190E+00
4.791360E+00	3.032400E+00	1.610260E+00
4.812380E+00	3.167430E+00	1.732880E+00
4.781760E+00	3.848800E+00	2.466310E+00
4.854160E+00	3.783790E+00	2.495940E+00
4.814800E+00	3.860490E+00	2.545370E+00
4.673410E+00	3.002970E+00	1.438050E+00
4.562920E+00	2.945520E+00	1.313440E+00
4.584820E+00	3.064120E+00	1.385570E+00
4.632240E+00	3.185160E+00	1.494800E+00
4.736190E+00	3.890370E+00	2.453870E+00
4.763720E+00	3.914440E+00	2.546900E+00
4.470680E+00	3.136700E+00	1.331880E+00
4.380720E+00	3.037240E+00	1.212550E+00
4.609460E+00	4.095790E+00	2.559290E+00
4.705210E+00	4.015060E+00	2.606080E+00
4.657550E+00	4.104060E+00	2.668440E+00
4.263760E+00	3.042810E+00	1.146410E+00
4.148650E+00	3.002830E+00	1.104540E+00
4.179030E+00	3.120890E+00	1.155640E+00
4.243810E+00	3.260120E+00	1.223850E+00
4.530040E+00	4.169510E+00	2.519720E+00
4.590160E+00	4.166380E+00	2.640030E+00
4.080470E+00	3.178300E+00	1.153100E+00
4.018920E+00	3.095120E+00	1.104680E+00
4.006390E+00	3.360730E+00	1.206830E+00
4.074290E+00	3.524700E+00	1.336720E+00
4.475480E+00	4.225180E+00	2.493040E+00
4.506800E+00	4.248200E+00	2.593300E+00
3.933060E+00	3.215490E+00	1.121160E+00
3.822200E+00	3.427710E+00	1.222740E+00
3.925880E+00	3.544090E+00	1.286130E+00
3.943900E+00	3.729150E+00	1.438700E+00
4.405490E+00	4.374840E+00	2.591510E+00
4.440550E+00	4.339100E+00	2.602700E+00
4.420970E+00	4.380170E+00	2.633610E+00
3.810900E+00	3.622230E+00	1.328850E+00
3.728280E+00	3.554730E+00	1.282750E+00
3.780650E+00	3.781670E+00	1.455830E+00
3.848230E+00	3.912460E+00	1.566380E+00
4.231030E+00	4.448870E+00	2.423910E+00
4.305880E+00	4.432280E+00	2.524120E+00
4.381160E+00	4.404820E+00	2.608450E+00
3.686110E+00	3.674050E+00	1.358020E+00
3.672580E+00	3.823020E+00	1.467550E+00
3.735720E+00	3.912280E+00	1.550040E+00
3.765670E+00	4.079630E+00	1.718640E+00
4.184490E+00	4.490900E+00	2.424300E+00
4.217140E+00	4.513040E+00	2.513870E+00
3.640170E+00	3.952870E+00	1.573430E+00
3.643460E+00	4.089860E+00	1.706430E+00
3.686090E+00	4.165350E+00	1.778050E+00
3.743360E+00	4.265710E+00	1.883850E+00
3.954440E+00	4.542430E+00	2.270960E+00
4.057640E+00	4.542160E+00	2.377020E+00
4.141540E+00	4.525490E+00	2.435520E+00
3.616570E+00	4.211140E+00	1.818270E+00
3.668090E+00	4.333570E+00	1.938820E+00
3.674440E+00	4.401510E+00	2.014160E+00
3.742520E+00	4.400830E+00	2.027810E+00
3.839890E+00	4.494700E+00	2.155830E+00
3.882760E+00	4.583170E+00	2.290030E+00
3.962240E+00	4.630470E+00	2.422670E+00
3.706320E+00	4.486100E+00	2.113400E+00
3.793540E+00	4.581110E+00	2.251560E+00
3.857710E+00	4.636120E+00	2.362310E+00
5.154710E+00	3.339030E+00	2.492760E+00
5.148210E+00	3.276780E+00	2.430440E+00
5.109120E+00	3.357630E+00	2.423390E+00
5.138300E+00	3.409830E+00	2.527680E+00
5.099430E+00	2.963400E+00	2.095180E+00
5.057630E+00	2.896590E+00	1.969370E+00
5.058590E+00	2.997810E+00	2.027780E+00
5.029270E+00	3.140880E+00	2.089200E+00
5.109590E+00	3.047410E+00	2.188110E+00
5.079100E+00	3.280280E+00	2.299910E+00
5.126640E+00	3.173260E+00	2.311550E+00
5.036830E+00	3.615290E+00	2.571600E+00
5.097080E+00	3.518510E+00	2.558790E+00
5.043370E+00	3.671940E+00	2.654300E+00
5.110910E+00	3.618540E+00	2.710330E+00
5.059930E+00	3.719160E+00	2.743960E+00
4.985170E+00	2.832890E+00	1.812360E+00
4.917080E+00	2.747780E+00	1.678830E+00
4.911350E+00	2.842570E+00	1.700840E+00
4.948710E+00	2.970710E+00	1.813980E+00
4.967630E+00	3.737690E+00	2.618990E+00
4.945240E+00	3.844960E+00	2.738120E+00
5.024570E+00	3.805680E+00	2.801270E+00
4.975230E+00	3.878910E+00	2.831790E+00
4.812430E+00	2.679220E+00	1.497310E+00
4.702100E+00	2.594560E+00	1.370460E+00
4.730400E+00	2.702440E+00	1.403420E+00
4.780190E+00	2.837450E+00	1.504140E+00
4.854180E+00	3.877820E+00	2.647730E+00
4.904090E+00	3.919320E+00	2.787380E+00
4.619840E+00	2.747820E+00	1.312890E+00
4.528130E+00	2.646330E+00	1.220920E+00
4.781860E+00	3.950230E+00	2.641650E+00
4.810870E+00	3.987720E+00	2.747330E+00
4.399490E+00	2.630400E+00	1.132550E+00
4.274400E+00	2.578860E+00	1.078190E+00
4.308920E+00	2.692420E+00	1.088440E+00
4.376240E+00	2.822310E+00	1.146910E+00
4.651830E+00	4.160220E+00	2.744500E+00
4.729480E+00	4.095810E+00	2.772580E+00
4.697360E+00	4.162120E+00	2.815110E+00
4.183750E+00	2.789020E+00	1.071590E+00
4.039590E+00	2.701920E+00	1.030910E+00
4.580490E+00	4.231840E+00	2.720630E+00
4.651200E+00	4.218820E+00	2.818560E+00
3.951210E+00	2.984810E+00	1.051270E+00
3.824120E+00	2.838360E+00	1.044420E+00
4.510050E+00	4.304190E+00	2.691270E+00
4.569130E+00	4.302930E+00	2.798590E+00
3.748260E+00	3.045600E+00	1.084500E+00
3.629640E+00	2.988810E+00	1.077160E+00
3.770300E+00	3.226180E+00	1.133470E+00
4.449910E+00	4.393850E+00	2.725610E+00
3.609040E+00	3.205360E+00	1.134910E+00
3.481730E+00	3.153670E+00	1.163840E+00
3.623610E+00	3.475180E+00	1.247170E+00
4.323200E+00	4.478440E+00	2.649640E+00
4.380440E+00	4.485890E+00	2.765060E+00
3.476410E+00	3.341030E+00	1.215210E+00
3.398920E+00	3.270990E+00	1.210490E+00
3.445230E+00	3.549330E+00	1.316830E+00
3.543260E+00	3.760980E+00	1.438280E+00
4.217400E+00	4.575650E+00	2.636110E+00
4.298020E+00	4.558390E+00	2.746280E+00
3.356940E+00	3.401680E+00	1.283780E+00
3.334330E+00	3.575270E+00	1.359650E+00
3.400150E+00	3.691380E+00	1.414980E+00
3.405690E+00	3.844760E+00	1.518430E+00
3.517390E+00	4.015620E+00	1.647830E+00
4.102330E+00	4.605910E+00	2.541230E+00
4.157450E+00	4.628010E+00	2.645700E+00
4.201080E+00	4.650960E+00	2.747730E+00
3.304710E+00	3.712500E+00	1.464660E+00
3.313790E+00	3.869300E+00	1.563700E+00
3.388980E+00	3.964450E+00	1.616310E+00
3.423150E+00	4.077590E+00	1.716540E+00
3.503190E+00	4.195690E+00	1.822390E+00
3.589030E+00	4.364070E+00	1.979570E+00
4.013250E+00	4.663060E+00	2.532730E+00
4.030850E+00	4.701920E+00	2.624850E+00
4.111530E+00	4.673960E+00	2.675540E+00
3.307430E+00	4.009060E+00	1.682030E+00
3.398590E+00	4.186560E+00	1.824880E+00
3.475380E+00	4.296090E+00	1.914430E+00
3.504590E+00	4.383380E+00	2.006560E+00
3.554110E+00	4.433510E+00	2.058540E+00
3.609490E+00	4.501480E+00	2.123780E+00
3.696540E+00	4.595530E+00	2.235080E+00
3.779190E+00	4.657440E+00	2.356830E+00
3.857820E+00	4.709020E+00	2.479080E+00
3.952780E+00	4.708100E+00	2.542020E+00
3.509050E+00	4.480710E+00	2.110260E+00
3.595200E+00	4.602590E+00	2.233300E+00
3.688990E+00	4.679770E+00	2.344380E+00
3.760260E+00	4.719120E+00	2.434720E+00
5.198970E+00	2.878310E+00	2.295920E+00
5.161390E+00	2.787400E+00	2.170850E+00
5.144500E+00	2.922330E+00	2.182570E+00
5.173870E+00	3.077840E+00	2.350340E+00
5.218520E+00	2.975700E+00	2.390830E+00
5.181820E+00	3.195860E+00	2.442790E+00
5.226340E+00	3.128420E+00	2.503870E+00
5.205130E+00	3.311160E+00	2.583830E+00
5.172030E+00	3.488270E+00	2.675270E+00
5.237540E+00	3.423190E+00	2.737870E+00
5.176640E+00	3.571730E+00	2.763600E+00
5.237610E+00	3.532950E+00	2.830510E+00
5.181650E+00	3.628960E+00	2.840030E+00
5.120960E+00	2.693690E+00	2.030210E+00
5.059460E+00	2.612040E+00	1.903970E+00
5.059870E+00	2.747310E+00	1.918610E+00
5.079600E+00	3.764240E+00	2.828770E+00
5.137220E+00	3.718040E+00	2.873430E+00
5.093840E+00	3.803700E+00	2.911760E+00
4.988770E+00	2.530290E+00	1.778400E+00
4.903870E+00	2.449060E+00	1.646670E+00
4.910250E+00	2.589170E+00	1.645170E+00
4.956430E+00	3.938760E+00	2.892980E+00
5.043160E+00	3.881330E+00	2.946180E+00
4.999920E+00	3.954970E+00	2.984220E+00
4.804970E+00	2.371840E+00	1.512740E+00
4.673350E+00	2.323570E+00	1.394030E+00
4.758800E+00	2.446540E+00	1.438290E+00
4.886710E+00	3.986560E+00	2.854840E+00
4.930010E+00	4.017000E+00	2.958380E+00
4.520530E+00	2.478470E+00	1.223590E+00
4.473150E+00	2.322940E+00	1.221670E+00
4.830550E+00	4.071110E+00	2.884950E+00
4.823070E+00	4.128330E+00	2.943010E+00
4.878720E+00	4.105200E+00	2.988560E+00
4.830870E+00	4.164830E+00	2.990110E+00
4.356570E+00	2.274010E+00	1.169060E+00
4.221980E+00	2.329090E+00	1.107020E+00
4.327690E+00	2.395720E+00	1.119390E+00
4.750080E+00	4.181360E+00	2.907710E+00
4.729730E+00	4.282390E+00	2.982030E+00
4.803700E+00	4.235630E+00	3.020810E+00
4.777900E+00	4.294810E+00	3.038650E+00
4.129400E+00	2.483200E+00	1.060120E+00
4.017070E+00	2.339930E+00	1.060640E+00
4.653160E+00	4.285480E+00	2.901010E+00
4.656290E+00	4.353050E+00	2.980570E+00
4.734010E+00	4.345770E+00	3.046520E+00
3.909570E+00	2.592860E+00	1.018970E+00
3.767880E+00	2.520960E+00	1.055250E+00
4.559030E+00	4.386600E+00	2.904010E+00
4.607690E+00	4.401750E+00	2.986710E+00
4.647680E+00	4.426650E+00	3.062860E+00
3.686460E+00	2.757380E+00	1.052260E+00
3.552560E+00	2.695900E+00	1.080810E+00
4.451590E+00	4.465350E+00	2.853310E+00
4.501520E+00	4.466040E+00	2.943150E+00
4.562440E+00	4.447900E+00	3.002280E+00
3.498280E+00	2.944510E+00	1.116780E+00
3.364970E+00	2.896570E+00	1.167170E+00
4.369180E+00	4.540000E+00	2.844110E+00
4.431550E+00	4.526900E+00	2.933660E+00
3.328990E+00	3.185340E+00	1.227520E+00
3.224060E+00	3.066580E+00	1.261720E+00
4.288700E+00	4.617110E+00	2.838400E+00
4.353120E+00	4.598320E+00	2.930120E+00
3.199440E+00	3.243290E+00	1.304830E+00
3.157000E+00	3.172650E+00	1.322810E+00
3.221410E+00	3.485330E+00	1.386800E+00
4.236950E+00	4.670080E+00	2.838490E+00
4.270900E+00	4.684010E+00	2.931840E+00
3.122630E+00	3.310730E+00	1.369480E+00
3.107460E+00	3.491070E+00	1.448630E+00
3.137350E+00	3.604710E+00	1.474630E+00
3.189380E+00	3.787270E+00	1.569010E+00
4.069520E+00	4.720170E+00	2.705610E+00
4.112350E+00	4.738100E+00	2.790410E+00
4.191210E+00	4.716480E+00	2.851600E+00
3.073800E+00	3.634950E+00	1.532640E+00
3.079560E+00	3.801700E+00	1.629290E+00
3.123190E+00	3.888850E+00	1.657400E+00
3.182560E+00	3.992700E+00	1.711060E+00
3.285810E+00	4.165090E+00	1.837620E+00
3.393190E+00	4.341480E+00	1.966440E+00
3.904420E+00	4.744120E+00	2.562370E+00
3.937510E+00	4.772170E+00	2.641670E+00
4.024900E+00	4.766390E+00	2.729710E+00
3.062860E+00	3.943000E+00	1.725240E+00
3.161860E+00	4.132300E+00	1.845300E+00
3.258190E+00	4.292820E+00	1.953670E+00
3.331710E+00	4.399420E+00	2.044830E+00
3.342210E+00	4.460510E+00	2.105940E+00
3.406530E+00	4.474550E+00	2.107400E+00
3.478350E+00	4.598680E+00	2.221440E+00
3.585030E+00	4.707000E+00	2.362070E+00
3.693770E+00	4.743200E+00	2.432080E+00
3.760430E+00	4.782610E+00	2.530590E+00
3.860000E+00	4.773050E+00	2.584830E+00
3.366810E+00	4.539160E+00	2.172320E+00
3.408950E+00	4.634630E+00	2.257340E+00
3.480840E+00	4.684100E+00	2.314560E+00
3.508360E+00	4.736140E+00	2.381500E+00
3.558310E+00	4.782220E+00	2.453760E+00
3.651740E+00	4.784770E+00	2.474200E+00
3.425120E+00	4.714570E+00	2.348000E+00
3.488750E+00	4.766380E+00	2.416070E+00
5.312870E+00	2.977210E+00	2.635360E+00
5.299030E+00	2.909690E+00	2.573020E+00
5.277800E+00	3.010430E+00	2.555200E+00
5.276930E+00	3.181090E+00	2.653900E+00
5.319990E+00	3.067620E+00	2.700140E+00
5.282860E+00	3.324480E+00	2.753660E+00
5.337640E+00	3.211250E+00	2.791260E+00
5.287850E+00	3.436990E+00	2.833510E+00
5.348270E+00	3.353030E+00	2.895480E+00
5.287580E+00	3.499520E+00	2.882670E+00
5.318500E+00	3.463560E+00	2.912280E+00
5.299120E+00	3.543360E+00	2.961760E+00
5.214370E+00	2.687610E+00	2.295670E+00
5.168690E+00	2.577190E+00	2.177020E+00
5.157940E+00	2.665110E+00	2.132320E+00
5.238300E+00	2.826450E+00	2.392960E+00
5.192660E+00	3.673970E+00	2.913170E+00
5.236180E+00	3.625870E+00	2.940920E+00
5.213660E+00	3.701230E+00	2.992080E+00
5.116280E+00	2.479120E+00	2.056160E+00
5.043730E+00	2.392330E+00	1.935340E+00
5.054080E+00	2.498330E+00	1.914370E+00
5.107530E+00	3.840260E+00	2.987410E+00
5.168900E+00	3.793220E+00	3.031580E+00
5.117850E+00	3.873870E+00	3.057700E+00
4.955800E+00	2.299590E+00	1.804230E+00
4.866860E+00	2.210230E+00	1.694010E+00
4.883360E+00	2.326590E+00	1.653260E+00
4.998590E+00	4.002570E+00	3.041790E+00
5.070770E+00	3.948190E+00	3.089480E+00
5.031270E+00	4.029310E+00	3.124630E+00
4.751970E+00	2.115600E+00	1.595170E+00
4.623630E+00	2.102540E+00	1.461290E+00
4.721690E+00	2.201190E+00	1.499990E+00
4.958470E+00	4.078430E+00	3.066790E+00
4.958850E+00	4.127330E+00	3.119560E+00
5.010470E+00	4.093980E+00	3.168580E+00
4.970980E+00	4.158260E+00	3.173800E+00
4.508660E+00	2.193560E+00	1.302010E+00
4.455530E+00	2.039410E+00	1.351180E+00
4.896680E+00	4.182240E+00	3.090110E+00
4.901470E+00	4.252700E+00	3.148880E+00
4.951010E+00	4.221920E+00	3.203610E+00
4.918390E+00	4.291480E+00	3.205590E+00
4.272850E+00	2.179530E+00	1.177120E+00
4.835080E+00	4.309640E+00	3.118040E+00
4.818110E+00	4.407100E+00	3.185540E+00
4.895490E+00	4.358350E+00	3.238070E+00
4.860080E+00	4.423050E+00	3.253780E+00
4.062580E+00	2.162260E+00	1.134580E+00
3.917140E+00	2.187250E+00	1.106260E+00
3.959800E+00	2.243570E+00	1.082270E+00
4.746900E+00	4.403970E+00	3.115690E+00
4.746180E+00	4.464950E+00	3.179740E+00
4.802010E+00	4.471120E+00	3.242700E+00
3.839410E+00	2.321330E+00	1.078570E+00
3.729870E+00	2.221170E+00	1.132490E+00
4.691000E+00	4.461790E+00	3.133550E+00
4.688420E+00	4.502020E+00	3.185220E+00
4.721770E+00	4.533300E+00	3.260860E+00
3.624500E+00	2.459960E+00	1.082100E+00
3.486550E+00	2.416010E+00	1.147040E+00
4.491790E+00	4.518710E+00	3.019170E+00
4.559670E+00	4.506090E+00	3.096070E+00
4.628020E+00	4.507200E+00	3.160860E+00
4.655850E+00	4.539490E+00	3.228860E+00
3.417090E+00	2.647760E+00	1.141110E+00
3.286910E+00	2.608580E+00	1.208510E+00
4.413470E+00	4.587020E+00	3.018930E+00
4.472510E+00	4.588420E+00	3.133080E+00
3.245060E+00	2.847100E+00	1.230000E+00
3.133750E+00	2.811020E+00	1.301930E+00
4.342130E+00	4.650300E+00	3.009530E+00
4.382110E+00	4.650150E+00	3.093910E+00
3.106710E+00	3.080880E+00	1.341390E+00
3.052740E+00	2.949540E+00	1.359510E+00
4.302470E+00	4.693900E+00	3.009150E+00
4.324980E+00	4.694510E+00	3.060410E+00
2.994420E+00	3.102510E+00	1.434130E+00
2.913350E+00	3.297170E+00	1.521670E+00
3.018330E+00	3.391050E+00	1.482440E+00
4.149360E+00	4.758410E+00	2.871680E+00
4.185180E+00	4.772260E+00	2.949990E+00
4.270330E+00	4.738250E+00	3.029330E+00
2.923730E+00	3.471930E+00	1.572980E+00
2.878860E+00	3.409650E+00	1.590370E+00
2.964720E+00	3.700250E+00	1.647060E+00
3.951220E+00	4.834590E+00	2.766990E+00
4.043270E+00	4.817250E+00	2.848580E+00
4.115180E+00	4.791760E+00	2.893950E+00
2.859050E+00	3.546340E+00	1.633980E+00
2.862160E+00	3.707310E+00	1.711920E+00
2.897820E+00	3.803290E+00	1.732810E+00
2.937330E+00	3.928050E+00	1.778740E+00
3.041150E+00	4.098260E+00	1.861430E+00
3.136390E+00	4.262950E+00	1.958040E+00
3.253830E+00	4.425280E+00	2.089840E+00
3.826880E+00	4.847930E+00	2.700120E+00
3.902100E+00	4.873190E+00	2.803330E+00
3.962030E+00	4.902140E+00	2.903750E+00
2.840440E+00	3.838690E+00	1.786550E+00
2.862830E+00	3.986360E+00	1.856160E+00
2.943690E+00	4.077920E+00	1.886050E+00
3.013230E+00	4.214990E+00	1.966240E+00
3.103700E+00	4.360730E+00	2.054670E+00
3.183380E+00	4.481480E+00	2.158290E+00
3.298670E+00	4.599150E+00	2.244940E+00
3.643240E+00	4.859310E+00	2.593450E+00
3.731630E+00	4.896770E+00	2.705250E+00
3.768390E+00	4.933180E+00	2.801220E+00
3.860250E+00	4.911870E+00	2.844930E+00
2.879850E+00	4.145980E+00	1.970870E+00
2.981570E+00	4.314460E+00	2.057600E+00
3.076970E+00	4.446840E+00	2.150800E+00
3.172770E+00	4.573070E+00	2.242870E+00
3.244160E+00	4.657400E+00	2.315260E+00
3.259930E+00	4.711880E+00	2.373600E+00
3.332220E+00	4.717480E+00	2.368660E+00
3.462090E+00	4.809700E+00	2.474690E+00
3.516740E+00	4.888340E+00	2.599830E+00
3.575250E+00	4.938410E+00	2.697420E+00
3.673580E+00	4.934460E+00	2.730550E+00
3.302570E+00	4.790350E+00	2.458830E+00
3.410810E+00	4.885780E+00	2.569020E+00
3.479650E+00	4.934400E+00	2.651370E+00
5.421750E+00	3.199120E+00	2.950830E+00
5.411930E+00	3.148800E+00	2.923670E+00
5.390650E+00	3.228220E+00	2.902980E+00
5.396640E+00	3.304050E+00	2.948400E+00
5.424690E+00	3.255430E+00	2.983340E+00
5.411340E+00	3.357680E+00	3.024020E+00
5.289560E+00	2.647410E+00	2.544290E+00
5.246710E+00	2.561280E+00	2.449560E+00
5.250900E+00	2.672110E+00	2.421640E+00
5.295300E+00	2.814000E+00	2.550380E+00
5.314640E+00	2.740770E+00	2.613970E+00
5.338670E+00	2.915810E+00	2.698080E+00
5.374020E+00	3.087180E+00	2.834780E+00
5.361130E+00	3.459710E+00	2.999030E+00
5.349840E+00	3.544370E+00	3.068720E+00
5.203420E+00	2.471270E+00	2.341510E+00
5.146930E+00	2.376200E+00	2.226150E+00
5.162200E+00	2.474990E+00	2.201680E+00
5.293880E+00	3.645760E+00	3.089360E+00
5.241950E+00	3.732820E+00	3.088320E+00
5.272420E+00	3.723670E+00	3.143530E+00
5.239990E+00	3.785570E+00	3.171800E+00
5.079560E+00	2.289470E+00	2.126140E+00
5.007370E+00	2.196470E+00	2.029460E+00
5.025800E+00	2.293760E+00	1.975430E+00
5.130780E+00	3.905920E+00	3.130710E+00
5.173480E+00	3.861850E+00	3.148860E+00
5.149620E+00	3.930630E+00	3.217090E+00
4.905410E+00	2.077540E+00	1.918550E+00
4.823430E+00	2.027620E+00	1.798250E+00
4.867500E+00	2.114240E+00	1.778670E+00
5.053230E+00	4.050550E+00	3.190340E+00
5.090270E+00	4.006300E+00	3.205480E+00
5.076380E+00	4.073180E+00	3.271210E+00
4.681410E+00	1.997170E+00	1.624520E+00
4.988690E+00	4.182370E+00	3.231520E+00
5.022340E+00	4.142100E+00	3.253900E+00
5.010100E+00	4.205170E+00	3.311230E+00
4.480910E+00	1.943220E+00	1.446320E+00
4.346490E+00	1.893300E+00	1.401760E+00
4.382720E+00	1.966880E+00	1.359050E+00
4.939400E+00	4.318540E+00	3.263840E+00
4.967350E+00	4.275760E+00	3.287510E+00
4.956010E+00	4.339600E+00	3.342810E+00
4.242210E+00	2.020200E+00	1.261880E+00
4.139290E+00	1.928520E+00	1.304110E+00
4.852580E+00	4.465420E+00	3.309390E+00
4.904970E+00	4.406350E+00	3.324500E+00
4.891590E+00	4.453480E+00	3.380320E+00
3.973840E+00	2.048000E+00	1.174860E+00
4.791690E+00	4.524670E+00	3.310100E+00
4.841210E+00	4.514800E+00	3.379990E+00
3.792330E+00	2.062060E+00	1.199810E+00
3.645380E+00	2.042970E+00	1.227950E+00
3.677780E+00	2.128260E+00	1.174800E+00
4.747810E+00	4.564540E+00	3.319620E+00
4.767380E+00	4.589670E+00	3.395140E+00
3.548050E+00	2.222230E+00	1.179540E+00
3.412140E+00	2.194130E+00	1.259240E+00
4.550550E+00	4.567080E+00	3.205530E+00
4.607600E+00	4.561100E+00	3.241340E+00
4.637050E+00	4.597970E+00	3.324140E+00
4.703030E+00	4.598200E+00	3.350220E+00
3.341210E+00	2.390950E+00	1.218650E+00
3.212100E+00	2.372190E+00	1.310630E+00
4.500030E+00	4.602310E+00	3.215760E+00
4.511610E+00	4.629900E+00	3.288570E+00
4.568780E+00	4.607070E+00	3.302890E+00
3.161840E+00	2.589130E+00	1.296680E+00
3.049180E+00	2.573120E+00	1.389320E+00
4.407010E+00	4.662310E+00	3.175790E+00
4.457540E+00	4.643990E+00	3.233970E+00
3.010590E+00	2.827970E+00	1.400180E+00
2.961810E+00	2.707990E+00	1.442960E+00
4.322270E+00	4.737770E+00	3.146760E+00
2.890860E+00	2.850620E+00	1.501020E+00
2.797230E+00	3.064150E+00	1.594910E+00
2.899070E+00	3.077710E+00	1.509520E+00
4.208800E+00	4.821470E+00	3.073760E+00
4.252380E+00	4.846670E+00	3.192320E+00
2.813490E+00	3.331500E+00	1.614480E+00
2.716680E+00	3.246170E+00	1.671800E+00
4.091810E+00	4.865130E+00	2.996950E+00
4.148500E+00	4.873140E+00	3.077420E+00
4.179670E+00	4.880230E+00	3.131330E+00
2.730380E+00	3.402960E+00	1.711060E+00
2.685590E+00	3.350090E+00	1.730520E+00
2.758040E+00	3.625520E+00	1.747040E+00
4.010560E+00	4.930450E+00	2.998640E+00
4.036510E+00	4.966540E+00	3.088200E+00
4.119100E+00	4.914630E+00	3.111810E+00
2.666720E+00	3.477600E+00	1.768810E+00
2.660120E+00	3.630750E+00	1.818840E+00
2.701910E+00	3.741330E+00	1.844810E+00
2.745580E+00	3.923010E+00	1.893620E+00
3.819430E+00	4.953300E+00	2.881550E+00
3.868740E+00	4.983740E+00	2.968340E+00
3.957510E+00	4.978920E+00	3.022190E+00
2.640890E+00	3.774140E+00	1.894530E+00
2.645800E+00	3.924790E+00	1.948940E+00
2.689560E+00	4.018700E+00	1.974460E+00
2.745640E+00	4.168620E+00	2.051660E+00
2.876520E+00	4.290050E+00	2.076330E+00
2.960510E+00	4.413290E+00	2.157300E+00
3.062960E+00	4.543350E+00	2.247860E+00
3.163030E+00	4.683240E+00	2.353530E+00
3.630440E+00	4.966190E+00	2.761530E+00
3.672050E+00	4.997730E+00	2.828360E+00
3.771110E+00	4.999560E+00	2.908340E+00
2.633820E+00	4.038540E+00	2.016410E+00
2.653800E+00	4.152510E+00	2.080290E+00
2.688190E+00	4.213920E+00	2.100740E+00
2.705780E+00	4.281660E+00	2.139150E+00
2.824360E+00	4.371270E+00	2.161750E+00
2.947440E+00	4.515650E+00	2.256580E+00
3.042970E+00	4.614790E+00	2.323720E+00
3.075500E+00	4.688150E+00	2.384480E+00
3.128520E+00	4.734160E+00	2.415190E+00
3.189290E+00	4.793530E+00	2.467900E+00
3.280960E+00	4.900380E+00	2.586770E+00
3.404260E+00	4.945210E+00	2.646510E+00
3.475760E+00	4.993190E+00	2.735100E+00
3.585240E+00	4.992270E+00	2.784350E+00
2.642740E+00	4.213970E+00	2.123570E+00
3.081810E+00	4.767570E+00	2.460950E+00
3.167310E+00	4.855510E+00	2.537310E+00
3.189770E+00	4.908880E+00	2.591480E+00
3.229130E+00	4.936510E+00	2.621610E+00
3.259640E+00	4.971500E+00	2.671390E+00
3.357030E+00	4.978500E+00	2.688120E+00
3.183520E+00	4.944000E+00	2.631750E+00
5.438960E+00	3.055850E+00	2.991110E+00
5.427990E+00	3.000410E+00	2.967760E+00
5.416010E+00	3.066220E+00	2.933170E+00
5.444760E+00	3.145320E+00	3.005570E+00
5.458610E+00	3.263280E+00	3.079400E+00
5.453130E+00	3.359220E+00	3.129460E+00
5.269730E+00	2.486940E+00	2.594010E+00
5.219130E+00	2.392310E+00	2.513310E+00
5.224470E+00	2.460370E+00	2.447790E+00
5.303920E+00	2.604540E+00	2.635970E+00
5.358880E+00	2.780700E+00	2.770550E+00
5.394300E+00	2.943730E+00	2.873920E+00
5.413910E+00	3.476270E+00	3.145630E+00
5.363530E+00	3.575100E+00	3.146220E+00
5.391710E+00	3.560350E+00	3.194740E+00
5.359270E+00	3.626980E+00	3.224070E+00
5.164140E+00	2.304550E+00	2.424230E+00
5.105450E+00	2.221950E+00	2.354020E+00
5.126480E+00	2.293640E+00	2.279870E+00
5.300750E+00	3.714790E+00	3.208860E+00
5.284800E+00	3.784830E+00	3.289630E+00
5.028450E+00	2.120690E+00	2.279970E+00
4.958170E+00	2.058050E+00	2.159070E+00
5.000230E+00	2.133270E+00	2.135660E+00
5.220620E+00	3.859570E+00	3.261440E+00
5.201220E+00	3.918840E+00	3.322520E+00
4.845490E+00	1.974660E+00	1.944360E+00
5.154590E+00	3.999520E+00	3.335230E+00
5.120990E+00	4.075490E+00	3.367770E+00
4.674960E+00	1.891530E+00	1.743830E+00
4.560770E+00	1.805350E+00	1.693450E+00
4.529500E+00	1.875030E+00	1.563590E+00
5.080480E+00	4.138420E+00	3.378680E+00
5.053560E+00	4.207430E+00	3.416020E+00
4.461000E+00	1.753350E+00	1.649560E+00
4.315800E+00	1.719750E+00	1.585990E+00
4.407820E+00	1.797760E+00	1.542860E+00
5.016430E+00	4.272340E+00	3.414530E+00
4.990270E+00	4.338100E+00	3.444540E+00
4.202350E+00	1.819260E+00	1.417190E+00
4.038760E+00	1.748990E+00	1.430440E+00
4.947520E+00	4.399750E+00	3.443940E+00
4.892100E+00	4.487540E+00	3.462850E+00
3.920640E+00	1.898040E+00	1.283620E+00
3.848720E+00	1.807040E+00	1.378470E+00
4.831870E+00	4.566780E+00	3.458180E+00
4.871170E+00	4.541340E+00	3.507640E+00
4.845540E+00	4.578340E+00	3.514510E+00
3.739240E+00	1.808080E+00	1.390500E+00
3.591390E+00	1.831510E+00	1.394540E+00
3.700840E+00	1.891680E+00	1.323610E+00
4.786900E+00	4.614200E+00	3.459050E+00
4.801440E+00	4.627980E+00	3.531720E+00
3.492390E+00	2.011110E+00	1.318570E+00
3.345990E+00	1.981080E+00	1.404540E+00
4.660740E+00	4.631240E+00	3.386170E+00
4.681510E+00	4.659300E+00	3.456650E+00
4.742900E+00	4.652480E+00	3.485440E+00
3.273580E+00	2.169810E+00	1.347470E+00
3.141940E+00	2.150490E+00	1.446480E+00
4.538550E+00	4.642430E+00	3.347870E+00
4.562770E+00	4.665980E+00	3.413890E+00
4.621830E+00	4.660770E+00	3.433950E+00
3.082980E+00	2.363010E+00	1.409310E+00
2.966850E+00	2.340710E+00	1.515560E+00
4.392650E+00	4.714710E+00	3.253420E+00
4.451090E+00	4.694710E+00	3.324690E+00
4.502570E+00	4.682420E+00	3.383730E+00
2.912160E+00	2.608010E+00	1.502150E+00
2.821340E+00	2.513300E+00	1.598040E+00
4.326910E+00	4.793280E+00	3.255950E+00
4.380960E+00	4.779740E+00	3.356990E+00
2.783160E+00	2.687440E+00	1.599590E+00
2.709050E+00	2.662070E+00	1.668180E+00
2.791670E+00	2.843000E+00	1.588520E+00
4.289020E+00	4.844700E+00	3.258800E+00
4.313590E+00	4.838620E+00	3.307900E+00
2.704150E+00	2.818690E+00	1.667310E+00
2.652120E+00	2.771320E+00	1.710360E+00
2.681360E+00	3.044160E+00	1.689180E+00
4.175280E+00	4.928590E+00	3.209510E+00
4.258440E+00	4.889480E+00	3.277160E+00
2.604020E+00	2.902560E+00	1.738930E+00
2.545710E+00	3.140400E+00	1.800550E+00
2.622180E+00	3.302290E+00	1.761000E+00
4.095420E+00	4.971450E+00	3.173220E+00
4.120490E+00	5.011490E+00	3.272060E+00
2.533620E+00	3.325120E+00	1.834060E+00
2.486370E+00	3.262280E+00	1.847650E+00
2.555060E+00	3.550600E+00	1.857060E+00
3.912520E+00	5.021230E+00	3.054720E+00
3.955830E+00	5.056050E+00	3.144780E+00
4.040770E+00	5.034660E+00	3.199770E+00
2.471340E+00	3.391640E+00	1.895820E+00
2.456050E+00	3.547410E+00	1.922360E+00
2.495320E+00	3.652440E+00	1.942020E+00
2.540620E+00	3.841780E+00	1.983040E+00
3.692050E+00	5.068780E+00	2.945510E+00
3.786160E+00	5.066920E+00	3.018330E+00
3.866410E+00	5.065480E+00	3.092300E+00
2.438660E+00	3.681850E+00	1.992510E+00
2.446880E+00	3.839180E+00	2.041640E+00
2.489840E+00	3.935210E+00	2.052390E+00
2.552240E+00	4.085460E+00	2.094940E+00
2.730040E+00	4.380580E+00	2.207100E+00
2.826230E+00	4.492460E+00	2.272150E+00
2.952980E+00	4.639500E+00	2.370570E+00
3.551190E+00	5.067700E+00	2.882480E+00
3.638020E+00	5.109520E+00	2.976700E+00
3.702460E+00	5.145320E+00	3.061370E+00
2.437280E+00	3.958210E+00	2.096220E+00
2.466870E+00	4.095780E+00	2.153240E+00
2.524250E+00	4.179030E+00	2.169640E+00
2.607900E+00	4.286510E+00	2.186980E+00
2.697920E+00	4.444690E+00	2.277490E+00
2.800150E+00	4.572680E+00	2.358580E+00
2.871320E+00	4.673620E+00	2.427270E+00
2.969240E+00	4.756670E+00	2.483280E+00
3.084530E+00	4.879500E+00	2.581470E+00
3.348550E+00	5.053700E+00	2.789170E+00
3.442170E+00	5.106550E+00	2.876520E+00
3.471500E+00	5.151330E+00	2.945550E+00
3.584650E+00	5.148860E+00	3.008140E+00
2.476010E+00	4.221060E+00	2.224600E+00
2.569200E+00	4.390150E+00	2.285370E+00
2.672640E+00	4.526770E+00	2.362520E+00
2.770270E+00	4.642210E+00	2.436620E+00
2.863430E+00	4.747330E+00	2.500790E+00
2.955490E+00	4.826060E+00	2.558360E+00
2.992410E+00	4.892230E+00	2.618280E+00
3.057730E+00	4.934220E+00	2.647810E+00
3.157350E+00	4.991900E+00	2.696210E+00
3.214900E+00	5.071020E+00	2.791990E+00
3.273370E+00	5.119050E+00	2.865910E+00
3.379730E+00	5.131330E+00	2.892240E+00
3.010270E+00	4.963470E+00	2.694560E+00
3.119540E+00	5.059070E+00	2.780000E+00
3.188260E+00	5.103030E+00	2.830190E+00
5.385610E+00	2.633280E+00	2.930470E+00
5.359630E+00	2.569870E+00	2.884850E+00
5.366790E+00	2.655920E+00	2.838920E+00
5.399110E+00	2.814150E+00	2.915980E+00
5.407890E+00	2.713710E+00	2.973830E+00
5.426460E+00	2.923240E+00	2.972240E+00
5.438270E+00	2.846060E+00	3.031180E+00
5.460210E+00	3.001660E+00	3.059360E+00
5.486260E+00	3.143220E+00	3.135390E+00
5.496640E+00	3.275250E+00	3.197530E+00
5.473000E+00	3.386260E+00	3.202920E+00
5.507730E+00	3.345670E+00	3.267450E+00
5.479360E+00	3.443630E+00	3.283490E+00
5.238600E+00	2.355430E+00	2.690790E+00
5.183040E+00	2.264500E+00	2.643090E+00
5.190940E+00	2.313790E+00	2.548570E+00
5.292470E+00	2.473940E+00	2.725660E+00
5.419890E+00	3.547740E+00	3.259380E+00
5.396540E+00	3.625140E+00	3.340180E+00
5.116510E+00	2.167760E+00	2.590030E+00
5.062000E+00	2.113240E+00	2.496630E+00
5.096840E+00	2.174170E+00	2.460420E+00
5.341390E+00	3.705370E+00	3.311130E+00
5.319120E+00	3.771590E+00	3.373490E+00
4.965830E+00	2.029580E+00	2.305950E+00
5.264850E+00	3.862780E+00	3.394850E+00
5.214460E+00	3.940170E+00	3.391060E+00
5.239370E+00	3.928790E+00	3.435980E+00
5.214810E+00	3.985750E+00	3.458750E+00
4.825050E+00	1.895300E+00	2.074770E+00
4.719420E+00	1.800870E+00	2.022820E+00
4.706680E+00	1.845460E+00	1.887860E+00
5.126750E+00	4.098400E+00	3.415860E+00
5.162650E+00	4.058440E+00	3.437430E+00
5.140990E+00	4.114500E+00	3.478870E+00
4.626770E+00	1.730940E+00	1.966430E+00
4.520070E+00	1.660330E+00	1.891370E+00
4.541500E+00	1.728620E+00	1.793050E+00
5.058820E+00	4.231510E+00	3.466220E+00
5.100750E+00	4.186740E+00	3.510880E+00
5.059880E+00	4.256000E+00	3.523150E+00
4.398640E+00	1.605370E+00	1.828150E+00
4.237800E+00	1.568080E+00	1.760900E+00
4.361380E+00	1.640650E+00	1.729360E+00
4.990050E+00	4.358060E+00	3.494480E+00
5.021270E+00	4.318130E+00	3.527540E+00
4.985970E+00	4.377440E+00	3.558230E+00
4.121520E+00	1.648380E+00	1.584540E+00
3.959540E+00	1.579290E+00	1.611330E+00
4.901010E+00	4.503350E+00	3.540640E+00
4.938310E+00	4.442170E+00	3.549040E+00
4.922030E+00	4.485850E+00	3.608320E+00
3.837450E+00	1.713000E+00	1.476790E+00
3.764590E+00	1.633660E+00	1.567790E+00
4.868950E+00	4.568170E+00	3.585500E+00
3.661970E+00	1.626520E+00	1.571190E+00
3.517360E+00	1.660760E+00	1.589260E+00
3.627440E+00	1.702560E+00	1.498980E+00
4.824300E+00	4.636960E+00	3.592050E+00
4.843250E+00	4.629640E+00	3.631410E+00
4.820340E+00	4.659700E+00	3.626800E+00
3.421290E+00	1.814850E+00	1.486120E+00
3.277410E+00	1.791990E+00	1.577030E+00
4.700080E+00	4.689350E+00	3.518900E+00
4.723480E+00	4.705100E+00	3.591020E+00
4.791210E+00	4.675430E+00	3.611780E+00
3.208180E+00	1.963270E+00	1.504780E+00
3.077630E+00	1.944570E+00	1.604630E+00
4.585460E+00	4.692580E+00	3.481650E+00
4.604630E+00	4.720260E+00	3.547880E+00
4.660170E+00	4.717720E+00	3.565140E+00
3.019860E+00	2.128400E+00	1.548500E+00
2.904410E+00	2.105430E+00	1.650380E+00
4.447390E+00	4.740410E+00	3.414750E+00
4.490310E+00	4.749030E+00	3.494270E+00
4.550540E+00	4.728310E+00	3.526820E+00
2.859330E+00	2.304850E+00	1.616610E+00
2.754760E+00	2.276810E+00	1.714580E+00
4.412840E+00	4.778980E+00	3.428540E+00
4.432110E+00	4.783490E+00	3.470440E+00
2.722890E+00	2.484330E+00	1.690720E+00
2.620330E+00	2.455940E+00	1.780920E+00
4.305400E+00	4.884720E+00	3.381140E+00
4.381960E+00	4.825980E+00	3.450920E+00
2.592250E+00	2.698140E+00	1.762180E+00
2.510300E+00	2.609610E+00	1.845280E+00
4.208240E+00	4.966940E+00	3.324340E+00
4.253160E+00	4.987180E+00	3.438200E+00
2.486100E+00	2.754260E+00	1.845740E+00
2.449990E+00	2.700600E+00	1.878550E+00
2.479240E+00	2.936090E+00	1.832760E+00
4.158220E+00	5.017920E+00	3.330770E+00
4.183570E+00	5.024790E+00	3.383120E+00
2.411480E+00	2.813250E+00	1.898270E+00
2.343340E+00	3.036810E+00	1.939860E+00
2.421850E+00	3.212720E+00	1.885090E+00
4.000790E+00	5.084790E+00	3.228730E+00
4.048650E+00	5.102230E+00	3.318620E+00
4.129460E+00	5.058320E+00	3.363090E+00
2.318980E+00	3.255940E+00	1.958900E+00
2.243590E+00	3.200550E+00	2.006610E+00
2.364910E+00	3.470460E+00	1.969950E+00
3.796380E+00	5.131220E+00	3.124070E+00
3.869530E+00	5.151080E+00	3.222190E+00
3.963120E+00	5.132390E+00	3.268360E+00
2.266050E+00	3.367940E+00	2.027810E+00
2.206320E+00	3.306570E+00	2.050930E+00
2.267600E+00	3.533220E+00	2.041610E+00
2.342170E+00	3.753950E+00	2.081800E+00
3.753470E+00	5.171790E+00	3.137480E+00
3.785050E+00	5.185980E+00	3.185540E+00
2.187910E+00	3.452390E+00	2.087830E+00
2.234920E+00	3.629460E+00	2.102220E+00
2.251960E+00	3.765730E+00	2.144180E+00
2.293590E+00	3.862900E+00	2.148520E+00
2.357730E+00	4.012990E+00	2.171770E+00
3.500030E+00	5.213560E+00	3.044410E+00
3.615990E+00	5.214130E+00	3.113320E+00
3.717290E+00	5.213520E+00	3.164330E+00
2.239270E+00	3.911660E+00	2.203780E+00
2.294930E+00	4.075330E+00	2.246760E+00
2.303890E+00	4.161260E+00	2.292500E+00
2.368480E+00	4.187010E+00	2.267760E+00
2.451030E+00	4.340530E+00	2.314560E+00
2.552290E+00	4.484100E+00	2.380120E+00
2.654570E+00	4.611970E+00	2.447140E+00
2.755340E+00	4.722130E+00	2.518130E+00
2.867030E+00	4.851850E+00	2.609780E+00
3.349930E+00	5.205160E+00	2.988090E+00
3.442930E+00	5.255980E+00	3.067740E+00
3.519020E+00	5.290040E+00	3.158810E+00
2.332560E+00	4.278300E+00	2.340910E+00
2.435800E+00	4.442550E+00	2.402160E+00
2.541790E+00	4.578400E+00	2.468780E+00
2.644520E+00	4.696560E+00	2.535420E+00
2.737990E+00	4.784350E+00	2.590280E+00
2.773400E+00	4.851640E+00	2.647160E+00
2.828560E+00	4.896070E+00	2.671460E+00
2.894460E+00	4.955800E+00	2.711130E+00
3.009970E+00	5.046860E+00	2.793080E+00
3.158640E+00	5.142180E+00	2.886880E+00
3.218370E+00	5.228390E+00	2.995700E+00
3.286820E+00	5.292110E+00	3.093640E+00
3.396960E+00	5.294630E+00	3.109840E+00
2.785620E+00	4.922550E+00	2.720440E+00
2.891080E+00	5.031100E+00	2.797890E+00
3.008590E+00	5.121920E+00	2.888130E+00
3.110440E+00	5.209260E+00	2.974260E+00
3.181570E+00	5.275920E+00	3.051430E+00
5.291850E+00	2.351420E+00	2.948350E+00
5.238930E+00	2.285710E+00	2.875270E+00
5.269830E+00	2.361580E+00	2.819350E+00
5.338120E+00	2.488140E+00	2.890210E+00
5.343350E+00	2.445110E+00	2.985420E+00
5.395600E+00	2.589480E+00	3.011420E+00
5.441060E+00	2.737760E+00	3.096060E+00
5.472880E+00	2.873990E+00	3.153340E+00
5.504570E+00	3.007220E+00	3.204520E+00
5.530390E+00	3.134740E+00	3.257450E+00
5.541240E+00	3.247880E+00	3.309620E+00
5.528750E+00	3.348060E+00	3.355610E+00
5.509710E+00	3.443180E+00	3.407730E+00
5.190760E+00	2.216300E+00	2.864360E+00
5.140890E+00	2.162620E+00	2.772140E+00
5.173360E+00	2.218650E+00	2.741560E+00
5.456160E+00	3.537540E+00	3.368620E+00
5.428920E+00	3.617760E+00	3.448420E+00
5.059080E+00	2.093600E+00	2.629780E+00
5.368890E+00	3.709230E+00	3.421590E+00
5.327710E+00	3.788940E+00	3.443140E+00
5.364280E+00	3.757740E+00	3.498510E+00
5.323960E+00	3.836730E+00	3.521270E+00
4.934300E+00	1.965380E+00	2.428610E+00
4.840660E+00	1.853580E+00	2.360020E+00
4.840630E+00	1.873130E+00	2.219030E+00
5.265600E+00	3.919720E+00	3.494080E+00
5.255010E+00	3.977390E+00	3.545300E+00
4.765560E+00	1.778470E+00	2.307930E+00
4.666040E+00	1.695970E+00	2.230560E+00
4.695590E+00	1.746690E+00	2.131690E+00
5.214410E+00	4.061840E+00	3.563620E+00
5.161540E+00	4.132610E+00	3.562050E+00
5.193300E+00	4.122030E+00	3.614960E+00
5.157910E+00	4.172450E+00	3.636880E+00
4.554190E+00	1.606690E+00	2.135540E+00
4.440710E+00	1.537080E+00	2.064090E+00
4.478940E+00	1.592050E+00	1.969310E+00
5.059340E+00	4.286480E+00	3.598440E+00
5.098440E+00	4.236850E+00	3.612230E+00
5.081790E+00	4.282480E+00	3.668940E+00
4.312560E+00	1.488390E+00	2.012370E+00
4.141710E+00	1.449380E+00	1.939460E+00
4.277410E+00	1.510830E+00	1.910770E+00
5.033700E+00	4.336240E+00	3.648280E+00
4.041970E+00	1.497950E+00	1.757380E+00
3.921770E+00	1.456950E+00	1.806580E+00
4.978050E+00	4.419900E+00	3.674710E+00
4.927970E+00	4.513860E+00	3.690940E+00
3.772180E+00	1.465810E+00	1.795040E+00
3.634700E+00	1.445300E+00	1.817630E+00
3.674220E+00	1.491660E+00	1.738510E+00
3.758270E+00	1.543050E+00	1.675540E+00
4.879780E+00	4.594050E+00	3.679940E+00
4.923780E+00	4.560310E+00	3.752320E+00
4.886100E+00	4.617900E+00	3.743680E+00
3.553260E+00	1.545010E+00	1.703220E+00
3.405310E+00	1.525180E+00	1.780520E+00
4.825430E+00	4.672450E+00	3.695480E+00
3.341860E+00	1.644550E+00	1.669380E+00
3.201910E+00	1.633140E+00	1.768550E+00
4.761810E+00	4.718600E+00	3.665620E+00
4.765860E+00	4.750790E+00	3.752130E+00
3.138900E+00	1.779310E+00	1.678400E+00
3.012320E+00	1.763760E+00	1.780290E+00
4.624750E+00	4.748430E+00	3.611850E+00
4.649010E+00	4.769100E+00	3.678070E+00
4.710090E+00	4.761030E+00	3.703610E+00
2.956530E+00	1.926460E+00	1.705980E+00
2.840930E+00	1.907020E+00	1.809150E+00
4.517130E+00	4.768290E+00	3.568560E+00
4.540590E+00	4.790110E+00	3.638440E+00
4.594050E+00	4.777090E+00	3.660060E+00
2.794000E+00	2.082690E+00	1.751180E+00
2.689870E+00	2.064900E+00	1.859480E+00
4.418450E+00	4.838800E+00	3.541310E+00
4.480660E+00	4.814460E+00	3.603980E+00
2.652090E+00	2.252790E+00	1.813900E+00
2.552880E+00	2.229060E+00	1.910750E+00
4.334880E+00	4.915430E+00	3.497560E+00
4.371860E+00	4.928470E+00	3.606700E+00
2.523830E+00	2.423530E+00	1.869170E+00
2.436060E+00	2.397170E+00	1.955500E+00
4.292930E+00	4.979090E+00	3.501100E+00
4.316010E+00	4.977550E+00	3.552830E+00
2.411320E+00	2.616860E+00	1.926690E+00
2.370530E+00	2.514640E+00	1.986920E+00
4.178480E+00	5.082800E+00	3.477940E+00
4.267020E+00	5.027880E+00	3.526300E+00
2.310750E+00	2.632170E+00	2.008700E+00
2.229170E+00	2.809670E+00	2.050190E+00
2.319020E+00	2.823540E+00	1.972200E+00
4.104080E+00	5.108180E+00	3.411940E+00
4.112930E+00	5.135360E+00	3.469630E+00
2.232800E+00	3.012460E+00	2.022010E+00
2.139070E+00	2.978870E+00	2.090530E+00
3.922710E+00	5.177530E+00	3.310350E+00
3.978660E+00	5.198070E+00	3.396850E+00
4.065260E+00	5.160080E+00	3.438910E+00
2.140890E+00	3.218920E+00	2.079380E+00
2.061480E+00	3.119530E+00	2.145500E+00
3.776880E+00	5.247700E+00	3.264380E+00
3.877350E+00	5.226300E+00	3.345750E+00
2.052010E+00	3.254100E+00	2.146460E+00
2.014750E+00	3.200810E+00	2.170630E+00
2.081850E+00	3.427590E+00	2.160540E+00
2.153900E+00	3.669460E+00	2.174740E+00
3.651190E+00	5.281320E+00	3.223610E+00
3.713020E+00	5.329400E+00	3.338390E+00
2.006770E+00	3.308020E+00	2.199910E+00
2.004830E+00	3.470170E+00	2.217940E+00
2.051140E+00	3.583710E+00	2.205440E+00
2.076410E+00	3.721460E+00	2.246420E+00
2.137850E+00	3.876130E+00	2.256890E+00
2.219890E+00	4.092630E+00	2.308680E+00
3.581110E+00	5.316000E+00	3.234970E+00
3.618610E+00	5.336040E+00	3.291650E+00
1.989580E+00	3.622800E+00	2.271610E+00
2.047660E+00	3.840600E+00	2.305250E+00
2.112100E+00	3.985800E+00	2.320780E+00
2.138350E+00	4.094130E+00	2.361310E+00
2.187130E+00	4.165080E+00	2.371720E+00
2.239530E+00	4.258500E+00	2.389450E+00
2.326600E+00	4.405570E+00	2.428780E+00
2.428920E+00	4.545320E+00	2.489210E+00
2.533010E+00	4.668780E+00	2.555340E+00
2.648860E+00	4.804430E+00	2.642970E+00
3.354670E+00	5.329910E+00	3.157140E+00
3.425050E+00	5.369630E+00	3.232660E+00
3.541000E+00	5.354640E+00	3.269280E+00
2.141500E+00	4.204920E+00	2.420300E+00
2.224610E+00	4.367640E+00	2.461700E+00
2.320280E+00	4.508670E+00	2.514030E+00
2.422280E+00	4.636890E+00	2.576230E+00
2.516400E+00	4.732420E+00	2.625830E+00
2.555220E+00	4.801780E+00	2.680230E+00
2.614270E+00	4.848450E+00	2.704820E+00
2.680130E+00	4.907730E+00	2.744960E+00
2.783900E+00	5.006190E+00	2.815710E+00
2.891790E+00	5.105520E+00	2.893500E+00
2.999910E+00	5.192500E+00	2.979640E+00
3.094630E+00	5.271290E+00	3.060180E+00
3.189140E+00	5.344780E+00	3.160950E+00
3.307670E+00	5.360900E+00	3.203770E+00
2.569610E+00	4.872650E+00	2.752350E+00
2.677760E+00	4.981940E+00	2.832280E+00
2.786760E+00	5.082130E+00	2.910940E+00
2.896300E+00	5.177790E+00	2.990660E+00
2.997670E+00	5.257300E+00	3.069720E+00
3.078080E+00	5.316870E+00	3.138030E+00
5.257220E+00	2.287580E+00	2.992910E+00
5.330700E+00	2.383820E+00	3.056840E+00
5.392300E+00	2.504110E+00	3.165590E+00
5.435850E+00	2.646760E+00	3.167180E+00
5.473650E+00	2.759670E+00	3.228130E+00
5.511440E+00	2.881820E+00	3.277360E+00
5.542650E+00	3.003100E+00	3.328940E+00
5.561440E+00	3.124540E+00	3.374740E+00
5.566750E+00	3.238550E+00	3.416260E+00
5.555400E+00	3.341690E+00	3.460440E+00
5.542300E+00	3.434290E+00	3.513030E+00
5.133120E+00	2.148570E+00	2.866240E+00
5.196550E+00	2.214830E+00	2.943160E+00
5.488480E+00	3.528860E+00	3.476180E+00
5.465570E+00	3.604760E+00	3.549460E+00
5.028660E+00	2.046840E+00	2.800060E+00
4.931340E+00	1.948200E+00	2.716430E+00
4.940760E+00	1.960200E+00	2.580210E+00
5.411510E+00	3.688820E+00	3.524210E+00
5.387880E+00	3.763220E+00	3.579500E+00
5.362360E+00	3.839070E+00	3.631160E+00
4.872090E+00	1.879090E+00	2.712000E+00
4.767930E+00	1.761550E+00	2.573520E+00
4.814180E+00	1.811420E+00	2.475900E+00
5.306040E+00	3.921220E+00	3.599010E+00
5.273880E+00	3.995150E+00	3.608200E+00
5.311880E+00	3.974050E+00	3.666240E+00
5.279770E+00	4.036680E+00	3.668080E+00
4.677640E+00	1.677500E+00	2.482800E+00
4.573970E+00	1.584750E+00	2.390120E+00
4.623050E+00	1.640100E+00	2.314500E+00
5.234680E+00	4.114140E+00	3.695240E+00
5.190520E+00	4.180460E+00	3.727770E+00
4.466830E+00	1.503960E+00	2.312990E+00
4.353540E+00	1.447730E+00	2.266790E+00
4.393860E+00	1.490230E+00	2.160690E+00
5.135660E+00	4.236990E+00	3.719480E+00
5.082250E+00	4.309710E+00	3.755310E+00
4.218600E+00	1.397990E+00	2.216570E+00
4.045580E+00	1.346530E+00	2.139070E+00
4.175720E+00	1.410130E+00	2.100960E+00
5.033630E+00	4.362480E+00	3.737680E+00
5.055490E+00	4.350560E+00	3.794630E+00
5.025050E+00	4.395390E+00	3.810240E+00
3.902660E+00	1.398360E+00	1.939950E+00
3.832720E+00	1.351840E+00	2.055390E+00
4.948890E+00	4.515080E+00	3.763290E+00
4.975250E+00	4.467800E+00	3.780220E+00
4.965570E+00	4.527210E+00	3.837900E+00
3.721700E+00	1.330600E+00	2.049360E+00
3.577170E+00	1.337100E+00	2.047350E+00
3.685170E+00	1.367730E+00	1.957980E+00
4.870250E+00	4.662750E+00	3.794720E+00
4.922930E+00	4.599770E+00	3.817120E+00
4.910620E+00	4.648620E+00	3.868840E+00
3.479730E+00	1.427750E+00	1.909830E+00
3.337130E+00	1.397630E+00	1.995400E+00
4.818500E+00	4.723560E+00	3.788430E+00
4.858620E+00	4.720490E+00	3.879770E+00
3.266140E+00	1.506110E+00	1.874020E+00
3.132510E+00	1.489130E+00	1.974870E+00
4.788170E+00	4.760650E+00	3.797450E+00
4.803980E+00	4.761670E+00	3.840760E+00
3.070860E+00	1.616120E+00	1.869870E+00
2.948680E+00	1.598930E+00	1.972430E+00
4.672750E+00	4.791480E+00	3.742580E+00
4.700200E+00	4.805660E+00	3.811780E+00
4.763620E+00	4.787430E+00	3.832600E+00
2.893060E+00	1.746580E+00	1.884810E+00
2.780800E+00	1.724870E+00	1.988420E+00
4.564470E+00	4.809470E+00	3.706910E+00
4.589410E+00	4.828000E+00	3.770160E+00
4.641650E+00	4.815250E+00	3.783770E+00
2.732620E+00	1.887670E+00	1.916500E+00
2.627120E+00	1.865290E+00	2.019710E+00
4.430810E+00	4.879010E+00	3.643610E+00
4.477740E+00	4.879690E+00	3.721880E+00
4.536250E+00	4.848030E+00	3.750860E+00
2.586720E+00	2.043360E+00	1.960840E+00
2.489640E+00	2.020520E+00	2.058440E+00
4.403850E+00	4.919900E+00	3.663690E+00
4.423650E+00	4.922210E+00	3.703880E+00
2.457400E+00	2.211450E+00	2.004880E+00
2.367560E+00	2.186980E+00	2.093850E+00
4.309870E+00	5.035290E+00	3.636220E+00
4.382620E+00	4.965510E+00	3.690530E+00
2.334050E+00	2.408210E+00	2.047750E+00
2.297270E+00	2.302550E+00	2.117510E+00
4.243570E+00	5.078210E+00	3.569110E+00
4.253010E+00	5.096640E+00	3.619760E+00
2.231300E+00	2.418300E+00	2.134360E+00
2.144290E+00	2.590110E+00	2.159400E+00
2.230760E+00	2.608020E+00	2.084880E+00
4.112080E+00	5.187540E+00	3.554180E+00
4.203710E+00	5.127870E+00	3.593130E+00
2.144170E+00	2.780300E+00	2.121860E+00
2.061800E+00	2.749930E+00	2.192790E+00
4.042340E+00	5.212240E+00	3.491550E+00
4.050860E+00	5.240270E+00	3.548560E+00
2.053710E+00	2.939720E+00	2.159200E+00
1.978940E+00	2.904030E+00	2.229950E+00
3.808470E+00	5.297400E+00	3.378890E+00
3.899500E+00	5.293150E+00	3.475380E+00
4.000870E+00	5.260150E+00	3.519520E+00
1.979570E+00	3.124050E+00	2.213190E+00
1.933690E+00	3.013320E+00	2.258720E+00
3.767820E+00	5.335640E+00	3.398250E+00
3.806540E+00	5.336960E+00	3.442590E+00
1.898430E+00	3.142060E+00	2.278290E+00
1.871360E+00	3.271660E+00	2.303560E+00
1.936980E+00	3.370800E+00	2.274040E+00
3.607900E+00	5.391930E+00	3.391480E+00
3.738070E+00	5.368780E+00	3.430900E+00
1.861580E+00	3.405200E+00	2.336300E+00
1.842070E+00	3.539940E+00	2.349930E+00
1.896670E+00	3.575210E+00	2.319970E+00
1.957190E+00	3.781530E+00	2.352340E+00
2.027970E+00	4.010700E+00	2.388530E+00
3.505080E+00	5.399630E+00	3.322990E+00
3.515240E+00	5.424610E+00	3.379220E+00
1.860520E+00	3.693410E+00	2.396620E+00
1.919360E+00	3.888360E+00	2.408750E+00
1.938500E+00	4.003910E+00	2.441990E+00
1.986260E+00	4.078320E+00	2.448870E+00
2.041040E+00	4.173210E+00	2.466750E+00
2.121550E+00	4.327530E+00	2.495250E+00
2.214180E+00	4.468720E+00	2.543800E+00
2.312710E+00	4.602900E+00	2.597590E+00
2.425060E+00	4.745870E+00	2.676270E+00
3.256360E+00	5.392760E+00	3.244030E+00
3.321170E+00	5.426160E+00	3.327230E+00
3.447430E+00	5.431090E+00	3.355130E+00
1.938100E+00	4.112810E+00	2.497690E+00
2.020250E+00	4.281990E+00	2.534940E+00
2.106680E+00	4.427570E+00	2.575750E+00
2.205510E+00	4.564140E+00	2.626240E+00
2.296150E+00	4.667160E+00	2.663950E+00
2.331520E+00	4.738470E+00	2.713000E+00
2.387610E+00	4.788290E+00	2.734480E+00
2.457850E+00	4.852340E+00	2.776940E+00
2.568730E+00	4.958760E+00	2.848880E+00
2.681250E+00	5.060920E+00	2.926830E+00
2.795960E+00	5.156010E+00	3.010740E+00
2.906030E+00	5.247400E+00	3.087800E+00
3.003390E+00	5.314400E+00	3.160150E+00
3.088090E+00	5.373970E+00	3.229290E+00
3.196690E+00	5.415400E+00	3.277510E+00
2.340900E+00	4.813400E+00	2.782460E+00
2.454720E+00	4.934320E+00	2.870890E+00
2.573100E+00	5.043930E+00	2.944660E+00
2.692560E+00	5.136900E+00	3.025910E+00
2.808930E+00	5.230190E+00	3.112050E+00
2.926680E+00	5.316100E+00	3.186650E+00
3.006770E+00	5.355620E+00	3.224210E+00
5.408790E+00	2.462500E+00	3.315700E+00
5.384530E+00	2.419590E+00	3.300370E+00
5.392620E+00	2.450780E+00	3.256660E+00
5.424830E+00	2.515050E+00	3.310690E+00
5.233250E+00	2.247280E+00	3.197210E+00
5.167420E+00	2.178510E+00	3.131890E+00
5.204900E+00	2.219500E+00	3.050690E+00
5.319250E+00	2.354050E+00	3.193450E+00
5.466180E+00	2.644430E+00	3.319690E+00
5.501750E+00	2.782250E+00	3.335610E+00
5.534610E+00	2.880690E+00	3.394340E+00
5.569740E+00	2.998600E+00	3.448460E+00
5.591630E+00	3.120960E+00	3.485260E+00
5.596900E+00	3.233840E+00	3.517950E+00
5.582780E+00	3.334630E+00	3.562890E+00
5.565440E+00	3.428370E+00	3.616390E+00
5.112160E+00	2.125100E+00	3.150780E+00
5.060560E+00	2.071580E+00	3.068980E+00
5.100920E+00	2.110960E+00	3.004440E+00
5.520620E+00	3.518770E+00	3.574700E+00
5.493750E+00	3.587660E+00	3.628380E+00
4.970680E+00	1.989130E+00	2.938330E+00
5.449670E+00	3.682250E+00	3.644420E+00
5.407380E+00	3.775680E+00	3.660330E+00
5.397950E+00	3.826600E+00	3.703180E+00
4.773340E+00	1.752400E+00	2.765690E+00
4.693230E+00	1.668810E+00	2.724620E+00
4.705370E+00	1.695830E+00	2.613160E+00
4.838700E+00	1.829600E+00	2.787040E+00
5.366260E+00	3.908780E+00	3.720380E+00
5.334560E+00	4.001300E+00	3.737850E+00
5.301460E+00	4.060820E+00	3.740940E+00
5.342460E+00	4.040040E+00	3.796480E+00
5.299100E+00	4.099260E+00	3.811670E+00
4.494760E+00	1.485590E+00	2.620010E+00
4.381860E+00	1.418200E+00	2.562640E+00
4.463150E+00	1.469860E+00	2.528500E+00
4.527440E+00	1.529990E+00	2.474720E+00
4.575500E+00	1.554660E+00	2.662440E+00
5.185270E+00	4.208140E+00	3.787190E+00
5.232700E+00	4.160900E+00	3.793870E+00
5.210400E+00	4.200560E+00	3.850180E+00
4.296120E+00	1.405160E+00	2.367100E+00
4.214290E+00	1.357970E+00	2.440440E+00
5.152150E+00	4.256300E+00	3.836740E+00
4.107610E+00	1.315350E+00	2.405710E+00
3.957100E+00	1.278800E+00	2.366150E+00
4.073790E+00	1.318840E+00	2.297090E+00
5.090040E+00	4.334180E+00	3.872460E+00
5.050480E+00	4.393040E+00	3.899510E+00
3.819690E+00	1.311030E+00	2.177340E+00
3.749130E+00	1.260870E+00	2.273840E+00
5.019610E+00	4.453150E+00	3.903420E+00
5.003690E+00	4.522670E+00	3.931260E+00
3.646300E+00	1.243150E+00	2.272140E+00
3.502960E+00	1.248710E+00	2.277160E+00
3.612260E+00	1.276340E+00	2.184760E+00
4.972890E+00	4.592340E+00	3.928170E+00
4.930320E+00	4.683100E+00	3.945130E+00
3.408020E+00	1.313570E+00	2.128530E+00
3.271180E+00	1.289360E+00	2.218740E+00
4.896000E+00	4.733300E+00	3.939790E+00
4.917770E+00	4.733710E+00	3.977210E+00
4.898420E+00	4.755960E+00	3.973600E+00
3.199120E+00	1.382330E+00	2.093650E+00
3.070870E+00	1.357260E+00	2.187740E+00
4.793680E+00	4.802910E+00	3.930800E+00
4.866160E+00	4.768000E+00	3.957280E+00
3.007900E+00	1.470690E+00	2.075600E+00
2.892140E+00	1.449180E+00	2.177440E+00
4.736440E+00	4.821260E+00	3.887250E+00
4.739130E+00	4.839480E+00	3.941380E+00
2.833440E+00	1.577900E+00	2.075440E+00
2.727170E+00	1.555690E+00	2.180210E+00
4.614780E+00	4.842040E+00	3.826660E+00
4.642110E+00	4.848660E+00	3.870430E+00
4.692400E+00	4.854240E+00	3.933150E+00
2.675000E+00	1.703560E+00	2.093510E+00
2.572810E+00	1.675490E+00	2.194060E+00
4.509230E+00	4.891540E+00	3.792520E+00
4.540130E+00	4.903690E+00	3.860740E+00
4.596050E+00	4.872170E+00	3.876970E+00
2.526880E+00	1.839900E+00	2.119400E+00
2.432170E+00	1.813490E+00	2.219950E+00
4.417420E+00	4.987260E+00	3.783980E+00
4.482300E+00	4.940470E+00	3.829200E+00
2.392730E+00	1.999910E+00	2.154360E+00
2.301670E+00	1.968020E+00	2.252650E+00
4.362780E+00	5.022360E+00	3.728040E+00
4.369860E+00	5.045780E+00	3.772620E+00
2.257430E+00	2.200690E+00	2.189380E+00
2.191160E+00	2.106270E+00	2.287870E+00
4.254220E+00	5.136570E+00	3.681480E+00
4.327030E+00	5.086500E+00	3.739710E+00
2.160070E+00	2.238580E+00	2.260590E+00
2.131570E+00	2.188930E+00	2.306270E+00
2.132870E+00	2.401070E+00	2.219810E+00
4.181170E+00	5.185580E+00	3.651620E+00
4.208070E+00	5.230350E+00	3.745370E+00
2.083470E+00	2.291900E+00	2.306800E+00
2.010890E+00	2.497020E+00	2.305900E+00
2.066900E+00	2.587980E+00	2.226480E+00
4.044070E+00	5.295460E+00	3.624940E+00
4.130110E+00	5.255670E+00	3.678820E+00
1.986140E+00	2.716020E+00	2.267490E+00
1.913270E+00	2.678680E+00	2.343020E+00
3.972240E+00	5.307220E+00	3.569060E+00
3.979630E+00	5.330920E+00	3.620340E+00
1.894610E+00	2.911730E+00	2.304290E+00
1.862630E+00	2.791670E+00	2.365790E+00
3.812010E+00	5.381010E+00	3.522600E+00
3.917740E+00	5.349250E+00	3.589650E+00
1.816520E+00	2.923480E+00	2.374120E+00
1.788230E+00	3.062780E+00	2.395120E+00
1.825510E+00	3.171790E+00	2.340170E+00
3.707760E+00	5.413170E+00	3.491190E+00
3.744020E+00	5.448570E+00	3.590670E+00
1.757380E+00	3.210350E+00	2.403870E+00
1.750230E+00	3.358840E+00	2.439430E+00
1.794730E+00	3.452480E+00	2.390770E+00
3.510140E+00	5.463640E+00	3.448540E+00
3.625880E+00	5.453230E+00	3.520880E+00
1.726240E+00	3.493050E+00	2.450120E+00
1.722670E+00	3.617200E+00	2.480440E+00
1.777750E+00	3.658340E+00	2.450850E+00
1.832420E+00	3.907080E+00	2.475100E+00
3.407390E+00	5.470280E+00	3.424170E+00
3.432810E+00	5.516810E+00	3.524240E+00
1.735210E+00	3.749450E+00	2.508850E+00
1.748910E+00	3.901180E+00	2.533410E+00
1.787800E+00	3.982170E+00	2.532790E+00
1.836930E+00	4.079410E+00	2.544220E+00
1.918400E+00	4.236200E+00	2.574210E+00
1.998450E+00	4.380940E+00	2.605720E+00
2.086230E+00	4.526410E+00	2.658260E+00
2.212200E+00	4.677370E+00	2.715320E+00
3.117720E+00	5.426720E+00	3.316760E+00
3.191370E+00	5.467530E+00	3.382070E+00
3.315630E+00	5.491680E+00	3.457270E+00
1.742570E+00	4.018000E+00	2.581660E+00
1.817390E+00	4.189750E+00	2.613970E+00
1.895940E+00	4.342550E+00	2.641210E+00
1.976710E+00	4.452630E+00	2.668200E+00
2.012740E+00	4.540740E+00	2.708180E+00
2.091010E+00	4.616500E+00	2.720440E+00
2.129770E+00	4.694940E+00	2.764130E+00
2.220680E+00	4.784210E+00	2.804180E+00
2.323600E+00	4.906080E+00	2.881170E+00
2.453920E+00	5.040670E+00	2.981790E+00
2.596600E+00	5.121530E+00	3.036900E+00
2.698390E+00	5.207620E+00	3.123370E+00
2.826920E+00	5.311930E+00	3.225360E+00
2.999200E+00	5.397100E+00	3.304270E+00
2.877460E+00	5.392980E+00	3.337370E+00
3.097450E+00	5.446420E+00	3.365400E+00
2.016410E+00	4.631230E+00	2.767420E+00
2.111850E+00	4.761510E+00	2.823490E+00
2.206890E+00	4.849760E+00	2.868740E+00
2.252010E+00	4.923320E+00	2.922010E+00
2.332380E+00	4.984430E+00	2.953020E+00
2.364850E+00	5.042640E+00	3.002730E+00
2.423350E+00	5.106710E+00	3.069340E+00
2.565650E+00	5.173560E+00	3.119480E+00
2.693780E+00	5.270760E+00	3.213370E+00
2.772530E+00	5.337870E+00	3.290670E+00
2.268470E+00	5.003310E+00	2.992960E+00
2.346020E+00	5.066730E+00	3.036950E+00
5.364160E+00	2.390620E+00	3.419820E+00
5.334940E+00	2.351720E+00	3.397210E+00
5.355550E+00	2.375050E+00	3.341560E+00
5.405700E+00	2.463560E+00	3.400440E+00
5.445920E+00	2.563470E+00	3.402990E+00
5.444610E+00	2.546740E+00	3.486140E+00
5.484180E+00	2.643600E+00	3.489270E+00
5.183740E+00	2.196570E+00	3.253360E+00
5.278990E+00	2.295700E+00	3.348330E+00
5.513530E+00	2.761550E+00	3.440040E+00
5.562030E+00	2.875940E+00	3.510550E+00
5.603010E+00	3.007060E+00	3.585700E+00
5.613870E+00	3.141420E+00	3.580200E+00
5.615670E+00	3.233840E+00	3.620130E+00
5.601410E+00	3.331560E+00	3.663650E+00
5.592840E+00	3.419960E+00	3.718400E+00
5.039490E+00	2.057080E+00	3.169390E+00
5.120400E+00	2.135230E+00	3.271770E+00
5.541920E+00	3.521230E+00	3.679540E+00
5.502320E+00	3.606130E+00	3.694780E+00
5.539270E+00	3.574750E+00	3.750620E+00
5.506860E+00	3.660870E+00	3.769780E+00
4.800280E+00	1.742960E+00	3.055130E+00
4.737660E+00	1.673490E+00	3.005790E+00
4.782470E+00	1.734950E+00	2.980310E+00
4.812740E+00	1.790490E+00	2.906940E+00
4.848640E+00	1.811370E+00	3.072010E+00
4.893160E+00	1.897590E+00	2.941430E+00
4.931140E+00	1.931790E+00	3.084310E+00
5.448870E+00	3.765640E+00	3.741870E+00
5.418410E+00	3.840770E+00	3.759620E+00
5.457820E+00	3.815450E+00	3.811300E+00
5.427940E+00	3.881620E+00	3.819730E+00
4.638270E+00	1.585440E+00	2.914090E+00
4.530930E+00	1.492390E+00	2.871030E+00
4.538560E+00	1.509520E+00	2.741110E+00
4.692460E+00	1.648250E+00	2.854720E+00
5.394310E+00	3.974710E+00	3.839710E+00
5.358660E+00	4.052010E+00	3.858200E+00
5.334890E+00	4.099250E+00	3.912290E+00
4.433900E+00	1.420950E+00	2.824030E+00
4.307430E+00	1.362060E+00	2.783350E+00
4.404100E+00	1.414920E+00	2.715490E+00
5.266150E+00	4.156170E+00	3.882760E+00
5.215390E+00	4.223160E+00	3.940170E+00
4.190840E+00	1.332970E+00	2.556200E+00
4.122920E+00	1.293420E+00	2.656340E+00
5.154860E+00	4.281030E+00	3.921160E+00
5.179600E+00	4.271990E+00	3.968200E+00
5.146080E+00	4.317540E+00	3.986460E+00
4.006010E+00	1.248240E+00	2.648560E+00
3.870700E+00	1.232220E+00	2.576640E+00
3.984460E+00	1.255950E+00	2.522470E+00
5.053200E+00	4.412510E+00	3.941690E+00
5.087110E+00	4.377410E+00	3.963930E+00
5.069500E+00	4.427790E+00	3.997380E+00
3.740730E+00	1.227710E+00	2.401840E+00
3.705510E+00	1.179530E+00	2.555280E+00
5.014520E+00	4.546940E+00	3.974670E+00
5.051300E+00	4.500750E+00	4.019650E+00
5.029840E+00	4.574450E+00	4.028850E+00
3.562880E+00	1.172250E+00	2.520410E+00
3.420110E+00	1.157250E+00	2.506800E+00
3.543190E+00	1.198980E+00	2.430150E+00
4.947340E+00	4.712790E+00	4.012640E+00
5.000630E+00	4.650890E+00	4.044900E+00
4.972210E+00	4.721230E+00	4.075510E+00
3.342250E+00	1.215930E+00	2.356240E+00
3.210170E+00	1.191490E+00	2.449660E+00
4.903310E+00	4.778270E+00	4.050140E+00
3.139040E+00	1.265640E+00	2.312600E+00
3.021200E+00	1.242970E+00	2.413100E+00
4.842260E+00	4.805690E+00	4.002080E+00
4.844770E+00	4.822890E+00	4.054040E+00
2.955060E+00	1.336200E+00	2.288510E+00
2.847250E+00	1.312950E+00	2.395080E+00
4.737880E+00	4.867350E+00	4.023190E+00
4.804130E+00	4.841200E+00	4.038980E+00
2.785800E+00	1.425060E+00	2.281870E+00
2.684810E+00	1.404170E+00	2.391430E+00
4.625120E+00	4.902230E+00	3.983470E+00
4.678710E+00	4.889800E+00	4.015050E+00
2.626460E+00	1.532010E+00	2.285470E+00
2.529080E+00	1.507280E+00	2.394210E+00
4.576930E+00	4.912290E+00	3.938960E+00
4.581390E+00	4.935430E+00	3.992600E+00
2.477780E+00	1.650540E+00	2.298950E+00
2.382200E+00	1.623940E+00	2.410670E+00
4.455020E+00	4.991540E+00	3.863980E+00
4.489740E+00	4.998280E+00	3.939790E+00
4.549180E+00	4.953460E+00	3.972490E+00
2.339070E+00	1.784730E+00	2.323410E+00
2.246560E+00	1.758180E+00	2.437260E+00
4.364140E+00	5.092130E+00	3.825610E+00
4.424290E+00	5.048470E+00	3.891860E+00
2.213740E+00	1.936670E+00	2.354970E+00
2.119590E+00	1.906810E+00	2.458230E+00
4.289300E+00	5.176880E+00	3.789670E+00
4.329920E+00	5.176210E+00	3.867320E+00
2.089220E+00	2.117830E+00	2.378310E+00
2.018280E+00	2.046580E+00	2.488670E+00
4.247030E+00	5.239770E+00	3.807320E+00
4.278950E+00	5.257230E+00	3.878000E+00
1.993490E+00	2.163730E+00	2.448810E+00
1.962250E+00	2.126070E+00	2.499800E+00
1.982130E+00	2.317740E+00	2.398170E+00
4.094000E+00	5.309630E+00	3.708760E+00
4.136990E+00	5.327080E+00	3.788690E+00
4.210970E+00	5.293200E+00	3.831770E+00
1.926740E+00	2.228860E+00	2.490940E+00
1.860880E+00	2.429440E+00	2.470400E+00
1.918770E+00	2.515940E+00	2.389990E+00
3.970400E+00	5.371230E+00	3.682750E+00
4.055990E+00	5.359410E+00	3.741780E+00
1.827600E+00	2.687010E+00	2.421270E+00
1.798260E+00	2.563510E+00	2.492500E+00
3.855160E+00	5.416360E+00	3.643350E+00
3.910160E+00	5.439860E+00	3.749380E+00
1.748510E+00	2.702660E+00	2.502910E+00
1.707940E+00	2.844320E+00	2.512260E+00
1.746470E+00	2.957290E+00	2.445410E+00
3.794530E+00	5.456270E+00	3.653830E+00
3.826520E+00	5.463740E+00	3.700640E+00
1.671690E+00	2.992900E+00	2.521060E+00
1.622630E+00	3.179490E+00	2.535910E+00
1.692690E+00	3.259830E+00	2.474960E+00
3.540290E+00	5.508270E+00	3.563230E+00
3.646760E+00	5.497580E+00	3.628970E+00
3.751740E+00	5.488750E+00	3.680330E+00
1.642820E+00	3.334280E+00	2.539090E+00
1.606920E+00	3.281610E+00	2.559900E+00
1.655870E+00	3.549020E+00	2.515770E+00
3.486910E+00	5.540010E+00	3.594440E+00
3.543580E+00	5.558050E+00	3.672640E+00
1.599600E+00	3.404330E+00	2.574410E+00
1.584210E+00	3.555470E+00	2.573550E+00
1.620980E+00	3.654790E+00	2.576090E+00
1.663230E+00	3.812710E+00	2.575090E+00
3.206230E+00	5.523030E+00	3.489790E+00
3.320150E+00	5.541710E+00	3.562450E+00
3.427040E+00	5.561700E+00	3.624730E+00
1.572360E+00	3.702230E+00	2.623990E+00
1.597810E+00	3.872700E+00	2.631770E+00
1.593460E+00	3.955630E+00	2.656870E+00
1.650090E+00	3.982890E+00	2.629550E+00
1.717130E+00	4.137750E+00	2.654070E+00
1.792930E+00	4.298880E+00	2.678030E+00
1.887650E+00	4.470130E+00	2.725170E+00
2.967740E+00	5.433800E+00	3.383190E+00
3.071460E+00	5.475640E+00	3.432690E+00
3.128870E+00	5.535090E+00	3.521620E+00
3.200290E+00	5.571760E+00	3.585130E+00
1.609170E+00	4.068880E+00	2.688510E+00
1.692430E+00	4.248290E+00	2.718200E+00
1.768750E+00	4.373570E+00	2.735170E+00
1.797020E+00	4.457510E+00	2.772050E+00
1.844870E+00	4.517120E+00	2.779340E+00
1.899860E+00	4.592170E+00	2.797690E+00
1.986860E+00	4.723380E+00	2.848320E+00
2.122890E+00	4.874720E+00	2.917810E+00
2.479050E+00	5.204650E+00	3.190060E+00
2.604950E+00	5.259000E+00	3.224230E+00
2.685980E+00	5.323390E+00	3.292340E+00
2.773700E+00	5.386580E+00	3.375290E+00
2.922140E+00	5.462850E+00	3.442130E+00
3.042190E+00	5.523930E+00	3.529480E+00
3.116560E+00	5.556240E+00	3.564890E+00
1.795900E+00	4.541860E+00	2.822760E+00
1.872730E+00	4.653040E+00	2.852140E+00
1.908380E+00	4.735720E+00	2.893410E+00
1.993610E+00	4.810050E+00	2.914560E+00
2.035600E+00	4.891760E+00	2.967580E+00
2.138500E+00	5.013780E+00	3.049860E+00
2.326070E+00	5.107670E+00	3.099420E+00
2.370940E+00	5.198260E+00	3.203020E+00
2.456770E+00	5.282350E+00	3.299630E+00
2.590090E+00	5.311760E+00	3.304970E+00
2.678890E+00	5.354620E+00	3.349480E+00
1.918310E+00	4.823490E+00	2.960730E+00
2.007540E+00	4.931240E+00	3.018000E+00
2.032800E+00	4.992050E+00	3.068020E+00
2.081840E+00	5.040180E+00	3.100120E+00
2.128630E+00	5.109750E+00	3.168200E+00
2.254050E+00	5.152060E+00	3.181590E+00
2.338740E+00	5.234250E+00	3.259790E+00
2.020320E+00	5.036380E+00	3.128930E+00
5.329050E+00	2.358100E+00	3.480690E+00
5.379540E+00	2.419690E+00	3.483140E+00
5.414910E+00	2.485990E+00	3.546850E+00
5.461260E+00	2.579070E+00	3.581710E+00
5.499930E+00	2.662150E+00	3.605470E+00
5.579700E+00	2.846530E+00	3.675280E+00
5.559930E+00	2.802840E+00	3.655610E+00
5.579430E+00	2.876830E+00	3.619210E+00
5.602510E+00	2.943830E+00	3.647170E+00
5.600560E+00	2.898360E+00	3.692050E+00
5.621360E+00	2.989090E+00	3.695740E+00
5.176050E+00	2.206470E+00	3.410990E+00
5.258610E+00	2.291800E+00	3.497730E+00
5.536350E+00	2.761790E+00	3.571280E+00
5.634260E+00	3.121600E+00	3.699430E+00
5.631230E+00	3.244730E+00	3.706810E+00
5.629380E+00	3.322220E+00	3.759300E+00
5.626200E+00	3.407470E+00	3.818670E+00
4.775590E+00	1.678690E+00	3.284150E+00
4.717520E+00	1.621030E+00	3.241460E+00
4.763510E+00	1.677790E+00	3.210700E+00
4.810960E+00	1.754670E+00	3.162940E+00
4.823140E+00	1.745760E+00	3.308230E+00
4.916740E+00	1.901200E+00	3.222480E+00
4.902730E+00	1.866920E+00	3.346830E+00
4.994440E+00	2.001680E+00	3.250520E+00
4.988970E+00	1.990000E+00	3.376880E+00
5.075080E+00	2.092940E+00	3.363430E+00
5.587810E+00	3.500680E+00	3.781000E+00
5.565400E+00	3.581930E+00	3.832020E+00
5.546840E+00	3.663510E+00	3.879720E+00
4.623570E+00	1.544790E+00	3.191810E+00
4.534710E+00	1.479620E+00	3.129400E+00
4.580350E+00	1.511590E+00	3.086500E+00
4.663690E+00	1.588940E+00	3.074780E+00
5.502970E+00	3.748140E+00	3.842550E+00
5.484920E+00	3.833110E+00	3.892980E+00
5.448940E+00	3.907970E+00	3.892480E+00
5.484150E+00	3.885700E+00	3.947960E+00
5.453950E+00	3.954800E+00	3.961460E+00
4.478360E+00	1.447400E+00	2.969320E+00
4.425340E+00	1.408850E+00	3.110140E+00
5.395860E+00	4.035200E+00	3.934390E+00
5.371900E+00	4.090960E+00	4.005130E+00
4.309650E+00	1.352790E+00	3.068230E+00
4.211540E+00	1.317760E+00	2.987020E+00
4.317190E+00	1.360130E+00	2.948510E+00
5.299160E+00	4.152980E+00	3.978100E+00
5.267430E+00	4.203520E+00	4.048160E+00
4.135000E+00	1.288010E+00	2.806980E+00
4.055960E+00	1.246600E+00	2.946040E+00
5.206160E+00	4.264030E+00	4.025990E+00
5.184940E+00	4.308970E+00	4.072660E+00
3.912650E+00	1.220860E+00	2.733800E+00
5.134620E+00	4.379190E+00	4.081660E+00
5.092040E+00	4.443940E+00	4.069340E+00
5.120350E+00	4.434890E+00	4.119320E+00
5.105240E+00	4.479640E+00	4.121740E+00
3.733420E+00	1.162760E+00	2.702720E+00
3.623140E+00	1.129610E+00	2.755260E+00
3.583910E+00	1.154990E+00	2.611390E+00
5.046360E+00	4.601750E+00	4.085920E+00
5.087330E+00	4.556140E+00	4.133060E+00
5.062780E+00	4.630380E+00	4.144830E+00
3.489150E+00	1.097610E+00	2.800850E+00
3.328770E+00	1.087500E+00	2.749840E+00
3.450940E+00	1.120600E+00	2.661330E+00
4.969890E+00	4.766270E+00	4.128400E+00
5.032150E+00	4.707230E+00	4.163820E+00
5.005620E+00	4.786570E+00	4.214810E+00
3.272370E+00	1.135480E+00	2.596270E+00
3.142910E+00	1.103530E+00	2.691280E+00
4.936620E+00	4.796390E+00	4.121030E+00
4.955670E+00	4.806390E+00	4.171580E+00
3.084740E+00	1.164730E+00	2.547580E+00
2.968220E+00	1.147630E+00	2.659220E+00
4.834070E+00	4.855810E+00	4.138850E+00
4.909280E+00	4.825450E+00	4.156020E+00
2.908910E+00	1.220260E+00	2.520550E+00
2.799510E+00	1.204080E+00	2.637980E+00
4.778000E+00	4.876060E+00	4.099210E+00
4.782400E+00	4.892800E+00	4.154250E+00
2.743040E+00	1.293110E+00	2.507840E+00
2.636910E+00	1.278880E+00	2.624460E+00
4.656880E+00	4.911060E+00	4.044980E+00
4.686360E+00	4.913500E+00	4.086570E+00
4.737820E+00	4.912090E+00	4.146000E+00
2.583020E+00	1.381380E+00	2.502400E+00
2.482520E+00	1.369960E+00	2.620150E+00
4.580450E+00	4.977820E+00	4.071290E+00
4.639950E+00	4.939170E+00	4.090040E+00
2.434150E+00	1.488830E+00	2.511420E+00
2.341630E+00	1.472400E+00	2.620480E+00
4.531710E+00	5.003120E+00	4.024140E+00
4.538530E+00	5.025880E+00	4.078390E+00
2.286910E+00	1.597210E+00	2.535490E+00
2.263840E+00	1.540980E+00	2.620380E+00
4.377140E+00	5.138840E+00	3.919250E+00
4.433690E+00	5.108700E+00	3.997610E+00
4.498980E+00	5.063410E+00	4.060380E+00
2.211180E+00	1.599910E+00	2.617060E+00
2.152260E+00	1.730060E+00	2.559240E+00
4.333530E+00	5.221120E+00	3.925660E+00
4.371930E+00	5.210090E+00	3.992830E+00
2.031480E+00	1.891970E+00	2.569050E+00
4.307650E+00	5.267420E+00	3.931720E+00
4.329030E+00	5.269660E+00	3.973100E+00
1.917630E+00	2.079250E+00	2.575720E+00
4.175210E+00	5.343670E+00	3.859410E+00
4.216600E+00	5.357010E+00	3.932980E+00
4.290010E+00	5.310780E+00	3.961780E+00
1.798740E+00	2.221100E+00	2.636080E+00
1.851120E+00	2.280330E+00	2.549410E+00
3.997150E+00	5.414220E+00	3.782920E+00
4.062260E+00	5.424710E+00	3.859550E+00
4.140350E+00	5.395200E+00	3.895770E+00
1.762380E+00	2.468150E+00	2.568230E+00
1.712230E+00	2.357080E+00	2.671560E+00
3.959490E+00	5.442630E+00	3.805390E+00
3.988500E+00	5.448780E+00	3.842770E+00
1.687030E+00	2.510260E+00	2.638420E+00
1.666130E+00	2.444220E+00	2.686080E+00
1.667520E+00	2.734100E+00	2.586160E+00
3.814960E+00	5.509370E+00	3.774770E+00
3.922020E+00	5.477660E+00	3.832380E+00
1.634530E+00	2.565080E+00	2.675530E+00
1.601990E+00	2.723640E+00	2.655670E+00
1.606280E+00	2.828430E+00	2.623270E+00
1.597330E+00	2.985580E+00	2.594540E+00
3.675200E+00	5.539540E+00	3.737170E+00
3.735990E+00	5.569400E+00	3.853080E+00
1.554300E+00	2.855800E+00	2.663170E+00
1.505240E+00	3.073030E+00	2.665020E+00
1.556700E+00	3.230260E+00	2.592900E+00
3.595820E+00	5.571440E+00	3.747110E+00
3.631030E+00	5.581590E+00	3.805190E+00
1.489080E+00	3.254750E+00	2.653030E+00
1.449290E+00	3.190320E+00	2.684390E+00
1.514740E+00	3.464910E+00	2.629080E+00
3.319690E+00	5.588740E+00	3.666700E+00
3.437370E+00	5.604380E+00	3.729470E+00
3.544980E+00	5.603010E+00	3.781970E+00
1.434130E+00	3.343130E+00	2.711030E+00
1.438500E+00	3.529280E+00	2.685240E+00
1.431580E+00	3.624070E+00	2.712500E+00
1.487990E+00	3.660440E+00	2.680230E+00
1.530970E+00	3.882430E+00	2.684520E+00
3.207410E+00	5.617150E+00	3.687320E+00
3.313950E+00	5.640190E+00	3.796830E+00
1.432510E+00	3.769000E+00	2.738830E+00
1.469890E+00	3.935740E+00	2.745460E+00
1.469500E+00	4.016240E+00	2.771830E+00
1.522710E+00	4.041830E+00	2.739540E+00
1.592170E+00	4.199050E+00	2.762380E+00
1.686880E+00	4.383500E+00	2.791440E+00
2.807360E+00	5.453000E+00	3.468390E+00
2.918310E+00	5.538350E+00	3.571780E+00
3.091430E+00	5.578740E+00	3.622580E+00
3.124980E+00	5.624350E+00	3.709900E+00
3.189510E+00	5.650660E+00	3.766800E+00
1.487520E+00	4.124760E+00	2.806280E+00
1.563030E+00	4.302710E+00	2.827600E+00
1.623610E+00	4.417220E+00	2.853260E+00
1.629380E+00	4.473300E+00	2.883060E+00
1.694350E+00	4.505960E+00	2.862890E+00
1.780910E+00	4.663910E+00	2.907940E+00
2.556310E+00	5.339950E+00	3.364570E+00
2.664070E+00	5.396980E+00	3.417520E+00
2.761240E+00	5.481600E+00	3.533180E+00
2.815970E+00	5.541230E+00	3.613160E+00
2.890920E+00	5.600990E+00	3.701630E+00
3.020910E+00	5.611130E+00	3.707460E+00
3.113610E+00	5.647500E+00	3.776960E+00
1.650820E+00	4.550530E+00	2.911410E+00
1.684510E+00	4.648000E+00	2.951410E+00
1.736850E+00	4.708700E+00	2.964200E+00
1.800820E+00	4.786960E+00	2.990040E+00
1.910490E+00	4.927580E+00	3.064580E+00
2.205560E+00	5.175190E+00	3.227190E+00
2.263880E+00	5.223800E+00	3.273720E+00
2.351700E+00	5.301750E+00	3.352540E+00
2.514170E+00	5.373800E+00	3.427650E+00
2.636540E+00	5.456500E+00	3.520610E+00
2.723480E+00	5.519400E+00	3.607090E+00
2.788670E+00	5.569030E+00	3.679870E+00
1.691370E+00	4.731140E+00	3.011240E+00
1.782220E+00	4.846430E+00	3.055680E+00
1.820120E+00	4.919770E+00	3.105710E+00
1.876220E+00	4.968200E+00	3.123770E+00
1.932780E+00	5.020390E+00	3.153790E+00
2.022950E+00	5.113860E+00	3.228670E+00
2.171620E+00	5.207080E+00	3.285390E+00
2.258230E+00	5.262280E+00	3.330820E+00
1.839600E+00	4.988790E+00	3.172820E+00
1.922720E+00	5.062750E+00	3.209760E+00
5.367230E+00	2.412890E+00	3.563010E+00
5.430770E+00	2.530230E+00	3.644480E+00
5.383210E+00	2.458000E+00	3.652050E+00
5.475450E+00	2.608260E+00	3.702040E+00
5.529890E+00	2.721710E+00	3.672760E+00
5.529070E+00	2.688840E+00	3.753720E+00
5.577310E+00	2.798450E+00	3.740930E+00
5.632450E+00	2.920040E+00	3.783480E+00
5.647520E+00	3.028970E+00	3.770700E+00
5.659260E+00	2.998170E+00	3.842350E+00
5.667040E+00	3.102280E+00	3.843440E+00
5.128990E+00	2.181150E+00	3.607580E+00
5.100030E+00	2.141650E+00	3.577820E+00
5.122010E+00	2.161720E+00	3.516660E+00
5.192710E+00	2.243600E+00	3.589800E+00
5.298130E+00	2.357930E+00	3.641090E+00
5.659700E+00	3.218080E+00	3.794220E+00
5.655200E+00	3.312230E+00	3.857870E+00
5.649020E+00	3.390770E+00	3.901560E+00
4.691260E+00	1.601750E+00	3.431420E+00
4.638420E+00	1.555070E+00	3.392110E+00
4.671860E+00	1.577600E+00	3.324230E+00
4.769330E+00	1.680440E+00	3.393510E+00
4.870270E+00	1.817480E+00	3.453840E+00
4.966260E+00	1.953530E+00	3.523230E+00
5.054360E+00	2.079650E+00	3.522280E+00
5.625080E+00	3.494770E+00	3.903380E+00
5.586550E+00	3.594970E+00	3.913560E+00
5.581570E+00	3.650200E+00	3.954080E+00
4.550600E+00	1.494400E+00	3.312850E+00
5.554220E+00	3.742460E+00	3.961200E+00
5.520940E+00	3.834310E+00	3.973790E+00
5.511980E+00	3.887730E+00	4.017470E+00
5.494820E+00	3.951490E+00	4.067220E+00
4.412330E+00	1.407560E+00	3.262100E+00
4.336970E+00	1.369830E+00	3.243890E+00
4.344940E+00	1.371990E+00	3.163500E+00
5.438850E+00	4.024230E+00	4.031640E+00
5.407430E+00	4.082390E+00	4.099930E+00
4.226200E+00	1.330030E+00	3.176500E+00
5.336420E+00	4.142420E+00	4.072320E+00
5.305570E+00	4.187690E+00	4.124010E+00
4.056430E+00	1.248030E+00	3.114570E+00
3.941460E+00	1.210100E+00	3.076100E+00
3.979930E+00	1.219400E+00	3.002840E+00
5.251750E+00	4.260530E+00	4.139600E+00
5.197110E+00	4.324060E+00	4.130330E+00
5.228390E+00	4.315160E+00	4.176080E+00
5.200060E+00	4.358810E+00	4.181160E+00
3.838520E+00	1.187150E+00	2.903930E+00
3.804180E+00	1.161520E+00	3.092350E+00
5.166590E+00	4.439620E+00	4.197400E+00
5.134690E+00	4.505560E+00	4.183510E+00
5.166740E+00	4.500400E+00	4.230560E+00
5.152680E+00	4.544840E+00	4.232740E+00
3.666960E+00	1.104540E+00	3.062040E+00
3.578210E+00	1.091800E+00	3.022880E+00
3.632170E+00	1.112170E+00	2.929310E+00
5.082980E+00	4.663160E+00	4.200200E+00
5.125530E+00	4.620320E+00	4.244670E+00
5.092560E+00	4.695730E+00	4.253780E+00
3.423290E+00	1.056960E+00	2.957800E+00
5.036880E+00	4.792940E+00	4.258310E+00
5.055510E+00	4.761430E+00	4.262580E+00
5.043790E+00	4.795530E+00	4.286860E+00
3.203430E+00	1.061000E+00	2.847830E+00
4.943440E+00	4.843970E+00	4.259890E+00
5.015130E+00	4.813000E+00	4.281600E+00
3.023360E+00	1.084530E+00	2.798980E+00
4.883580E+00	4.861890E+00	4.213610E+00
4.886850E+00	4.877030E+00	4.268890E+00
2.851370E+00	1.126420E+00	2.771610E+00
4.783810E+00	4.918680E+00	4.235790E+00
4.846820E+00	4.890800E+00	4.253280E+00
2.686540E+00	1.190950E+00	2.754080E+00
4.674430E+00	4.963640E+00	4.195350E+00
4.728030E+00	4.947490E+00	4.226750E+00
2.527790E+00	1.268120E+00	2.742700E+00
4.624330E+00	4.976740E+00	4.150340E+00
4.631590E+00	4.996400E+00	4.204680E+00
2.373260E+00	1.363240E+00	2.736900E+00
4.541410E+00	5.064780E+00	4.162500E+00
4.598310E+00	5.015980E+00	4.186140E+00
2.221180E+00	1.502010E+00	2.717670E+00
4.456780E+00	5.129750E+00	4.087210E+00
4.487520E+00	5.116690E+00	4.140650E+00
2.080720E+00	1.609530E+00	2.752280E+00
2.140580E+00	1.634840E+00	2.660160E+00
4.409720E+00	5.199870E+00	4.075860E+00
2.053720E+00	1.741830E+00	2.661160E+00
1.989820E+00	1.723930E+00	2.754920E+00
4.336570E+00	5.318650E+00	4.064350E+00
1.948250E+00	1.869340E+00	2.680670E+00
1.882820E+00	1.791440E+00	2.822490E+00
4.269450E+00	5.363910E+00	4.008300E+00
4.276050E+00	5.386780E+00	4.056280E+00
1.836420E+00	2.008730E+00	2.709480E+00
1.768140E+00	1.971720E+00	2.823980E+00
4.104280E+00	5.444440E+00	3.934640E+00
4.146560E+00	5.460620E+00	4.011740E+00
4.228930E+00	5.414700E+00	4.036480E+00
1.735380E+00	2.168750E+00	2.739350E+00
1.676390E+00	2.132640E+00	2.837480E+00
3.976210E+00	5.494350E+00	3.919910E+00
4.062520E+00	5.488500E+00	3.974790E+00
1.643300E+00	2.359500E+00	2.754380E+00
1.624380E+00	2.244850E+00	2.845070E+00
3.857390E+00	5.539980E+00	3.891820E+00
3.910930E+00	5.559910E+00	4.002070E+00
1.572840E+00	2.369320E+00	2.843890E+00
1.498460E+00	2.539130E+00	2.856730E+00
1.552530E+00	2.625830E+00	2.741680E+00
3.793310E+00	5.573430E+00	3.912060E+00
3.826370E+00	5.580050E+00	3.962540E+00
1.470600E+00	2.723430E+00	2.800840E+00
1.419570E+00	2.689630E+00	2.874860E+00
1.477880E+00	2.878970E+00	2.732200E+00
3.609990E+00	5.623960E+00	3.916260E+00
3.749130E+00	5.599940E+00	3.951870E+00
1.403710E+00	2.874010E+00	2.809200E+00
1.344910E+00	2.838930E+00	2.889320E+00
1.400510E+00	3.106320E+00	2.747300E+00
3.457490E+00	5.642890E+00	3.849120E+00
3.488230E+00	5.667810E+00	3.943640E+00
1.332850E+00	2.995960E+00	2.840800E+00
1.295670E+00	2.936900E+00	2.893070E+00
1.297300E+00	3.161850E+00	2.816980E+00
1.340900E+00	3.317520E+00	2.780920E+00
1.363490E+00	3.551950E+00	2.744620E+00
3.379700E+00	5.657620E+00	3.871270E+00
3.414290E+00	5.669890E+00	3.922980E+00
1.265670E+00	3.050620E+00	2.890470E+00
1.230170E+00	3.199880E+00	2.867980E+00
1.269080E+00	3.298320E+00	2.837240E+00
1.275680E+00	3.457220E+00	2.816830E+00
1.293090E+00	3.607610E+00	2.816480E+00
1.344810E+00	3.749460E+00	2.804390E+00
1.405160E+00	3.952160E+00	2.803840E+00
3.186790E+00	5.685220E+00	3.885850E+00
3.331760E+00	5.676180E+00	3.916240E+00
1.201140E+00	3.371780E+00	2.899360E+00
1.217480E+00	3.572250E+00	2.866640E+00
1.264820E+00	3.723510E+00	2.863710E+00
1.308570E+00	3.883520E+00	2.860340E+00
1.348020E+00	4.005950E+00	2.867420E+00
1.347680E+00	4.073630E+00	2.894280E+00
1.402640E+00	4.097430E+00	2.862520E+00
1.465940E+00	4.245730E+00	2.877500E+00
1.552150E+00	4.421490E+00	2.902100E+00
2.969830E+00	5.634620E+00	3.759230E+00
3.045900E+00	5.656680E+00	3.824120E+00
3.084610E+00	5.687500E+00	3.906460E+00
1.362510E+00	4.172730E+00	2.926060E+00
1.432680E+00	4.340140E+00	2.942350E+00
1.495630E+00	4.459890E+00	2.966990E+00
1.498420E+00	4.516970E+00	2.997130E+00
1.578710E+00	4.578050E+00	2.972630E+00
2.394260E+00	5.397940E+00	3.485740E+00
2.533290E+00	5.444840E+00	3.536260E+00
2.619890E+00	5.509430E+00	3.614150E+00
2.708750E+00	5.566180E+00	3.698060E+00
2.799600E+00	5.626350E+00	3.808220E+00
2.934800E+00	5.659040E+00	3.834190E+00
3.020440E+00	5.686250E+00	3.908380E+00
1.504500E+00	4.583000E+00	3.030450E+00
1.519580E+00	4.652710E+00	3.069010E+00
1.586260E+00	4.688970E+00	3.048350E+00
1.695060E+00	4.847410E+00	3.118610E+00
2.070460E+00	5.227390E+00	3.361960E+00
2.244890E+00	5.306070E+00	3.403590E+00
2.284420E+00	5.381530E+00	3.500610E+00
2.341670E+00	5.438850E+00	3.571470E+00
2.486080E+00	5.492240E+00	3.621870E+00
2.607210E+00	5.564630E+00	3.712840E+00
2.689340E+00	5.609410E+00	3.786820E+00
1.551620E+00	4.731440E+00	3.110930E+00
1.597020E+00	4.832720E+00	3.166740E+00
1.658530E+00	4.894420E+00	3.187430E+00
1.738890E+00	4.970250E+00	3.220570E+00
1.895040E+00	5.103550E+00	3.285430E+00
1.959400E+00	5.201680E+00	3.388170E+00
2.020480E+00	5.271720E+00	3.449440E+00
2.169160E+00	5.345160E+00	3.485670E+00
2.258440E+00	5.401930E+00	3.544860E+00
1.613280E+00	4.917220E+00	3.245420E+00
1.747340E+00	5.056210E+00	3.323980E+00
1.869460E+00	5.169060E+00	3.391290E+00
1.939760E+00	5.228000E+00	3.433280E+00
5.418150E+00	2.516700E+00	3.719810E+00
5.496060E+00	2.621010E+00	3.806840E+00
5.438030E+00	2.542460E+00	3.805720E+00
5.545280E+00	2.696070E+00	3.842660E+00
5.602240E+00	2.804770E+00	3.867500E+00
5.647880E+00	2.909640E+00	3.899040E+00
5.673260E+00	3.008430E+00	3.929110E+00
5.692070E+00	3.106870E+00	3.968370E+00
4.819340E+00	1.749440E+00	3.652870E+00
4.791470E+00	1.710690E+00	3.612610E+00
4.829550E+00	1.754820E+00	3.558800E+00
4.910350E+00	1.866090E+00	3.580860E+00
4.871210E+00	1.819160E+00	3.664350E+00
4.953890E+00	1.932880E+00	3.610100E+00
4.931670E+00	1.909380E+00	3.679720E+00
4.981150E+00	1.986770E+00	3.661270E+00
5.083900E+00	2.133430E+00	3.653360E+00
5.140000E+00	2.207740E+00	3.683670E+00
5.200890E+00	2.276540E+00	3.736880E+00
5.274320E+00	2.356810E+00	3.794150E+00
5.361120E+00	2.445450E+00	3.777700E+00
5.680900E+00	3.212410E+00	3.911750E+00
5.680760E+00	3.319620E+00	3.964710E+00
5.665790E+00	3.412920E+00	3.963580E+00
5.691030E+00	3.381170E+00	4.020110E+00
5.681390E+00	3.470000E+00	4.028110E+00
4.624780E+00	1.558820E+00	3.503330E+00
4.737200E+00	1.654540E+00	3.555370E+00
5.026880E+00	2.049110E+00	3.619770E+00
5.627710E+00	3.582050E+00	3.996440E+00
5.603730E+00	3.665180E+00	4.013090E+00
5.635960E+00	3.631300E+00	4.066680E+00
5.615150E+00	3.714570E+00	4.081050E+00
4.512150E+00	1.487250E+00	3.488220E+00
4.438780E+00	1.440730E+00	3.470470E+00
4.454410E+00	1.439520E+00	3.382950E+00
5.564410E+00	3.811250E+00	4.046950E+00
5.545950E+00	3.877050E+00	4.106350E+00
5.523330E+00	3.941310E+00	4.161950E+00
4.346130E+00	1.386000E+00	3.398260E+00
5.471310E+00	4.014450E+00	4.127600E+00
5.441190E+00	4.071450E+00	4.193240E+00
4.201080E+00	1.326170E+00	3.367280E+00
4.112950E+00	1.283770E+00	3.351100E+00
4.119710E+00	1.282220E+00	3.253620E+00
5.367020E+00	4.140870E+00	4.170630E+00
5.315980E+00	4.199660E+00	4.182020E+00
5.355350E+00	4.179360E+00	4.234240E+00
5.313870E+00	4.235020E+00	4.235110E+00
3.991190E+00	1.224370E+00	3.277610E+00
[truncated: 21,888 more rows]
