# Supplementary material for: A New MRI-Based Model of Heart Function with Coupled Hemodynamics and Application to Normal and Diseased Canine Left Ventricles
Source: Front Bioeng Biotechnol. 2015 Sep 23;3:140. doi: 10.3389/fbioe.2015.00140 (PMC4585083; doi:10.3389/fbioe.2015.00140)
Supplement: Supplementary file 8 [file Data_Sheet_8.ZIP › Case4_HF_LBBB_Diastole/nodes/case4_diastole_time_0.0300.csv]

4.546650E+00	3.719940E+00	1.848800E+00
4.470610E+00	3.699070E+00	1.741010E+00
4.506210E+00	3.770860E+00	1.841120E+00
4.494650E+00	3.838820E+00	1.903010E+00
4.570060E+00	3.790200E+00	1.967580E+00
4.520270E+00	3.890240E+00	2.020840E+00
4.427720E+00	3.824110E+00	1.813800E+00
4.331840E+00	3.801890E+00	1.708120E+00
4.422300E+00	3.930960E+00	1.949570E+00
4.394340E+00	4.041300E+00	2.043770E+00
4.480930E+00	3.986960E+00	2.097710E+00
4.437920E+00	4.058890E+00	2.120110E+00
4.325510E+00	3.906090E+00	1.813840E+00
4.266400E+00	3.878670E+00	1.713100E+00
4.290000E+00	4.040910E+00	1.934770E+00
4.340850E+00	4.085650E+00	2.034680E+00
4.372400E+00	4.110750E+00	2.113180E+00
4.224630E+00	3.958400E+00	1.772890E+00
4.191630E+00	4.047820E+00	1.844090E+00
4.209560E+00	4.088960E+00	1.896360E+00
4.214470E+00	4.128170E+00	1.948570E+00
4.295830E+00	4.119860E+00	2.028080E+00
4.155340E+00	4.096960E+00	1.869950E+00
4.819560E+00	3.354800E+00	1.867170E+00
4.755080E+00	3.319960E+00	1.741550E+00
4.773390E+00	3.411870E+00	1.857490E+00
4.762620E+00	3.518710E+00	1.945100E+00
4.840130E+00	3.417150E+00	1.960030E+00
4.759850E+00	3.646910E+00	2.102390E+00
4.857200E+00	3.533220E+00	2.111260E+00
4.757700E+00	3.761450E+00	2.234720E+00
4.859650E+00	3.677510E+00	2.307330E+00
4.804290E+00	3.795460E+00	2.365430E+00
4.676590E+00	3.461830E+00	1.765460E+00
4.622140E+00	3.365090E+00	1.599720E+00
4.624300E+00	3.639440E+00	1.887750E+00
4.672050E+00	3.763640E+00	2.107080E+00
4.696510E+00	3.823680E+00	2.220510E+00
4.730540E+00	3.860620E+00	2.339180E+00
4.531560E+00	3.364200E+00	1.498400E+00
4.432860E+00	3.330370E+00	1.388670E+00
4.458290E+00	3.425100E+00	1.485920E+00
4.513100E+00	3.514320E+00	1.602720E+00
4.604760E+00	3.906910E+00	2.209040E+00
4.592900E+00	4.019740E+00	2.354560E+00
4.685160E+00	3.956300E+00	2.426690E+00
4.633430E+00	4.043910E+00	2.469310E+00
4.374610E+00	3.480360E+00	1.456910E+00
4.316700E+00	3.401700E+00	1.347520E+00
4.320020E+00	3.657260E+00	1.558300E+00
4.484630E+00	4.075020E+00	2.232090E+00
4.553870E+00	4.104430E+00	2.418030E+00
4.238690E+00	3.517890E+00	1.371910E+00
4.124970E+00	3.710660E+00	1.481900E+00
4.200050E+00	3.845530E+00	1.629340E+00
4.376310E+00	4.175990E+00	2.227040E+00
4.452740E+00	4.196130E+00	2.377900E+00
4.080120E+00	3.858090E+00	1.589250E+00
4.029080E+00	3.807130E+00	1.521800E+00
4.091330E+00	4.007920E+00	1.752910E+00
4.256920E+00	4.191930E+00	2.092310E+00
4.302180E+00	4.302100E+00	2.299460E+00
4.354060E+00	4.341820E+00	2.420010E+00
4.420590E+00	4.296950E+00	2.463710E+00
4.379560E+00	4.375540E+00	2.509290E+00
3.980410E+00	3.908110E+00	1.581880E+00
3.924290E+00	4.057080E+00	1.709470E+00
4.005810E+00	4.106870E+00	1.800010E+00
4.090630E+00	4.164650E+00	1.914560E+00
4.134630E+00	4.294640E+00	2.103380E+00
4.157000E+00	4.392630E+00	2.226650E+00
4.232400E+00	4.407420E+00	2.328520E+00
4.305210E+00	4.388760E+00	2.413220E+00
3.942320E+00	4.169660E+00	1.823000E+00
3.862870E+00	4.137150E+00	1.766470E+00
3.969110E+00	4.285010E+00	1.960960E+00
4.022100E+00	4.403400E+00	2.127490E+00
4.093600E+00	4.441370E+00	2.226260E+00
4.147630E+00	4.474360E+00	2.323170E+00
3.847930E+00	4.216320E+00	1.836640E+00
3.857760E+00	4.314230E+00	1.938550E+00
3.918270E+00	4.375060E+00	2.020860E+00
3.919900E+00	4.432140E+00	2.078350E+00
3.945020E+00	4.480870E+00	2.151660E+00
4.040410E+00	4.487290E+00	2.240080E+00
3.842420E+00	4.400760E+00	2.027040E+00
3.885360E+00	4.461280E+00	2.096260E+00
5.090520E+00	3.456720E+00	2.432390E+00
5.053660E+00	3.408390E+00	2.327970E+00
5.042110E+00	3.481530E+00	2.368930E+00
5.043850E+00	3.541660E+00	2.440730E+00
4.973590E+00	3.220490E+00	1.997670E+00
4.933560E+00	3.139590E+00	1.877330E+00
4.890530E+00	3.290150E+00	1.918000E+00
4.913360E+00	3.416580E+00	2.084300E+00
4.993800E+00	3.328150E+00	2.148110E+00
4.968900E+00	3.523000E+00	2.295110E+00
4.936300E+00	3.637320E+00	2.378900E+00
4.984240E+00	3.632790E+00	2.457180E+00
4.926400E+00	3.702880E+00	2.450340E+00
4.881220E+00	3.075190E+00	1.754370E+00
4.798520E+00	3.036070E+00	1.605850E+00
4.820460E+00	3.173380E+00	1.728650E+00
4.793180E+00	3.863270E+00	2.456440E+00
4.867130E+00	3.799270E+00	2.485380E+00
4.827210E+00	3.875640E+00	2.534710E+00
4.678600E+00	3.006800E+00	1.430980E+00
4.567110E+00	2.949030E+00	1.303030E+00
4.588950E+00	3.069470E+00	1.376860E+00
4.636780E+00	3.192300E+00	1.488270E+00
4.746850E+00	3.904360E+00	2.444230E+00
4.775380E+00	3.929070E+00	2.536360E+00
4.473540E+00	3.144260E+00	1.321220E+00
4.383180E+00	3.043590E+00	1.198700E+00
4.619420E+00	4.108720E+00	2.548720E+00
4.716700E+00	4.029500E+00	2.594960E+00
4.668630E+00	4.117590E+00	2.657260E+00
4.264850E+00	3.049850E+00	1.130910E+00
4.148400E+00	3.010070E+00	1.086820E+00
4.178810E+00	3.129900E+00	1.140390E+00
4.243940E+00	3.271070E+00	1.211140E+00
4.538620E+00	4.180900E+00	2.509620E+00
4.600250E+00	4.178790E+00	2.629110E+00
4.078710E+00	3.188800E+00	1.138270E+00
4.016180E+00	3.104360E+00	1.088470E+00
4.003530E+00	3.373890E+00	1.193770E+00
4.072780E+00	3.539460E+00	1.325300E+00
4.483500E+00	4.235940E+00	2.482840E+00
4.515890E+00	4.259510E+00	2.582370E+00
3.928790E+00	3.227330E+00	1.106190E+00
3.817170E+00	3.441940E+00	1.209490E+00
3.922580E+00	3.559560E+00	1.273480E+00
3.942400E+00	3.744070E+00	1.427880E+00
4.414080E+00	4.385140E+00	2.580130E+00
4.449370E+00	4.349750E+00	2.591400E+00
4.429900E+00	4.390580E+00	2.622150E+00
3.807070E+00	3.637270E+00	1.316390E+00
3.722790E+00	3.569910E+00	1.269250E+00
3.778210E+00	3.796120E+00	1.443950E+00
3.847760E+00	3.925940E+00	1.555820E+00
4.238050E+00	4.458040E+00	2.412550E+00
4.313690E+00	4.441850E+00	2.512610E+00
4.389810E+00	4.414970E+00	2.596870E+00
3.681520E+00	3.688910E+00	1.344800E+00
3.669620E+00	3.836990E+00	1.454840E+00
3.734330E+00	3.925510E+00	1.538370E+00
3.766440E+00	4.090780E+00	1.708040E+00
4.191720E+00	4.500200E+00	2.412260E+00
4.225160E+00	4.522660E+00	2.501280E+00
3.638570E+00	3.965570E+00	1.560910E+00
3.643520E+00	4.100650E+00	1.694750E+00
3.687240E+00	4.175430E+00	1.766790E+00
3.745820E+00	4.274950E+00	1.872910E+00
3.960830E+00	4.551680E+00	2.257840E+00
4.064590E+00	4.551410E+00	2.364250E+00
4.148940E+00	4.534850E+00	2.422970E+00
3.617820E+00	4.220630E+00	1.806400E+00
3.670770E+00	4.342220E+00	1.927150E+00
3.677880E+00	4.410000E+00	2.001920E+00
3.746290E+00	4.409370E+00	2.016000E+00
3.845100E+00	4.503490E+00	2.143370E+00
3.889210E+00	4.592500E+00	2.276200E+00
3.969440E+00	4.639700E+00	2.408880E+00
3.710790E+00	4.494810E+00	2.100240E+00
3.799310E+00	4.590070E+00	2.237810E+00
3.864430E+00	4.645380E+00	2.348030E+00
5.168670E+00	3.348430E+00	2.484330E+00
5.162270E+00	3.285140E+00	2.422430E+00
5.123080E+00	3.367530E+00	2.415000E+00
5.152380E+00	3.420710E+00	2.518690E+00
5.113390E+00	2.965580E+00	2.090430E+00
5.070310E+00	2.897510E+00	1.965900E+00
5.072070E+00	3.000610E+00	2.023220E+00
5.042560E+00	3.146480E+00	2.083590E+00
5.123680E+00	3.051110E+00	2.182400E+00
5.093460E+00	3.289100E+00	2.292080E+00
5.140910E+00	3.179720E+00	2.304390E+00
5.050900E+00	3.629430E+00	2.561400E+00
5.111620E+00	3.531640E+00	2.548850E+00
5.057360E+00	3.686440E+00	2.643840E+00
5.125010E+00	3.632040E+00	2.700240E+00
5.074190E+00	3.734070E+00	2.733150E+00
4.996290E+00	2.832760E+00	1.809910E+00
4.926320E+00	2.746540E+00	1.676590E+00
4.920780E+00	2.842650E+00	1.698190E+00
4.959720E+00	2.973070E+00	1.810630E+00
4.981800E+00	3.753410E+00	2.607900E+00
4.959320E+00	3.860890E+00	2.726590E+00
5.038980E+00	3.821330E+00	2.789930E+00
4.989540E+00	3.894840E+00	2.820120E+00
4.819280E+00	2.677270E+00	1.493380E+00
4.708000E+00	2.591610E+00	1.363080E+00
4.736330E+00	2.701040E+00	1.396860E+00
4.786830E+00	2.837810E+00	1.499340E+00
4.867330E+00	3.893370E+00	2.636520E+00
4.918280E+00	3.935560E+00	2.775360E+00
4.625170E+00	2.747480E+00	1.302680E+00
4.532900E+00	2.644720E+00	1.207810E+00
4.794130E+00	3.965150E+00	2.630550E+00
4.824100E+00	4.003260E+00	2.735490E+00
4.403640E+00	2.628840E+00	1.115130E+00
4.277300E+00	2.576630E+00	1.057750E+00
4.311960E+00	2.692350E+00	1.069460E+00
4.379620E+00	2.824370E+00	1.130210E+00
4.663470E+00	4.173770E+00	2.732790E+00
4.741990E+00	4.110380E+00	2.760710E+00
4.709940E+00	4.176360E+00	2.802970E+00
4.184860E+00	2.791400E+00	1.050840E+00
4.038180E+00	2.702960E+00	1.009440E+00
4.591260E+00	4.244320E+00	2.709070E+00
4.663720E+00	4.232780E+00	2.806100E+00
3.947240E+00	2.992440E+00	1.033280E+00
3.817610E+00	2.843000E+00	1.025160E+00
4.519880E+00	4.315550E+00	2.679880E+00
4.580610E+00	4.315520E+00	2.786440E+00
3.740090E+00	3.054770E+00	1.068340E+00
3.619000E+00	2.997090E+00	1.061070E+00
3.763390E+00	3.238240E+00	1.119020E+00
4.459780E+00	4.404660E+00	2.713820E+00
3.599600E+00	3.216870E+00	1.120770E+00
3.470310E+00	3.163760E+00	1.149990E+00
3.616440E+00	3.489620E+00	1.233210E+00
4.332110E+00	4.488370E+00	2.637480E+00
4.390780E+00	4.496610E+00	2.752410E+00
3.466620E+00	3.353130E+00	1.201440E+00
3.387750E+00	3.282090E+00	1.196630E+00
3.437230E+00	3.562790E+00	1.302020E+00
3.538800E+00	3.774370E+00	1.424560E+00
4.226190E+00	4.585310E+00	2.623140E+00
4.307730E+00	4.568360E+00	2.733610E+00
3.347200E+00	3.413310E+00	1.269520E+00
3.326590E+00	3.587130E+00	1.344920E+00
3.394100E+00	3.703780E+00	1.400330E+00
3.401440E+00	3.856580E+00	1.503740E+00
3.515830E+00	4.026530E+00	1.634830E+00
4.110510E+00	4.615440E+00	2.527710E+00
4.166220E+00	4.637500E+00	2.632390E+00
4.210530E+00	4.660450E+00	2.734640E+00
3.298860E+00	3.723520E+00	1.449680E+00
3.309680E+00	3.879720E+00	1.548880E+00
3.386150E+00	3.975080E+00	1.602010E+00
3.421800E+00	4.087220E+00	1.703050E+00
3.503610E+00	4.204610E+00	1.809820E+00
3.591630E+00	4.372340E+00	1.967270E+00
4.021210E+00	4.672380E+00	2.518720E+00
4.039280E+00	4.711150E+00	2.610810E+00
4.120350E+00	4.683250E+00	2.662040E+00
3.304930E+00	4.018230E+00	1.667800E+00
3.398350E+00	4.195140E+00	1.811490E+00
3.476590E+00	4.304260E+00	1.901680E+00
3.506870E+00	4.391370E+00	1.993640E+00
3.557220E+00	4.441730E+00	2.045360E+00
3.613590E+00	4.510080E+00	2.110020E+00
3.701860E+00	4.604410E+00	2.220800E+00
3.785530E+00	4.666530E+00	2.342200E+00
3.865220E+00	4.718260E+00	2.464150E+00
3.960870E+00	4.717540E+00	2.527220E+00
3.512280E+00	4.488950E+00	2.096360E+00
3.599940E+00	4.611260E+00	2.218680E+00
3.694970E+00	4.688880E+00	2.329040E+00
3.766900E+00	4.728090E+00	2.419630E+00
5.212450E+00	2.878670E+00	2.290940E+00
5.175020E+00	2.786480E+00	2.166950E+00
5.158300E+00	2.923670E+00	2.177740E+00
5.187950E+00	3.081980E+00	2.343790E+00
5.231710E+00	2.977660E+00	2.385060E+00
5.195410E+00	3.202340E+00	2.435440E+00
5.239190E+00	3.133000E+00	2.497140E+00
5.218840E+00	3.319590E+00	2.575610E+00
5.186100E+00	3.499900E+00	2.665910E+00
5.250950E+00	3.432540E+00	2.729470E+00
5.190920E+00	3.584220E+00	2.753840E+00
5.251730E+00	3.543940E+00	2.821360E+00
5.195930E+00	3.641770E+00	2.830140E+00
5.133930E+00	2.691810E+00	2.027620E+00
5.070620E+00	2.609370E+00	1.902680E+00
5.071950E+00	2.746040E+00	1.916320E+00
5.094260E+00	3.779540E+00	2.817620E+00
5.151870E+00	3.732390E+00	2.862780E+00
5.108370E+00	3.818640E+00	2.900820E+00
4.998570E+00	2.526730E+00	1.777830E+00
4.911740E+00	2.444780E+00	1.645880E+00
4.918700E+00	2.585980E+00	1.643650E+00
4.970860E+00	3.954820E+00	2.881070E+00
5.057480E+00	3.896530E+00	2.935030E+00
5.014540E+00	3.970760E+00	2.972540E+00
4.811360E+00	2.366820E+00	1.510450E+00
4.679060E+00	2.317810E+00	1.388160E+00
4.764910E+00	2.442090E+00	1.433830E+00
4.901260E+00	4.003100E+00	2.842340E+00
4.944760E+00	4.033280E+00	2.946110E+00
4.525530E+00	2.474420E+00	1.210500E+00
4.477860E+00	2.317010E+00	1.208540E+00
4.844470E+00	4.086800E+00	2.872670E+00
4.836970E+00	4.143610E+00	2.930820E+00
4.893330E+00	4.121130E+00	2.976200E+00
4.845180E+00	4.180250E+00	2.977750E+00
4.360430E+00	2.267460E+00	1.152980E+00
4.224260E+00	2.322920E+00	1.086530E+00
4.331320E+00	2.390710E+00	1.101070E+00
4.763350E+00	4.195910E+00	2.895510E+00
4.743600E+00	4.296870E+00	2.969470E+00
4.818270E+00	4.250950E+00	3.008190E+00
4.792440E+00	4.309780E+00	3.026030E+00
4.130310E+00	2.479510E+00	1.036830E+00
4.015600E+00	2.334030E+00	1.037710E+00
4.666120E+00	4.299290E+00	2.888470E+00
4.669740E+00	4.366690E+00	2.968070E+00
4.748330E+00	4.360200E+00	3.033950E+00
3.905370E+00	2.591840E+00	9.959810E-01
3.759830E+00	2.519080E+00	1.032470E+00
4.570990E+00	4.398810E+00	2.891870E+00
4.620810E+00	4.414750E+00	2.974320E+00
4.661910E+00	4.440390E+00	3.050150E+00
3.676080E+00	2.760920E+00	1.032580E+00
3.539690E+00	2.698460E+00	1.062520E+00
4.462840E+00	4.476670E+00	2.840740E+00
4.513530E+00	4.477720E+00	2.930850E+00
4.575430E+00	4.460440E+00	2.989870E+00
3.485380E+00	2.951640E+00	1.101640E+00
3.350350E+00	2.902550E+00	1.152570E+00
4.380160E+00	4.550810E+00	2.831200E+00
4.443300E+00	4.538110E+00	2.921100E+00
3.316890E+00	3.194810E+00	1.213900E+00
3.210250E+00	3.073930E+00	1.247960E+00
4.298910E+00	4.626980E+00	2.825730E+00
4.364230E+00	4.608680E+00	2.917720E+00
3.187550E+00	3.252160E+00	1.290540E+00
3.144700E+00	3.180340E+00	1.308880E+00
3.212710E+00	3.495460E+00	1.371780E+00
4.246970E+00	4.679630E+00	2.825630E+00
4.281370E+00	4.693550E+00	2.919560E+00
3.112150E+00	3.318810E+00	1.355120E+00
3.099440E+00	3.499430E+00	1.433430E+00
3.130360E+00	3.613580E+00	1.459170E+00
3.184090E+00	3.796850E+00	1.552750E+00
4.078380E+00	4.729250E+00	2.691940E+00
4.121980E+00	4.747390E+00	2.776710E+00
4.201290E+00	4.725940E+00	2.838400E+00
3.067490E+00	3.642820E+00	1.516950E+00
3.074750E+00	3.809480E+00	1.613380E+00
3.119180E+00	3.896750E+00	1.642070E+00
3.179560E+00	4.000800E+00	1.696060E+00
3.284880E+00	4.172900E+00	1.823940E+00
3.394410E+00	4.349240E+00	1.953160E+00
3.912620E+00	4.753610E+00	2.546990E+00
3.945880E+00	4.781270E+00	2.626880E+00
4.033680E+00	4.775220E+00	2.715890E+00
3.059450E+00	3.949930E+00	1.710170E+00
3.160150E+00	4.139530E+00	1.830900E+00
3.258290E+00	4.300060E+00	1.940090E+00
3.333170E+00	4.407020E+00	2.031030E+00
3.344250E+00	4.468360E+00	2.091600E+00
3.409090E+00	4.482690E+00	2.092930E+00
3.482140E+00	4.607020E+00	2.206600E+00
3.590420E+00	4.715810E+00	2.346380E+00
3.700130E+00	4.752100E+00	2.416510E+00
3.767530E+00	4.791410E+00	2.515110E+00
3.868000E+00	4.782260E+00	2.569420E+00
3.369520E+00	4.547250E+00	2.157510E+00
3.412460E+00	4.642950E+00	2.241950E+00
3.485170E+00	4.692620E+00	2.298880E+00
3.513130E+00	4.744570E+00	2.365700E+00
3.563690E+00	4.790450E+00	2.438070E+00
3.658020E+00	4.793410E+00	2.458380E+00
3.429190E+00	4.723030E+00	2.331820E+00
3.493440E+00	4.774550E+00	2.400230E+00
5.324410E+00	2.978080E+00	2.629760E+00
5.310400E+00	2.909690E+00	2.567780E+00
5.289910E+00	3.012310E+00	2.549290E+00
5.289310E+00	3.185860E+00	2.647110E+00
5.331870E+00	3.069640E+00	2.694130E+00
5.295920E+00	3.331380E+00	2.746080E+00
5.350570E+00	3.215510E+00	2.784410E+00
5.301430E+00	3.445590E+00	2.825340E+00
5.362180E+00	3.359030E+00	2.888000E+00
5.301550E+00	3.508920E+00	2.874170E+00
5.332560E+00	3.471790E+00	2.904170E+00
5.313610E+00	3.552760E+00	2.953200E+00
5.226930E+00	2.685430E+00	2.291900E+00
5.180800E+00	2.574170E+00	2.174540E+00
5.170760E+00	2.662910E+00	2.129460E+00
5.250780E+00	2.825710E+00	2.388220E+00
5.206970E+00	3.686790E+00	2.903320E+00
5.250400E+00	3.637250E+00	2.931700E+00
5.228330E+00	3.713870E+00	2.982260E+00
5.127720E+00	2.475600E+00	2.054920E+00
5.053060E+00	2.388570E+00	1.935320E+00
5.064570E+00	2.494850E+00	1.913750E+00
5.122220E+00	3.855040E+00	2.976540E+00
5.184140E+00	3.807470E+00	3.020920E+00
5.132860E+00	3.888730E+00	3.046770E+00
4.963800E+00	2.294890E+00	1.805060E+00
4.873360E+00	2.204950E+00	1.694640E+00
4.890500E+00	2.321570E+00	1.653140E+00
5.013680E+00	4.018720E+00	3.029820E+00
5.085900E+00	3.963700E+00	3.078120E+00
5.046540E+00	4.045170E+00	3.112970E+00
4.757430E+00	2.109330E+00	1.594850E+00
4.628630E+00	2.095540E+00	1.458070E+00
4.727360E+00	2.194950E+00	1.497620E+00
4.973720E+00	4.094730E+00	3.054510E+00
4.974110E+00	4.143340E+00	3.107460E+00
5.025770E+00	4.109700E+00	3.156960E+00
4.986400E+00	4.174100E+00	3.161900E+00
4.513330E+00	2.186640E+00	1.292590E+00
4.459630E+00	2.031190E+00	1.343700E+00
4.912090E+00	4.198430E+00	3.077490E+00
4.917240E+00	4.268830E+00	3.136290E+00
4.966910E+00	4.237990E+00	3.191440E+00
4.934410E+00	4.307510E+00	3.193250E+00
4.275490E+00	2.172080E+00	1.161180E+00
4.850370E+00	4.325140E+00	3.105450E+00
4.833360E+00	4.421850E+00	3.173450E+00
4.911570E+00	4.374050E+00	3.225890E+00
4.876180E+00	4.438410E+00	3.241660E+00
4.062090E+00	2.154190E+00	1.115090E+00
3.913580E+00	2.179300E+00	1.084430E+00
3.957030E+00	2.236230E+00	1.059370E+00
4.761540E+00	4.418240E+00	3.103350E+00
4.761250E+00	4.479150E+00	3.167550E+00
4.817810E+00	4.485920E+00	3.230610E+00
3.833810E+00	2.315350E+00	1.055120E+00
3.721570E+00	2.214140E+00	1.110700E+00
4.705820E+00	4.475790E+00	3.121010E+00
4.703570E+00	4.516020E+00	3.172840E+00
4.737670E+00	4.547750E+00	3.248630E+00
3.613000E+00	2.457610E+00	1.060320E+00
3.472340E+00	2.413700E+00	1.127500E+00
4.504620E+00	4.530650E+00	3.006630E+00
4.573560E+00	4.518930E+00	3.083520E+00
4.642810E+00	4.520810E+00	3.148350E+00
4.671320E+00	4.553480E+00	3.216510E+00
3.401600E+00	2.649780E+00	1.123780E+00
3.270400E+00	2.610230E+00	1.192530E+00
4.425820E+00	4.598230E+00	3.006410E+00
4.485750E+00	4.600180E+00	3.120980E+00
3.229450E+00	2.851980E+00	1.215740E+00
3.117600E+00	2.815190E+00	1.287650E+00
4.353630E+00	4.660560E+00	2.997370E+00
4.394470E+00	4.660960E+00	3.081840E+00
3.093750E+00	3.087200E+00	1.327740E+00
3.039370E+00	2.954220E+00	1.346350E+00
4.313610E+00	4.703730E+00	2.997080E+00
4.336640E+00	4.704660E+00	3.048400E+00
2.983640E+00	3.107290E+00	1.420810E+00
2.905170E+00	3.301830E+00	1.506720E+00
3.010210E+00	3.397450E+00	1.467730E+00
4.159360E+00	4.767670E+00	2.858420E+00
4.195380E+00	4.781370E+00	2.937500E+00
4.281370E+00	4.747860E+00	3.017290E+00
2.916930E+00	3.477350E+00	1.556970E+00
2.872180E+00	3.414100E+00	1.574970E+00
2.959590E+00	3.706380E+00	1.631060E+00
3.959720E+00	4.842970E+00	2.753090E+00
4.052350E+00	4.825760E+00	2.835390E+00
4.124880E+00	4.800650E+00	2.881000E+00
2.853360E+00	3.550950E+00	1.618030E+00
2.857600E+00	3.712130E+00	1.696040E+00
2.893600E+00	3.808680E+00	1.716800E+00
2.933890E+00	3.933780E+00	1.763390E+00
3.039000E+00	4.104620E+00	1.847080E+00
3.135770E+00	4.269810E+00	1.944070E+00
3.255010E+00	4.432730E+00	2.075700E+00
3.834420E+00	4.855900E+00	2.685900E+00
3.910270E+00	4.881140E+00	2.789650E+00
3.970270E+00	4.909820E+00	2.891290E+00
2.836680E+00	3.843470E+00	1.770960E+00
2.859910E+00	3.991550E+00	1.841290E+00
2.941310E+00	4.083660E+00	1.871590E+00
3.012010E+00	4.221140E+00	1.952580E+00
3.103680E+00	4.367660E+00	2.040650E+00
3.184500E+00	4.489070E+00	2.143580E+00
3.301160E+00	4.607130E+00	2.229780E+00
3.649560E+00	4.867140E+00	2.578050E+00
3.738330E+00	4.904000E+00	2.691200E+00
3.775330E+00	4.940140E+00	2.787850E+00
3.867980E+00	4.919310E+00	2.831750E+00
2.878080E+00	4.151410E+00	1.957330E+00
2.980860E+00	4.320950E+00	2.043790E+00
3.077350E+00	4.453990E+00	2.136650E+00
3.174230E+00	4.580930E+00	2.227550E+00
3.246410E+00	4.665300E+00	2.299650E+00
3.262460E+00	4.719620E+00	2.357820E+00
3.335490E+00	4.725500E+00	2.352700E+00
3.466650E+00	4.817390E+00	2.458880E+00
3.521770E+00	4.895180E+00	2.584910E+00
3.580680E+00	4.944750E+00	2.683430E+00
3.679850E+00	4.941210E+00	2.716620E+00
3.305660E+00	4.797580E+00	2.443170E+00
3.414960E+00	4.892410E+00	2.553730E+00
3.484230E+00	4.940500E+00	2.637060E+00
5.436430E+00	3.201740E+00	2.943930E+00
5.425950E+00	3.150750E+00	2.917070E+00
5.404720E+00	3.231810E+00	2.896020E+00
5.411460E+00	3.308540E+00	2.941060E+00
5.440260E+00	3.258810E+00	2.976020E+00
5.427340E+00	3.362620E+00	3.016280E+00
5.299890E+00	2.644310E+00	2.540200E+00
5.257270E+00	2.557780E+00	2.446050E+00
5.262220E+00	2.669560E+00	2.417710E+00
5.306510E+00	2.812550E+00	2.545570E+00
5.325260E+00	2.738310E+00	2.609380E+00
5.349780E+00	2.915370E+00	2.692810E+00
5.386900E+00	3.088680E+00	2.828510E+00
5.376370E+00	3.467060E+00	2.990900E+00
5.365880E+00	3.552990E+00	3.060050E+00
5.214220E+00	2.467600E+00	2.338770E+00
5.156710E+00	2.372650E+00	2.224640E+00
5.173370E+00	2.471500E+00	2.199660E+00
5.309170E+00	3.656190E+00	3.080350E+00
5.257220E+00	3.745300E+00	3.078530E+00
5.287970E+00	3.735340E+00	3.134100E+00
5.255660E+00	3.798230E+00	3.161990E+00
5.088290E+00	2.285850E+00	2.125850E+00
5.014650E+00	2.192710E+00	2.030240E+00
5.034210E+00	2.289840E+00	1.975890E+00
5.146030E+00	3.920680E+00	3.119880E+00
5.188840E+00	3.875880E+00	3.138440E+00
5.165440E+00	3.945280E+00	3.206390E+00
4.911060E+00	2.073080E+00	1.920260E+00
4.828700E+00	2.022120E+00	1.800030E+00
4.873440E+00	2.109030E+00	1.780180E+00
5.068700E+00	4.066150E+00	3.178960E+00
5.106000E+00	4.021760E+00	3.194260E+00
5.092590E+00	4.088920E+00	3.259880E+00
4.686400E+00	1.990130E+00	1.624640E+00
5.004530E+00	4.198280E+00	3.219720E+00
5.038200E+00	4.157860E+00	3.242380E+00
5.026680E+00	4.221360E+00	3.299450E+00
4.484830E+00	1.935010E+00	1.442430E+00
4.349410E+00	1.884190E+00	1.395950E+00
4.386150E+00	1.958090E+00	1.351660E+00
4.955890E+00	4.334710E+00	3.251600E+00
4.984110E+00	4.292200E+00	3.275280E+00
4.972970E+00	4.355850E+00	3.330780E+00
4.244210E+00	2.011000E+00	1.249340E+00
4.139950E+00	1.918180E+00	1.292390E+00
4.869370E+00	4.481080E+00	3.297140E+00
4.921810E+00	4.422300E+00	3.312380E+00
4.908830E+00	4.469460E+00	3.368310E+00
3.971560E+00	2.038440E+00	1.156920E+00
4.808100E+00	4.539670E+00	3.298030E+00
4.858300E+00	4.530390E+00	3.368040E+00
3.786290E+00	2.052570E+00	1.181100E+00
3.636150E+00	2.033400E+00	1.209450E+00
3.668900E+00	2.120070E+00	1.154960E+00
4.764020E+00	4.579120E+00	3.307680E+00
4.783790E+00	4.604280E+00	3.383680E+00
3.535950E+00	2.216250E+00	1.159710E+00
3.397390E+00	2.188470E+00	1.240870E+00
4.564800E+00	4.579760E+00	3.193580E+00
4.622800E+00	4.574660E+00	3.229170E+00
4.652990E+00	4.612000E+00	3.312160E+00
4.719220E+00	4.612530E+00	3.338420E+00
3.325140E+00	2.389060E+00	1.201030E+00
3.194930E+00	2.370800E+00	1.294410E+00
4.513820E+00	4.614390E+00	3.204070E+00
4.525950E+00	4.642300E+00	3.277100E+00
4.583860E+00	4.620230E+00	3.291170E+00
3.144400E+00	2.590810E+00	1.281300E+00
3.033380E+00	2.574640E+00	1.375490E+00
4.419810E+00	4.673340E+00	3.164190E+00
4.471090E+00	4.655660E+00	3.222480E+00
2.996860E+00	2.831340E+00	1.387130E+00
2.948120E+00	2.710350E+00	1.430050E+00
4.334130E+00	4.747890E+00	3.135290E+00
2.879400E+00	2.853180E+00	1.488150E+00
2.789340E+00	3.066350E+00	1.581380E+00
2.889320E+00	3.081230E+00	1.495840E+00
4.219440E+00	4.830640E+00	3.062030E+00
4.263240E+00	4.856010E+00	3.181740E+00
2.807080E+00	3.334740E+00	1.599610E+00
2.711140E+00	3.247870E+00	1.657210E+00
4.101130E+00	4.873410E+00	2.985160E+00
4.158440E+00	4.881820E+00	3.066020E+00
4.189780E+00	4.889040E+00	3.120420E+00
2.725470E+00	3.405220E+00	1.695880E+00
2.680860E+00	3.351690E+00	1.715320E+00
2.753740E+00	3.628850E+00	1.731460E+00
4.019000E+00	4.938170E+00	2.987140E+00
4.045180E+00	4.974550E+00	3.077310E+00
4.128620E+00	4.923090E+00	3.100900E+00
2.662420E+00	3.479560E+00	1.752870E+00
2.656330E+00	3.633190E+00	1.803210E+00
2.698300E+00	3.744570E+00	1.829190E+00
2.742780E+00	3.927020E+00	1.879510E+00
3.826660E+00	4.960330E+00	2.868890E+00
3.876240E+00	4.991010E+00	2.956440E+00
3.965640E+00	4.986610E+00	3.010660E+00
2.637730E+00	3.777020E+00	1.879640E+00
2.643370E+00	3.928230E+00	1.935590E+00
2.687410E+00	4.022820E+00	1.961270E+00
2.744180E+00	4.173670E+00	2.039150E+00
2.875500E+00	4.296290E+00	2.062720E+00
2.960220E+00	4.420100E+00	2.143660E+00
3.063650E+00	4.550950E+00	2.233010E+00
3.164710E+00	4.690960E+00	2.337760E+00
3.636390E+00	4.972590E+00	2.747760E+00
3.678310E+00	5.004220E+00	2.814930E+00
3.777800E+00	5.006280E+00	2.896060E+00
2.631920E+00	4.042580E+00	2.003700E+00
2.652390E+00	4.157240E+00	2.068350E+00
2.686950E+00	4.219180E+00	2.088680E+00
2.704740E+00	4.287350E+00	2.127170E+00
2.823630E+00	4.377590E+00	2.149050E+00
2.947400E+00	4.523180E+00	2.242040E+00
3.043670E+00	4.622340E+00	2.308720E+00
3.076520E+00	4.695470E+00	2.369260E+00
3.130000E+00	4.741420E+00	2.399600E+00
3.191310E+00	4.800410E+00	2.452290E+00
3.283800E+00	4.906160E+00	2.572130E+00
3.408220E+00	4.950980E+00	2.632140E+00
3.480240E+00	4.998680E+00	2.721530E+00
3.590750E+00	4.998290E+00	2.770870E+00
2.641570E+00	4.219120E+00	2.111980E+00
3.082940E+00	4.774320E+00	2.445750E+00
3.169160E+00	4.861610E+00	2.522160E+00
3.191770E+00	4.914300E+00	2.576980E+00
3.231450E+00	4.941670E+00	2.607490E+00
3.262210E+00	4.976310E+00	2.657820E+00
3.360530E+00	4.983670E+00	2.674370E+00
3.185460E+00	4.948940E+00	2.617750E+00
5.454320E+00	3.055960E+00	2.984350E+00
5.442620E+00	2.999950E+00	2.961290E+00
5.430140E+00	3.066790E+00	2.926730E+00
5.460370E+00	3.146700E+00	2.998620E+00
5.476080E+00	3.266250E+00	3.071630E+00
5.470820E+00	3.363540E+00	3.121450E+00
5.279150E+00	2.482820E+00	2.590230E+00
5.228060E+00	2.388320E+00	2.510150E+00
5.234330E+00	2.456550E+00	2.444680E+00
5.313700E+00	2.600930E+00	2.631820E+00
5.369870E+00	2.778150E+00	2.765460E+00
5.406920E+00	2.942970E+00	2.868090E+00
5.431380E+00	3.483010E+00	3.137160E+00
5.380220E+00	3.583700E+00	3.137480E+00
5.409450E+00	3.568420E+00	3.185910E+00
5.376690E+00	3.636220E+00	3.215070E+00
5.172610E+00	2.300810E+00	2.421900E+00
5.113120E+00	2.218530E+00	2.352540E+00
5.135350E+00	2.290030E+00	2.278480E+00
5.317120E+00	3.725860E+00	3.199550E+00
5.302040E+00	3.797020E+00	3.279850E+00
5.034470E+00	2.117710E+00	2.279550E+00
4.963470E+00	2.054770E+00	2.159830E+00
5.006510E+00	2.129930E+00	2.136200E+00
5.236960E+00	3.872960E+00	3.251340E+00
5.218110E+00	3.933090E+00	3.312050E+00
4.850180E+00	1.970060E+00	1.946210E+00
5.171890E+00	4.015140E+00	3.324050E+00
5.138110E+00	4.091270E+00	3.356610E+00
4.679430E+00	1.884730E+00	1.745230E+00
4.564810E+00	1.797480E+00	1.694130E+00
4.533560E+00	1.866850E+00	1.562560E+00
5.097330E+00	4.154230E+00	3.367500E+00
5.070770E+00	4.223510E+00	3.404690E+00
4.464730E+00	1.744350E+00	1.649300E+00
4.318620E+00	1.709500E+00	1.583930E+00
4.411360E+00	1.788100E+00	1.540920E+00
5.033710E+00	4.288600E+00	3.402980E+00
5.007670E+00	4.354270E+00	3.433050E+00
4.203830E+00	1.808600E+00	1.410430E+00
4.038260E+00	1.737150E+00	1.422760E+00
4.964940E+00	4.415830E+00	3.432370E+00
4.909960E+00	4.503730E+00	3.451080E+00
3.917680E+00	1.886690E+00	1.269620E+00
3.845000E+00	1.794490E+00	1.366770E+00
4.849120E+00	4.582190E+00	3.446760E+00
4.889420E+00	4.557620E+00	3.495970E+00
4.863410E+00	4.594180E+00	3.503130E+00
3.733500E+00	1.795460E+00	1.378050E+00
3.583160E+00	1.819500E+00	1.381200E+00
3.693700E+00	1.880010E+00	1.308700E+00
4.803620E+00	4.628950E+00	3.447950E+00
4.818830E+00	4.643230E+00	3.520730E+00
3.480320E+00	2.001810E+00	1.301620E+00
3.332880E+00	1.972640E+00	1.389590E+00
4.676780E+00	4.645240E+00	3.374680E+00
4.697900E+00	4.673520E+00	3.445580E+00
4.759600E+00	4.667040E+00	3.474500E+00
3.258120E+00	2.165010E+00	1.331430E+00
3.126700E+00	2.146490E+00	1.432270E+00
4.553390E+00	4.655220E+00	3.336590E+00
4.578030E+00	4.679090E+00	3.402940E+00
4.637770E+00	4.674530E+00	3.422860E+00
3.066950E+00	2.362200E+00	1.395070E+00
2.952240E+00	2.340200E+00	1.502430E+00
4.405890E+00	4.725940E+00	3.242110E+00
4.465190E+00	4.706690E+00	3.313490E+00
4.517160E+00	4.694860E+00	3.372820E+00
2.898780E+00	2.609590E+00	1.489330E+00
2.809530E+00	2.514250E+00	1.585750E+00
4.339210E+00	4.803720E+00	3.245130E+00
4.394540E+00	4.791260E+00	3.346210E+00
2.773150E+00	2.688770E+00	1.587430E+00
2.700660E+00	2.662960E+00	1.656280E+00
2.782370E+00	2.844680E+00	1.575930E+00
4.300540E+00	4.854590E+00	3.248450E+00
4.325710E+00	4.849010E+00	3.297590E+00
2.696610E+00	2.819630E+00	1.654810E+00
2.645280E+00	2.771920E+00	1.697900E+00
2.675420E+00	3.045030E+00	1.675540E+00
4.185310E+00	4.937580E+00	3.199340E+00
4.269500E+00	4.899170E+00	3.267160E+00
2.598670E+00	2.902810E+00	1.726090E+00
2.541880E+00	3.140340E+00	1.786420E+00
2.617820E+00	3.303190E+00	1.745730E+00
4.104620E+00	4.980000E+00	3.162940E+00
4.130310E+00	5.021020E+00	3.262160E+00
2.530140E+00	3.325390E+00	1.819090E+00
2.483140E+00	3.262070E+00	1.832800E+00
2.551700E+00	3.551930E+00	1.841900E+00
3.920430E+00	5.029080E+00	3.043230E+00
3.963770E+00	5.064310E+00	3.134290E+00
4.049380E+00	5.043280E+00	3.189820E+00
2.468420E+00	3.391760E+00	1.881210E+00
2.453290E+00	3.548110E+00	1.907960E+00
2.492670E+00	3.653820E+00	1.928210E+00
2.538320E+00	3.844300E+00	1.970100E+00
3.697980E+00	5.075340E+00	2.933650E+00
3.792750E+00	5.074080E+00	3.007040E+00
3.873800E+00	5.073370E+00	3.081270E+00
2.436340E+00	3.683150E+00	1.979230E+00
2.444970E+00	3.841350E+00	2.029420E+00
2.488150E+00	3.938090E+00	2.040820E+00
2.550880E+00	4.089430E+00	2.083810E+00
2.729240E+00	4.386850E+00	2.195130E+00
2.825730E+00	4.499680E+00	2.258590E+00
2.953080E+00	4.646810E+00	2.355920E+00
3.556100E+00	5.073440E+00	2.870220E+00
3.643470E+00	5.116180E+00	2.965190E+00
3.708310E+00	5.152950E+00	3.050360E+00
2.435870E+00	3.961140E+00	2.085360E+00
2.465850E+00	4.099620E+00	2.143360E+00
2.523310E+00	4.183580E+00	2.159620E+00
2.606980E+00	4.292060E+00	2.176030E+00
2.697110E+00	4.451520E+00	2.265230E+00
2.799580E+00	4.579880E+00	2.345090E+00
2.870990E+00	4.680470E+00	2.413210E+00
2.969460E+00	4.763180E+00	2.468540E+00
3.085700E+00	4.884880E+00	2.567140E+00
3.351950E+00	5.058460E+00	2.776250E+00
3.446130E+00	5.111870E+00	2.864440E+00
3.475540E+00	5.157330E+00	2.934180E+00
3.589620E+00	5.155770E+00	2.996930E+00
2.475270E+00	4.225970E+00	2.215200E+00
2.568380E+00	4.396330E+00	2.274790E+00
2.671720E+00	4.533940E+00	2.349970E+00
2.769540E+00	4.648890E+00	2.423580E+00
2.863020E+00	4.753670E+00	2.486580E+00
2.955620E+00	4.831790E+00	2.543950E+00
2.992830E+00	4.897040E+00	2.604760E+00
3.058680E+00	4.938700E+00	2.634520E+00
3.159080E+00	4.996200E+00	2.682980E+00
3.217090E+00	5.075170E+00	2.779540E+00
3.275980E+00	5.123630E+00	2.854250E+00
3.383170E+00	5.136550E+00	2.880500E+00
3.010880E+00	4.967410E+00	2.681950E+00
3.121060E+00	5.062920E+00	2.767610E+00
3.190250E+00	5.107170E+00	2.818210E+00
5.396760E+00	2.629450E+00	2.925270E+00
5.369950E+00	2.565610E+00	2.879920E+00
5.377260E+00	2.652280E+00	2.834010E+00
5.411560E+00	2.811680E+00	2.910340E+00
5.420540E+00	2.710350E+00	2.968130E+00
5.440520E+00	2.921870E+00	2.966050E+00
5.453060E+00	2.843660E+00	3.024780E+00
5.476880E+00	3.000870E+00	3.052300E+00
5.504410E+00	3.144030E+00	3.127790E+00
5.516280E+00	3.277860E+00	3.189250E+00
5.491920E+00	3.390750E+00	3.194570E+00
5.528560E+00	3.349250E+00	3.258680E+00
5.499770E+00	3.449200E+00	3.274510E+00
5.246800E+00	2.351010E+00	2.686980E+00
5.190780E+00	2.260200E+00	2.639600E+00
5.199280E+00	2.309650E+00	2.545400E+00
5.301480E+00	2.469560E+00	2.721480E+00
5.439320E+00	3.555500E+00	3.250190E+00
5.416210E+00	3.634290E+00	3.330690E+00
5.123180E+00	2.164000E+00	2.587130E+00
5.067850E+00	2.110040E+00	2.494560E+00
5.103510E+00	2.170820E+00	2.458390E+00
5.359720E+00	3.716180E+00	3.301540E+00
5.337670E+00	3.783490E+00	3.363650E+00
4.970820E+00	2.026640E+00	2.305720E+00
5.282610E+00	3.875820E+00	3.384890E+00
5.231920E+00	3.954470E+00	3.380650E+00
5.257340E+00	3.942780E+00	3.425750E+00
5.233110E+00	4.000630E+00	3.448160E+00
4.829050E+00	1.891150E+00	2.076280E+00
4.723340E+00	1.795420E+00	2.024430E+00
4.710850E+00	1.839360E+00	1.889710E+00
5.144110E+00	4.114080E+00	3.404880E+00
5.180490E+00	4.073990E+00	3.426540E+00
5.159110E+00	4.130340E+00	3.467920E+00
4.630740E+00	1.724460E+00	1.967870E+00
4.523980E+00	1.652640E+00	1.892290E+00
4.545480E+00	1.720620E+00	1.794150E+00
5.076610E+00	4.247810E+00	3.454910E+00
5.119230E+00	4.203130E+00	3.499670E+00
5.078470E+00	4.272710E+00	3.511720E+00
4.402430E+00	1.596120E+00	1.828350E+00
4.240530E+00	1.557390E+00	1.759560E+00
4.364730E+00	1.631050E+00	1.729030E+00
5.007920E+00	4.374380E+00	3.483070E+00
5.039640E+00	4.334730E+00	3.516140E+00
5.004470E+00	4.394040E+00	3.546850E+00
4.122650E+00	1.636490E+00	1.580610E+00
3.958870E+00	1.566220E+00	1.606060E+00
4.919950E+00	4.520250E+00	3.528760E+00
4.957030E+00	4.458950E+00	3.537370E+00
4.941310E+00	4.502900E+00	3.596680E+00
3.834210E+00	1.699850E+00	1.467670E+00
3.760820E+00	1.620040E+00	1.559610E+00
4.887680E+00	4.584670E+00	3.574050E+00
3.656720E+00	1.612640E+00	1.562060E+00
3.509980E+00	1.647760E+00	1.579060E+00
3.620950E+00	1.689160E+00	1.488290E+00
4.842160E+00	4.652560E+00	3.581200E+00
4.861400E+00	4.645460E+00	3.620650E+00
4.838200E+00	4.675220E+00	3.616200E+00
3.410750E+00	1.803260E+00	1.473210E+00
3.266180E+00	1.781610E+00	1.564910E+00
4.717050E+00	4.704010E+00	3.507990E+00
4.740930E+00	4.720160E+00	3.580340E+00
4.808840E+00	4.690720E+00	3.601200E+00
3.194500E+00	1.955880E+00	1.491180E+00
3.064730E+00	1.938370E+00	1.592280E+00
4.601390E+00	4.706260E+00	3.470880E+00
4.621410E+00	4.734670E+00	3.537130E+00
4.677520E+00	4.732650E+00	3.554250E+00
3.005810E+00	2.125140E+00	1.535660E+00
2.891910E+00	2.102800E+00	1.638460E+00
4.461680E+00	4.752560E+00	3.404150E+00
4.505370E+00	4.761910E+00	3.483950E+00
4.566450E+00	4.741950E+00	3.516350E+00
2.846560E+00	2.304430E+00	1.604310E+00
2.744500E+00	2.276510E+00	1.703120E+00
4.426830E+00	4.790910E+00	3.418180E+00
4.446500E+00	4.795810E+00	3.460230E+00
2.713530E+00	2.484980E+00	1.679040E+00
2.612780E+00	2.456330E+00	1.769290E+00
4.317330E+00	4.895210E+00	3.371520E+00
4.395480E+00	4.837650E+00	3.441010E+00
2.586210E+00	2.698450E+00	1.750060E+00
2.505320E+00	2.609670E+00	1.833520E+00
4.218970E+00	4.976880E+00	3.314630E+00
4.264540E+00	4.997920E+00	3.429180E+00
2.481950E+00	2.753980E+00	1.833200E+00
2.446180E+00	2.700270E+00	1.866360E+00
2.475680E+00	2.935560E+00	1.819520E+00
4.168630E+00	5.028030E+00	3.321040E+00
4.194210E+00	5.035200E+00	3.373770E+00
2.408380E+00	2.812580E+00	1.885590E+00
2.341140E+00	3.035680E+00	1.926520E+00
2.419070E+00	3.212090E+00	1.870660E+00
4.009030E+00	5.093740E+00	3.218990E+00
4.057580E+00	5.112070E+00	3.309270E+00
4.139530E+00	5.068590E+00	3.353700E+00
2.316830E+00	3.255050E+00	1.945190E+00
2.241850E+00	3.199370E+00	1.993520E+00
2.362540E+00	3.470480E+00	1.956070E+00
3.802910E+00	5.139300E+00	3.113600E+00
3.876820E+00	5.160390E+00	3.212210E+00
3.971200E+00	5.142020E+00	3.258690E+00
2.264150E+00	3.367270E+00	2.014710E+00
2.204620E+00	3.305530E+00	2.037840E+00
2.265670E+00	3.533260E+00	2.028960E+00
2.340430E+00	3.755410E+00	2.070020E+00
3.759650E+00	5.180240E+00	3.127040E+00
3.791550E+00	5.195060E+00	3.175360E+00
2.186220E+00	3.451960E+00	2.075620E+00
2.233310E+00	3.629950E+00	2.090950E+00
2.250650E+00	3.767070E+00	2.134070E+00
2.292420E+00	3.864870E+00	2.138920E+00
2.356810E+00	4.016130E+00	2.162580E+00
3.504380E+00	5.221160E+00	3.033250E+00
3.621350E+00	5.222780E+00	3.102320E+00
3.723320E+00	5.222690E+00	3.153810E+00
2.238470E+00	3.913930E+00	2.195520E+00
2.294400E+00	4.078850E+00	2.239000E+00
2.303460E+00	4.165500E+00	2.285040E+00
2.367930E+00	4.191590E+00	2.259460E+00
2.450360E+00	4.346320E+00	2.305330E+00
2.551360E+00	4.490690E+00	2.369350E+00
2.653520E+00	4.618610E+00	2.435010E+00
2.754440E+00	4.728270E+00	2.504990E+00
2.866670E+00	4.856870E+00	2.596410E+00
3.353180E+00	5.211680E+00	2.976880E+00
3.447000E+00	5.264280E+00	3.056340E+00
3.523700E+00	5.299640E+00	3.147950E+00
2.332100E+00	4.283520E+00	2.333100E+00
2.434970E+00	4.448720E+00	2.392920E+00
2.540680E+00	4.584770E+00	2.458010E+00
2.643290E+00	4.702650E+00	2.523100E+00
2.736980E+00	4.789820E+00	2.577410E+00
2.772600E+00	4.856170E+00	2.634930E+00
2.828060E+00	4.900180E+00	2.659290E+00
2.894340E+00	4.959470E+00	2.698990E+00
3.010670E+00	5.050330E+00	2.781260E+00
3.160430E+00	5.146590E+00	2.875570E+00
3.220680E+00	5.234760E+00	2.984670E+00
3.289780E+00	5.300450E+00	3.082600E+00
3.400800E+00	5.303670E+00	3.098530E+00
2.784970E+00	4.926100E+00	2.709030E+00
2.891070E+00	5.034340E+00	2.786250E+00
3.009390E+00	5.125700E+00	2.877370E+00
3.112030E+00	5.214810E+00	2.963500E+00
3.183780E+00	5.283430E+00	3.040240E+00
5.300910E+00	2.346400E+00	2.943690E+00
5.247230E+00	2.280610E+00	2.870810E+00
5.278270E+00	2.356790E+00	2.815010E+00
5.347900E+00	2.483540E+00	2.885410E+00
5.353650E+00	2.440320E+00	2.980390E+00
5.407670E+00	2.585250E+00	3.005840E+00
5.456210E+00	2.734420E+00	3.089560E+00
5.490090E+00	2.871730E+00	3.146280E+00
5.524270E+00	3.006130E+00	3.196630E+00
5.551550E+00	3.135070E+00	3.248990E+00
5.563730E+00	3.249840E+00	3.300540E+00
5.551130E+00	3.351650E+00	3.346350E+00
5.531910E+00	3.448760E+00	3.398260E+00
5.198600E+00	2.211150E+00	2.860000E+00
5.147890E+00	2.157970E+00	2.768210E+00
5.180800E+00	2.214020E+00	2.737640E+00
5.477420E+00	3.545050E+00	3.359050E+00
5.450290E+00	3.626910E+00	3.438600E+00
5.064910E+00	2.089950E+00	2.626880E+00
5.388830E+00	3.720140E+00	3.411760E+00
5.347170E+00	3.801140E+00	3.433160E+00
5.385540E+00	3.769920E+00	3.488140E+00
5.344450E+00	3.849870E+00	3.510940E+00
4.938730E+00	1.962430E+00	2.427510E+00
4.844450E+00	1.850290E+00	2.359570E+00
4.844350E+00	1.869650E+00	2.219620E+00
5.284580E+00	3.933690E+00	3.483800E+00
5.274800E+00	3.992410E+00	3.534630E+00
4.769370E+00	1.774480E+00	2.307770E+00
4.670130E+00	1.690940E+00	2.230630E+00
4.699470E+00	1.741470E+00	2.132660E+00
5.234160E+00	4.077740E+00	3.552680E+00
5.180840E+00	4.148880E+00	3.550990E+00
5.213190E+00	4.138230E+00	3.604040E+00
5.177900E+00	4.189050E+00	3.625820E+00
4.558470E+00	1.600390E+00	2.135670E+00
4.445240E+00	1.529290E+00	2.063900E+00
4.483040E+00	1.584320E+00	1.969740E+00
5.078610E+00	4.303420E+00	3.587080E+00
5.118160E+00	4.253880E+00	3.600870E+00
5.101690E+00	4.299470E+00	3.657780E+00
4.316530E+00	1.479910E+00	2.011540E+00
4.144420E+00	1.439650E+00	1.937500E+00
4.280820E+00	1.501450E+00	1.909900E+00
5.052910E+00	4.352970E+00	3.637190E+00
4.043020E+00	1.486200E+00	1.754240E+00
3.921740E+00	1.444780E+00	1.802340E+00
4.997230E+00	4.436610E+00	3.663680E+00
4.947430E+00	4.530790E+00	3.679800E+00
3.770230E+00	1.453280E+00	1.789350E+00
3.631260E+00	1.432800E+00	1.810900E+00
3.670650E+00	1.478430E+00	1.731490E+00
3.755320E+00	1.529700E+00	1.668780E+00
4.898570E+00	4.610390E+00	3.669120E+00
4.943620E+00	4.577380E+00	3.741420E+00
4.905250E+00	4.634420E+00	3.733110E+00
3.547830E+00	1.531980E+00	1.694920E+00
3.398480E+00	1.512690E+00	1.771440E+00
4.843600E+00	4.688160E+00	3.685150E+00
3.333270E+00	1.632960E+00	1.659180E+00
3.192840E+00	1.622970E+00	1.758330E+00
4.779460E+00	4.733820E+00	3.655380E+00
4.784080E+00	4.766490E+00	3.742160E+00
3.127720E+00	1.770460E+00	1.666900E+00
3.001900E+00	1.756460E+00	1.769270E+00
4.641990E+00	4.763250E+00	3.601310E+00
4.666430E+00	4.784110E+00	3.667940E+00
4.727830E+00	4.776320E+00	3.693550E+00
2.944980E+00	1.921500E+00	1.694550E+00
2.830730E+00	1.902870E+00	1.798100E+00
4.532870E+00	4.781830E+00	3.558410E+00
4.556640E+00	4.803990E+00	3.628650E+00
4.610870E+00	4.791600E+00	3.650070E+00
2.783510E+00	2.080590E+00	1.739930E+00
2.680850E+00	2.063180E+00	1.848180E+00
4.432970E+00	4.851450E+00	3.531550E+00
4.496010E+00	4.827780E+00	3.594260E+00
2.643380E+00	2.252530E+00	1.802260E+00
2.546170E+00	2.228710E+00	1.899770E+00
4.347690E+00	4.926970E+00	3.488390E+00
4.385780E+00	4.941110E+00	3.597700E+00
2.518050E+00	2.423660E+00	1.857970E+00
2.431500E+00	2.397060E+00	1.944350E+00
4.305180E+00	4.990560E+00	3.492170E+00
4.328960E+00	4.989640E+00	3.543900E+00
2.407760E+00	2.616570E+00	1.914980E+00
2.367100E+00	2.514350E+00	1.975360E+00
4.189420E+00	5.094140E+00	3.469130E+00
4.279140E+00	5.039650E+00	3.517500E+00
2.308320E+00	2.631540E+00	1.997220E+00
2.227690E+00	2.808460E+00	2.038130E+00
2.316890E+00	2.822550E+00	1.959950E+00
4.113880E+00	5.118830E+00	3.403000E+00
4.123140E+00	5.146730E+00	3.460890E+00
2.231290E+00	3.011030E+00	2.009180E+00
2.137950E+00	2.977310E+00	2.078330E+00
3.930790E+00	5.188110E+00	3.300550E+00
3.987410E+00	5.209330E+00	3.387580E+00
4.074800E+00	5.171220E+00	3.430090E+00
2.139440E+00	3.217620E+00	2.066830E+00
2.060440E+00	3.118120E+00	2.134400E+00
3.783730E+00	5.258450E+00	3.254140E+00
3.885430E+00	5.237800E+00	3.335760E+00
2.050750E+00	3.252930E+00	2.135380E+00
2.013630E+00	3.199560E+00	2.160110E+00
2.080460E+00	3.427060E+00	2.149890E+00
2.152660E+00	3.670160E+00	2.165050E+00
3.657140E+00	5.292070E+00	3.212820E+00
3.719880E+00	5.341720E+00	3.327910E+00
2.005530E+00	3.307060E+00	2.189710E+00
2.003530E+00	3.469890E+00	2.208580E+00
2.049900E+00	3.583920E+00	2.196280E+00
2.075430E+00	3.722540E+00	2.238290E+00
2.137180E+00	3.878160E+00	2.249450E+00
2.219570E+00	4.096290E+00	2.301940E+00
3.586580E+00	5.327020E+00	3.224190E+00
3.624690E+00	5.348100E+00	3.280810E+00
1.988460E+00	3.623320E+00	2.263650E+00
2.047010E+00	3.842430E+00	2.298610E+00
2.111760E+00	3.988710E+00	2.314540E+00
2.138150E+00	4.097770E+00	2.355500E+00
2.186930E+00	4.169260E+00	2.365700E+00
2.239240E+00	4.263380E+00	2.382960E+00
2.325950E+00	4.411210E+00	2.421050E+00
2.427830E+00	4.551600E+00	2.479570E+00
2.531700E+00	4.674570E+00	2.544520E+00
2.647590E+00	4.809270E+00	2.631160E+00
3.358260E+00	5.339600E+00	3.146150E+00
3.429370E+00	5.380900E+00	3.221680E+00
3.546270E+00	5.366300E+00	3.258510E+00
2.141340E+00	4.209330E+00	2.414840E+00
2.224160E+00	4.372920E+00	2.455260E+00
2.319330E+00	4.514600E+00	2.505770E+00
2.420960E+00	4.642590E+00	2.566550E+00
2.514980E+00	4.737500E+00	2.615290E+00
2.553840E+00	4.806090E+00	2.669710E+00
2.613000E+00	4.852370E+00	2.694050E+00
2.679080E+00	4.911100E+00	2.734180E+00
2.783390E+00	5.009110E+00	2.804980E+00
2.891940E+00	5.108940E+00	2.883040E+00
3.000790E+00	5.197460E+00	2.969370E+00
3.096290E+00	5.278460E+00	3.049330E+00
3.191520E+00	5.354110E+00	3.150150E+00
3.311000E+00	5.371280E+00	3.192950E+00
2.568320E+00	4.876000E+00	2.742360E+00
2.676830E+00	4.984700E+00	2.822040E+00
2.786440E+00	5.085180E+00	2.901180E+00
2.896630E+00	5.182390E+00	2.980710E+00
2.998670E+00	5.263920E+00	3.059340E+00
3.079700E+00	5.325180E+00	3.127500E+00
5.266300E+00	2.282130E+00	2.988200E+00
5.341110E+00	2.378730E+00	3.051790E+00
5.405640E+00	2.499460E+00	3.159790E+00
5.450820E+00	2.642940E+00	3.160870E+00
5.491680E+00	2.756430E+00	3.220890E+00
5.531670E+00	2.879440E+00	3.269430E+00
5.565350E+00	3.001690E+00	3.320140E+00
5.584800E+00	3.124550E+00	3.365610E+00
5.590680E+00	3.240360E+00	3.406730E+00
5.579290E+00	3.345330E+00	3.450690E+00
5.566260E+00	3.440040E+00	3.502980E+00
5.140380E+00	2.143460E+00	2.862050E+00
5.204770E+00	2.209370E+00	2.938680E+00
5.511360E+00	3.536440E+00	3.466200E+00
5.488940E+00	3.614150E+00	3.539080E+00
5.034920E+00	2.042080E+00	2.796230E+00
4.936780E+00	1.943900E+00	2.713180E+00
4.945630E+00	1.956770E+00	2.577830E+00
5.433820E+00	3.699900E+00	3.513820E+00
5.410870E+00	3.776090E+00	3.568620E+00
5.384770E+00	3.852830E+00	3.620420E+00
4.877430E+00	1.874620E+00	2.708840E+00
4.772860E+00	1.757240E+00	2.571140E+00
4.818350E+00	1.807800E+00	2.474370E+00
5.326910E+00	3.935650E+00	3.588450E+00
5.294530E+00	4.010490E+00	3.597440E+00
5.333590E+00	3.989370E+00	3.655450E+00
5.301000E+00	4.052440E+00	3.657280E+00
4.682710E+00	1.672790E+00	2.480860E+00
4.579190E+00	1.579380E+00	2.388520E+00
4.627640E+00	1.634920E+00	2.313730E+00
5.255610E+00	4.130360E+00	3.684440E+00
5.211760E+00	4.197360E+00	3.716730E+00
4.472280E+00	1.497780E+00	2.311330E+00
4.358640E+00	1.441240E+00	2.264910E+00
4.398610E+00	1.483040E+00	2.159700E+00
5.156690E+00	4.254280E+00	3.708260E+00
5.103140E+00	4.327070E+00	3.744170E+00
4.222800E+00	1.391130E+00	2.214280E+00
4.048160E+00	1.338800E+00	2.136170E+00
4.179270E+00	1.401990E+00	2.098900E+00
5.053570E+00	4.379400E+00	3.726790E+00
5.076290E+00	4.367850E+00	3.783670E+00
5.045560E+00	4.412560E+00	3.799440E+00
3.903090E+00	1.387990E+00	1.936090E+00
3.832990E+00	1.342560E+00	2.051240E+00
4.969100E+00	4.532410E+00	3.752260E+00
4.995550E+00	4.485100E+00	3.769250E+00
4.986190E+00	4.544690E+00	3.827080E+00
3.720760E+00	1.321010E+00	2.044490E+00
3.574900E+00	1.327380E+00	2.041710E+00
3.683370E+00	1.357240E+00	1.952630E+00
4.889570E+00	4.679340E+00	3.784390E+00
4.942910E+00	4.616840E+00	3.806530E+00
4.930330E+00	4.665410E+00	3.858700E+00
3.475250E+00	1.416660E+00	1.902680E+00
3.332340E+00	1.387860E+00	1.988180E+00
4.837370E+00	4.739800E+00	3.778340E+00
4.878070E+00	4.737120E+00	3.869870E+00
3.259120E+00	1.495560E+00	1.865150E+00
3.125690E+00	1.480130E+00	1.966080E+00
4.806800E+00	4.776680E+00	3.787550E+00
4.822880E+00	4.777920E+00	3.830940E+00
3.062310E+00	1.607610E+00	1.860020E+00
2.940900E+00	1.591900E+00	1.962750E+00
4.690670E+00	4.806970E+00	3.732660E+00
4.718620E+00	4.821600E+00	3.802020E+00
4.782180E+00	4.803430E+00	3.822920E+00
2.883590E+00	1.740530E+00	1.874030E+00
2.772820E+00	1.719990E+00	1.978070E+00
4.580980E+00	4.823810E+00	3.697400E+00
4.606640E+00	4.843010E+00	3.760700E+00
4.659660E+00	4.830890E+00	3.774030E+00
2.724060E+00	1.884320E+00	1.905800E+00
2.619650E+00	1.862290E+00	2.008800E+00
4.445510E+00	4.892050E+00	3.634510E+00
4.493180E+00	4.893390E+00	3.712980E+00
4.552540E+00	4.862330E+00	3.741730E+00
2.579390E+00	2.041820E+00	1.949850E+00
2.483350E+00	2.019010E+00	2.047180E+00
4.418290E+00	4.932950E+00	3.654840E+00
4.438510E+00	4.935630E+00	3.695110E+00
2.451970E+00	2.210960E+00	1.993710E+00
2.362910E+00	2.186290E+00	2.082730E+00
4.323050E+00	5.047980E+00	3.627680E+00
4.397040E+00	4.978800E+00	3.681850E+00
2.330640E+00	2.407850E+00	2.036640E+00
2.293710E+00	2.302030E+00	2.106600E+00
4.255640E+00	5.090400E+00	3.560500E+00
4.265350E+00	5.109160E+00	3.611370E+00
2.228810E+00	2.417700E+00	2.123680E+00
2.142870E+00	2.589200E+00	2.148770E+00
2.228910E+00	2.607220E+00	2.073670E+00
4.123100E+00	5.200240E+00	3.545430E+00
4.215540E+00	5.140380E+00	3.584630E+00
2.143100E+00	2.779000E+00	2.110370E+00
2.061030E+00	2.748660E+00	2.182540E+00
4.052210E+00	5.224410E+00	3.482670E+00
4.061390E+00	5.253270E+00	3.539660E+00
2.052900E+00	2.938250E+00	2.148500E+00
1.978310E+00	2.902620E+00	2.220220E+00
3.816140E+00	5.309560E+00	3.368940E+00
3.908590E+00	5.306190E+00	3.465800E+00
4.010840E+00	5.273120E+00	3.510400E+00
1.978630E+00	3.122710E+00	2.203150E+00
1.932940E+00	3.011870E+00	2.248970E+00
3.775250E+00	5.348140E+00	3.388310E+00
3.814550E+00	5.349730E+00	3.432900E+00
1.897460E+00	3.140830E+00	2.269050E+00
1.870120E+00	3.270760E+00	2.294570E+00
1.935720E+00	3.370180E+00	2.264940E+00
3.614300E+00	5.404930E+00	3.381010E+00
3.745510E+00	5.381700E+00	3.420980E+00
1.860280E+00	3.404880E+00	2.328320E+00
1.840770E+00	3.540250E+00	2.342790E+00
1.895440E+00	3.575590E+00	2.312410E+00
1.956430E+00	3.783110E+00	2.346160E+00
2.027760E+00	4.013720E+00	2.383580E+00
3.510320E+00	5.412140E+00	3.312200E+00
3.520800E+00	5.437560E+00	3.368640E+00
1.859560E+00	3.694600E+00	2.390860E+00
1.918890E+00	3.890630E+00	2.404020E+00
1.938290E+00	4.006970E+00	2.437860E+00
1.986140E+00	4.081770E+00	2.444700E+00
2.040930E+00	4.177290E+00	2.462320E+00
2.121250E+00	4.332570E+00	2.489820E+00
2.213420E+00	4.474350E+00	2.536860E+00
2.311530E+00	4.608330E+00	2.589280E+00
2.423580E+00	4.750390E+00	2.666750E+00
3.259410E+00	5.403770E+00	3.233230E+00
3.325050E+00	5.438570E+00	3.316300E+00
3.452420E+00	5.444090E+00	3.344210E+00
1.937980E+00	4.116540E+00	2.493960E+00
2.020050E+00	4.286720E+00	2.530520E+00
2.106090E+00	4.432800E+00	2.570020E+00
2.204480E+00	4.569410E+00	2.619110E+00
2.294850E+00	4.671830E+00	2.655910E+00
2.330080E+00	4.742560E+00	2.704560E+00
2.386100E+00	4.792090E+00	2.725500E+00
2.456420E+00	4.855540E+00	2.767810E+00
2.567590E+00	4.961270E+00	2.839670E+00
2.680530E+00	5.063660E+00	2.917580E+00
2.795850E+00	5.160090E+00	3.001470E+00
2.906540E+00	5.253800E+00	3.077630E+00
3.004520E+00	5.322540E+00	3.149960E+00
3.089900E+00	5.383980E+00	3.218820E+00
3.199390E+00	5.426900E+00	3.266640E+00
2.339430E+00	4.816670E+00	2.774110E+00
2.453440E+00	4.936590E+00	2.862620E+00
2.572170E+00	5.046290E+00	2.936270E+00
2.692050E+00	5.140480E+00	3.017190E+00
2.808980E+00	5.235960E+00	3.102760E+00
2.927360E+00	5.324260E+00	3.176700E+00
3.007980E+00	5.364930E+00	3.214080E+00
5.424080E+00	2.457630E+00	3.309800E+00
5.398710E+00	2.414550E+00	3.294850E+00
5.406740E+00	2.445910E+00	3.250940E+00
5.441060E+00	2.510350E+00	3.304370E+00
5.243820E+00	2.241030E+00	3.192730E+00
5.176820E+00	2.171980E+00	3.127510E+00
5.214100E+00	2.213460E+00	3.045980E+00
5.330790E+00	2.348680E+00	3.188470E+00
5.484070E+00	2.640520E+00	3.312760E+00
5.522230E+00	2.778990E+00	3.327740E+00
5.556670E+00	2.878090E+00	3.386000E+00
5.593920E+00	2.996930E+00	3.439310E+00
5.616510E+00	3.120820E+00	3.475670E+00
5.622520E+00	3.235680E+00	3.507810E+00
5.608270E+00	3.338390E+00	3.552550E+00
5.590240E+00	3.434380E+00	3.606040E+00
5.121220E+00	2.118140E+00	3.146750E+00
5.068770E+00	2.064750E+00	3.064850E+00
5.108850E+00	2.104820E+00	3.000140E+00
5.545030E+00	3.526620E+00	3.564220E+00
5.517840E+00	3.597050E+00	3.617850E+00
4.977640E+00	1.983050E+00	2.934390E+00
5.473350E+00	3.693690E+00	3.633740E+00
5.431020E+00	3.788980E+00	3.649370E+00
5.421740E+00	3.840750E+00	3.692140E+00
4.779660E+00	1.746820E+00	2.762190E+00
4.699880E+00	1.663110E+00	2.721220E+00
4.711030E+00	1.690890E+00	2.610400E+00
4.844760E+00	1.824230E+00	2.783470E+00
5.389570E+00	3.923880E+00	3.709370E+00
5.357860E+00	4.017550E+00	3.726650E+00
5.324030E+00	4.077220E+00	3.729900E+00
5.366910E+00	4.057150E+00	3.784930E+00
5.322540E+00	4.116270E+00	3.800450E+00
4.501820E+00	1.479960E+00	2.616530E+00
4.388550E+00	1.412770E+00	2.559070E+00
4.469790E+00	1.464260E+00	2.525320E+00
4.533460E+00	1.524490E+00	2.472200E+00
4.582530E+00	1.548910E+00	2.659030E+00
5.207620E+00	4.225760E+00	3.775870E+00
5.255100E+00	4.178010E+00	3.782760E+00
5.233430E+00	4.218250E+00	3.838910E+00
4.301330E+00	1.399310E+00	2.364430E+00
4.219350E+00	1.352540E+00	2.437030E+00
5.175080E+00	4.274500E+00	3.825230E+00
4.111760E+00	1.309690E+00	2.402110E+00
3.959700E+00	1.272500E+00	2.362160E+00
4.077290E+00	1.312480E+00	2.293790E+00
5.111830E+00	4.351800E+00	3.861500E+00
5.071580E+00	4.410270E+00	3.888930E+00
3.820370E+00	1.303030E+00	2.173220E+00
3.749550E+00	1.253320E+00	2.269360E+00
5.040430E+00	4.470370E+00	3.892920E+00
5.024390E+00	4.539860E+00	3.920970E+00
3.645920E+00	1.235120E+00	2.267280E+00
3.501570E+00	1.240330E+00	2.271880E+00
3.611170E+00	1.267830E+00	2.179750E+00
4.993020E+00	4.609230E+00	3.918150E+00
4.950040E+00	4.699790E+00	3.935440E+00
3.404880E+00	1.304320E+00	2.122330E+00
3.268120E+00	1.280940E+00	2.212570E+00
4.915610E+00	4.749990E+00	3.930170E+00
4.937650E+00	4.750560E+00	3.967660E+00
4.918190E+00	4.772770E+00	3.964090E+00
3.194210E+00	1.373610E+00	2.086240E+00
3.066570E+00	1.349630E+00	2.180610E+00
4.812380E+00	4.818980E+00	3.921590E+00
4.885640E+00	4.784630E+00	3.947820E+00
3.001670E+00	1.463130E+00	2.066960E+00
2.886780E+00	1.442650E+00	2.169050E+00
4.754790E+00	4.837130E+00	3.877960E+00
4.757470E+00	4.855340E+00	3.932400E+00
2.826510E+00	1.571870E+00	2.065810E+00
2.721300E+00	1.550560E+00	2.170780E+00
4.632530E+00	4.857530E+00	3.817280E+00
4.660080E+00	4.864330E+00	3.861200E+00
4.710590E+00	4.870050E+00	3.924190E+00
2.667880E+00	1.699300E+00	2.082930E+00
2.566900E+00	1.671770E+00	2.183940E+00
4.525380E+00	4.905910E+00	3.783720E+00
4.556820E+00	4.918520E+00	3.852070E+00
4.613460E+00	4.887460E+00	3.868050E+00
2.520480E+00	1.837170E+00	2.108610E+00
2.426430E+00	1.810830E+00	2.208970E+00
4.433180E+00	5.001800E+00	3.775270E+00
4.498490E+00	4.955080E+00	3.820580E+00
2.387260E+00	1.998370E+00	2.143160E+00
2.296760E+00	1.966330E+00	2.241730E+00
4.377340E+00	5.036090E+00	3.719520E+00
4.384960E+00	5.060080E+00	3.764110E+00
2.253760E+00	2.199880E+00	2.178770E+00
2.187160E+00	2.105050E+00	2.277090E+00
4.266870E+00	5.149560E+00	3.673360E+00
4.341030E+00	5.100130E+00	3.731490E+00
2.156920E+00	2.237690E+00	2.249950E+00
2.128250E+00	2.187900E+00	2.295810E+00
2.130780E+00	2.400300E+00	2.209630E+00
4.193260E+00	5.198780E+00	3.643250E+00
4.221300E+00	5.244520E+00	3.737140E+00
2.080850E+00	2.291010E+00	2.296700E+00
2.009600E+00	2.496080E+00	2.296540E+00
2.065780E+00	2.587000E+00	2.216620E+00
4.055060E+00	5.309050E+00	3.616250E+00
4.142230E+00	5.269490E+00	3.670370E+00
1.985500E+00	2.714790E+00	2.258040E+00
1.912640E+00	2.677530E+00	2.334370E+00
3.982500E+00	5.320910E+00	3.559860E+00
3.990170E+00	5.344700E+00	3.611440E+00
1.894020E+00	2.910370E+00	2.295310E+00
1.862130E+00	2.790460E+00	2.357470E+00
3.820700E+00	5.394590E+00	3.513070E+00
3.927810E+00	5.363230E+00	3.580370E+00
1.815900E+00	2.922320E+00	2.366300E+00
1.787360E+00	3.061750E+00	2.387530E+00
1.824440E+00	3.170800E+00	2.331950E+00
3.715500E+00	5.426810E+00	3.481250E+00
3.752680E+00	5.462580E+00	3.581140E+00
1.756150E+00	3.209660E+00	2.396690E+00
1.748830E+00	3.358680E+00	2.432880E+00
1.793370E+00	3.452550E+00	2.383970E+00
3.516000E+00	5.476940E+00	3.438240E+00
3.633350E+00	5.467270E+00	3.510710E+00
1.724770E+00	3.493500E+00	2.444290E+00
1.721380E+00	3.618270E+00	2.475490E+00
1.776640E+00	3.659500E+00	2.445760E+00
1.831950E+00	3.909590E+00	2.471270E+00
3.412350E+00	5.483510E+00	3.413540E+00
3.438470E+00	5.530340E+00	3.514010E+00
1.734210E+00	3.751290E+00	2.504720E+00
1.748330E+00	3.903810E+00	2.530120E+00
1.787450E+00	3.985250E+00	2.529640E+00
1.836740E+00	4.083010E+00	2.541040E+00
1.918230E+00	4.240770E+00	2.570500E+00
1.998020E+00	4.385790E+00	2.601160E+00
2.085350E+00	4.531370E+00	2.652310E+00
2.210920E+00	4.681570E+00	2.708090E+00
3.119920E+00	5.438300E+00	3.306070E+00
3.194260E+00	5.479840E+00	3.371460E+00
3.319840E+00	5.504420E+00	3.447020E+00
1.742210E+00	4.021370E+00	2.578860E+00
1.817170E+00	4.193890E+00	2.610930E+00
1.895570E+00	4.347230E+00	2.637370E+00
1.976040E+00	4.457420E+00	2.663400E+00
2.011830E+00	4.545360E+00	2.702760E+00
2.089910E+00	4.620840E+00	2.714270E+00
2.128470E+00	4.698730E+00	2.757420E+00
2.219240E+00	4.787400E+00	2.796810E+00
2.322280E+00	4.908180E+00	2.873880E+00
2.452840E+00	5.042620E+00	2.974380E+00
2.595860E+00	5.124600E+00	3.028850E+00
2.697970E+00	5.212610E+00	3.114820E+00
2.827100E+00	5.319860E+00	3.216030E+00
3.000430E+00	5.407510E+00	3.294150E+00
2.877910E+00	5.402840E+00	3.327820E+00
3.099560E+00	5.458080E+00	3.355000E+00
2.015280E+00	4.635220E+00	2.761720E+00
2.110460E+00	4.764650E+00	2.816840E+00
2.205530E+00	4.852110E+00	2.861960E+00
2.250760E+00	4.925010E+00	2.915540E+00
2.331190E+00	4.986030E+00	2.946240E+00
2.363740E+00	5.044290E+00	2.995980E+00
2.422340E+00	5.108930E+00	3.062600E+00
2.564900E+00	5.177330E+00	3.112000E+00
2.693330E+00	5.277290E+00	3.204890E+00
2.772410E+00	5.346210E+00	3.281750E+00
2.267330E+00	5.004600E+00	2.986860E+00
2.344950E+00	5.068380E+00	3.030540E+00
5.378910E+00	2.385290E+00	3.414950E+00
5.348790E+00	2.346100E+00	3.392600E+00
5.369350E+00	2.369670E+00	3.336500E+00
5.421780E+00	2.458650E+00	3.394760E+00
5.463660E+00	2.559010E+00	3.396560E+00
5.463270E+00	2.542020E+00	3.479940E+00
5.504180E+00	2.639400E+00	3.482360E+00
5.194500E+00	2.189580E+00	3.249300E+00
5.291640E+00	2.289490E+00	3.343960E+00
5.534940E+00	2.757990E+00	3.432200E+00
5.585670E+00	2.872950E+00	3.501940E+00
5.628980E+00	3.005050E+00	3.576080E+00
5.639560E+00	3.141530E+00	3.570310E+00
5.641560E+00	3.235740E+00	3.609890E+00
5.626630E+00	3.335450E+00	3.653410E+00
5.617610E+00	3.426180E+00	3.708050E+00
5.048290E+00	2.049440E+00	3.165820E+00
5.130670E+00	2.127550E+00	3.268240E+00
5.566590E+00	3.529590E+00	3.668970E+00
5.526620E+00	3.616240E+00	3.684150E+00
5.564220E+00	3.584660E+00	3.739810E+00
5.531800E+00	3.672700E+00	3.758800E+00
4.808710E+00	1.734480E+00	3.051880E+00
4.746130E+00	1.665390E+00	3.002480E+00
4.790370E+00	1.727300E+00	2.976850E+00
4.819790E+00	1.783870E+00	2.903300E+00
4.856960E+00	1.802880E+00	3.068650E+00
4.900110E+00	1.891110E+00	2.937690E+00
4.939240E+00	1.923910E+00	3.080710E+00
5.473870E+00	3.779460E+00	3.730570E+00
5.443260E+00	3.855640E+00	3.748260E+00
5.483650E+00	3.830460E+00	3.799690E+00
5.453410E+00	3.897370E+00	3.808180E+00
4.646870E+00	1.578040E+00	2.910450E+00
4.539510E+00	1.485690E+00	2.867180E+00
4.546360E+00	1.503430E+00	2.737290E+00
4.700190E+00	1.641500E+00	2.851020E+00
5.420160E+00	3.991880E+00	3.827860E+00
5.383970E+00	4.069540E+00	3.846500E+00
5.359810E+00	4.116810E+00	3.900850E+00
4.442150E+00	1.414970E+00	2.819930E+00
4.314620E+00	1.356840E+00	2.779080E+00
4.411610E+00	1.409410E+00	2.711490E+00
5.289670E+00	4.173530E+00	3.871620E+00
5.239110E+00	4.241050E+00	3.928990E+00
4.196310E+00	1.327860E+00	2.552080E+00
4.128040E+00	1.288480E+00	2.651880E+00
5.177960E+00	4.299040E+00	3.909990E+00
5.203400E+00	4.290200E+00	3.957000E+00
5.169520E+00	4.335700E+00	3.975420E+00
4.009760E+00	1.242960E+00	2.643960E+00
3.873190E+00	1.226030E+00	2.571810E+00
3.987760E+00	1.250370E+00	2.518030E+00
5.074470E+00	4.429780E+00	3.931240E+00
5.109060E+00	4.394920E+00	3.953350E+00
5.091400E+00	4.445350E+00	3.986950E+00
3.741520E+00	1.220640E+00	2.397260E+00
3.706520E+00	1.172150E+00	2.550340E+00
5.035350E+00	4.564140E+00	3.964580E+00
5.073090E+00	4.518410E+00	4.009350E+00
5.050890E+00	4.591710E+00	4.018940E+00
3.562990E+00	1.164150E+00	2.515360E+00
3.419530E+00	1.148460E+00	2.501510E+00
3.542850E+00	1.191000E+00	2.425170E+00
4.967510E+00	4.729770E+00	4.003120E+00
5.021000E+00	4.667790E+00	4.035400E+00
4.992600E+00	4.738300E+00	4.066160E+00
3.340550E+00	1.207430E+00	2.350720E+00
3.208610E+00	1.182960E+00	2.444020E+00
4.923750E+00	4.795600E+00	4.040700E+00
3.136120E+00	1.257310E+00	2.306140E+00
3.018890E+00	1.235310E+00	2.406880E+00
4.861710E+00	4.822320E+00	3.992880E+00
4.864460E+00	4.839720E+00	4.044970E+00
2.951330E+00	1.329100E+00	2.281270E+00
2.844290E+00	1.306330E+00	2.388050E+00
4.756580E+00	4.883550E+00	4.014460E+00
4.823280E+00	4.857650E+00	4.030110E+00
2.781400E+00	1.419280E+00	2.273710E+00
2.681230E+00	1.398840E+00	2.383400E+00
4.643160E+00	4.918080E+00	3.974850E+00
4.697280E+00	4.906000E+00	4.006350E+00
2.621330E+00	1.527220E+00	2.275850E+00
2.524930E+00	1.503040E+00	2.385130E+00
4.594210E+00	4.927590E+00	3.930460E+00
4.599140E+00	4.951160E+00	3.984180E+00
2.472560E+00	1.647050E+00	2.288730E+00
2.377690E+00	1.620680E+00	2.400820E+00
4.471330E+00	5.006480E+00	3.855480E+00
4.506420E+00	5.013440E+00	3.931570E+00
4.566460E+00	4.968890E+00	3.964170E+00
2.333760E+00	1.782090E+00	2.312410E+00
2.241820E+00	1.755750E+00	2.426950E+00
4.379330E+00	5.106690E+00	3.817340E+00
4.440430E+00	5.063490E+00	3.883580E+00
2.209070E+00	1.934890E+00	2.344190E+00
2.115130E+00	1.905080E+00	2.448130E+00
4.303260E+00	5.191010E+00	3.781650E+00
4.344780E+00	5.190840E+00	3.859390E+00
2.085600E+00	2.116640E+00	2.368280E+00
2.014340E+00	2.045300E+00	2.479170E+00
4.261030E+00	5.254360E+00	3.799210E+00
4.293490E+00	5.272000E+00	3.870130E+00
1.990330E+00	2.162690E+00	2.439750E+00
1.958820E+00	2.125000E+00	2.490870E+00
1.979890E+00	2.316860E+00	2.389200E+00
4.106040E+00	5.323620E+00	3.700420E+00
4.150230E+00	5.341760E+00	3.780420E+00
4.225000E+00	5.308080E+00	3.823630E+00
1.923950E+00	2.227940E+00	2.482340E+00
1.859410E+00	2.428650E+00	2.462820E+00
1.917660E+00	2.515000E+00	2.381510E+00
3.981210E+00	5.385070E+00	3.674190E+00
4.067880E+00	5.373430E+00	3.733570E+00
1.827020E+00	2.686020E+00	2.413890E+00
1.797380E+00	2.562750E+00	2.485690E+00
3.864990E+00	5.430310E+00	3.634330E+00
3.921240E+00	5.453980E+00	3.740880E+00
1.747940E+00	2.701870E+00	2.496610E+00
1.707340E+00	2.843540E+00	2.506180E+00
1.745740E+00	2.956350E+00	2.438600E+00
3.803870E+00	5.470060E+00	3.644840E+00
3.836440E+00	5.477510E+00	3.691950E+00
1.670770E+00	2.992200E+00	2.514970E+00
1.621250E+00	3.179200E+00	2.530270E+00
1.691240E+00	3.259500E+00	2.468600E+00
3.547060E+00	5.521890E+00	3.553370E+00
3.654930E+00	5.511510E+00	3.619400E+00
3.760830E+00	5.502330E+00	3.671470E+00
1.641210E+00	3.334370E+00	2.533460E+00
1.605310E+00	3.281630E+00	2.554440E+00
1.654310E+00	3.549930E+00	2.510780E+00
3.493170E+00	5.553150E+00	3.584870E+00
3.550490E+00	5.570470E+00	3.663960E+00
1.597950E+00	3.404820E+00	2.569520E+00
1.582600E+00	3.556590E+00	2.569230E+00
1.619640E+00	3.656350E+00	2.572180E+00
1.662280E+00	3.815050E+00	2.571720E+00
3.209450E+00	5.535220E+00	3.479910E+00
3.324710E+00	5.554210E+00	3.552830E+00
3.432750E+00	5.574220E+00	3.615500E+00
1.571110E+00	3.704130E+00	2.620740E+00
1.597010E+00	3.875360E+00	2.629120E+00
1.592860E+00	3.958740E+00	2.654550E+00
1.649580E+00	3.986160E+00	2.627040E+00
1.716810E+00	4.141620E+00	2.651490E+00
1.792550E+00	4.303330E+00	2.674810E+00
1.886870E+00	4.474770E+00	2.720640E+00
2.968780E+00	5.444480E+00	3.373480E+00
3.073400E+00	5.487050E+00	3.422890E+00
3.131480E+00	5.546820E+00	3.512070E+00
3.203540E+00	5.583170E+00	3.576090E+00
1.608720E+00	4.072510E+00	2.686260E+00
1.692000E+00	4.252680E+00	2.715370E+00
1.768160E+00	4.378050E+00	2.731650E+00
1.796200E+00	4.461990E+00	2.767900E+00
1.843920E+00	4.521590E+00	2.774670E+00
1.898760E+00	4.596320E+00	2.792550E+00
1.985560E+00	4.726500E+00	2.842590E+00
2.121610E+00	4.876530E+00	2.911890E+00
2.478120E+00	5.208680E+00	3.183410E+00
2.604240E+00	5.264890E+00	3.216420E+00
2.685450E+00	5.331130E+00	3.283840E+00
2.773540E+00	5.395540E+00	3.366680E+00
2.922870E+00	5.473310E+00	3.432940E+00
3.043960E+00	5.534870E+00	3.520430E+00
3.119080E+00	5.567500E+00	3.555790E+00
1.794870E+00	4.546080E+00	2.818200E+00
1.871530E+00	4.656550E+00	2.847050E+00
1.907070E+00	4.738510E+00	2.888100E+00
1.992310E+00	4.812220E+00	2.909090E+00
2.034390E+00	4.893110E+00	2.962410E+00
2.137380E+00	5.014630E+00	3.044620E+00
2.325050E+00	5.109510E+00	3.093560E+00
2.369890E+00	5.201620E+00	3.197170E+00
2.455620E+00	5.287930E+00	3.293010E+00
2.589250E+00	5.318690E+00	3.297270E+00
2.678280E+00	5.362760E+00	3.341230E+00
1.917040E+00	4.825290E+00	2.955700E+00
2.006400E+00	4.932130E+00	3.013230E+00
2.031720E+00	4.992640E+00	3.063470E+00
2.080790E+00	5.040830E+00	3.095540E+00
2.127630E+00	5.110860E+00	3.163880E+00
2.253030E+00	5.154100E+00	3.176650E+00
2.337590E+00	5.238160E+00	3.254180E+00
2.019320E+00	5.036840E+00	3.124840E+00
5.343830E+00	2.352320E+00	3.476470E+00
5.395650E+00	2.414400E+00	3.478200E+00
5.433480E+00	2.480750E+00	3.541300E+00
5.481380E+00	2.574180E+00	3.575510E+00
5.521230E+00	2.657580E+00	3.598660E+00
5.603370E+00	2.842470E+00	3.667310E+00
5.583390E+00	2.798570E+00	3.647800E+00
5.603590E+00	2.873380E+00	3.610730E+00
5.627200E+00	2.940910E+00	3.638350E+00
5.624480E+00	2.894700E+00	3.683850E+00
5.646150E+00	2.986410E+00	3.686850E+00
5.188070E+00	2.198970E+00	3.407850E+00
5.272500E+00	2.285110E+00	3.494390E+00
5.559480E+00	2.757710E+00	3.563340E+00
5.659040E+00	3.121080E+00	3.690060E+00
5.656370E+00	3.246850E+00	3.696830E+00
5.654440E+00	3.326100E+00	3.749110E+00
5.650900E+00	3.413720E+00	3.808340E+00
4.785260E+00	1.667740E+00	3.283120E+00
4.727400E+00	1.610420E+00	3.240160E+00
4.772870E+00	1.667680E+00	3.208940E+00
4.819860E+00	1.745160E+00	3.160480E+00
4.832880E+00	1.734500E+00	3.307190E+00
4.925690E+00	1.891790E+00	3.220010E+00
4.912440E+00	1.855980E+00	3.345650E+00
5.003780E+00	1.992750E+00	3.247740E+00
4.998950E+00	1.980050E+00	3.375270E+00
5.085550E+00	2.084300E+00	3.360890E+00
5.613270E+00	3.509340E+00	3.770120E+00
5.590770E+00	3.592480E+00	3.821040E+00
5.572230E+00	3.675950E+00	3.868640E+00
4.633700E+00	1.534840E+00	3.190070E+00
4.544410E+00	1.471090E+00	3.127010E+00
4.590200E+00	1.502840E+00	3.083660E+00
4.673390E+00	1.579840E+00	3.071810E+00
5.528940E+00	3.762270E+00	3.831050E+00
5.510990E+00	3.848530E+00	3.881420E+00
5.474930E+00	3.924290E+00	3.880860E+00
5.510550E+00	3.901970E+00	3.936350E+00
5.480860E+00	3.972140E+00	3.949590E+00
4.487300E+00	1.440470E+00	2.965810E+00
4.434510E+00	1.401490E+00	3.107500E+00
5.422300E+00	4.053070E+00	3.922520E+00
5.398830E+00	4.109440E+00	3.993190E+00
4.317650E+00	1.346610E+00	3.065150E+00
4.218310E+00	1.312350E+00	2.983270E+00
4.324910E+00	1.354440E+00	2.944760E+00
5.324150E+00	4.170880E+00	3.966750E+00
5.292950E+00	4.222010E+00	4.036720E+00
4.140780E+00	1.282940E+00	2.802280E+00
4.060750E+00	1.241260E+00	2.941920E+00
5.230990E+00	4.282660E+00	4.014620E+00
5.209720E+00	4.327690E+00	4.061430E+00
3.915730E+00	1.214890E+00	2.728890E+00
5.158140E+00	4.397390E+00	4.070940E+00
5.114790E+00	4.461950E+00	4.058850E+00
5.143480E+00	4.452970E+00	4.108890E+00
5.128130E+00	4.497740E+00	4.111410E+00
3.734890E+00	1.155420E+00	2.697740E+00
3.624080E+00	1.121130E+00	2.750050E+00
3.584370E+00	1.146780E+00	2.606270E+00
5.067440E+00	4.618950E+00	4.076260E+00
5.109350E+00	4.573790E+00	4.123180E+00
5.083680E+00	4.647380E+00	4.135520E+00
3.489570E+00	1.088200E+00	2.795450E+00
3.328610E+00	1.077950E+00	2.744320E+00
3.450940E+00	1.111490E+00	2.656020E+00
4.990100E+00	4.783210E+00	4.119370E+00
5.052470E+00	4.723990E+00	4.154880E+00
5.025700E+00	4.803300E+00	4.206220E+00
3.271680E+00	1.126410E+00	2.590810E+00
3.142230E+00	1.094470E+00	2.685670E+00
4.956800E+00	4.813420E+00	4.112010E+00
4.975620E+00	4.823160E+00	4.162880E+00
3.083470E+00	1.156200E+00	2.541830E+00
2.967230E+00	1.139560E+00	2.653480E+00
4.853490E+00	4.872410E+00	4.130270E+00
4.929200E+00	4.842320E+00	4.147280E+00
2.907140E+00	1.212620E+00	2.514190E+00
2.798300E+00	1.197070E+00	2.631920E+00
4.797010E+00	4.892440E+00	4.090670E+00
4.801430E+00	4.909180E+00	4.145930E+00
2.740890E+00	1.286810E+00	2.500920E+00
2.635380E+00	1.272880E+00	2.617720E+00
4.675590E+00	4.927450E+00	4.036350E+00
4.705280E+00	4.930020E+00	4.078030E+00
4.756760E+00	4.928500E+00	4.137700E+00
2.580360E+00	1.376380E+00	2.494760E+00
2.480580E+00	1.365370E+00	2.612950E+00
4.598900E+00	4.994210E+00	4.062920E+00
4.658850E+00	4.955780E+00	4.081530E+00
2.430730E+00	1.484810E+00	2.502520E+00
2.338920E+00	1.468810E+00	2.612400E+00
4.549370E+00	5.018990E+00	4.015920E+00
4.556560E+00	5.042060E+00	4.070240E+00
2.283100E+00	1.594220E+00	2.526280E+00
2.260690E+00	1.537970E+00	2.611960E+00
4.392700E+00	5.153700E+00	3.911360E+00
4.450360E+00	5.124180E+00	3.989680E+00
4.516570E+00	5.079380E+00	4.052360E+00
2.207660E+00	1.597270E+00	2.608330E+00
2.147760E+00	1.727790E+00	2.549290E+00
4.348800E+00	5.236080E+00	3.917880E+00
4.388210E+00	5.225650E+00	3.985010E+00
2.027150E+00	1.890430E+00	2.559750E+00
4.322690E+00	5.282350E+00	3.924020E+00
4.344650E+00	5.284920E+00	3.965410E+00
1.913840E+00	2.078180E+00	2.566980E+00
4.188990E+00	5.358430E+00	3.851450E+00
4.230770E+00	5.371620E+00	3.925440E+00
4.304990E+00	5.325680E+00	3.954230E+00
1.796090E+00	2.220490E+00	2.629270E+00
1.848650E+00	2.279550E+00	2.541620E+00
4.008920E+00	5.428320E+00	3.774750E+00
4.074930E+00	5.438930E+00	3.851740E+00
4.153840E+00	5.409680E+00	3.888070E+00
1.761150E+00	2.467550E+00	2.561950E+00
1.710460E+00	2.356730E+00	2.666100E+00
3.971270E+00	5.456840E+00	3.797160E+00
4.000580E+00	5.462900E+00	3.834780E+00
1.686020E+00	2.509880E+00	2.633170E+00
1.664890E+00	2.443970E+00	2.681280E+00
1.666950E+00	2.733520E+00	2.580740E+00
3.825260E+00	5.522960E+00	3.766440E+00
3.933790E+00	5.491910E+00	3.824130E+00
1.633730E+00	2.564830E+00	2.671040E+00
1.601450E+00	2.723320E+00	2.651310E+00
1.605670E+00	2.828020E+00	2.618560E+00
1.596380E+00	2.985150E+00	2.589430E+00
3.683910E+00	5.552550E+00	3.728640E+00
3.745370E+00	5.581790E+00	3.845450E+00
1.553660E+00	2.855570E+00	2.659150E+00
1.504070E+00	3.073020E+00	2.661010E+00
1.555150E+00	3.230310E+00	2.588000E+00
3.603570E+00	5.583600E+00	3.738940E+00
3.639350E+00	5.593690E+00	3.797290E+00
1.487440E+00	3.255080E+00	2.648930E+00
1.447770E+00	3.190640E+00	2.680710E+00
1.513030E+00	3.465850E+00	2.625140E+00
3.324170E+00	5.599640E+00	3.658450E+00
3.443110E+00	5.615280E+00	3.721610E+00
3.552000E+00	5.614180E+00	3.774360E+00
1.432380E+00	3.343890E+00	2.707600E+00
1.436790E+00	3.530650E+00	2.682040E+00
1.430090E+00	3.625850E+00	2.709780E+00
1.486610E+00	3.662270E+00	2.677350E+00
1.530160E+00	3.885200E+00	2.682250E+00
3.210630E+00	5.626800E+00	3.679760E+00
3.318300E+00	5.649310E+00	3.790010E+00
1.431370E+00	3.771500E+00	2.736610E+00
1.469200E+00	3.938890E+00	2.743540E+00
1.468950E+00	4.019800E+00	2.769960E+00
1.522200E+00	4.045390E+00	2.737550E+00
1.591700E+00	4.203240E+00	2.759900E+00
1.686180E+00	4.387990E+00	2.787980E+00
2.807350E+00	5.462490E+00	3.460050E+00
2.919040E+00	5.548420E+00	3.563370E+00
3.093670E+00	5.588900E+00	3.614370E+00
3.127450E+00	5.633170E+00	3.702820E+00
3.192530E+00	5.659130E+00	3.760140E+00
1.487060E+00	4.128630E+00	2.804270E+00
1.562460E+00	4.307060E+00	2.824800E+00
1.622790E+00	4.421530E+00	2.849740E+00
1.628420E+00	4.477480E+00	2.879220E+00
1.693330E+00	4.510210E+00	2.858700E+00
1.779700E+00	4.667010E+00	2.903300E+00
2.555310E+00	5.346980E+00	3.357390E+00
2.663330E+00	5.405300E+00	3.409740E+00
2.760890E+00	5.490740E+00	3.525380E+00
2.815980E+00	5.550030E+00	3.605790E+00
2.891440E+00	5.608730E+00	3.695130E+00
3.022430E+00	5.619350E+00	3.700700E+00
3.115970E+00	5.655430E+00	3.770570E+00
1.649730E+00	4.554370E+00	2.907260E+00
1.683310E+00	4.651040E+00	2.947070E+00
1.735590E+00	4.711250E+00	2.959680E+00
1.799550E+00	4.788850E+00	2.985410E+00
1.909360E+00	4.928250E+00	3.060260E+00
2.204490E+00	5.177380E+00	3.222650E+00
2.262720E+00	5.227100E+00	3.268790E+00
2.350360E+00	5.306920E+00	3.346840E+00
2.512940E+00	5.380820E+00	3.421060E+00
2.635540E+00	5.464990E+00	3.513340E+00
2.722870E+00	5.527870E+00	3.599990E+00
2.788500E+00	5.576640E+00	3.673470E+00
1.690080E+00	4.733360E+00	3.006820E+00
1.781020E+00	4.847620E+00	3.051450E+00
1.819050E+00	4.920300E+00	3.101870E+00
1.875190E+00	4.968510E+00	3.119970E+00
1.931790E+00	5.020640E+00	3.150100E+00
2.021990E+00	5.114700E+00	3.225190E+00
2.170440E+00	5.209710E+00	3.281090E+00
2.256940E+00	5.266220E+00	3.325950E+00
1.838650E+00	4.988910E+00	3.169490E+00
1.921790E+00	5.063010E+00	3.206500E+00
5.384040E+00	2.407290E+00	3.558500E+00
5.450390E+00	2.524840E+00	3.639140E+00
5.401360E+00	2.452300E+00	3.647650E+00
5.496040E+00	2.602940E+00	3.696430E+00
5.552200E+00	2.716950E+00	3.665780E+00
5.550920E+00	2.683380E+00	3.747570E+00
5.600670E+00	2.793460E+00	3.733630E+00
5.656220E+00	2.915950E+00	3.775550E+00
5.672270E+00	3.026370E+00	3.761850E+00
5.683110E+00	2.994670E+00	3.834180E+00
5.690610E+00	3.100750E+00	3.834840E+00
5.141870E+00	2.172440E+00	3.606560E+00
5.112200E+00	2.132520E+00	3.576970E+00
5.134190E+00	2.153150E+00	3.514970E+00
5.206710E+00	2.235720E+00	3.587770E+00
5.313830E+00	2.351550E+00	3.638090E+00
5.684260E+00	3.219580E+00	3.784580E+00
5.679370E+00	3.315870E+00	3.848070E+00
5.672500E+00	3.396500E+00	3.891810E+00
4.701570E+00	1.589370E+00	3.432560E+00
4.648970E+00	1.543100E+00	3.392780E+00
4.682450E+00	1.565960E+00	3.323940E+00
4.779230E+00	1.668530E+00	3.393790E+00
4.880260E+00	1.805280E+00	3.454340E+00
4.976750E+00	1.942120E+00	3.523640E+00
5.065610E+00	2.069880E+00	3.521560E+00
5.649730E+00	3.503570E+00	3.892860E+00
5.611560E+00	3.606010E+00	3.902750E+00
5.606870E+00	3.662640E+00	3.943120E+00
4.560870E+00	1.483970E+00	3.312570E+00
5.580550E+00	3.756990E+00	3.949740E+00
5.547600E+00	3.850160E+00	3.962160E+00
5.539200E+00	3.904510E+00	4.005660E+00
5.523040E+00	3.969470E+00	4.055070E+00
4.421630E+00	1.399210E+00	3.261210E+00
4.345410E+00	1.362450E+00	3.242750E+00
4.353370E+00	1.365080E+00	3.161410E+00
5.467250E+00	4.043030E+00	4.019250E+00
5.435830E+00	4.101530E+00	4.087670E+00
4.233260E+00	1.323880E+00	3.174410E+00
5.363260E+00	4.161140E+00	4.060540E+00
5.332020E+00	4.206410E+00	4.112480E+00
4.061400E+00	1.242240E+00	3.111540E+00
3.945130E+00	1.203690E+00	3.072500E+00
3.983900E+00	1.213470E+00	2.998880E+00
5.277330E+00	4.279190E+00	4.128380E+00
5.221760E+00	4.342550E+00	4.119390E+00
5.253320E+00	4.333590E+00	4.165230E+00
5.224300E+00	4.377020E+00	4.170580E+00
3.841100E+00	1.180420E+00	2.899320E+00
3.806600E+00	1.154240E+00	3.088730E+00
5.190090E+00	4.457710E+00	4.187170E+00
5.157640E+00	4.523590E+00	4.173440E+00
5.190210E+00	4.518640E+00	4.220480E+00
5.175660E+00	4.562880E+00	4.222890E+00
3.668470E+00	1.096000E+00	3.057830E+00
3.579260E+00	1.082990E+00	3.018320E+00
3.633360E+00	1.103590E+00	2.924480E+00
5.103850E+00	4.680100E+00	4.191160E+00
5.147360E+00	4.637760E+00	4.235370E+00
5.113700E+00	4.712900E+00	4.244850E+00
3.423630E+00	1.047680E+00	2.952660E+00
5.057200E+00	4.809780E+00	4.249800E+00
5.076190E+00	4.778480E+00	4.253910E+00
5.064340E+00	4.812530E+00	4.278360E+00
3.203050E+00	1.051660E+00	2.842130E+00
4.963680E+00	4.861000E+00	4.251430E+00
5.035470E+00	4.829930E+00	4.273160E+00
3.022720E+00	1.076030E+00	2.793320E+00
4.903380E+00	4.878690E+00	4.205170E+00
4.907020E+00	4.894120E+00	4.260530E+00
2.850660E+00	1.118810E+00	2.765940E+00
4.803190E+00	4.935340E+00	4.227660E+00
4.866650E+00	4.907700E+00	4.245010E+00
2.685820E+00	1.184360E+00	2.748250E+00
4.693640E+00	4.980410E+00	4.187160E+00
4.747370E+00	4.964230E+00	4.218630E+00
2.527000E+00	1.262700E+00	2.736710E+00
4.643260E+00	4.993410E+00	4.142090E+00
4.650800E+00	5.013250E+00	4.196550E+00
2.372040E+00	1.359070E+00	2.730520E+00
4.559490E+00	5.080950E+00	4.154680E+00
4.617130E+00	5.032600E+00	4.178090E+00
2.218790E+00	1.499150E+00	2.710360E+00
4.474080E+00	5.145660E+00	4.079400E+00
4.505080E+00	5.132620E+00	4.132960E+00
2.077730E+00	1.607610E+00	2.745080E+00
2.137050E+00	1.632620E+00	2.651780E+00
4.426980E+00	5.216020E+00	4.068010E+00
2.049660E+00	1.740090E+00	2.652580E+00
1.986080E+00	1.722560E+00	2.747450E+00
4.352860E+00	5.334310E+00	4.056800E+00
1.944110E+00	1.868140E+00	2.672570E+00
1.878910E+00	1.790560E+00	2.815730E+00
4.284390E+00	5.378750E+00	4.000960E+00
4.291230E+00	5.401700E+00	4.049060E+00
1.832610E+00	2.007980E+00	2.702260E+00
1.764470E+00	1.971310E+00	2.818100E+00
4.117580E+00	5.458710E+00	3.927160E+00
4.160790E+00	5.475290E+00	4.004390E+00
4.243680E+00	5.429470E+00	4.029240E+00
1.732560E+00	2.168400E+00	2.733620E+00
1.673480E+00	2.132550E+00	2.832660E+00
3.988320E+00	5.508090E+00	3.912390E+00
4.075570E+00	5.502500E+00	3.967530E+00
1.641620E+00	2.359410E+00	2.749920E+00
1.622150E+00	2.244920E+00	2.840920E+00
3.868350E+00	5.553220E+00	3.884190E+00
3.922550E+00	5.573030E+00	3.995020E+00
1.571390E+00	2.369510E+00	2.840570E+00
1.497820E+00	2.539460E+00	2.854350E+00
1.551940E+00	2.625840E+00	2.738330E+00
3.803220E+00	5.585700E+00	3.904870E+00
3.836690E+00	5.592330E+00	3.955610E+00
1.470130E+00	2.723650E+00	2.798310E+00
1.419150E+00	2.690040E+00	2.873050E+00
1.477200E+00	2.879030E+00	2.729090E+00
3.617640E+00	5.634660E+00	3.909490E+00
3.758360E+00	5.611510E+00	3.945080E+00
1.403040E+00	2.874310E+00	2.806870E+00
1.344360E+00	2.839410E+00	2.887770E+00
1.399200E+00	3.106680E+00	2.744270E+00
3.463350E+00	5.652720E+00	3.842280E+00
3.494160E+00	5.677200E+00	3.937450E+00
1.331830E+00	2.996410E+00	2.838700E+00
1.294850E+00	2.937430E+00	2.891570E+00
1.295870E+00	3.162500E+00	2.814720E+00
1.339160E+00	3.318420E+00	2.778170E+00
1.361840E+00	3.553550E+00	2.742000E+00
3.384680E+00	5.666720E+00	3.864780E+00
3.419480E+00	5.678910E+00	3.916770E+00
1.264540E+00	3.051230E+00	2.888860E+00
1.228670E+00	3.200700E+00	2.866210E+00
1.267410E+00	3.299270E+00	2.835090E+00
1.274030E+00	3.458610E+00	2.814730E+00
1.291680E+00	3.609480E+00	2.814580E+00
1.343700E+00	3.751940E+00	2.802570E+00
1.404530E+00	3.955480E+00	2.802140E+00
3.189660E+00	5.692780E+00	3.880060E+00
3.336070E+00	5.684590E+00	3.910240E+00
1.199570E+00	3.372990E+00	2.897830E+00
1.216090E+00	3.574040E+00	2.865140E+00
1.263820E+00	3.725830E+00	2.862360E+00
1.307930E+00	3.886390E+00	2.859040E+00
1.347590E+00	4.009370E+00	2.866000E+00
1.347350E+00	4.077180E+00	2.892830E+00
1.402230E+00	4.101170E+00	2.860800E+00
1.465450E+00	4.249870E+00	2.875160E+00
1.551350E+00	4.425530E+00	2.898820E+00
2.970920E+00	5.641890E+00	3.753170E+00
3.047630E+00	5.663740E+00	3.818360E+00
3.086580E+00	5.694350E+00	3.901100E+00
1.362200E+00	4.176470E+00	2.924340E+00
1.432130E+00	4.344100E+00	2.939780E+00
1.494780E+00	4.463640E+00	2.963690E+00
1.497470E+00	4.520490E+00	2.993610E+00
1.577620E+00	4.581410E+00	2.968710E+00
2.392610E+00	5.404540E+00	3.480050E+00
2.531900E+00	5.452480E+00	3.529820E+00
2.618760E+00	5.517390E+00	3.607550E+00
2.708080E+00	5.573290E+00	3.692100E+00
2.799550E+00	5.632450E+00	3.803050E+00
2.935620E+00	5.665500E+00	3.828800E+00
3.021870E+00	5.692700E+00	3.903270E+00
1.503470E+00	4.586090E+00	3.026820E+00
1.518500E+00	4.655150E+00	3.065360E+00
1.585080E+00	4.691290E+00	3.044370E+00
1.693920E+00	4.848350E+00	3.114830E+00
2.069230E+00	5.229930E+00	3.358490E+00
2.243420E+00	5.310620E+00	3.398940E+00
2.282660E+00	5.387320E+00	3.495760E+00
2.339760E+00	5.445460E+00	3.566270E+00
2.484420E+00	5.499410E+00	3.616120E+00
2.606060E+00	5.571230E+00	3.707390E+00
2.688610E+00	5.615430E+00	3.781750E+00
1.550500E+00	4.733150E+00	3.107290E+00
1.595990E+00	4.833500E+00	3.163460E+00
1.657570E+00	4.894740E+00	3.184350E+00
1.738020E+00	4.970200E+00	3.217740E+00
1.894130E+00	5.103980E+00	3.282650E+00
1.958270E+00	5.203480E+00	3.385460E+00
2.019070E+00	5.274830E+00	3.446410E+00
2.167410E+00	5.350010E+00	3.481560E+00
2.256530E+00	5.407830E+00	3.540230E+00
1.612460E+00	4.917180E+00	3.242850E+00
1.746580E+00	5.056080E+00	3.321820E+00
1.868490E+00	5.170190E+00	3.389050E+00
1.938540E+00	5.230210E+00	3.430740E+00
5.437830E+00	2.510810E+00	3.715260E+00
5.517090E+00	2.614950E+00	3.801800E+00
5.458680E+00	2.535990E+00	3.801490E+00
5.567160E+00	2.689850E+00	3.837040E+00
5.625150E+00	2.798660E+00	3.861020E+00
5.670130E+00	2.904510E+00	3.892230E+00
5.695260E+00	3.004440E+00	3.921900E+00
5.713060E+00	3.104660E+00	3.961070E+00
4.829430E+00	1.735470E+00	3.656300E+00
4.801550E+00	1.696910E+00	3.615690E+00
4.839820E+00	1.741280E+00	3.561010E+00
4.920720E+00	1.853270E+00	3.582640E+00
4.881430E+00	1.805460E+00	3.667550E+00
4.964420E+00	1.920790E+00	3.611680E+00
4.942060E+00	1.896680E+00	3.682410E+00
4.992010E+00	1.975050E+00	3.663070E+00
5.096010E+00	2.123940E+00	3.653500E+00
5.153430E+00	2.199090E+00	3.683230E+00
5.215790E+00	2.268480E+00	3.736130E+00
5.290620E+00	2.349580E+00	3.792730E+00
5.379590E+00	2.438940E+00	3.774590E+00
5.703220E+00	3.213360E+00	3.903150E+00
5.702790E+00	3.323150E+00	3.955850E+00
5.688560E+00	3.419260E+00	3.954090E+00
5.712780E+00	3.386410E+00	4.011200E+00
5.704590E+00	3.478210E+00	4.018320E+00
4.635400E+00	1.545760E+00	3.505730E+00
4.747430E+00	1.641030E+00	3.558020E+00
5.038160E+00	2.038430E+00	3.620440E+00
5.652550E+00	3.593140E+00	3.985760E+00
5.629520E+00	3.678360E+00	4.001970E+00
5.661320E+00	3.643730E+00	4.055840E+00
5.642200E+00	3.729320E+00	4.069480E+00
4.522110E+00	1.475820E+00	3.490460E+00
4.448240E+00	1.430420E+00	3.472460E+00
4.464030E+00	1.429810E+00	3.383610E+00
5.591990E+00	3.827440E+00	4.035070E+00
5.573780E+00	3.894010E+00	4.094470E+00
5.551680E+00	3.959080E+00	4.149980E+00
4.354650E+00	1.377510E+00	3.399070E+00
5.500140E+00	4.033230E+00	4.115300E+00
5.469890E+00	4.090440E+00	4.181140E+00
4.207900E+00	1.319080E+00	3.367470E+00
4.118770E+00	1.277020E+00	3.350920E+00
4.125620E+00	1.275920E+00	3.252290E+00
5.394590E+00	4.159780E+00	4.158860E+00
5.342710E+00	4.218480E+00	4.170560E+00
5.383110E+00	4.198550E+00	4.222550E+00
5.340900E+00	4.254140E+00	4.223680E+00
3.995370E+00	1.217780E+00	3.276300E+00
[truncated: 21,888 more rows]
