# Supplementary material for: A New MRI-Based Model of Heart Function with Coupled Hemodynamics and Application to Normal and Diseased Canine Left Ventricles
Source: Front Bioeng Biotechnol. 2015 Sep 23;3:140. doi: 10.3389/fbioe.2015.00140 (PMC4585083; doi:10.3389/fbioe.2015.00140)
Supplement: Supplementary file 8 [file Data_Sheet_8.ZIP › Case4_HF_LBBB_Diastole/nodes/case4_diastole_time_0.0400.csv]

4.550350E+00	3.732110E+00	1.844170E+00
4.473300E+00	3.711530E+00	1.736180E+00
4.509580E+00	3.783160E+00	1.836390E+00
4.498230E+00	3.850690E+00	1.898140E+00
4.574660E+00	3.802490E+00	1.962460E+00
4.524640E+00	3.901940E+00	2.015430E+00
4.430620E+00	3.836600E+00	1.808800E+00
4.333840E+00	3.814530E+00	1.702670E+00
4.425870E+00	3.942460E+00	1.944210E+00
4.398410E+00	4.052350E+00	2.037530E+00
4.485460E+00	3.998180E+00	2.091610E+00
4.442360E+00	4.069530E+00	2.113660E+00
4.328140E+00	3.917990E+00	1.808450E+00
4.268370E+00	3.890860E+00	1.707380E+00
4.293310E+00	4.051660E+00	1.928750E+00
4.344720E+00	4.096050E+00	2.028320E+00
4.376630E+00	4.120770E+00	2.106510E+00
4.227060E+00	3.970410E+00	1.766750E+00
4.194540E+00	4.059160E+00	1.837540E+00
4.212730E+00	4.099520E+00	1.889890E+00
4.217940E+00	4.138200E+00	1.941860E+00
4.299630E+00	4.129820E+00	2.021510E+00
4.158410E+00	4.107660E+00	1.863150E+00
4.827140E+00	3.363700E+00	1.862630E+00
4.761160E+00	3.328510E+00	1.737270E+00
4.780070E+00	3.421670E+00	1.852980E+00
4.769590E+00	3.530090E+00	1.939990E+00
4.848520E+00	3.427260E+00	1.954800E+00
4.767470E+00	3.659470E+00	2.096240E+00
4.866620E+00	3.545470E+00	2.104640E+00
4.766030E+00	3.775000E+00	2.227280E+00
4.869870E+00	3.691550E+00	2.298950E+00
4.813740E+00	3.809520E+00	2.356870E+00
4.681560E+00	3.472760E+00	1.760950E+00
4.625730E+00	3.374630E+00	1.594650E+00
4.629050E+00	3.651400E+00	1.883070E+00
4.678610E+00	3.776700E+00	2.100910E+00
4.703920E+00	3.836850E+00	2.213360E+00
4.738820E+00	3.873990E+00	2.331090E+00
4.533900E+00	3.374220E+00	1.492080E+00
4.434200E+00	3.340820E+00	1.380110E+00
4.459900E+00	3.436420E+00	1.479070E+00
4.515420E+00	3.525950E+00	1.597330E+00
4.610930E+00	3.919040E+00	2.202250E+00
4.599700E+00	4.031600E+00	2.346480E+00
4.693290E+00	3.969200E+00	2.417970E+00
4.641330E+00	4.056240E+00	2.460160E+00
4.375500E+00	3.492660E+00	1.449440E+00
4.316870E+00	3.413390E+00	1.338200E+00
4.321020E+00	3.670170E+00	1.551930E+00
4.489840E+00	4.085590E+00	2.224910E+00
4.560470E+00	4.115230E+00	2.409600E+00
4.238260E+00	3.530980E+00	1.362820E+00
4.124800E+00	3.724610E+00	1.473650E+00
4.201330E+00	3.858390E+00	1.622830E+00
4.381170E+00	4.185470E+00	2.219330E+00
4.458580E+00	4.205760E+00	2.369330E+00
4.080800E+00	3.871220E+00	1.581660E+00
4.028920E+00	3.820890E+00	1.513230E+00
4.093570E+00	4.019870E+00	1.745750E+00
4.261100E+00	4.201250E+00	2.084890E+00
4.307540E+00	4.310850E+00	2.290340E+00
4.360110E+00	4.350470E+00	2.410340E+00
4.427080E+00	4.306230E+00	2.453940E+00
4.386360E+00	4.384390E+00	2.498880E+00
3.980850E+00	3.921030E+00	1.573500E+00
3.925980E+00	4.068710E+00	1.700920E+00
4.008340E+00	4.117690E+00	1.792190E+00
4.093980E+00	4.174490E+00	1.907100E+00
4.139240E+00	4.303600E+00	2.094530E+00
4.162380E+00	4.400950E+00	2.216680E+00
4.238200E+00	4.415690E+00	2.318330E+00
4.311270E+00	4.397060E+00	2.403210E+00
3.945100E+00	4.179880E+00	1.814530E+00
3.864970E+00	4.147700E+00	1.757540E+00
3.973010E+00	4.294080E+00	1.951850E+00
4.027030E+00	4.411600E+00	2.117430E+00
4.099190E+00	4.449590E+00	2.215580E+00
4.153920E+00	4.482780E+00	2.311710E+00
3.850690E+00	4.226020E+00	1.827400E+00
3.861390E+00	4.323010E+00	1.928810E+00
3.922670E+00	4.383600E+00	2.010710E+00
3.924780E+00	4.440450E+00	2.067530E+00
3.950420E+00	4.489050E+00	2.140230E+00
4.046280E+00	4.495500E+00	2.228570E+00
3.846750E+00	4.409040E+00	2.016330E+00
3.890400E+00	4.469530E+00	2.084910E+00
5.102270E+00	3.468200E+00	2.423910E+00
5.065390E+00	3.419110E+00	2.320040E+00
5.053810E+00	3.493550E+00	2.360520E+00
5.055520E+00	3.554470E+00	2.431870E+00
4.984470E+00	3.227470E+00	1.992380E+00
4.943350E+00	3.144680E+00	1.873220E+00
4.899790E+00	3.298230E+00	1.913130E+00
4.923520E+00	3.427210E+00	2.077990E+00
5.004990E+00	3.337210E+00	2.141570E+00
4.980460E+00	3.536020E+00	2.286720E+00
4.947330E+00	3.651190E+00	2.370090E+00
4.995620E+00	3.646630E+00	2.448000E+00
4.937580E+00	3.717510E+00	2.440890E+00
4.890080E+00	3.079140E+00	1.750750E+00
4.805110E+00	3.039600E+00	1.601770E+00
4.827750E+00	3.179280E+00	1.724740E+00
4.802670E+00	3.877180E+00	2.447350E+00
4.877970E+00	3.814260E+00	2.475580E+00
4.837460E+00	3.890070E+00	2.524900E+00
4.683290E+00	3.010660E+00	1.424340E+00
4.570850E+00	2.952690E+00	1.293010E+00
4.592490E+00	3.074900E+00	1.368620E+00
4.640600E+00	3.199550E+00	1.482200E+00
4.755680E+00	3.917760E+00	2.435360E+00
4.784980E+00	3.942930E+00	2.526680E+00
4.475710E+00	3.151940E+00	1.311050E+00
4.385070E+00	3.050230E+00	1.185210E+00
4.627520E+00	4.120580E+00	2.539060E+00
4.725970E+00	4.042790E+00	2.584890E+00
4.677570E+00	4.129810E+00	2.647080E+00
4.265380E+00	3.057200E+00	1.115820E+00
4.147620E+00	3.017730E+00	1.069560E+00
4.178000E+00	3.139120E+00	1.125610E+00
4.243420E+00	3.281990E+00	1.198850E+00
4.545710E+00	4.191340E+00	2.500260E+00
4.608500E+00	4.190000E+00	2.619060E+00
4.076390E+00	3.199360E+00	1.123890E+00
4.012950E+00	3.113820E+00	1.072800E+00
4.000260E+00	3.386620E+00	1.181230E+00
4.070900E+00	3.553480E+00	1.314650E+00
4.490220E+00	4.245750E+00	2.473350E+00
4.523390E+00	4.269620E+00	2.572280E+00
3.924090E+00	3.239040E+00	1.091700E+00
3.811990E+00	3.455460E+00	1.196820E+00
3.919130E+00	3.574090E+00	1.261590E+00
3.940910E+00	3.758200E+00	1.417950E+00
4.421400E+00	4.394190E+00	2.569450E+00
4.456770E+00	4.359090E+00	2.580910E+00
4.437500E+00	4.399680E+00	2.611410E+00
3.803330E+00	3.651270E+00	1.304770E+00
3.717410E+00	3.584010E+00	1.256540E+00
3.775990E+00	3.809690E+00	1.433010E+00
3.847530E+00	3.938800E+00	1.546230E+00
4.244440E+00	4.466240E+00	2.401610E+00
4.320640E+00	4.450340E+00	2.501580E+00
4.397270E+00	4.423860E+00	2.585920E+00
3.677180E+00	3.702720E+00	1.332450E+00
3.667000E+00	3.850060E+00	1.443130E+00
3.733260E+00	3.938090E+00	1.527660E+00
3.767500E+00	4.101540E+00	1.698350E+00
4.198390E+00	4.508480E+00	2.400630E+00
4.232470E+00	4.531090E+00	2.489120E+00
3.637320E+00	3.977690E+00	1.549400E+00
3.643900E+00	4.111030E+00	1.684040E+00
3.688690E+00	4.185200E+00	1.756380E+00
3.748510E+00	4.283850E+00	1.862750E+00
3.967090E+00	4.560030E+00	2.245070E+00
4.071210E+00	4.559610E+00	2.351830E+00
4.155840E+00	4.543150E+00	2.410780E+00
3.619360E+00	4.229830E+00	1.795390E+00
3.673670E+00	4.350440E+00	1.916180E+00
3.681520E+00	4.417990E+00	1.990230E+00
3.750240E+00	4.417430E+00	2.004730E+00
3.850370E+00	4.511590E+00	2.131280E+00
3.895580E+00	4.600810E+00	2.262680E+00
3.976400E+00	4.647720E+00	2.395340E+00
3.715390E+00	4.502800E+00	2.087560E+00
3.805100E+00	4.598070E+00	2.224340E+00
3.871060E+00	4.653470E+00	2.333970E+00
5.180230E+00	3.357550E+00	2.476400E+00
5.173940E+00	3.293190E+00	2.414880E+00
5.134750E+00	3.377200E+00	2.407080E+00
5.164140E+00	3.431380E+00	2.510210E+00
5.125870E+00	2.967220E+00	2.085750E+00
5.082080E+00	2.897920E+00	1.962400E+00
5.084340E+00	3.002940E+00	2.018690E+00
5.054260E+00	3.151780E+00	2.078160E+00
5.135970E+00	3.054340E+00	2.176820E+00
5.105710E+00	3.297670E+00	2.284600E+00
5.153020E+00	3.185860E+00	2.297540E+00
5.062580E+00	3.643100E+00	2.551950E+00
5.123770E+00	3.544430E+00	2.539560E+00
5.068910E+00	3.700350E+00	2.634200E+00
5.136620E+00	3.644970E+00	2.690950E+00
5.085890E+00	3.748270E+00	2.723210E+00
5.006820E+00	2.832170E+00	1.807510E+00
4.935310E+00	2.744910E+00	1.674510E+00
4.929880E+00	2.842380E+00	1.695690E+00
4.969930E+00	2.975080E+00	1.807400E+00
4.993410E+00	3.768340E+00	2.597770E+00
4.970630E+00	3.875670E+00	2.716170E+00
5.050520E+00	3.835810E+00	2.779720E+00
5.000870E+00	3.909390E+00	2.809670E+00
4.825990E+00	2.675070E+00	1.489820E+00
4.713740E+00	2.588570E+00	1.356320E+00
4.742070E+00	2.699540E+00	1.390800E+00
4.793190E+00	2.838000E+00	1.494890E+00
4.878050E+00	3.907960E+00	2.626260E+00
4.929660E+00	3.950550E+00	2.764450E+00
4.630250E+00	2.747190E+00	1.292930E+00
4.537510E+00	2.643270E+00	1.195300E+00
4.804120E+00	3.979080E+00	2.620400E+00
4.834780E+00	4.017600E+00	2.724680E+00
4.407670E+00	2.627650E+00	1.098420E+00
4.280180E+00	2.574950E+00	1.038220E+00
4.314840E+00	2.692810E+00	1.051110E+00
4.382650E+00	2.826850E+00	1.114020E+00
4.672910E+00	4.185910E+00	2.722040E+00
4.751970E+00	4.123430E+00	2.749980E+00
4.720010E+00	4.188990E+00	2.791920E+00
4.185660E+00	2.794450E+00	1.030770E+00
4.036580E+00	2.704850E+00	9.889190E-01
4.600120E+00	4.255460E+00	2.698360E+00
4.673850E+00	4.245120E+00	2.794690E+00
3.942800E+00	3.000580E+00	1.015870E+00
3.810790E+00	2.848390E+00	1.007030E+00
4.528050E+00	4.325540E+00	2.669330E+00
4.590050E+00	4.326550E+00	2.775240E+00
3.731610E+00	3.064130E+00	1.053010E+00
3.608190E+00	3.005600E+00	1.046060E+00
3.756200E+00	3.249980E+00	1.105180E+00
4.468180E+00	4.414080E+00	2.702730E+00
3.590120E+00	3.227930E+00	1.107400E+00
3.458950E+00	3.173500E+00	1.137030E+00
3.609400E+00	3.503100E+00	1.219980E+00
4.339980E+00	4.497000E+00	2.625850E+00
4.399850E+00	4.505900E+00	2.740310E+00
3.457050E+00	3.364410E+00	1.188460E+00
3.376850E+00	3.292440E+00	1.183650E+00
3.429630E+00	3.575100E+00	1.288220E+00
3.534690E+00	3.786820E+00	1.411820E+00
4.234160E+00	4.593560E+00	2.610660E+00
4.316410E+00	4.576910E+00	2.721430E+00
3.337820E+00	3.423980E+00	1.256170E+00
3.319290E+00	3.597900E+00	1.331270E+00
3.388430E+00	3.715240E+00	1.386680E+00
3.397570E+00	3.867620E+00	1.490190E+00
3.514610E+00	4.036930E+00	1.622900E+00
4.118170E+00	4.623660E+00	2.514490E+00
4.174330E+00	4.645570E+00	2.619450E+00
4.219230E+00	4.668470E+00	2.721870E+00
3.293350E+00	3.733750E+00	1.435720E+00
3.305880E+00	3.889480E+00	1.535190E+00
3.383630E+00	3.985160E+00	1.588810E+00
3.420750E+00	4.096430E+00	1.690600E+00
3.504300E+00	4.213190E+00	1.798160E+00
3.594450E+00	4.380150E+00	1.955620E+00
4.028810E+00	4.680340E+00	2.504900E+00
4.047290E+00	4.718890E+00	2.596980E+00
4.128630E+00	4.691090E+00	2.648770E+00
3.302690E+00	4.026970E+00	1.654640E+00
3.398360E+00	4.203340E+00	1.799050E+00
3.478030E+00	4.311980E+00	1.889770E+00
3.509340E+00	4.398810E+00	1.981370E+00
3.560520E+00	4.449320E+00	2.032730E+00
3.617840E+00	4.517870E+00	2.096730E+00
3.707230E+00	4.612250E+00	2.206830E+00
3.791840E+00	4.674390E+00	2.327780E+00
3.872510E+00	4.726110E+00	2.449270E+00
3.968690E+00	4.725520E+00	2.512540E+00
3.515670E+00	4.496380E+00	2.082980E+00
3.604770E+00	4.618860E+00	2.204350E+00
3.700970E+00	4.696670E+00	2.313890E+00
3.773480E+00	4.735630E+00	2.404640E+00
5.223910E+00	2.878420E+00	2.286130E+00
5.187090E+00	2.784880E+00	2.163060E+00
5.170410E+00	2.924440E+00	2.172990E+00
5.199630E+00	3.085640E+00	2.337600E+00
5.242530E+00	2.979090E+00	2.379600E+00
5.206620E+00	3.208500E+00	2.428510E+00
5.249630E+00	3.137230E+00	2.490800E+00
5.230010E+00	3.327610E+00	2.568000E+00
5.197710E+00	3.511070E+00	2.657260E+00
5.262070E+00	3.441530E+00	2.721670E+00
5.202620E+00	3.596070E+00	2.744910E+00
5.263370E+00	3.554280E+00	2.813020E+00
5.207570E+00	3.653800E+00	2.821170E+00
5.146000E+00	2.689250E+00	2.024950E+00
5.081260E+00	2.606150E+00	1.901320E+00
5.083390E+00	2.744190E+00	1.913970E+00
5.106080E+00	3.793810E+00	2.807530E+00
5.163710E+00	3.745770E+00	2.853160E+00
5.119920E+00	3.832310E+00	2.891050E+00
5.008040E+00	2.522730E+00	1.777330E+00
4.919370E+00	2.440230E+00	1.645370E+00
4.926950E+00	2.582450E+00	1.642360E+00
4.982180E+00	3.969300E+00	2.870440E+00
5.068750E+00	3.910300E+00	2.925090E+00
5.025920E+00	3.984880E+00	2.962160E+00
4.817620E+00	2.361590E+00	1.508710E+00
4.684670E+00	2.311960E+00	1.383160E+00
4.770920E+00	2.437460E+00	1.430000E+00
4.912730E+00	4.018040E+00	2.831130E+00
4.956200E+00	4.047690E+00	2.935240E+00
4.530490E+00	2.470480E+00	1.198240E+00
4.482640E+00	2.311170E+00	1.196500E+00
4.855400E+00	4.100740E+00	2.861690E+00
4.847920E+00	4.157090E+00	2.919870E+00
4.904720E+00	4.135100E+00	2.965180E+00
4.856500E+00	4.193830E+00	2.966600E+00
4.364440E+00	2.261150E+00	1.138220E+00
4.226760E+00	2.317230E+00	1.067500E+00
4.335060E+00	2.386050E+00	1.083890E+00
4.773920E+00	4.208710E+00	2.884490E+00
4.754730E+00	4.309420E+00	2.958110E+00
4.829870E+00	4.264350E+00	2.996780E+00
4.804040E+00	4.322730E+00	3.014640E+00
4.131320E+00	2.476570E+00	1.014870E+00
4.014380E+00	2.328900E+00	1.016540E+00
4.676580E+00	4.311260E+00	2.877070E+00
4.680760E+00	4.378500E+00	2.956610E+00
4.759890E+00	4.372610E+00	3.022570E+00
3.901120E+00	2.591830E+00	9.744790E-01
3.751760E+00	2.518340E+00	1.011620E+00
4.580980E+00	4.409400E+00	2.880600E+00
4.631810E+00	4.426070E+00	2.962780E+00
4.673820E+00	4.452320E+00	3.038350E+00
3.665480E+00	2.765380E+00	1.014390E+00
3.526710E+00	2.701920E+00	1.046000E+00
4.472490E+00	4.486410E+00	2.828910E+00
4.523830E+00	4.487840E+00	2.919290E+00
4.586520E+00	4.471380E+00	2.978200E+00
3.472380E+00	2.959030E+00	1.087690E+00
3.335910E+00	2.908730E+00	1.139320E+00
4.389780E+00	4.560060E+00	2.818920E+00
4.453530E+00	4.547730E+00	2.909210E+00
3.305070E+00	3.203700E+00	1.201200E+00
3.196700E+00	3.080910E+00	1.235210E+00
4.308100E+00	4.635350E+00	2.813530E+00
4.374130E+00	4.617540E+00	2.905840E+00
3.175980E+00	3.260320E+00	1.277200E+00
3.132780E+00	3.187410E+00	1.295930E+00
3.204390E+00	3.504690E+00	1.357780E+00
4.256130E+00	4.687680E+00	2.813130E+00
4.290950E+00	4.701640E+00	2.907590E+00
3.102130E+00	3.326060E+00	1.341830E+00
3.091740E+00	3.507020E+00	1.419250E+00
3.123700E+00	3.621700E+00	1.444800E+00
3.179070E+00	3.805790E+00	1.537700E+00
4.086770E+00	4.736850E+00	2.678400E+00
4.131040E+00	4.755150E+00	2.763120E+00
4.210600E+00	4.733850E+00	2.825490E+00
3.061430E+00	3.650040E+00	1.502340E+00
3.070150E+00	3.816740E+00	1.598640E+00
3.115360E+00	3.904200E+00	1.627850E+00
3.176740E+00	4.008530E+00	1.682080E+00
3.284140E+00	4.180330E+00	1.811230E+00
3.395820E+00	4.356480E+00	1.940620E+00
3.920580E+00	4.761530E+00	2.531690E+00
3.953890E+00	4.788710E+00	2.612260E+00
4.042030E+00	4.782500E+00	2.702170E+00
3.056160E+00	3.956520E+00	1.696070E+00
3.158580E+00	4.146360E+00	1.817490E+00
3.258550E+00	4.306810E+00	1.927280E+00
3.334770E+00	4.413960E+00	2.017820E+00
3.346420E+00	4.475410E+00	2.077780E+00
3.411800E+00	4.490000E+00	2.078990E+00
3.486020E+00	4.614240E+00	2.192090E+00
3.595860E+00	4.723200E+00	2.330800E+00
3.706460E+00	4.759490E+00	2.401040E+00
3.774510E+00	4.798580E+00	2.499670E+00
3.875780E+00	4.789830E+00	2.554080E+00
3.372320E+00	4.554340E+00	2.143120E+00
3.416060E+00	4.650040E+00	2.226760E+00
3.489570E+00	4.699780E+00	2.283350E+00
3.517950E+00	4.751490E+00	2.349980E+00
3.569090E+00	4.797080E+00	2.422380E+00
3.664270E+00	4.800410E+00	2.442570E+00
3.433320E+00	4.730000E+00	2.315730E+00
3.498140E+00	4.781140E+00	2.384450E+00
5.333560E+00	2.978690E+00	2.624450E+00
5.319400E+00	2.909370E+00	2.562780E+00
5.299580E+00	3.013820E+00	2.543710E+00
5.299370E+00	3.190350E+00	2.640750E+00
5.341460E+00	3.071480E+00	2.688420E+00
5.306780E+00	3.338000E+00	2.739000E+00
5.361420E+00	3.219650E+00	2.777880E+00
5.312850E+00	3.453830E+00	2.817740E+00
5.374100E+00	3.364820E+00	2.880930E+00
5.313290E+00	3.517830E+00	2.866340E+00
5.344560E+00	3.479650E+00	2.896590E+00
5.325900E+00	3.561650E+00	2.945280E+00
5.237730E+00	2.682570E+00	2.288150E+00
5.191690E+00	2.570460E+00	2.171950E+00
5.182300E+00	2.660020E+00	2.126550E+00
5.261050E+00	2.824390E+00	2.383660E+00
5.218610E+00	3.698720E+00	2.894420E+00
5.262090E+00	3.647870E+00	2.923340E+00
5.240280E+00	3.725560E+00	2.973420E+00
5.138340E+00	2.471470E+00	2.053580E+00
5.061850E+00	2.384420E+00	1.935260E+00
5.074550E+00	2.490880E+00	1.913060E+00
5.133810E+00	3.868450E+00	2.966860E+00
5.196230E+00	3.820360E+00	3.011480E+00
5.144620E+00	3.902070E+00	3.037080E+00
4.971280E+00	2.290020E+00	1.806030E+00
4.879450E+00	2.199600E+00	1.695670E+00
4.897330E+00	2.316380E+00	1.653380E+00
5.025290E+00	4.032910E+00	3.019280E+00
5.097650E+00	3.977480E+00	3.068080E+00
5.058240E+00	4.058940E+00	3.102780E+00
4.762490E+00	2.103130E+00	1.595140E+00
4.633470E+00	2.088470E+00	1.455800E+00
4.732820E+00	2.188620E+00	1.495990E+00
4.985370E+00	4.108800E+00	3.043770E+00
4.985830E+00	4.157100E+00	3.096850E+00
5.037500E+00	4.123220E+00	3.146820E+00
4.998320E+00	4.187710E+00	3.151440E+00
4.518030E+00	2.179750E+00	1.284350E+00
4.463760E+00	2.023020E+00	1.337520E+00
4.924120E+00	4.212460E+00	3.066250E+00
4.929560E+00	4.282650E+00	3.125140E+00
4.979290E+00	4.251760E+00	3.180690E+00
4.946990E+00	4.321180E+00	3.182320E+00
4.278360E+00	2.164890E+00	1.146790E+00
4.862490E+00	4.338450E+00	3.094180E+00
4.845820E+00	4.434630E+00	3.162450E+00
4.924430E+00	4.387510E+00	3.214970E+00
4.889420E+00	4.451760E+00	3.230580E+00
4.061940E+00	2.146610E+00	1.097530E+00
3.910430E+00	2.172090E+00	1.064850E+00
3.954620E+00	2.229670E+00	1.038570E+00
4.773520E+00	4.430540E+00	3.092100E+00
4.773800E+00	4.491480E+00	3.156350E+00
4.831000E+00	4.498850E+00	3.219460E+00
3.828480E+00	2.310340E+00	1.033900E+00
3.713630E+00	2.208070E+00	1.091390E+00
4.718190E+00	4.487900E+00	3.109460E+00
4.716350E+00	4.528180E+00	3.161390E+00
4.751110E+00	4.560310E+00	3.237340E+00
3.601640E+00	2.456470E+00	1.040890E+00
3.458260E+00	2.412560E+00	1.110300E+00
4.515720E+00	4.540980E+00	2.994800E+00
4.585490E+00	4.530110E+00	3.071730E+00
4.655410E+00	4.532660E+00	3.136700E+00
4.684570E+00	4.565700E+00	3.205000E+00
3.386220E+00	2.652680E+00	1.108390E+00
3.254040E+00	2.612680E+00	1.178310E+00
4.436710E+00	4.607860E+00	2.994490E+00
4.497350E+00	4.610350E+00	3.109550E+00
3.214000E+00	2.857070E+00	1.202740E+00
3.101840E+00	2.819500E+00	1.274630E+00
4.364060E+00	4.669400E+00	2.985560E+00
4.405590E+00	4.670310E+00	3.070200E+00
3.081240E+00	3.093010E+00	1.315130E+00
3.026320E+00	2.958670E+00	1.334050E+00
4.323840E+00	4.712170E+00	2.985270E+00
4.347330E+00	4.713420E+00	3.036660E+00
2.973090E+00	3.111610E+00	1.408190E+00
2.897110E+00	3.305980E+00	1.492550E+00
3.002330E+00	3.403210E+00	1.453900E+00
4.168670E+00	4.775340E+00	2.845390E+00
4.204880E+00	4.788980E+00	2.925200E+00
4.291570E+00	4.756060E+00	3.005470E+00
2.910240E+00	3.482250E+00	1.541880E+00
2.865590E+00	3.418080E+00	1.560410E+00
2.954570E+00	3.712100E+00	1.616060E+00
3.967840E+00	4.849670E+00	2.739220E+00
4.060920E+00	4.832670E+00	2.822300E+00
4.133970E+00	4.807960E+00	2.868210E+00
2.847760E+00	3.555130E+00	1.603060E+00
2.853060E+00	3.716660E+00	1.681020E+00
2.889400E+00	3.813780E+00	1.701720E+00
2.930470E+00	3.939250E+00	1.748880E+00
3.036930E+00	4.110630E+00	1.833630E+00
3.135250E+00	4.276210E+00	1.930810E+00
3.256290E+00	4.439440E+00	2.062080E+00
3.841760E+00	4.862190E+00	2.671610E+00
3.918140E+00	4.887390E+00	2.775880E+00
3.978180E+00	4.915920E+00	2.878740E+00
2.832910E+00	3.848010E+00	1.756200E+00
2.856980E+00	3.996510E+00	1.827180E+00
2.938970E+00	4.089100E+00	1.857940E+00
3.010820E+00	4.226930E+00	1.939500E+00
3.103700E+00	4.373990E+00	2.027170E+00
3.185670E+00	4.495780E+00	2.129230E+00
3.303720E+00	4.613950E+00	2.214840E+00
3.655790E+00	4.873190E+00	2.562580E+00
3.744910E+00	4.909530E+00	2.676940E+00
3.782140E+00	4.945440E+00	2.774130E+00
3.875480E+00	4.925120E+00	2.818340E+00
2.876290E+00	4.156580E+00	1.944270E+00
2.980150E+00	4.326950E+00	2.030420E+00
3.077750E+00	4.460410E+00	2.122770E+00
3.175720E+00	4.587700E+00	2.212390E+00
3.248690E+00	4.671900E+00	2.284110E+00
3.265030E+00	4.725940E+00	2.342020E+00
3.338800E+00	4.732050E+00	2.336750E+00
3.471230E+00	4.823400E+00	2.443000E+00
3.526780E+00	4.900300E+00	2.569730E+00
3.586100E+00	4.949420E+00	2.669000E+00
3.686060E+00	4.946270E+00	2.702290E+00
3.308760E+00	4.803240E+00	2.427340E+00
3.419110E+00	4.897320E+00	2.538120E+00
3.488820E+00	4.944920E+00	2.622310E+00
5.449250E+00	3.204430E+00	2.937210E+00
5.438030E+00	3.152770E+00	2.910650E+00
5.416840E+00	3.235340E+00	2.889320E+00
5.424400E+00	3.312950E+00	2.934000E+00
5.453970E+00	3.262230E+00	2.968900E+00
5.441370E+00	3.367500E+00	3.008840E+00
5.308110E+00	2.640850E+00	2.536110E+00
5.265970E+00	2.553750E+00	2.442440E+00
5.271530E+00	2.666460E+00	2.413830E+00
5.315370E+00	2.810730E+00	2.540910E+00
5.333530E+00	2.735630E+00	2.604890E+00
5.358570E+00	2.914830E+00	2.687720E+00
5.397590E+00	3.090190E+00	2.822470E+00
5.389670E+00	3.474190E+00	2.983180E+00
5.379690E+00	3.561190E+00	3.051950E+00
5.223480E+00	2.463330E+00	2.335910E+00
5.165480E+00	2.368520E+00	2.222930E+00
5.183410E+00	2.467360E+00	2.197500E+00
5.321960E+00	3.665910E+00	3.072130E+00
5.269610E+00	3.756660E+00	3.069790E+00
5.300780E+00	3.746010E+00	3.125590E+00
5.268330E+00	3.809620E+00	3.153260E+00
5.096160E+00	2.281850E+00	2.125400E+00
5.021180E+00	2.188780E+00	2.030970E+00
5.042010E+00	2.285630E+00	1.976330E+00
5.157930E+00	3.933780E+00	3.110350E+00
5.200920E+00	3.888330E+00	3.129280E+00
5.177870E+00	3.958230E+00	3.196940E+00
4.915910E+00	2.068780E+00	1.922080E+00
4.833250E+00	2.016850E+00	1.802130E+00
4.878750E+00	2.103890E+00	1.782000E+00
5.080620E+00	4.079670E+00	3.169020E+00
5.118210E+00	4.035290E+00	3.184420E+00
5.105140E+00	4.102510E+00	3.249970E+00
4.690890E+00	1.983320E+00	1.625400E+00
5.016850E+00	4.211940E+00	3.209320E+00
5.050500E+00	4.171410E+00	3.232270E+00
5.039630E+00	4.235210E+00	3.289070E+00
4.488680E+00	1.926810E+00	1.439630E+00
4.352420E+00	1.875060E+00	1.391390E+00
4.389670E+00	1.949340E+00	1.345630E+00
4.968850E+00	4.348440E+00	3.240790E+00
4.997190E+00	4.306140E+00	3.264550E+00
4.986360E+00	4.369590E+00	3.320210E+00
4.246490E+00	2.001890E+00	1.238420E+00
4.140960E+00	1.907910E+00	1.282400E+00
4.883330E+00	4.494750E+00	3.285900E+00
4.935480E+00	4.436020E+00	3.301460E+00
4.923030E+00	4.483260E+00	3.357420E+00
3.969740E+00	2.029260E+00	1.141060E+00
4.821890E+00	4.552750E+00	3.286920E+00
4.872580E+00	4.543940E+00	3.357110E+00
3.780710E+00	2.043630E+00	1.164680E+00
3.627440E+00	2.024490E+00	1.193360E+00
3.660470E+00	2.112670E+00	1.137590E+00
4.777730E+00	4.591800E+00	3.296680E+00
4.797790E+00	4.617040E+00	3.373110E+00
3.524190E+00	2.211330E+00	1.142420E+00
3.383050E+00	2.183860E+00	1.224920E+00
4.577260E+00	4.590880E+00	3.182280E+00
4.635990E+00	4.586570E+00	3.217700E+00
4.666800E+00	4.624290E+00	3.300940E+00
4.733080E+00	4.625020E+00	3.327510E+00
3.309350E+00	2.388250E+00	1.185620E+00
3.177970E+00	2.370410E+00	1.280000E+00
4.526020E+00	4.624960E+00	3.192950E+00
4.538720E+00	4.653240E+00	3.266150E+00
4.597150E+00	4.631860E+00	3.280050E+00
3.127240E+00	2.593170E+00	1.267460E+00
3.017800E+00	2.576690E+00	1.362700E+00
4.431380E+00	4.682980E+00	3.152990E+00
4.483240E+00	4.665910E+00	3.211440E+00
2.983320E+00	2.834720E+00	1.374800E+00
2.934430E+00	2.712900E+00	1.417640E+00
4.345070E+00	4.756680E+00	3.124050E+00
2.867910E+00	2.855690E+00	1.475610E+00
2.781380E+00	3.068280E+00	1.568180E+00
2.879640E+00	3.084390E+00	1.482680E+00
4.229320E+00	4.838340E+00	3.050480E+00
4.273430E+00	4.864060E+00	3.171270E+00
2.800710E+00	3.337570E+00	1.585440E+00
2.705460E+00	3.249320E+00	1.643010E+00
4.110000E+00	4.880240E+00	2.973330E+00
4.167820E+00	4.889060E+00	3.054650E+00
4.199310E+00	4.896470E+00	3.109560E+00
2.720470E+00	3.407230E+00	1.681220E+00
2.675980E+00	3.353080E+00	1.700540E+00
2.749380E+00	3.631960E+00	1.716550E+00
4.027150E+00	4.944440E+00	2.975420E+00
4.053560E+00	4.981180E+00	3.066160E+00
4.137710E+00	4.930180E+00	3.089890E+00
2.657970E+00	3.481350E+00	1.737420E+00
2.652420E+00	3.635510E+00	1.788110E+00
2.694570E+00	3.747690E+00	1.814130E+00
2.739890E+00	3.930900E+00	1.865920E+00
3.833730E+00	4.965770E+00	2.855860E+00
3.883610E+00	4.996790E+00	2.944060E+00
3.973560E+00	4.992840E+00	2.998770E+00
2.634420E+00	3.779830E+00	1.865180E+00
2.640780E+00	3.931640E+00	1.922450E+00
2.685100E+00	4.026870E+00	1.948240E+00
2.742580E+00	4.178550E+00	2.026720E+00
2.874430E+00	4.302120E+00	2.049410E+00
2.959910E+00	4.426310E+00	2.130160E+00
3.064330E+00	4.557590E+00	2.218210E+00
3.166380E+00	4.697360E+00	2.321920E+00
3.642330E+00	4.977320E+00	2.733410E+00
3.684500E+00	5.009050E+00	2.800910E+00
3.784380E+00	5.011450E+00	2.883290E+00
2.629810E+00	4.046600E+00	1.990970E+00
2.650780E+00	4.161880E+00	2.056300E+00
2.685530E+00	4.224290E+00	2.076500E+00
2.703530E+00	4.292830E+00	2.115030E+00
2.822810E+00	4.383490E+00	2.136320E+00
2.947300E+00	4.529900E+00	2.227370E+00
3.044320E+00	4.628790E+00	2.293650E+00
3.077500E+00	4.701550E+00	2.353840E+00
3.131470E+00	4.747290E+00	2.383780E+00
3.193320E+00	4.805790E+00	2.436380E+00
3.286660E+00	4.910370E+00	2.557010E+00
3.412210E+00	4.955110E+00	2.617230E+00
3.484730E+00	5.002590E+00	2.707240E+00
3.596280E+00	5.002710E+00	2.756690E+00
2.640200E+00	4.224170E+00	2.100160E+00
3.084040E+00	4.779700E+00	2.430160E+00
3.171010E+00	4.866180E+00	2.506520E+00
3.193780E+00	4.918240E+00	2.561860E+00
3.233790E+00	4.945360E+00	2.592700E+00
3.264810E+00	4.979680E+00	2.643460E+00
3.364060E+00	4.987310E+00	2.659870E+00
3.187410E+00	4.952460E+00	2.603010E+00
5.467610E+00	3.056360E+00	2.977670E+00
5.455150E+00	2.999800E+00	2.954860E+00
5.442220E+00	3.067540E+00	2.920410E+00
5.474030E+00	3.148280E+00	2.991770E+00
5.491460E+00	3.269320E+00	3.064080E+00
5.486420E+00	3.367870E+00	3.113690E+00
5.286600E+00	2.478450E+00	2.586270E+00
5.235380E+00	2.383930E+00	2.506690E+00
5.242520E+00	2.452240E+00	2.441380E+00
5.321310E+00	2.597160E+00	2.627590E+00
5.378470E+00	2.775720E+00	2.760380E+00
5.417300E+00	2.942420E+00	2.862370E+00
5.446670E+00	3.489550E+00	3.129080E+00
5.394590E+00	3.591850E+00	3.129320E+00
5.424860E+00	3.576160E+00	3.177570E+00
5.391670E+00	3.644990E+00	3.206630E+00
5.179790E+00	2.296590E+00	2.419200E+00
5.119710E+00	2.214710E+00	2.350710E+00
5.143220E+00	2.285900E+00	2.276830E+00
5.330860E+00	3.736120E+00	3.191030E+00
5.316290E+00	3.808110E+00	3.271000E+00
5.039620E+00	2.114500E+00	2.278800E+00
4.967900E+00	2.051530E+00	2.160380E+00
5.011920E+00	2.126490E+00	2.136590E+00
5.250020E+00	3.884860E+00	3.242390E+00
5.231530E+00	3.945650E+00	3.302810E+00
4.854030E+00	1.965780E+00	1.948210E+00
5.185420E+00	4.028680E+00	3.314290E+00
5.151460E+00	4.104800E+00	3.346900E+00
4.683250E+00	1.878250E+00	1.747100E+00
4.568380E+00	1.789940E+00	1.695340E+00
4.537350E+00	1.858810E+00	1.562310E+00
5.110570E+00	4.167810E+00	3.357680E+00
5.084410E+00	4.237320E+00	3.394690E+00
4.468130E+00	1.735700E+00	1.649610E+00
4.321360E+00	1.699460E+00	1.582570E+00
4.414780E+00	1.778510E+00	1.539810E+00
5.047380E+00	4.302430E+00	3.392820E+00
5.021620E+00	4.368040E+00	3.422900E+00
4.205530E+00	1.797880E+00	1.404960E+00
4.038090E+00	1.725210E+00	1.416300E+00
4.979140E+00	4.429640E+00	3.422000E+00
4.924890E+00	4.517820E+00	3.440360E+00
3.915220E+00	1.875410E+00	1.257520E+00
3.841770E+00	1.781940E+00	1.356700E+00
4.863770E+00	4.595670E+00	3.436250E+00
4.904820E+00	4.571830E+00	3.485300E+00
4.878630E+00	4.608060E+00	3.492660E+00
3.728270E+00	1.782850E+00	1.367210E+00
3.575470E+00	1.807660E+00	1.369530E+00
3.687120E+00	1.868540E+00	1.295780E+00
4.818030E+00	4.641960E+00	3.437650E+00
4.833890E+00	4.656700E+00	3.510530E+00
3.468700E+00	1.993180E+00	1.286870E+00
3.320290E+00	1.964890E+00	1.376500E+00
4.690770E+00	4.657570E+00	3.363930E+00
4.712340E+00	4.686160E+00	3.435150E+00
4.774190E+00	4.679950E+00	3.464280E+00
3.243000E+00	2.161170E+00	1.317340E+00
3.111750E+00	2.143330E+00	1.419430E+00
4.566620E+00	4.666560E+00	3.325830E+00
4.591710E+00	4.690800E+00	3.392470E+00
4.651940E+00	4.686820E+00	3.412330E+00
3.051180E+00	2.362210E+00	1.382110E+00
2.937530E+00	2.340400E+00	1.489820E+00
4.418100E+00	4.735890E+00	3.231020E+00
4.477990E+00	4.717300E+00	3.302660E+00
4.530300E+00	4.705940E+00	3.362360E+00
2.885310E+00	2.611500E+00	1.476820E+00
2.797540E+00	2.515580E+00	1.573450E+00
4.350710E+00	4.812930E+00	3.234450E+00
4.407050E+00	4.801440E+00	3.335700E+00
2.762880E+00	2.690250E+00	1.575150E+00
2.691820E+00	2.664020E+00	1.644000E+00
2.772870E+00	2.846320E+00	1.563380E+00
4.311370E+00	4.863250E+00	3.238190E+00
4.337050E+00	4.858160E+00	3.287410E+00
2.688660E+00	2.820580E+00	1.642050E+00
2.637920E+00	2.772590E+00	1.685000E+00
2.669180E+00	3.045760E+00	1.661930E+00
4.194920E+00	4.945310E+00	3.189060E+00
4.279970E+00	4.907620E+00	3.257190E+00
2.592860E+00	2.903050E+00	1.712970E+00
2.537710E+00	3.140210E+00	1.772310E+00
2.613230E+00	3.303940E+00	1.730790E+00
4.113530E+00	4.987250E+00	3.152450E+00
4.139880E+00	5.029260E+00	3.252000E+00
2.526420E+00	3.325580E+00	1.804340E+00
2.479630E+00	3.261830E+00	1.818060E+00
2.548150E+00	3.553210E+00	1.827100E+00
3.928170E+00	5.035430E+00	3.031270E+00
3.971530E+00	5.071160E+00	3.123440E+00
4.057800E+00	5.050600E+00	3.179550E+00
2.465250E+00	3.391870E+00	1.866730E+00
2.450280E+00	3.548850E+00	1.893630E+00
2.489780E+00	3.655240E+00	1.914430E+00
2.535790E+00	3.846870E+00	1.957120E+00
3.703870E+00	5.080470E+00	2.921070E+00
3.799300E+00	5.079830E+00	2.995080E+00
3.881060E+00	5.079820E+00	3.069710E+00
2.433730E+00	3.684560E+00	1.965750E+00
2.442730E+00	3.843670E+00	2.016840E+00
2.486160E+00	3.941090E+00	2.028900E+00
2.549250E+00	4.093440E+00	2.072400E+00
2.728290E+00	4.392800E+00	2.182830E+00
2.825120E+00	4.506280E+00	2.244710E+00
2.953110E+00	4.653070E+00	2.341000E+00
3.561010E+00	5.077780E+00	2.857110E+00
3.648940E+00	5.121520E+00	2.952760E+00
3.714200E+00	5.159280E+00	3.038450E+00
2.434110E+00	3.964240E+00	2.073970E+00
2.464500E+00	4.103600E+00	2.132890E+00
2.522100E+00	4.188190E+00	2.149060E+00
2.605840E+00	4.297500E+00	2.164640E+00
2.696120E+00	4.457990E+00	2.252410E+00
2.798890E+00	4.586330E+00	2.331190E+00
2.870580E+00	4.686360E+00	2.398650E+00
2.969620E+00	4.768500E+00	2.453210E+00
3.086850E+00	4.888890E+00	2.552170E+00
3.355390E+00	5.061870E+00	2.762260E+00
3.450110E+00	5.115940E+00	2.851310E+00
3.479650E+00	5.162200E+00	2.921630E+00
3.594680E+00	5.161480E+00	2.984620E+00
2.474220E+00	4.231000E+00	2.204990E+00
2.567340E+00	4.402360E+00	2.263510E+00
2.670640E+00	4.540570E+00	2.336830E+00
2.768700E+00	4.654810E+00	2.409920E+00
2.862550E+00	4.758980E+00	2.471650E+00
2.955710E+00	4.836330E+00	2.528830E+00
2.993230E+00	4.900680E+00	2.590430E+00
3.059610E+00	4.941970E+00	2.620340E+00
3.160840E+00	4.999220E+00	2.668740E+00
3.219300E+00	5.078190E+00	2.765850E+00
3.278620E+00	5.127200E+00	2.841290E+00
3.386670E+00	5.140660E+00	2.867560E+00
3.011470E+00	4.970310E+00	2.668250E+00
3.122590E+00	5.065740E+00	2.753880E+00
3.192250E+00	5.110320E+00	2.804890E+00
5.405550E+00	2.626200E+00	2.919880E+00
5.377890E+00	2.561850E+00	2.874750E+00
5.385350E+00	2.648990E+00	2.828980E+00
5.421670E+00	2.809630E+00	2.904680E+00
5.430790E+00	2.707620E+00	2.962300E+00
5.452390E+00	2.920910E+00	2.959860E+00
5.465430E+00	2.841860E+00	3.018350E+00
5.491230E+00	3.000510E+00	3.045300E+00
5.520430E+00	3.145150E+00	3.120270E+00
5.533780E+00	3.280660E+00	3.181070E+00
5.508690E+00	3.395310E+00	3.186430E+00
5.547010E+00	3.353010E+00	3.250060E+00
5.517710E+00	3.454800E+00	3.265810E+00
5.253210E+00	2.346540E+00	2.682680E+00
5.196950E+00	2.255740E+00	2.635530E+00
5.206110E+00	2.305180E+00	2.541800E+00
5.308390E+00	2.465230E+00	2.716990E+00
5.456220E+00	3.563020E+00	3.241450E+00
5.433050E+00	3.643050E+00	3.321780E+00
5.128630E+00	2.160010E+00	2.583550E+00
5.072740E+00	2.106570E+00	2.491820E+00
5.109140E+00	2.167130E+00	2.455820E+00
5.375320E+00	3.726360E+00	3.292620E+00
5.353230E+00	3.794450E+00	3.354640E+00
4.974930E+00	2.023650E+00	2.305090E+00
5.297140E+00	3.887540E+00	3.375950E+00
5.245920E+00	3.967070E+00	3.371450E+00
5.271990E+00	3.955220E+00	3.416600E+00
5.247900E+00	4.013720E+00	3.438760E+00
4.832170E+00	1.887420E+00	2.077730E+00
4.726410E+00	1.790590E+00	2.026070E+00
4.714200E+00	1.833840E+00	1.891750E+00
5.157810E+00	4.127560E+00	3.395260E+00
5.194630E+00	4.087410E+00	3.417000E+00
5.173600E+00	4.144040E+00	3.458250E+00
4.633970E+00	1.718680E+00	1.969380E+00
4.527330E+00	1.645690E+00	1.893310E+00
4.548890E+00	1.713170E+00	1.795550E+00
5.090880E+00	4.261850E+00	3.444870E+00
5.134190E+00	4.217370E+00	3.489660E+00
5.093520E+00	4.287120E+00	3.501550E+00
4.405840E+00	1.587570E+00	1.828680E+00
4.243130E+00	1.547160E+00	1.758400E+00
4.367840E+00	1.621850E+00	1.729030E+00
5.022380E+00	4.388340E+00	3.472930E+00
5.054460E+00	4.348910E+00	3.506040E+00
5.019560E+00	4.408250E+00	3.536710E+00
4.123900E+00	1.624690E+00	1.577320E+00
3.958430E+00	1.553220E+00	1.601250E+00
4.935790E+00	4.534920E+00	3.517980E+00
4.972550E+00	4.473460E+00	3.526840E+00
4.957360E+00	4.517590E+00	3.586210E+00
3.831380E+00	1.686590E+00	1.459650E+00
3.757410E+00	1.606340E+00	1.552130E+00
4.903480E+00	4.598990E+00	3.563650E+00
3.651860E+00	1.598680E+00	1.553610E+00
3.503000E+00	1.634830E+00	1.569600E+00
3.614930E+00	1.675750E+00	1.478650E+00
4.857600E+00	4.666300E+00	3.571170E+00
4.877020E+00	4.659350E+00	3.610750E+00
4.853720E+00	4.688940E+00	3.606380E+00
3.400620E+00	1.791860E+00	1.461530E+00
3.255290E+00	1.771590E+00	1.553660E+00
4.732070E+00	4.717090E+00	3.497700E+00
4.756280E+00	4.733520E+00	3.570360E+00
4.824240E+00	4.704280E+00	3.591350E+00
3.181090E+00	1.949090E+00	1.478780E+00
3.052130E+00	1.932830E+00	1.580730E+00
4.615800E+00	4.718590E+00	3.460540E+00
4.636620E+00	4.747690E+00	3.526800E+00
4.693010E+00	4.746000E+00	3.543950E+00
2.991840E+00	2.122620E+00	1.523550E+00
2.879440E+00	2.100850E+00	1.626860E+00
4.474730E+00	4.763370E+00	3.393920E+00
4.519130E+00	4.773470E+00	3.474000E+00
4.580960E+00	4.754270E+00	3.506240E+00
2.833730E+00	2.304610E+00	1.592230E+00
2.733920E+00	2.276760E+00	1.691370E+00
4.439700E+00	4.801520E+00	3.408150E+00
4.459740E+00	4.806820E+00	3.450350E+00
2.703710E+00	2.486000E+00	1.666910E+00
2.604680E+00	2.457100E+00	1.757050E+00
4.328580E+00	4.904470E+00	3.362000E+00
4.408050E+00	4.848050E+00	3.431350E+00
2.579590E+00	2.698920E+00	1.737380E+00
2.499750E+00	2.609990E+00	1.821160E+00
4.229260E+00	4.985520E+00	3.304850E+00
4.275450E+00	5.007380E+00	3.420170E+00
2.477190E+00	2.753850E+00	1.820140E+00
2.441770E+00	2.700140E+00	1.853630E+00
2.471620E+00	2.935070E+00	1.805970E+00
4.178670E+00	5.036770E+00	3.311180E+00
4.204430E+00	5.044220E+00	3.364390E+00
2.404740E+00	2.812050E+00	1.872480E+00
2.338550E+00	3.034610E+00	1.912960E+00
2.415980E+00	3.211460E+00	1.856240E+00
4.017140E+00	5.101360E+00	3.208860E+00
4.066350E+00	5.120540E+00	3.299630E+00
4.149280E+00	5.077450E+00	3.344180E+00
2.314390E+00	3.254220E+00	1.931340E+00
2.239810E+00	3.198280E+00	1.980170E+00
2.359890E+00	3.470590E+00	1.942050E+00
3.809430E+00	5.146060E+00	3.102420E+00
3.884140E+00	5.168380E+00	3.201580E+00
3.979220E+00	5.150280E+00	3.248570E+00
2.261960E+00	3.366710E+00	2.001310E+00
2.202590E+00	3.304630E+00	2.024400E+00
2.263400E+00	3.533470E+00	2.015870E+00
2.338300E+00	3.757070E+00	2.057720E+00
3.765880E+00	5.187420E+00	3.115780E+00
3.798120E+00	5.202860E+00	3.164410E+00
2.184170E+00	3.451720E+00	2.062890E+00
2.231310E+00	3.630680E+00	2.079060E+00
2.248880E+00	3.768690E+00	2.123180E+00
2.290830E+00	3.867100E+00	2.128550E+00
2.355500E+00	4.019510E+00	2.152590E+00
3.508830E+00	5.227680E+00	3.020770E+00
3.626820E+00	5.230190E+00	3.090210E+00
3.729450E+00	5.230580E+00	3.142390E+00
2.237190E+00	3.916520E+00	2.186250E+00
2.293420E+00	4.082670E+00	2.230180E+00
2.302630E+00	4.169990E+00	2.276510E+00
2.367000E+00	4.196390E+00	2.250140E+00
2.449390E+00	4.352110E+00	2.295200E+00
2.550240E+00	4.496980E+00	2.357820E+00
2.652340E+00	4.624670E+00	2.422150E+00
2.753460E+00	4.733600E+00	2.491030E+00
2.866260E+00	4.860880E+00	2.582210E+00
3.356540E+00	5.217300E+00	2.964140E+00
3.451170E+00	5.271510E+00	3.043510E+00
3.528500E+00	5.308060E+00	3.135920E+00
2.331300E+00	4.288860E+00	2.324270E+00
2.433910E+00	4.454770E+00	2.382750E+00
2.539430E+00	4.590750E+00	2.446380E+00
2.641950E+00	4.708120E+00	2.509850E+00
2.735910E+00	4.794470E+00	2.563660E+00
2.771770E+00	4.859890E+00	2.621750E+00
2.827530E+00	4.903450E+00	2.646080E+00
2.894200E+00	4.962300E+00	2.685610E+00
3.011360E+00	5.052970E+00	2.768020E+00
3.162240E+00	5.150230E+00	2.862770E+00
3.223030E+00	5.240450E+00	2.971910E+00
3.292800E+00	5.307930E+00	3.070000E+00
3.404720E+00	5.311630E+00	3.085820E+00
2.784290E+00	4.928970E+00	2.696400E+00
2.891030E+00	5.036930E+00	2.773080E+00
3.010160E+00	5.128930E+00	2.865010E+00
3.113630E+00	5.219840E+00	2.950940E+00
3.185990E+00	5.290270E+00	3.027260E+00
5.307820E+00	2.342040E+00	2.938450E+00
5.253530E+00	2.275940E+00	2.865690E+00
5.284700E+00	2.352300E+00	2.810140E+00
5.355370E+00	2.479470E+00	2.880290E+00
5.361610E+00	2.436310E+00	2.974930E+00
5.417250E+00	2.581830E+00	3.000010E+00
5.468700E+00	2.731910E+00	3.083040E+00
5.504840E+00	2.870140E+00	3.139210E+00
5.541570E+00	3.005530E+00	3.188740E+00
5.570300E+00	3.135790E+00	3.240550E+00
5.583650E+00	3.252110E+00	3.291520E+00
5.570700E+00	3.355470E+00	3.337300E+00
5.551190E+00	3.454470E+00	3.389070E+00
5.204590E+00	2.206370E+00	2.854830E+00
5.153390E+00	2.153410E+00	2.763340E+00
5.186630E+00	2.209410E+00	2.732910E+00
5.495710E+00	3.552400E+00	3.349950E+00
5.468580E+00	3.635790E+00	3.429300E+00
5.069680E+00	2.086160E+00	2.623110E+00
5.405850E+00	3.730480E+00	3.402540E+00
5.363600E+00	3.812460E+00	3.423920E+00
5.403700E+00	3.781460E+00	3.478400E+00
5.361720E+00	3.862030E+00	3.501400E+00
4.942410E+00	1.959440E+00	2.425680E+00
4.847580E+00	1.847230E+00	2.358510E+00
4.847300E+00	1.866500E+00	2.219890E+00
5.300300E+00	3.946290E+00	3.474490E+00
5.291110E+00	4.005800E+00	3.525020E+00
4.772540E+00	1.770970E+00	2.307090E+00
4.673620E+00	1.686620E+00	2.230300E+00
4.702570E+00	1.736990E+00	2.133410E+00
5.250140E+00	4.091550E+00	3.543010E+00
5.196440E+00	4.162980E+00	3.541200E+00
5.229380E+00	4.152280E+00	3.594350E+00
5.194270E+00	4.203470E+00	3.615960E+00
4.562230E+00	1.595020E+00	2.135520E+00
4.449290E+00	1.522570E+00	2.063520E+00
4.486640E+00	1.577440E+00	1.970140E+00
5.094270E+00	4.317950E+00	3.577010E+00
5.134260E+00	4.268600E+00	3.590750E+00
5.118050E+00	4.314130E+00	3.647830E+00
4.320160E+00	1.472450E+00	2.010570E+00
4.146940E+00	1.430860E+00	1.935430E+00
4.283950E+00	1.492960E+00	1.909000E+00
5.068660E+00	4.367320E+00	3.627330E+00
4.044070E+00	1.474860E+00	1.751200E+00
3.921730E+00	1.433160E+00	1.798140E+00
5.013190E+00	4.451030E+00	3.653780E+00
4.963780E+00	4.545430E+00	3.669770E+00
3.768390E+00	1.441160E+00	1.783720E+00
3.628010E+00	1.420760E+00	1.804260E+00
3.667280E+00	1.465410E+00	1.724610E+00
3.752610E+00	1.516460E+00	1.662310E+00
4.914570E+00	4.624620E+00	3.659290E+00
4.960360E+00	4.592130E+00	3.731600E+00
4.921680E+00	4.648850E+00	3.723490E+00
3.542670E+00	1.519110E+00	1.686890E+00
3.391920E+00	1.500510E+00	1.762540E+00
4.859470E+00	4.702080E+00	3.675600E+00
3.325040E+00	1.621630E+00	1.649490E+00
3.184010E+00	1.613160E+00	1.748380E+00
4.794980E+00	4.747330E+00	3.645860E+00
4.800130E+00	4.780400E+00	3.732930E+00
3.116850E+00	1.762100E+00	1.655980E+00
2.991640E+00	1.749710E+00	1.758490E+00
4.657420E+00	4.776480E+00	3.591340E+00
4.681950E+00	4.797460E+00	3.658460E+00
4.743500E+00	4.789860E+00	3.684210E+00
2.933520E+00	1.917130E+00	1.683410E+00
2.820620E+00	1.899360E+00	1.787150E+00
4.547190E+00	4.793950E+00	3.548700E+00
4.571180E+00	4.816370E+00	3.619360E+00
4.626000E+00	4.804550E+00	3.640630E+00
2.772910E+00	2.079120E+00	1.728620E+00
2.671690E+00	2.062080E+00	1.836700E+00
4.446320E+00	4.862690E+00	3.522140E+00
4.509940E+00	4.839590E+00	3.585030E+00
2.634280E+00	2.252820E+00	1.790200E+00
2.539150E+00	2.228880E+00	1.888380E+00
4.359830E+00	4.937290E+00	3.479330E+00
4.398810E+00	4.952340E+00	3.588950E+00
2.511740E+00	2.424180E+00	1.846200E+00
2.426460E+00	2.397370E+00	1.932650E+00
4.316910E+00	5.000760E+00	3.483280E+00
4.341290E+00	5.000410E+00	3.535070E+00
2.403620E+00	2.616540E+00	1.902710E+00
2.363130E+00	2.514410E+00	1.963220E+00
4.199990E+00	5.104010E+00	3.460300E+00
4.290710E+00	5.050000E+00	3.508790E+00
2.305390E+00	2.631180E+00	1.985250E+00
2.225780E+00	2.807430E+00	2.025680E+00
2.314270E+00	2.821730E+00	1.947270E+00
4.123430E+00	5.128060E+00	3.393920E+00
4.133140E+00	5.156620E+00	3.452020E+00
2.229420E+00	3.009700E+00	1.996040E+00
2.136490E+00	2.975900E+00	2.065860E+00
3.938890E+00	5.197220E+00	3.290220E+00
3.996100E+00	5.219010E+00	3.378000E+00
4.084210E+00	5.180890E+00	3.421080E+00
2.137680E+00	3.216450E+00	2.053930E+00
2.059070E+00	3.116820E+00	2.122940E+00
3.790690E+00	5.267760E+00	3.243130E+00
3.893550E+00	5.247690E+00	3.325240E+00
2.049150E+00	3.251900E+00	2.123830E+00
2.012160E+00	3.198440E+00	2.149100E+00
2.078670E+00	3.426720E+00	2.138590E+00
2.150920E+00	3.671160E+00	2.154460E+00
3.663240E+00	5.301440E+00	3.201040E+00
3.726790E+00	5.352260E+00	3.316820E+00
2.003880E+00	3.306250E+00	2.178850E+00
2.001740E+00	3.469840E+00	2.198310E+00
2.048150E+00	3.584410E+00	2.186160E+00
2.073890E+00	3.723960E+00	2.228970E+00
2.135950E+00	3.880570E+00	2.240780E+00
2.218770E+00	4.100270E+00	2.293980E+00
3.592180E+00	5.336670E+00	3.212380E+00
3.630860E+00	5.358550E+00	3.269110E+00
1.986760E+00	3.624140E+00	2.254530E+00
2.045760E+00	3.844620E+00	2.290660E+00
2.110870E+00	3.992010E+00	2.306950E+00
2.137460E+00	4.101730E+00	2.348420E+00
2.186290E+00	4.173720E+00	2.358470E+00
2.238590E+00	4.268440E+00	2.375330E+00
2.325060E+00	4.416880E+00	2.412310E+00
2.426570E+00	4.557660E+00	2.468930E+00
2.530300E+00	4.679900E+00	2.532770E+00
2.646270E+00	4.813450E+00	2.618380E+00
3.361920E+00	5.348250E+00	3.133790E+00
3.433780E+00	5.390900E+00	3.209530E+00
3.551670E+00	5.376510E+00	3.246770E+00
2.140790E+00	4.214030E+00	2.408150E+00
2.223440E+00	4.378310E+00	2.447730E+00
2.318230E+00	4.520430E+00	2.496480E+00
2.419560E+00	4.647960E+00	2.555920E+00
2.513520E+00	4.742100E+00	2.603800E+00
2.552440E+00	4.809900E+00	2.658170E+00
2.611700E+00	4.855760E+00	2.682160E+00
2.677990E+00	4.913960E+00	2.722100E+00
2.782830E+00	5.011570E+00	2.792740E+00
2.892030E+00	5.111960E+00	2.870920E+00
3.001610E+00	5.202080E+00	2.957230E+00
3.097920E+00	5.285090E+00	3.036620E+00
3.193880E+00	5.362630E+00	3.137820E+00
3.314390E+00	5.380610E+00	3.180780E+00
2.567010E+00	4.878960E+00	2.731160E+00
2.675840E+00	4.987140E+00	2.810270E+00
2.786050E+00	5.087980E+00	2.889750E+00
2.896870E+00	5.186790E+00	2.968820E+00
2.999580E+00	5.270180E+00	3.047050E+00
3.081240E+00	5.332910E+00	3.115270E+00
5.273230E+00	2.277460E+00	2.982750E+00
5.349150E+00	2.374600E+00	3.046250E+00
5.416400E+00	2.495960E+00	3.153760E+00
5.463210E+00	2.640100E+00	3.154460E+00
5.507010E+00	2.754040E+00	3.213650E+00
5.549180E+00	2.877710E+00	3.261550E+00
5.585140E+00	3.000750E+00	3.311420E+00
5.605110E+00	3.124930E+00	3.356630E+00
5.611450E+00	3.242460E+00	3.397370E+00
5.599920E+00	3.349200E+00	3.441160E+00
5.586860E+00	3.445990E+00	3.493200E+00
5.146000E+00	2.138660E+00	2.856860E+00
5.211050E+00	2.204490E+00	2.933330E+00
5.531010E+00	3.544000E+00	3.456600E+00
5.508700E+00	3.623330E+00	3.529250E+00
5.039960E+00	2.037470E+00	2.791180E+00
4.941390E+00	1.939650E+00	2.708620E+00
4.949690E+00	1.953300E+00	2.574480E+00
5.452880E+00	3.710570E+00	3.503990E+00
5.430320E+00	3.788220E+00	3.558450E+00
5.403680E+00	3.865630E+00	3.610450E+00
4.882120E+00	1.870250E+00	2.704300E+00
4.777360E+00	1.753220E+00	2.567620E+00
4.822000E+00	1.804380E+00	2.471910E+00
5.344470E+00	3.948850E+00	3.578730E+00
5.311690E+00	4.024210E+00	3.587710E+00
5.351980E+00	4.003350E+00	3.645500E+00
5.318770E+00	4.066540E+00	3.647470E+00
4.687470E+00	1.668570E+00	2.477920E+00
4.584140E+00	1.574800E+00	2.386150E+00
4.631790E+00	1.630480E+00	2.312380E+00
5.273020E+00	4.144650E+00	3.674710E+00
5.229480E+00	4.212200E+00	3.706780E+00
4.477420E+00	1.492650E+00	2.309100E+00
4.363500E+00	1.435870E+00	2.262540E+00
4.403000E+00	1.477000E+00	2.158340E+00
5.174200E+00	4.269380E+00	3.698160E+00
5.120550E+00	4.342160E+00	3.734180E+00
4.226780E+00	1.385440E+00	2.211580E+00
4.050570E+00	1.332140E+00	2.132990E+00
4.182560E+00	1.395020E+00	2.096580E+00
5.070190E+00	4.394040E+00	3.717010E+00
5.093680E+00	4.382840E+00	3.773840E+00
5.062800E+00	4.427460E+00	3.789710E+00
3.903480E+00	1.378400E+00	1.932130E+00
3.833200E+00	1.334130E+00	2.046910E+00
4.986090E+00	4.547380E+00	3.742340E+00
5.012640E+00	4.500090E+00	3.759380E+00
5.003460E+00	4.559680E+00	3.817440E+00
3.719820E+00	1.312170E+00	2.039490E+00
3.572700E+00	1.318330E+00	2.036010E+00
3.681630E+00	1.347370E+00	1.947200E+00
4.906350E+00	4.693950E+00	3.774920E+00
4.959810E+00	4.631560E+00	3.797040E+00
4.947180E+00	4.679970E+00	3.849580E+00
3.470990E+00	1.406140E+00	1.895620E+00
3.327760E+00	1.378720E+00	1.981050E+00
4.853990E+00	4.754220E+00	3.768990E+00
4.894930E+00	4.751700E+00	3.860870E+00
3.252400E+00	1.485550E+00	1.856480E+00
3.119140E+00	1.471790E+00	1.957470E+00
4.823160E+00	4.790850E+00	3.778430E+00
4.839400E+00	4.792220E+00	3.821960E+00
3.054050E+00	1.599670E+00	1.850410E+00
2.933330E+00	1.585500E+00	1.953200E+00
4.706570E+00	4.820670E+00	3.723450E+00
4.734740E+00	4.835510E+00	3.793130E+00
4.798380E+00	4.817440E+00	3.814100E+00
2.874360E+00	1.735140E+00	1.863460E+00
2.765010E+00	1.715750E+00	1.967800E+00
4.595910E+00	4.836610E+00	3.688420E+00
4.622130E+00	4.856350E+00	3.751880E+00
4.675650E+00	4.844670E+00	3.765020E+00
2.715550E+00	1.881600E+00	1.895080E+00
2.612250E+00	1.859900E+00	1.997880E+00
4.459000E+00	4.903600E+00	3.625820E+00
4.507260E+00	4.905520E+00	3.704590E+00
4.567300E+00	4.875030E+00	3.733170E+00
2.571950E+00	2.040890E+00	1.938670E+00
2.476990E+00	2.018090E+00	2.035760E+00
4.431680E+00	4.944520E+00	3.646370E+00
4.452240E+00	4.947530E+00	3.686770E+00
2.446220E+00	2.211000E+00	1.982120E+00
2.358050E+00	2.186110E+00	2.071400E+00
4.335470E+00	5.059090E+00	3.619420E+00
4.410510E+00	4.990570E+00	3.673540E+00
2.326820E+00	2.407900E+00	2.025100E+00
2.289870E+00	2.301970E+00	2.095440E+00
4.267110E+00	5.100970E+00	3.552070E+00
4.277020E+00	5.119980E+00	3.603250E+00
2.225970E+00	2.417500E+00	2.112720E+00
2.141070E+00	2.588590E+00	2.137860E+00
2.226630E+00	2.606730E+00	2.062080E+00
4.133870E+00	5.211230E+00	3.536650E+00
4.226830E+00	5.151160E+00	3.576310E+00
2.141640E+00	2.777900E+00	2.098600E+00
2.059880E+00	2.747580E+00	2.171970E+00
4.061980E+00	5.234920E+00	3.473630E+00
4.071720E+00	5.264390E+00	3.530720E+00
2.051770E+00	2.936910E+00	2.137500E+00
1.977310E+00	2.901310E+00	2.210090E+00
3.823840E+00	5.319960E+00	3.358520E+00
3.917630E+00	5.317280E+00	3.455980E+00
4.020650E+00	5.284160E+00	3.501200E+00
1.977320E+00	3.121470E+00	2.192590E+00
1.931790E+00	3.010490E+00	2.238670E+00
3.782730E+00	5.358790E+00	3.377920E+00
3.822570E+00	5.360600E+00	3.422870E+00
1.896050E+00	3.139700E+00	2.259140E+00
1.868350E+00	3.269980E+00	2.284740E+00
1.933950E+00	3.369730E+00	2.254930E+00
3.620750E+00	5.416040E+00	3.369940E+00
3.752980E+00	5.392670E+00	3.410660E+00
1.858380E+00	3.404740E+00	2.319330E+00
1.838810E+00	3.540780E+00	2.334480E+00
1.893560E+00	3.576240E+00	2.303640E+00
1.955010E+00	3.785040E+00	2.338620E+00
2.027010E+00	4.017100E+00	2.377300E+00
3.515640E+00	5.423020E+00	3.300540E+00
3.526410E+00	5.448680E+00	3.357370E+00
1.857910E+00	3.696090E+00	2.383770E+00
1.917800E+00	3.893240E+00	2.397900E+00
1.937520E+00	4.010390E+00	2.432330E+00
1.985520E+00	4.085580E+00	2.439180E+00
2.040430E+00	4.181680E+00	2.456620E+00
2.120670E+00	4.337800E+00	2.483220E+00
2.212500E+00	4.479990E+00	2.528850E+00
2.310280E+00	4.613530E+00	2.580040E+00
2.422070E+00	4.754570E+00	2.656210E+00
3.262460E+00	5.413690E+00	3.221130E+00
3.328950E+00	5.449480E+00	3.304330E+00
3.457460E+00	5.455340E+00	3.332460E+00
1.937400E+00	4.120610E+00	2.488890E+00
2.019560E+00	4.291670E+00	2.524910E+00
2.105340E+00	4.438110E+00	2.563240E+00
2.203400E+00	4.574540E+00	2.611050E+00
2.293530E+00	4.676290E+00	2.646930E+00
2.328630E+00	4.746420E+00	2.695070E+00
2.384600E+00	4.795640E+00	2.715390E+00
2.454980E+00	4.858480E+00	2.757470E+00
2.566410E+00	4.963560E+00	2.829030E+00
2.679720E+00	5.066280E+00	2.906630E+00
2.795610E+00	5.164090E+00	2.990300E+00
2.906910E+00	5.259960E+00	3.065490E+00
3.005520E+00	5.330220E+00	3.138040E+00
3.091620E+00	5.393200E+00	3.206810E+00
3.202060E+00	5.437270E+00	3.254460E+00
2.337960E+00	4.819760E+00	2.764650E+00
2.452120E+00	4.938770E+00	2.852990E+00
2.571140E+00	5.048640E+00	2.926230E+00
2.691380E+00	5.144110E+00	3.006560E+00
2.808850E+00	5.241640E+00	3.091550E+00
2.927860E+00	5.332040E+00	3.164980E+00
3.009040E+00	5.373620E+00	3.202330E+00
5.436590E+00	2.454080E+00	3.303830E+00
5.410260E+00	2.410850E+00	3.289160E+00
5.418260E+00	2.442320E+00	3.245000E+00
5.454390E+00	2.506940E+00	3.298030E+00
5.252020E+00	2.236080E+00	3.187610E+00
5.183980E+00	2.166580E+00	3.122300E+00
5.221070E+00	2.208370E+00	3.040440E+00
5.339940E+00	2.344560E+00	3.183060E+00
5.499060E+00	2.637620E+00	3.305910E+00
5.539640E+00	2.776510E+00	3.320020E+00
5.575580E+00	2.876040E+00	3.377850E+00
5.614710E+00	2.995590E+00	3.430360E+00
5.637760E+00	3.120930E+00	3.466320E+00
5.644350E+00	3.237780E+00	3.497920E+00
5.629740E+00	3.342350E+00	3.542570E+00
5.611030E+00	3.440540E+00	3.596090E+00
5.128180E+00	2.112280E+00	3.141760E+00
5.075130E+00	2.058780E+00	3.059490E+00
5.114990E+00	2.099360E+00	2.994660E+00
5.565710E+00	3.534480E+00	3.554170E+00
5.538040E+00	3.606260E+00	3.607870E+00
4.983260E+00	1.977450E+00	2.929020E+00
5.493330E+00	3.704730E+00	3.623670E+00
5.450970E+00	3.801510E+00	3.639140E+00
5.441860E+00	3.854020E+00	3.681830E+00
4.785490E+00	1.741590E+00	2.757140E+00
4.706270E+00	1.657860E+00	2.716320E+00
4.716380E+00	1.686370E+00	2.606400E+00
4.850170E+00	1.819110E+00	2.778340E+00
5.409500E+00	3.937980E+00	3.699060E+00
5.377820E+00	4.032490E+00	3.716210E+00
5.343170E+00	4.092020E+00	3.719750E+00
5.387770E+00	4.072740E+00	3.774250E+00
5.342420E+00	4.131550E+00	3.790170E+00
4.508790E+00	1.475170E+00	2.611890E+00
4.395210E+00	1.408290E+00	2.554480E+00
4.476350E+00	1.459570E+00	2.521130E+00
4.539370E+00	1.519790E+00	2.468710E+00
4.589490E+00	1.543810E+00	2.654290E+00
5.226320E+00	4.241210E+00	3.765650E+00
5.273940E+00	4.193150E+00	3.772700E+00
5.252740E+00	4.233770E+00	3.828740E+00
4.306370E+00	1.394560E+00	2.361130E+00
4.224320E+00	1.348140E+00	2.432880E+00
5.194160E+00	4.290290E+00	3.814940E+00
4.115800E+00	1.305030E+00	2.397890E+00
3.962170E+00	1.267080E+00	2.357710E+00
4.080630E+00	1.307180E+00	2.290020E+00
5.130060E+00	4.367060E+00	3.851680E+00
5.089370E+00	4.425260E+00	3.879420E+00
3.820980E+00	1.295920E+00	2.168860E+00
3.749930E+00	1.246490E+00	2.264620E+00
5.058040E+00	4.485330E+00	3.883490E+00
5.041880E+00	4.554720E+00	3.911770E+00
3.645550E+00	1.227740E+00	2.262220E+00
3.500280E+00	1.232560E+00	2.266500E+00
3.610130E+00	1.260030E+00	2.174620E+00
5.010040E+00	4.623780E+00	3.909220E+00
4.966970E+00	4.714290E+00	3.926750E+00
3.401930E+00	1.295810E+00	2.116180E+00
3.265260E+00	1.273210E+00	2.206480E+00
4.932540E+00	4.764540E+00	3.921500E+00
4.954780E+00	4.765220E+00	3.959090E+00
4.935260E+00	4.787410E+00	3.955560E+00
3.189560E+00	1.365620E+00	2.079000E+00
3.062540E+00	1.342730E+00	2.173650E+00
4.828650E+00	4.833000E+00	3.913280E+00
4.902540E+00	4.799150E+00	3.939300E+00
2.995710E+00	1.456300E+00	2.058520E+00
2.881700E+00	1.436820E+00	2.160860E+00
4.770770E+00	4.850910E+00	3.869590E+00
4.773450E+00	4.869120E+00	3.924350E+00
2.819840E+00	1.566510E+00	2.056370E+00
2.715670E+00	1.546000E+00	2.161470E+00
4.648300E+00	4.871130E+00	3.808660E+00
4.675910E+00	4.877990E+00	3.852820E+00
4.726500E+00	4.883780E+00	3.916150E+00
2.660980E+00	1.695670E+00	2.072480E+00
2.561170E+00	1.668520E+00	2.173890E+00
4.540030E+00	4.918580E+00	3.775500E+00
4.571830E+00	4.931520E+00	3.844090E+00
4.628960E+00	4.900850E+00	3.859890E+00
2.514190E+00	1.834990E+00	2.097860E+00
2.420770E+00	1.808590E+00	2.197970E+00
4.447660E+00	5.014520E+00	3.767090E+00
4.513160E+00	4.967860E+00	3.812600E+00
2.381780E+00	1.997340E+00	2.131950E+00
2.291850E+00	1.965050E+00	2.230750E+00
4.390940E+00	5.048160E+00	3.711410E+00
4.398930E+00	5.072520E+00	3.756110E+00
2.249900E+00	2.199510E+00	2.168000E+00
2.183050E+00	2.104200E+00	2.266210E+00
4.278840E+00	5.160750E+00	3.665560E+00
4.354120E+00	5.111960E+00	3.723700E+00
2.153550E+00	2.237180E+00	2.239120E+00
2.124740E+00	2.187230E+00	2.285250E+00
2.128380E+00	2.399880E+00	2.199210E+00
4.204810E+00	5.210050E+00	3.635140E+00
4.233790E+00	5.256510E+00	3.729350E+00
2.077960E+00	2.290450E+00	2.286450E+00
2.007930E+00	2.495380E+00	2.286900E+00
2.064300E+00	2.586260E+00	2.206450E+00
4.065650E+00	5.320420E+00	3.607760E+00
4.153840E+00	5.281150E+00	3.662210E+00
1.984460E+00	2.713710E+00	2.248220E+00
1.911550E+00	2.676510E+00	2.325360E+00
3.992460E+00	5.332340E+00	3.550730E+00
4.000320E+00	5.356100E+00	3.602740E+00
1.892990E+00	2.909090E+00	2.285840E+00
1.861130E+00	2.789310E+00	2.348710E+00
3.829340E+00	5.406010E+00	3.503370E+00
3.937590E+00	5.374810E+00	3.571190E+00
1.814760E+00	2.921170E+00	2.357920E+00
1.785900E+00	3.060730E+00	2.379240E+00
1.822840E+00	3.169890E+00	2.322980E+00
3.723240E+00	5.438290E+00	3.471000E+00
3.761190E+00	5.474090E+00	3.571590E+00
1.754290E+00	3.209020E+00	2.388620E+00
1.746710E+00	3.358610E+00	2.425230E+00
1.791340E+00	3.452780E+00	2.376050E+00
3.521880E+00	5.488190E+00	3.427440E+00
3.640840E+00	5.479040E+00	3.500210E+00
1.722530E+00	3.494090E+00	2.437190E+00
1.719300E+00	3.619540E+00	2.469150E+00
1.774790E+00	3.660900E+00	2.439310E+00
1.830850E+00	3.912430E+00	2.466040E+00
3.417300E+00	5.494770E+00	3.402270E+00
3.444040E+00	5.541520E+00	3.503430E+00
1.732450E+00	3.753380E+00	2.499100E+00
1.747080E+00	3.906710E+00	2.525420E+00
1.786490E+00	3.988640E+00	2.525080E+00
1.836040E+00	4.086900E+00	2.536510E+00
1.917730E+00	4.245560E+00	2.565560E+00
1.997400E+00	4.390750E+00	2.595560E+00
2.084420E+00	4.536300E+00	2.645420E+00
2.209640E+00	4.685640E+00	2.699880E+00
3.122030E+00	5.448710E+00	3.294110E+00
3.197050E+00	5.490570E+00	3.359910E+00
3.324000E+00	5.515230E+00	3.436150E+00
1.741260E+00	4.024980E+00	2.574680E+00
1.816570E+00	4.198260E+00	2.606690E+00
1.894970E+00	4.352050E+00	2.632470E+00
1.975260E+00	4.462280E+00	2.657630E+00
2.010860E+00	4.550000E+00	2.696400E+00
2.088790E+00	4.625140E+00	2.707160E+00
2.127170E+00	4.702480E+00	2.749720E+00
2.217830E+00	4.790500E+00	2.788370E+00
2.320940E+00	4.910250E+00	2.865380E+00
2.451650E+00	5.044710E+00	2.965300E+00
2.594950E+00	5.127800E+00	3.018960E+00
2.697320E+00	5.217680E+00	3.104340E+00
2.827030E+00	5.327510E+00	3.204920E+00
3.001480E+00	5.417050E+00	3.282620E+00
2.878100E+00	5.411930E+00	3.316850E+00
3.101530E+00	5.468410E+00	3.343500E+00
2.014130E+00	4.639230E+00	2.755100E+00
2.109090E+00	4.767750E+00	2.809190E+00
2.204180E+00	4.854440E+00	2.854110E+00
2.249470E+00	4.926760E+00	2.907840E+00
2.329920E+00	4.987730E+00	2.938030E+00
2.362490E+00	5.046140E+00	2.987610E+00
2.421140E+00	5.111420E+00	3.054130E+00
2.563920E+00	5.181300E+00	3.102700E+00
2.692580E+00	5.283830E+00	3.194520E+00
2.771990E+00	5.354180E+00	3.271190E+00
2.266080E+00	5.006080E+00	2.979300E+00
2.343710E+00	5.070270E+00	3.022500E+00
5.391150E+00	2.381350E+00	3.410090E+00
5.360150E+00	2.341930E+00	3.387920E+00
5.380570E+00	2.365710E+00	3.331280E+00
5.435110E+00	2.455030E+00	3.389170E+00
5.478500E+00	2.555690E+00	3.390300E+00
5.479090E+00	2.538350E+00	3.474010E+00
5.521160E+00	2.636010E+00	3.475760E+00
5.202840E+00	2.184010E+00	3.244560E+00
5.301750E+00	2.284840E+00	3.339320E+00
5.553200E+00	2.755080E+00	3.424610E+00
5.605830E+00	2.870300E+00	3.493640E+00
5.650600E+00	3.003190E+00	3.566950E+00
5.660880E+00	3.141810E+00	3.560890E+00
5.662820E+00	3.237760E+00	3.600180E+00
5.647230E+00	3.339440E+00	3.643700E+00
5.637920E+00	3.432470E+00	3.698200E+00
5.055070E+00	2.042910E+00	3.161140E+00
5.138610E+00	2.121270E+00	3.263920E+00
5.587190E+00	3.537930E+00	3.658870E+00
5.546950E+00	3.626160E+00	3.674060E+00
5.584960E+00	3.594420E+00	3.729530E+00
5.552750E+00	3.684210E+00	3.748380E+00
4.816020E+00	1.726880E+00	3.047000E+00
4.753820E+00	1.658120E+00	2.997530E+00
4.797420E+00	1.720350E+00	2.971710E+00
4.826050E+00	1.777740E+00	2.898040E+00
4.863980E+00	1.795260E+00	3.063680E+00
4.905970E+00	1.885100E+00	2.932380E+00
4.945710E+00	1.916950E+00	3.075670E+00
5.494970E+00	3.792560E+00	3.719970E+00
5.464230E+00	3.869550E+00	3.737660E+00
5.505290E+00	3.844480E+00	3.788910E+00
5.474950E+00	3.912010E+00	3.797420E+00
4.655080E+00	1.571410E+00	2.905190E+00
4.547860E+00	1.479870E+00	2.861850E+00
4.554110E+00	1.498070E+00	2.732010E+00
4.707500E+00	1.635380E+00	2.845730E+00
5.442200E+00	4.007670E+00	3.816840E+00
5.405450E+00	4.085410E+00	3.835730E+00
5.381050E+00	4.132650E+00	3.890320E+00
4.450280E+00	1.409940E+00	2.814450E+00
4.321810E+00	1.352470E+00	2.773560E+00
4.419140E+00	1.404760E+00	2.706190E+00
5.309610E+00	4.189000E+00	3.861450E+00
5.259150E+00	4.256820E+00	3.918860E+00
4.201730E+00	1.323670E+00	2.547080E+00
4.133130E+00	1.284280E+00	2.646460E+00
5.197290E+00	4.314710E+00	3.899980E+00
5.223420E+00	4.306120E+00	3.946910E+00
5.189240E+00	4.351530E+00	3.965510E+00
4.013480E+00	1.238190E+00	2.638560E+00
3.875620E+00	1.220250E+00	2.566340E+00
3.991020E+00	1.245430E+00	2.512900E+00
5.092530E+00	4.444850E+00	3.921820E+00
5.127670E+00	4.410230E+00	3.943790E+00
5.110110E+00	4.460780E+00	3.977490E+00
3.742310E+00	1.214100E+00	2.392330E+00
3.707540E+00	1.164970E+00	2.544930E+00
5.053000E+00	4.579020E+00	3.955550E+00
5.091690E+00	4.533860E+00	4.000050E+00
5.068750E+00	4.606660E+00	4.010090E+00
3.563160E+00	1.156280E+00	2.509990E+00
3.419050E+00	1.139960E+00	2.496020E+00
3.542570E+00	1.183410E+00	2.419970E+00
4.984800E+00	4.744500E+00	3.994620E+00
5.038350E+00	4.682430E+00	4.026940E+00
5.009950E+00	4.753010E+00	4.057900E+00
3.339000E+00	1.199560E+00	2.345190E+00
3.207180E+00	1.174960E+00	2.438340E+00
4.941190E+00	4.810500E+00	4.032360E+00
3.133410E+00	1.249720E+00	2.299810E+00
3.016720E+00	1.228240E+00	2.400710E+00
4.878590E+00	4.836800E+00	3.984650E+00
4.881440E+00	4.854270E+00	4.036940E+00
2.947800E+00	1.322650E+00	2.274140E+00
2.841490E+00	1.300220E+00	2.381070E+00
4.772840E+00	4.897540E+00	4.006710E+00
4.839880E+00	4.871900E+00	4.022230E+00
2.777220E+00	1.414060E+00	2.265640E+00
2.677810E+00	1.393840E+00	2.375360E+00
4.659180E+00	4.931910E+00	3.967090E+00
4.713540E+00	4.920020E+00	3.998610E+00
2.616380E+00	1.522860E+00	2.266280E+00
2.520900E+00	1.498960E+00	2.375960E+00
4.609680E+00	4.940970E+00	3.922730E+00
4.615020E+00	4.964910E+00	3.976570E+00
2.467470E+00	1.643870E+00	2.278480E+00
2.373260E+00	1.617490E+00	2.390810E+00
4.486020E+00	5.019360E+00	3.847700E+00
4.521390E+00	5.026490E+00	3.924150E+00
4.581970E+00	4.982340E+00	3.956660E+00
2.328540E+00	1.779730E+00	2.301410E+00
2.237060E+00	1.753350E+00	2.416400E+00
4.393250E+00	5.119160E+00	3.809720E+00
4.454940E+00	5.076290E+00	3.876090E+00
2.204360E+00	1.933370E+00	2.333360E+00
2.110510E+00	1.903410E+00	2.437800E+00
4.316320E+00	5.203090E+00	3.774140E+00
4.358470E+00	5.203270E+00	3.852130E+00
2.081800E+00	2.115710E+00	2.358150E+00
2.010070E+00	2.044090E+00	2.469360E+00
4.274040E+00	5.266580E+00	3.791700E+00
4.306840E+00	5.284300E+00	3.863010E+00
1.986820E+00	2.161800E+00	2.430420E+00
1.954950E+00	2.124000E+00	2.481580E+00
1.977260E+00	2.316170E+00	2.380000E+00
4.117540E+00	5.335290E+00	3.692430E+00
4.162610E+00	5.353860E+00	3.772730E+00
4.237900E+00	5.320300E+00	3.816200E+00
1.920650E+00	2.227100E+00	2.473340E+00
1.857340E+00	2.427900E+00	2.454780E+00
1.916070E+00	2.514200E+00	2.372720E+00
3.991600E+00	5.396430E+00	3.665920E+00
4.079200E+00	5.384980E+00	3.725780E+00
1.825870E+00	2.685060E+00	2.406030E+00
1.795800E+00	2.561960E+00	2.478300E+00
3.874560E+00	5.441770E+00	3.625460E+00
3.931880E+00	5.465450E+00	3.732690E+00
1.746620E+00	2.700990E+00	2.489610E+00
1.705960E+00	2.842640E+00	2.499270E+00
1.744340E+00	2.955350E+00	2.431040E+00
3.812960E+00	5.481290E+00	3.635990E+00
3.846070E+00	5.488700E+00	3.683480E+00
1.669030E+00	2.991380E+00	2.507890E+00
1.619010E+00	3.178840E+00	2.523500E+00
1.689010E+00	3.259180E+00	2.461100E+00
3.553740E+00	5.533060E+00	3.543330E+00
3.662870E+00	5.522750E+00	3.609880E+00
3.769630E+00	5.513260E+00	3.662790E+00
1.638730E+00	3.334470E+00	2.526570E+00
1.602790E+00	3.281620E+00	2.547750E+00
1.651880E+00	3.550990E+00	2.504340E+00
3.499250E+00	5.563740E+00	3.575220E+00
3.557160E+00	5.580360E+00	3.655310E+00
1.595390E+00	3.405340E+00	2.563330E+00
1.580090E+00	3.557800E+00	2.563500E+00
1.617440E+00	3.658060E+00	2.566830E+00
1.660550E+00	3.817600E+00	2.566870E+00
3.212540E+00	5.545500E+00	3.469420E+00
3.329120E+00	5.564450E+00	3.542880E+00
3.438230E+00	5.584230E+00	3.606220E+00
1.568980E+00	3.706160E+00	2.616030E+00
1.595430E+00	3.878210E+00	2.625070E+00
1.591550E+00	3.962060E+00	2.650840E+00
1.648400E+00	3.989640E+00	2.623160E+00
1.716010E+00	4.145730E+00	2.647670E+00
1.791880E+00	4.307970E+00	2.670490E+00
1.885970E+00	4.479540E+00	2.715090E+00
2.969590E+00	5.454060E+00	3.362590E+00
3.075180E+00	5.496980E+00	3.412180E+00
3.133910E+00	5.556680E+00	3.501910E+00
3.206600E+00	5.592470E+00	3.566740E+00
1.607660E+00	4.076370E+00	2.682690E+00
1.691170E+00	4.257310E+00	2.711350E+00
1.767330E+00	4.382700E+00	2.727080E+00
1.795220E+00	4.466620E+00	2.762770E+00
1.842870E+00	4.526180E+00	2.769030E+00
1.897620E+00	4.600540E+00	2.786490E+00
1.984260E+00	4.729650E+00	2.835950E+00
2.120320E+00	4.878410E+00	2.904870E+00
2.476870E+00	5.212990E+00	3.174960E+00
2.603190E+00	5.270890E+00	3.206740E+00
2.684560E+00	5.338640E+00	3.273640E+00
2.773050E+00	5.403850E+00	3.356730E+00
2.923340E+00	5.482590E+00	3.422700E+00
3.045530E+00	5.544130E+00	3.510710E+00
3.121390E+00	5.576810E+00	3.546220E+00
1.793720E+00	4.550400E+00	2.812720E+00
1.870280E+00	4.660120E+00	2.841070E+00
1.905730E+00	4.741390E+00	2.881850E+00
1.991000E+00	4.814470E+00	2.902640E+00
2.033120E+00	4.894630E+00	2.956100E+00
2.136090E+00	5.015790E+00	3.037930E+00
2.323810E+00	5.111660E+00	3.086080E+00
2.368490E+00	5.205340E+00	3.189580E+00
2.454040E+00	5.293640E+00	3.284640E+00
2.588020E+00	5.325520E+00	3.287880E+00
2.677300E+00	5.370500E+00	3.331480E+00
1.915680E+00	4.827270E+00	2.949620E+00
2.005130E+00	4.933290E+00	3.007240E+00
2.030470E+00	4.993570E+00	3.057590E+00
2.079530E+00	5.041870E+00	3.089580E+00
2.126310E+00	5.112420E+00	3.158080E+00
2.251680E+00	5.156550E+00	3.170110E+00
2.336020E+00	5.242410E+00	3.246840E+00
2.018060E+00	5.037740E+00	3.119390E+00
5.356220E+00	2.347970E+00	3.472320E+00
5.409250E+00	2.410410E+00	3.473410E+00
5.449190E+00	2.476660E+00	3.536110E+00
5.498380E+00	2.570160E+00	3.569800E+00
5.539210E+00	2.653580E+00	3.592400E+00
5.623060E+00	2.838460E+00	3.659990E+00
5.603030E+00	2.794430E+00	3.640610E+00
5.623740E+00	2.870080E+00	3.602810E+00
5.647510E+00	2.938050E+00	3.630150E+00
5.644150E+00	2.891020E+00	3.676320E+00
5.666250E+00	2.983660E+00	3.678660E+00
5.197560E+00	2.193120E+00	3.404460E+00
5.283960E+00	2.280010E+00	3.491090E+00
5.579060E+00	2.754040E+00	3.555840E+00
5.678910E+00	3.120530E+00	3.681360E+00
5.676540E+00	3.248980E+00	3.687480E+00
5.674370E+00	3.329950E+00	3.739590E+00
5.670560E+00	3.419890E+00	3.798700E+00
4.793310E+00	1.658240E+00	3.281020E+00
4.735930E+00	1.601200E+00	3.237700E+00
4.780840E+00	1.658810E+00	3.205930E+00
4.827330E+00	1.736750E+00	3.156620E+00
4.840730E+00	1.724720E+00	3.305100E+00
4.932780E+00	1.883590E+00	3.216330E+00
4.919960E+00	1.846580E+00	3.343610E+00
5.010980E+00	1.985170E+00	3.243890E+00
5.006530E+00	1.971760E+00	3.373010E+00
5.093610E+00	2.077240E+00	3.357770E+00
5.634220E+00	3.517980E+00	3.759740E+00
5.611630E+00	3.602770E+00	3.810670E+00
5.593400E+00	3.687960E+00	3.858170E+00
4.642800E+00	1.526240E+00	3.187110E+00
4.553320E+00	1.463900E+00	3.123370E+00
4.599330E+00	1.495320E+00	3.079380E+00
4.682270E+00	1.571860E+00	3.067280E+00
5.550760E+00	3.775700E+00	3.820250E+00
5.532910E+00	3.862910E+00	3.870670E+00
5.496970E+00	3.939400E+00	3.870050E+00
5.532930E+00	3.917070E+00	3.925510E+00
5.503790E+00	3.988100E+00	3.938540E+00
4.495920E+00	1.434600E+00	2.960860E+00
4.443040E+00	1.395490E+00	3.103700E+00
5.444770E+00	4.069280E+00	3.911570E+00
5.421760E+00	4.126130E+00	3.982200E+00
4.325250E+00	1.341560E+00	3.060910E+00
4.224870E+00	1.307790E+00	2.978350E+00
4.332460E+00	1.349730E+00	2.939750E+00
5.345600E+00	4.187030E+00	3.956270E+00
5.314780E+00	4.238560E+00	4.026220E+00
4.146510E+00	1.278540E+00	2.796460E+00
4.065430E+00	1.236350E+00	2.936830E+00
5.251890E+00	4.298960E+00	4.004390E+00
5.230400E+00	4.343890E+00	4.051430E+00
3.918820E+00	1.209080E+00	2.723120E+00
5.177960E+00	4.413250E+00	4.061330E+00
5.134220E+00	4.477790E+00	4.049360E+00
5.163080E+00	4.468790E+00	4.099520E+00
5.147540E+00	4.513530E+00	4.102150E+00
3.736390E+00	1.147990E+00	2.692140E+00
3.625090E+00	1.112400E+00	2.744260E+00
3.584890E+00	1.138650E+00	2.600760E+00
5.085300E+00	4.633830E+00	4.067680E+00
5.127930E+00	4.589070E+00	4.114410E+00
5.101410E+00	4.662120E+00	4.127260E+00
3.490020E+00	1.078660E+00	2.789570E+00
3.328450E+00	1.068460E+00	2.738420E+00
3.451000E+00	1.102450E+00	2.650350E+00
5.007200E+00	4.797710E+00	4.111490E+00
5.069800E+00	4.738540E+00	4.146960E+00
5.042790E+00	4.817730E+00	4.198700E+00
3.271030E+00	1.117690E+00	2.585180E+00
3.141490E+00	1.085720E+00	2.679790E+00
4.973850E+00	4.827930E+00	4.104160E+00
4.992520E+00	4.837510E+00	4.155320E+00
3.082250E+00	1.148160E+00	2.536000E+00
2.966150E+00	1.131800E+00	2.647500E+00
4.870190E+00	4.886700E+00	4.122760E+00
4.946110E+00	4.856740E+00	4.139670E+00
2.905390E+00	1.205390E+00	2.507730E+00
2.797010E+00	1.190180E+00	2.625580E+00
4.813440E+00	4.906550E+00	4.083170E+00
4.817870E+00	4.923270E+00	4.138670E+00
2.738760E+00	1.280680E+00	2.493790E+00
2.633790E+00	1.266750E+00	2.610590E+00
4.692030E+00	4.941630E+00	4.028700E+00
4.721740E+00	4.944200E+00	4.070540E+00
4.773140E+00	4.942560E+00	4.130470E+00
2.577730E+00	1.371360E+00	2.486840E+00
2.478590E+00	1.360410E+00	2.605220E+00
4.615260E+00	5.008370E+00	4.055500E+00
4.675430E+00	4.970080E+00	4.074040E+00
2.427300E+00	1.480610E+00	2.493190E+00
2.336150E+00	1.464780E+00	2.603750E+00
4.565110E+00	5.032660E+00	4.008600E+00
4.572470E+00	5.055860E+00	4.063110E+00
2.279220E+00	1.590990E+00	2.516600E+00
2.257430E+00	1.534540E+00	2.602930E+00
4.406850E+00	5.166320E+00	3.904250E+00
4.465260E+00	5.137270E+00	3.982680E+00
4.532050E+00	5.092860E+00	4.045360E+00
2.203990E+00	1.594240E+00	2.599000E+00
2.143080E+00	1.725320E+00	2.538870E+00
4.362790E+00	5.248700E+00	3.910870E+00
4.403040E+00	5.238820E+00	3.978060E+00
2.022500E+00	1.888790E+00	2.550030E+00
4.336440E+00	5.294820E+00	3.917130E+00
4.358880E+00	5.297680E+00	3.958580E+00
1.909540E+00	2.077080E+00	2.557800E+00
4.201640E+00	5.370440E+00	3.844240E+00
4.243680E+00	5.383530E+00	3.918710E+00
4.318610E+00	5.338010E+00	3.947540E+00
1.792670E+00	2.219760E+00	2.621860E+00
1.845540E+00	2.278770E+00	2.533340E+00
4.020070E+00	5.439770E+00	3.767030E+00
4.086750E+00	5.450470E+00	3.844530E+00
4.166280E+00	5.421460E+00	3.881100E+00
1.759120E+00	2.466860E+00	2.555030E+00
1.707730E+00	2.356180E+00	2.659880E+00
3.982390E+00	5.468300E+00	3.789390E+00
4.011870E+00	5.474250E+00	3.827350E+00
1.684040E+00	2.509300E+00	2.627140E+00
1.662600E+00	2.443480E+00	2.675610E+00
1.665460E+00	2.732760E+00	2.574470E+00
3.835110E+00	5.533860E+00	3.758420E+00
3.944830E+00	5.503280E+00	3.816380E+00
1.631880E+00	2.564340E+00	2.665650E+00
1.599890E+00	2.722770E+00	2.646020E+00
1.604110E+00	2.827390E+00	2.612900E+00
1.594520E+00	2.984550E+00	2.583310E+00
3.692260E+00	5.562890E+00	3.720280E+00
3.754120E+00	5.591560E+00	3.838120E+00
1.552010E+00	2.855100E+00	2.654120E+00
1.501870E+00	3.072810E+00	2.655850E+00
1.552670E+00	3.230270E+00	2.581920E+00
3.610990E+00	5.593240E+00	3.730850E+00
3.647210E+00	5.603240E+00	3.789550E+00
1.484790E+00	3.255310E+00	2.643550E+00
1.445180E+00	3.190800E+00	2.675760E+00
1.510350E+00	3.466800E+00	2.619830E+00
3.328450E+00	5.608350E+00	3.650040E+00
3.448610E+00	5.623950E+00	3.713670E+00
3.558690E+00	5.623060E+00	3.766770E+00
1.429530E+00	3.344570E+00	2.702750E+00
1.434010E+00	3.532040E+00	2.677360E+00
1.427520E+00	3.627690E+00	2.705540E+00
1.484240E+00	3.664200E+00	2.673010E+00
1.528530E+00	3.888150E+00	2.678570E+00
3.213650E+00	5.634560E+00	3.671920E+00
3.322430E+00	5.656730E+00	3.782880E+00
1.429170E+00	3.774120E+00	2.732810E+00
1.467630E+00	3.942230E+00	2.740160E+00
1.467560E+00	4.023560E+00	2.766660E+00
1.520960E+00	4.049170E+00	2.734180E+00
1.590720E+00	4.207670E+00	2.756190E+00
1.685180E+00	4.392660E+00	2.783450E+00
2.807010E+00	5.471000E+00	3.450630E+00
2.919500E+00	5.556930E+00	3.554310E+00
3.095690E+00	5.597180E+00	3.605790E+00
3.129720E+00	5.640340E+00	3.695360E+00
3.195370E+00	5.666070E+00	3.753070E+00
1.485880E+00	4.132680E+00	2.800940E+00
1.561410E+00	4.311600E+00	2.820860E+00
1.621650E+00	4.426020E+00	2.845190E+00
1.627180E+00	4.481830E+00	2.874380E+00
1.692100E+00	4.514600E+00	2.853560E+00
1.778380E+00	4.670260E+00	2.897740E+00
2.553900E+00	5.353790E+00	3.348730E+00
2.662200E+00	5.413070E+00	3.400670E+00
2.760190E+00	5.498810E+00	3.516650E+00
2.815700E+00	5.557450E+00	3.597790E+00
2.891720E+00	5.615130E+00	3.688120E+00
3.023750E+00	5.626070E+00	3.693500E+00
3.118140E+00	5.661990E+00	3.763710E+00
1.648400E+00	4.558380E+00	2.902140E+00
1.681880E+00	4.654300E+00	2.941750E+00
1.734150E+00	4.714030E+00	2.954150E+00
1.798120E+00	4.790980E+00	2.979730E+00
1.908050E+00	4.929260E+00	3.054730E+00
2.203020E+00	5.180030E+00	3.216500E+00
2.261110E+00	5.230780E+00	3.262200E+00
2.348540E+00	5.312220E+00	3.339600E+00
2.511270E+00	5.387560E+00	3.413140E+00
2.634120E+00	5.472700E+00	3.504960E+00
2.721910E+00	5.535150E+00	3.592160E+00
2.788050E+00	5.583000E+00	3.666510E+00
1.688550E+00	4.735890E+00	3.001310E+00
1.779610E+00	4.849140E+00	3.046130E+00
1.817730E+00	4.921230E+00	3.096880E+00
1.873890E+00	4.969250E+00	3.114930E+00
1.930510E+00	5.021360E+00	3.145080E+00
2.020630E+00	5.116060E+00	3.220240E+00
2.168790E+00	5.212810E+00	3.275140E+00
2.255160E+00	5.270460E+00	3.319470E+00
1.837360E+00	4.989530E+00	3.164880E+00
1.920470E+00	5.063820E+00	3.201830E+00
5.398280E+00	2.402960E+00	3.554320E+00
5.467070E+00	2.520330E+00	3.634420E+00
5.416890E+00	2.447640E+00	3.643840E+00
5.513630E+00	2.598110E+00	3.691510E+00
5.570990E+00	2.712450E+00	3.659430E+00
5.569430E+00	2.678050E+00	3.742160E+00
5.620230E+00	2.788380E+00	3.727020E+00
5.675340E+00	2.911660E+00	3.768450E+00
5.691860E+00	3.023580E+00	3.753820E+00
5.701590E+00	2.990890E+00	3.826990E+00
5.708670E+00	3.098970E+00	3.827190E+00
5.152240E+00	2.165470E+00	3.605860E+00
5.121880E+00	2.125140E+00	3.576300E+00
5.143920E+00	2.146270E+00	3.513270E+00
5.218100E+00	2.229580E+00	3.586030E+00
5.327190E+00	2.346510E+00	3.635580E+00
5.703340E+00	3.220940E+00	3.775740E+00
5.697900E+00	3.319270E+00	3.839180E+00
5.690710E+00	3.401960E+00	3.882880E+00
4.710080E+00	1.578740E+00	3.433310E+00
4.657840E+00	1.532960E+00	3.392920E+00
4.691460E+00	1.556040E+00	3.322750E+00
4.787200E+00	1.658280E+00	3.393460E+00
4.888010E+00	1.794630E+00	3.454460E+00
4.984720E+00	1.932490E+00	3.523920E+00
5.074410E+00	2.061820E+00	3.520770E+00
5.669370E+00	3.512040E+00	3.883080E+00
5.631970E+00	3.616630E+00	3.892620E+00
5.627850E+00	3.674590E+00	3.932780E+00
4.569820E+00	1.475290E+00	3.311450E+00
5.602760E+00	3.770820E+00	3.938900E+00
5.570130E+00	3.864960E+00	3.951260E+00
5.562340E+00	3.920070E+00	3.994610E+00
5.547030E+00	3.985920E+00	4.043770E+00
4.429970E+00	1.392520E+00	3.259490E+00
4.353070E+00	1.356550E+00	3.240800E+00
4.361160E+00	1.359510E+00	3.158350E+00
5.491190E+00	4.059950E+00	4.007910E+00
5.459640E+00	4.118530E+00	4.076530E+00
4.239750E+00	1.318860E+00	3.171500E+00
5.386230E+00	4.178030E+00	4.049670E+00
5.354620E+00	4.223200E+00	4.101880E+00
4.066060E+00	1.237000E+00	3.107730E+00
3.948650E+00	1.197390E+00	3.068140E+00
3.987750E+00	1.207700E+00	2.994020E+00
5.298910E+00	4.295610E+00	4.118250E+00
5.242330E+00	4.358580E+00	4.109650E+00
5.274210E+00	4.349680E+00	4.155520E+00
5.244620E+00	4.392880E+00	4.161140E+00
3.843670E+00	1.173580E+00	2.893960E+00
3.808980E+00	1.146720E+00	3.084500E+00
5.209940E+00	4.473540E+00	4.178000E+00
5.177010E+00	4.539270E+00	4.164470E+00
5.210000E+00	4.534560E+00	4.211500E+00
5.194990E+00	4.578550E+00	4.214160E+00
3.670040E+00	1.087000E+00	3.053030E+00
3.580370E+00	1.073780E+00	3.013190E+00
3.634610E+00	1.094630E+00	2.919070E+00
5.121650E+00	4.694890E+00	4.183120E+00
5.165850E+00	4.652960E+00	4.227130E+00
5.131840E+00	4.728010E+00	4.236890E+00
3.423970E+00	1.038280E+00	2.947030E+00
5.074530E+00	4.824380E+00	4.242330E+00
5.093910E+00	4.793350E+00	4.246240E+00
5.081840E+00	4.827280E+00	4.270900E+00
3.202540E+00	1.042640E+00	2.836070E+00
4.980860E+00	4.875600E+00	4.244120E+00
5.052740E+00	4.844520E+00	4.265810E+00
3.021880E+00	1.067760E+00	2.787270E+00
4.920350E+00	4.893170E+00	4.197840E+00
4.924300E+00	4.908850E+00	4.253270E+00
2.849710E+00	1.111230E+00	2.759790E+00
4.820000E+00	4.949720E+00	4.220590E+00
4.883790E+00	4.922330E+00	4.237800E+00
2.684890E+00	1.177440E+00	2.741810E+00
4.710340E+00	4.994760E+00	4.180080E+00
4.764130E+00	4.978600E+00	4.211600E+00
2.526030E+00	1.256680E+00	2.729970E+00
4.659800E+00	5.007660E+00	4.134910E+00
4.667590E+00	5.027680E+00	4.189520E+00
2.370690E+00	1.354130E+00	2.723280E+00
4.575330E+00	5.094640E+00	4.147950E+00
4.633620E+00	5.046800E+00	4.171140E+00
2.216220E+00	1.495640E+00	2.702170E+00
4.489350E+00	5.158990E+00	4.072660E+00
4.520480E+00	5.145990E+00	4.126380E+00
2.074440E+00	1.605090E+00	2.736970E+00
2.133310E+00	1.629960E+00	2.642740E+00
4.442380E+00	5.229540E+00	4.061190E+00
2.045280E+00	1.738030E+00	2.643390E+00
1.981850E+00	1.720740E+00	2.739100E+00
4.367430E+00	5.347220E+00	4.050260E+00
1.939470E+00	1.866680E+00	2.663810E+00
1.874360E+00	1.789240E+00	2.808040E+00
4.297900E+00	5.390910E+00	3.994510E+00
4.304890E+00	5.413920E+00	4.042770E+00
1.828060E+00	2.006990E+00	2.694320E+00
1.759880E+00	1.970550E+00	2.811320E+00
4.129880E+00	5.470310E+00	3.920370E+00
4.173820E+00	5.487260E+00	3.997810E+00
4.257010E+00	5.441510E+00	4.022890E+00
1.728750E+00	2.167790E+00	2.727060E+00
1.669450E+00	2.132100E+00	2.826890E+00
3.999500E+00	5.519050E+00	3.905460E+00
4.087620E+00	5.513840E+00	3.960910E+00
1.638780E+00	2.359010E+00	2.744480E+00
1.618680E+00	2.244610E+00	2.835760E+00
3.878520E+00	5.563710E+00	3.877020E+00
3.933200E+00	5.583560E+00	3.988420E+00
1.568690E+00	2.369300E+00	2.836220E+00
1.495870E+00	2.539380E+00	2.850840E+00
1.550190E+00	2.625510E+00	2.733920E+00
3.812430E+00	5.595470E+00	3.898000E+00
3.846250E+00	5.602220E+00	3.948980E+00
1.468420E+00	2.723490E+00	2.794570E+00
1.417460E+00	2.690050E+00	2.870050E+00
1.475380E+00	2.878790E+00	2.724800E+00
3.624810E+00	5.643380E+00	3.902670E+00
3.766930E+00	5.620860E+00	3.938450E+00
1.401150E+00	2.874270E+00	2.803280E+00
1.342580E+00	2.839520E+00	2.885010E+00
1.396740E+00	3.106810E+00	2.739900E+00
3.468880E+00	5.660710E+00	3.835250E+00
3.499740E+00	5.685230E+00	3.930850E+00
1.329630E+00	2.996570E+00	2.835310E+00
1.292850E+00	2.937640E+00	2.888860E+00
1.293280E+00	3.162930E+00	2.811140E+00
1.336250E+00	3.319180E+00	2.773970E+00
1.359020E+00	3.555160E+00	2.737830E+00
3.389380E+00	5.674300E+00	3.857920E+00
3.424390E+00	5.686660E+00	3.910080E+00
1.262240E+00	3.051570E+00	2.886000E+00
1.225990E+00	3.201320E+00	2.863100E+00
1.264550E+00	3.300080E+00	2.831530E+00
1.271170E+00	3.459940E+00	2.811130E+00
1.289080E+00	3.611350E+00	2.811150E+00
1.341440E+00	3.754500E+00	2.799180E+00
1.402940E+00	3.958960E+00	2.798960E+00
3.192340E+00	5.699430E+00	3.873600E+00
3.340150E+00	5.691910E+00	3.903670E+00
1.196760E+00	3.374100E+00	2.894890E+00
1.213430E+00	3.575800E+00	2.862120E+00
1.261590E+00	3.728190E+00	2.859470E+00
1.306190E+00	3.889370E+00	2.856260E+00
1.346170E+00	4.012930E+00	2.863150E+00
1.346070E+00	4.080880E+00	2.890000E+00
1.400950E+00	4.105070E+00	2.857720E+00
1.464320E+00	4.254210E+00	2.871600E+00
1.550150E+00	4.429780E+00	2.894480E+00
2.971800E+00	5.647920E+00	3.746580E+00
3.049160E+00	5.669730E+00	3.812030E+00
3.088390E+00	5.700560E+00	3.894960E+00
1.361030E+00	4.180420E+00	2.921300E+00
1.430930E+00	4.348310E+00	2.936030E+00
1.493450E+00	4.467670E+00	2.959290E+00
1.496050E+00	4.524320E+00	2.988990E+00
1.576190E+00	4.585040E+00	2.963770E+00
2.390440E+00	5.410920E+00	3.473070E+00
2.530050E+00	5.459500E+00	3.522300E+00
2.617240E+00	5.524310E+00	3.600160E+00
2.707100E+00	5.579270E+00	3.685510E+00
2.799260E+00	5.637610E+00	3.797260E+00
2.936240E+00	5.671060E+00	3.822760E+00
3.023140E+00	5.698570E+00	3.897340E+00
1.502000E+00	4.589490E+00	3.022120E+00
1.517000E+00	4.657950E+00	3.060660E+00
1.583550E+00	4.693960E+00	3.039330E+00
1.692480E+00	4.849700E+00	3.109950E+00
2.067450E+00	5.232960E+00	3.353520E+00
2.241410E+00	5.315380E+00	3.392820E+00
2.280330E+00	5.393060E+00	3.489650E+00
2.337300E+00	5.451700E+00	3.559990E+00
2.482320E+00	5.505800E+00	3.609510E+00
2.604570E+00	5.576850E+00	3.701280E+00
2.687590E+00	5.620500E+00	3.776060E+00
1.548980E+00	4.735280E+00	3.102590E+00
1.594550E+00	4.834760E+00	3.159060E+00
1.656200E+00	4.895590E+00	3.180090E+00
1.736710E+00	4.970720E+00	3.213630E+00
1.892730E+00	5.105040E+00	3.278400E+00
1.956540E+00	5.205910E+00	3.381300E+00
2.017000E+00	5.278460E+00	3.441950E+00
2.165040E+00	5.355080E+00	3.476090E+00
2.254040E+00	5.413620E+00	3.534400E+00
1.611120E+00	4.917770E+00	3.239040E+00
1.745250E+00	5.056690E+00	3.318290E+00
1.866880E+00	5.172030E+00	3.385390E+00
1.936640E+00	5.233070E+00	3.426760E+00
5.454870E+00	2.505650E+00	3.711430E+00
5.535080E+00	2.609120E+00	3.797610E+00
5.476490E+00	2.530070E+00	3.798140E+00
5.585590E+00	2.683590E+00	3.832310E+00
5.643930E+00	2.792310E+00	3.855480E+00
5.687690E+00	2.899030E+00	3.886410E+00
5.712060E+00	3.000080E+00	3.915700E+00
5.728810E+00	3.102040E+00	3.954730E+00
4.837080E+00	1.723280E+00	3.660230E+00
4.809260E+00	1.684990E+00	3.619050E+00
4.847690E+00	1.729560E+00	3.563240E+00
4.928550E+00	1.842250E+00	3.584530E+00
4.889170E+00	1.793460E+00	3.671330E+00
4.972360E+00	1.910560E+00	3.613510E+00
4.949960E+00	1.885680E+00	3.685730E+00
5.000320E+00	1.965130E+00	3.665370E+00
5.105750E+00	2.116130E+00	3.654120E+00
5.164550E+00	2.192060E+00	3.683420E+00
5.228500E+00	2.261900E+00	3.736150E+00
5.304850E+00	2.343500E+00	3.792160E+00
5.395790E+00	2.433280E+00	3.772290E+00
5.720000E+00	3.213990E+00	3.895490E+00
5.719410E+00	3.326300E+00	3.947880E+00
5.706200E+00	3.425260E+00	3.945390E+00
5.729340E+00	3.391210E+00	4.003140E+00
5.722700E+00	3.485850E+00	4.009360E+00
4.644190E+00	1.534540E+00	3.508060E+00
4.755490E+00	1.629400E+00	3.560710E+00
5.046900E+00	2.029560E+00	3.621420E+00
5.672620E+00	3.603640E+00	3.975830E+00
5.650980E+00	3.690920E+00	3.991480E+00
5.682010E+00	3.655340E+00	4.045770E+00
5.664800E+00	3.743090E+00	4.058620E+00
4.530430E+00	1.466360E+00	3.492630E+00
4.456210E+00	1.422100E+00	3.474360E+00
4.472260E+00	1.422020E+00	3.383830E+00
5.615260E+00	3.842490E+00	4.023940E+00
5.597330E+00	3.909550E+00	4.083420E+00
5.575730E+00	3.975190E+00	4.138890E+00
4.361980E+00	1.370790E+00	3.399600E+00
5.524320E+00	4.050000E+00	4.104080E+00
5.493870E+00	4.107230E+00	4.170180E+00
4.213790E+00	1.313410E+00	3.367340E+00
4.123830E+00	1.271380E+00	3.350400E+00
4.130980E+00	1.270560E+00	3.250330E+00
5.417950E+00	4.176680E+00	4.148100E+00
5.365510E+00	4.235330E+00	4.160050E+00
5.406750E+00	4.215750E+00	4.211820E+00
5.363940E+00	4.271240E+00	4.213210E+00
3.999160E+00	1.211620E+00	3.274520E+00
[truncated: 21,888 more rows]
