# Supplementary material for: A New MRI-Based Model of Heart Function with Coupled Hemodynamics and Application to Normal and Diseased Canine Left Ventricles
Source: Front Bioeng Biotechnol. 2015 Sep 23;3:140. doi: 10.3389/fbioe.2015.00140 (PMC4585083; doi:10.3389/fbioe.2015.00140)
Supplement: Supplementary file 8 [file Data_Sheet_8.ZIP › Case4_HF_LBBB_Diastole/nodes/case4_diastole_time_0.0500.csv]

4.552380E+00	3.745240E+00	1.841090E+00
4.474500E+00	3.725030E+00	1.733040E+00
4.511350E+00	3.796220E+00	1.833300E+00
4.500240E+00	3.863170E+00	1.894840E+00
4.577440E+00	3.815630E+00	1.958780E+00
4.527280E+00	3.914130E+00	2.011460E+00
4.432100E+00	3.849650E+00	1.805570E+00
4.334730E+00	3.827760E+00	1.699060E+00
4.428030E+00	3.954370E+00	1.940380E+00
4.401040E+00	4.063300E+00	2.032810E+00
4.488280E+00	4.009460E+00	2.086920E+00
4.445220E+00	4.079940E+00	2.108580E+00
4.329720E+00	3.930250E+00	1.804800E+00
4.269490E+00	3.903420E+00	1.703450E+00
4.295650E+00	4.062380E+00	1.924260E+00
4.347390E+00	4.106220E+00	2.023400E+00
4.379510E+00	4.130410E+00	2.101140E+00
4.228780E+00	3.982620E+00	1.762390E+00
4.196820E+00	4.070310E+00	1.832720E+00
4.215250E+00	4.109830E+00	1.884950E+00
4.220750E+00	4.147920E+00	1.936540E+00
4.302420E+00	4.139460E+00	2.016290E+00
4.160970E+00	4.118050E+00	1.857930E+00
4.833220E+00	3.373590E+00	1.858970E+00
4.765880E+00	3.338090E+00	1.734060E+00
4.785150E+00	3.432610E+00	1.849460E+00
4.774700E+00	3.542690E+00	1.935920E+00
4.855200E+00	3.438550E+00	1.950350E+00
4.772940E+00	3.673090E+00	2.091120E+00
4.873830E+00	3.558810E+00	2.098850E+00
4.772020E+00	3.789410E+00	2.220810E+00
4.877610E+00	3.706680E+00	2.291320E+00
4.820670E+00	3.824210E+00	2.349180E+00
4.684860E+00	3.485060E+00	1.757750E+00
4.627900E+00	3.385350E+00	1.590950E+00
4.631970E+00	3.664490E+00	1.879770E+00
4.682980E+00	3.790560E+00	2.096000E+00
4.709030E+00	3.850630E+00	2.207320E+00
4.744640E+00	3.887710E+00	2.324020E+00
4.534810E+00	3.385470E+00	1.487220E+00
4.434080E+00	3.352420E+00	1.373130E+00
4.460030E+00	3.449020E+00	1.473820E+00
4.516230E+00	3.538700E+00	1.593560E+00
4.615020E+00	3.931560E+00	2.196620E+00
4.604250E+00	4.043220E+00	2.339480E+00
4.699000E+00	3.982120E+00	2.410150E+00
4.646810E+00	4.068160E+00	2.451940E+00
4.374950E+00	3.506130E+00	1.443670E+00
4.315610E+00	3.426100E+00	1.330560E+00
4.320840E+00	3.683830E+00	1.547420E+00
4.493250E+00	4.095810E+00	2.218920E+00
4.564970E+00	4.125390E+00	2.402110E+00
4.236540E+00	3.544740E+00	1.355590E+00
4.123800E+00	3.738930E+00	1.467350E+00
4.201880E+00	3.871420E+00	1.618260E+00
4.384610E+00	4.194270E+00	2.212640E+00
4.462640E+00	4.214420E+00	2.361670E+00
4.081000E+00	3.884280E+00	1.576040E+00
4.028270E+00	3.834530E+00	1.506670E+00
4.095450E+00	4.031770E+00	1.740390E+00
4.264380E+00	4.209950E+00	2.078640E+00
4.311710E+00	4.318410E+00	2.282030E+00
4.364770E+00	4.357690E+00	2.401250E+00
4.431850E+00	4.314100E+00	2.444860E+00
4.391650E+00	4.391590E+00	2.488930E+00
3.981090E+00	3.933690E+00	1.567020E+00
3.927700E+00	4.079900E+00	1.694120E+00
4.010770E+00	4.128070E+00	1.786000E+00
4.097040E+00	4.183870E+00	1.900990E+00
4.143340E+00	4.311600E+00	2.086660E+00
4.167220E+00	4.408040E+00	2.207170E+00
4.243150E+00	4.422510E+00	2.308570E+00
4.316180E+00	4.403870E+00	2.393640E+00
3.947950E+00	4.189520E+00	1.807550E+00
3.867260E+00	4.157670E+00	1.750170E+00
3.976930E+00	4.302330E+00	1.943820E+00
4.031850E+00	4.418650E+00	2.107910E+00
4.104490E+00	4.456490E+00	2.205150E+00
4.159680E+00	4.489600E+00	2.300430E+00
3.853680E+00	4.235000E+00	1.819520E+00
3.865270E+00	4.330880E+00	1.920090E+00
3.927230E+00	4.391080E+00	2.001330E+00
3.929850E+00	4.447570E+00	2.057210E+00
3.955950E+00	4.495880E+00	2.129040E+00
4.052010E+00	4.502260E+00	2.217200E+00
3.851380E+00	4.416190E+00	2.006250E+00
3.895690E+00	4.476500E+00	2.073930E+00
5.111370E+00	3.480490E+00	2.415850E+00
5.074620E+00	3.430570E+00	2.312570E+00
5.062890E+00	3.506410E+00	2.352630E+00
5.064480E+00	3.568100E+00	2.423540E+00
4.993910E+00	3.234910E+00	1.987580E+00
4.952180E+00	3.150040E+00	1.869660E+00
4.907630E+00	3.307110E+00	1.908940E+00
4.931640E+00	3.438860E+00	2.072350E+00
5.014130E+00	3.346870E+00	2.135530E+00
4.989390E+00	3.549930E+00	2.279020E+00
4.955720E+00	3.665970E+00	2.361960E+00
5.004290E+00	3.661320E+00	2.439430E+00
4.946080E+00	3.733050E+00	2.432060E+00
4.898360E+00	3.083280E+00	1.747860E+00
4.811150E+00	3.043410E+00	1.598650E+00
4.834170E+00	3.185870E+00	1.721680E+00
4.809610E+00	3.891460E+00	2.439050E+00
4.886050E+00	3.829840E+00	2.466540E+00
4.844980E+00	3.904800E+00	2.515850E+00
4.687210E+00	3.015090E+00	1.418810E+00
4.573640E+00	2.957050E+00	1.284090E+00
4.594980E+00	3.081190E+00	1.361600E+00
4.643260E+00	3.207920E+00	1.477340E+00
4.762020E+00	3.931380E+00	2.427330E+00
4.791930E+00	3.956880E+00	2.517790E+00
4.476530E+00	3.160790E+00	1.302220E+00
4.385580E+00	3.058050E+00	1.172930E+00
4.633160E+00	4.131630E+00	2.530280E+00
4.732490E+00	4.055510E+00	2.575750E+00
4.683910E+00	4.141100E+00	2.637690E+00
4.264410E+00	3.065810E+00	1.102080E+00
4.145160E+00	3.026780E+00	1.053820E+00
4.175540E+00	3.149610E+00	1.112390E+00
4.241320E+00	3.294060E+00	1.188130E+00
4.550700E+00	4.200760E+00	2.491690E+00
4.614390E+00	4.200100E+00	2.609740E+00
4.072370E+00	3.211090E+00	1.111240E+00
4.007960E+00	3.124520E+00	1.058970E+00
3.995560E+00	3.399950E+00	1.170570E+00
4.067880E+00	3.567740E+00	1.306000E+00
4.495000E+00	4.254350E+00	2.464620E+00
4.528800E+00	4.278330E+00	2.562920E+00
3.917670E+00	3.251660E+00	1.079200E+00
3.805670E+00	3.469110E+00	1.186120E+00
3.914710E+00	3.588500E+00	1.251790E+00
3.938930E+00	3.772150E+00	1.409970E+00
4.427060E+00	4.401460E+00	2.559240E+00
4.462340E+00	4.366730E+00	2.571000E+00
4.443390E+00	4.406980E+00	2.601100E+00
3.799010E+00	3.664880E+00	1.295120E+00
3.711370E+00	3.597650E+00	1.245870E+00
3.773600E+00	3.822720E+00	1.423960E+00
3.847290E+00	3.951230E+00	1.538500E+00
4.249970E+00	4.472780E+00	2.390900E+00
4.326380E+00	4.457040E+00	2.490780E+00
4.403190E+00	4.430900E+00	2.575320E+00
3.672540E+00	3.715940E+00	1.322000E+00
3.664390E+00	3.862420E+00	1.433260E+00
3.732290E+00	3.950090E+00	1.518730E+00
3.768810E+00	4.111640E+00	1.690300E+00
4.204380E+00	4.514980E+00	2.389090E+00
4.238910E+00	4.537510E+00	2.477010E+00
3.636290E+00	3.989110E+00	1.539600E+00
3.644630E+00	4.120620E+00	1.674880E+00
3.690520E+00	4.194180E+00	1.747390E+00
3.751560E+00	4.291780E+00	1.853820E+00
3.973410E+00	4.566690E+00	2.232260E+00
4.077570E+00	4.566030E+00	2.339350E+00
4.162200E+00	4.549570E+00	2.398560E+00
3.621340E+00	4.238080E+00	1.785700E+00
3.677040E+00	4.357530E+00	1.906140E+00
3.685670E+00	4.424700E+00	1.979130E+00
3.754610E+00	4.424250E+00	1.994070E+00
3.855960E+00	4.518260E+00	2.119340E+00
3.902170E+00	4.607310E+00	2.248910E+00
3.983400E+00	4.653670E+00	2.381360E+00
3.720470E+00	4.509240E+00	2.075160E+00
3.811290E+00	4.604310E+00	2.210620E+00
3.877970E+00	4.659540E+00	2.319380E+00
5.188930E+00	3.367010E+00	2.468950E+00
5.182840E+00	3.301410E+00	2.407790E+00
5.143730E+00	3.387360E+00	2.399600E+00
5.173050E+00	3.442660E+00	2.502190E+00
5.137250E+00	2.968080E+00	2.081280E+00
5.093520E+00	2.897480E+00	1.959100E+00
5.095770E+00	3.004710E+00	2.014400E+00
5.064460E+00	3.157080E+00	2.073070E+00
5.146620E+00	3.057040E+00	2.171480E+00
5.115500E+00	3.306590E+00	2.277540E+00
5.162760E+00	3.191950E+00	2.291060E+00
5.071400E+00	3.657490E+00	2.543070E+00
5.132940E+00	3.557890E+00	2.530840E+00
5.077540E+00	3.714860E+00	2.625150E+00
5.145230E+00	3.658430E+00	2.682230E+00
5.094510E+00	3.762920E+00	2.713890E+00
5.017400E+00	2.830760E+00	1.805550E+00
4.944610E+00	2.742430E+00	1.673140E+00
4.939120E+00	2.841500E+00	1.693860E+00
4.979770E+00	2.976760E+00	1.804700E+00
5.002010E+00	3.783710E+00	2.588370E+00
4.978790E+00	3.890470E+00	2.706500E+00
5.058770E+00	3.850310E+00	2.770290E+00
5.008880E+00	3.923700E+00	2.800020E+00
4.832830E+00	2.672150E+00	1.487310E+00
4.719360E+00	2.584890E+00	1.350810E+00
4.747630E+00	2.697610E+00	1.385900E+00
4.799380E+00	2.837940E+00	1.491470E+00
4.885850E+00	3.922650E+00	2.616750E+00
4.937820E+00	3.965340E+00	2.754260E+00
4.634820E+00	2.746860E+00	1.284290E+00
4.541650E+00	2.641770E+00	1.183810E+00
4.811320E+00	3.992840E+00	2.611010E+00
4.842460E+00	4.031540E+00	2.714590E+00
4.411110E+00	2.626740E+00	1.082620E+00
4.282430E+00	2.573760E+00	1.019620E+00
4.316880E+00	2.693960E+00	1.033650E+00
4.384670E+00	2.830140E+00	1.098850E+00
4.679740E+00	4.196900E+00	2.711940E+00
4.759100E+00	4.135500E+00	2.740010E+00
4.727290E+00	4.200360E+00	2.781580E+00
4.185170E+00	2.798720E+00	1.011920E+00
4.033630E+00	2.708070E+00	9.697290E-01
4.606630E+00	4.265230E+00	2.688240E+00
4.681260E+00	4.255960E+00	2.783940E+00
3.936430E+00	3.010230E+00	1.000320E+00
3.802040E+00	2.855410E+00	9.910770E-01
4.534150E+00	4.333920E+00	2.659340E+00
4.597150E+00	4.335880E+00	2.764580E+00
3.721230E+00	3.074640E+00	1.040080E+00
3.595520E+00	3.015250E+00	1.033700E+00
3.747440E+00	3.262320E+00	1.093530E+00
4.474800E+00	4.421610E+00	2.691980E+00
3.579280E+00	3.239360E+00	1.096400E+00
3.446390E+00	3.183580E+00	1.126500E+00
3.601620E+00	3.516190E+00	1.208780E+00
4.346560E+00	4.503580E+00	2.614370E+00
4.407400E+00	4.512990E+00	2.728300E+00
3.446740E+00	3.375440E+00	1.177670E+00
3.365250E+00	3.302570E+00	1.173010E+00
3.421840E+00	3.586590E+00	1.276470E+00
3.530610E+00	3.798490E+00	1.400820E+00
4.241240E+00	4.599520E+00	2.598120E+00
4.323910E+00	4.583130E+00	2.709220E+00
3.328150E+00	3.434090E+00	1.244910E+00
3.312040E+00	3.607790E+00	1.319500E+00
3.382840E+00	3.725890E+00	1.374710E+00
3.393940E+00	3.877790E+00	1.478260E+00
3.513720E+00	4.046490E+00	1.612510E+00
4.125390E+00	4.629670E+00	2.500950E+00
4.181800E+00	4.651240E+00	2.606220E+00
4.227150E+00	4.673940E+00	2.708780E+00
3.288040E+00	3.743150E+00	1.423280E+00
3.302400E+00	3.898380E+00	1.522960E+00
3.381450E+00	3.994370E+00	1.577080E+00
3.420080E+00	4.104710E+00	1.679550E+00
3.505440E+00	4.220750E+00	1.787740E+00
3.597790E+00	4.386700E+00	1.944690E+00
4.036290E+00	4.685990E+00	2.490510E+00
4.055080E+00	4.724100E+00	2.582520E+00
4.136450E+00	4.696430E+00	2.635010E+00
3.300800E+00	4.034810E+00	1.642770E+00
3.398830E+00	4.210470E+00	1.787780E+00
3.479970E+00	4.318470E+00	1.878830E+00
3.512360E+00	4.404860E+00	1.969690E+00
3.564400E+00	4.455430E+00	2.020470E+00
3.622650E+00	4.524030E+00	2.083600E+00
3.713120E+00	4.618220E+00	2.192560E+00
3.798570E+00	4.680150E+00	2.312730E+00
3.880090E+00	4.731550E+00	2.433500E+00
3.976530E+00	4.730970E+00	2.497120E+00
3.519640E+00	4.502150E+00	2.069800E+00
3.610200E+00	4.624510E+00	2.189620E+00
3.707510E+00	4.702210E+00	2.298010E+00
3.780500E+00	4.740760E+00	2.388800E+00
5.233610E+00	2.876970E+00	2.281510E+00
5.198190E+00	2.781900E+00	2.159260E+00
5.181170E+00	2.924220E+00	2.168410E+00
5.208880E+00	3.088730E+00	2.331790E+00
5.251010E+00	2.979620E+00	2.374440E+00
5.215130E+00	3.214570E+00	2.421980E+00
5.257330E+00	3.141080E+00	2.484870E+00
5.238180E+00	3.335700E+00	2.560940E+00
5.206350E+00	3.522650E+00	2.649180E+00
5.270400E+00	3.450780E+00	2.714350E+00
5.211220E+00	3.608230E+00	2.736630E+00
5.272030E+00	3.564750E+00	2.805320E+00
5.216070E+00	3.666030E+00	2.812880E+00
5.157900E+00	2.685260E+00	2.022400E+00
5.092190E+00	2.601610E+00	1.900220E+00
5.094980E+00	2.741140E+00	1.911820E+00
5.114550E+00	3.808170E+00	2.798220E+00
5.172190E+00	3.759210E+00	2.844300E+00
5.128020E+00	3.845780E+00	2.882120E+00
5.017870E+00	2.517510E+00	1.777430E+00
4.927310E+00	2.434570E+00	1.645820E+00
4.935590E+00	2.577850E+00	1.641930E+00
4.990060E+00	3.983250E+00	2.860660E+00
5.076540E+00	3.923680E+00	2.915960E+00
5.033700E+00	3.998300E+00	2.952650E+00
4.824050E+00	2.355270E+00	1.508270E+00
4.690310E+00	2.305140E+00	1.379710E+00
4.777050E+00	2.431850E+00	1.427490E+00
4.920780E+00	4.032300E+00	2.820800E+00
4.964070E+00	4.061170E+00	2.925260E+00
4.535240E+00	2.466100E+00	1.187140E+00
4.487390E+00	2.304710E+00	1.185840E+00
4.863110E+00	4.113700E+00	2.851520E+00
4.855730E+00	4.169430E+00	2.909620E+00
4.912700E+00	4.147900E+00	2.954950E+00
4.864640E+00	4.206140E+00	2.956100E+00
4.368440E+00	2.254410E+00	1.124830E+00
4.229040E+00	2.311590E+00	1.049720E+00
4.338590E+00	2.381300E+00	1.067790E+00
4.781580E+00	4.220190E+00	2.874140E+00
4.763010E+00	4.320300E+00	2.947370E+00
4.838350E+00	4.276250E+00	2.986010E+00
4.812660E+00	4.333990E+00	3.003900E+00
4.131640E+00	2.474280E+00	9.940180E-01
4.012610E+00	2.324350E+00	9.967680E-01
4.684390E+00	4.321510E+00	2.866290E+00
4.689280E+00	4.388480E+00	2.945620E+00
4.768690E+00	4.383200E+00	3.011750E+00
3.895490E+00	2.593230E+00	9.546400E-01
3.742040E+00	2.519230E+00	9.928580E-01
4.588870E+00	4.418130E+00	2.869700E+00
4.640610E+00	4.435510E+00	2.951540E+00
4.683410E+00	4.462290E+00	3.026880E+00
3.652780E+00	2.771640E+00	9.987190E-01
3.511730E+00	2.707170E+00	1.032180E+00
4.480370E+00	4.493950E+00	2.817340E+00
4.532310E+00	4.495890E+00	2.907930E+00
4.595630E+00	4.480360E+00	2.966730E+00
3.457650E+00	2.967530E+00	1.076440E+00
3.320200E+00	2.915890E+00	1.128820E+00
4.397910E+00	4.566890E+00	2.806750E+00
4.462140E+00	4.555050E+00	2.897470E+00
3.292590E+00	3.212540E+00	1.190870E+00
3.182640E+00	3.088050E+00	1.224950E+00
4.316190E+00	4.641240E+00	2.801210E+00
4.382740E+00	4.623990E+00	2.893920E+00
3.164280E+00	3.268040E+00	1.266160E+00
3.120820E+00	3.194180E+00	1.285290E+00
3.196200E+00	3.513100E+00	1.345640E+00
4.264410E+00	4.693110E+00	2.800380E+00
4.299610E+00	4.707150E+00	2.895400E+00
3.092390E+00	3.332630E+00	1.330670E+00
3.084420E+00	3.513780E+00	1.406770E+00
3.117400E+00	3.628970E+00	1.432000E+00
3.174430E+00	3.813800E+00	1.524120E+00
4.094830E+00	4.741780E+00	2.664230E+00
4.139620E+00	4.760050E+00	2.748910E+00
4.219150E+00	4.738960E+00	2.812220E+00
3.055810E+00	3.656420E+00	1.489140E+00
3.065990E+00	3.823120E+00	1.585150E+00
3.111940E+00	3.910780E+00	1.614800E+00
3.174290E+00	4.015370E+00	1.669200E+00
3.283850E+00	4.186680E+00	1.799560E+00
3.397760E+00	4.362360E+00	1.928790E+00
3.928670E+00	4.766730E+00	2.515510E+00
3.961880E+00	4.793300E+00	2.596860E+00
4.050140E+00	4.786940E+00	2.687740E+00
3.053270E+00	3.962270E+00	1.682920E+00
3.157460E+00	4.152130E+00	1.805050E+00
3.259300E+00	4.312270E+00	1.915170E+00
3.336940E+00	4.419390E+00	2.004990E+00
3.349180E+00	4.480770E+00	2.064070E+00
3.415100E+00	4.495560E+00	2.065220E+00
3.490510E+00	4.619460E+00	2.177200E+00
3.601930E+00	4.728210E+00	2.314320E+00
3.713290E+00	4.764320E+00	2.384630E+00
3.781860E+00	4.802970E+00	2.483220E+00
3.883760E+00	4.794580E+00	2.537770E+00
3.375730E+00	4.559520E+00	2.128550E+00
3.420280E+00	4.654950E+00	2.210960E+00
3.494590E+00	4.704600E+00	2.267010E+00
3.523380E+00	4.755850E+00	2.333310E+00
3.575080E+00	4.800940E+00	2.405540E+00
3.671040E+00	4.804630E+00	2.425660E+00
3.438070E+00	4.734430E+00	2.298690E+00
3.503450E+00	4.785010E+00	2.367610E+00
5.340110E+00	2.978560E+00	2.619350E+00
5.325890E+00	2.908110E+00	2.557970E+00
5.306560E+00	3.014560E+00	2.538440E+00
5.306720E+00	3.194590E+00	2.634770E+00
5.348450E+00	3.072830E+00	2.682930E+00
5.314940E+00	3.344630E+00	2.732340E+00
5.369740E+00	3.223620E+00	2.771600E+00
5.321600E+00	3.462200E+00	2.810600E+00
5.383620E+00	3.370600E+00	2.874160E+00
5.322310E+00	3.526840E+00	2.859010E+00
5.354030E+00	3.487610E+00	2.889420E+00
5.335470E+00	3.570590E+00	2.937850E+00
5.247240E+00	2.678210E+00	2.284450E+00
5.202020E+00	2.565190E+00	2.169350E+00
5.193270E+00	2.655650E+00	2.123700E+00
5.269330E+00	2.821800E+00	2.379250E+00
5.227060E+00	3.710700E+00	2.886230E+00
5.270780E+00	3.658520E+00	2.915610E+00
5.248930E+00	3.737160E+00	2.965300E+00
5.148840E+00	2.465910E+00	2.052350E+00
5.070730E+00	2.379110E+00	1.935550E+00
5.084800E+00	2.485580E+00	1.912670E+00
5.141820E+00	3.881480E+00	2.958040E+00
5.204600E+00	3.832800E+00	3.002970E+00
5.152620E+00	3.914830E+00	3.028310E+00
4.978690E+00	2.284210E+00	1.807760E+00
4.885450E+00	2.193360E+00	1.697810E+00
4.904310E+00	2.310150E+00	1.654700E+00
5.033110E+00	4.046090E+00	3.009710E+00
5.105550E+00	3.990430E+00	3.058980E+00
5.066040E+00	4.071500E+00	3.093620E+00
4.767380E+00	2.096150E+00	1.596850E+00
4.638390E+00	2.080400E+00	1.455270E+00
4.738300E+00	2.181300E+00	1.495900E+00
4.993260E+00	4.121550E+00	3.034020E+00
4.993870E+00	4.169410E+00	3.087170E+00
5.045430E+00	4.135330E+00	3.137660E+00
5.006560E+00	4.199760E+00	3.141880E+00
4.522810E+00	2.172050E+00	1.277810E+00
4.468050E+00	2.014050E+00	1.333340E+00
4.932600E+00	4.224960E+00	3.055810E+00
4.938360E+00	4.294670E+00	3.114830E+00
4.988020E+00	4.263790E+00	3.170820E+00
4.956080E+00	4.332980E+00	3.172210E+00
4.281260E+00	2.157330E+00	1.134000E+00
4.871440E+00	4.349960E+00	3.083620E+00
4.855560E+00	4.445620E+00	3.151920E+00
4.934110E+00	4.399070E+00	3.204740E+00
4.899810E+00	4.463260E+00	3.219990E+00
4.061670E+00	2.139070E+00	1.081680E+00
3.906860E+00	2.165330E+00	1.047160E+00
3.951730E+00	2.223640E+00	1.019490E+00
4.782910E+00	4.440990E+00	3.081320E+00
4.783920E+00	4.501910E+00	3.145550E+00
4.841640E+00	4.509920E+00	3.208700E+00
3.822250E+00	2.306350E+00	1.014590E+00
3.704810E+00	2.203040E+00	1.074370E+00
4.728180E+00	4.498010E+00	3.098310E+00
4.726860E+00	4.538310E+00	3.150290E+00
4.762220E+00	4.570830E+00	3.226420E+00
3.588660E+00	2.457120E+00	1.024010E+00
3.442590E+00	2.413320E+00	1.095830E+00
4.525050E+00	4.549080E+00	2.983140E+00
4.595470E+00	4.539180E+00	3.060140E+00
4.665890E+00	4.542430E+00	3.125330E+00
4.695680E+00	4.575830E+00	3.193780E+00
3.369200E+00	2.657350E+00	1.095870E+00
3.236340E+00	2.616870E+00	1.166840E+00
4.446110E+00	4.615060E+00	2.982630E+00
4.507370E+00	4.618230E+00	3.098250E+00
3.197550E+00	2.863140E+00	1.192380E+00
3.085670E+00	2.824700E+00	1.264240E+00
4.373360E+00	4.675760E+00	2.973590E+00
4.415460E+00	4.677190E+00	3.058510E+00
3.068810E+00	3.098700E+00	1.304870E+00
3.013270E+00	2.963350E+00	1.323960E+00
4.333120E+00	4.718050E+00	2.973210E+00
4.357010E+00	4.719640E+00	3.024700E+00
2.962920E+00	3.115680E+00	1.397460E+00
2.889760E+00	3.309430E+00	1.480010E+00
2.994960E+00	3.408230E+00	1.441690E+00
4.177320E+00	4.780090E+00	2.831940E+00
4.213670E+00	4.793710E+00	2.912540E+00
4.300890E+00	4.761580E+00	2.993380E+00
2.904220E+00	3.486330E+00	1.528190E+00
2.859750E+00	3.421290E+00	1.547210E+00
2.950070E+00	3.716990E+00	1.602140E+00
3.975830E+00	4.853260E+00	2.724510E+00
4.069130E+00	4.836580E+00	2.808570E+00
4.142500E+00	4.812320E+00	2.854920E+00
2.842870E+00	3.558490E+00	1.589250E+00
2.849110E+00	3.720400E+00	1.666820E+00
2.885740E+00	3.818050E+00	1.687470E+00
2.927530E+00	3.943900E+00	1.735120E+00
3.035310E+00	4.115660E+00	1.820970E+00
3.135220E+00	4.281370E+00	1.918120E+00
3.258120E+00	4.444570E+00	2.048630E+00
3.849250E+00	4.865410E+00	2.656250E+00
3.925970E+00	4.890430E+00	2.761130E+00
3.985890E+00	4.918900E+00	2.865350E+00
2.829680E+00	3.851750E+00	1.742150E+00
2.854540E+00	4.000610E+00	1.813660E+00
2.937100E+00	4.093590E+00	1.844940E+00
3.010110E+00	4.231630E+00	1.926850E+00
3.104240E+00	4.378920E+00	2.013920E+00
3.187390E+00	4.500740E+00	2.114700E+00
3.306860E+00	4.618690E+00	2.199350E+00
3.662470E+00	4.876090E+00	2.545840E+00
3.751780E+00	4.911850E+00	2.661440E+00
3.789140E+00	4.947440E+00	2.759130E+00
3.883010E+00	4.927660E+00	2.803820E+00
2.874980E+00	4.160810E+00	1.931500E+00
2.979920E+00	4.331720E+00	2.017210E+00
3.078650E+00	4.465270E+00	2.108680E+00
3.177730E+00	4.592430E+00	2.196670E+00
3.251530E+00	4.676190E+00	2.267700E+00
3.268140E+00	4.729720E+00	2.325150E+00
3.342710E+00	4.736030E+00	2.319740E+00
3.476380E+00	4.826450E+00	2.425900E+00
3.532300E+00	4.902200E+00	2.553130E+00
3.591960E+00	4.950750E+00	2.653010E+00
3.692630E+00	4.947970E+00	2.686510E+00
3.312420E+00	4.805980E+00	2.410200E+00
3.423800E+00	4.898950E+00	2.521010E+00
3.493900E+00	4.946010E+00	2.605990E+00
5.460030E+00	3.207000E+00	2.930470E+00
5.448010E+00	3.154630E+00	2.904220E+00
5.426750E+00	3.238740E+00	2.882750E+00
5.435140E+00	3.317310E+00	2.927080E+00
5.465580E+00	3.265580E+00	2.961800E+00
5.453140E+00	3.372380E+00	3.001550E+00
5.314430E+00	2.636120E+00	2.531850E+00
5.273210E+00	2.548290E+00	2.438600E+00
5.279190E+00	2.661940E+00	2.409900E+00
5.321920E+00	2.807750E+00	2.536340E+00
5.339550E+00	2.731860E+00	2.600330E+00
5.364900E+00	2.913570E+00	2.682680E+00
5.405850E+00	3.091370E+00	2.816540E+00
5.400550E+00	3.481420E+00	2.975740E+00
5.390730E+00	3.569370E+00	3.044280E+00
5.231690E+00	2.457640E+00	2.332870E+00
5.173690E+00	2.363090E+00	2.221090E+00
5.192920E+00	2.461720E+00	2.195260E+00
5.331720E+00	3.675530E+00	3.064500E+00
5.278560E+00	3.767690E+00	3.061850E+00
5.310270E+00	3.756370E+00	3.117810E+00
5.277410E+00	3.820460E+00	3.145390E+00
5.103560E+00	2.276840E+00	2.125000E+00
5.027160E+00	2.184190E+00	2.032050E+00
5.049630E+00	2.280450E+00	1.977160E+00
5.165970E+00	3.946080E+00	3.101770E+00
5.209190E+00	3.900040E+00	3.121080E+00
5.186320E+00	3.970220E+00	3.188480E+00
4.920020E+00	2.064160E+00	1.924620E+00
4.837170E+00	2.011190E+00	1.805260E+00
4.883630E+00	2.098150E+00	1.784830E+00
5.088590E+00	4.091860E+00	3.160100E+00
5.126370E+00	4.047590E+00	3.175610E+00
5.113580E+00	4.114580E+00	3.241120E+00
4.695070E+00	1.975900E+00	1.627680E+00
5.025410E+00	4.223940E+00	3.199820E+00
5.058940E+00	4.183380E+00	3.223090E+00
5.048690E+00	4.247230E+00	3.279660E+00
4.492670E+00	1.917750E+00	1.438710E+00
4.355700E+00	1.865100E+00	1.388830E+00
4.393400E+00	1.939810E+00	1.341670E+00
4.978290E+00	4.360180E+00	3.230830E+00
5.006510E+00	4.318070E+00	3.254760E+00
4.996220E+00	4.381250E+00	3.310500E+00
4.248980E+00	1.992160E+00	1.229540E+00
4.142220E+00	1.896990E+00	1.274610E+00
4.894460E+00	4.506450E+00	3.275150E+00
4.946000E+00	4.447730E+00	3.291200E+00
4.934200E+00	4.494990E+00	3.347180E+00
3.967860E+00	2.020000E+00	1.127270E+00
4.833180E+00	4.563830E+00	3.276230E+00
4.884140E+00	4.555430E+00	3.346720E+00
3.774770E+00	2.035010E+00	1.150580E+00
3.618220E+00	2.016170E+00	1.179840E+00
3.651370E+00	2.106090E+00	1.122670E+00
4.789140E+00	4.602430E+00	3.286090E+00
4.809560E+00	4.627810E+00	3.362950E+00
3.511330E+00	2.207860E+00	1.127780E+00
3.367710E+00	2.180910E+00	1.211800E+00
4.587990E+00	4.599910E+00	3.171120E+00
4.647260E+00	4.596400E+00	3.206440E+00
4.678660E+00	4.634460E+00	3.289990E+00
4.744840E+00	4.635430E+00	3.316950E+00
3.292260E+00	2.389440E+00	1.173020E+00
3.160020E+00	2.372060E+00	1.268280E+00
4.536680E+00	4.633390E+00	3.181920E+00
4.550010E+00	4.662050E+00	3.255270E+00
4.608760E+00	4.641410E+00	3.269060E+00
3.109320E+00	2.597210E+00	1.256340E+00
3.001840E+00	2.580250E+00	1.352100E+00
4.441720E+00	4.690260E+00	3.141750E+00
4.494050E+00	4.673930E+00	3.200430E+00
2.969780E+00	2.838720E+00	1.364530E+00
2.920690E+00	2.716420E+00	1.407030E+00
4.355050E+00	4.762950E+00	3.112650E+00
2.856790E+00	2.858600E+00	1.464690E+00
2.774200E+00	3.069920E+00	1.556250E+00
2.870580E+00	3.087290E+00	1.471210E+00
4.238430E+00	4.843170E+00	3.038670E+00
4.282900E+00	4.869530E+00	3.160580E+00
2.795170E+00	3.339700E+00	1.572530E+00
2.700700E+00	3.250160E+00	1.629710E+00
4.118410E+00	4.884090E+00	2.960910E+00
4.176600E+00	4.893380E+00	3.042850E+00
4.208210E+00	4.901120E+00	3.098370E+00
2.716330E+00	3.408540E+00	1.667340E+00
2.672020E+00	3.353790E+00	1.686450E+00
2.745720E+00	3.634320E+00	1.702300E+00
4.035030E+00	4.947670E+00	2.962920E+00
4.061640E+00	4.984850E+00	3.054310E+00
4.146320E+00	4.934380E+00	3.078390E+00
2.654390E+00	3.482410E+00	1.722480E+00
2.649270E+00	3.637110E+00	1.773430E+00
2.691510E+00	3.750060E+00	1.799460E+00
2.737540E+00	3.934050E+00	1.852640E+00
3.840870E+00	4.967950E+00	2.841630E+00
3.890970E+00	4.999360E+00	2.930520E+00
3.981310E+00	4.995920E+00	2.985970E+00
2.631780E+00	3.781940E+00	1.850950E+00
2.638760E+00	3.934390E+00	1.909340E+00
2.683340E+00	4.030210E+00	1.935250E+00
2.741490E+00	4.182640E+00	2.014240E+00
2.873840E+00	4.306840E+00	2.036140E+00
2.960060E+00	4.431170E+00	2.116350E+00
3.065490E+00	4.562390E+00	2.202770E+00
3.168570E+00	4.701340E+00	2.304990E+00
3.648660E+00	4.978580E+00	2.717430E+00
3.690990E+00	5.010390E+00	2.785360E+00
3.791100E+00	5.013390E+00	2.869200E+00
2.628260E+00	4.049960E+00	1.978150E+00
2.649710E+00	4.165860E+00	2.044070E+00
2.684620E+00	4.228670E+00	2.064080E+00
2.702810E+00	4.297500E+00	2.102570E+00
2.822440E+00	4.388310E+00	2.123220E+00
2.947640E+00	4.534990E+00	2.211930E+00
3.045430E+00	4.633200E+00	2.277640E+00
3.078940E+00	4.705270E+00	2.337230E+00
3.133410E+00	4.750550E+00	2.366660E+00
3.195830E+00	4.808260E+00	2.419070E+00
3.290030E+00	4.911350E+00	2.540260E+00
3.416700E+00	4.955860E+00	2.600630E+00
3.489690E+00	5.003060E+00	2.691180E+00
3.602220E+00	5.003650E+00	2.740780E+00
2.639350E+00	4.228540E+00	2.088020E+00
3.085590E+00	4.782390E+00	2.413120E+00
3.173320E+00	4.867650E+00	2.489300E+00
3.196260E+00	4.918960E+00	2.545030E+00
3.236600E+00	4.945800E+00	2.576170E+00
3.267880E+00	4.979760E+00	2.627250E+00
3.368090E+00	4.987550E+00	2.643520E+00
3.189810E+00	4.952740E+00	2.586450E+00
5.478840E+00	3.056650E+00	2.970770E+00
5.465620E+00	2.999500E+00	2.948180E+00
5.452190E+00	3.068080E+00	2.913970E+00
5.485710E+00	3.149780E+00	2.984790E+00
5.504730E+00	3.272340E+00	3.056480E+00
5.499830E+00	3.372230E+00	3.105970E+00
5.292390E+00	2.472950E+00	2.581800E+00
5.241410E+00	2.378350E+00	2.502660E+00
5.249430E+00	2.446570E+00	2.437710E+00
5.326970E+00	2.592330E+00	2.623000E+00
5.384660E+00	2.772590E+00	2.755060E+00
5.425410E+00	2.941520E+00	2.856520E+00
5.459460E+00	3.496110E+00	3.121240E+00
5.406140E+00	3.599950E+00	3.121590E+00
5.437490E+00	3.583870E+00	3.169570E+00
5.403650E+00	3.653680E+00	3.198640E+00
5.185950E+00	2.291260E+00	2.415940E+00
5.125360E+00	2.210010E+00	2.348440E+00
5.150350E+00	2.280640E+00	2.274940E+00
5.341340E+00	3.746110E+00	3.183140E+00
5.326880E+00	3.818640E+00	3.262940E+00
5.043800E+00	2.110820E+00	2.277790E+00
4.971270E+00	2.048110E+00	2.160980E+00
5.016490E+00	2.122620E+00	2.137060E+00
5.259210E+00	3.895930E+00	3.234380E+00
5.240850E+00	3.957120E+00	3.294590E+00
4.856950E+00	1.961420E+00	1.950900E+00
5.194560E+00	4.040710E+00	3.305700E+00
5.160550E+00	4.116650E+00	3.338310E+00
4.686580E+00	1.871430E+00	1.750190E+00
4.571720E+00	1.781980E+00	1.697880E+00
4.541130E+00	1.850120E+00	1.563690E+00
5.119750E+00	4.179640E+00	3.348900E+00
5.094110E+00	4.249230E+00	3.385690E+00
4.471540E+00	1.726610E+00	1.651310E+00
4.324350E+00	1.688850E+00	1.582730E+00
4.418390E+00	1.768210E+00	1.540430E+00
5.057250E+00	4.314220E+00	3.383630E+00
5.032010E+00	4.379710E+00	3.413640E+00
4.207580E+00	1.786310E+00	1.401530E+00
4.038270E+00	1.712440E+00	1.411720E+00
4.990070E+00	4.441360E+00	3.412390E+00
4.936880E+00	4.529780E+00	3.430260E+00
3.912890E+00	1.863640E+00	1.247690E+00
3.838750E+00	1.768810E+00	1.348770E+00
4.875930E+00	4.607130E+00	3.426230E+00
4.917380E+00	4.583830E+00	3.475250E+00
4.891270E+00	4.619810E+00	3.482740E+00
3.723110E+00	1.769780E+00	1.358460E+00
3.567690E+00	1.795690E+00	1.359950E+00
3.680450E+00	1.856910E+00	1.285200E+00
4.830270E+00	4.653000E+00	3.427740E+00
4.846730E+00	4.668170E+00	3.500760E+00
3.456490E+00	1.985420E+00	1.274740E+00
3.307260E+00	1.958170E+00	1.365780E+00
4.702900E+00	4.667850E+00	3.353440E+00
4.724980E+00	4.696800E+00	3.425010E+00
4.786830E+00	4.690900E+00	3.454390E+00
3.227040E+00	2.159090E+00	1.305830E+00
3.096280E+00	2.141930E+00	1.408770E+00
4.578350E+00	4.675830E+00	3.315170E+00
4.603930E+00	4.700520E+00	3.382140E+00
4.664490E+00	4.697110E+00	3.401990E+00
3.034890E+00	2.364130E+00	1.371380E+00
2.922510E+00	2.342470E+00	1.478880E+00
4.429220E+00	4.743470E+00	3.219830E+00
4.489510E+00	4.725630E+00	3.291890E+00
4.542110E+00	4.714900E+00	3.352000E+00
2.871860E+00	2.614650E+00	1.465910E+00
2.785730E+00	2.518280E+00	1.562290E+00
4.361320E+00	4.819670E+00	3.223620E+00
4.418460E+00	4.809200E+00	3.325250E+00
2.752980E+00	2.692520E+00	1.563880E+00
2.683430E+00	2.665880E+00	1.632320E+00
2.763940E+00	2.848290E+00	1.551980E+00
4.321440E+00	4.869430E+00	3.227760E+00
4.347570E+00	4.864860E+00	3.277120E+00
2.681340E+00	2.821880E+00	1.629990E+00
2.631180E+00	2.773720E+00	1.672520E+00
2.663810E+00	3.046230E+00	1.649050E+00
4.204040E+00	4.950370E+00	3.178410E+00
4.289790E+00	4.913570E+00	3.247020E+00
2.587830E+00	2.903360E+00	1.700190E+00
2.534510E+00	3.139660E+00	1.758460E+00
2.609630E+00	3.304040E+00	1.716370E+00
4.122100E+00	4.991720E+00	3.141410E+00
4.149130E+00	5.034790E+00	3.241370E+00
2.523680E+00	3.325170E+00	1.789810E+00
2.477130E+00	3.261020E+00	1.803410E+00
2.545450E+00	3.553810E+00	1.812490E+00
3.935800E+00	5.038600E+00	3.018290E+00
3.979150E+00	5.075140E+00	3.111760E+00
4.066010E+00	5.055210E+00	3.168640E+00
2.463020E+00	3.391390E+00	1.852210E+00
2.448120E+00	3.548990E+00	1.879130E+00
2.487630E+00	3.656080E+00	1.900490E+00
2.533880E+00	3.848870E+00	1.943990E+00
3.710010E+00	5.082450E+00	2.906950E+00
3.805970E+00	5.082540E+00	2.981780E+00
3.888320E+00	5.083260E+00	3.057040E+00
2.431840E+00	3.685440E+00	1.951880E+00
2.441130E+00	3.845510E+00	2.003870E+00
2.484750E+00	3.943610E+00	2.016630E+00
2.548170E+00	4.096920E+00	2.060710E+00
2.727770E+00	4.397840E+00	2.169910E+00
2.824930E+00	4.511530E+00	2.229950E+00
2.953540E+00	4.657320E+00	2.324950E+00
3.566290E+00	5.078910E+00	2.842220E+00
3.654730E+00	5.123880E+00	2.938590E+00
3.720350E+00	5.162810E+00	3.024940E+00
2.432940E+00	3.966930E+00	2.062120E+00
2.463700E+00	4.107210E+00	2.121930E+00
2.521400E+00	4.192350E+00	2.137990E+00
2.605180E+00	4.302310E+00	2.152690E+00
2.695550E+00	4.463490E+00	2.238660E+00
2.798580E+00	4.591220E+00	2.316250E+00
2.870520E+00	4.690220E+00	2.382730E+00
2.970170E+00	4.771280E+00	2.436340E+00
3.088420E+00	4.889860E+00	2.535490E+00
3.359300E+00	5.061880E+00	2.746180E+00
3.454520E+00	5.116880E+00	2.836190E+00
3.484190E+00	5.164280E+00	2.907000E+00
3.600120E+00	5.164410E+00	2.970390E+00
2.473690E+00	4.235660E+00	2.194090E+00
2.566740E+00	4.407710E+00	2.251370E+00
2.669950E+00	4.546000E+00	2.322630E+00
2.768200E+00	4.659000E+00	2.394960E+00
2.862420E+00	4.761940E+00	2.455120E+00
2.956160E+00	4.838090E+00	2.512060E+00
2.993990E+00	4.901420E+00	2.574330E+00
3.060950E+00	4.942190E+00	2.604310E+00
3.163040E+00	4.998970E+00	2.652460E+00
3.221960E+00	5.078000E+00	2.749970E+00
3.281700E+00	5.127830E+00	2.826120E+00
3.390610E+00	5.141820E+00	2.852470E+00
3.012440E+00	4.970200E+00	2.652550E+00
3.124550E+00	5.065390E+00	2.737870E+00
3.194690E+00	5.110440E+00	2.789300E+00
5.412300E+00	2.622850E+00	2.913790E+00
5.383790E+00	2.557850E+00	2.868820E+00
5.391280E+00	2.645260E+00	2.823440E+00
5.429590E+00	2.807360E+00	2.898620E+00
5.438930E+00	2.704890E+00	2.955840E+00
5.462210E+00	2.919830E+00	2.953320E+00
5.475690E+00	2.840140E+00	3.011450E+00
5.503540E+00	3.000140E+00	3.037970E+00
5.534550E+00	3.146300E+00	3.112460E+00
5.549250E+00	3.283530E+00	3.172660E+00
5.523210E+00	3.399960E+00	3.178250E+00
5.563140E+00	3.356890E+00	3.241280E+00
5.533060E+00	3.460510E+00	3.257140E+00
5.258100E+00	2.341280E+00	2.677370E+00
5.201760E+00	2.250490E+00	2.630330E+00
5.211650E+00	2.299680E+00	2.537420E+00
5.313500E+00	2.460110E+00	2.711710E+00
5.470170E+00	3.570510E+00	3.233010E+00
5.446570E+00	3.651700E+00	3.313320E+00
5.132890E+00	2.155360E+00	2.578800E+00
5.076540E+00	2.102550E+00	2.488080E+00
5.113720E+00	2.162680E+00	2.452430E+00
5.387500E+00	3.736290E+00	3.284280E+00
5.365090E+00	3.804920E+00	3.346340E+00
4.977860E+00	2.020520E+00	2.304060E+00
5.307800E+00	3.898410E+00	3.367880E+00
5.255800E+00	3.978470E+00	3.363260E+00
5.282610E+00	3.966590E+00	3.408390E+00
5.258500E+00	4.025450E+00	3.430390E+00
4.834180E+00	1.883880E+00	2.079470E+00
4.728530E+00	1.786070E+00	2.028140E+00
4.716740E+00	1.828390E+00	1.894590E+00
5.167320E+00	4.139340E+00	3.386730E+00
5.204530E+00	4.099190E+00	3.408570E+00
5.183900E+00	4.155980E+00	3.449660E+00
4.636530E+00	1.713150E+00	1.971420E+00
4.530400E+00	1.638950E+00	1.894930E+00
4.552000E+00	1.705640E+00	1.797920E+00
5.101210E+00	4.273920E+00	3.435810E+00
5.145050E+00	4.229710E+00	3.480650E+00
5.104560E+00	4.299420E+00	3.492400E+00
4.409280E+00	1.579100E+00	1.829700E+00
4.245990E+00	1.536810E+00	1.758020E+00
4.371100E+00	1.612370E+00	1.730030E+00
5.033330E+00	4.400150E+00	3.463660E+00
5.065520E+00	4.360910E+00	3.496900E+00
5.031150E+00	4.420230E+00	3.527450E+00
4.125530E+00	1.612280E+00	1.575400E+00
3.958320E+00	1.539680E+00	1.597490E+00
4.948500E+00	4.547240E+00	3.507950E+00
4.984780E+00	4.485690E+00	3.517110E+00
4.970140E+00	4.529870E+00	3.576590E+00
3.828780E+00	1.672600E+00	1.453320E+00
3.754180E+00	1.592000E+00	1.545830E+00
4.916440E+00	4.611000E+00	3.553960E+00
3.647110E+00	1.584140E+00	1.546270E+00
3.495970E+00	1.621630E+00	1.561250E+00
3.608950E+00	1.661830E+00	1.470540E+00
4.870710E+00	4.677970E+00	3.561660E+00
4.890190E+00	4.671100E+00	3.601470E+00
4.866980E+00	4.700570E+00	3.597100E+00
3.390210E+00	1.780560E+00	1.451590E+00
3.244120E+00	1.762040E+00	1.543790E+00
4.745250E+00	4.728120E+00	3.487750E+00
4.769660E+00	4.744760E+00	3.560840E+00
4.837510E+00	4.715780E+00	3.582000E+00
3.167220E+00	1.943490E+00	1.468250E+00
3.039330E+00	1.928600E+00	1.570630E+00
4.628790E+00	4.728970E+00	3.450330E+00
4.650270E+00	4.758640E+00	3.516720E+00
4.706670E+00	4.757180E+00	3.534030E+00
2.977530E+00	2.121890E+00	1.513060E+00
2.866920E+00	2.100630E+00	1.616410E+00
4.486570E+00	4.771950E+00	3.383820E+00
4.531640E+00	4.782900E+00	3.464220E+00
4.594110E+00	4.764570E+00	3.496310E+00
2.820970E+00	2.306580E+00	1.581380E+00
2.723440E+00	2.278710E+00	1.680190E+00
4.451460E+00	4.809860E+00	3.398230E+00
4.471830E+00	4.815580E+00	3.440620E+00
2.694140E+00	2.488330E+00	1.655300E+00
2.596940E+00	2.459160E+00	1.744960E+00
4.339100E+00	4.911390E+00	3.352430E+00
4.419640E+00	4.856180E+00	3.421790E+00
2.573550E+00	2.699990E+00	1.724860E+00
2.494750E+00	2.611110E+00	1.808650E+00
4.239010E+00	4.991570E+00	3.294850E+00
4.285860E+00	5.014490E+00	3.411110E+00
2.473160E+00	2.754120E+00	1.806910E+00
2.438060E+00	2.700520E+00	1.840620E+00
2.468440E+00	2.934520E+00	1.792380E+00
4.188250E+00	5.042830E+00	3.301060E+00
4.214200E+00	5.050690E+00	3.354850E+00
2.401900E+00	2.811760E+00	1.859050E+00
2.336920E+00	3.033300E+00	1.899010E+00
2.413900E+00	3.210350E+00	1.841730E+00
4.025160E+00	5.106360E+00	3.198020E+00
4.075000E+00	5.126490E+00	3.289460E+00
4.158690E+00	5.083730E+00	3.334400E+00
2.312920E+00	3.252920E+00	1.917070E+00
2.238710E+00	3.196770E+00	1.966210E+00
2.358100E+00	3.470150E+00	1.927600E+00
3.816130E+00	5.150140E+00	3.089950E+00
3.891650E+00	5.173860E+00	3.189830E+00
3.987270E+00	5.156010E+00	3.237640E+00
2.260640E+00	3.365670E+00	1.987310E+00
2.201480E+00	3.303260E+00	2.010260E+00
2.261910E+00	3.533210E+00	2.002120E+00
2.336830E+00	3.758320E+00	2.044840E+00
3.772390E+00	5.192030E+00	3.103090E+00
3.804990E+00	5.208220E+00	3.152100E+00
2.182910E+00	3.451040E+00	2.049400E+00
2.229990E+00	3.631040E+00	2.066460E+00
2.247720E+00	3.770020E+00	2.111550E+00
2.289820E+00	3.869070E+00	2.117530E+00
2.354740E+00	4.022640E+00	2.141970E+00
3.513750E+00	5.231670E+00	3.006130E+00
3.632730E+00	5.235090E+00	3.076200E+00
3.735940E+00	5.236020E+00	3.129410E+00
2.236460E+00	3.918970E+00	2.176200E+00
2.292990E+00	4.086350E+00	2.220640E+00
2.302350E+00	4.174350E+00	2.267230E+00
2.366620E+00	4.200990E+00	2.240050E+00
2.448920E+00	4.357450E+00	2.284260E+00
2.549540E+00	4.502410E+00	2.345250E+00
2.651510E+00	4.629300E+00	2.408000E+00
2.752810E+00	4.736900E+00	2.475510E+00
2.866180E+00	4.862220E+00	2.566290E+00
3.360370E+00	5.220420E+00	2.948930E+00
3.455820E+00	5.276330E+00	3.028390E+00
3.533810E+00	5.314300E+00	3.121920E+00
2.331030E+00	4.293970E+00	2.314660E+00
2.433320E+00	4.460250E+00	2.371590E+00
2.538570E+00	4.595600E+00	2.433560E+00
2.640960E+00	4.711810E+00	2.495070E+00
2.735170E+00	4.796870E+00	2.548310E+00
2.771260E+00	4.861160E+00	2.606880E+00
2.827320E+00	4.904090E+00	2.631050E+00
2.894400E+00	4.962280E+00	2.670180E+00
3.012430E+00	5.052650E+00	2.752540E+00
3.164440E+00	5.151130E+00	2.847580E+00
3.225800E+00	5.243820E+00	2.956540E+00
3.296260E+00	5.313330E+00	3.054960E+00
3.409130E+00	5.317380E+00	3.070830E+00
2.783940E+00	4.929270E+00	2.681880E+00
2.891320E+00	5.036650E+00	2.757640E+00
3.011270E+00	5.129600E+00	2.850300E+00
3.115610E+00	5.222590E+00	2.935710E+00
3.188600E+00	5.294970E+00	3.011630E+00
5.313030E+00	2.337700E+00	2.931830E+00
5.258220E+00	2.271070E+00	2.859090E+00
5.289460E+00	2.347370E+00	2.804090E+00
5.360920E+00	2.475200E+00	2.874230E+00
5.367690E+00	2.432470E+00	2.968300E+00
5.424770E+00	2.578630E+00	2.993290E+00
5.479050E+00	2.729720E+00	3.075900E+00
5.517620E+00	2.868810E+00	3.131590E+00
5.556950E+00	3.005080E+00	3.180330E+00
5.587010E+00	3.136620E+00	3.231670E+00
5.601230E+00	3.254510E+00	3.282160E+00
5.587570E+00	3.359440E+00	3.328100E+00
5.567480E+00	3.460370E+00	3.379870E+00
5.209050E+00	2.201380E+00	2.847990E+00
5.157530E+00	2.148420E+00	2.756750E+00
5.191060E+00	2.204240E+00	2.726670E+00
5.510800E+00	3.559760E+00	3.341110E+00
5.483370E+00	3.644640E+00	3.420350E+00
5.073280E+00	2.081930E+00	2.617860E+00
5.419290E+00	3.740580E+00	3.393860E+00
5.376260E+00	3.823260E+00	3.415380E+00
5.417960E+00	3.792610E+00	3.469260E+00
5.374990E+00	3.873490E+00	3.492590E+00
4.944960E+00	1.956370E+00	2.422860E+00
4.849680E+00	1.844390E+00	2.356640E+00
4.849130E+00	1.863600E+00	2.219950E+00
5.312010E+00	3.957890E+00	3.466050E+00
5.303220E+00	4.017900E+00	3.516380E+00
4.774810E+00	1.767850E+00	2.305750E+00
4.676480E+00	1.682780E+00	2.229510E+00
4.704820E+00	1.732960E+00	2.134110E+00
5.261750E+00	4.103630E+00	3.534460E+00
5.207760E+00	4.175170E+00	3.532510E+00
5.241320E+00	4.164480E+00	3.585760E+00
5.206420E+00	4.215880E+00	3.607190E+00
4.565740E+00	1.590190E+00	2.135130E+00
4.453340E+00	1.516500E+00	2.063080E+00
4.490130E+00	1.570930E+00	1.970820E+00
5.105930E+00	4.330220E+00	3.568000E+00
5.146160E+00	4.281100E+00	3.581730E+00
5.130430E+00	4.326540E+00	3.638940E+00
4.323980E+00	1.465620E+00	2.009640E+00
4.149720E+00	1.422680E+00	1.933500E+00
4.287290E+00	1.484910E+00	1.908410E+00
5.080690E+00	4.379420E+00	3.618460E+00
4.045420E+00	1.463470E+00	1.748720E+00
3.921930E+00	1.421740E+00	1.794320E+00
5.025780E+00	4.463160E+00	3.644760E+00
4.976970E+00	4.557660E+00	3.660600E+00
3.766660E+00	1.429140E+00	1.778460E+00
3.624750E+00	1.408920E+00	1.797890E+00
3.663930E+00	1.452250E+00	1.718150E+00
3.750040E+00	1.502850E+00	1.656540E+00
4.927830E+00	4.636560E+00	3.650200E+00
4.973980E+00	4.604410E+00	3.722700E+00
4.935380E+00	4.660980E+00	3.714640E+00
3.537440E+00	1.506030E+00	1.679390E+00
3.385190E+00	1.488470E+00	1.754010E+00
4.873090E+00	4.713900E+00	3.666640E+00
3.316640E+00	1.610400E+00	1.640590E+00
3.174940E+00	1.603750E+00	1.738880E+00
4.808460E+00	4.758740E+00	3.636900E+00
4.814060E+00	4.792090E+00	3.724380E+00
3.105790E+00	1.754490E+00	1.646040E+00
2.981210E+00	1.743930E+00	1.748270E+00
4.671100E+00	4.787500E+00	3.581830E+00
4.695650E+00	4.808570E+00	3.649550E+00
4.757190E+00	4.801170E+00	3.675500E+00
2.921920E+00	1.914120E+00	1.673150E+00
2.810570E+00	1.897260E+00	1.776750E+00
4.560130E+00	4.803920E+00	3.539280E+00
4.584260E+00	4.826610E+00	3.610490E+00
4.639520E+00	4.815340E+00	3.631670E+00
2.762380E+00	2.079320E+00	1.717920E+00
2.662830E+00	2.062640E+00	1.825550E+00
4.458550E+00	4.871620E+00	3.513000E+00
4.522550E+00	4.849160E+00	3.576180E+00
2.625480E+00	2.254780E+00	1.778410E+00
2.532560E+00	2.230570E+00	1.876940E+00
4.371300E+00	4.945380E+00	3.470310E+00
4.410940E+00	4.961260E+00	3.580510E+00
2.505920E+00	2.425920E+00	1.834270E+00
2.421980E+00	2.398880E+00	1.920570E+00
4.328090E+00	5.008680E+00	3.474430E+00
4.352980E+00	5.008860E+00	3.526390E+00
2.400150E+00	2.617230E+00	1.890010E+00
2.359790E+00	2.515420E+00	1.950520E+00
4.210220E+00	5.111460E+00	3.451410E+00
4.301760E+00	5.057980E+00	3.500180E+00
2.303170E+00	2.631430E+00	1.972670E+00
2.224700E+00	2.806580E+00	2.012520E+00
2.312480E+00	2.821090E+00	1.934020E+00
4.132840E+00	5.134880E+00	3.384540E+00
4.143060E+00	5.164170E+00	3.442930E+00
2.228490E+00	3.008150E+00	1.982230E+00
2.135910E+00	2.974310E+00	2.052620E+00
3.947170E+00	5.203860E+00	3.278990E+00
4.004960E+00	5.226310E+00	3.367840E+00
4.093650E+00	5.188240E+00	3.411700E+00
2.136810E+00	3.214870E+00	2.040280E+00
2.058470E+00	3.115220E+00	2.110660E+00
3.798080E+00	5.274740E+00	3.230790E+00
3.901980E+00	5.255150E+00	3.313750E+00
2.048290E+00	3.250490E+00	2.111430E+00
2.011390E+00	3.196980E+00	2.137200E+00
2.077560E+00	3.426030E+00	2.126410E+00
2.149790E+00	3.671900E+00	2.142990E+00
3.669850E+00	5.308540E+00	3.187580E+00
3.734230E+00	5.360530E+00	3.304520E+00
2.002880E+00	3.305080E+00	2.167040E+00
2.000500E+00	3.469490E+00	2.187030E+00
2.046950E+00	3.584640E+00	2.175080E+00
2.072860E+00	3.725230E+00	2.218690E+00
2.135270E+00	3.882920E+00	2.231240E+00
2.218540E+00	4.104200E+00	2.285290E+00
3.598350E+00	5.344200E+00	3.198800E+00
3.637620E+00	5.366820E+00	3.255840E+00
1.985540E+00	3.624790E+00	2.244420E+00
2.045020E+00	3.846780E+00	2.281860E+00
2.110530E+00	3.995320E+00	2.298570E+00
2.137350E+00	4.105720E+00	2.340640E+00
2.186230E+00	4.178180E+00	2.350530E+00
2.238510E+00	4.273410E+00	2.366960E+00
2.324670E+00	4.422180E+00	2.402650E+00
2.425780E+00	4.562850E+00	2.457150E+00
2.529280E+00	4.683780E+00	2.519690E+00
2.645310E+00	4.815480E+00	2.604040E+00
3.366070E+00	5.354930E+00	3.119190E+00
3.438750E+00	5.398950E+00	3.195380E+00
3.557660E+00	5.384680E+00	3.233290E+00
2.140830E+00	4.218780E+00	2.400740E+00
2.223300E+00	4.383520E+00	2.439370E+00
2.317640E+00	4.525650E+00	2.486160E+00
2.418610E+00	4.652150E+00	2.544100E+00
2.512450E+00	4.745050E+00	2.590940E+00
2.551400E+00	4.811770E+00	2.645130E+00
2.610750E+00	4.856990E+00	2.668640E+00
2.677230E+00	4.914440E+00	2.708190E+00
2.782590E+00	5.011430E+00	2.778410E+00
2.892420E+00	5.112530E+00	2.856480E+00
3.002740E+00	5.204550E+00	2.942520E+00
3.099890E+00	5.289710E+00	3.021230E+00
3.196600E+00	5.369350E+00	3.123120E+00
3.318250E+00	5.388120E+00	3.166420E+00
2.566060E+00	4.879790E+00	2.718330E+00
2.675180E+00	4.987140E+00	2.796520E+00
2.785940E+00	5.088490E+00	2.876120E+00
2.897360E+00	5.189120E+00	2.954350E+00
3.000750E+00	5.274540E+00	3.032130E+00
3.083080E+00	5.338880E+00	3.100560E+00
5.278440E+00	2.272980E+00	2.975680E+00
5.355350E+00	2.370900E+00	3.039400E+00
5.425190E+00	2.493250E+00	3.146750E+00
5.473600E+00	2.637870E+00	3.147280E+00
5.520280E+00	2.752190E+00	3.205730E+00
5.564580E+00	2.876350E+00	3.253080E+00
5.602610E+00	3.000010E+00	3.302200E+00
5.622790E+00	3.125440E+00	3.347290E+00
5.629320E+00	3.244720E+00	3.387710E+00
5.617350E+00	3.353290E+00	3.431470E+00
5.603980E+00	3.452220E+00	3.483380E+00
5.150200E+00	2.133680E+00	2.849770E+00
5.215740E+00	2.199630E+00	2.926160E+00
5.547210E+00	3.551680E+00	3.447170E+00
5.524560E+00	3.632500E+00	3.519780E+00
5.043760E+00	2.032670E+00	2.783990E+00
4.944970E+00	1.935270E+00	2.701870E+00
4.952660E+00	1.949710E+00	2.569560E+00
5.468050E+00	3.721070E+00	3.494640E+00
5.445480E+00	3.799840E+00	3.549000E+00
5.418380E+00	3.877730E+00	3.601230E+00
4.885990E+00	1.865820E+00	2.697440E+00
4.781320E+00	1.749400E+00	2.562250E+00
4.824860E+00	1.801130E+00	2.468030E+00
5.357930E+00	3.961080E+00	3.569840E+00
5.324640E+00	4.036600E+00	3.578930E+00
5.366240E+00	4.016210E+00	3.636390E+00
5.332380E+00	4.079220E+00	3.638600E+00
4.692020E+00	1.664690E+00	2.473360E+00
4.589200E+00	1.570720E+00	2.382480E+00
4.635650E+00	1.626550E+00	2.310170E+00
5.286300E+00	4.157230E+00	3.665970E+00
5.243040E+00	4.225070E+00	3.697870E+00
4.482820E+00	1.488300E+00	2.305880E+00
4.368790E+00	1.431410E+00	2.259320E+00
4.407630E+00	1.471760E+00	2.156520E+00
5.187550E+00	4.282300E+00	3.689130E+00
5.134010E+00	4.354940E+00	3.725230E+00
4.231160E+00	1.380820E+00	2.208220E+00
4.053240E+00	1.326600E+00	2.129390E+00
4.186120E+00	1.389060E+00	2.093980E+00
5.083210E+00	4.406420E+00	3.708190E+00
5.107310E+00	4.395510E+00	3.765010E+00
5.076470E+00	4.440030E+00	3.780940E+00
3.904000E+00	1.369470E+00	1.928200E+00
3.833450E+00	1.326640E+00	2.042420E+00
4.999760E+00	4.559830E+00	3.733370E+00
5.026330E+00	4.512630E+00	3.750450E+00
5.017320E+00	4.572050E+00	3.808850E+00
3.718830E+00	1.304200E+00	2.034320E+00
3.570390E+00	1.310090E+00	2.030200E+00
3.679840E+00	1.338120E+00	1.941730E+00
4.920510E+00	4.706230E+00	3.766230E+00
4.973630E+00	4.643740E+00	3.788510E+00
4.961110E+00	4.692040E+00	3.841400E+00
3.466600E+00	1.396110E+00	1.888680E+00
3.323010E+00	1.370290E+00	1.973920E+00
4.868280E+00	4.766390E+00	3.760350E+00
4.909130E+00	4.763780E+00	3.852800E+00
3.245500E+00	1.476060E+00	1.848030E+00
3.112440E+00	1.464220E+00	1.948930E+00
4.837250E+00	4.802710E+00	3.770060E+00
4.853520E+00	4.804110E+00	3.813830E+00
3.045660E+00	1.592480E+00	1.841090E+00
2.925690E+00	1.580000E+00	1.943690E+00
4.720480E+00	4.832020E+00	3.714950E+00
4.748660E+00	4.846930E+00	3.785100E+00
4.812290E+00	4.829020E+00	3.806130E+00
2.865180E+00	1.730880E+00	1.853270E+00
2.757320E+00	1.712660E+00	1.957560E+00
4.609330E+00	4.847230E+00	3.679980E+00
4.635910E+00	4.867370E+00	3.743720E+00
4.689650E+00	4.856000E+00	3.756800E+00
2.707240E+00	1.880260E+00	1.884550E+00
2.605180E+00	1.858870E+00	1.986930E+00
4.471350E+00	4.912870E+00	3.617560E+00
4.520080E+00	4.915410E+00	3.696740E+00
4.580600E+00	4.885500E+00	3.725210E+00
2.564920E+00	2.041500E+00	1.927490E+00
2.471150E+00	2.018650E+00	2.024150E+00
4.444060E+00	4.953800E+00	3.638320E+00
4.464880E+00	4.957120E+00	3.678950E+00
2.441010E+00	2.212520E+00	1.970210E+00
2.353830E+00	2.187310E+00	2.059710E+00
4.347180E+00	5.067810E+00	3.611520E+00
4.423040E+00	5.000000E+00	3.665700E+00
2.323640E+00	2.409060E+00	2.013040E+00
2.286690E+00	2.303120E+00	2.083820E+00
4.278070E+00	5.109130E+00	3.543830E+00
4.288180E+00	5.128390E+00	3.595420E+00
2.223810E+00	2.418240E+00	2.101150E+00
2.139970E+00	2.588550E+00	2.126190E+00
2.225070E+00	2.606850E+00	2.049810E+00
4.144620E+00	5.219790E+00	3.527770E+00
4.237730E+00	5.159490E+00	3.568190E+00
2.140980E+00	2.777000E+00	2.086050E+00
2.059420E+00	2.746680E+00	2.160520E+00
4.071910E+00	5.243110E+00	3.464260E+00
4.082190E+00	5.273080E+00	3.521600E+00
2.051370E+00	2.935440E+00	2.125650E+00
1.976930E+00	2.899900E+00	2.199000E+00
3.832000E+00	5.328040E+00	3.347140E+00
3.927070E+00	5.325940E+00	3.445580E+00
4.030670E+00	5.292750E+00	3.491710E+00
1.976660E+00	3.119920E+00	2.181080E+00
1.931220E+00	3.008860E+00	2.227310E+00
3.790730E+00	5.367180E+00	3.366590E+00
3.831140E+00	5.369170E+00	3.412040E+00
1.895140E+00	3.138240E+00	2.248190E+00
1.867030E+00	3.268860E+00	2.273820E+00
1.932670E+00	3.368960E+00	2.243870E+00
3.627880E+00	5.424960E+00	3.357600E+00
3.761050E+00	5.401370E+00	3.399430E+00
1.856860E+00	3.404330E+00	2.309310E+00
1.837190E+00	3.541140E+00	2.325180E+00
1.892100E+00	3.576710E+00	2.293870E+00
1.954050E+00	3.786960E+00	2.330210E+00
2.026790E+00	4.020580E+00	2.370310E+00
3.521590E+00	5.431850E+00	3.287280E+00
3.532680E+00	5.457660E+00	3.344700E+00
1.856620E+00	3.697560E+00	2.375800E+00
1.917180E+00	3.895980E+00	2.391040E+00
1.937280E+00	4.014010E+00	2.426100E+00
1.985470E+00	4.089560E+00	2.433020E+00
2.040530E+00	4.186220E+00	2.450260E+00
2.120710E+00	4.343000E+00	2.475880E+00
2.212170E+00	4.485240E+00	2.519950E+00
2.309540E+00	4.617830E+00	2.569790E+00
2.421010E+00	4.757170E+00	2.644350E+00
3.265950E+00	5.421850E+00	3.206890E+00
3.333390E+00	5.458450E+00	3.290500E+00
3.463120E+00	5.464470E+00	3.319140E+00
1.937410E+00	4.124900E+00	2.483210E+00
2.019700E+00	4.296720E+00	2.518670E+00
2.105210E+00	4.443220E+00	2.555700E+00
2.202890E+00	4.579010E+00	2.602120E+00
2.292700E+00	4.679660E+00	2.636870E+00
2.327660E+00	4.748890E+00	2.684350E+00
2.383540E+00	4.797550E+00	2.703920E+00
2.453950E+00	4.859520E+00	2.745670E+00
2.565560E+00	4.963700E+00	2.816640E+00
2.679190E+00	5.066720E+00	2.893590E+00
2.795590E+00	5.166140E+00	2.976730E+00
2.907470E+00	5.264310E+00	3.050720E+00
3.006720E+00	5.336250E+00	3.123690E+00
3.093610E+00	5.400810E+00	3.192530E+00
3.205100E+00	5.445880E+00	3.240160E+00
2.336950E+00	4.821230E+00	2.753890E+00
2.451180E+00	4.939020E+00	2.841830E+00
2.570370E+00	5.048980E+00	2.914260E+00
2.690890E+00	5.145870E+00	2.993670E+00
2.808840E+00	5.245680E+00	3.077890E+00
2.928480E+00	5.338270E+00	3.150850E+00
3.010280E+00	5.380760E+00	3.188290E+00
5.447040E+00	2.451750E+00	3.297040E+00
5.419850E+00	2.408360E+00	3.282540E+00
5.427830E+00	2.439820E+00	3.238070E+00
5.465580E+00	2.504700E+00	3.290930E+00
5.258400E+00	2.232010E+00	3.180960E+00
5.189380E+00	2.161770E+00	3.115230E+00
5.226280E+00	2.203650E+00	3.033060E+00
5.347290E+00	2.341340E+00	3.176370E+00
5.511890E+00	2.635610E+00	3.298420E+00
5.554770E+00	2.774600E+00	3.311740E+00
5.592050E+00	2.874340E+00	3.369240E+00
5.632640E+00	2.994400E+00	3.421020E+00
5.655710E+00	3.121150E+00	3.456720E+00
5.662530E+00	3.240010E+00	3.487840E+00
5.647220E+00	3.346490E+00	3.532580E+00
5.627690E+00	3.446930E+00	3.586250E+00
5.133400E+00	2.107000E+00	3.134770E+00
5.079880E+00	2.053140E+00	3.051790E+00
5.119600E+00	2.094050E+00	2.986890E+00
5.582490E+00	3.542520E+00	3.544280E+00
5.554120E+00	3.615530E+00	3.598230E+00
4.987610E+00	1.971890E+00	2.921090E+00
5.509170E+00	3.715610E+00	3.614090E+00
5.466610E+00	3.813540E+00	3.629580E+00
5.457680E+00	3.866660E+00	3.672230E+00
4.790960E+00	1.736430E+00	2.749430E+00
4.712740E+00	1.652750E+00	2.708820E+00
4.721540E+00	1.682080E+00	2.600310E+00
4.854900E+00	1.813980E+00	2.770560E+00
5.425270E+00	3.951260E+00	3.689460E+00
5.393570E+00	4.046240E+00	3.706610E+00
5.358120E+00	4.105380E+00	3.710520E+00
5.404170E+00	4.086880E+00	3.764500E+00
5.358070E+00	4.145240E+00	3.780820E+00
4.516510E+00	1.470900E+00	2.605060E+00
4.402730E+00	1.404590E+00	2.547920E+00
4.483600E+00	1.455540E+00	2.515040E+00
4.545750E+00	1.515630E+00	2.463500E+00
4.597040E+00	1.539010E+00	2.647130E+00
5.240730E+00	4.254500E+00	3.756540E+00
5.288600E+00	4.206410E+00	3.763630E+00
5.267780E+00	4.247190E+00	3.819660E+00
4.312010E+00	1.390790E+00	2.356630E+00
4.229970E+00	1.344790E+00	2.427270E+00
5.208820E+00	4.303640E+00	3.805840E+00
4.120370E+00	1.301520E+00	2.392400E+00
3.964910E+00	1.262790E+00	2.352290E+00
4.084360E+00	1.303080E+00	2.285380E+00
5.144320E+00	4.379920E+00	3.842960E+00
5.103530E+00	4.437890E+00	3.870910E+00
3.821650E+00	1.289890E+00	2.164070E+00
3.750320E+00	1.240690E+00	2.259300E+00
5.072160E+00	4.497860E+00	3.875060E+00
5.055970E+00	4.567050E+00	3.903610E+00
3.645120E+00	1.221310E+00	2.256680E+00
3.498890E+00	1.225700E+00	2.260780E+00
3.609010E+00	1.253180E+00	2.169160E+00
5.023870E+00	4.635790E+00	3.901320E+00
4.980980E+00	4.726270E+00	3.919070E+00
3.398860E+00	1.288210E+00	2.109940E+00
3.262310E+00	1.266400E+00	2.200220E+00
4.946680E+00	4.776520E+00	3.913860E+00
4.969000E+00	4.777260E+00	3.951610E+00
4.949480E+00	4.799410E+00	3.948120E+00
3.184800E+00	1.358530E+00	2.071750E+00
3.058480E+00	1.336790E+00	2.166590E+00
4.842500E+00	4.844530E+00	3.905970E+00
4.916720E+00	4.811090E+00	3.931830E+00
2.989720E+00	1.450410E+00	2.050070E+00
2.876690E+00	1.431950E+00	2.152540E+00
4.784460E+00	4.862190E+00	3.862180E+00
4.787130E+00	4.880360E+00	3.917320E+00
2.813260E+00	1.562180E+00	2.046870E+00
2.710210E+00	1.542380E+00	2.151880E+00
4.662160E+00	4.882270E+00	3.800870E+00
4.689690E+00	4.889130E+00	3.845370E+00
4.740200E+00	4.894930E+00	3.909130E+00
2.654340E+00	1.693180E+00	2.061930E+00
2.555770E+00	1.666250E+00	2.163500E+00
4.553250E+00	4.928930E+00	3.767970E+00
4.585230E+00	4.942110E+00	3.836950E+00
4.642610E+00	4.911780E+00	3.852620E+00
2.508350E+00	1.834040E+00	2.086900E+00
2.415590E+00	1.807420E+00	2.186500E+00
4.460890E+00	5.024660E+00	3.759660E+00
4.526380E+00	4.978140E+00	3.805430E+00
2.376900E+00	1.997640E+00	2.120410E+00
2.287510E+00	1.964890E+00	2.219270E+00
4.403630E+00	5.057780E+00	3.703860E+00
4.411850E+00	5.082370E+00	3.748830E+00
2.246690E+00	2.200320E+00	2.156710E+00
2.179550E+00	2.104450E+00	2.254760E+00
4.290330E+00	5.169540E+00	3.658180E+00
4.366430E+00	5.121330E+00	3.716500E+00
2.150820E+00	2.237770E+00	2.227620E+00
2.121820E+00	2.187600E+00	2.274040E+00
2.126620E+00	2.400330E+00	2.188080E+00
4.216090E+00	5.218830E+00	3.627310E+00
4.245880E+00	5.265820E+00	3.722100E+00
2.075660E+00	2.290830E+00	2.275520E+00
2.006790E+00	2.495260E+00	2.276420E+00
2.063440E+00	2.586030E+00	2.195440E+00
4.076350E+00	5.329250E+00	3.599340E+00
4.165330E+00	5.290210E+00	3.654360E+00
1.984000E+00	2.712800E+00	2.237450E+00
1.910890E+00	2.675670E+00	2.315400E+00
4.002640E+00	5.341200E+00	3.541460E+00
4.010690E+00	5.364900E+00	3.594040E+00
1.892440E+00	2.907660E+00	2.275360E+00
1.860480E+00	2.788150E+00	2.338940E+00
3.838590E+00	5.415030E+00	3.493080E+00
3.947710E+00	5.383780E+00	3.561820E+00
1.813890E+00	2.919830E+00	2.348510E+00
1.784660E+00	3.059410E+00	2.369870E+00
1.821580E+00	3.168650E+00	2.312960E+00
3.731670E+00	5.447380E+00	3.459940E+00
3.770320E+00	5.482960E+00	3.561630E+00
1.752580E+00	3.208060E+00	2.379460E+00
1.744710E+00	3.358270E+00	2.416520E+00
1.789530E+00	3.452790E+00	2.367120E+00
3.528440E+00	5.497120E+00	3.415510E+00
3.649090E+00	5.488300E+00	3.488840E+00
1.720390E+00	3.494530E+00	2.429040E+00
1.717360E+00	3.620760E+00	2.461890E+00
1.773190E+00	3.662280E+00	2.431980E+00
1.830190E+00	3.915450E+00	2.460100E+00
3.422860E+00	5.503750E+00	3.389670E+00
3.450200E+00	5.550040E+00	3.491980E+00
1.730920E+00	3.755560E+00	2.492660E+00
1.746200E+00	3.909810E+00	2.520060E+00
1.786000E+00	3.992270E+00	2.519910E+00
1.835880E+00	4.091060E+00	2.531400E+00
1.917860E+00	4.250570E+00	2.560060E+00
1.997390E+00	4.395710E+00	2.589310E+00
2.084060E+00	4.540840E+00	2.637730E+00
2.208880E+00	4.688730E+00	2.690610E+00
3.124420E+00	5.457360E+00	3.280100E+00
3.200180E+00	5.499250E+00	3.346730E+00
3.328680E+00	5.523720E+00	3.424040E+00
1.740760E+00	4.028880E+00	2.569940E+00
1.816520E+00	4.202930E+00	2.601890E+00
1.894960E+00	4.357030E+00	2.626960E+00
1.975060E+00	4.467080E+00	2.651110E+00
2.010460E+00	4.554340E+00	2.689210E+00
2.088220E+00	4.628820E+00	2.699140E+00
2.126400E+00	4.705300E+00	2.740970E+00
2.216920E+00	4.792280E+00	2.778810E+00
2.320000E+00	4.910660E+00	2.855560E+00
2.450720E+00	5.044960E+00	2.954440E+00
2.594210E+00	5.129220E+00	3.006980E+00
2.696740E+00	5.221200E+00	3.091570E+00
2.826980E+00	5.333750E+00	3.191510E+00
3.002650E+00	5.425010E+00	3.269010E+00
2.878250E+00	5.419540E+00	3.303910E+00
3.103740E+00	5.476880E+00	3.330200E+00
2.013500E+00	4.642710E+00	2.747560E+00
2.108220E+00	4.769800E+00	2.800510E+00
2.203270E+00	4.855380E+00	2.845130E+00
2.248550E+00	4.926980E+00	2.898860E+00
2.328970E+00	4.987750E+00	2.928310E+00
2.361500E+00	5.046290E+00	2.977570E+00
2.420100E+00	5.112330E+00	3.043930E+00
2.562990E+00	5.183810E+00	3.091380E+00
2.691770E+00	5.289050E+00	3.181900E+00
2.771480E+00	5.360820E+00	3.258550E+00
2.265110E+00	5.006010E+00	2.970290E+00
2.342690E+00	5.070560E+00	3.012840E+00
5.401540E+00	2.378830E+00	3.404630E+00
5.369670E+00	2.339190E+00	3.382500E+00
5.389880E+00	2.363080E+00	3.325170E+00
5.446460E+00	2.452740E+00	3.382980E+00
5.491220E+00	2.553510E+00	3.383520E+00
5.492760E+00	2.535950E+00	3.467730E+00
5.535850E+00	2.633550E+00	3.468820E+00
5.209270E+00	2.179440E+00	3.238250E+00
5.309960E+00	2.281530E+00	3.333680E+00
5.569050E+00	2.752760E+00	3.416580E+00
5.623080E+00	2.867940E+00	3.485040E+00
5.668290E+00	3.001360E+00	3.557770E+00
5.678140E+00	3.142110E+00	3.551440E+00
5.679610E+00	3.239830E+00	3.590560E+00
5.663240E+00	3.343520E+00	3.634160E+00
5.653570E+00	3.438960E+00	3.688540E+00
5.060160E+00	2.036930E+00	3.154330E+00
5.144630E+00	2.115920E+00	3.257910E+00
5.603450E+00	3.546460E+00	3.649000E+00
5.563010E+00	3.636130E+00	3.664330E+00
5.601160E+00	3.604290E+00	3.719580E+00
5.569330E+00	3.695720E+00	3.738350E+00
4.822610E+00	1.719450E+00	3.039290E+00
4.761250E+00	1.651030E+00	2.989710E+00
4.803980E+00	1.713500E+00	2.963650E+00
4.831690E+00	1.771650E+00	2.889920E+00
4.869990E+00	1.787830E+00	3.055880E+00
4.910810E+00	1.879130E+00	2.924310E+00
4.950790E+00	1.910270E+00	3.068040E+00
5.511600E+00	3.805210E+00	3.709980E+00
5.480760E+00	3.882740E+00	3.727800E+00
5.522340E+00	3.857830E+00	3.778850E+00
5.492020E+00	3.925800E+00	3.787420E+00
4.663680E+00	1.564980E+00	2.897050E+00
4.556950E+00	1.474450E+00	2.853800E+00
4.562670E+00	1.493050E+00	2.724060E+00
4.714890E+00	1.629400E+00	2.837650E+00
5.459630E+00	4.022180E+00	3.806730E+00
5.422370E+00	4.099710E+00	3.825950E+00
5.397980E+00	4.146890E+00	3.880710E+00
4.459360E+00	1.405540E+00	2.806380E+00
4.330050E+00	1.348870E+00	2.765560E+00
4.427700E+00	1.400770E+00	2.698410E+00
5.325420E+00	4.202690E+00	3.852230E+00
5.275000E+00	4.270490E+00	3.909780E+00
4.207920E+00	1.320510E+00	2.540280E+00
4.138960E+00	1.280970E+00	2.639030E+00
5.212410E+00	4.328000E+00	3.891120E+00
5.239200E+00	4.319720E+00	3.937950E+00
5.204790E+00	4.364930E+00	3.956740E+00
4.017710E+00	1.234090E+00	2.631380E+00
3.878320E+00	1.215100E+00	2.559420E+00
3.994690E+00	1.241390E+00	2.506290E+00
5.107020E+00	4.457590E+00	3.913390E+00
5.142540E+00	4.423200E+00	3.935270E+00
5.125230E+00	4.473860E+00	3.969020E+00
3.743150E+00	1.208340E+00	2.386560E+00
3.708640E+00	1.158130E+00	2.538380E+00
5.067270E+00	4.591370E+00	3.947580E+00
5.106720E+00	4.546800E+00	3.991820E+00
5.083180E+00	4.619030E+00	4.002350E+00
3.563340E+00	1.148720E+00	2.503700E+00
3.418530E+00	1.131840E+00	2.489800E+00
3.542270E+00	1.176370E+00	2.414070E+00
4.999030E+00	4.756570E+00	3.987230E+00
5.052520E+00	4.694500E+00	4.019570E+00
5.024100E+00	4.764980E+00	4.050830E+00
3.337390E+00	1.192480E+00	2.339340E+00
3.205710E+00	1.167620E+00	2.432230E+00
4.955500E+00	4.822520E+00	4.025270E+00
3.130670E+00	1.243130E+00	2.293310E+00
3.014600E+00	1.221960E+00	2.394220E+00
4.892760E+00	4.848640E+00	3.977530E+00
4.895580E+00	4.866050E+00	4.030120E+00
2.944310E+00	1.317170E+00	2.266810E+00
2.838830E+00	1.294880E+00	2.373720E+00
4.786660E+00	4.908860E+00	4.000130E+00
4.853870E+00	4.883480E+00	4.015510E+00
2.773170E+00	1.409710E+00	2.257270E+00
2.674630E+00	1.389470E+00	2.366790E+00
4.673150E+00	4.943130E+00	3.960430E+00
4.727490E+00	4.931320E+00	3.992050E+00
2.611690E+00	1.519350E+00	2.256250E+00
2.517190E+00	1.495430E+00	2.366090E+00
4.623350E+00	4.951850E+00	3.915980E+00
4.629030E+00	4.976050E+00	3.970050E+00
2.462750E+00	1.641490E+00	2.267660E+00
2.369200E+00	1.614800E+00	2.379980E+00
4.499210E+00	5.029560E+00	3.840880E+00
4.534720E+00	5.036880E+00	3.917800E+00
4.595730E+00	4.993210E+00	3.950190E+00
2.323810E+00	1.778250E+00	2.289810E+00
2.232660E+00	1.751530E+00	2.404950E+00
4.406060E+00	5.128960E+00	3.802950E+00
4.467980E+00	5.086320E+00	3.869630E+00
2.200170E+00	1.932790E+00	2.321880E+00
2.106230E+00	1.902410E+00	2.426570E+00
4.328760E+00	5.212610E+00	3.767290E+00
4.371250E+00	5.213000E+00	3.845760E+00
2.078480E+00	2.115670E+00	2.347370E+00
2.006030E+00	2.043580E+00	2.458650E+00
4.286440E+00	5.276050E+00	3.784930E+00
4.319400E+00	5.293780E+00	3.856800E+00
1.983590E+00	2.161640E+00	2.420270E+00
1.951260E+00	2.123650E+00	2.471380E+00
1.975020E+00	2.316200E+00	2.370030E+00
4.129010E+00	5.344320E+00	3.684780E+00
4.174680E+00	5.363090E+00	3.765660E+00
4.250180E+00	5.329610E+00	3.809600E+00
1.917510E+00	2.226910E+00	2.463380E+00
1.855420E+00	2.427580E+00	2.445760E+00
1.914830E+00	2.513840E+00	2.363030E+00
4.002240E+00	5.405130E+00	3.657770E+00
4.090590E+00	5.393870E+00	3.718340E+00
1.824910E+00	2.684180E+00	2.397140E+00
1.794260E+00	2.561370E+00	2.469850E+00
3.884640E+00	5.450570E+00	3.616430E+00
3.942880E+00	5.474060E+00	3.724680E+00
1.745260E+00	2.700090E+00	2.481460E+00
1.704480E+00	2.841560E+00	2.491150E+00
1.743010E+00	2.954110E+00	2.422330E+00
3.822620E+00	5.489820E+00	3.626970E+00
3.856230E+00	5.497120E+00	3.674960E+00
1.667130E+00	2.990250E+00	2.499550E+00
1.616570E+00	3.178160E+00	2.515530E+00
1.686740E+00	3.258550E+00	2.452410E+00
3.561070E+00	5.541550E+00	3.532620E+00
3.671410E+00	5.531130E+00	3.600000E+00
3.778990E+00	5.521390E+00	3.653990E+00
1.636120E+00	3.334310E+00	2.518540E+00
1.600070E+00	3.281310E+00	2.539900E+00
1.649460E+00	3.551930E+00	2.496890E+00
3.505900E+00	5.571540E+00	3.565050E+00
3.564400E+00	5.587410E+00	3.646360E+00
1.592670E+00	3.405660E+00	2.556080E+00
1.577500E+00	3.558920E+00	2.556840E+00
1.615280E+00	3.659780E+00	2.560630E+00
1.659040E+00	3.820300E+00	2.561320E+00
3.215960E+00	5.553390E+00	3.457800E+00
3.334010E+00	5.572020E+00	3.532150E+00
3.444220E+00	5.591370E+00	3.596460E+00
1.566850E+00	3.708280E+00	2.610540E+00
1.594050E+00	3.881300E+00	2.620360E+00
1.590470E+00	3.965710E+00	2.646510E+00
1.647570E+00	3.993450E+00	2.618680E+00
1.715650E+00	4.150220E+00	2.643270E+00
1.791730E+00	4.312920E+00	2.665530E+00
1.885610E+00	4.484360E+00	2.708720E+00
2.970450E+00	5.461950E+00	3.349950E+00
3.077140E+00	5.504930E+00	3.399990E+00
3.136580E+00	5.564120E+00	3.490690E+00
3.209940E+00	5.599160E+00	3.556680E+00
1.606910E+00	4.080650E+00	2.678500E+00
1.690770E+00	4.262420E+00	2.706620E+00
1.766960E+00	4.387660E+00	2.721780E+00
1.794690E+00	4.471430E+00	2.756800E+00
1.842300E+00	4.530780E+00	2.762520E+00
1.896970E+00	4.604510E+00	2.779540E+00
1.983400E+00	4.732100E+00	2.828310E+00
2.119400E+00	4.879050E+00	2.896710E+00
2.475560E+00	5.216100E+00	3.164610E+00
2.602040E+00	5.275680E+00	3.194920E+00
2.683520E+00	5.344890E+00	3.261400E+00
2.772410E+00	5.410800E+00	3.345000E+00
2.923770E+00	5.490110E+00	3.410930E+00
3.047200E+00	5.551150E+00	3.499920E+00
3.123900E+00	5.583630E+00	3.535790E+00
1.792980E+00	4.554760E+00	2.806350E+00
1.869420E+00	4.663360E+00	2.834130E+00
1.904750E+00	4.743690E+00	2.874560E+00
1.990030E+00	4.815850E+00	2.895120E+00
2.032140E+00	4.895080E+00	2.948640E+00
2.135030E+00	5.015580E+00	3.029900E+00
2.322690E+00	5.112420E+00	3.077050E+00
2.366990E+00	5.207970E+00	3.180240E+00
2.452220E+00	5.298310E+00	3.274480E+00
2.586590E+00	5.331210E+00	3.276580E+00
2.676110E+00	5.376990E+00	3.319900E+00
1.914590E+00	4.828490E+00	2.942380E+00
2.004080E+00	4.933390E+00	3.000050E+00
2.029370E+00	4.993380E+00	3.050470E+00
2.078400E+00	5.041720E+00	3.082350E+00
2.125000E+00	5.112910E+00	3.150930E+00
2.250300E+00	5.157910E+00	3.162070E+00
2.334240E+00	5.245690E+00	3.237780E+00
2.016860E+00	5.037600E+00	3.112710E+00
5.366830E+00	2.345170E+00	3.467730E+00
5.420960E+00	2.407910E+00	3.468210E+00
5.462720E+00	2.474020E+00	3.530770E+00
5.513010E+00	2.567270E+00	3.564060E+00
5.554610E+00	2.650350E+00	3.586150E+00
5.639270E+00	2.834540E+00	3.652820E+00
5.619440E+00	2.790540E+00	3.633520E+00
5.640430E+00	2.866950E+00	3.594900E+00
5.663910E+00	2.935180E+00	3.622060E+00
5.660020E+00	2.887320E+00	3.668980E+00
5.682020E+00	2.980790E+00	3.670670E+00
5.205090E+00	2.188640E+00	3.400240E+00
5.293560E+00	2.276540E+00	3.487400E+00
5.595790E+00	2.750860E+00	3.548200E+00
5.694120E+00	3.119850E+00	3.672890E+00
5.691790E+00	3.251090E+00	3.678350E+00
5.689090E+00	3.333790E+00	3.730390E+00
5.685000E+00	3.426090E+00	3.789450E+00
4.800230E+00	1.649150E+00	3.277250E+00
4.743770E+00	1.592400E+00	3.233380E+00
4.787960E+00	1.650280E+00	3.200850E+00
4.833780E+00	1.728610E+00	3.150380E+00
4.847090E+00	1.715410E+00	3.301380E+00
4.938260E+00	1.875820E+00	3.210470E+00
4.925580E+00	1.837770E+00	3.340170E+00
5.016320E+00	1.978280E+00	3.238050E+00
5.012050E+00	1.964330E+00	3.369580E+00
5.099650E+00	2.071220E+00	3.353400E+00
5.650260E+00	3.526760E+00	3.749660E+00
5.627640E+00	3.613040E+00	3.800730E+00
5.610000E+00	3.699850E+00	3.848140E+00
4.651740E+00	1.518130E+00	3.182120E+00
4.562470E+00	1.457360E+00	3.117590E+00
4.608740E+00	1.488280E+00	3.072600E+00
4.691120E+00	1.564240E+00	3.060080E+00
5.568040E+00	3.788780E+00	3.810000E+00
5.550340E+00	3.876590E+00	3.860590E+00
5.514590E+00	3.953580E+00	3.859980E+00
5.550940E+00	3.931350E+00	3.915320E+00
5.522250E+00	4.002930E+00	3.928250E+00
4.505280E+00	1.429340E+00	2.953290E+00
4.452020E+00	1.390440E+00	3.097830E+00
5.462670E+00	4.084000E+00	3.901560E+00
5.440110E+00	4.141130E+00	3.972170E+00
4.333510E+00	1.337490E+00	3.054540E+00
4.232140E+00	1.304120E+00	2.971180E+00
4.340920E+00	1.345830E+00	2.932300E+00
5.362930E+00	4.201500E+00	3.946670E+00
5.332390E+00	4.253190E+00	4.016670E+00
4.153030E+00	1.274940E+00	2.788330E+00
4.070640E+00	1.231960E+00	2.929690E+00
5.268420E+00	4.312930E+00	3.995290E+00
5.246670E+00	4.357600E+00	4.042640E+00
3.922290E+00	1.203530E+00	2.715460E+00
5.193720E+00	4.426630E+00	4.052860E+00
5.149840E+00	4.491140E+00	4.040950E+00
5.178730E+00	4.482070E+00	4.091290E+00
5.163020E+00	4.526690E+00	4.094080E+00
3.738050E+00	1.140460E+00	2.685050E+00
3.626180E+00	1.103280E+00	2.737000E+00
3.585430E+00	1.130600E+00	2.594150E+00
5.099720E+00	4.646110E+00	4.060240E+00
5.142770E+00	4.601700E+00	4.106830E+00
5.115750E+00	4.674310E+00	4.120140E+00
3.490450E+00	1.068790E+00	2.782380E+00
3.328170E+00	1.058920E+00	2.731380E+00
3.451030E+00	1.093390E+00	2.643640E+00
5.021110E+00	4.809430E+00	4.104860E+00
5.083930E+00	4.750520E+00	4.140190E+00
5.056720E+00	4.829500E+00	4.192420E+00
3.270310E+00	1.109360E+00	2.578820E+00
3.140600E+00	1.077270E+00	2.673010E+00
4.987740E+00	4.839590E+00	4.097610E+00
5.006290E+00	4.849090E+00	4.149040E+00
3.080990E+00	1.140730E+00	2.529630E+00
2.965000E+00	1.124450E+00	2.640740E+00
4.884080E+00	4.898210E+00	4.116520E+00
4.959970E+00	4.868330E+00	4.133380E+00
2.903710E+00	1.198800E+00	2.500730E+00
2.795790E+00	1.183570E+00	2.618450E+00
4.827260E+00	4.917910E+00	4.076920E+00
4.831660E+00	4.934610E+00	4.132700E+00
2.736810E+00	1.274990E+00	2.485980E+00
2.632430E+00	1.260700E+00	2.602530E+00
4.706140E+00	4.953010E+00	4.022280E+00
4.735710E+00	4.955500E+00	4.064350E+00
4.786920E+00	4.953800E+00	4.124570E+00
2.575380E+00	1.366630E+00	2.478090E+00
2.476930E+00	1.355350E+00	2.596410E+00
4.629470E+00	5.019640E+00	4.049370E+00
4.689600E+00	4.981450E+00	4.067880E+00
2.424210E+00	1.476610E+00	2.482780E+00
2.333730E+00	1.460670E+00	2.593880E+00
4.578960E+00	5.043530E+00	4.002500E+00
4.586290E+00	5.066700E+00	4.057310E+00
2.275650E+00	1.587960E+00	2.505780E+00
2.254490E+00	1.531070E+00	2.592620E+00
4.419810E+00	5.176180E+00	3.898180E+00
4.478570E+00	5.147440E+00	3.976910E+00
4.545590E+00	5.103360E+00	4.039700E+00
2.200600E+00	1.591260E+00	2.588380E+00
2.138660E+00	1.723200E+00	2.527270E+00
4.375800E+00	5.258510E+00	3.904890E+00
4.416640E+00	5.249040E+00	3.972290E+00
2.017980E+00	1.887630E+00	2.539260E+00
4.349260E+00	5.304420E+00	3.911270E+00
4.372070E+00	5.307510E+00	3.952880E+00
1.905260E+00	2.076540E+00	2.547640E+00
4.213760E+00	5.379510E+00	3.837840E+00
4.255900E+00	5.392510E+00	3.912950E+00
4.331310E+00	5.347420E+00	3.941930E+00
1.789000E+00	2.219420E+00	2.613430E+00
1.842430E+00	2.278500E+00	2.524070E+00
4.031360E+00	5.448400E+00	3.759690E+00
4.098460E+00	5.459140E+00	3.837930E+00
4.178310E+00	5.430310E+00	3.874930E+00
1.756940E+00	2.466410E+00	2.547040E+00
1.704570E+00	2.355850E+00	2.652540E+00
3.993640E+00	5.476790E+00	3.782030E+00
4.023170E+00	5.482630E+00	3.820430E+00
1.681700E+00	2.508820E+00	2.619970E+00
1.659820E+00	2.443110E+00	2.668760E+00
1.663710E+00	2.731890E+00	2.567000E+00
3.845410E+00	5.541830E+00	3.750530E+00
3.955970E+00	5.511570E+00	3.809070E+00
1.629540E+00	2.563850E+00	2.659050E+00
1.597870E+00	2.722070E+00	2.639510E+00
1.602160E+00	2.826550E+00	2.606040E+00
1.592330E+00	2.983640E+00	2.575970E+00
3.701110E+00	5.570220E+00	3.711870E+00
3.763160E+00	5.598380E+00	3.830970E+00
1.549850E+00	2.854390E+00	2.647860E+00
1.499150E+00	3.072290E+00	2.649460E+00
1.549860E+00	3.229930E+00	2.574680E+00
3.618950E+00	5.599960E+00	3.722620E+00
3.655490E+00	5.609810E+00	3.781790E+00
1.481640E+00	3.255270E+00	2.637000E+00
1.441990E+00	3.190700E+00	2.669580E+00
1.507370E+00	3.467630E+00	2.613510E+00
3.333120E+00	5.614340E+00	3.641150E+00
3.454570E+00	5.629790E+00	3.705430E+00
3.565840E+00	5.629100E+00	3.759020E+00
1.426100E+00	3.345050E+00	2.696750E+00
1.430810E+00	3.533380E+00	2.671660E+00
1.424620E+00	3.629590E+00	2.700380E+00
1.481680E+00	3.666210E+00	2.667810E+00
1.526980E+00	3.891380E+00	2.674200E+00
3.216940E+00	5.639750E+00	3.663580E+00
3.326900E+00	5.661600E+00	3.775350E+00
1.426760E+00	3.776970E+00	2.728160E+00
1.466080E+00	3.945960E+00	2.736070E+00
1.466240E+00	4.027780E+00	2.762630E+00
1.519880E+00	4.053400E+00	2.730130E+00
1.590050E+00	4.212630E+00	2.751760E+00
1.684550E+00	4.397730E+00	2.778100E+00
2.806490E+00	5.477930E+00	3.439760E+00
2.919860E+00	5.563280E+00	3.544280E+00
3.097840E+00	5.603000E+00	3.596520E+00
3.132160E+00	5.645050E+00	3.687360E+00
3.198420E+00	5.670570E+00	3.745490E+00
1.484830E+00	4.137260E+00	2.796880E+00
1.560600E+00	4.316660E+00	2.816120E+00
1.620750E+00	4.430930E+00	2.839710E+00
1.626140E+00	4.486560E+00	2.868540E+00
1.691140E+00	4.519230E+00	2.847450E+00
1.777290E+00	4.673340E+00	2.891120E+00
2.552180E+00	5.359530E+00	3.338370E+00
2.660760E+00	5.419610E+00	3.389990E+00
2.759200E+00	5.505250E+00	3.506670E+00
2.815190E+00	5.562950E+00	3.588920E+00
2.891860E+00	5.619450E+00	3.680430E+00
3.025100E+00	5.630520E+00	3.685700E+00
3.120460E+00	5.666240E+00	3.756280E+00
1.647220E+00	4.562660E+00	2.895940E+00
1.680560E+00	4.657610E+00	2.935250E+00
1.732830E+00	4.716660E+00	2.947420E+00
1.796850E+00	4.792680E+00	2.972840E+00
1.906860E+00	4.929410E+00	3.048010E+00
2.201420E+00	5.181710E+00	3.208850E+00
2.259280E+00	5.233550E+00	3.254030E+00
2.346380E+00	5.316650E+00	3.330800E+00
2.509190E+00	5.393310E+00	3.403710E+00
2.632270E+00	5.479080E+00	3.495240E+00
2.720610E+00	5.540710E+00	3.583370E+00
2.787340E+00	5.587490E+00	3.658800E+00
1.687040E+00	4.738330E+00	2.994510E+00
1.778260E+00	4.850170E+00	3.039610E+00
1.816420E+00	4.921520E+00	3.090710E+00
1.872610E+00	4.969190E+00	3.108690E+00
1.929210E+00	5.021190E+00	3.138840E+00
2.019150E+00	5.116560E+00	3.214000E+00
2.166890E+00	5.215050E+00	3.267710E+00
2.253060E+00	5.273900E+00	3.311500E+00
1.835980E+00	4.989440E+00	3.159050E+00
1.919020E+00	5.063810E+00	3.195890E+00
5.410580E+00	2.400190E+00	3.550040E+00
5.481520E+00	2.517060E+00	3.629950E+00
5.430460E+00	2.444400E+00	3.640340E+00
5.528820E+00	2.594150E+00	3.686960E+00
5.586890E+00	2.708390E+00	3.653270E+00
5.585130E+00	2.673160E+00	3.737160E+00
5.636400E+00	2.783380E+00	3.720720E+00
5.690120E+00	2.907190E+00	3.761790E+00
5.706510E+00	3.020530E+00	3.746200E+00
5.715040E+00	2.986790E+00	3.820420E+00
5.721470E+00	3.096850E+00	3.820080E+00
5.160520E+00	2.160010E+00	3.605530E+00
5.129420E+00	2.119170E+00	3.575800E+00
5.151560E+00	2.140800E+00	3.511280E+00
5.227440E+00	2.225140E+00	3.584470E+00
5.338790E+00	2.343090E+00	3.633430E+00
5.717010E+00	3.222120E+00	3.767340E+00
5.710840E+00	3.322510E+00	3.830810E+00
5.703590E+00	3.407310E+00	3.874450E+00
4.717340E+00	1.568670E+00	3.433850E+00
4.665730E+00	1.523500E+00	3.392570E+00
4.699600E+00	1.546760E+00	3.320360E+00
4.793710E+00	1.648500E+00	3.392420E+00
4.893720E+00	1.784450E+00	3.454180E+00
4.990360E+00	1.923780E+00	3.524150E+00
5.081030E+00	2.054980E+00	3.519760E+00
5.683790E+00	3.520410E+00	3.873780E+00
5.647520E+00	3.627120E+00	3.882970E+00
5.644190E+00	3.686350E+00	3.922890E+00
4.578330E+00	1.467480E+00	3.309230E+00
5.620440E+00	3.784250E+00	3.928540E+00
5.588190E+00	3.879060E+00	3.940980E+00
5.581080E+00	3.934770E+00	3.984180E+00
5.566460E+00	4.001160E+00	4.033210E+00
4.438290E+00	1.387050E+00	3.256530E+00
4.360870E+00	1.351890E+00	3.237600E+00
4.369330E+00	1.355050E+00	3.153620E+00
5.510270E+00	4.075240E+00	3.997540E+00
5.478560E+00	4.133650E+00	4.066450E+00
4.246490E+00	1.314960E+00	3.167150E+00
5.404760E+00	4.193130E+00	4.039730E+00
5.372830E+00	4.238070E+00	4.092250E+00
4.070980E+00	1.232380E+00	3.102380E+00
3.952360E+00	1.191180E+00	3.062190E+00
3.991950E+00	1.202140E+00	2.987320E+00
5.316120E+00	4.309810E+00	4.109200E+00
5.258580E+00	4.372180E+00	4.101070E+00
5.290810E+00	4.363460E+00	4.146920E+00
5.260760E+00	4.406370E+00	4.152830E+00
3.846480E+00	1.166560E+00	2.886870E+00
3.811480E+00	1.138800E+00	3.078890E+00
5.225790E+00	4.486910E+00	4.169980E+00
5.192460E+00	4.552370E+00	4.156690E+00
5.225740E+00	4.547890E+00	4.203720E+00
5.210360E+00	4.591600E+00	4.206640E+00
3.671690E+00	1.077250E+00	3.046820E+00
3.581510E+00	1.063850E+00	3.006620E+00
3.635950E+00	1.085000E+00	2.912140E+00
5.136140E+00	4.707210E+00	4.176210E+00
5.180730E+00	4.665630E+00	4.220060E+00
5.146650E+00	4.740630E+00	4.230070E+00
3.424200E+00	1.028490E+00	2.940020E+00
5.088650E+00	4.836360E+00	4.236090E+00
5.108360E+00	4.805640E+00	4.239780E+00
5.096060E+00	4.839370E+00	4.264690E+00
3.201780E+00	1.033850E+00	2.828890E+00
4.994860E+00	4.887350E+00	4.238170E+00
5.066790E+00	4.856430E+00	4.259740E+00
3.020800E+00	1.059770E+00	2.780160E+00
4.934360E+00	4.904840E+00	4.191830E+00
4.938550E+00	4.920730E+00	4.247380E+00
2.848640E+00	1.103760E+00	2.752590E+00
4.834110E+00	4.961310E+00	4.214870E+00
4.898050E+00	4.934160E+00	4.231940E+00
2.684050E+00	1.170320E+00	2.734210E+00
4.724460E+00	5.006120E+00	4.174440E+00
4.778200E+00	4.990040E+00	4.206000E+00
2.525350E+00	1.250200E+00	2.721930E+00
4.673900E+00	5.018920E+00	4.129160E+00
4.681850E+00	5.039070E+00	4.183970E+00
2.369720E+00	1.348660E+00	2.714610E+00
4.589000E+00	5.105320E+00	4.142660E+00
4.647720E+00	5.057980E+00	4.165650E+00
2.213950E+00	1.491810E+00	2.692460E+00
4.502790E+00	5.169260E+00	4.067300E+00
4.533910E+00	5.156320E+00	4.121210E+00
2.071250E+00	1.602440E+00	2.727360E+00
2.129770E+00	1.627310E+00	2.632340E+00
4.456110E+00	5.239880E+00	4.055770E+00
2.040960E+00	1.736160E+00	2.632910E+00
1.977470E+00	1.718970E+00	2.729270E+00
4.380640E+00	5.356970E+00	4.045050E+00
1.934670E+00	1.865500E+00	2.653790E+00
1.869450E+00	1.788030E+00	2.798950E+00
4.310490E+00	5.400090E+00	3.989190E+00
4.317520E+00	5.423110E+00	4.037670E+00
1.823120E+00	2.006320E+00	2.685160E+00
1.754660E+00	1.970000E+00	2.803280E+00
4.141880E+00	5.478960E+00	3.914380E+00
4.186270E+00	5.496130E+00	3.992210E+00
4.269470E+00	5.450490E+00	4.017660E+00
1.724380E+00	2.167440E+00	2.719310E+00
1.664670E+00	2.131830E+00	2.819920E+00
4.010570E+00	5.527000E+00	3.899140E+00
4.099400E+00	5.522220E+00	3.955080E+00
1.635300E+00	2.358740E+00	2.737830E+00
1.614440E+00	2.244440E+00	2.829430E+00
3.888810E+00	5.571210E+00	3.870240E+00
3.943700E+00	5.591120E+00	3.982350E+00
1.565230E+00	2.369160E+00	2.830720E+00
1.493150E+00	2.539240E+00	2.846150E+00
1.547810E+00	2.625090E+00	2.728280E+00
3.821820E+00	5.602410E+00	3.891380E+00
3.855900E+00	5.609300E+00	3.942650E+00
1.465950E+00	2.723130E+00	2.789570E+00
1.414960E+00	2.689890E+00	2.865880E+00
1.472880E+00	2.878280E+00	2.719230E+00
3.632290E+00	5.649500E+00	3.895710E+00
3.775680E+00	5.627510E+00	3.931960E+00
1.398470E+00	2.873960E+00	2.798450E+00
1.339970E+00	2.839420E+00	2.881110E+00
1.393540E+00	3.106650E+00	2.734270E+00
3.474770E+00	5.666110E+00	3.827930E+00
3.505650E+00	5.691060E+00	3.923790E+00
1.326590E+00	2.996450E+00	2.830730E+00
1.290000E+00	2.937620E+00	2.885030E+00
1.289870E+00	3.163140E+00	2.806400E+00
1.332610E+00	3.319760E+00	2.768620E+00
1.355690E+00	3.556760E+00	2.732630E+00
3.394400E+00	5.679490E+00	3.850610E+00
3.429620E+00	5.692220E+00	3.902850E+00
1.259060E+00	3.051690E+00	2.882020E+00
1.222430E+00	3.201770E+00	2.858900E+00
1.260880E+00	3.300730E+00	2.826880E+00
1.267620E+00	3.461220E+00	2.806510E+00
1.285940E+00	3.613300E+00	2.806820E+00
1.338850E+00	3.757260E+00	2.794940E+00
1.401290E+00	3.962860E+00	2.795020E+00
3.195210E+00	5.704120E+00	3.866440E+00
3.344520E+00	5.697180E+00	3.896450E+00
1.193100E+00	3.375130E+00	2.890940E+00
1.210110E+00	3.577620E+00	2.858180E+00
1.258900E+00	3.730760E+00	2.855750E+00
1.304200E+00	3.892700E+00	2.852720E+00
1.344620E+00	4.016960E+00	2.859540E+00
1.344670E+00	4.085120E+00	2.886390E+00
1.399670E+00	4.109490E+00	2.853860E+00
1.463260E+00	4.259160E+00	2.867180E+00
1.549040E+00	4.434530E+00	2.889140E+00
2.972630E+00	5.651840E+00	3.739370E+00
3.050740E+00	5.673680E+00	3.805060E+00
3.090290E+00	5.705070E+00	3.887980E+00
1.359760E+00	4.185010E+00	2.917390E+00
1.429680E+00	4.353180E+00	2.931250E+00
1.492070E+00	4.472280E+00	2.953730E+00
1.494540E+00	4.528680E+00	2.983150E+00
1.574780E+00	4.588990E+00	2.957630E+00
2.387720E+00	5.416520E+00	3.464730E+00
2.527710E+00	5.465420E+00	3.513520E+00
2.615280E+00	5.529730E+00	3.591800E+00
2.705750E+00	5.583540E+00	3.678170E+00
2.798730E+00	5.641040E+00	3.790810E+00
2.936780E+00	5.674770E+00	3.816020E+00
3.024430E+00	5.702850E+00	3.890560E+00
1.500400E+00	4.593320E+00	3.016180E+00
1.515330E+00	4.661040E+00	3.054710E+00
1.581930E+00	4.696750E+00	3.033010E+00
1.690940E+00	4.850740E+00	3.103840E+00
2.065280E+00	5.235390E+00	3.347250E+00
2.238940E+00	5.319490E+00	3.385330E+00
2.277410E+00	5.398190E+00	3.482250E+00
2.334210E+00	5.457150E+00	3.552560E+00
2.479650E+00	5.511040E+00	3.601900E+00
2.602600E+00	5.580960E+00	3.694390E+00
2.686190E+00	5.623960E+00	3.769680E+00
1.547270E+00	4.737500E+00	3.096610E+00
1.592880E+00	4.835910E+00	3.153400E+00
1.654600E+00	4.896150E+00	3.174560E+00
1.735170E+00	4.970770E+00	3.208260E+00
1.891060E+00	5.105440E+00	3.272910E+00
1.954350E+00	5.207900E+00	3.375930E+00
2.014350E+00	5.281750E+00	3.436270E+00
2.162050E+00	5.359670E+00	3.469340E+00
2.250890E+00	5.418830E+00	3.527390E+00
1.609460E+00	4.918160E+00	3.233970E+00
1.743550E+00	5.056910E+00	3.313560E+00
1.864810E+00	5.173520E+00	3.380570E+00
1.934170E+00	5.235630E+00	3.421570E+00
5.469820E+00	2.501730E+00	3.708140E+00
5.550530E+00	2.603980E+00	3.794100E+00
5.491970E+00	2.525250E+00	3.795640E+00
5.601010E+00	2.677630E+00	3.828280E+00
5.658920E+00	2.785870E+00	3.850660E+00
5.700870E+00	2.893220E+00	3.881320E+00
5.723910E+00	2.995250E+00	3.910240E+00
5.739380E+00	3.098930E+00	3.949090E+00
4.842420E+00	1.711480E+00	3.665740E+00
4.814830E+00	1.673540E+00	3.623600E+00
4.853320E+00	1.718400E+00	3.566030E+00
4.933950E+00	1.831910E+00	3.587020E+00
4.894450E+00	1.781830E+00	3.676760E+00
4.977870E+00	1.901160E+00	3.616110E+00
4.955370E+00	1.875310E+00	3.690600E+00
5.006230E+00	1.956150E+00	3.668870E+00
5.113380E+00	2.109650E+00	3.655580E+00
5.173720E+00	2.186550E+00	3.684530E+00
5.239380E+00	2.256980E+00	3.737280E+00
5.317400E+00	2.339010E+00	3.792760E+00
5.410130E+00	2.429030E+00	3.770870E+00
5.731320E+00	3.214270E+00	3.888430E+00
5.730570E+00	3.329160E+00	3.940490E+00
5.718570E+00	3.431060E+00	3.937210E+00
5.740620E+00	3.395680E+00	3.995650E+00
5.735560E+00	3.493160E+00	4.000940E+00
4.651700E+00	1.524060E+00	3.510900E+00
4.761720E+00	1.618340E+00	3.564140E+00
5.053350E+00	2.021860E+00	3.623070E+00
5.687640E+00	3.613830E+00	3.966430E+00
5.667740E+00	3.703160E+00	3.981450E+00
5.697820E+00	3.666440E+00	4.036260E+00
5.682530E+00	3.756150E+00	4.048360E+00
4.537750E+00	1.458010E+00	3.495310E+00
4.463360E+00	1.415140E+00	3.476750E+00
4.479940E+00	1.415480E+00	3.383760E+00
5.633810E+00	3.856720E+00	4.013440E+00
5.616330E+00	3.924060E+00	4.073030E+00
5.595210E+00	3.989970E+00	4.128520E+00
4.368880E+00	1.365490E+00	3.400110E+00
5.543660E+00	4.065110E+00	4.093790E+00
5.512950E+00	4.122120E+00	4.160220E+00
4.219350E+00	1.309120E+00	3.367030E+00
4.128610E+00	1.266910E+00	3.349600E+00
4.136340E+00	1.266240E+00	3.247390E+00
5.436660E+00	4.191660E+00	4.138320E+00
5.383870E+00	4.250220E+00	4.150500E+00
5.425750E+00	4.230970E+00	4.202060E+00
5.382470E+00	4.286270E+00	4.203730E+00
4.002880E+00	1.205920E+00	3.272020E+00
[truncated: 21,888 more rows]
