# Supplementary material for: A New MRI-Based Model of Heart Function with Coupled Hemodynamics and Application to Normal and Diseased Canine Left Ventricles
Source: Front Bioeng Biotechnol. 2015 Sep 23;3:140. doi: 10.3389/fbioe.2015.00140 (PMC4585083; doi:10.3389/fbioe.2015.00140)
Supplement: Supplementary file 8 [file Data_Sheet_8.ZIP › Case4_HF_LBBB_Diastole/nodes/case4_diastole_time_0.0600.csv]

4.552130E+00	3.760680E+00	1.839840E+00
4.473710E+00	3.740950E+00	1.731940E+00
4.511000E+00	3.811250E+00	1.832150E+00
4.500160E+00	3.877290E+00	1.893430E+00
4.577650E+00	3.830790E+00	1.956900E+00
4.527580E+00	3.927700E+00	2.009290E+00
4.431770E+00	3.864260E+00	1.804440E+00
4.334200E+00	3.842550E+00	1.697630E+00
4.428300E+00	3.967480E+00	1.938510E+00
4.401830E+00	4.074660E+00	2.029930E+00
4.488860E+00	4.021490E+00	2.083960E+00
4.446060E+00	4.090620E+00	2.105110E+00
4.329960E+00	3.943590E+00	1.803250E+00
4.269580E+00	3.917030E+00	1.701680E+00
4.296790E+00	4.073490E+00	1.921660E+00
4.348570E+00	4.116560E+00	2.020190E+00
4.380740E+00	4.140020E+00	2.097280E+00
4.229660E+00	3.995460E+00	1.760210E+00
4.198420E+00	4.081570E+00	1.829910E+00
4.217050E+00	4.120170E+00	1.881840E+00
4.222830E+00	4.157550E+00	1.932890E+00
4.304010E+00	4.149080E+00	2.012690E+00
4.163050E+00	4.128330E+00	1.854550E+00
4.837290E+00	3.386070E+00	1.856050E+00
4.768880E+00	3.350420E+00	1.731810E+00
4.788030E+00	3.446380E+00	1.846910E+00
4.777150E+00	3.558140E+00	1.932990E+00
4.859420E+00	3.452680E+00	1.946660E+00
4.775360E+00	3.689230E+00	2.087170E+00
4.877910E+00	3.574760E+00	2.093910E+00
4.774730E+00	3.805930E+00	2.215520E+00
4.881840E+00	3.724310E+00	2.284520E+00
4.824180E+00	3.840700E+00	2.342440E+00
4.685870E+00	3.500580E+00	1.755940E+00
4.628270E+00	3.399190E+00	1.588620E+00
4.632370E+00	3.680260E+00	1.878070E+00
4.684300E+00	3.806470E+00	2.092600E+00
4.710960E+00	3.866120E+00	2.202630E+00
4.747220E+00	3.902850E+00	2.318060E+00
4.533880E+00	3.399890E+00	1.483920E+00
4.431990E+00	3.367150E+00	1.367900E+00
4.458210E+00	3.464840E+00	1.470350E+00
4.515120E+00	3.554300E+00	1.591570E+00
4.616230E+00	3.945400E+00	2.192420E+00
4.605920E+00	4.055250E+00	2.333730E+00
4.701510E+00	3.995920E+00	2.403350E+00
4.649210E+00	4.080300E+00	2.444700E+00
4.372490E+00	3.522500E+00	1.439870E+00
4.312370E+00	3.441560E+00	1.324870E+00
4.319180E+00	3.699450E+00	1.545050E+00
4.494340E+00	4.106150E+00	2.214340E+00
4.566860E+00	4.135380E+00	2.395580E+00
4.233130E+00	3.560530E+00	1.350520E+00
4.121780E+00	3.754360E+00	1.463320E+00
4.201620E+00	3.885280E+00	1.615900E+00
4.386310E+00	4.202640E+00	2.207100E+00
4.464600E+00	4.222340E+00	2.354900E+00
4.080720E+00	3.897690E+00	1.572640E+00
4.027100E+00	3.848420E+00	1.502350E+00
4.096980E+00	4.043800E+00	1.737170E+00
4.266680E+00	4.218180E+00	2.073710E+00
4.314610E+00	4.324830E+00	2.274420E+00
4.367980E+00	4.363470E+00	2.392500E+00
4.434730E+00	4.320640E+00	2.436280E+00
4.395390E+00	4.397060E+00	2.479090E+00
3.981180E+00	3.946250E+00	1.562680E+00
3.929600E+00	4.090610E+00	1.689290E+00
4.013230E+00	4.138000E+00	1.781670E+00
4.099890E+00	4.192850E+00	1.896460E+00
4.147070E+00	4.318640E+00	2.079750E+00
4.171770E+00	4.413780E+00	2.197860E+00
4.247440E+00	4.427810E+00	2.298910E+00
4.319990E+00	4.409080E+00	2.384160E+00
3.951090E+00	4.198460E+00	1.802250E+00
3.869950E+00	4.166900E+00	1.744530E+00
3.981150E+00	4.309600E+00	1.936930E+00
4.036930E+00	4.424380E+00	2.098640E+00
4.109840E+00	4.461910E+00	2.194590E+00
4.165250E+00	4.494650E+00	2.288850E+00
3.857180E+00	4.243020E+00	1.813140E+00
3.869730E+00	4.337580E+00	1.912360E+00
3.932350E+00	4.397290E+00	1.992540E+00
3.935540E+00	4.453260E+00	2.047090E+00
3.962090E+00	4.501100E+00	2.117640E+00
4.058030E+00	4.507340E+00	2.205430E+00
3.856770E+00	4.421940E+00	1.996560E+00
3.901730E+00	4.481910E+00	2.062940E+00
5.116810E+00	3.494760E+00	2.408120E+00
5.080350E+00	3.443950E+00	2.305470E+00
5.068380E+00	3.521340E+00	2.345170E+00
5.069780E+00	3.583810E+00	2.415670E+00
5.001410E+00	3.243870E+00	1.983010E+00
4.959940E+00	3.156660E+00	1.866300E+00
4.913540E+00	3.318190E+00	1.905230E+00
4.936860E+00	3.453000E+00	2.067320E+00
5.020410E+00	3.358310E+00	2.129850E+00
4.994690E+00	3.566080E+00	2.271980E+00
4.960540E+00	3.683050E+00	2.354480E+00
5.009340E+00	3.678230E+00	2.431370E+00
4.950940E+00	3.750860E+00	2.423850E+00
4.906150E+00	3.088590E+00	1.745300E+00
4.816820E+00	3.048620E+00	1.596170E+00
4.839600E+00	3.194560E+00	1.719190E+00
4.813170E+00	3.907220E+00	2.431560E+00
4.890470E+00	3.847190E+00	2.458250E+00
4.849000E+00	3.920910E+00	2.507500E+00
4.690240E+00	3.021520E+00	1.414290E+00
4.575070E+00	2.963580E+00	1.276290E+00
4.596070E+00	3.090020E+00	1.355780E+00
4.644450E+00	3.219380E+00	1.473630E+00
4.765080E+00	3.946220E+00	2.420200E+00
4.795490E+00	3.971890E+00	2.509660E+00
4.475390E+00	3.172800E+00	1.294850E+00
4.383850E+00	3.069010E+00	1.162110E+00
4.635850E+00	4.142370E+00	2.522300E+00
4.735710E+00	4.068440E+00	2.567410E+00
4.687220E+00	4.152000E+00	2.628870E+00
4.260890E+00	3.077620E+00	1.090060E+00
4.139700E+00	3.039280E+00	1.040100E+00
4.170320E+00	3.163360E+00	1.101190E+00
4.236800E+00	3.309130E+00	1.179360E+00
4.553170E+00	4.209500E+00	2.483800E+00
4.617530E+00	4.209470E+00	2.600930E+00
4.065520E+00	3.225750E+00	1.100850E+00
3.999880E+00	3.138290E+00	1.047570E+00
3.988640E+00	3.415130E+00	1.162190E+00
4.063320E+00	3.583220E+00	1.299650E+00
4.497540E+00	4.261930E+00	2.456520E+00
4.531860E+00	4.285820E+00	2.554040E+00
3.908360E+00	3.266650E+00	1.069320E+00
3.797540E+00	3.483570E+00	1.177710E+00
3.908930E+00	3.603410E+00	1.244290E+00
3.936350E+00	3.786220E+00	1.404150E+00
4.431050E+00	4.406900E+00	2.549090E+00
4.466020E+00	4.372670E+00	2.561310E+00
4.447590E+00	4.412380E+00	2.590790E+00
3.793840E+00	3.678380E+00	1.287500E+00
3.704300E+00	3.611080E+00	1.237340E+00
3.770980E+00	3.835220E+00	1.416830E+00
3.847120E+00	3.963200E+00	1.532760E+00
4.254870E+00	4.477450E+00	2.379910E+00
4.331020E+00	4.461750E+00	2.479720E+00
4.407610E+00	4.435950E+00	2.564620E+00
3.667400E+00	3.728560E+00	1.313390E+00
3.661780E+00	3.873960E+00	1.425130E+00
3.731510E+00	3.961350E+00	1.511610E+00
3.770550E+00	4.120890E+00	1.683970E+00
4.209990E+00	4.519450E+00	2.377060E+00
4.244760E+00	4.541610E+00	2.464300E+00
3.635580E+00	3.999580E+00	1.531490E+00
3.645880E+00	4.129130E+00	1.667290E+00
3.692980E+00	4.202020E+00	1.739900E+00
3.755280E+00	4.298440E+00	1.846090E+00
3.980330E+00	4.571360E+00	2.218730E+00
4.084120E+00	4.570340E+00	2.326080E+00
4.168380E+00	4.553810E+00	2.385620E+00
3.624020E+00	4.245000E+00	1.777340E+00
3.681230E+00	4.363080E+00	1.896890E+00
3.690770E+00	4.429700E+00	1.968340E+00
3.759860E+00	4.429480E+00	1.983750E+00
3.862420E+00	4.523160E+00	2.107020E+00
3.909620E+00	4.611630E+00	2.234080E+00
3.991020E+00	4.657100E+00	2.365960E+00
3.726560E+00	4.513720E+00	2.062540E+00
3.818500E+00	4.608350E+00	2.195820E+00
3.885840E+00	4.663110E+00	2.303260E+00
5.193860E+00	3.377630E+00	2.461840E+00
5.188030E+00	3.310500E+00	2.401020E+00
5.149070E+00	3.398990E+00	2.392450E+00
5.178200E+00	3.455560E+00	2.494490E+00
5.147330E+00	2.968110E+00	2.076640E+00
5.104800E+00	2.896040E+00	1.955520E+00
5.106240E+00	3.006040E+00	2.009920E+00
5.072690E+00	3.163060E+00	2.068040E+00
5.155040E+00	3.059320E+00	2.166090E+00
5.121850E+00	3.316690E+00	2.270780E+00
5.169240E+00	3.198460E+00	2.284760E+00
5.076550E+00	3.673900E+00	2.534630E+00
5.138250E+00	3.573140E+00	2.522570E+00
5.082510E+00	3.731240E+00	2.616500E+00
5.150200E+00	3.673630E+00	2.673860E+00
5.099370E+00	3.779270E+00	2.704960E+00
5.028540E+00	2.828410E+00	1.803520E+00
4.954860E+00	2.738940E+00	1.672060E+00
4.949030E+00	2.840120E+00	1.692270E+00
4.989530E+00	2.978560E+00	1.802050E+00
5.006860E+00	3.800760E+00	2.579580E+00
4.983200E+00	3.906430E+00	2.697340E+00
5.063220E+00	3.865990E+00	2.761360E+00
5.013080E+00	3.938900E+00	2.790850E+00
4.840200E+00	2.668400E+00	1.485640E+00
4.724920E+00	2.580470E+00	1.346470E+00
4.753140E+00	2.695430E+00	1.382010E+00
4.805680E+00	2.838130E+00	1.488840E+00
4.890080E+00	3.938510E+00	2.607810E+00
4.942160E+00	3.980990E+00	2.744540E+00
4.638630E+00	2.747150E+00	1.276710E+00
4.544900E+00	2.640720E+00	1.173300E+00
4.815100E+00	4.007360E+00	2.602260E+00
4.846560E+00	4.045980E+00	2.705000E+00
4.413270E+00	2.626880E+00	1.067650E+00
4.283210E+00	2.573920E+00	1.001760E+00
4.317170E+00	2.697010E+00	1.017030E+00
4.384790E+00	2.835680E+00	1.084780E+00
4.683600E+00	4.207150E+00	2.702190E+00
4.762980E+00	4.147230E+00	2.730480E+00
4.731470E+00	4.210960E+00	2.771560E+00
4.182090E+00	2.805950E+00	9.944500E-01
4.027850E+00	2.714350E+00	9.519540E-01
4.610490E+00	4.273880E+00	2.678390E+00
4.685690E+00	4.265660E+00	2.773490E+00
3.926530E+00	3.023390E+00	9.873310E-01
3.789630E+00	2.865940E+00	9.778280E-01
4.538050E+00	4.340780E+00	2.649540E+00
4.601760E+00	4.343660E+00	2.754060E+00
3.707520E+00	3.087810E+00	1.030290E+00
3.579570E+00	3.027470E+00	1.024710E+00
3.736020E+00	3.276360E+00	1.084660E+00
4.479640E+00	4.427100E+00	2.681070E+00
3.566090E+00	3.251990E+00	1.088300E+00
3.431750E+00	3.194720E+00	1.118910E+00
3.592610E+00	3.529150E+00	1.199780E+00
4.351980E+00	4.507780E+00	2.602440E+00
4.413520E+00	4.517480E+00	2.715800E+00
3.435140E+00	3.386550E+00	1.169270E+00
3.352410E+00	3.312840E+00	1.165040E+00
3.413620E+00	3.597260E+00	1.266640E+00
3.526470E+00	3.809230E+00	1.391370E+00
4.247760E+00	4.602750E+00	2.584740E+00
4.330450E+00	4.586530E+00	2.696260E+00
3.317870E+00	3.443720E+00	1.235800E+00
3.304690E+00	3.616740E+00	1.309400E+00
3.377210E+00	3.735580E+00	1.364140E+00
3.390540E+00	3.886880E+00	1.467620E+00
3.513260E+00	4.054930E+00	1.603550E+00
4.132630E+00	4.632960E+00	2.486170E+00
4.189040E+00	4.653940E+00	2.591790E+00
4.234640E+00	4.676160E+00	2.694510E+00
3.282860E+00	3.751550E+00	1.412090E+00
3.299220E+00	3.906210E+00	1.511860E+00
3.379650E+00	4.002460E+00	1.566570E+00
3.419930E+00	4.111720E+00	1.669720E+00
3.507260E+00	4.226870E+00	1.778530E+00
3.602060E+00	4.391520E+00	1.934260E+00
4.044200E+00	4.688710E+00	2.474490E+00
4.063190E+00	4.726020E+00	2.566340E+00
4.144240E+00	4.698500E+00	2.619760E+00
3.299360E+00	4.041490E+00	1.631940E+00
3.399960E+00	4.216080E+00	1.777570E+00
3.482710E+00	4.323240E+00	1.868730E+00
3.516340E+00	4.409000E+00	1.958340E+00
3.569330E+00	4.459530E+00	2.008230E+00
3.628580E+00	4.528010E+00	2.070070E+00
3.720150E+00	4.621780E+00	2.177160E+00
3.806410E+00	4.683250E+00	2.296000E+00
3.888650E+00	4.733830E+00	2.415620E+00
3.985030E+00	4.733190E+00	2.479810E+00
3.524710E+00	4.505660E+00	2.056300E+00
3.616870E+00	4.627570E+00	2.173630E+00
3.715290E+00	4.704830E+00	2.280300E+00
3.788650E+00	4.742750E+00	2.370860E+00
5.241090E+00	2.873800E+00	2.276790E+00
5.208200E+00	2.776790E+00	2.155160E+00
5.190230E+00	2.922710E+00	2.163650E+00
5.214940E+00	3.091340E+00	2.326150E+00
5.256470E+00	2.978940E+00	2.369360E+00
5.220030E+00	3.220980E+00	2.415710E+00
5.261480E+00	3.144670E+00	2.479150E+00
5.242670E+00	3.344490E+00	2.554230E+00
5.211380E+00	3.535650E+00	2.641450E+00
5.275490E+00	3.461120E+00	2.707240E+00
5.216270E+00	3.621780E+00	2.728710E+00
5.277460E+00	3.576310E+00	2.797880E+00
5.221070E+00	3.679580E+00	2.804940E+00
5.169890E+00	2.679070E+00	2.019470E+00
5.103940E+00	2.594950E+00	1.898860E+00
5.107210E+00	2.736300E+00	1.909350E+00
5.119160E+00	3.823770E+00	2.789410E+00
5.176920E+00	3.773880E+00	2.835900E+00
5.132270E+00	3.860200E+00	2.873660E+00
5.028660E+00	2.510320E+00	1.777640E+00
4.936050E+00	2.427070E+00	1.646920E+00
4.945220E+00	2.571620E+00	1.642000E+00
4.994060E+00	3.997680E+00	2.851380E+00
5.080430E+00	3.937770E+00	2.907280E+00
5.037480E+00	4.012030E+00	2.943610E+00
4.830990E+00	2.347100E+00	1.508970E+00
4.696160E+00	2.296600E+00	1.377830E+00
4.783560E+00	2.424660E+00	1.426210E+00
4.924960E+00	4.046810E+00	2.811020E+00
4.968020E+00	4.074600E+00	2.915770E+00
4.539510E+00	2.461230E+00	1.177170E+00
4.491950E+00	2.297250E+00	1.176560E+00
4.867260E+00	4.126450E+00	2.841760E+00
4.860100E+00	4.181280E+00	2.899640E+00
4.916980E+00	4.160250E+00	2.945040E+00
4.869300E+00	4.217790E+00	2.945780E+00
4.372180E+00	2.247010E+00	1.112720E+00
4.230550E+00	2.306190E+00	1.032890E+00
4.341430E+00	2.376610E+00	1.052530E+00
4.786080E+00	4.230870E+00	2.864010E+00
4.768370E+00	4.329880E+00	2.936720E+00
4.843510E+00	4.287110E+00	2.975370E+00
4.818230E+00	4.343940E+00	2.993230E+00
4.130270E+00	2.473590E+00	9.739170E-01
4.009340E+00	2.321070E+00	9.780010E-01
4.689450E+00	4.330320E+00	2.855650E+00
4.695320E+00	4.396790E+00	2.934510E+00
4.774780E+00	4.392280E+00	3.000890E+00
3.886890E+00	2.597670E+00	9.363940E-01
3.728940E+00	2.523420E+00	9.761240E-01
4.594660E+00	4.424980E+00	2.858590E+00
4.647240E+00	4.443080E+00	2.939990E+00
4.690740E+00	4.470310E+00	3.015110E+00
3.636150E+00	2.781580E+00	9.861110E-01
3.493030E+00	2.715940E+00	1.021520E+00
4.486570E+00	4.499080E+00	2.805420E+00
4.539050E+00	4.501660E+00	2.896160E+00
4.602810E+00	4.487250E+00	2.954800E+00
3.439920E+00	2.978370E+00	1.068560E+00
3.302230E+00	2.925080E+00	1.121640E+00
4.404720E+00	4.570900E+00	2.794020E+00
4.469300E+00	4.559700E+00	2.885220E+00
3.278920E+00	3.221720E+00	1.183300E+00
3.167680E+00	3.095840E+00	1.217730E+00
4.323460E+00	4.644040E+00	2.788010E+00
4.390310E+00	4.627440E+00	2.881250E+00
3.152270E+00	3.275490E+00	1.257760E+00
3.108670E+00	3.200860E+00	1.277330E+00
3.188100E+00	3.520620E+00	1.335310E+00
4.272110E+00	4.695180E+00	2.786530E+00
4.307610E+00	4.709290E+00	2.882160E+00
3.082910E+00	3.338580E+00	1.321760E+00
3.077520E+00	3.519580E+00	1.395910E+00
3.111480E+00	3.635230E+00	1.420530E+00
3.170180E+00	3.820710E+00	1.511680E+00
4.103010E+00	4.743150E+00	2.648340E+00
4.148100E+00	4.761100E+00	2.733050E+00
4.227290E+00	4.740390E+00	2.797700E+00
3.050710E+00	3.661790E+00	1.477110E+00
3.062330E+00	3.828430E+00	1.572590E+00
3.108990E+00	3.916290E+00	1.602590E+00
3.172320E+00	4.021020E+00	1.657170E+00
3.284180E+00	4.191530E+00	1.788790E+00
3.400570E+00	4.366310E+00	1.917430E+00
3.937540E+00	4.768390E+00	2.497190E+00
3.970440E+00	4.794170E+00	2.579410E+00
4.058480E+00	4.787560E+00	2.671460E+00
3.050910E+00	3.966910E+00	1.670460E+00
3.156950E+00	4.156420E+00	1.793360E+00
3.260820E+00	4.315870E+00	1.903540E+00
3.340060E+00	4.422640E+00	1.992160E+00
3.352970E+00	4.483700E+00	2.050000E+00
3.419480E+00	4.498680E+00	2.051100E+00
3.496200E+00	4.621900E+00	2.161110E+00
3.609340E+00	4.729950E+00	2.295700E+00
3.721330E+00	4.765760E+00	2.366010E+00
3.790310E+00	4.803640E+00	2.464350E+00
3.892630E+00	4.795590E+00	2.519130E+00
3.380240E+00	4.561990E+00	2.113130E+00
3.425710E+00	4.656770E+00	2.193580E+00
3.500900E+00	4.706160E+00	2.248780E+00
3.530100E+00	4.756680E+00	2.314420E+00
3.582360E+00	4.800960E+00	2.386170E+00
3.679070E+00	4.805050E+00	2.406260E+00
3.444100E+00	4.735270E+00	2.279500E+00
3.510020E+00	4.785100E+00	2.348380E+00
5.343560E+00	2.977330E+00	2.614160E+00
5.329330E+00	2.905370E+00	2.553060E+00
5.310170E+00	3.014250E+00	2.533260E+00
5.310830E+00	3.198770E+00	2.628900E+00
5.352420E+00	3.073510E+00	2.677320E+00
5.320070E+00	3.351800E+00	2.725770E+00
5.375360E+00	3.227620E+00	2.765180E+00
5.327500E+00	3.471490E+00	2.803520E+00
5.390830E+00	3.376900E+00	2.867180E+00
5.328510E+00	3.536790E+00	2.851770E+00
5.360970E+00	3.496460E+00	2.882160E+00
5.342320E+00	3.580490E+00	2.930430E+00
5.255220E+00	2.671380E+00	2.280410E+00
5.211820E+00	2.557320E+00	2.166290E+00
5.203730E+00	2.648910E+00	2.120460E+00
5.275140E+00	2.817200E+00	2.374690E+00
5.232040E+00	3.723850E+00	2.878380E+00
5.276280E+00	3.670250E+00	2.908110E+00
5.254090E+00	3.749770E+00	2.957510E+00
5.159400E+00	2.457960E+00	2.050750E+00
5.079930E+00	2.371790E+00	1.935760E+00
5.095790E+00	2.478050E+00	1.912080E+00
5.145860E+00	3.895240E+00	2.949680E+00
5.209070E+00	3.845910E+00	2.994950E+00
5.156540E+00	3.928060E+00	3.020030E+00
4.986190E+00	2.276730E+00	1.809870E+00
4.891500E+00	2.185450E+00	1.700830E+00
4.911760E+00	2.302050E+00	1.656860E+00
5.036830E+00	4.059180E+00	3.000680E+00
5.109240E+00	4.003510E+00	3.050410E+00
5.069700E+00	4.083710E+00	3.085010E+00
4.772190E+00	2.087620E+00	1.599870E+00
4.643570E+00	2.070430E+00	1.456570E+00
4.743990E+00	2.172160E+00	1.497300E+00
4.997200E+00	4.133800E+00	3.024730E+00
4.998020E+00	4.180980E+00	3.077900E+00
5.049320E+00	4.146780E+00	3.128970E+00
5.010900E+00	4.210910E+00	3.132710E+00
4.527730E+00	2.162890E+00	1.273060E+00
4.472690E+00	2.003520E+00	1.331310E+00
4.937340E+00	4.236550E+00	3.045680E+00
4.943550E+00	4.305460E+00	3.104810E+00
4.992940E+00	4.274640E+00	3.161290E+00
4.961660E+00	4.343390E+00	3.162350E+00
4.284010E+00	2.149130E+00	1.122780E+00
4.877210E+00	4.360110E+00	3.073180E+00
4.862620E+00	4.455070E+00	3.141230E+00
4.940610E+00	4.409110E+00	3.194570E+00
4.907380E+00	4.473150E+00	3.209250E+00
4.060800E+00	2.131680E+00	1.067390E+00
3.902090E+00	2.159530E+00	1.031110E+00
3.947490E+00	2.218710E+00	1.001730E+00
4.789790E+00	4.449810E+00	3.070370E+00
4.791720E+00	4.510580E+00	3.134480E+00
4.849810E+00	4.519290E+00	3.197680E+00
3.813900E+00	2.304370E+00	9.968970E-01
3.693960E+00	2.200030E+00	1.059530E+00
4.735940E+00	4.506200E+00	3.086890E+00
4.735290E+00	4.546450E+00	3.138880E+00
4.771260E+00	4.579350E+00	3.215210E+00
3.572360E+00	2.461200E+00	1.009690E+00
3.423840E+00	2.417620E+00	1.084300E+00
4.532760E+00	4.554680E+00	2.970980E+00
4.603650E+00	4.545950E+00	3.048100E+00
4.674450E+00	4.550070E+00	3.113580E+00
4.704900E+00	4.583820E+00	3.182180E+00
3.349160E+00	2.665340E+00	1.086670E+00
3.216250E+00	2.624240E+00	1.158590E+00
4.454240E+00	4.619360E+00	2.970130E+00
4.516090E+00	4.623480E+00	3.086390E+00
3.179420E+00	2.871170E+00	1.185260E+00
3.068700E+00	2.831630E+00	1.256970E+00
4.381780E+00	4.678910E+00	2.960710E+00
4.424350E+00	4.680970E+00	3.046030E+00
3.056370E+00	3.104580E+00	1.297360E+00
3.000170E+00	2.968730E+00	1.316560E+00
4.341690E+00	4.720540E+00	2.960110E+00
4.365920E+00	4.722490E+00	3.011760E+00
2.953320E+00	3.119640E+00	1.389000E+00
2.883470E+00	3.312090E+00	1.469310E+00
2.988270E+00	3.412400E+00	1.431170E+00
4.185680E+00	4.780930E+00	2.817080E+00
4.222060E+00	4.794570E+00	2.898600E+00
4.309610E+00	4.763500E+00	2.980220E+00
2.899180E+00	3.489380E+00	1.515890E+00
2.855010E+00	3.423550E+00	1.535400E+00
2.946280E+00	3.720850E+00	1.589080E+00
3.984210E+00	4.852640E+00	2.707700E+00
4.077410E+00	4.836380E+00	2.793060E+00
4.150850E+00	4.812660E+00	2.840120E+00
2.839020E+00	3.560800E+00	1.576510E+00
2.846000E+00	3.723100E+00	1.653260E+00
2.882840E+00	3.821240E+00	1.673860E+00
2.925230E+00	3.947390E+00	1.721870E+00
3.034330E+00	4.119290E+00	1.808920E+00
3.135940E+00	4.284690E+00	1.905810E+00
3.260890E+00	4.447360E+00	2.034930E+00
3.857530E+00	4.864380E+00	2.638380E+00
3.934280E+00	4.888990E+00	2.744050E+00
3.993850E+00	4.917490E+00	2.849910E+00
2.827270E+00	3.854390E+00	1.728590E+00
2.852850E+00	4.003490E+00	1.800550E+00
2.935940E+00	4.096720E+00	1.832410E+00
3.010150E+00	4.234680E+00	1.914450E+00
3.105600E+00	4.381750E+00	2.000590E+00
3.190050E+00	4.503090E+00	2.099440E+00
3.311100E+00	4.620400E+00	2.182460E+00
3.670320E+00	4.874620E+00	2.526250E+00
3.759560E+00	4.909670E+00	2.643130E+00
3.796920E+00	4.944710E+00	2.741260E+00
3.891090E+00	4.925570E+00	2.786750E+00
2.874480E+00	4.163590E+00	1.918890E+00
2.980520E+00	4.334590E+00	2.003920E+00
3.080430E+00	4.467740E+00	2.093870E+00
3.180730E+00	4.594130E+00	2.179590E+00
3.255440E+00	4.677050E+00	2.249370E+00
3.272360E+00	4.729720E+00	2.306020E+00
3.347830E+00	4.736250E+00	2.300430E+00
3.482770E+00	4.825290E+00	2.406120E+00
3.539020E+00	4.899490E+00	2.533450E+00
3.598940E+00	4.947240E+00	2.633700E+00
3.700170E+00	4.944860E+00	2.667610E+00
3.317230E+00	4.804460E+00	2.390330E+00
3.429690E+00	4.895800E+00	2.500700E+00
3.500120E+00	4.942260E+00	2.586340E+00
5.469120E+00	3.209620E+00	2.923080E+00
5.456190E+00	3.156380E+00	2.897160E+00
5.434650E+00	3.242230E+00	2.875730E+00
5.443960E+00	3.321980E+00	2.919700E+00
5.475500E+00	3.269120E+00	2.954060E+00
5.463060E+00	3.377760E+00	2.993760E+00
5.318490E+00	2.629110E+00	2.526990E+00
5.278680E+00	2.540260E+00	2.434070E+00
5.284810E+00	2.655000E+00	2.405550E+00
5.325620E+00	2.802840E+00	2.531520E+00
5.342920E+00	2.726170E+00	2.595250E+00
5.368370E+00	2.911100E+00	2.677300E+00
5.411690E+00	3.092120E+00	2.810220E+00
5.409190E+00	3.489510E+00	2.968000E+00
5.399190E+00	3.578400E+00	3.036500E+00
5.238660E+00	2.449440E+00	2.329170E+00
5.181140E+00	2.355350E+00	2.218680E+00
5.201830E+00	2.453520E+00	2.192510E+00
5.338470E+00	3.686070E+00	3.056950E+00
5.284020E+00	3.779460E+00	3.054250E+00
5.316440E+00	3.767480E+00	3.110260E+00
5.282860E+00	3.831790E+00	3.137880E+00
5.110310E+00	2.269970E+00	2.124200E+00
5.032310E+00	2.178280E+00	2.033060E+00
5.057050E+00	2.273510E+00	1.977950E+00
5.169860E+00	3.958580E+00	3.093720E+00
5.213470E+00	3.912030E+00	3.113380E+00
5.190470E+00	3.982160E+00	3.180540E+00
4.922940E+00	2.058690E+00	1.927550E+00
4.840190E+00	2.004600E+00	1.809130E+00
4.887930E+00	2.091190E+00	1.788390E+00
5.092350E+00	4.103510E+00	3.151710E+00
5.130190E+00	4.059530E+00	3.167360E+00
5.117660E+00	4.125880E+00	3.232830E+00
4.699010E+00	1.967110E+00	1.631360E+00
5.030000E+00	4.234880E+00	3.190700E+00
5.063270E+00	4.194400E+00	3.214360E+00
5.053650E+00	4.257970E+00	3.270700E+00
4.497120E+00	1.907010E+00	1.439800E+00
4.359610E+00	1.853550E+00	1.388510E+00
4.397610E+00	1.928770E+00	1.339970E+00
4.984230E+00	4.370410E+00	3.221120E+00
5.012040E+00	4.328520E+00	3.245340E+00
5.002610E+00	4.391270E+00	3.301080E+00
4.251740E+00	1.981330E+00	1.222920E+00
4.143880E+00	1.884960E+00	1.269340E+00
4.902830E+00	4.516350E+00	3.264280E+00
4.953440E+00	4.457720E+00	3.280990E+00
4.942480E+00	4.504870E+00	3.336970E+00
3.965570E+00	2.010700E+00	1.115600E+00
4.842140E+00	4.573040E+00	3.265330E+00
4.893170E+00	4.565010E+00	3.336260E+00
3.767880E+00	2.027070E+00	1.138900E+00
3.607820E+00	2.009060E+00	1.169080E+00
3.640720E+00	2.101110E+00	1.110260E+00
4.798550E+00	4.611100E+00	3.275230E+00
4.819430E+00	4.636670E+00	3.352540E+00
3.496160E+00	2.207100E+00	1.115890E+00
3.350340E+00	2.180980E+00	1.201800E+00
4.597250E+00	4.606620E+00	3.159420E+00
4.656860E+00	4.603990E+00	3.194700E+00
4.688920E+00	4.642400E+00	3.278630E+00
4.754850E+00	4.643770E+00	3.306080E+00
3.272720E+00	2.394170E+00	1.163540E+00
3.140290E+00	2.377280E+00	1.259670E+00
4.546120E+00	4.639310E+00	3.170300E+00
4.560170E+00	4.668400E+00	3.243800E+00
4.619030E+00	4.648640E+00	3.257530E+00
3.090010E+00	2.604210E+00	1.248370E+00
2.985140E+00	2.586460E+00	1.344070E+00
4.451130E+00	4.694600E+00	3.129790E+00
4.503830E+00	4.679250E+00	3.188760E+00
2.956200E+00	2.843990E+00	1.356760E+00
2.906840E+00	2.721740E+00	1.398640E+00
4.364360E+00	4.765880E+00	3.100360E+00
2.846250E+00	2.862390E+00	1.455740E+00
2.768270E+00	3.071330E+00	1.545850E+00
2.862470E+00	3.090040E+00	1.461780E+00
4.247090E+00	4.844130E+00	3.025760E+00
4.291980E+00	4.871500E+00	3.148950E+00
2.790930E+00	3.340950E+00	1.560970E+00
2.697450E+00	3.250220E+00	1.617430E+00
4.126710E+00	4.883750E+00	2.946910E+00
4.185120E+00	4.893640E+00	3.029750E+00
4.216830E+00	4.901900E+00	3.086030E+00
2.713580E+00	3.408880E+00	1.654260E+00
2.669590E+00	3.353580E+00	1.673090E+00
2.743170E+00	3.635640E+00	1.688590E+00
4.043030E+00	4.946560E+00	2.948520E+00
4.069810E+00	4.984280E+00	3.040730E+00
4.154800E+00	4.934520E+00	3.065500E+00
2.652250E+00	3.482410E+00	1.708040E+00
2.647370E+00	3.637650E+00	1.759050E+00
2.689550E+00	3.751340E+00	1.785050E+00
2.736090E+00	3.936060E+00	1.839560E+00
3.848630E+00	4.965430E+00	2.824690E+00
3.898790E+00	4.997240E+00	2.914410E+00
3.989290E+00	4.994480E+00	2.971040E+00
2.630260E+00	3.782960E+00	1.836810E+00
2.637750E+00	3.936040E+00	1.896180E+00
2.682550E+00	4.032350E+00	1.922210E+00
2.741330E+00	4.185370E+00	2.001580E+00
2.874130E+00	4.309790E+00	2.022670E+00
2.961060E+00	4.433890E+00	2.101780E+00
3.067560E+00	4.564350E+00	2.185960E+00
3.171750E+00	4.701670E+00	2.285860E+00
3.656020E+00	4.974800E+00	2.698030E+00
3.698380E+00	5.006700E+00	2.766480E+00
3.798480E+00	5.010650E+00	2.852230E+00
2.627750E+00	4.052140E+00	1.965150E+00
2.649630E+00	4.168610E+00	2.031510E+00
2.684690E+00	4.231700E+00	2.051270E+00
2.703030E+00	4.300730E+00	2.089550E+00
2.822920E+00	4.391340E+00	2.109350E+00
2.948840E+00	4.537450E+00	2.195070E+00
3.047410E+00	4.634430E+00	2.259780E+00
3.081280E+00	4.705360E+00	2.318300E+00
3.136300E+00	4.749820E+00	2.347000E+00
3.199340E+00	4.806350E+00	2.398960E+00
3.294470E+00	4.907480E+00	2.520170E+00
3.422340E+00	4.951610E+00	2.580520E+00
3.495750E+00	4.998450E+00	2.671430E+00
3.609220E+00	4.999470E+00	2.721250E+00
2.639490E+00	4.231660E+00	2.075380E+00
3.088040E+00	4.780890E+00	2.393300E+00
3.176610E+00	4.864380E+00	2.468890E+00
3.199710E+00	4.914780E+00	2.524760E+00
3.240410E+00	4.941280E+00	2.556090E+00
3.271960E+00	4.974800E+00	2.607310E+00
3.373230E+00	4.982670E+00	2.623390E+00
3.193170E+00	4.948000E+00	2.566250E+00
5.488460E+00	3.056690E+00	2.962930E+00
5.474370E+00	2.998840E+00	2.940530E+00
5.460350E+00	3.068310E+00	2.906750E+00
5.495890E+00	3.151250E+00	2.976970E+00
5.516510E+00	3.275600E+00	3.048080E+00
5.511600E+00	3.377100E+00	3.097530E+00
5.296290E+00	2.465280E+00	2.576210E+00
5.245840E+00	2.370530E+00	2.497440E+00
5.254800E+00	2.438440E+00	2.433170E+00
5.330420E+00	2.585470E+00	2.617480E+00
5.388240E+00	2.768080E+00	2.748960E+00
5.431360E+00	2.939960E+00	2.849930E+00
5.470170E+00	3.503440E+00	3.112920E+00
5.415120E+00	3.608890E+00	3.113670E+00
5.447630E+00	3.592430E+00	3.161260E+00
5.412800E+00	3.663270E+00	3.190480E+00
5.190710E+00	2.283800E+00	2.411470E+00
5.129630E+00	2.203580E+00	2.345100E+00
5.156390E+00	2.273320E+00	2.272320E+00
5.348560E+00	3.756900E+00	3.175330E+00
5.333770E+00	3.829630E+00	3.255140E+00
5.046350E+00	2.106090E+00	2.275910E+00
4.972860E+00	2.044060E+00	2.161110E+00
5.019690E+00	2.117750E+00	2.137180E+00
5.264400E+00	3.907160E+00	3.226820E+00
5.245890E+00	3.968400E+00	3.286920E+00
4.858360E+00	1.956550E+00	1.953960E+00
5.199150E+00	4.052110E+00	3.297800E+00
5.165230E+00	4.127560E+00	3.330370E+00
4.689330E+00	1.863670E+00	1.754280E+00
4.575010E+00	1.772930E+00	1.701550E+00
4.545180E+00	1.840010E+00	1.566660E+00
5.124640E+00	4.190350E+00	3.340670E+00
5.099660E+00	4.259750E+00	3.377200E+00
4.475320E+00	1.716400E+00	1.654250E+00
4.328080E+00	1.677070E+00	1.584340E+00
4.422620E+00	1.756470E+00	1.542800E+00
5.063230E+00	4.324440E+00	3.374900E+00
5.038840E+00	4.389680E+00	3.404720E+00
4.210380E+00	1.773240E+00	1.400400E+00
4.039170E+00	1.698360E+00	1.409240E+00
4.997810E+00	4.451300E+00	3.402970E+00
4.946050E+00	4.539790E+00	3.420230E+00
3.910670E+00	1.851150E+00	1.240460E+00
3.836000E+00	1.754810E+00	1.343240E+00
4.885860E+00	4.616660E+00	3.416110E+00
4.927350E+00	4.593780E+00	3.465280E+00
4.901620E+00	4.629580E+00	3.472800E+00
3.717970E+00	1.756110E+00	1.352030E+00
3.559570E+00	1.783660E+00	1.352690E+00
3.673430E+00	1.845210E+00	1.277260E+00
4.840690E+00	4.662160E+00	3.417610E+00
4.857720E+00	4.677700E+00	3.490840E+00
3.443030E+00	1.979280E+00	1.265570E+00
3.293230E+00	1.953270E+00	1.357680E+00
4.713550E+00	4.676000E+00	3.342590E+00
4.736210E+00	4.705350E+00	3.414540E+00
4.797890E+00	4.699890E+00	3.444240E+00
3.209490E+00	2.160120E+00	1.297280E+00
3.079770E+00	2.143580E+00	1.400590E+00
4.588960E+00	4.682740E+00	3.303960E+00
4.615090E+00	4.707980E+00	3.371300E+00
4.675810E+00	4.705230E+00	3.391230E+00
3.017600E+00	2.369320E+00	1.363190E+00
2.906940E+00	2.347740E+00	1.469890E+00
4.439560E+00	4.747960E+00	3.207870E+00
4.500110E+00	4.731190E+00	3.280520E+00
4.552960E+00	4.721420E+00	3.341120E+00
2.858420E+00	2.619960E+00	1.456920E+00
2.774110E+00	2.523320E+00	1.552330E+00
4.371390E+00	4.823130E+00	3.211960E+00
4.429180E+00	4.813910E+00	3.314250E+00
2.743650E+00	2.696220E+00	1.553730E+00
2.675700E+00	2.669160E+00	1.621210E+00
2.755890E+00	2.850980E+00	1.541950E+00
4.331110E+00	4.872280E+00	3.216490E+00
4.357650E+00	4.868330E+00	3.266110E+00
2.675030E+00	2.823890E+00	1.618680E+00
2.625420E+00	2.775710E+00	1.660420E+00
2.659890E+00	3.046440E+00	1.637010E+00
4.213000E+00	4.951660E+00	3.166610E+00
4.299340E+00	4.916130E+00	3.235980E+00
2.584070E+00	2.903880E+00	1.687700E+00
2.532950E+00	3.138540E+00	1.744820E+00
2.607670E+00	3.303260E+00	1.702530E+00
4.130690E+00	4.992230E+00	3.128930E+00
4.158460E+00	5.036500E+00	3.229490E+00
2.522620E+00	3.323870E+00	1.775480E+00
2.476390E+00	3.259390E+00	1.788810E+00
2.544190E+00	3.553390E+00	1.797970E+00
3.943760E+00	5.037200E+00	3.003000E+00
3.987100E+00	5.075080E+00	3.098150E+00
4.074440E+00	5.055960E+00	3.156160E+00
2.462450E+00	3.389980E+00	1.837560E+00
2.447480E+00	3.548130E+00	1.864380E+00
2.486840E+00	3.655920E+00	1.886290E+00
2.533130E+00	3.849850E+00	1.930600E+00
3.716920E+00	5.079850E+00	2.889570E+00
3.813270E+00	5.080800E+00	2.965590E+00
3.896050E+00	5.082390E+00	3.041910E+00
2.431340E+00	3.685340E+00	1.937520E+00
2.440800E+00	3.846410E+00	1.990430E+00
2.484500E+00	3.945180E+00	2.003920E+00
2.548160E+00	4.099370E+00	2.048630E+00
2.728120E+00	4.401240E+00	2.155960E+00
2.825570E+00	4.514480E+00	2.213710E+00
2.954760E+00	4.658350E+00	2.306770E+00
3.572540E+00	5.075280E+00	2.823590E+00
3.661390E+00	5.121830E+00	2.920850E+00
3.727350E+00	5.162290E+00	3.008130E+00
2.432970E+00	3.968740E+00	2.049740E+00
2.464030E+00	4.109940E+00	2.110390E+00
2.521760E+00	4.195540E+00	2.126260E+00
2.605510E+00	4.305870E+00	2.139940E+00
2.695850E+00	4.467150E+00	2.223450E+00
2.799030E+00	4.593510E+00	2.299450E+00
2.871200E+00	4.690730E+00	2.364390E+00
2.971510E+00	4.770000E+00	2.416660E+00
3.090870E+00	4.886070E+00	2.515450E+00
3.364290E+00	5.056740E+00	2.725870E+00
3.459930E+00	5.113190E+00	2.816990E+00
3.489710E+00	5.162140E+00	2.888240E+00
3.606520E+00	5.163180E+00	2.952290E+00
2.474260E+00	4.239410E+00	2.182320E+00
2.567070E+00	4.411700E+00	2.237950E+00
2.670090E+00	4.549280E+00	2.306700E+00
2.768420E+00	4.660250E+00	2.377740E+00
2.863040E+00	4.761000E+00	2.435710E+00
2.957390E+00	4.835410E+00	2.492150E+00
2.995530E+00	4.897520E+00	2.554840E+00
3.063120E+00	4.937570E+00	2.584640E+00
3.166160E+00	4.993610E+00	2.632190E+00
3.225570E+00	5.072800E+00	2.729760E+00
3.285730E+00	5.123900E+00	2.806570E+00
3.395540E+00	5.138490E+00	2.833060E+00
3.014190E+00	4.965250E+00	2.633050E+00
3.127400E+00	5.059990E+00	2.717450E+00
3.198030E+00	5.105790E+00	2.769260E+00
5.417130E+00	2.618820E+00	2.906130E+00
5.387730E+00	2.552890E+00	2.861250E+00
5.395030E+00	2.640390E+00	2.816660E+00
5.435480E+00	2.804400E+00	2.891440E+00
5.445190E+00	2.701680E+00	2.947920E+00
5.470310E+00	2.918350E+00	2.945720E+00
5.484250E+00	2.838140E+00	3.003260E+00
5.514360E+00	2.999580E+00	3.029520E+00
5.547400E+00	3.147540E+00	3.103520E+00
5.563310E+00	3.286770E+00	3.163170E+00
5.536040E+00	3.405250E+00	3.169260E+00
5.577490E+00	3.361340E+00	3.231500E+00
5.546320E+00	3.467030E+00	3.247700E+00
5.261280E+00	2.334250E+00	2.670110E+00
5.204930E+00	2.243520E+00	2.623020E+00
5.215580E+00	2.292160E+00	2.531490E+00
5.316650E+00	2.453230E+00	2.704860E+00
5.481550E+00	3.578840E+00	3.224180E+00
5.457030E+00	3.661200E+00	3.304640E+00
5.135490E+00	2.149250E+00	2.571870E+00
5.078600E+00	2.097320E+00	2.482410E+00
5.116700E+00	2.156680E+00	2.447430E+00
5.396290E+00	3.747010E+00	3.275930E+00
5.373250E+00	3.815870E+00	3.338210E+00
4.978800E+00	2.016820E+00	2.301910E+00
5.314490E+00	3.909370E+00	3.360180E+00
5.261430E+00	3.989580E+00	3.355610E+00
5.289030E+00	3.977730E+00	3.400630E+00
5.264720E+00	4.036610E+00	3.422590E+00
4.834450E+00	1.880240E+00	2.080980E+00
4.729280E+00	1.781540E+00	2.030070E+00
4.718180E+00	1.822580E+00	1.897880E+00
5.172470E+00	4.150070E+00	3.378810E+00
5.209990E+00	4.110050E+00	3.400780E+00
5.189780E+00	4.166750E+00	3.441660E+00
4.638270E+00	1.707520E+00	1.973480E+00
4.533410E+00	1.631990E+00	1.896660E+00
4.554980E+00	1.697510E+00	1.800910E+00
5.107360E+00	4.284480E+00	3.427260E+00
5.151510E+00	4.240600E+00	3.472200E+00
5.111380E+00	4.310020E+00	3.483800E+00
4.413270E+00	1.570340E+00	1.830930E+00
4.249720E+00	1.526050E+00	1.758060E+00
4.375050E+00	1.602100E+00	1.731730E+00
5.040770E+00	4.410180E+00	3.454720E+00
5.072760E+00	4.371100E+00	3.488230E+00
5.039260E+00	4.430330E+00	3.518550E+00
4.128070E+00	1.598820E+00	1.574770E+00
3.958950E+00	1.525330E+00	1.594640E+00
4.958260E+00	4.557430E+00	3.498130E+00
4.993830E+00	4.495890E+00	3.507630E+00
4.979870E+00	4.539990E+00	3.567300E+00
3.826620E+00	1.657540E+00	1.448790E+00
3.751290E+00	1.576770E+00	1.540640E+00
4.926890E+00	4.620900E+00	3.544420E+00
3.642480E+00	1.568810E+00	1.539930E+00
3.488730E+00	1.608050E+00	1.553850E+00
3.602980E+00	1.647250E+00	1.463960E+00
4.881860E+00	4.687630E+00	3.552140E+00
4.901280E+00	4.680800E+00	3.592270E+00
4.878360E+00	4.710190E+00	3.587840E+00
3.379210E+00	1.769600E+00	1.443540E+00
3.232350E+00	1.753300E+00	1.535290E+00
4.757000E+00	4.737030E+00	3.477580E+00
4.781510E+00	4.753860E+00	3.551260E+00
4.849050E+00	4.725270E+00	3.572610E+00
3.152440E+00	1.939940E+00	1.459860E+00
3.025970E+00	1.926510E+00	1.562020E+00
4.640750E+00	4.737120E+00	3.439670E+00
4.662780E+00	4.767260E+00	3.506360E+00
4.718940E+00	4.766050E+00	3.524000E+00
2.962540E+00	2.124160E+00	1.504400E+00
2.854150E+00	2.103230E+00	1.607140E+00
4.497630E+00	4.777860E+00	3.373250E+00
4.543360E+00	4.789850E+00	3.454070E+00
4.606350E+00	4.772550E+00	3.486000E+00
2.808120E+00	2.311500E+00	1.571810E+00
2.713030E+00	2.283510E+00	1.669440E+00
4.462550E+00	4.815400E+00	3.387870E+00
4.483230E+00	4.821630E+00	3.430530E+00
2.684880E+00	2.492920E+00	1.644090E+00
2.589670E+00	2.463390E+00	1.732730E+00
4.349330E+00	4.915230E+00	3.342250E+00
4.430730E+00	4.861480E+00	3.411810E+00
2.568400E+00	2.702160E+00	1.712290E+00
2.490580E+00	2.613590E+00	1.795580E+00
4.248660E+00	4.994100E+00	3.284000E+00
4.296280E+00	5.018520E+00	3.401480E+00
2.470230E+00	2.755120E+00	1.793180E+00
2.435380E+00	2.701800E+00	1.826880E+00
2.466710E+00	2.933960E+00	1.778540E+00
4.197860E+00	5.045270E+00	3.289990E+00
4.224030E+00	5.053800E+00	3.344550E+00
2.400320E+00	2.811910E+00	1.844900E+00
2.336940E+00	3.031620E+00	1.884390E+00
2.413590E+00	3.208480E+00	1.826990E+00
4.033560E+00	5.107670E+00	3.185510E+00
4.084080E+00	5.128990E+00	3.277960E+00
4.168290E+00	5.086570E+00	3.323660E+00
2.313230E+00	3.250810E+00	1.902220E+00
2.239390E+00	3.194550E+00	1.951450E+00
2.357970E+00	3.468760E+00	1.912620E+00
3.823550E+00	5.150330E+00	3.074750E+00
3.899940E+00	5.175760E+00	3.175750E+00
3.995910E+00	5.158220E+00	3.224910E+00
2.261060E+00	3.363770E+00	1.972580E+00
2.202190E+00	3.301070E+00	1.995280E+00
2.262020E+00	3.532070E+00	1.987610E+00
2.336740E+00	3.758700E+00	2.031270E+00
3.779760E+00	5.192960E+00	3.087460E+00
3.812770E+00	5.210070E+00	3.137050E+00
2.183330E+00	3.449540E+00	2.035010E+00
2.230140E+00	3.630610E+00	2.053040E+00
2.247910E+00	3.770650E+00	2.099100E+00
2.290080E+00	3.870360E+00	2.105770E+00
2.355200E+00	4.025060E+00	2.130640E+00
3.519710E+00	5.231880E+00	2.987280E+00
3.639690E+00	5.236310E+00	3.058460E+00
3.743430E+00	5.237970E+00	3.113350E+00
2.237000E+00	3.920890E+00	2.165330E+00
2.293780E+00	4.089480E+00	2.210280E+00
2.303280E+00	4.178160E+00	2.257080E+00
2.367420E+00	4.204900E+00	2.229030E+00
2.449500E+00	4.361750E+00	2.272200E+00
2.549730E+00	4.506150E+00	2.331080E+00
2.651450E+00	4.631370E+00	2.391720E+00
2.752880E+00	4.736700E+00	2.457290E+00
2.866830E+00	4.859210E+00	2.547160E+00
3.365240E+00	5.219640E+00	2.929010E+00
3.461550E+00	5.277550E+00	3.008860E+00
3.540260E+00	5.317380E+00	3.104130E+00
2.331930E+00	4.298360E+00	2.304070E+00
2.433730E+00	4.464430E+00	2.358950E+00
2.538570E+00	4.598310E+00	2.418810E+00
2.640730E+00	4.712340E+00	2.477700E+00
2.735160E+00	4.795460E+00	2.530100E+00
2.771450E+00	4.858320E+00	2.588920E+00
2.827800E+00	4.900360E+00	2.612670E+00
2.895310E+00	4.957540E+00	2.650950E+00
3.014280E+00	5.047490E+00	2.732790E+00
3.167510E+00	5.147690E+00	2.827790E+00
3.229480E+00	5.243490E+00	2.936290E+00
3.300690E+00	5.315510E+00	3.035350E+00
3.414620E+00	5.319850E+00	3.051470E+00
2.784280E+00	4.925180E+00	2.663880E+00
2.892340E+00	5.031550E+00	2.737940E+00
3.013100E+00	5.126040E+00	2.831130E+00
3.118390E+00	5.221590E+00	2.915530E+00
3.192070E+00	5.296250E+00	2.991080E+00
5.316610E+00	2.332710E+00	2.922580E+00
5.261270E+00	2.265190E+00	2.849740E+00
5.292500E+00	2.341150E+00	2.795810E+00
5.364620E+00	2.469980E+00	2.866260E+00
5.372060E+00	2.428170E+00	2.959390E+00
5.430470E+00	2.575120E+00	2.984740E+00
5.487750E+00	2.727510E+00	3.067250E+00
5.528990E+00	2.867510E+00	3.122570E+00
5.571030E+00	3.004640E+00	3.170500E+00
5.602240E+00	3.137620E+00	3.221470E+00
5.616980E+00	3.257290E+00	3.271570E+00
5.602160E+00	3.364030E+00	3.317930E+00
5.581110E+00	3.467150E+00	3.369880E+00
5.211860E+00	2.195370E+00	2.838080E+00
5.160000E+00	2.142200E+00	2.747060E+00
5.193810E+00	2.197620E+00	2.717690E+00
5.523090E+00	3.567980E+00	3.331790E+00
5.494830E+00	3.654370E+00	3.411110E+00
5.075160E+00	2.076590E+00	2.609900E+00
5.429190E+00	3.751440E+00	3.385110E+00
5.385080E+00	3.834510E+00	3.406970E+00
5.428220E+00	3.804310E+00	3.460190E+00
5.384120E+00	3.885190E+00	3.484030E+00
4.945550E+00	1.952850E+00	2.418020E+00
4.850020E+00	1.841500E+00	2.352940E+00
4.849030E+00	1.860710E+00	2.219080E+00
5.319510E+00	3.969350E+00	3.457990E+00
5.310910E+00	4.029510E+00	3.508250E+00
4.775610E+00	1.764890E+00	2.302750E+00
4.678470E+00	1.679210E+00	2.227300E+00
4.705870E+00	1.729130E+00	2.134020E+00
5.268900E+00	4.114730E+00	3.526550E+00
5.214610E+00	4.186050E+00	3.524460E+00
5.248880E+00	4.175430E+00	3.577800E+00
5.214190E+00	4.226790E+00	3.599080E+00
4.569200E+00	1.585660E+00	2.133630E+00
4.457900E+00	1.510870E+00	2.061750E+00
4.493850E+00	1.564480E+00	1.971160E+00
5.113510E+00	4.340640E+00	3.559580E+00
5.153720E+00	4.291840E+00	3.573380E+00
5.138740E+00	4.337120E+00	3.630660E+00
4.328610E+00	1.459320E+00	2.008030E+00
4.153340E+00	1.415170E+00	1.931130E+00
4.291420E+00	1.477120E+00	1.907570E+00
5.089010E+00	4.389620E+00	3.610110E+00
4.047540E+00	1.451920E+00	1.746480E+00
3.922650E+00	1.410600E+00	1.790490E+00
5.035100E+00	4.473290E+00	3.636150E+00
4.987240E+00	4.567720E+00	3.651820E+00
3.765140E+00	1.417300E+00	1.773160E+00
3.621410E+00	1.397400E+00	1.791360E+00
3.660630E+00	1.438950E+00	1.711770E+00
3.747740E+00	1.488770E+00	1.651190E+00
4.938690E+00	4.646400E+00	3.641370E+00
4.984810E+00	4.614440E+00	3.714250E+00
4.946710E+00	4.670930E+00	3.706110E+00
3.532030E+00	1.492690E+00	1.672080E+00
3.378020E+00	1.476590E+00	1.745420E+00
4.884820E+00	4.723660E+00	3.657810E+00
3.307770E+00	1.599280E+00	1.632160E+00
3.165250E+00	1.594820E+00	1.729450E+00
4.820340E+00	4.768050E+00	3.628010E+00
4.826320E+00	4.801580E+00	3.716090E+00
3.094190E+00	1.748000E+00	1.636900E+00
2.970300E+00	1.739510E+00	1.738330E+00
4.683510E+00	4.796170E+00	3.572290E+00
4.708040E+00	4.817370E+00	3.640770E+00
4.769400E+00	4.810240E+00	3.666980E+00
2.909910E+00	1.913280E+00	1.663670E+00
2.800420E+00	1.897300E+00	1.766670E+00
4.572210E+00	4.811460E+00	3.529650E+00
4.596430E+00	4.834470E+00	3.601610E+00
4.651920E+00	4.823770E+00	3.622780E+00
2.751820E+00	2.082240E+00	1.707700E+00
2.654210E+00	2.065830E+00	1.814440E+00
4.470180E+00	4.877830E+00	3.503660E+00
4.534400E+00	4.856220E+00	3.567270E+00
2.617000E+00	2.259500E+00	1.766610E+00
2.526460E+00	2.234770E+00	1.865010E+00
4.382610E+00	4.950600E+00	3.460870E+00
4.422750E+00	4.967390E+00	3.572000E+00
2.500680E+00	2.429710E+00	1.821750E+00
2.418230E+00	2.402420E+00	1.907530E+00
4.339270E+00	5.013640E+00	3.465140E+00
4.364600E+00	5.014390E+00	3.517430E+00
2.397610E+00	2.619140E+00	1.876350E+00
2.357350E+00	2.518050E+00	1.936650E+00
4.220760E+00	5.115820E+00	3.441930E+00
4.312870E+00	5.063000E+00	3.491230E+00
2.302020E+00	2.632730E+00	1.958880E+00
2.225020E+00	2.806060E+00	1.998160E+00
2.312000E+00	2.820770E+00	1.919750E+00
4.142700E+00	5.138510E+00	3.374230E+00
4.153590E+00	5.168670E+00	3.433030E+00
2.229240E+00	3.006260E+00	1.967440E+00
2.137010E+00	2.972450E+00	2.038270E+00
3.956270E+00	5.207090E+00	3.265830E+00
4.014680E+00	5.230460E+00	3.356300E+00
4.103840E+00	5.192540E+00	3.401310E+00
2.137750E+00	3.212570E+00	2.025670E+00
2.059540E+00	3.113090E+00	2.097340E+00
3.806580E+00	5.278480E+00	3.215820E+00
3.911450E+00	5.259310E+00	3.300280E+00
2.049110E+00	3.248390E+00	2.098040E+00
2.012240E+00	3.194880E+00	2.124270E+00
2.078020E+00	3.424610E+00	2.113240E+00
2.150070E+00	3.672000E+00	2.130570E+00
3.677670E+00	5.312420E+00	3.170880E+00
3.742980E+00	5.365800E+00	3.289800E+00
2.003490E+00	3.303220E+00	2.154190E+00
2.000750E+00	3.468480E+00	2.174700E+00
2.047190E+00	3.584250E+00	2.163000E+00
2.073200E+00	3.726010E+00	2.207380E+00
2.135900E+00	3.884830E+00	2.220790E+00
2.219570E+00	4.107720E+00	2.275800E+00
3.605790E+00	5.348700E+00	3.181850E+00
3.645740E+00	5.372100E+00	3.239550E+00
1.985680E+00	3.624930E+00	2.233320E+00
2.045570E+00	3.848610E+00	2.272200E+00
2.111510E+00	3.998340E+00	2.289370E+00
2.138530E+00	4.109440E+00	2.332100E+00
2.187460E+00	4.182310E+00	2.341760E+00
2.239670E+00	4.277870E+00	2.357670E+00
2.325380E+00	4.426520E+00	2.391690E+00
2.425980E+00	4.566280E+00	2.443620E+00
2.529100E+00	4.684990E+00	2.504360E+00
2.645080E+00	4.813800E+00	2.586880E+00
3.371290E+00	5.358620E+00	3.100420E+00
3.444930E+00	5.404170E+00	3.177540E+00
3.564990E+00	5.389980E+00	3.216550E+00
2.142200E+00	4.223280E+00	2.392470E+00
2.224360E+00	4.388080E+00	2.429910E+00
2.318160E+00	4.529490E+00	2.474310E+00
2.418600E+00	4.654080E+00	2.530320E+00
2.512210E+00	4.744980E+00	2.575720E+00
2.551160E+00	4.810180E+00	2.629480E+00
2.610550E+00	4.854400E+00	2.652200E+00
2.677190E+00	4.910720E+00	2.690980E+00
2.783030E+00	5.006810E+00	2.760200E+00
2.893450E+00	5.108900E+00	2.837690E+00
3.004530E+00	5.203350E+00	2.923030E+00
3.102620E+00	5.291000E+00	3.000880E+00
3.200150E+00	5.373230E+00	3.104100E+00
3.323150E+00	5.392820E+00	3.148060E+00
2.565870E+00	4.876820E+00	2.702590E+00
2.675190E+00	4.982850E+00	2.779150E+00
2.786410E+00	5.084980E+00	2.858420E+00
2.898410E+00	5.187820E+00	2.935170E+00
3.002530E+00	5.275670E+00	3.012410E+00
3.085580E+00	5.341940E+00	3.081330E+00
5.282040E+00	2.268020E+00	2.965560E+00
5.359950E+00	2.367110E+00	3.030040E+00
5.432470E+00	2.491030E+00	3.137650E+00
5.482490E+00	2.635980E+00	3.138380E+00
5.532050E+00	2.750660E+00	3.196220E+00
5.578440E+00	2.875160E+00	3.243140E+00
5.618220E+00	2.999310E+00	3.291580E+00
5.638200E+00	3.126110E+00	3.336750E+00
5.644530E+00	3.247350E+00	3.376960E+00
5.631730E+00	3.358000E+00	3.420860E+00
5.617740E+00	3.459390E+00	3.472760E+00
5.152750E+00	2.127780E+00	2.839200E+00
5.218790E+00	2.194050E+00	2.915640E+00
5.560160E+00	3.560320E+00	3.437150E+00
5.536700E+00	3.642580E+00	3.509990E+00
5.045840E+00	2.027030E+00	2.772960E+00
4.946920E+00	1.930270E+00	2.691190E+00
4.953800E+00	1.945560E+00	2.561740E+00
5.479390E+00	3.732350E+00	3.485180E+00
5.456390E+00	3.811880E+00	3.539680E+00
5.428800E+00	3.889990E+00	3.592250E+00
4.888470E+00	1.860910E+00	2.686390E+00
4.784330E+00	1.745470E+00	2.553380E+00
4.826280E+00	1.797790E+00	2.461380E+00
5.367080E+00	3.973180E+00	3.561290E+00
5.333180E+00	4.048430E+00	3.570650E+00
5.376120E+00	4.028700E+00	3.627680E+00
5.341610E+00	4.091170E+00	3.630250E+00
4.696240E+00	1.660890E+00	2.465630E+00
4.594650E+00	1.566910E+00	2.376100E+00
4.639230E+00	1.622890E+00	2.305900E+00
5.295270E+00	4.168700E+00	3.657810E+00
5.252260E+00	4.236470E+00	3.689590E+00
4.489070E+00	1.484560E+00	2.300400E+00
4.375210E+00	1.427850E+00	2.254080E+00
4.413110E+00	1.467210E+00	2.153220E+00
5.196580E+00	4.293450E+00	3.680790E+00
5.143440E+00	4.365750E+00	3.716930E+00
4.236630E+00	1.377470E+00	2.203170E+00
4.056650E+00	1.322510E+00	2.124550E+00
4.190600E+00	1.384280E+00	2.090260E+00
5.092610E+00	4.416850E+00	3.699880E+00
5.117150E+00	4.406170E+00	3.756790E+00
5.086620E+00	4.450550E+00	3.772730E+00
3.904910E+00	1.361470E+00	1.923790E+00
3.833900E+00	1.320500E+00	2.037140E+00
5.010380E+00	4.570020E+00	3.724920E+00
5.036770E+00	4.522980E+00	3.742040E+00
5.028090E+00	4.582140E+00	3.800870E+00
3.717760E+00	1.297520E+00	2.028430E+00
3.567760E+00	1.303010E+00	2.023740E+00
3.677920E+00	1.329820E+00	1.935710E+00
4.932430E+00	4.716270E+00	3.757920E+00
4.984790E+00	4.653660E+00	3.780500E+00
4.972570E+00	4.701830E+00	3.833810E+00
3.461810E+00	1.386710E+00	1.881360E+00
3.317710E+00	1.362710E+00	1.966290E+00
4.880640E+00	4.776320E+00	3.752050E+00
4.921110E+00	4.773500E+00	3.845340E+00
3.238060E+00	1.467120E+00	1.839290E+00
3.105170E+00	1.457510E+00	1.939910E+00
4.849540E+00	4.812280E+00	3.762100E+00
4.865690E+00	4.813640E+00	3.806230E+00
3.036780E+00	1.586160E+00	1.831610E+00
2.917620E+00	1.575600E+00	1.933700E+00
4.732950E+00	4.840980E+00	3.706780E+00
4.760970E+00	4.855910E+00	3.777580E+00
4.824440E+00	4.838260E+00	3.798680E+00
2.855780E+00	1.728130E+00	1.843050E+00
2.749560E+00	1.711140E+00	1.946890E+00
4.621750E+00	4.855490E+00	3.671690E+00
4.648550E+00	4.875930E+00	3.735930E+00
4.702250E+00	4.864850E+00	3.749020E+00
2.699030E+00	1.881010E+00	1.873860E+00
2.598440E+00	1.859880E+00	1.975540E+00
4.483150E+00	4.919540E+00	3.609360E+00
4.532230E+00	4.922790E+00	3.689140E+00
4.593000E+00	4.893530E+00	3.717540E+00
2.558330E+00	2.044570E+00	1.915920E+00
2.466000E+00	2.021620E+00	2.011920E+00
4.456010E+00	4.960390E+00	3.630390E+00
4.477050E+00	4.964060E+00	3.671330E+00
2.436480E+00	2.216520E+00	1.957450E+00
2.350470E+00	2.190830E+00	2.047140E+00
4.358840E+00	5.073700E+00	3.603670E+00
4.435260E+00	5.006660E+00	3.658050E+00
2.321360E+00	2.412070E+00	1.999850E+00
2.284480E+00	2.306330E+00	2.071180E+00
4.289210E+00	5.114360E+00	3.535380E+00
4.299530E+00	5.133960E+00	3.587550E+00
2.222710E+00	2.420660E+00	2.088400E+00
2.140100E+00	2.589580E+00	2.113240E+00
2.224660E+00	2.608050E+00	2.036280E+00
4.156150E+00	5.225320E+00	3.518330E+00
4.249010E+00	5.164890E+00	3.559880E+00
2.141720E+00	2.776480E+00	2.072230E+00
2.060340E+00	2.746190E+00	2.147770E+00
4.082810E+00	5.248290E+00	3.453940E+00
4.093650E+00	5.278740E+00	3.511790E+00
2.052520E+00	2.933800E+00	2.112650E+00
1.978040E+00	2.898390E+00	2.186710E+00
3.841430E+00	5.333090E+00	3.333780E+00
3.937770E+00	5.331520E+00	3.433860E+00
4.041770E+00	5.298310E+00	3.481340E+00
1.977580E+00	3.117850E+00	2.168480E+00
1.932220E+00	3.006850E+00	2.214770E+00
3.800110E+00	5.372620E+00	3.353300E+00
3.841130E+00	5.374800E+00	3.399550E+00
1.895740E+00	3.136250E+00	2.236140E+00
1.867200E+00	3.267100E+00	2.261850E+00
1.932900E+00	3.367550E+00	2.231760E+00
3.636530E+00	5.430920E+00	3.342820E+00
3.770610E+00	5.407140E+00	3.386350E+00
1.856670E+00	3.403340E+00	2.298320E+00
1.836830E+00	3.541020E+00	2.314970E+00
1.891970E+00	3.576690E+00	2.283160E+00
1.954380E+00	3.788590E+00	2.320980E+00
2.027880E+00	4.023940E+00	2.362610E+00
3.528930E+00	5.437830E+00	3.271000E+00
3.540390E+00	5.463690E+00	3.329440E+00
1.856530E+00	3.698740E+00	2.366990E+00
1.917820E+00	3.898620E+00	2.383470E+00
1.938390E+00	4.017650E+00	2.419190E+00
1.986760E+00	4.093540E+00	2.426180E+00
2.041970E+00	4.190690E+00	2.443140E+00
2.122060E+00	4.347800E+00	2.467590E+00
2.213060E+00	4.489500E+00	2.509740E+00
2.309830E+00	4.620300E+00	2.557890E+00
2.420850E+00	4.756860E+00	2.630230E+00
3.270420E+00	5.427260E+00	3.188820E+00
3.338980E+00	5.464520E+00	3.273340E+00
3.470110E+00	5.470630E+00	3.302920E+00
1.938790E+00	4.129270E+00	2.476870E+00
2.021190E+00	4.301620E+00	2.511620E+00
2.106330E+00	4.447680E+00	2.547040E+00
2.203520E+00	4.582070E+00	2.591780E+00
2.292880E+00	4.680890E+00	2.625010E+00
2.327660E+00	4.748700E+00	2.671540E+00
2.383420E+00	4.796370E+00	2.690120E+00
2.453770E+00	4.857100E+00	2.731300E+00
2.565410E+00	4.959910E+00	2.801070E+00
2.679230E+00	5.063220E+00	2.876730E+00
2.796050E+00	5.164680E+00	2.958800E+00
2.908510E+00	5.265430E+00	3.031180E+00
3.008450E+00	5.339480E+00	3.104970E+00
3.096240E+00	5.405730E+00	3.174170E+00
3.209000E+00	5.451700E+00	3.222110E+00
2.336880E+00	4.819660E+00	2.740880E+00
2.450980E+00	4.935680E+00	2.827900E+00
2.570200E+00	5.045580E+00	2.898820E+00
2.690850E+00	5.144150E+00	2.976730E+00
2.809180E+00	5.246690E+00	3.059830E+00
2.929470E+00	5.341760E+00	3.132460E+00
3.011980E+00	5.385250E+00	3.170200E+00
5.456040E+00	2.450500E+00	3.288440E+00
5.428030E+00	2.406940E+00	3.273930E+00
5.435950E+00	2.438230E+00	3.229060E+00
5.475230E+00	2.503460E+00	3.282080E+00
5.263240E+00	2.228430E+00	3.171260E+00
5.193110E+00	2.157020E+00	3.104650E+00
5.229840E+00	2.198680E+00	3.022270E+00
5.353210E+00	2.338740E+00	3.167120E+00
5.523160E+00	2.634300E+00	3.289410E+00
5.568180E+00	2.773070E+00	3.302030E+00
5.606450E+00	2.872820E+00	3.359370E+00
5.647890E+00	2.993200E+00	3.410510E+00
5.670470E+00	3.121450E+00	3.446120E+00
5.677060E+00	3.242550E+00	3.476850E+00
5.660710E+00	3.351170E+00	3.521890E+00
5.640220E+00	3.454130E+00	3.575840E+00
5.136870E+00	2.101760E+00	3.123970E+00
5.082840E+00	2.047210E+00	3.039760E+00
5.122480E+00	2.088250E+00	2.974930E+00
5.595440E+00	3.551500E+00	3.533870E+00
5.566170E+00	3.625680E+00	3.588290E+00
4.990290E+00	1.965810E+00	2.908510E+00
5.520920E+00	3.727250E+00	3.604370E+00
5.477960E+00	3.825960E+00	3.620130E+00
5.469120E+00	3.879490E+00	3.662810E+00
4.795800E+00	1.730940E+00	2.736920E+00
4.719320E+00	1.647420E+00	2.696610E+00
4.726410E+00	1.677700E+00	2.590310E+00
4.858490E+00	1.808400E+00	2.758020E+00
5.436640E+00	3.964490E+00	3.680120E+00
5.404740E+00	4.059450E+00	3.697450E+00
5.368620E+00	4.117910E+00	3.701800E+00
5.415870E+00	4.100180E+00	3.755310E+00
5.369240E+00	4.157910E+00	3.772020E+00
4.525700E+00	1.466930E+00	2.594090E+00
4.412040E+00	1.401620E+00	2.537580E+00
4.492300E+00	1.452000E+00	2.505310E+00
4.553130E+00	1.511750E+00	2.454920E+00
4.605730E+00	1.534180E+00	2.635430E+00
5.250700E+00	4.266110E+00	3.748130E+00
5.298910E+00	4.218350E+00	3.755170E+00
5.278450E+00	4.259030E+00	3.811260E+00
4.319040E+00	1.388070E+00	2.349580E+00
4.237120E+00	1.342710E+00	2.418720E+00
5.219090E+00	4.315050E+00	3.797540E+00
4.126190E+00	1.299480E+00	2.384260E+00
3.968280E+00	1.260020E+00	2.344760E+00
4.089060E+00	1.300580E+00	2.278780E+00
5.154670E+00	4.390780E+00	3.834930E+00
5.114160E+00	4.448500E+00	3.863030E+00
3.822500E+00	1.285410E+00	2.158110E+00
3.750700E+00	1.236330E+00	2.252640E+00
5.082960E+00	4.508280E+00	3.867260E+00
5.066960E+00	4.577210E+00	3.896130E+00
3.644480E+00	1.216210E+00	2.249920E+00
3.497140E+00	1.220030E+00	2.254080E+00
3.607630E+00	1.247660E+00	2.162740E+00
5.034920E+00	4.645590E+00	3.894100E+00
4.992540E+00	4.735960E+00	3.912080E+00
3.395320E+00	1.281780E+00	2.103050E+00
3.258900E+00	1.260790E+00	2.193300E+00
4.958480E+00	4.786140E+00	3.906950E+00
4.980780E+00	4.786900E+00	3.944930E+00
4.961340E+00	4.808980E+00	3.941500E+00
3.179530E+00	1.352500E+00	2.063960E+00
3.054040E+00	1.332010E+00	2.158950E+00
4.854440E+00	4.853670E+00	3.899380E+00
4.928680E+00	4.820600E+00	3.925150E+00
2.983310E+00	1.445590E+00	2.041070E+00
2.871470E+00	1.428270E+00	2.143570E+00
4.796450E+00	4.871060E+00	3.855440E+00
4.799080E+00	4.889150E+00	3.911090E+00
2.806510E+00	1.559080E+00	2.036800E+00
2.704820E+00	1.540030E+00	2.141520E+00
4.674690E+00	4.890890E+00	3.793630E+00
4.702010E+00	4.897720E+00	3.838590E+00
4.752270E+00	4.903560E+00	3.902940E+00
2.647900E+00	1.692290E+00	2.050800E+00
2.550770E+00	1.665440E+00	2.152310E+00
4.565650E+00	4.936740E+00	3.760870E+00
4.597620E+00	4.950110E+00	3.830450E+00
4.655010E+00	4.920150E+00	3.846040E+00
2.503070E+00	1.834980E+00	2.075320E+00
2.411170E+00	1.808050E+00	2.174180E+00
4.473510E+00	5.031900E+00	3.752780E+00
4.538790E+00	4.985740E+00	3.798850E+00
2.372900E+00	2.000170E+00	2.108140E+00
2.284190E+00	1.966800E+00	2.206940E+00
4.416060E+00	5.064530E+00	3.696660E+00
4.424390E+00	5.089290E+00	3.742080E+00
2.244530E+00	2.203270E+00	2.144440E+00
2.177230E+00	2.106780E+00	2.242420E+00
4.302110E+00	5.175500E+00	3.650930E+00
4.378700E+00	5.127870E+00	3.709670E+00
2.149300E+00	2.240420E+00	2.215060E+00
2.120110E+00	2.189960E+00	2.261870E+00
2.126050E+00	2.402410E+00	2.175750E+00
4.227910E+00	5.224650E+00	3.619450E+00
4.258410E+00	5.272090E+00	3.715210E+00
2.074580E+00	2.293030E+00	2.263580E+00
2.006880E+00	2.496350E+00	2.264770E+00
2.063840E+00	2.586790E+00	2.183150E+00
4.088060E+00	5.335060E+00	3.590590E+00
4.177580E+00	5.296210E+00	3.646520E+00
1.984890E+00	2.712360E+00	2.225410E+00
1.911490E+00	2.675340E+00	2.304260E+00
4.013980E+00	5.346990E+00	3.531500E+00
4.022240E+00	5.370650E+00	3.584900E+00
1.893310E+00	2.906080E+00	2.263700E+00
1.861090E+00	2.787140E+00	2.328020E+00
3.849440E+00	5.421070E+00	3.481480E+00
3.959150E+00	5.389650E+00	3.551730E+00
1.814240E+00	2.918300E+00	2.338000E+00
1.784610E+00	3.057680E+00	2.359470E+00
1.821660E+00	3.166870E+00	2.301930E+00
3.741730E+00	5.453380E+00	3.447270E+00
3.781060E+00	5.488570E+00	3.550680E+00
1.751990E+00	3.206570E+00	2.369320E+00
1.743760E+00	3.357420E+00	2.406860E+00
1.788890E+00	3.452320E+00	2.357280E+00
3.536500E+00	5.502890E+00	3.401500E+00
3.659060E+00	5.494220E+00	3.475820E+00
1.719270E+00	3.494540E+00	2.419990E+00
1.716440E+00	3.621710E+00	2.453840E+00
1.772670E+00	3.663420E+00	2.423860E+00
1.830770E+00	3.918510E+00	2.453530E+00
3.429740E+00	5.509490E+00	3.374680E+00
3.457710E+00	5.554920E+00	3.478940E+00
1.730490E+00	3.757630E+00	2.485510E+00
1.746490E+00	3.913020E+00	2.514130E+00
1.786760E+00	3.996060E+00	2.514160E+00
1.837030E+00	4.095380E+00	2.525720E+00
1.919370E+00	4.255640E+00	2.553850E+00
1.998640E+00	4.400380E+00	2.582110E+00
2.084900E+00	4.544400E+00	2.628770E+00
2.209180E+00	4.689790E+00	2.679590E+00
3.127500E+00	5.463190E+00	3.262490E+00
3.204130E+00	5.504860E+00	3.330670E+00
3.334500E+00	5.528870E+00	3.409710E+00
1.741460E+00	4.033010E+00	2.564650E+00
1.817740E+00	4.207860E+00	2.596430E+00
1.896200E+00	4.361990E+00	2.620550E+00
1.976080E+00	4.471450E+00	2.643450E+00
2.011210E+00	4.557870E+00	2.680710E+00
2.088750E+00	4.631120E+00	2.689640E+00
2.126710E+00	4.706220E+00	2.730480E+00
2.217000E+00	4.791500E+00	2.767310E+00
2.319860E+00	4.907920E+00	2.843380E+00
2.450390E+00	5.041660E+00	2.940450E+00
2.593900E+00	5.127240E+00	2.991300E+00
2.696420E+00	5.221750E+00	3.074760E+00
2.827110E+00	5.337400E+00	3.174100E+00
3.004220E+00	5.430310E+00	3.251800E+00
2.878520E+00	5.424560E+00	3.287580E+00
3.106560E+00	5.482430E+00	3.313750E+00
2.013930E+00	4.644980E+00	2.738540E+00
2.108360E+00	4.769690E+00	2.790040E+00
2.203260E+00	4.853630E+00	2.834160E+00
2.248410E+00	4.924230E+00	2.887630E+00
2.328700E+00	4.984460E+00	2.915960E+00
2.361090E+00	5.043060E+00	2.964660E+00
2.419480E+00	5.110080E+00	3.030690E+00
2.562310E+00	5.183400E+00	3.076510E+00
2.691030E+00	5.291670E+00	3.165410E+00
2.770980E+00	5.365010E+00	3.242360E+00
2.264780E+00	5.002790E+00	2.958790E+00
2.342190E+00	5.067630E+00	3.000380E+00
5.410710E+00	2.377720E+00	3.397690E+00
5.377960E+00	2.337820E+00	3.375420E+00
5.397850E+00	2.361650E+00	3.317140E+00
5.456470E+00	2.451720E+00	3.375330E+00
5.502430E+00	2.552380E+00	3.375410E+00
5.504890E+00	2.534750E+00	3.460400E+00
5.548760E+00	2.631900E+00	3.460870E+00
5.214010E+00	2.175480E+00	3.228810E+00
5.316790E+00	2.279400E+00	3.325910E+00
5.582930E+00	2.750850E+00	3.407340E+00
5.637610E+00	2.865660E+00	3.475440E+00
5.682050E+00	2.999330E+00	3.547910E+00
5.691320E+00	3.142430E+00	3.541310E+00
5.691890E+00	3.242060E+00	3.580370E+00
5.674540E+00	3.348010E+00	3.624160E+00
5.664430E+00	3.446130E+00	3.678470E+00
5.063350E+00	2.030950E+00	3.143430E+00
5.148780E+00	2.111060E+00	3.248570E+00
5.615320E+00	3.555840E+00	3.638730E+00
5.574840E+00	3.646960E+00	3.654340E+00
5.612760E+00	3.614950E+00	3.709360E+00
5.581510E+00	3.708030E+00	3.728110E+00
4.828280E+00	1.711650E+00	3.026410E+00
4.768440E+00	1.643610E+00	2.976690E+00
4.809880E+00	1.706260E+00	2.950250E+00
4.836420E+00	1.765130E+00	2.876620E+00
4.874640E+00	1.780010E+00	3.042890E+00
4.914220E+00	1.872680E+00	2.911220E+00
4.954120E+00	1.903310E+00	3.055640E+00
5.523770E+00	3.818280E+00	3.700070E+00
5.492800E+00	3.896050E+00	3.718140E+00
5.534850E+00	3.871330E+00	3.768950E+00
5.504580E+00	3.939520E+00	3.777680E+00
4.673060E+00	1.558320E+00	2.883620E+00
4.567540E+00	1.469110E+00	2.840720E+00
4.572760E+00	1.488050E+00	2.711170E+00
4.722530E+00	1.623160E+00	2.824480E+00
5.472300E+00	4.036100E+00	3.797100E+00
5.434610E+00	4.113100E+00	3.816740E+00
5.410410E+00	4.160100E+00	3.871650E+00
4.470340E+00	1.401630E+00	2.793520E+00
4.340380E+00	1.346100E+00	2.752960E+00
4.438280E+00	1.397350E+00	2.686030E+00
5.336880E+00	4.215120E+00	3.843580E+00
5.286590E+00	4.282590E+00	3.901360E+00
4.215700E+00	1.318600E+00	2.530020E+00
4.146360E+00	1.278800E+00	2.627770E+00
5.223360E+00	4.339420E+00	3.883000E+00
5.250750E+00	4.331500E+00	3.929740E+00
5.216280E+00	4.376420E+00	3.948720E+00
4.023010E+00	1.230930E+00	2.620800E+00
3.881560E+00	1.210800E+00	2.549670E+00
3.999260E+00	1.238570E+00	2.496790E+00
5.118050E+00	4.468330E+00	3.905590E+00
5.153750E+00	4.434220E+00	3.927420E+00
5.136860E+00	4.484950E+00	3.961220E+00
3.744070E+00	1.203630E+00	2.378970E+00
3.709800E+00	1.151720E+00	2.529590E+00
5.078480E+00	4.601560E+00	3.940320E+00
5.118390E+00	4.557590E+00	3.984330E+00
5.094580E+00	4.629240E+00	3.995370E+00
3.563340E+00	1.141600E+00	2.495600E+00
3.417690E+00	1.124250E+00	2.482110E+00
3.541750E+00	1.170060E+00	2.406680E+00
5.010720E+00	4.766270E+00	3.980670E+00
5.063980E+00	4.704380E+00	4.012970E+00
5.035640E+00	4.774630E+00	4.044650E+00
3.335410E+00	1.186430E+00	2.332560E+00
3.203930E+00	1.161260E+00	2.425130E+00
4.967300E+00	4.831980E+00	4.019180E+00
3.127580E+00	1.237820E+00	2.286150E+00
3.012310E+00	1.216850E+00	2.386930E+00
4.904760E+00	4.857980E+00	3.971310E+00
4.907480E+00	4.875270E+00	4.024310E+00
2.940630E+00	1.312970E+00	2.258810E+00
2.836220E+00	1.290700E+00	2.365560E+00
4.798650E+00	4.917600E+00	3.994540E+00
4.865810E+00	4.892540E+00	4.009760E+00
2.769170E+00	1.406550E+00	2.248130E+00
2.671770E+00	1.386150E+00	2.357270E+00
4.685650E+00	4.951640E+00	3.954740E+00
4.739730E+00	4.939910E+00	3.986530E+00
2.607320E+00	1.517090E+00	2.245290E+00
2.514060E+00	1.492900E+00	2.355090E+00
4.635810E+00	4.960090E+00	3.910110E+00
4.641720E+00	4.984430E+00	3.964560E+00
2.458660E+00	1.640470E+00	2.255840E+00
2.365940E+00	1.613230E+00	2.367930E+00
4.511570E+00	5.036910E+00	3.834840E+00
4.547060E+00	5.044420E+00	3.912420E+00
4.608320E+00	5.001320E+00	3.944720E+00
2.319990E+00	1.778390E+00	2.277260E+00
2.229210E+00	1.751060E+00	2.392260E+00
4.418520E+00	5.135800E+00	3.796880E+00
4.480290E+00	5.093400E+00	3.864090E+00
2.197070E+00	1.934050E+00	2.309480E+00
2.102950E+00	1.902990E+00	2.414230E+00
4.341370E+00	5.219200E+00	3.760970E+00
4.383880E+00	5.219700E+00	3.840240E+00
2.076290E+00	2.117480E+00	2.335680E+00
2.002970E+00	2.044710E+00	2.446890E+00
4.299080E+00	5.282460E+00	3.778780E+00
4.331970E+00	5.300150E+00	3.851480E+00
1.981390E+00	2.163120E+00	2.409130E+00
1.948540E+00	2.124880E+00	2.460150E+00
1.973890E+00	2.317760E+00	2.359070E+00
4.141390E+00	5.350290E+00	3.677200E+00
4.187400E+00	5.369130E+00	3.759030E+00
4.262740E+00	5.335750E+00	3.803700E+00
1.915360E+00	2.228260E+00	2.452360E+00
1.854470E+00	2.428360E+00	2.435640E+00
1.914740E+00	2.514500E+00	2.352220E+00
4.014120E+00	5.410710E+00	3.649410E+00
4.103030E+00	5.399660E+00	3.711020E+00
1.825030E+00	2.683690E+00	2.387100E+00
1.793630E+00	2.561490E+00	2.460260E+00
3.896260E+00	5.456170E+00	3.606790E+00
3.955260E+00	5.479260E+00	3.716610E+00
1.744770E+00	2.699450E+00	2.472150E+00
1.703840E+00	2.840400E+00	2.481890E+00
1.742700E+00	2.952580E+00	2.412520E+00
3.833880E+00	5.495060E+00	3.617330E+00
3.867990E+00	5.502170E+00	3.666060E+00
1.666070E+00	2.988750E+00	2.490060E+00
1.614870E+00	3.176990E+00	2.506530E+00
1.685420E+00	3.257370E+00	2.442680E+00
3.569950E+00	5.546520E+00	3.520590E+00
3.681520E+00	5.535900E+00	3.589250E+00
3.789900E+00	5.526070E+00	3.644690E+00
1.634310E+00	3.333650E+00	2.509560E+00
1.598040E+00	3.280510E+00	2.531090E+00
1.647950E+00	3.552540E+00	2.488600E+00
3.513910E+00	5.575690E+00	3.553780E+00
3.573040E+00	5.590790E+00	3.636690E+00
1.590610E+00	3.405570E+00	2.547960E+00
1.575620E+00	3.559770E+00	2.549400E+00
1.613960E+00	3.661360E+00	2.553750E+00
1.658560E+00	3.823010E+00	2.555180E+00
3.220200E+00	5.557790E+00	3.444250E+00
3.339980E+00	5.575900E+00	3.519970E+00
3.451420E+00	5.594750E+00	3.585730E+00
1.565470E+00	3.710360E+00	2.604390E+00
1.593580E+00	3.884580E+00	2.615090E+00
1.590380E+00	3.969710E+00	2.641580E+00
1.647820E+00	3.997580E+00	2.613630E+00
1.716460E+00	4.155110E+00	2.638210E+00
1.792770E+00	4.318140E+00	2.659710E+00
1.886430E+00	4.488940E+00	2.701090E+00
2.971570E+00	5.467050E+00	3.334320E+00
3.079600E+00	5.509760E+00	3.385250E+00
3.139840E+00	5.568010E+00	3.477670E+00
3.213990E+00	5.602180E+00	3.545340E+00
1.607190E+00	4.085410E+00	2.673640E+00
1.691520E+00	4.268050E+00	2.701000E+00
1.767670E+00	4.392850E+00	2.715400E+00
1.795220E+00	4.476240E+00	2.749560E+00
1.842810E+00	4.535070E+00	2.754680E+00
1.897340E+00	4.607750E+00	2.771170E+00
1.983460E+00	4.733020E+00	2.819010E+00
2.119300E+00	4.877150E+00	2.886600E+00
2.474290E+00	5.216630E+00	3.151030E+00
2.600880E+00	5.277930E+00	3.179470E+00
2.682390E+00	5.348720E+00	3.245690E+00
2.771650E+00	5.415320E+00	3.330290E+00
2.924300E+00	5.494720E+00	3.396610E+00
3.049230E+00	5.554810E+00	3.487310E+00
3.126930E+00	5.586860E+00	3.523860E+00
1.793170E+00	4.558840E+00	2.798590E+00
1.869450E+00	4.665690E+00	2.825620E+00
1.904580E+00	4.744610E+00	2.865540E+00
1.989870E+00	4.815330E+00	2.885800E+00
2.031860E+00	4.893230E+00	2.939260E+00
2.134540E+00	5.012500E+00	3.019610E+00
2.321930E+00	5.110280E+00	3.065320E+00
2.365500E+00	5.208120E+00	3.167970E+00
2.450150E+00	5.300720E+00	3.261350E+00
2.584960E+00	5.334570E+00	3.262060E+00
2.674710E+00	5.381160E+00	3.305240E+00
1.914200E+00	4.827980E+00	2.933280E+00
2.003620E+00	4.931170E+00	2.990890E+00
2.028760E+00	4.990720E+00	3.041340E+00
2.077680E+00	5.039000E+00	3.073020E+00
2.123860E+00	5.110930E+00	3.141580E+00
2.249030E+00	5.156780E+00	3.151530E+00
2.332310E+00	5.246680E+00	3.225930E+00
2.015980E+00	5.035090E+00	3.104040E+00
5.376270E+00	2.343950E+00	3.461930E+00
5.431450E+00	2.406920E+00	3.461890E+00
5.474790E+00	2.472790E+00	3.524730E+00
5.525920E+00	2.565430E+00	3.557790E+00
5.567910E+00	2.647740E+00	3.579430E+00
5.652080E+00	2.830450E+00	3.645370E+00
5.632780E+00	2.786620E+00	3.626080E+00
5.653740E+00	2.863700E+00	3.586470E+00
5.676400E+00	2.932040E+00	3.613530E+00
5.672060E+00	2.883300E+00	3.661400E+00
5.693330E+00	2.977480E+00	3.662400E+00
5.211020E+00	2.185250E+00	3.394130E+00
5.301900E+00	2.274620E+00	3.482590E+00
5.609950E+00	2.747950E+00	3.539790E+00
5.704470E+00	3.118900E+00	3.664090E+00
5.701910E+00	3.253240E+00	3.668850E+00
5.698440E+00	3.337820E+00	3.720960E+00
5.694170E+00	3.432690E+00	3.780020E+00
4.805780E+00	1.639780E+00	3.270340E+00
4.750830E+00	1.583410E+00	3.225590E+00
4.794050E+00	1.641470E+00	3.191860E+00
4.838900E+00	1.720140E+00	3.139650E+00
4.851570E+00	1.705810E+00	3.294580E+00
4.941730E+00	1.867890E+00	3.200470E+00
4.928860E+00	1.828820E+00	3.334000E+00
5.019560E+00	1.971500E+00	3.228380E+00
5.015230E+00	1.957160E+00	3.363760E+00
5.103660E+00	2.065790E+00	3.346470E+00
5.661240E+00	3.536210E+00	3.739310E+00
5.638810E+00	3.623910E+00	3.790660E+00
5.622020E+00	3.712280E+00	3.837990E+00
4.660770E+00	1.510020E+00	3.173310E+00
4.572370E+00	1.451140E+00	3.107810E+00
4.618930E+00	1.481310E+00	3.061200E+00
4.700210E+00	1.556450E+00	3.047990E+00
5.580750E+00	3.802230E+00	3.799760E+00
5.563280E+00	3.890300E+00	3.850660E+00
5.527710E+00	3.967540E+00	3.850180E+00
5.564520E+00	3.945470E+00	3.905320E+00
5.536120E+00	4.017290E+00	3.918300E+00
4.516200E+00	1.424480E+00	2.940880E+00
4.462160E+00	1.386250E+00	3.088170E+00
5.475860E+00	4.097840E+00	3.892070E+00
5.453750E+00	4.155020E+00	3.962710E+00
4.343230E+00	1.334560E+00	3.044250E+00
4.240920E+00	1.301570E+00	2.959860E+00
4.351240E+00	1.342880E+00	2.920320E+00
5.375880E+00	4.214810E+00	3.937580E+00
5.345580E+00	4.266390E+00	4.007730E+00
4.161160E+00	1.272410E+00	2.775940E+00
4.076990E+00	1.228310E+00	2.918750E+00
5.280630E+00	4.325140E+00	3.986940E+00
5.258760E+00	4.369450E+00	4.034640E+00
3.926510E+00	1.198400E+00	2.704300E+00
5.205620E+00	4.438050E+00	4.045160E+00
5.161820E+00	4.502400E+00	4.033330E+00
5.190700E+00	4.493350E+00	4.083870E+00
5.174930E+00	4.537780E+00	4.086830E+00
3.739910E+00	1.132750E+00	2.675150E+00
3.627260E+00	1.093590E+00	2.727040E+00
3.585860E+00	1.122610E+00	2.585410E+00
5.111160E+00	4.656280E+00	4.053590E+00
5.154380E+00	4.612250E+00	4.100090E+00
5.127250E+00	4.684490E+00	4.113830E+00
3.490690E+00	1.058490E+00	2.772800E+00
3.327560E+00	1.049420E+00	2.722290E+00
3.450810E+00	1.084290E+00	2.634910E+00
5.032480E+00	4.818840E+00	4.099200E+00
5.095450E+00	4.760430E+00	4.134290E+00
5.068170E+00	4.839120E+00	4.187110E+00
3.269270E+00	1.101620E+00	2.571040E+00
3.139360E+00	1.069500E+00	2.664610E+00
4.999150E+00	4.848830E+00	4.092080E+00
5.017640E+00	4.858350E+00	4.143790E+00
3.079500E+00	1.134290E+00	2.522190E+00
2.963720E+00	1.117970E+00	2.632640E+00
4.895780E+00	4.907190E+00	4.111410E+00
4.971450E+00	4.877470E+00	4.128170E+00
2.902030E+00	1.193340E+00	2.492760E+00
2.794770E+00	1.177740E+00	2.610030E+00
4.839070E+00	4.926690E+00	4.071770E+00
4.843430E+00	4.943360E+00	4.127920E+00
2.735190E+00	1.270270E+00	2.477080E+00
2.631650E+00	1.255240E+00	2.593070E+00
4.718510E+00	4.961560E+00	4.017010E+00
4.747800E+00	4.964000E+00	4.059380E+00
4.798730E+00	4.962360E+00	4.119910E+00
2.573610E+00	1.362700E+00	2.468080E+00
2.476140E+00	1.350680E+00	2.586030E+00
4.642070E+00	5.027890E+00	4.044560E+00
4.701950E+00	4.989880E+00	4.063020E+00
2.421940E+00	1.473380E+00	2.470870E+00
2.332300E+00	1.457000E+00	2.582310E+00
4.591510E+00	5.051440E+00	3.997590E+00
4.598650E+00	5.074490E+00	4.052860E+00
2.273000E+00	1.585760E+00	2.493410E+00
2.252520E+00	1.528140E+00	2.580590E+00
4.432320E+00	5.183010E+00	3.893120E+00
4.491000E+00	5.154520E+00	3.972380E+00
4.557850E+00	5.110790E+00	4.035380E+00
2.198160E+00	1.588940E+00	2.576060E+00
2.135190E+00	1.722190E+00	2.514170E+00
4.388590E+00	5.265190E+00	3.899970E+00
4.429690E+00	5.255990E+00	3.967820E+00
2.014280E+00	1.887800E+00	2.527250E+00
4.361940E+00	5.310880E+00	3.906490E+00
4.384940E+00	5.314100E+00	3.948410E+00
1.901780E+00	2.077460E+00	2.536400E+00
4.226270E+00	5.385390E+00	3.832190E+00
4.268290E+00	5.398300E+00	3.908180E+00
4.343890E+00	5.353640E+00	3.937470E+00
1.785840E+00	2.220250E+00	2.603920E+00
1.840160E+00	2.279570E+00	2.513780E+00
4.043790E+00	5.453800E+00	3.752550E+00
4.111010E+00	5.464570E+00	3.831880E+00
4.190850E+00	5.435920E+00	3.869540E+00
1.755490E+00	2.466780E+00	2.537970E+00
1.701770E+00	2.356390E+00	2.644080E+00
4.006020E+00	5.481900E+00	3.774900E+00
4.035470E+00	5.487690E+00	3.813900E+00
1.679830E+00	2.508960E+00	2.611670E+00
1.657330E+00	2.443410E+00	2.660750E+00
1.662600E+00	2.731130E+00	2.558390E+00
3.857170E+00	5.546270E+00	3.742530E+00
3.968210E+00	5.516350E+00	3.802040E+00
1.627540E+00	2.563800E+00	2.651290E+00
1.596220E+00	2.721460E+00	2.631840E+00
1.600680E+00	2.825630E+00	2.598060E+00
1.590690E+00	2.982400E+00	2.567540E+00
3.711430E+00	5.573840E+00	3.703090E+00
3.773400E+00	5.601770E+00	3.823770E+00
1.547980E+00	2.853540E+00	2.640460E+00
1.496630E+00	3.071400E+00	2.641970E+00
1.547550E+00	3.229140E+00	2.566460E+00
3.628320E+00	5.602950E+00	3.713940E+00
3.665070E+00	5.612720E+00	3.773750E+00
1.478730E+00	3.254820E+00	2.629430E+00
1.438870E+00	3.190190E+00	2.662300E+00
1.504820E+00	3.468160E+00	2.606330E+00
3.338790E+00	5.616610E+00	3.631370E+00
3.461690E+00	5.631890E+00	3.696560E+00
3.574280E+00	5.631540E+00	3.750820E+00
1.422730E+00	3.345200E+00	2.689710E+00
1.427860E+00	3.534540E+00	2.665060E+00
1.422050E+00	3.631450E+00	2.694420E+00
1.479610E+00	3.668200E+00	2.661860E+00
1.526230E+00	3.894900E+00	2.669220E+00
3.220890E+00	5.641360E+00	3.654350E+00
3.332240E+00	5.663050E+00	3.767050E+00
1.424850E+00	3.779990E+00	2.722780E+00
1.465280E+00	3.950120E+00	2.731310E+00
1.465730E+00	4.032520E+00	2.757910E+00
1.519690E+00	4.058150E+00	2.725400E+00
1.590380E+00	4.218220E+00	2.746440E+00
1.684880E+00	4.403170E+00	2.771570E+00
2.805790E+00	5.482190E+00	3.426530E+00
2.920220E+00	5.566420E+00	3.532650E+00
3.100430E+00	5.605310E+00	3.586050E+00
3.135080E+00	5.646310E+00	3.678430E+00
3.202060E+00	5.671700E+00	3.737070E+00
1.484610E+00	4.142460E+00	2.792040E+00
1.560650E+00	4.322310E+00	2.810330E+00
1.620660E+00	4.436240E+00	2.832930E+00
1.625850E+00	4.491590E+00	2.861250E+00
1.691010E+00	4.523950E+00	2.839890E+00
1.776910E+00	4.675730E+00	2.882830E+00
2.550130E+00	5.363130E+00	3.325240E+00
2.658970E+00	5.423870E+00	3.376670E+00
2.757890E+00	5.509010E+00	3.494720E+00
2.814440E+00	5.565560E+00	3.578610E+00
2.891890E+00	5.620790E+00	3.671650E+00
3.026650E+00	5.631740E+00	3.676920E+00
3.123180E+00	5.667270E+00	3.747920E+00
1.646720E+00	4.566980E+00	2.888160E+00
1.679810E+00	4.660560E+00	2.926990E+00
1.732070E+00	4.718570E+00	2.938860E+00
1.796140E+00	4.793140E+00	2.964120E+00
1.906150E+00	4.927530E+00	3.039390E+00
2.199790E+00	5.181070E+00	3.198790E+00
2.257260E+00	5.234130E+00	3.243330E+00
2.343800E+00	5.319080E+00	3.319520E+00
2.506580E+00	5.397080E+00	3.391870E+00
2.629870E+00	5.483100E+00	3.483400E+00
2.718870E+00	5.543630E+00	3.573050E+00
2.786300E+00	5.589240E+00	3.649900E+00
1.685990E+00	4.740070E+00	2.985800E+00
1.777320E+00	4.849850E+00	3.031280E+00
1.815420E+00	4.920110E+00	3.082730E+00
1.871630E+00	4.967160E+00	3.100590E+00
1.928130E+00	5.018860E+00	3.130670E+00
2.017670E+00	5.114900E+00	3.205760E+00
2.164780E+00	5.215140E+00	3.257960E+00
2.250600E+00	5.275330E+00	3.301160E+00
1.834760E+00	4.987470E+00	3.151380E+00
1.917640E+00	5.061700E+00	3.188010E+00
5.421660E+00	2.399000E+00	3.545200E+00
5.494480E+00	2.514970E+00	3.625420E+00
5.442860E+00	2.442570E+00	3.636960E+00
5.542200E+00	2.590910E+00	3.682550E+00
5.600230E+00	2.704550E+00	3.646890E+00
5.598370E+00	2.668460E+00	3.732400E+00
5.649240E+00	2.778150E+00	3.714430E+00
5.700540E+00	2.902170E+00	3.755230E+00
5.716090E+00	3.016910E+00	3.738550E+00
5.723510E+00	2.981980E+00	3.814100E+00
5.728960E+00	3.094150E+00	3.813120E+00
5.167120E+00	2.155690E+00	3.605530E+00
5.135040E+00	2.114160E+00	3.575290E+00
5.157360E+00	2.136420E+00	3.508390E+00
5.235370E+00	2.222140E+00	3.582830E+00
5.349420E+00	2.341240E+00	3.631510E+00
5.725140E+00	3.223090E+00	3.758820E+00
5.718220E+00	3.325680E+00	3.822440E+00
5.711220E+00	3.412760E+00	3.865970E+00
4.723050E+00	1.558370E+00	3.434020E+00
4.672550E+00	1.514040E+00	3.391390E+00
4.706840E+00	1.537480E+00	3.315760E+00
4.798390E+00	1.638390E+00	3.390000E+00
4.896740E+00	1.773860E+00	3.452930E+00
4.993290E+00	1.915200E+00	3.524030E+00
5.085390E+00	2.048840E+00	3.518050E+00
5.693060E+00	3.529050E+00	3.864420E+00
5.658280E+00	3.637980E+00	3.873230E+00
5.655900E+00	3.698440E+00	3.912900E+00
4.586580E+00	1.460120E+00	3.305020E+00
5.633490E+00	3.797850E+00	3.918190E+00
5.601740E+00	3.893070E+00	3.930820E+00
5.595330E+00	3.949200E+00	3.973910E+00
5.581190E+00	4.015760E+00	4.022970E+00
4.447040E+00	1.382780E+00	3.251330E+00
4.369320E+00	1.348650E+00	3.232140E+00
4.378510E+00	1.351830E+00	3.145800E+00
5.524480E+00	4.089540E+00	3.987710E+00
5.492600E+00	4.147510E+00	4.057000E+00
4.254030E+00	1.312480E+00	3.160170E+00
5.418620E+00	4.206960E+00	4.030390E+00
5.386460E+00	4.251510E+00	4.083260E+00
4.076600E+00	1.228630E+00	3.094210E+00
3.956580E+00	1.185110E+00	3.053380E+00
3.996900E+00	1.196900E+00	2.977230E+00
5.328980E+00	4.322420E+00	4.100860E+00
5.270770E+00	4.384000E+00	4.093270E+00
5.303310E+00	4.375590E+00	4.139040E+00
5.273000E+00	4.418170E+00	4.145240E+00
3.849740E+00	1.159280E+00	2.876560E+00
3.814220E+00	1.130290E+00	3.070810E+00
5.237990E+00	4.498480E+00	4.162720E+00
5.204420E+00	4.563520E+00	4.149740E+00
5.237930E+00	4.559360E+00	4.196750E+00
5.222340E+00	4.602750E+00	4.199970E+00
3.673420E+00	1.066430E+00	3.038100E+00
3.582620E+00	1.052920E+00	2.997480E+00
3.637330E+00	1.074390E+00	2.902450E+00
5.147880E+00	4.717610E+00	4.170110E+00
5.192620E+00	4.676440E+00	4.213810E+00
5.158720E+00	4.751340E+00	4.224100E+00
3.424130E+00	1.018240E+00	2.930540E+00
5.100240E+00	4.846250E+00	4.230820E+00
5.120180E+00	4.815880E+00	4.234250E+00
5.107730E+00	4.849400E+00	4.259460E+00
3.200550E+00	1.025610E+00	2.819710E+00
5.006430E+00	4.896750E+00	4.233340E+00
5.078340E+00	4.866200E+00	4.254680E+00
3.019390E+00	1.052550E+00	2.771310E+00
4.946070E+00	4.914030E+00	4.187000E+00
4.950420E+00	4.930100E+00	4.242740E+00
2.847540E+00	1.096950E+00	2.743720E+00
4.846120E+00	4.970270E+00	4.210460E+00
4.910060E+00	4.943440E+00	4.227340E+00
2.683650E+00	1.163510E+00	2.724910E+00
4.736560E+00	5.014540E+00	4.170260E+00
4.790200E+00	4.998680E+00	4.201800E+00
2.525530E+00	1.243750E+00	2.712070E+00
4.686140E+00	5.027160E+00	4.124850E+00
4.694150E+00	5.047380E+00	4.179970E+00
2.369880E+00	1.343120E+00	2.703980E+00
4.601100E+00	5.112930E+00	4.138900E+00
4.659990E+00	5.066080E+00	4.161690E+00
2.212730E+00	1.488210E+00	2.680710E+00
4.515070E+00	5.176350E+00	4.063390E+00
4.546000E+00	5.163530E+00	4.117580E+00
2.068840E+00	1.600220E+00	2.715770E+00
2.127100E+00	1.625310E+00	2.620170E+00
4.468830E+00	5.246840E+00	4.051880E+00
2.037320E+00	1.735170E+00	2.620790E+00
1.973550E+00	1.717910E+00	2.717570E+00
4.393230E+00	5.363380E+00	4.041300E+00
1.930350E+00	1.865390E+00	2.642290E+00
1.864650E+00	1.787540E+00	2.788110E+00
4.322940E+00	5.406060E+00	3.985100E+00
4.329890E+00	5.429070E+00	4.033890E+00
1.818440E+00	2.006770E+00	2.674660E+00
1.749270E+00	1.970290E+00	2.793790E+00
4.154480E+00	5.484330E+00	3.909200E+00
4.198950E+00	5.501610E+00	3.987680E+00
4.281850E+00	5.456210E+00	4.013650E+00
1.720100E+00	2.168060E+00	2.710310E+00
1.659670E+00	2.132370E+00	2.811680E+00
4.022480E+00	5.531610E+00	3.893380E+00
4.111800E+00	5.527290E+00	3.950050E+00
1.631910E+00	2.359210E+00	2.730000E+00
1.610020E+00	2.245020E+00	2.821900E+00
3.900160E+00	5.575290E+00	3.863700E+00
3.954930E+00	5.595390E+00	3.976730E+00
1.561650E+00	2.369610E+00	2.824090E+00
1.490310E+00	2.539430E+00	2.840360E+00
1.545550E+00	2.624900E+00	2.721470E+00
3.832300E+00	5.606060E+00	3.884850E+00
3.866540E+00	5.613170E+00	3.936490E+00
1.463440E+00	2.722800E+00	2.783390E+00
1.412260E+00	2.689820E+00	2.860600E+00
1.470410E+00	2.877590E+00	2.712480E+00
3.640890E+00	5.652470E+00	3.888340E+00
3.785460E+00	5.631020E+00	3.925410E+00
1.395640E+00	2.873500E+00	2.792470E+00
1.337050E+00	2.839220E+00	2.876130E+00
1.390220E+00	3.106130E+00	2.727480E+00
3.481700E+00	5.668220E+00	3.819990E+00
3.512560E+00	5.694120E+00	3.915900E+00
1.323230E+00	2.996080E+00	2.825050E+00
1.286730E+00	2.937410E+00	2.880120E+00
1.286100E+00	3.163050E+00	2.800600E+00
1.328780E+00	3.320040E+00	2.762230E+00
1.352450E+00	3.558250E+00	2.726560E+00
3.400340E+00	5.681580E+00	3.842490E+00
3.435780E+00	5.694970E+00	3.894670E+00
1.255390E+00	3.051560E+00	2.876990E+00
1.218340E+00	3.201950E+00	2.853670E+00
1.256830E+00	3.301130E+00	2.821230E+00
1.263840E+00	3.462350E+00	2.800970E+00
1.282800E+00	3.615240E+00	2.801700E+00
1.336560E+00	3.760190E+00	2.789990E+00
1.400290E+00	3.967230E+00	2.790420E+00
3.198590E+00	5.706180E+00	3.858120E+00
3.349710E+00	5.699750E+00	3.888150E+00
1.188920E+00	3.376010E+00	2.886040E+00
1.206550E+00	3.579440E+00	2.853440E+00
1.256280E+00	3.733500E+00	2.851340E+00
1.302580E+00	3.896400E+00	2.848550E+00
1.343640E+00	4.021530E+00	2.855250E+00
1.343840E+00	4.089980E+00	2.882040E+00
1.399050E+00	4.114560E+00	2.849240E+00
1.462940E+00	4.264820E+00	2.861760E+00
1.548610E+00	4.439780E+00	2.882440E+00
2.973510E+00	5.652810E+00	3.731170E+00
3.052540E+00	5.674850E+00	3.797050E+00
3.092490E+00	5.707290E+00	3.879650E+00
1.359090E+00	4.190360E+00	2.912580E+00
1.429030E+00	4.358770E+00	2.925280E+00
1.491220E+00	4.477430E+00	2.946690E+00
1.493510E+00	4.533460E+00	2.975740E+00
1.573880E+00	4.593050E+00	2.949850E+00
2.384220E+00	5.420360E+00	3.454280E+00
2.524670E+00	5.469270E+00	3.502780E+00
2.612690E+00	5.532770E+00	3.581910E+00
2.703890E+00	5.585280E+00	3.669620E+00
2.797870E+00	5.642080E+00	3.783260E+00
2.937260E+00	5.675990E+00	3.808160E+00
3.025850E+00	5.704990E+00	3.882410E+00
1.499190E+00	4.597360E+00	3.008650E+00
1.513950E+00	4.664080E+00	3.047100E+00
1.580650E+00	4.699240E+00	3.024910E+00
1.689640E+00	4.850680E+00	3.095950E+00
2.062670E+00	5.236080E+00	3.339030E+00
2.235890E+00	5.321850E+00	3.375690E+00
2.273650E+00	5.401760E+00	3.472960E+00
2.330210E+00	5.460960E+00	3.543430E+00
2.476160E+00	5.514280E+00	3.592780E+00
2.599950E+00	5.582820E+00	3.686310E+00
2.684230E+00	5.625170E+00	3.762190E+00
1.545760E+00	4.739350E+00	3.088920E+00
1.591290E+00	4.836250E+00	3.146000E+00
1.653050E+00	4.895570E+00	3.167280E+00
1.733620E+00	4.969290E+00	3.201100E+00
1.889260E+00	5.103950E+00	3.265610E+00
1.951640E+00	5.208340E+00	3.368800E+00
2.010970E+00	5.283640E+00	3.428820E+00
2.158220E+00	5.362800E+00	3.460720E+00
2.246830E+00	5.422560E+00	3.518640E+00
1.607690E+00	4.917470E+00	3.227190E+00
1.741610E+00	5.055670E+00	3.307220E+00
1.862250E+00	5.173570E+00	3.374120E+00
1.931020E+00	5.236820E+00	3.414660E+00
5.483390E+00	2.498970E+00	3.705320E+00
5.564050E+00	2.599280E+00	3.791300E+00
5.505930E+00	2.521350E+00	3.794110E+00
5.613880E+00	2.671650E+00	3.824960E+00
5.670390E+00	2.778960E+00	3.846460E+00
5.709840E+00	2.886640E+00	3.876770E+00
5.730910E+00	2.989520E+00	3.905230E+00
5.744860E+00	3.094970E+00	3.943810E+00
4.844800E+00	1.698690E+00	3.674250E+00
4.817680E+00	1.661300E+00	3.630450E+00
4.856130E+00	1.706680E+00	3.569840E+00
4.936360E+00	1.821170E+00	3.590550E+00
4.896560E+00	1.769220E+00	3.685220E+00
4.980540E+00	1.891590E+00	3.620010E+00
4.957780E+00	1.864360E+00	3.698190E+00
5.009450E+00	1.947130E+00	3.674360E+00
5.119120E+00	2.103960E+00	3.658260E+00
5.181450E+00	2.182200E+00	3.686960E+00
5.249150E+00	2.253490E+00	3.739970E+00
5.329150E+00	2.335930E+00	3.795060E+00
5.423450E+00	2.426130E+00	3.770560E+00
5.737190E+00	3.214080E+00	3.881490E+00
5.736380E+00	3.331710E+00	3.933170E+00
5.725830E+00	3.436870E+00	3.929000E+00
5.746930E+00	3.399920E+00	3.988180E+00
5.743500E+00	3.500320E+00	3.992510E+00
4.657570E+00	1.513550E+00	3.514750E+00
4.765640E+00	1.606790E+00	3.569000E+00
5.057410E+00	2.014580E+00	3.625720E+00
5.697830E+00	3.624090E+00	3.957030E+00
5.679850E+00	3.715520E+00	3.971360E+00
5.709060E+00	3.677370E+00	4.026750E+00
5.695510E+00	3.768830E+00	4.038220E+00
4.543970E+00	1.450280E+00	3.499100E+00
4.469700E+00	1.409310E+00	3.480200E+00
4.487230E+00	1.409970E+00	3.383310E+00
5.647640E+00	3.870610E+00	4.003130E+00
5.630720E+00	3.937970E+00	4.062850E+00
5.609980E+00	4.003840E+00	4.118470E+00
4.375520E+00	1.361710E+00	3.400790E+00
5.558130E+00	4.079120E+00	4.084010E+00
5.527140E+00	4.135670E+00	4.150850E+00
4.224780E+00	1.306500E+00	3.366640E+00
4.133310E+00	1.263910E+00	3.348560E+00
4.142070E+00	1.263340E+00	3.242740E+00
5.450610E+00	4.205270E+00	4.129160E+00
5.397640E+00	4.263680E+00	4.141590E+00
5.439940E+00	4.244730E+00	4.192940E+00
5.396340E+00	4.299790E+00	4.194920E+00
4.006730E+00	1.200800E+00	3.268350E+00
[truncated: 21,888 more rows]
