# Supplementary material for: A New MRI-Based Model of Heart Function with Coupled Hemodynamics and Application to Normal and Diseased Canine Left Ventricles
Source: Front Bioeng Biotechnol. 2015 Sep 23;3:140. doi: 10.3389/fbioe.2015.00140 (PMC4585083; doi:10.3389/fbioe.2015.00140)
Supplement: Supplementary file 8 [file Data_Sheet_8.ZIP › Case4_HF_LBBB_Diastole/nodes/case4_diastole_time_0.0700.csv]

4.553330E+00	3.771750E+00	1.837240E+00
4.474540E+00	3.752290E+00	1.729300E+00
4.512140E+00	3.821980E+00	1.829600E+00
4.501520E+00	3.887580E+00	1.890750E+00
4.579240E+00	3.841790E+00	1.953970E+00
4.529270E+00	3.937810E+00	2.006170E+00
4.432920E+00	3.874670E+00	1.801830E+00
4.335100E+00	3.853000E+00	1.694720E+00
4.429980E+00	3.977390E+00	1.935440E+00
4.403900E+00	4.083480E+00	2.026270E+00
4.490840E+00	4.030750E+00	2.080350E+00
4.448220E+00	4.099090E+00	2.101170E+00
4.331410E+00	3.953300E+00	1.800300E+00
4.270820E+00	3.926780E+00	1.698520E+00
4.298880E+00	4.082090E+00	1.918080E+00
4.350820E+00	4.124800E+00	2.016300E+00
4.383110E+00	4.147890E+00	2.093050E+00
4.231390E+00	4.004850E+00	1.756720E+00
4.200600E+00	4.090060E+00	1.826080E+00
4.219420E+00	4.128250E+00	1.877870E+00
4.225440E+00	4.165350E+00	1.928580E+00
4.306460E+00	4.156910E+00	2.008530E+00
4.165500E+00	4.136340E+00	1.850350E+00
4.841130E+00	3.395350E+00	1.852330E+00
4.772090E+00	3.359610E+00	1.728390E+00
4.791120E+00	3.456520E+00	1.843440E+00
4.780000E+00	3.569300E+00	1.929390E+00
4.863370E+00	3.463120E+00	1.942510E+00
4.778230E+00	3.700840E+00	2.083100E+00
4.881730E+00	3.586100E+00	2.089250E+00
4.777900E+00	3.817750E+00	2.210730E+00
4.885950E+00	3.736830E+00	2.278830E+00
4.827910E+00	3.852430E+00	2.336880E+00
4.687850E+00	3.511850E+00	1.752820E+00
4.629730E+00	3.409350E+00	1.585180E+00
4.633990E+00	3.691690E+00	1.875210E+00
4.686610E+00	3.817920E+00	2.088840E+00
4.713710E+00	3.877380E+00	2.198170E+00
4.750430E+00	3.913880E+00	2.312920E+00
4.534410E+00	3.410370E+00	1.479850E+00
4.431610E+00	3.377720E+00	1.362580E+00
4.458170E+00	3.476190E+00	1.466080E+00
4.515630E+00	3.565350E+00	1.588400E+00
4.618650E+00	3.955890E+00	2.188140E+00
4.608740E+00	4.064590E+00	2.328600E+00
4.704870E+00	4.006350E+00	2.397630E+00
4.652570E+00	4.089740E+00	2.438730E+00
4.372010E+00	3.534020E+00	1.435350E+00
4.311160E+00	3.452430E+00	1.319170E+00
4.319250E+00	3.710290E+00	1.541510E+00
4.496760E+00	4.114530E+00	2.209790E+00
4.569880E+00	4.143570E+00	2.389970E+00
4.231850E+00	3.571300E+00	1.345150E+00
4.121440E+00	3.764900E+00	1.458350E+00
4.202520E+00	3.894970E+00	1.612300E+00
4.389160E+00	4.210030E+00	2.201810E+00
4.467680E+00	4.229410E+00	2.349040E+00
4.081440E+00	3.907010E+00	1.568210E+00
4.027170E+00	3.857880E+00	1.497180E+00
4.098940E+00	4.052710E+00	1.732870E+00
4.269580E+00	4.225310E+00	2.068730E+00
4.318120E+00	4.331010E+00	2.267930E+00
4.371790E+00	4.369260E+00	2.385410E+00
4.438430E+00	4.326920E+00	2.429330E+00
4.399590E+00	4.402670E+00	2.471360E+00
3.981970E+00	3.955090E+00	1.557480E+00
3.931470E+00	4.098710E+00	1.683800E+00
4.015620E+00	4.145750E+00	1.776700E+00
4.102800E+00	4.200300E+00	1.891470E+00
4.150730E+00	4.325120E+00	2.073470E+00
4.176070E+00	4.419580E+00	2.190150E+00
4.251680E+00	4.433270E+00	2.291170E+00
4.324080E+00	4.414490E+00	2.376600E+00
3.953800E+00	4.205770E+00	1.796590E+00
3.872230E+00	4.174340E+00	1.738520E+00
3.984670E+00	4.316180E+00	1.930440E+00
4.041190E+00	4.430080E+00	2.090890E+00
4.114540E+00	4.467530E+00	2.186070E+00
4.170180E+00	4.500020E+00	2.279860E+00
3.859950E+00	4.249900E+00	1.806740E+00
3.873190E+00	4.343830E+00	1.905230E+00
3.936380E+00	4.403310E+00	1.984890E+00
3.939960E+00	4.458970E+00	2.038680E+00
3.966870E+00	4.506500E+00	2.108560E+00
4.063000E+00	4.512710E+00	2.196220E+00
3.860830E+00	4.427720E+00	1.988270E+00
3.906310E+00	4.487480E+00	2.053990E+00
5.121900E+00	3.504860E+00	2.401870E+00
5.085360E+00	3.453490E+00	2.299600E+00
5.073280E+00	3.531810E+00	2.339150E+00
5.074680E+00	3.594790E+00	2.409420E+00
5.007390E+00	3.250650E+00	1.978270E+00
4.966160E+00	3.161980E+00	1.862120E+00
4.918560E+00	3.326500E+00	1.900970E+00
4.941380E+00	3.463250E+00	2.062500E+00
5.025570E+00	3.366650E+00	2.124700E+00
4.999340E+00	3.577360E+00	2.266200E+00
4.965030E+00	3.695080E+00	2.348460E+00
5.014110E+00	3.690130E+00	2.425010E+00
4.955600E+00	3.763400E+00	2.417390E+00
4.912520E+00	3.093080E+00	1.741390E+00
4.821860E+00	3.053060E+00	1.592300E+00
4.844460E+00	3.201450E+00	1.715420E+00
4.817070E+00	3.918650E+00	2.425520E+00
4.894870E+00	3.859420E+00	2.451790E+00
4.853260E+00	3.932560E+00	2.500970E+00
4.693380E+00	3.026870E+00	1.409080E+00
4.576830E+00	2.968980E+00	1.269010E+00
4.597770E+00	3.096970E+00	1.349930E+00
4.646440E+00	3.228180E+00	1.469070E+00
4.768710E+00	3.957180E+00	2.414340E+00
4.799500E+00	3.982940E+00	2.503240E+00
4.475460E+00	3.181840E+00	1.288060E+00
4.383210E+00	3.077340E+00	1.152920E+00
4.639440E+00	4.151000E+00	2.515890E+00
4.739570E+00	4.078210E+00	2.560900E+00
4.691210E+00	4.160670E+00	2.622020E+00
4.258840E+00	3.086420E+00	1.080010E+00
4.136220E+00	3.048520E+00	1.028550E+00
4.167190E+00	3.173370E+00	1.091520E+00
4.234440E+00	3.319800E+00	1.171500E+00
4.556650E+00	4.217060E+00	2.477360E+00
4.621440E+00	4.217340E+00	2.594020E+00
4.061340E+00	3.236170E+00	1.091490E+00
3.994720E+00	3.148160E+00	1.037290E+00
3.984630E+00	3.425480E+00	1.154070E+00
4.061150E+00	3.593560E+00	1.293150E+00
4.501060E+00	4.268830E+00	2.449900E+00
4.535690E+00	4.292590E+00	2.547070E+00
3.902570E+00	3.276990E+00	1.059880E+00
3.792670E+00	3.493200E+00	1.169130E+00
3.905830E+00	3.613210E+00	1.236710E+00
3.935370E+00	3.795700E+00	1.397760E+00
4.435410E+00	4.412430E+00	2.541260E+00
4.470190E+00	4.378490E+00	2.553810E+00
4.452070E+00	4.417860E+00	2.582900E+00
3.790980E+00	3.687320E+00	1.279710E+00
3.700120E+00	3.619900E+00	1.228690E+00
3.769700E+00	3.843760E+00	1.409460E+00
3.847520E+00	3.971710E+00	1.526460E+00
4.259510E+00	4.482520E+00	2.371420E+00
4.335700E+00	4.466900E+00	2.471220E+00
4.412210E+00	4.441260E+00	2.556440E+00
3.664370E+00	3.737010E+00	1.304750E+00
3.660300E+00	3.882030E+00	1.416990E+00
3.731270E+00	3.969480E+00	1.504250E+00
3.771980E+00	4.128220E+00	1.677400E+00
4.214990E+00	4.524380E+00	2.367920E+00
4.249980E+00	4.546300E+00	2.454820E+00
3.635180E+00	4.007370E+00	1.523420E+00
3.646750E+00	4.136120E+00	1.659780E+00
3.694710E+00	4.208810E+00	1.732510E+00
3.757960E+00	4.304590E+00	1.838840E+00
3.985630E+00	4.576390E+00	2.208500E+00
4.089450E+00	4.575110E+00	2.316110E+00
4.173670E+00	4.558580E+00	2.375910E+00
3.625750E+00	4.251360E+00	1.769410E+00
3.684070E+00	4.368680E+00	1.888680E+00
3.694250E+00	4.435050E+00	1.959230E+00
3.763590E+00	4.434930E+00	1.975030E+00
3.867190E+00	4.528380E+00	2.097290E+00
3.915140E+00	4.616390E+00	2.222980E+00
3.996780E+00	4.661170E+00	2.354700E+00
3.730750E+00	4.518680E+00	2.052530E+00
3.823670E+00	4.612930E+00	2.184680E+00
3.891590E+00	4.667320E+00	2.291410E+00
5.198830E+00	3.385230E+00	2.455970E+00
5.193000E+00	3.317030E+00	2.395340E+00
5.154070E+00	3.407320E+00	2.386550E+00
5.183390E+00	3.464730E+00	2.488230E+00
5.154930E+00	2.968600E+00	2.071880E+00
5.113310E+00	2.895560E+00	1.951190E+00
5.114170E+00	3.007520E+00	2.005120E+00
5.079100E+00	3.167740E+00	2.063100E+00
5.161680E+00	3.061340E+00	2.161000E+00
5.127230E+00	3.323970E+00	2.265070E+00
5.174760E+00	3.203340E+00	2.279290E+00
5.081590E+00	3.685430E+00	2.528050E+00
5.143460E+00	3.583730E+00	2.516080E+00
5.087630E+00	3.742810E+00	2.609780E+00
5.155600E+00	3.684490E+00	2.667180E+00
5.104660E+00	3.790860E+00	2.698010E+00
5.037030E+00	2.827380E+00	1.799900E+00
4.962960E+00	2.737130E+00	1.668780E+00
4.956870E+00	2.839870E+00	1.688750E+00
4.997130E+00	2.980500E+00	1.798100E+00
5.011690E+00	3.812650E+00	2.572860E+00
4.987960E+00	3.917870E+00	2.690350E+00
5.068170E+00	3.877160E+00	2.754490E+00
5.017850E+00	3.949900E+00	2.783850E+00
4.846320E+00	2.666400E+00	1.481950E+00
4.729580E+00	2.577890E+00	1.341090E+00
4.757890E+00	2.694550E+00	1.377020E+00
4.811090E+00	2.839030E+00	1.484670E+00
4.894580E+00	3.949990E+00	2.600950E+00
4.946960E+00	3.992380E+00	2.737190E+00
4.642020E+00	2.748090E+00	1.269300E+00
4.547630E+00	2.640550E+00	1.163950E+00
4.819310E+00	4.018080E+00	2.595520E+00
4.851110E+00	4.056680E+00	2.697740E+00
4.414920E+00	2.627530E+00	1.055280E+00
4.283720E+00	2.574490E+00	9.871310E-01
4.317410E+00	2.699780E+00	1.003470E+00
4.385110E+00	2.840300E+00	1.073260E+00
4.688030E+00	4.215560E+00	2.694720E+00
4.767370E+00	4.156350E+00	2.723260E+00
4.736070E+00	4.219490E+00	2.764020E+00
4.179960E+00	2.811690E+00	9.801310E-01
4.023730E+00	2.719350E+00	9.367850E-01
4.614900E+00	4.281360E+00	2.670840E+00
4.690470E+00	4.273700E+00	2.765680E+00
3.919940E+00	3.032950E+00	9.754640E-01
3.781230E+00	2.873660E+00	9.652820E-01
4.542390E+00	4.347120E+00	2.642040E+00
4.606590E+00	4.350540E+00	2.746170E+00
3.698610E+00	3.096980E+00	1.020080E+00
3.569180E+00	3.035870E+00	1.014740E+00
3.728790E+00	3.285880E+00	1.075430E+00
4.484540E+00	4.432630E+00	2.672850E+00
3.557660E+00	3.260450E+00	1.079270E+00
3.422250E+00	3.202220E+00	1.109940E+00
3.587010E+00	3.537680E+00	1.190530E+00
4.357110E+00	4.512530E+00	2.593530E+00
4.419180E+00	4.522440E+00	2.706560E+00
3.427660E+00	3.393960E+00	1.160110E+00
3.344090E+00	3.319680E+00	1.156060E+00
3.408260E+00	3.604450E+00	1.256930E+00
3.523770E+00	3.816780E+00	1.382250E+00
4.253330E+00	4.606760E+00	2.574960E+00
4.336200E+00	4.590700E+00	2.686760E+00
3.311050E+00	3.450250E+00	1.226320E+00
3.299660E+00	3.623010E+00	1.299700E+00
3.373290E+00	3.742510E+00	1.354140E+00
3.387980E+00	3.893800E+00	1.457780E+00
3.512740E+00	4.061750E+00	1.595060E+00
4.138510E+00	4.637030E+00	2.475370E+00
4.194960E+00	4.657570E+00	2.581310E+00
4.240790E+00	4.679500E+00	2.684140E+00
3.278990E+00	3.757880E+00	1.401800E+00
3.296590E+00	3.912510E+00	1.501860E+00
3.378010E+00	4.009080E+00	1.556950E+00
3.419390E+00	4.117960E+00	1.660680E+00
3.508160E+00	4.232760E+00	1.770040E+00
3.604820E+00	4.396740E+00	1.925270E+00
4.050300E+00	4.692360E+00	2.462870E+00
4.069440E+00	4.729130E+00	2.554670E+00
4.150460E+00	4.701720E+00	2.608700E+00
3.297760E+00	4.047430E+00	1.622260E+00
3.400190E+00	4.221750E+00	1.768360E+00
3.484180E+00	4.328390E+00	1.859840E+00
3.518730E+00	4.413800E+00	1.948790E+00
3.572470E+00	4.464340E+00	1.998190E+00
3.632490E+00	4.532670E+00	2.059410E+00
3.724980E+00	4.626020E+00	2.165600E+00
3.811970E+00	4.687120E+00	2.283740E+00
3.894880E+00	4.737170E+00	2.402680E+00
3.991360E+00	4.736480E+00	2.467380E+00
3.527840E+00	4.510000E+00	2.045610E+00
3.621280E+00	4.631470E+00	2.161600E+00
3.720610E+00	4.708380E+00	2.267380E+00
3.794380E+00	4.745840E+00	2.357900E+00
5.247170E+00	2.871900E+00	2.272320E+00
5.215780E+00	2.773550E+00	2.150870E+00
5.197250E+00	2.922050E+00	2.158970E+00
5.220250E+00	3.093490E+00	2.321140E+00
5.261520E+00	2.978760E+00	2.364710E+00
5.224910E+00	3.225720E+00	2.410300E+00
5.266090E+00	3.147460E+00	2.474110E+00
5.247670E+00	3.350800E+00	2.548600E+00
5.216870E+00	3.544840E+00	2.635180E+00
5.281380E+00	3.468640E+00	2.701200E+00
5.221920E+00	3.631440E+00	2.722300E+00
5.283620E+00	3.584670E+00	2.791690E+00
5.226820E+00	3.689370E+00	2.798490E+00
5.178680E+00	2.675100E+00	2.015660E+00
5.112730E+00	2.590570E+00	1.895790E+00
5.116390E+00	2.733350E+00	1.905570E+00
5.124370E+00	3.834850E+00	2.782570E+00
5.182440E+00	3.784410E+00	2.829210E+00
5.137400E+00	3.870670E+00	2.866970E+00
5.036830E+00	2.505650E+00	1.775280E+00
4.942960E+00	2.422140E+00	1.644940E+00
4.952810E+00	2.567750E+00	1.639400E+00
4.998750E+00	4.008260E+00	2.844320E+00
5.085300E+00	3.948200E+00	2.900450E+00
5.042230E+00	4.022270E+00	2.936610E+00
4.836640E+00	2.341620E+00	1.506600E+00
4.700970E+00	2.290720E+00	1.373660E+00
4.788940E+00	2.419940E+00	1.422640E+00
4.929650E+00	4.057440E+00	2.803700E+00
4.972710E+00	4.084610E+00	2.908580E+00
4.542940E+00	2.458110E+00	1.167900E+00
4.495560E+00	2.291990E+00	1.167450E+00
4.871890E+00	4.136080E+00	2.834440E+00
4.864930E+00	4.190500E+00	2.892110E+00
4.921850E+00	4.169750E+00	2.937540E+00
4.874390E+00	4.226990E+00	2.937990E+00
4.375060E+00	2.241660E+00	1.101570E+00
4.231650E+00	2.302360E+00	1.018420E+00
4.343520E+00	2.373430E+00	1.039500E+00
4.790910E+00	4.239400E+00	2.856440E+00
4.773700E+00	4.337750E+00	2.928840E+00
4.848840E+00	4.295810E+00	2.967440E+00
4.823730E+00	4.352040E+00	2.985340E+00
4.129210E+00	2.473390E+00	9.570580E-01
4.007010E+00	2.318700E+00	9.616650E-01
4.694570E+00	4.337740E+00	2.847770E+00
4.701050E+00	4.403950E+00	2.926300E+00
4.780560E+00	4.399850E+00	2.992870E+00
3.880860E+00	2.601170E+00	9.203760E-01
3.719850E+00	2.526490E+00	9.604790E-01
4.600190E+00	4.431280E+00	2.850340E+00
4.653360E+00	4.449870E+00	2.931420E+00
4.697270E+00	4.477340E+00	3.006460E+00
3.625020E+00	2.788670E+00	9.733450E-01
3.480470E+00	2.722040E+00	1.009950E+00
4.492250E+00	4.504340E+00	2.796670E+00
4.545110E+00	4.507310E+00	2.887500E+00
4.609240E+00	4.493650E+00	2.945990E+00
3.428300E+00	2.985760E+00	1.059080E+00
3.290470E+00	2.931210E+00	1.112780E+00
4.410710E+00	4.575450E+00	2.784740E+00
4.475530E+00	4.564620E+00	2.876270E+00
3.269920E+00	3.227880E+00	1.174520E+00
3.157770E+00	3.101030E+00	1.209160E+00
4.329590E+00	4.647760E+00	2.778380E+00
4.396710E+00	4.631580E+00	2.871980E+00
3.144140E+00	3.280590E+00	1.248680E+00
3.100400E+00	3.205440E+00	1.268600E+00
3.182330E+00	3.526040E+00	1.325370E+00
4.278420E+00	4.698410E+00	2.776460E+00
4.314180E+00	4.712590E+00	2.872450E+00
3.076210E+00	3.342840E+00	1.312760E+00
3.072230E+00	3.524090E+00	1.385860E+00
3.106840E+00	3.640210E+00	1.410180E+00
3.166580E+00	3.826420E+00	1.500820E+00
4.109410E+00	4.745930E+00	2.636830E+00
4.154790E+00	4.763730E+00	2.721550E+00
4.233800E+00	4.743240E+00	2.787180E+00
3.046410E+00	3.666350E+00	1.466550E+00
3.058910E+00	3.833250E+00	1.561900E+00
3.106070E+00	3.921410E+00	1.592090E+00
3.170080E+00	4.026470E+00	1.646700E+00
3.283690E+00	4.196660E+00	1.779300E+00
3.401940E+00	4.371000E+00	1.907760E+00
3.944020E+00	4.771350E+00	2.484100E+00
3.976760E+00	4.796560E+00	2.566930E+00
4.064880E+00	4.789830E+00	2.659690E+00
3.048240E+00	3.971640E+00	1.659860E+00
3.155670E+00	4.161190E+00	1.783320E+00
3.261090E+00	4.320290E+00	1.893680E+00
3.341560E+00	4.426860E+00	1.981650E+00
3.354960E+00	4.487660E+00	2.038820E+00
3.421940E+00	4.502800E+00	2.039920E+00
3.499720E+00	4.625360E+00	2.149010E+00
3.614270E+00	4.732910E+00	2.282120E+00
3.726850E+00	4.768490E+00	2.352610E+00
3.796260E+00	4.805890E+00	2.450810E+00
3.899040E+00	4.798110E+00	2.505770E+00
3.382780E+00	4.565530E+00	2.101290E+00
3.428980E+00	4.659760E+00	2.180650E+00
3.504900E+00	4.708970E+00	2.235410E+00
3.534450E+00	4.758980E+00	2.300710E+00
3.587210E+00	4.802750E+00	2.372170E+00
3.684520E+00	4.807130E+00	2.392340E+00
3.447830E+00	4.737580E+00	2.265520E+00
3.514260E+00	4.786900E+00	2.334490E+00
5.348210E+00	2.976700E+00	2.609400E+00
5.333690E+00	2.903680E+00	2.548560E+00
5.314660E+00	3.014290E+00	2.528530E+00
5.315990E+00	3.201980E+00	2.623670E+00
5.357700E+00	3.074270E+00	2.672210E+00
5.326160E+00	3.357140E+00	2.720030E+00
5.382030E+00	3.230780E+00	2.759440E+00
5.334200E+00	3.478390E+00	2.797430E+00
5.398560E+00	3.381790E+00	2.861070E+00
5.335430E+00	3.544190E+00	2.845570E+00
5.368540E+00	3.503180E+00	2.875860E+00
5.349780E+00	3.588000E+00	2.924050E+00
5.261560E+00	2.666780E+00	2.276410E+00
5.219200E+00	2.551870E+00	2.162690E+00
5.211500E+00	2.644430E+00	2.116690E+00
5.280370E+00	2.814200E+00	2.370420E+00
5.237920E+00	3.733500E+00	2.871920E+00
5.282650E+00	3.679010E+00	2.901800E+00
5.260270E+00	3.759190E+00	2.951010E+00
5.167170E+00	2.452460E+00	2.047830E+00
5.086910E+00	2.366640E+00	1.933740E+00
5.104050E+00	2.472920E+00	1.909490E+00
5.151040E+00	3.905470E+00	2.942960E+00
5.214690E+00	3.855650E+00	2.988420E+00
5.161730E+00	3.938060E+00	3.013320E+00
4.992010E+00	2.271540E+00	1.808700E+00
4.896410E+00	2.179870E+00	1.700030E+00
4.917710E+00	2.296510E+00	1.655500E+00
5.041570E+00	4.069030E+00	2.993700E+00
5.114200E+00	4.013430E+00	3.043590E+00
5.074470E+00	4.093040E+00	3.078260E+00
4.776190E+00	2.081530E+00	1.598910E+00
4.647900E+00	2.063140E+00	1.454140E+00
4.748660E+00	2.165750E+00	1.495190E+00
5.001960E+00	4.143160E+00	3.017630E+00
5.002910E+00	4.189970E+00	3.070800E+00
5.054180E+00	4.155720E+00	3.122170E+00
5.015950E+00	4.219710E+00	3.125630E+00
4.531710E+00	2.156260E+00	1.266840E+00
4.476510E+00	1.995660E+00	1.326610E+00
4.942530E+00	4.245620E+00	3.038060E+00
4.948970E+00	4.314000E+00	3.097310E+00
4.998300E+00	4.283280E+00	3.154020E+00
4.967330E+00	4.351730E+00	3.154920E+00
4.286210E+00	2.143010E+00	1.112010E+00
4.882890E+00	4.368290E+00	3.065430E+00
4.869090E+00	4.462930E+00	3.133250E+00
4.946830E+00	4.417290E+00	3.186900E+00
4.914250E+00	4.481340E+00	3.201190E+00
4.060320E+00	2.126020E+00	1.054110E+00
3.898830E+00	2.155000E+00	1.016270E+00
3.944540E+00	2.214940E+00	9.857760E-01
4.796040E+00	4.457250E+00	3.062290E+00
4.798540E+00	4.517950E+00	3.126310E+00
4.856960E+00	4.527160E+00	3.189470E+00
3.808090E+00	2.302770E+00	9.807980E-01
3.686530E+00	2.197390E+00	1.045120E+00
4.742680E+00	4.513270E+00	3.078520E+00
4.742440E+00	4.553500E+00	3.130510E+00
4.778800E+00	4.586640E+00	3.206950E+00
3.561260E+00	2.463920E+00	9.956090E-01
3.411210E+00	2.420220E+00	1.072140E+00
4.539370E+00	4.560210E+00	2.962100E+00
4.610620E+00	4.552220E+00	3.039300E+00
4.681670E+00	4.556840E+00	3.104970E+00
4.712540E+00	4.590800E+00	3.173660E+00
3.335930E+00	2.670600E+00	1.076230E+00
3.202920E+00	2.628870E+00	1.148990E+00
4.461050E+00	4.624050E+00	2.960990E+00
4.523280E+00	4.628760E+00	3.077680E+00
3.167470E+00	2.876380E+00	1.176530E+00
3.057470E+00	2.835990E+00	1.248480E+00
4.388760E+00	4.682920E+00	2.951200E+00
4.431630E+00	4.685380E+00	3.036830E+00
3.047880E+00	3.108560E+00	1.289030E+00
2.991120E+00	2.972270E+00	1.308310E+00
4.348730E+00	4.724140E+00	2.950410E+00
4.373200E+00	4.726350E+00	3.002170E+00
2.946230E+00	3.122510E+00	1.380400E+00
2.878130E+00	3.314500E+00	1.459610E+00
2.982920E+00	3.415840E+00	1.421450E+00
4.192280E+00	4.783410E+00	2.806290E+00
4.228750E+00	4.797070E+00	2.888370E+00
4.316670E+00	4.766750E+00	2.970470E+00
2.894560E+00	3.492370E+00	1.505280E+00
2.850540E+00	3.425940E+00	1.525240E+00
2.942510E+00	3.724710E+00	1.578130E+00
3.990500E+00	4.854130E+00	2.695520E+00
4.083820E+00	4.838160E+00	2.781740E+00
4.157410E+00	4.814810E+00	2.829310E+00
2.835080E+00	3.563430E+00	1.565950E+00
2.842480E+00	3.726290E+00	1.642160E+00
2.879510E+00	3.824880E+00	1.662720E+00
2.922370E+00	3.951440E+00	1.710870E+00
3.032570E+00	4.123530E+00	1.798780E+00
3.135460E+00	4.288930E+00	1.895450E+00
3.262050E+00	4.451180E+00	2.023970E+00
3.863560E+00	4.865590E+00	2.625390E+00
3.940500E+00	4.890010E+00	2.731530E+00
3.999980E+00	4.918550E+00	2.838420E+00
2.824210E+00	3.857690E+00	1.717620E+00
2.850320E+00	4.007120E+00	1.789800E+00
2.933920E+00	4.100580E+00	1.822030E+00
3.009060E+00	4.238600E+00	1.904110E+00
3.105580E+00	4.385540E+00	1.989770E+00
3.191070E+00	4.506480E+00	2.087590E+00
3.313430E+00	4.623260E+00	2.169790E+00
3.675720E+00	4.875530E+00	2.512080E+00
3.765150E+00	4.910180E+00	2.629720E+00
3.802660E+00	4.944970E+00	2.727980E+00
3.897170E+00	4.926230E+00	2.774080E+00
2.872840E+00	4.167200E+00	1.908440E+00
2.979820E+00	4.338270E+00	1.993150E+00
3.080750E+00	4.471100E+00	2.082260E+00
3.182030E+00	4.596920E+00	2.166750E+00
3.257530E+00	4.679250E+00	2.235860E+00
3.274730E+00	4.731350E+00	2.292030E+00
3.350880E+00	4.738100E+00	2.286310E+00
3.486900E+00	4.826300E+00	2.391830E+00
3.543550E+00	4.899600E+00	2.519070E+00
3.603820E+00	4.946960E+00	2.619380E+00
3.705560E+00	4.944870E+00	2.653630E+00
3.320130E+00	4.805130E+00	2.375880E+00
3.433510E+00	4.895610E+00	2.485860E+00
3.504330E+00	4.941780E+00	2.571830E+00
5.478140E+00	3.211860E+00	2.916710E+00
5.464560E+00	3.157960E+00	2.891040E+00
5.442920E+00	3.245080E+00	2.869560E+00
5.452810E+00	3.325750E+00	2.913310E+00
5.485060E+00	3.272050E+00	2.947440E+00
5.472560E+00	3.382110E+00	2.987110E+00
5.322890E+00	2.624160E+00	2.522680E+00
5.283690E+00	2.534490E+00	2.429930E+00
5.289910E+00	2.650180E+00	2.401480E+00
5.330000E+00	2.799560E+00	2.527110E+00
5.347210E+00	2.722240E+00	2.590730E+00
5.373210E+00	2.909550E+00	2.672420E+00
5.418480E+00	3.092940E+00	2.804620E+00
5.418050E+00	3.495850E+00	2.961280E+00
5.407760E+00	3.585430E+00	3.029840E+00
5.244310E+00	2.443520E+00	2.325460E+00
5.186990E+00	2.349590E+00	2.215590E+00
5.208650E+00	2.447670E+00	2.189150E+00
5.345880E+00	3.694250E+00	3.050480E+00
5.290470E+00	3.788410E+00	3.047850E+00
5.323430E+00	3.776090E+00	3.103820E+00
5.289290E+00	3.840570E+00	3.131530E+00
5.115640E+00	2.264720E+00	2.121890E+00
5.036510E+00	2.173720E+00	2.031680E+00
5.062810E+00	2.268430E+00	1.976320E+00
5.175080E+00	3.968160E+00	3.087150E+00
5.219000E+00	3.921260E+00	3.106990E+00
5.195990E+00	3.991540E+00	3.173940E+00
4.925630E+00	2.054370E+00	1.927080E+00
4.842900E+00	1.999650E+00	1.808970E+00
4.891520E+00	2.086120E+00	1.788030E+00
5.097290E+00	4.112600E+00	3.145040E+00
5.135310E+00	4.068840E+00	3.160700E+00
5.122890E+00	4.134830E+00	3.226160E+00
4.702380E+00	1.960630E+00	1.630680E+00
5.035270E+00	4.243620E+00	3.183610E+00
5.068490E+00	4.203210E+00	3.207450E+00
5.059200E+00	4.266610E+00	3.263700E+00
4.500870E+00	1.898930E+00	1.437120E+00
4.362980E+00	1.844690E+00	1.384740E+00
4.401130E+00	1.920400E+00	1.335360E+00
4.990130E+00	4.378660E+00	3.213770E+00
5.017760E+00	4.336910E+00	3.238160E+00
5.008800E+00	4.399400E+00	3.293890E+00
4.254130E+00	1.973040E+00	1.214820E+00
4.145520E+00	1.875670E+00	1.261960E+00
4.910130E+00	4.524520E+00	3.256190E+00
4.960220E+00	4.465900E+00	3.273310E+00
4.949730E+00	4.512990E+00	3.329320E+00
3.964200E+00	2.003400E+00	1.103800E+00
4.849710E+00	4.580750E+00	3.257250E+00
4.900820E+00	4.572940E+00	3.328470E+00
3.763290E+00	2.020660E+00	1.126790E+00
3.600820E+00	2.003120E+00	1.157480E+00
3.633500E+00	2.096860E+00	1.097590E+00
4.806320E+00	4.618470E+00	3.267190E+00
4.827540E+00	4.644180E+00	3.344750E+00
3.485840E+00	2.205900E+00	1.103530E+00
3.338660E+00	2.180160E+00	1.190800E+00
4.604900E+00	4.612850E+00	3.150770E+00
4.664750E+00	4.610770E+00	3.186040E+00
4.697220E+00	4.649380E+00	3.270220E+00
4.762990E+00	4.650960E+00	3.298020E+00
3.259630E+00	2.396830E+00	1.153060E+00
3.127130E+00	2.380040E+00	1.250020E+00
4.553830E+00	4.645060E+00	3.161670E+00
4.568400E+00	4.674460E+00	3.235200E+00
4.627360E+00	4.655240E+00	3.248940E+00
3.077260E+00	2.608360E+00	1.239290E+00
2.973780E+00	2.590030E+00	1.335330E+00
4.458780E+00	4.699370E+00	3.120880E+00
4.511760E+00	4.684650E+00	3.180050E+00
2.946740E+00	2.847280E+00	1.348370E+00
2.896980E+00	2.724910E+00	1.389840E+00
4.371900E+00	4.769790E+00	3.091160E+00
2.838330E+00	2.864800E+00	1.446930E+00
2.762920E+00	3.072620E+00	1.536570E+00
2.856030E+00	3.092160E+00	1.452770E+00
4.254020E+00	4.846760E+00	3.016120E+00
4.299340E+00	4.874800E+00	3.140040E+00
2.786670E+00	3.342580E+00	1.551130E+00
2.693550E+00	3.251000E+00	1.607260E+00
4.133310E+00	4.885540E+00	2.936400E+00
4.191950E+00	4.895840E+00	3.019840E+00
4.223780E+00	4.904440E+00	3.076620E+00
2.710020E+00	3.410100E+00	1.643660E+00
2.666120E+00	3.354370E+00	1.662380E+00
2.739840E+00	3.637800E+00	1.677630E+00
4.049380E+00	4.947880E+00	2.937590E+00
4.076400E+00	4.986010E+00	3.030250E+00
4.161650E+00	4.936680E+00	3.055600E+00
2.648930E+00	3.483560E+00	1.696640E+00
2.644320E+00	3.639290E+00	1.747790E+00
2.686510E+00	3.753620E+00	1.773660E+00
2.733590E+00	3.938940E+00	1.828980E+00
3.854500E+00	4.965870E+00	2.811950E+00
3.904880E+00	4.998010E+00	2.902090E+00
3.995590E+00	4.995670E+00	2.959620E+00
2.627510E+00	3.785030E+00	1.825660E+00
2.635440E+00	3.938590E+00	1.885550E+00
2.680430E+00	4.035320E+00	1.911570E+00
2.739820E+00	4.188710E+00	1.991190E+00
2.873080E+00	4.313420E+00	2.011790E+00
2.960720E+00	4.437260E+00	2.090340E+00
3.068140E+00	4.567190E+00	2.173260E+00
3.173300E+00	4.703440E+00	2.271800E+00
3.661290E+00	4.974480E+00	2.683530E+00
3.703760E+00	5.006490E+00	2.752300E+00
3.804080E+00	5.010970E+00	2.839350E+00
2.625780E+00	4.055050E+00	1.954540E+00
2.648090E+00	4.171830E+00	2.021200E+00
2.683310E+00	4.235120E+00	2.040800E+00
2.701860E+00	4.304200E+00	2.079030E+00
2.822110E+00	4.394740E+00	2.098360E+00
2.948710E+00	4.540500E+00	2.182310E+00
3.048020E+00	4.636650E+00	2.246530E+00
3.082240E+00	4.706850E+00	2.304390E+00
3.137700E+00	4.750870E+00	2.332620E+00
3.201270E+00	4.806710E+00	2.384310E+00
3.297240E+00	4.906770E+00	2.505350E+00
3.426070E+00	4.950820E+00	2.565610E+00
3.499930E+00	4.997570E+00	2.656600E+00
3.614250E+00	4.998940E+00	2.706510E+00
2.638150E+00	4.235050E+00	2.065030E+00
3.089160E+00	4.781390E+00	2.378800E+00
3.178440E+00	4.863930E+00	2.453940E+00
3.201740E+00	4.913840E+00	2.509770E+00
3.242740E+00	4.940200E+00	2.541170E+00
3.274560E+00	4.973550E+00	2.592340E+00
3.376640E+00	4.981550E+00	2.608280E+00
3.195170E+00	4.946790E+00	2.551180E+00
5.497640E+00	3.056930E+00	2.956420E+00
5.483030E+00	2.998530E+00	2.934140E+00
5.468660E+00	3.068730E+00	2.900590E+00
5.505460E+00	3.152610E+00	2.970400E+00
5.527050E+00	3.278350E+00	3.041130E+00
5.522070E+00	3.381100E+00	3.090560E+00
5.300530E+00	2.459570E+00	2.571510E+00
5.250170E+00	2.364550E+00	2.492960E+00
5.259640E+00	2.432430E+00	2.429040E+00
5.334630E+00	2.580490E+00	2.612780E+00
5.393230E+00	2.764900E+00	2.743710E+00
5.438140E+00	2.938990E+00	2.844250E+00
5.480110E+00	3.509290E+00	3.105950E+00
5.423960E+00	3.615960E+00	3.106940E+00
5.457170E+00	3.599230E+00	3.154300E+00
5.421770E+00	3.670940E+00	3.183560E+00
5.195060E+00	2.277880E+00	2.407320E+00
5.133490E+00	2.198280E+00	2.341560E+00
5.161350E+00	2.267640E+00	2.269120E+00
5.356360E+00	3.765440E+00	3.168620E+00
5.341210E+00	3.838320E+00	3.248540E+00
5.048990E+00	2.101830E+00	2.273150E+00
4.974770E+00	2.040310E+00	2.159360E+00
5.022630E+00	2.113620E+00	2.135440E+00
5.270640E+00	3.916030E+00	3.220430E+00
5.252000E+00	3.977370E+00	3.280490E+00
4.860030E+00	1.952490E+00	1.953600E+00
5.204880E+00	4.061110E+00	3.291310E+00
5.170860E+00	4.136280E+00	3.323900E+00
4.691850E+00	1.857750E+00	1.754010E+00
4.577920E+00	1.765990E+00	1.700860E+00
4.548590E+00	1.832430E+00	1.565350E+00
5.130320E+00	4.199000E+00	3.334040E+00
5.105650E+00	4.268310E+00	3.370430E+00
4.478550E+00	1.708620E+00	1.652960E+00
4.331270E+00	1.668150E+00	1.582010E+00
4.426180E+00	1.747650E+00	1.540800E+00
5.069340E+00	4.332740E+00	3.368080E+00
5.045390E+00	4.397850E+00	3.397790E+00
4.212930E+00	1.763180E+00	1.395840E+00
4.040310E+00	1.687570E+00	1.403800E+00
5.004850E+00	4.459480E+00	3.395750E+00
4.953880E+00	4.548040E+00	3.412650E+00
3.909490E+00	1.841390E+00	1.231490E+00
3.834470E+00	1.743970E+00	1.335540E+00
4.894100E+00	4.624620E+00	3.408480E+00
4.935640E+00	4.602000E+00	3.457750E+00
4.910160E+00	4.637710E+00	3.465260E+00
3.714730E+00	1.745450E+00	1.343710E+00
3.554210E+00	1.774110E+00	1.343890E+00
3.668870E+00	1.835940E+00	1.267770E+00
4.849230E+00	4.669930E+00	3.409930E+00
4.866680E+00	4.685760E+00	3.483240E+00
3.433970E+00	1.973890E+00	1.255130E+00
3.283740E+00	1.948650E+00	1.348450E+00
4.722120E+00	4.683120E+00	3.334470E+00
4.745210E+00	4.712780E+00	3.406610E+00
4.806830E+00	4.707590E+00	3.436510E+00
3.197620E+00	2.159800E+00	1.287650E+00
3.068490E+00	2.143540E+00	1.391630E+00
4.597510E+00	4.689170E+00	3.295530E+00
4.624050E+00	4.714790E+00	3.363060E+00
4.684890E+00	4.712430E+00	3.383070E+00
3.005830E+00	2.371930E+00	1.354300E+00
2.895970E+00	2.350260E+00	1.460740E+00
4.447880E+00	4.752930E+00	3.198850E+00
4.508590E+00	4.736790E+00	3.271950E+00
4.561650E+00	4.727620E+00	3.332850E+00
2.848740E+00	2.622930E+00	1.447920E+00
2.765280E+00	2.525950E+00	1.542970E+00
4.379500E+00	4.827450E+00	3.203060E+00
4.437720E+00	4.819000E+00	3.305840E+00
2.736130E+00	2.698310E+00	1.544380E+00
2.668920E+00	2.670930E+00	1.611400E+00
2.749220E+00	2.852680E+00	1.532770E+00
4.338950E+00	4.876190E+00	3.207770E+00
4.365780E+00	4.872660E+00	3.257560E+00
2.669120E+00	2.825140E+00	1.608850E+00
2.619630E+00	2.776870E+00	1.650090E+00
2.655410E+00	3.046970E+00	1.626910E+00
4.220330E+00	4.954610E+00	3.157380E+00
4.307120E+00	4.919880E+00	3.227330E+00
2.579500E+00	2.904350E+00	1.677370E+00
2.529750E+00	3.138370E+00	1.734080E+00
2.604370E+00	3.303600E+00	1.691580E+00
4.137720E+00	4.994680E+00	3.119150E+00
4.166120E+00	5.039780E+00	3.220010E+00
2.519830E+00	3.323850E+00	1.764430E+00
2.473690E+00	3.259060E+00	1.777590E+00
2.541440E+00	3.554230E+00	1.786780E+00
3.950050E+00	5.038480E+00	2.991220E+00
3.993500E+00	5.077130E+00	3.087510E+00
4.081350E+00	5.058550E+00	3.146280E+00
2.459980E+00	3.389930E+00	1.826370E+00
2.445050E+00	3.548590E+00	1.853080E+00
2.484410E+00	3.656950E+00	1.875260E+00
2.530870E+00	3.851790E+00	1.919940E+00
3.722140E+00	5.080330E+00	2.876220E+00
3.818970E+00	5.081830E+00	2.953060E+00
3.902190E+00	5.083970E+00	3.030150E+00
2.429030E+00	3.686390E+00	1.926290E+00
2.438710E+00	3.848170E+00	1.979700E+00
2.482580E+00	3.947450E+00	1.993570E+00
2.546580E+00	4.102240E+00	2.038690E+00
2.727190E+00	4.404700E+00	2.144930E+00
2.824990E+00	4.517680E+00	2.201290E+00
2.954850E+00	4.660300E+00	2.293330E+00
3.577110E+00	5.075120E+00	2.809290E+00
3.666430E+00	5.122670E+00	2.907090E+00
3.732770E+00	5.164050E+00	2.995030E+00
2.431200E+00	3.971090E+00	2.039550E+00
2.462630E+00	4.112840E+00	2.100750E+00
2.520510E+00	4.198770E+00	2.116490E+00
2.604360E+00	4.309370E+00	2.129560E+00
2.694930E+00	4.470670E+00	2.211630E+00
2.798470E+00	4.596100E+00	2.286860E+00
2.870950E+00	4.692250E+00	2.350820E+00
2.971840E+00	4.770530E+00	2.402230E+00
3.092140E+00	4.885270E+00	2.500620E+00
3.367690E+00	5.055630E+00	2.710320E+00
3.463780E+00	5.112980E+00	2.802200E+00
3.493740E+00	5.162890E+00	2.873660E+00
3.611380E+00	5.164530E+00	2.938160E+00
2.473150E+00	4.242900E+00	2.172460E+00
2.566080E+00	4.415280E+00	2.227240E+00
2.669200E+00	4.552380E+00	2.294590E+00
2.767830E+00	4.662090E+00	2.364900E+00
2.862830E+00	4.761660E+00	2.421390E+00
2.957720E+00	4.835140E+00	2.477500E+00
2.996170E+00	4.896590E+00	2.540310E+00
3.064250E+00	4.936320E+00	2.569880E+00
3.168040E+00	4.992140E+00	2.616840E+00
3.227900E+00	5.071620E+00	2.714240E+00
3.288460E+00	5.123520E+00	2.791390E+00
3.399030E+00	5.138510E+00	2.818000E+00
3.015050E+00	4.963860E+00	2.618250E+00
3.129120E+00	5.058640E+00	2.701700E+00
3.200170E+00	5.104950E+00	2.753750E+00
5.422800E+00	2.615600E+00	2.900090E+00
5.392710E+00	2.548970E+00	2.855300E+00
5.399960E+00	2.636730E+00	2.811150E+00
5.442100E+00	2.802230E+00	2.885530E+00
5.451930E+00	2.699110E+00	2.941650E+00
5.478430E+00	2.917350E+00	2.939460E+00
5.492490E+00	2.836600E+00	2.996790E+00
5.524140E+00	2.999280E+00	3.022740E+00
5.558360E+00	3.148690E+00	3.096390E+00
5.575050E+00	3.289500E+00	3.155620E+00
5.547080E+00	3.409600E+00	3.161960E+00
5.589250E+00	3.365010E+00	3.223820E+00
5.557580E+00	3.472300E+00	3.240120E+00
5.265110E+00	2.328600E+00	2.664420E+00
5.208580E+00	2.237730E+00	2.617230E+00
5.219590E+00	2.286170E+00	2.526570E+00
5.320720E+00	2.447910E+00	2.699390E+00
5.491740E+00	3.585460E+00	3.216950E+00
5.466590E+00	3.668750E+00	3.297520E+00
5.138560E+00	2.143870E+00	2.566290E+00
5.081180E+00	2.092450E+00	2.477540E+00
5.119880E+00	2.151440E+00	2.442960E+00
5.405040E+00	3.755520E+00	3.268900E+00
5.381420E+00	3.824510E+00	3.331420E+00
4.980400E+00	2.013040E+00	2.298940E+00
5.321640E+00	3.918110E+00	3.353700E+00
5.267860E+00	3.998430E+00	3.349210E+00
5.295980E+00	3.986650E+00	3.394130E+00
5.271460E+00	4.045540E+00	3.416110E+00
4.835360E+00	1.876780E+00	2.079890E+00
4.730490E+00	1.777460E+00	2.029040E+00
4.719800E+00	1.817840E+00	1.897470E+00
5.178380E+00	4.158730E+00	3.372330E+00
5.216140E+00	4.118760E+00	3.394380E+00
5.196150E+00	4.175500E+00	3.435110E+00
4.640130E+00	1.702660E+00	1.972380E+00
4.536060E+00	1.626340E+00	1.895290E+00
4.557630E+00	1.691200E+00	1.800030E+00
5.113750E+00	4.293100E+00	3.420440E+00
5.158210E+00	4.249510E+00	3.465360E+00
5.118150E+00	4.318670E+00	3.476980E+00
4.416580E+00	1.563480E+00	1.829000E+00
4.252820E+00	1.517760E+00	1.755130E+00
4.378370E+00	1.594180E+00	1.729810E+00
5.047710E+00	4.418440E+00	3.447760E+00
5.079650E+00	4.379470E+00	3.481410E+00
5.046620E+00	4.438650E+00	3.511620E+00
4.130360E+00	1.588630E+00	1.570890E+00
3.959800E+00	1.514480E+00	1.589420E+00
4.966460E+00	4.565780E+00	3.490710E+00
5.001670E+00	4.504290E+00	3.500370E+00
4.988080E+00	4.548310E+00	3.560210E+00
3.825510E+00	1.645990E+00	1.441950E+00
3.749600E+00	1.565140E+00	1.533670E+00
4.935490E+00	4.629090E+00	3.537180E+00
3.639520E+00	1.557020E+00	1.532200E+00
3.483850E+00	1.597330E+00	1.545540E+00
3.599090E+00	1.635930E+00	1.455870E+00
4.890930E+00	4.695760E+00	3.544820E+00
4.910330E+00	4.688950E+00	3.585190E+00
4.887590E+00	4.718330E+00	3.580700E+00
3.371760E+00	1.760600E+00	1.434330E+00
3.224200E+00	1.745710E+00	1.526240E+00
4.766340E+00	4.744710E+00	3.469830E+00
4.790930E+00	4.761660E+00	3.543910E+00
4.858350E+00	4.733320E+00	3.565380E+00
3.142260E+00	1.936060E+00	1.450680E+00
3.016550E+00	1.923540E+00	1.553210E+00
4.650320E+00	4.744450E+00	3.431470E+00
4.672640E+00	4.774860E+00	3.498410E+00
4.728600E+00	4.773730E+00	3.516330E+00
2.951980E+00	2.124400E+00	1.495480E+00
2.844790E+00	2.103550E+00	1.598200E+00
4.506440E+00	4.783700E+00	3.365140E+00
4.552690E+00	4.796400E+00	3.446180E+00
4.616090E+00	4.779790E+00	3.478010E+00
2.798650E+00	2.313680E+00	1.562670E+00
2.704630E+00	2.285540E+00	1.659700E+00
4.471380E+00	4.821030E+00	3.379850E+00
4.492310E+00	4.827590E+00	3.422670E+00
2.677090E+00	2.495210E+00	1.634070E+00
2.582830E+00	2.465380E+00	1.722250E+00
4.357660E+00	4.919820E+00	3.334160E+00
4.439610E+00	4.866980E+00	3.403950E+00
2.562850E+00	2.703300E+00	1.701730E+00
2.485450E+00	2.614750E+00	1.784860E+00
4.256540E+00	4.997880E+00	3.275360E+00
4.304820E+00	5.023270E+00	3.393610E+00
2.465800E+00	2.755620E+00	1.782090E+00
2.431050E+00	2.702370E+00	1.815790E+00
2.463150E+00	2.933800E+00	1.767550E+00
4.205710E+00	5.049000E+00	3.281140E+00
4.232070E+00	5.057920E+00	3.336240E+00
2.396650E+00	2.811940E+00	1.833670E+00
2.334400E+00	3.030840E+00	1.873090E+00
2.411070E+00	3.207890E+00	1.815710E+00
4.040420E+00	5.110580E+00	3.175570E+00
4.091520E+00	5.132660E+00	3.268700E+00
4.176150E+00	5.090510E+00	3.315000E+00
2.311110E+00	3.250030E+00	1.890920E+00
2.237420E+00	3.193570E+00	1.940190E+00
2.355740E+00	3.468730E+00	1.901160E+00
3.829440E+00	5.152500E+00	3.062840E+00
3.906630E+00	5.179010E+00	3.164560E+00
4.002930E+00	5.161660E+00	3.214770E+00
2.259110E+00	3.363200E+00	1.961370E+00
2.200300E+00	3.300200E+00	1.983880E+00
2.259990E+00	3.532140E+00	1.976440E+00
2.334700E+00	3.759960E+00	2.020460E+00
3.785570E+00	5.195550E+00	3.075220E+00
3.818960E+00	5.213210E+00	3.125200E+00
2.181420E+00	3.449220E+00	2.023930E+00
2.228230E+00	3.631140E+00	2.042480E+00
2.246100E+00	3.771930E+00	2.088970E+00
2.288410E+00	3.872130E+00	2.096050E+00
2.353740E+00	4.027660E+00	2.121050E+00
3.524170E+00	5.234060E+00	2.972590E+00
3.645040E+00	5.239090E+00	3.044600E+00
3.749280E+00	5.241140E+00	3.100810E+00
2.235520E+00	3.922990E+00	2.156030E+00
2.292610E+00	4.092400E+00	2.201270E+00
2.302300E+00	4.181470E+00	2.248200E+00
2.366370E+00	4.208370E+00	2.219560E+00
2.448560E+00	4.365390E+00	2.262310E+00
2.548810E+00	4.509410E+00	2.320030E+00
2.650590E+00	4.633620E+00	2.379450E+00
2.752270E+00	4.737680E+00	2.443760E+00
2.866770E+00	4.858700E+00	2.532910E+00
3.368720E+00	5.221220E+00	2.913400E+00
3.465750E+00	5.280280E+00	2.993740E+00
3.545090E+00	5.321040E+00	3.090420E+00
2.331100E+00	4.301960E+00	2.295020E+00
2.432870E+00	4.467880E+00	2.348790E+00
2.537690E+00	4.600830E+00	2.407490E+00
2.639870E+00	4.713680E+00	2.464640E+00
2.734570E+00	4.795740E+00	2.516530E+00
2.771070E+00	4.857850E+00	2.575400E+00
2.827670E+00	4.899460E+00	2.598740E+00
2.895520E+00	4.956240E+00	2.636250E+00
3.015240E+00	5.046190E+00	2.717500E+00
3.169470E+00	5.147580E+00	2.812320E+00
3.231960E+00	5.245290E+00	2.920460E+00
3.303810E+00	5.318650E+00	3.020150E+00
3.418590E+00	5.323190E+00	3.036550E+00
2.784050E+00	4.924120E+00	2.650090E+00
2.892630E+00	5.030260E+00	2.722640E+00
3.014080E+00	5.125770E+00	2.816080E+00
3.120140E+00	5.222970E+00	2.899640E+00
3.194360E+00	5.298940E+00	2.975110E+00
5.321040E+00	2.328310E+00	2.915650E+00
5.265180E+00	2.260130E+00	2.842740E+00
5.296450E+00	2.336030E+00	2.789520E+00
5.369320E+00	2.465730E+00	2.860100E+00
5.377220E+00	2.424370E+00	2.952670E+00
5.436670E+00	2.572080E+00	2.978220E+00
5.495880E+00	2.725550E+00	3.060650E+00
5.538760E+00	2.866360E+00	3.115680E+00
5.582510E+00	3.004300E+00	3.162980E+00
5.614320E+00	3.138510E+00	3.213710E+00
5.629390E+00	3.259580E+00	3.263520E+00
5.613790E+00	3.367730E+00	3.310160E+00
5.592270E+00	3.472480E+00	3.362130E+00
5.215490E+00	2.190100E+00	2.830700E+00
5.163250E+00	2.136660E+00	2.739790E+00
5.197310E+00	2.191910E+00	2.710870E+00
5.533590E+00	3.574450E+00	3.324380E+00
5.504810E+00	3.661970E+00	3.403750E+00
5.077740E+00	2.071560E+00	2.603630E+00
5.438440E+00	3.759980E+00	3.377930E+00
5.393600E+00	3.843350E+00	3.400030E+00
5.437580E+00	3.813350E+00	3.452880E+00
5.392730E+00	3.894340E+00	3.477030E+00
4.947000E+00	1.948940E+00	2.413460E+00
4.851180E+00	1.838040E+00	2.348990E+00
4.849810E+00	1.857460E+00	2.216760E+00
5.327150E+00	3.978500E+00	3.451270E+00
5.318550E+00	4.038710E+00	3.501570E+00
4.777000E+00	1.761400E+00	2.299150E+00
4.680580E+00	1.675350E+00	2.224060E+00
4.707310E+00	1.725310E+00	2.131930E+00
5.276030E+00	4.123570E+00	3.520100E+00
5.221520E+00	4.194840E+00	3.517910E+00
5.256170E+00	4.184220E+00	3.571350E+00
5.221590E+00	4.235610E+00	3.592550E+00
4.572210E+00	1.581280E+00	2.130720E+00
4.461590E+00	1.505800E+00	2.058790E+00
4.496990E+00	1.559020E+00	1.969070E+00
5.120660E+00	4.349150E+00	3.552920E+00
5.160940E+00	4.300560E+00	3.566730E+00
5.146360E+00	4.345750E+00	3.624090E+00
4.332330E+00	1.453760E+00	2.004800E+00
4.156280E+00	1.408750E+00	1.927250E+00
4.294800E+00	1.470690E+00	1.904590E+00
5.096560E+00	4.398030E+00	3.603510E+00
4.049440E+00	1.442960E+00	1.742140E+00
3.923470E+00	1.401780E+00	1.785270E+00
5.043210E+00	4.481700E+00	3.629410E+00
4.995830E+00	4.576070E+00	3.645040E+00
3.764280E+00	1.407830E+00	1.766930E+00
3.619160E+00	1.387930E+00	1.784410E+00
3.658480E+00	1.428390E+00	1.704590E+00
3.746390E+00	1.477840E+00	1.644490E+00
4.947630E+00	4.654640E+00	3.634530E+00
4.993760E+00	4.622810E+00	3.707660E+00
4.956020E+00	4.679330E+00	3.699430E+00
3.528330E+00	1.481990E+00	1.664180E+00
3.372940E+00	1.466560E+00	1.736860E+00
4.894380E+00	4.731980E+00	3.650880E+00
3.301570E+00	1.589960E+00	1.623510E+00
3.158210E+00	1.586620E+00	1.720340E+00
4.829870E+00	4.776030E+00	3.621080E+00
4.836180E+00	4.809730E+00	3.709510E+00
3.085920E+00	1.741730E+00	1.627820E+00
2.962130E+00	1.734380E+00	1.728980E+00
4.693280E+00	4.803720E+00	3.564920E+00
4.717840E+00	4.825020E+00	3.633890E+00
4.779120E+00	4.818060E+00	3.660290E+00
2.901010E+00	1.910940E+00	1.654580E+00
2.792480E+00	1.895460E+00	1.757540E+00
4.581790E+00	4.818370E+00	3.522120E+00
4.606100E+00	4.841560E+00	3.594580E+00
4.661750E+00	4.831230E+00	3.615770E+00
2.743500E+00	2.082670E+00	1.698380E+00
2.646850E+00	2.066330E+00	1.804810E+00
4.479450E+00	4.883910E+00	3.496230E+00
4.543820E+00	4.862800E+00	3.560190E+00
2.609520E+00	2.261380E+00	1.756410E+00
2.520300E+00	2.236340E+00	1.854970E+00
4.391830E+00	4.956160E+00	3.453150E+00
4.432270E+00	4.973480E+00	3.564980E+00
2.494940E+00	2.431390E+00	1.811300E+00
2.413180E+00	2.403890E+00	1.896820E+00
4.348430E+00	5.019060E+00	3.457460E+00
4.374040E+00	5.020160E+00	3.510000E+00
2.393290E+00	2.619940E+00	1.865320E+00
2.352910E+00	2.519140E+00	1.925420E+00
4.229340E+00	5.120720E+00	3.434120E+00
4.321920E+00	5.068370E+00	3.483800E+00
2.298430E+00	2.633170E+00	1.947860E+00
2.222330E+00	2.805600E+00	1.986880E+00
2.308940E+00	2.820490E+00	1.908520E+00
4.150790E+00	5.142920E+00	3.365810E+00
4.162190E+00	5.173630E+00	3.424840E+00
2.227040E+00	3.005240E+00	1.956020E+00
2.135000E+00	2.971350E+00	2.027140E+00
3.963590E+00	5.211140E+00	3.255370E+00
4.022500E+00	5.235030E+00	3.347030E+00
4.112150E+00	5.197320E+00	3.392780E+00
2.135940E+00	3.211480E+00	2.014490E+00
2.057840E+00	3.111910E+00	2.087020E+00
3.813280E+00	5.282680E+00	3.204090E+00
3.918970E+00	5.263850E+00	3.289630E+00
2.047410E+00	3.247360E+00	2.087690E+00
2.010560E+00	3.193770E+00	2.114210E+00
2.076240E+00	3.424200E+00	2.102930E+00
2.148270E+00	3.672780E+00	2.120480E+00
3.683650E+00	5.316610E+00	3.157990E+00
3.749650E+00	5.370650E+00	3.278520E+00
2.001740E+00	3.302340E+00	2.144140E+00
1.998900E+00	3.468270E+00	2.164850E+00
2.045380E+00	3.584560E+00	2.153240E+00
2.071460E+00	3.727160E+00	2.197850E+00
2.134430E+00	3.886830E+00	2.211710E+00
2.218570E+00	4.110760E+00	2.267330E+00
3.611410E+00	5.353150E+00	3.168820E+00
3.651850E+00	5.376950E+00	3.227080E+00
1.983860E+00	3.625520E+00	2.224100E+00
2.044100E+00	3.850410E+00	2.263690E+00
2.110350E+00	4.000990E+00	2.280990E+00
2.137660E+00	4.112520E+00	2.324210E+00
2.186700E+00	4.185670E+00	2.333760E+00
2.239000E+00	4.281430E+00	2.349410E+00
2.324670E+00	4.429990E+00	2.382540E+00
2.425150E+00	4.569190E+00	2.432990E+00
2.528230E+00	4.686610E+00	2.492670E+00
2.644350E+00	4.813900E+00	2.573940E+00
3.375030E+00	5.362530E+00	3.086000E+00
3.449410E+00	5.408820E+00	3.163970E+00
3.570450E+00	5.394760E+00	3.203770E+00
2.141590E+00	4.226820E+00	2.384740E+00
2.223810E+00	4.391610E+00	2.421640E+00
2.317470E+00	4.532600E+00	2.464690E+00
2.417790E+00	4.656060E+00	2.519600E+00
2.511390E+00	4.745880E+00	2.564080E+00
2.550400E+00	4.810280E+00	2.617470E+00
2.609860E+00	4.854020E+00	2.639590E+00
2.676640E+00	4.909840E+00	2.677680E+00
2.782880E+00	5.005680E+00	2.745960E+00
2.893770E+00	5.108550E+00	2.822870E+00
3.005490E+00	5.204550E+00	2.907620E+00
3.104320E+00	5.293680E+00	2.984950E+00
3.202520E+00	5.377140E+00	3.089500E+00
3.326610E+00	5.397160E+00	3.134030E+00
2.565190E+00	4.876250E+00	2.690350E+00
2.674690E+00	4.981830E+00	2.765480E+00
2.786290E+00	5.084620E+00	2.844370E+00
2.898750E+00	5.188950E+00	2.919890E+00
3.003460E+00	5.278200E+00	2.996900E+00
3.087100E+00	5.345450E+00	3.066420E+00
5.286420E+00	2.263510E+00	2.958070E+00
5.365150E+00	2.363520E+00	3.023100E+00
5.439520E+00	2.488570E+00	3.130910E+00
5.490550E+00	2.634000E+00	3.131760E+00
5.541880E+00	2.749040E+00	3.189190E+00
5.589430E+00	2.873970E+00	3.235840E+00
5.630180E+00	2.998680E+00	3.283820E+00
5.649910E+00	3.126640E+00	3.329040E+00
5.656210E+00	3.249400E+00	3.369030E+00
5.642970E+00	3.361640E+00	3.412980E+00
5.628840E+00	3.464860E+00	3.464730E+00
5.156080E+00	2.122430E+00	2.831350E+00
5.222660E+00	2.189030E+00	2.907830E+00
5.570900E+00	3.566960E+00	3.429410E+00
5.546910E+00	3.650230E+00	3.502430E+00
5.048640E+00	2.021660E+00	2.764750E+00
4.949420E+00	1.925200E+00	2.683090E+00
4.955710E+00	1.941140E+00	2.555450E+00
5.489330E+00	3.741010E+00	3.477670E+00
5.465950E+00	3.820970E+00	3.532350E+00
5.437990E+00	3.899310E+00	3.585140E+00
4.891220E+00	1.855830E+00	2.678010E+00
4.787250E+00	1.741040E+00	2.546340E+00
4.828190E+00	1.793830E+00	2.455680E+00
5.375620E+00	3.982630E+00	3.554360E+00
5.341230E+00	4.057690E+00	3.563950E+00
5.384980E+00	4.038330E+00	3.620720E+00
5.349960E+00	4.100470E+00	3.623560E+00
4.699870E+00	1.656550E+00	2.459230E+00
4.599060E+00	1.562600E+00	2.370450E+00
4.642390E+00	1.618840E+00	2.301500E+00
5.303390E+00	4.177800E+00	3.651260E+00
5.260500E+00	4.245600E+00	3.682980E+00
4.493930E+00	1.480320E+00	2.295290E+00
4.380190E+00	1.423670E+00	2.249060E+00
4.417470E+00	1.462610E+00	2.149220E+00
5.204680E+00	4.302450E+00	3.674160E+00
5.151740E+00	4.374600E+00	3.710350E+00
4.240880E+00	1.373420E+00	2.198270E+00
4.059390E+00	1.317940E+00	2.119680E+00
4.194140E+00	1.379480E+00	2.085960E+00
5.100890E+00	4.425520E+00	3.693280E+00
5.125720E+00	4.415000E+00	3.750240E+00
5.095360E+00	4.459340E+00	3.766190E+00
3.905790E+00	1.354450E+00	1.918610E+00
3.834370E+00	1.314390E+00	2.031700E+00
5.019230E+00	4.578500E+00	3.718330E+00
5.045590E+00	4.531610E+00	3.735430E+00
5.037070E+00	4.590610E+00	3.794590E+00
3.717050E+00	1.290870E+00	2.022580E+00
3.565810E+00	1.295910E+00	2.017460E+00
3.676600E+00	1.322200E+00	1.929500E+00
4.942150E+00	4.724800E+00	3.751340E+00
4.993990E+00	4.662020E+00	3.774180E+00
4.982010E+00	4.710180E+00	3.827740E+00
3.458320E+00	1.378230E+00	1.874120E+00
3.313610E+00	1.355080E+00	1.959030E+00
4.890620E+00	4.784790E+00	3.745460E+00
4.930870E+00	4.781840E+00	3.839340E+00
3.232520E+00	1.458800E+00	1.830980E+00
3.099420E+00	1.450280E+00	1.931590E+00
4.859420E+00	4.820490E+00	3.755750E+00
4.875510E+00	4.821830E+00	3.800130E+00
3.030030E+00	1.579550E+00	1.822850E+00
2.911030E+00	1.569940E+00	1.924780E+00
4.742840E+00	4.848750E+00	3.700280E+00
4.770790E+00	4.863690E+00	3.771520E+00
4.834210E+00	4.846230E+00	3.792670E+00
2.848370E+00	1.724010E+00	1.833890E+00
2.742900E+00	1.707700E+00	1.937690E+00
4.631670E+00	4.862890E+00	3.665020E+00
4.658630E+00	4.883530E+00	3.729570E+00
4.712260E+00	4.872570E+00	3.742750E+00
2.692050E+00	1.879530E+00	1.864600E+00
2.592180E+00	1.858490E+00	1.966060E+00
4.492620E+00	4.925910E+00	3.602640E+00
4.542010E+00	4.929650E+00	3.682810E+00
4.602970E+00	4.900820E+00	3.711200E+00
2.552020E+00	2.044970E+00	1.906210E+00
2.460390E+00	2.021940E+00	2.001970E+00
4.465650E+00	4.966760E+00	3.623780E+00
4.486850E+00	4.970660E+00	3.664940E+00
2.431000E+00	2.217930E+00	1.946930E+00
2.345750E+00	2.191960E+00	2.037010E+00
4.368280E+00	5.079600E+00	3.597030E+00
4.445120E+00	5.013130E+00	3.651570E+00
2.317090E+00	2.413250E+00	1.989170E+00
2.280380E+00	2.307480E+00	2.061050E+00
4.298230E+00	5.119800E+00	3.528320E+00
4.308710E+00	5.139590E+00	3.580890E+00
2.219180E+00	2.421530E+00	2.078150E+00
2.137280E+00	2.589780E+00	2.102870E+00
2.221480E+00	2.608380E+00	2.025490E+00
4.165400E+00	5.230900E+00	3.510470E+00
4.258090E+00	5.170390E+00	3.552890E+00
2.139300E+00	2.775950E+00	2.061320E+00
2.058130E+00	2.745620E+00	2.137580E+00
4.091590E+00	5.253590E+00	3.445470E+00
4.102750E+00	5.284300E+00	3.503730E+00
2.050680E+00	2.932730E+00	2.102430E+00
1.976190E+00	2.897310E+00	2.176950E+00
3.848760E+00	5.337960E+00	3.323360E+00
3.946070E+00	5.336780E+00	3.424600E+00
4.050510E+00	5.303700E+00	3.472950E+00
1.975870E+00	3.116630E+00	2.158600E+00
1.930390E+00	3.005530E+00	2.204850E+00
3.807300E+00	5.377600E+00	3.343020E+00
3.848820E+00	5.379930E+00	3.389800E+00
1.893920E+00	3.135030E+00	2.226620E+00
1.865230E+00	3.266120E+00	2.252350E+00
1.931010E+00	3.366930E+00	2.222120E+00
3.642950E+00	5.435990E+00	3.331580E+00
3.777850E+00	5.412220E+00	3.376280E+00
1.854660E+00	3.402930E+00	2.289410E+00
1.834790E+00	3.541230E+00	2.306460E+00
1.890020E+00	3.577050E+00	2.274250E+00
1.952770E+00	3.790140E+00	2.312760E+00
2.026910E+00	4.026690E+00	2.355230E+00
3.534300E+00	5.442830E+00	3.258680E+00
3.546010E+00	5.468640E+00	3.317940E+00
1.854720E+00	3.699870E+00	2.359130E+00
1.916540E+00	3.900800E+00	2.376230E+00
1.937420E+00	4.020500E+00	2.412230E+00
1.986000E+00	4.096620E+00	2.419340E+00
2.041420E+00	4.194130E+00	2.436140E+00
2.121620E+00	4.351430E+00	2.459970E+00
2.212550E+00	4.492810E+00	2.501100E+00
2.309170E+00	4.622530E+00	2.548390E+00
2.420080E+00	4.757590E+00	2.619230E+00
3.273500E+00	5.431880E+00	3.175090E+00
3.342910E+00	5.469420E+00	3.260380E+00
3.475130E+00	5.475600E+00	3.290760E+00
1.938130E+00	4.132560E+00	2.470350E+00
2.020810E+00	4.305250E+00	2.504790E+00
2.105950E+00	4.451050E+00	2.539360E+00
2.203030E+00	4.584600E+00	2.583240E+00
2.292240E+00	4.682410E+00	2.615520E+00
2.326970E+00	4.749480E+00	2.661360E+00
2.382680E+00	4.796660E+00	2.679250E+00
2.453040E+00	4.856780E+00	2.719990E+00
2.564760E+00	4.959070E+00	2.788680E+00
2.678730E+00	5.062820E+00	2.863220E+00
2.795910E+00	5.165650E+00	2.944420E+00
2.908830E+00	5.267970E+00	3.015730E+00
3.009360E+00	5.343030E+00	3.090420E+00
3.097870E+00	5.410080E+00	3.160100E+00
3.211600E+00	5.456470E+00	3.208450E+00
2.336180E+00	4.819750E+00	2.730530E+00
2.450250E+00	4.935000E+00	2.816680E+00
2.569500E+00	5.045170E+00	2.886290E+00
2.690270E+00	5.144920E+00	2.963030E+00
2.808960E+00	5.249080E+00	3.045420E+00
2.929800E+00	5.345430E+00	3.118140E+00
3.012890E+00	5.389380E+00	3.156260E+00
5.463960E+00	2.448500E+00	3.282210E+00
5.435460E+00	2.404800E+00	3.267650E+00
5.443420E+00	2.436030E+00	3.222460E+00
5.483570E+00	2.501530E+00	3.275700E+00
5.268400E+00	2.224740E+00	3.164030E+00
5.197390E+00	2.152500E+00	3.096790E+00
5.234090E+00	2.194060E+00	3.014330E+00
5.359230E+00	2.335820E+00	3.160260E+00
5.532430E+00	2.632540E+00	3.282930E+00
5.578720E+00	2.771380E+00	3.295050E+00
5.617410E+00	2.871300E+00	3.352320E+00
5.659260E+00	2.992110E+00	3.403030E+00
5.681460E+00	3.121620E+00	3.438570E+00
5.688080E+00	3.244410E+00	3.468960E+00
5.671170E+00	3.354630E+00	3.514160E+00
5.650330E+00	3.459400E+00	3.568150E+00
5.140850E+00	2.096840E+00	3.115870E+00
5.086370E+00	2.041740E+00	3.030830E+00
5.126050E+00	2.082880E+00	2.966070E+00
5.606010E+00	3.558170E+00	3.526030E+00
5.576190E+00	3.633170E+00	3.580750E+00
4.993400E+00	1.960130E+00	2.899180E+00
5.530880E+00	3.735900E+00	3.596900E+00
5.487640E+00	3.835170E+00	3.612820E+00
5.478810E+00	3.889000E+00	3.655530E+00
4.799930E+00	1.725390E+00	2.727580E+00
4.724510E+00	1.641950E+00	2.687470E+00
4.730490E+00	1.672930E+00	2.582550E+00
4.861920E+00	1.802830E+00	2.748670E+00
5.446380E+00	3.974460E+00	3.672810E+00
5.414240E+00	4.069440E+00	3.690300E+00
5.377650E+00	4.127560E+00	3.694920E+00
5.425530E+00	4.110130E+00	3.748250E+00
5.378620E+00	4.167650E+00	3.765140E+00
4.532570E+00	1.462180E+00	2.585770E+00
4.418980E+00	1.397450E+00	2.529680E+00
4.498820E+00	1.447570E+00	2.497760E+00
4.558810E+00	1.507210E+00	2.448000E+00
4.612310E+00	1.528890E+00	2.626570E+00
5.259330E+00	4.275350E+00	3.741500E+00
5.307780E+00	4.227770E+00	3.748480E+00
5.287460E+00	4.268370E+00	3.804670E+00
4.324430E+00	1.384290E+00	2.343600E+00
4.242580E+00	1.339110E+00	2.411920E+00
5.227830E+00	4.324160E+00	3.791040E+00
4.130700E+00	1.295830E+00	2.377670E+00
3.970960E+00	1.255790E+00	2.338560E+00
4.092730E+00	1.296750E+00	2.273040E+00
5.163500E+00	4.399690E+00	3.828580E+00
5.123220E+00	4.457400E+00	3.856730E+00
3.823240E+00	1.280150E+00	2.152520E+00
3.751040E+00	1.230910E+00	2.246800E+00
5.092120E+00	4.517080E+00	3.861020E+00
5.076220E+00	4.585860E+00	3.890120E+00
3.643960E+00	1.210160E+00	2.243980E+00
3.495620E+00	1.213530E+00	2.248140E+00
3.606550E+00	1.241410E+00	2.156830E+00
5.044180E+00	4.654020E+00	3.888260E+00
5.002170E+00	4.744390E+00	3.906360E+00
3.392460E+00	1.274780E+00	2.096610E+00
3.255840E+00	1.254160E+00	2.186990E+00
4.968220E+00	4.794480E+00	3.901290E+00
4.990540E+00	4.795300E+00	3.939400E+00
4.971130E+00	4.817320E+00	3.936020E+00
3.175170E+00	1.345650E+00	2.056790E+00
3.049980E+00	1.325900E+00	2.152070E+00
4.864230E+00	4.861690E+00	3.893910E+00
4.938530E+00	4.828900E+00	3.919620E+00
2.977870E+00	1.439500E+00	2.033020E+00
2.866590E+00	1.422890E+00	2.135760E+00
4.806160E+00	4.878830E+00	3.849880E+00
4.808860E+00	4.896940E+00	3.905830E+00
2.800600E+00	1.554260E+00	2.028140E+00
2.699590E+00	1.535680E+00	2.132880E+00
4.684710E+00	4.898490E+00	3.787670E+00
4.711910E+00	4.905310E+00	3.832960E+00
4.762100E+00	4.911230E+00	3.897680E+00
2.641910E+00	1.689230E+00	2.041560E+00
2.545650E+00	1.662540E+00	2.143320E+00
4.575650E+00	4.943910E+00	3.754880E+00
4.607630E+00	4.957400E+00	3.824870E+00
4.665000E+00	4.927640E+00	3.840480E+00
2.497670E+00	1.833610E+00	2.066010E+00
2.406210E+00	1.806460E+00	2.164560E+00
4.483570E+00	5.038680E+00	3.746860E+00
4.548760E+00	4.992740E+00	3.793200E+00
2.368010E+00	2.000270E+00	2.098410E+00
2.279790E+00	1.966550E+00	2.197390E+00
4.426040E+00	5.071040E+00	3.690460E+00
4.434400E+00	5.095850E+00	3.736210E+00
2.240570E+00	2.204140E+00	2.134680E+00
2.173340E+00	2.107150E+00	2.232890E+00
4.311610E+00	5.181400E+00	3.644670E+00
4.388570E+00	5.134200E+00	3.703710E+00
2.145640E+00	2.241200E+00	2.205130E+00
2.116500E+00	2.190530E+00	2.252370E+00
2.122890E+00	2.403060E+00	2.165870E+00
4.237330E+00	5.230390E+00	3.612780E+00
4.268270E+00	5.278130E+00	3.709220E+00
2.071290E+00	2.293650E+00	2.254190E+00
2.004220E+00	2.496500E+00	2.255410E+00
2.061270E+00	2.586830E+00	2.173270E+00
4.097180E+00	5.340600E+00	3.583390E+00
4.187200E+00	5.302030E+00	3.639880E+00
1.982730E+00	2.711760E+00	2.215720E+00
1.909280E+00	2.674750E+00	2.295270E+00
4.022730E+00	5.352410E+00	3.523510E+00
4.031090E+00	5.376040E+00	3.577500E+00
1.891410E+00	2.904910E+00	2.254400E+00
1.859000E+00	2.786200E+00	2.319210E+00
3.857680E+00	5.426440E+00	3.472390E+00
3.967840E+00	5.395020E+00	3.543720E+00
1.812240E+00	2.917120E+00	2.329550E+00
1.782540E+00	3.056440E+00	2.351110E+00
1.819690E+00	3.165760E+00	2.293150E+00
3.749200E+00	5.458530E+00	3.437570E+00
3.788970E+00	5.493540E+00	3.542230E+00
1.749770E+00	3.205570E+00	2.361140E+00
1.741420E+00	3.356920E+00	2.398900E+00
1.786730E+00	3.452190E+00	2.349100E+00
3.542310E+00	5.507610E+00	3.390970E+00
3.666320E+00	5.499240E+00	3.465910E+00
1.716870E+00	3.494650E+00	2.412260E+00
1.714230E+00	3.622480E+00	2.446640E+00
1.770690E+00	3.664390E+00	2.416540E+00
1.829510E+00	3.920870E+00	2.446900E+00
3.434590E+00	5.514100E+00	3.363480E+00
3.462950E+00	5.559030E+00	3.469210E+00
1.728570E+00	3.759180E+00	2.478670E+00
1.745120E+00	3.915370E+00	2.508010E+00
1.785680E+00	3.998840E+00	2.508060E+00
1.836250E+00	4.098540E+00	2.519670E+00
1.918950E+00	4.259330E+00	2.547490E+00
1.998310E+00	4.403810E+00	2.575370E+00
2.084500E+00	4.547210E+00	2.621040E+00
2.208620E+00	4.691220E+00	2.670600E+00
3.129460E+00	5.467890E+00	3.249130E+00
3.206740E+00	5.509290E+00	3.318660E+00
3.338530E+00	5.533050E+00	3.398970E+00
1.740410E+00	4.035950E+00	2.558920E+00
1.817180E+00	4.211400E+00	2.590620E+00
1.895820E+00	4.365570E+00	2.614270E+00
1.975710E+00	4.474720E+00	2.636490E+00
2.010790E+00	4.560630E+00	2.673320E+00
2.088280E+00	4.633190E+00	2.681640E+00
2.126150E+00	4.707570E+00	2.721820E+00
2.216380E+00	4.791970E+00	2.758000E+00
2.319130E+00	4.907450E+00	2.833440E+00
2.449500E+00	5.041260E+00	2.928890E+00
2.593080E+00	5.127810E+00	2.978490E+00
2.695640E+00	5.223850E+00	3.061160E+00
2.826770E+00	5.341110E+00	3.160430E+00
3.005030E+00	5.434740E+00	3.238630E+00
2.878340E+00	5.428840E+00	3.274980E+00
3.108320E+00	5.486870E+00	3.301320E+00
2.013410E+00	4.647020E+00	2.730910E+00
2.107740E+00	4.770500E+00	2.781450E+00
2.202580E+00	4.853590E+00	2.825160E+00
2.247640E+00	4.923760E+00	2.878290E+00
2.327850E+00	4.983870E+00	2.905660E+00
2.360120E+00	5.042660E+00	2.953840E+00
2.418350E+00	5.110360E+00	3.019610E+00
2.561200E+00	5.184860E+00	3.064280E+00
2.689960E+00	5.294880E+00	3.152200E+00
2.770170E+00	5.368930E+00	3.229660E+00
2.263850E+00	5.002250E+00	2.949060E+00
2.341130E+00	5.067430E+00	2.989880E+00
5.418720E+00	2.375650E+00	3.392560E+00
5.385410E+00	2.335560E+00	3.370150E+00
5.405110E+00	2.359420E+00	3.311250E+00
5.464970E+00	2.449790E+00	3.369780E+00
5.511600E+00	2.550510E+00	3.369600E+00
5.514560E+00	2.532700E+00	3.455180E+00
5.558780E+00	2.629740E+00	3.455250E+00
5.219020E+00	2.171470E+00	3.221700E+00
5.323280E+00	2.276630E+00	3.320100E+00
5.593560E+00	2.748760E+00	3.400800E+00
5.648360E+00	2.863540E+00	3.468750E+00
5.692160E+00	2.997620E+00	3.541120E+00
5.701190E+00	3.142560E+00	3.534200E+00
5.701360E+00	3.243580E+00	3.573150E+00
5.683650E+00	3.351180E+00	3.616960E+00
5.673590E+00	3.451190E+00	3.671080E+00
5.066980E+00	2.025490E+00	3.135180E+00
5.153270E+00	2.106390E+00	3.241440E+00
5.625190E+00	3.562580E+00	3.631100E+00
5.584750E+00	3.654830E+00	3.646800E+00
5.622540E+00	3.622500E+00	3.701780E+00
5.591750E+00	3.716850E+00	3.720400E+00
4.832940E+00	1.704700E+00	3.016750E+00
4.774000E+00	1.636830E+00	2.966980E+00
4.814690E+00	1.699620E+00	2.940250E+00
4.840540E+00	1.758970E+00	2.866710E+00
4.878740E+00	1.773090E+00	3.033150E+00
4.917630E+00	1.866680E+00	2.901470E+00
4.957530E+00	1.897090E+00	3.046380E+00
5.533880E+00	3.827710E+00	3.692570E+00
5.502790E+00	3.905770E+00	3.710780E+00
5.545080E+00	3.880970E+00	3.761540E+00
5.514820E+00	3.949460E+00	3.770320E+00
4.680060E+00	1.551860E+00	2.873660E+00
4.575340E+00	1.463360E+00	2.831060E+00
4.580270E+00	1.482530E+00	2.701580E+00
4.728370E+00	1.617080E+00	2.814750E+00
5.482490E+00	4.046230E+00	3.789850E+00
5.444490E+00	4.123020E+00	3.809750E+00
5.420430E+00	4.170040E+00	3.864740E+00
4.478390E+00	1.396720E+00	2.784120E+00
4.348130E+00	1.341790E+00	2.743730E+00
4.446100E+00	1.392760E+00	2.676880E+00
5.346390E+00	4.224790E+00	3.836850E+00
5.296150E+00	4.292130E+00	3.894800E+00
4.221600E+00	1.314920E+00	2.522260E+00
4.152060E+00	1.274810E+00	2.619420E+00
5.232510E+00	4.348590E+00	3.876640E+00
5.260260E+00	4.340900E+00	3.923340E+00
5.225810E+00	4.385730E+00	3.942420E+00
4.027180E+00	1.226290E+00	2.612950E+00
3.884130E+00	1.205330E+00	2.542330E+00
4.002840E+00	1.234170E+00	2.489540E+00
5.127450E+00	4.477400E+00	3.899310E+00
5.163240E+00	4.443430E+00	3.921120E+00
5.146710E+00	4.494340E+00	3.954920E+00
3.744790E+00	1.197940E+00	2.372790E+00
3.710700E+00	1.144930E+00	2.522900E+00
5.087940E+00	4.610290E+00	3.934440E+00
5.128200E+00	4.566780E+00	3.978280E+00
5.104220E+00	4.638070E+00	3.989650E+00
3.563220E+00	1.134340E+00	2.489300E+00
3.416770E+00	1.116690E+00	2.476030E+00
3.541210E+00	1.163260E+00	2.400650E+00
5.020490E+00	4.774770E+00	3.975210E+00
5.073720E+00	4.713090E+00	4.007470E+00
5.045380E+00	4.783150E+00	4.039440E+00
3.333520E+00	1.179690E+00	2.326730E+00
3.201970E+00	1.154420E+00	2.419230E+00
4.977090E+00	4.840290E+00	4.014050E+00
3.124530E+00	1.231350E+00	2.279830E+00
3.009670E+00	1.210730E+00	2.380750E+00
4.914670E+00	4.866200E+00	3.966050E+00
4.917370E+00	4.883450E+00	4.019320E+00
2.936840E+00	1.307190E+00	2.251840E+00
2.833080E+00	1.285150E+00	2.358720E+00
4.808540E+00	4.925440E+00	3.989650E+00
4.875730E+00	4.900620E+00	4.004780E+00
2.764950E+00	1.401600E+00	2.240440E+00
2.668240E+00	1.381260E+00	2.349550E+00
4.695860E+00	4.959340E+00	3.949720E+00
4.749740E+00	4.947640E+00	3.981660E+00
2.602610E+00	1.512820E+00	2.236450E+00
2.510220E+00	1.488730E+00	2.346490E+00
4.645980E+00	4.967600E+00	3.904930E+00
4.652100E+00	4.992100E+00	3.959600E+00
2.454080E+00	1.637490E+00	2.246660E+00
2.361950E+00	1.610030E+00	2.358800E+00
4.521460E+00	5.043730E+00	3.829540E+00
4.557020E+00	5.051410E+00	3.907570E+00
4.618600E+00	5.008790E+00	3.939770E+00
2.315500E+00	1.776580E+00	2.267760E+00
2.225070E+00	1.748970E+00	2.382840E+00
4.428440E+00	5.142290E+00	3.791490E+00
4.490110E+00	5.100020E+00	3.859120E+00
2.192960E+00	1.933460E+00	2.300130E+00
2.098910E+00	1.902020E+00	2.405110E+00
4.351440E+00	5.225570E+00	3.755320E+00
4.393910E+00	5.226110E+00	3.835190E+00
2.072680E+00	2.117650E+00	2.326770E+00
1.999040E+00	2.044390E+00	2.438130E+00
4.308980E+00	5.288600E+00	3.773310E+00
4.341820E+00	5.306300E+00	3.846610E+00
1.977860E+00	2.163210E+00	2.400630E+00
1.944770E+00	2.124770E+00	2.451690E+00
1.970800E+00	2.318060E+00	2.350470E+00
4.150990E+00	5.356040E+00	3.670780E+00
4.197140E+00	5.374940E+00	3.753300E+00
4.272430E+00	5.341660E+00	3.798470E+00
1.911790E+00	2.228350E+00	2.443850E+00
1.851550E+00	2.428260E+00	2.427530E+00
1.912140E+00	2.514390E+00	2.343520E+00
4.023150E+00	5.416030E+00	3.642570E+00
4.112580E+00	5.405290E+00	3.704810E+00
1.822730E+00	2.682980E+00	2.378920E+00
1.790940E+00	2.561050E+00	2.452460E+00
3.904950E+00	5.461360E+00	3.599120E+00
3.964440E+00	5.484440E+00	3.709970E+00
1.742240E+00	2.698590E+00	2.464490E+00
1.701310E+00	2.839280E+00	2.474280E+00
1.740430E+00	2.951350E+00	2.404540E+00
3.842200E+00	5.499970E+00	3.609710E+00
3.876700E+00	5.507130E+00	3.658870E+00
1.663410E+00	2.987490E+00	2.482300E+00
1.612060E+00	3.176040E+00	2.499140E+00
1.682800E+00	3.256520E+00	2.434710E+00
3.576280E+00	5.550850E+00	3.511480E+00
3.688760E+00	5.540310E+00	3.581020E+00
3.797870E+00	5.530650E+00	3.637340E+00
1.631510E+00	3.333130E+00	2.502110E+00
1.595110E+00	3.279830E+00	2.523800E+00
1.645370E+00	3.552980E+00	2.481340E+00
3.519540E+00	5.579500E+00	3.545270E+00
3.579170E+00	5.594410E+00	3.629180E+00
1.587760E+00	3.405430E+00	2.541050E+00
1.572920E+00	3.560300E+00	2.542810E+00
1.611590E+00	3.662430E+00	2.547330E+00
1.656710E+00	3.824920E+00	2.549060E+00
3.223010E+00	5.561470E+00	3.434120E+00
3.344070E+00	5.579400E+00	3.510810E+00
3.456410E+00	5.598140E+00	3.577580E+00
1.563100E+00	3.711730E+00	2.598430E+00
1.591840E+00	3.886830E+00	2.609560E+00
1.588870E+00	3.972450E+00	2.636190E+00
1.646500E+00	4.000450E+00	2.608090E+00
1.715630E+00	4.158550E+00	2.632700E+00
1.792240E+00	4.321830E+00	2.653800E+00
1.885950E+00	4.492330E+00	2.694140E+00
2.972050E+00	5.471230E+00	3.322410E+00
3.081100E+00	5.513720E+00	3.374130E+00
3.141920E+00	5.571420E+00	3.467870E+00
3.216650E+00	5.605180E+00	3.536770E+00
1.605990E+00	4.088660E+00	2.668300E+00
1.690730E+00	4.271950E+00	2.695180E+00
1.767060E+00	4.396510E+00	2.709290E+00
1.794590E+00	4.479700E+00	2.742990E+00
1.842210E+00	4.538240E+00	2.747760E+00
1.896740E+00	4.610310E+00	2.763990E+00
1.982790E+00	4.734330E+00	2.811270E+00
2.118560E+00	4.877040E+00	2.878140E+00
2.472720E+00	5.218600E+00	3.139690E+00
2.599450E+00	5.280910E+00	3.166920E+00
2.681070E+00	5.352480E+00	3.233240E+00
2.770700E+00	5.419270E+00	3.318830E+00
2.924340E+00	5.498600E+00	3.385660E+00
3.050410E+00	5.558100E+00	3.477740E+00
3.128840E+00	5.589940E+00	3.514840E+00
1.792440E+00	4.561850E+00	2.791850E+00
1.868710E+00	4.667740E+00	2.818440E+00
1.903770E+00	4.745920E+00	2.858020E+00
1.989080E+00	4.815880E+00	2.878030E+00
2.030990E+00	4.893130E+00	2.931320E+00
2.133440E+00	5.012010E+00	3.010760E+00
2.320670E+00	5.110550E+00	3.055350E+00
2.363710E+00	5.209820E+00	3.157510E+00
2.448030E+00	5.303690E+00	3.250500E+00
2.583240E+00	5.338060E+00	3.250390E+00
2.673230E+00	5.385010E+00	3.293650E+00
1.913250E+00	4.828540E+00	2.925660E+00
2.002610E+00	4.930930E+00	2.983080E+00
2.027610E+00	4.990340E+00	3.033450E+00
2.076420E+00	5.038700E+00	3.064880E+00
2.122280E+00	5.111170E+00	3.133310E+00
2.247380E+00	5.157620E+00	3.142360E+00
2.330200E+00	5.248830E+00	3.215820E+00
2.014610E+00	5.034850E+00	3.096410E+00
5.384460E+00	2.341690E+00	3.457540E+00
5.440240E+00	2.404860E+00	3.457230E+00
5.484430E+00	2.470580E+00	3.520390E+00
5.535910E+00	2.562920E+00	3.553380E+00
5.577990E+00	2.644880E+00	3.574760E+00
5.661660E+00	2.826970E+00	3.640250E+00
5.642740E+00	2.783150E+00	3.620980E+00
5.663580E+00	2.860890E+00	3.580690E+00
5.685700E+00	2.929420E+00	3.607660E+00
5.681140E+00	2.879990E+00	3.656180E+00
5.702010E+00	2.974810E+00	3.656680E+00
5.216800E+00	2.181560E+00	3.389330E+00
5.309380E+00	2.271840E+00	3.478790E+00
5.620500E+00	2.745110E+00	3.533990E+00
5.712650E+00	3.118060E+00	3.657930E+00
5.710230E+00	3.254630E+00	3.662080E+00
5.706500E+00	3.340530E+00	3.714190E+00
5.702420E+00	3.437130E+00	3.773140E+00
4.810230E+00	1.631860E+00	3.264800E+00
4.756240E+00	1.575610E+00	3.219420E+00
4.798870E+00	1.633880E+00	3.184830E+00
4.843190E+00	1.712810E+00	3.131390E+00
4.855410E+00	1.697800E+00	3.289090E+00
4.945180E+00	1.861060E+00	3.192690E+00
4.932080E+00	1.821320E+00	3.328960E+00
5.023090E+00	1.965510E+00	3.220890E+00
5.018680E+00	1.950920E+00	3.358990E+00
5.107920E+00	2.060710E+00	3.341000E+00
5.670640E+00	3.542700E+00	3.731750E+00
5.648380E+00	3.631390E+00	3.783250E+00
5.632200E+00	3.720850E+00	3.830480E+00
4.667510E+00	1.502550E+00	3.166470E+00
4.579710E+00	1.444790E+00	3.100410E+00
4.626440E+00	1.474530E+00	3.052660E+00
4.706960E+00	1.549320E+00	3.038960E+00
5.591180E+00	3.811630E+00	3.792180E+00
5.573740E+00	3.899930E+00	3.843300E+00
5.538220E+00	3.977520E+00	3.842860E+00
5.575360E+00	3.955410E+00	3.897910E+00
5.547020E+00	4.027460E+00	3.910950E+00
4.524240E+00	1.418930E+00	2.931690E+00
4.469670E+00	1.381060E+00	3.080990E+00
5.486240E+00	4.107880E+00	3.885010E+00
5.464420E+00	4.165230E+00	3.955660E+00
4.350610E+00	1.330020E+00	3.036690E+00
4.247710E+00	1.297200E+00	2.951630E+00
4.359030E+00	1.338370E+00	2.911510E+00
5.386320E+00	4.225040E+00	3.930590E+00
5.356120E+00	4.276600E+00	4.000880E+00
4.167410E+00	1.268050E+00	2.766980E+00
4.082100E+00	1.223240E+00	2.910830E+00
5.290530E+00	4.334800E+00	3.980480E+00
5.268600E+00	4.378960E+00	4.028410E+00
3.929910E+00	1.192360E+00	2.696180E+00
5.215510E+00	4.447510E+00	4.039050E+00
5.171850E+00	4.511890E+00	4.027200E+00
5.200700E+00	4.502840E+00	4.077910E+00
5.184900E+00	4.547170E+00	4.080990E+00
3.741420E+00	1.125200E+00	2.667920E+00
3.628130E+00	1.084800E+00	2.719850E+00
3.586130E+00	1.114870E+00	2.578840E+00
5.120900E+00	4.665150E+00	4.048090E+00
5.164220E+00	4.621370E+00	4.094550E+00
5.137140E+00	4.693490E+00	4.108510E+00
3.490810E+00	1.049530E+00	2.765960E+00
3.326860E+00	1.041010E+00	2.715670E+00
3.450470E+00	1.075960E+00	2.628410E+00
5.042140E+00	4.827230E+00	4.094330E+00
5.105400E+00	4.769340E+00	4.129200E+00
5.078060E+00	4.847810E+00	4.182420E+00
3.268050E+00	1.094190E+00	2.565020E+00
3.137910E+00	1.062220E+00	2.658300E+00
5.008780E+00	4.857060E+00	4.087310E+00
5.027320E+00	4.866680E+00	4.139170E+00
3.077630E+00	1.127640E+00	2.516230E+00
2.961940E+00	1.111520E+00	2.626390E+00
4.905640E+00	4.915300E+00	4.106860E+00
4.981180E+00	4.885700E+00	4.123580E+00
2.899670E+00	1.187160E+00	2.486270E+00
2.792880E+00	1.171640E+00	2.603450E+00
4.848920E+00	4.934610E+00	4.067170E+00
4.853330E+00	4.951340E+00	4.123540E+00
2.732600E+00	1.264550E+00	2.469910E+00
2.629630E+00	1.249280E+00	2.585690E+00
4.728600E+00	4.969270E+00	4.012300E+00
4.757710E+00	4.971660E+00	4.054890E+00
4.808580E+00	4.970150E+00	4.115620E+00
2.570770E+00	1.357610E+00	2.460220E+00
2.473970E+00	1.345340E+00	2.578050E+00
4.652260E+00	5.035390E+00	4.040110E+00
4.712000E+00	4.997490E+00	4.058580E+00
2.418600E+00	1.468840E+00	2.461780E+00
2.329600E+00	1.452410E+00	2.573580E+00
4.601660E+00	5.058730E+00	3.993050E+00
4.608610E+00	5.081660E+00	4.048670E+00
2.269470E+00	1.582270E+00	2.484230E+00
2.249470E+00	1.524150E+00	2.571610E+00
4.442300E+00	5.189530E+00	3.888410E+00
4.500920E+00	5.161190E+00	3.968060E+00
4.567700E+00	5.117700E+00	4.031260E+00
2.194810E+00	1.585470E+00	2.566960E+00
2.131090E+00	1.719790E+00	2.504610E+00
4.398710E+00	5.271640E+00	3.895330E+00
4.439980E+00	5.262650E+00	3.963470E+00
2.010140E+00	1.886610E+00	2.518490E+00
4.371890E+00	5.317140E+00	3.901980E+00
4.395010E+00	5.320500E+00	3.944090E+00
1.897670E+00	2.077080E+00	2.528080E+00
4.235820E+00	5.391120E+00	3.827150E+00
4.277810E+00	5.404080E+00	3.903720E+00
4.353670E+00	5.359750E+00	3.933190E+00
1.781940E+00	2.220000E+00	2.596600E+00
1.836620E+00	2.279520E+00	2.505820E+00
4.053140E+00	5.459170E+00	3.746510E+00
4.120470E+00	5.470070E+00	3.826560E+00
4.200370E+00	5.441570E+00	3.864670E+00
1.752430E+00	2.466430E+00	2.530650E+00
1.698060E+00	2.356030E+00	2.637320E+00
4.015200E+00	5.487100E+00	3.768910E+00
4.044620E+00	5.492910E+00	3.808300E+00
1.676570E+00	2.508440E+00	2.604850E+00
1.653760E+00	2.442920E+00	2.654150E+00
1.659790E+00	2.730170E+00	2.551260E+00
3.865740E+00	5.551000E+00	3.735950E+00
3.977160E+00	5.521380E+00	3.796130E+00
1.624240E+00	2.563160E+00	2.644790E+00
1.593190E+00	2.720530E+00	2.625350E+00
1.597800E+00	2.824580E+00	2.591380E+00
1.587810E+00	2.981240E+00	2.560590E+00
3.718780E+00	5.577870E+00	3.696110E+00
3.780730E+00	5.606010E+00	3.817760E+00
1.544940E+00	2.852510E+00	2.634200E+00
1.493360E+00	3.070440E+00	2.635680E+00
1.544490E+00	3.228400E+00	2.559650E+00
3.634970E+00	5.606640E+00	3.706980E+00
3.671850E+00	5.616550E+00	3.767190E+00
1.475340E+00	3.254240E+00	2.623040E+00
1.435320E+00	3.189500E+00	2.656120E+00
1.501730E+00	3.468360E+00	2.600030E+00
3.342660E+00	5.619460E+00	3.623770E+00
3.466640E+00	5.634940E+00	3.689510E+00
3.580240E+00	5.635010E+00	3.744160E+00
1.419100E+00	3.344990E+00	2.683610E+00
1.424530E+00	3.535100E+00	2.659080E+00
1.418980E+00	3.632510E+00	2.688770E+00
1.476860E+00	3.669410E+00	2.656160E+00
1.524340E+00	3.897240E+00	2.663940E+00
3.223500E+00	5.643920E+00	3.647090E+00
3.335900E+00	5.666010E+00	3.760250E+00
1.422160E+00	3.781840E+00	2.717310E+00
1.463360E+00	3.952820E+00	2.726160E+00
1.464020E+00	4.035590E+00	2.752810E+00
1.518210E+00	4.061290E+00	2.720250E+00
1.589340E+00	4.222020E+00	2.740910E+00
1.684050E+00	4.406930E+00	2.765450E+00
2.804930E+00	5.485900E+00	3.416260E+00
2.920170E+00	5.569500E+00	3.523730E+00
3.102020E+00	5.608000E+00	3.577990E+00
3.136930E+00	5.648790E+00	3.671280E+00
3.204450E+00	5.674390E+00	3.730180E+00
1.483210E+00	4.145880E+00	2.786970E+00
1.559570E+00	4.326100E+00	2.804740E+00
1.619630E+00	4.439910E+00	2.826790E+00
1.624750E+00	4.495100E+00	2.854860E+00
1.690040E+00	4.527300E+00	2.833330E+00
1.775940E+00	4.677790E+00	2.875900E+00
2.548140E+00	5.366640E+00	3.314660E+00
2.657240E+00	5.427680E+00	3.366130E+00
2.756600E+00	5.512450E+00	3.485400E+00
2.813590E+00	5.568420E+00	3.570540E+00
2.891620E+00	5.623270E+00	3.664550E+00
3.027510E+00	5.634150E+00	3.669860E+00
3.124890E+00	5.669940E+00	3.741040E+00
1.645580E+00	4.570100E+00	2.881550E+00
1.678590E+00	4.662930E+00	2.920140E+00
1.730870E+00	4.720380E+00	2.931800E+00
1.794990E+00	4.794200E+00	2.956900E+00
1.904950E+00	4.927450E+00	3.032030E+00
2.197840E+00	5.182190E+00	3.189910E+00
2.255080E+00	5.235990E+00	3.234060E+00
2.341310E+00	5.321960E+00	3.310050E+00
2.504220E+00	5.400610E+00	3.382280E+00
2.627750E+00	5.486760E+00	3.473980E+00
2.717290E+00	5.546670E+00	3.564890E+00
2.785250E+00	5.591800E+00	3.642720E+00
1.684600E+00	4.741810E+00	2.978690E+00
1.776030E+00	4.850490E+00	3.024370E+00
1.814050E+00	4.920240E+00	3.075930E+00
1.870220E+00	4.967030E+00	3.093550E+00
1.926620E+00	5.018670E+00	3.123440E+00
2.015840E+00	5.115260E+00	3.198330E+00
2.162480E+00	5.216690E+00	3.249310E+00
2.248140E+00	5.277630E+00	3.292250E+00
1.833160E+00	4.987410E+00	3.144600E+00
1.915880E+00	5.061700E+00	3.180910E+00
5.430780E+00	2.396720E+00	3.541600E+00
5.504610E+00	2.512150E+00	3.622170E+00
5.452790E+00	2.439810E+00	3.634420E+00
5.552460E+00	2.587450E+00	3.679410E+00
5.610310E+00	2.700950E+00	3.642470E+00
5.608450E+00	2.664230E+00	3.729070E+00
5.658990E+00	2.773790E+00	3.710090E+00
5.708720E+00	2.898270E+00	3.750690E+00
5.723840E+00	3.014110E+00	3.733230E+00
5.730700E+00	2.978340E+00	3.809650E+00
5.735700E+00	3.092030E+00	3.808160E+00
5.173310E+00	2.151150E+00	3.605040E+00
5.140490E+00	2.109200E+00	3.574380E+00
5.162970E+00	2.131950E+00	3.505770E+00
5.242490E+00	2.218530E+00	3.581230E+00
5.358380E+00	2.338380E+00	3.629860E+00
5.732360E+00	3.223580E+00	3.752740E+00
5.725320E+00	3.327660E+00	3.816370E+00
5.718750E+00	3.416300E+00	3.859710E+00
4.727570E+00	1.549600E+00	3.433570E+00
4.677770E+00	1.505720E+00	3.390060E+00
4.712300E+00	1.529410E+00	3.311970E+00
4.802250E+00	1.629950E+00	3.387670E+00
4.899780E+00	1.765110E+00	3.451270E+00
4.996510E+00	1.907940E+00	3.523260E+00
5.089900E+00	2.043170E+00	3.516170E+00
5.701660E+00	3.534740E+00	3.857540E+00
5.667770E+00	3.645300E+00	3.866070E+00
5.666090E+00	3.706600E+00	3.905510E+00
4.592770E+00	1.453040E+00	3.301580E+00
5.644280E+00	3.807030E+00	3.910610E+00
5.612660E+00	3.902730E+00	3.923360E+00
5.606650E+00	3.959230E+00	3.966360E+00
5.592640E+00	4.025880E+00	4.015520E+00
4.453660E+00	1.377450E+00	3.247280E+00
4.375850E+00	1.343880E+00	3.227930E+00
4.385510E+00	1.347120E+00	3.139920E+00
5.535420E+00	4.099670E+00	3.980540E+00
5.503420E+00	4.157510E+00	4.050060E+00
4.260010E+00	1.308140E+00	3.155000E+00
5.429480E+00	4.217310E+00	4.023380E+00
5.397210E+00	4.261750E+00	4.076470E+00
4.081250E+00	1.223480E+00	3.088360E+00
3.960160E+00	1.178500E+00	3.047160E+00
4.001010E+00	1.190810E+00	2.970020E+00
5.339290E+00	4.332300E+00	4.094460E+00
5.280720E+00	4.393560E+00	4.087170E+00
5.313490E+00	4.385350E+00	4.132910E+00
5.283120E+00	4.427860E+00	4.139250E+00
3.852490E+00	1.151950E+00	2.869200E+00
3.816660E+00	1.122250E+00	3.065160E+00
5.248230E+00	4.508230E+00	4.156860E+00
5.214510E+00	4.573040E+00	4.144070E+00
5.248190E+00	4.569100E+00	4.191090E+00
5.232510E+00	4.612340E+00	4.194480E+00
3.674980E+00	1.057000E+00	3.032050E+00
3.583630E+00	1.043470E+00	2.991100E+00
3.638530E+00	1.065070E+00	2.895590E+00
5.158090E+00	4.726930E+00	4.164860E+00
5.202890E+00	4.685980E+00	4.208510E+00
5.169220E+00	4.760930E+00	4.218910E+00
3.424100E+00	1.009360E+00	2.923870E+00
5.110290E+00	4.855180E+00	4.226140E+00
5.130430E+00	4.825090E+00	4.229390E+00
5.117840E+00	4.858420E+00	4.254820E+00
3.199360E+00	1.018200E+00	2.813160E+00
5.016350E+00	4.905260E+00	4.228970E+00
5.088340E+00	4.875020E+00	4.250150E+00
3.017790E+00	1.045830E+00	2.764830E+00
4.956060E+00	4.922390E+00	4.182600E+00
4.960550E+00	4.938600E+00	4.238450E+00
2.845860E+00	1.090460E+00	2.737080E+00
4.856320E+00	4.978510E+00	4.206270E+00
4.920310E+00	4.951920E+00	4.223040E+00
2.682130E+00	1.156930E+00	2.717820E+00
4.746550E+00	5.022230E+00	4.166270E+00
4.800240E+00	5.006600E+00	4.197790E+00
2.524140E+00	1.237360E+00	2.704480E+00
4.696140E+00	5.034680E+00	4.120770E+00
4.704200E+00	5.054990E+00	4.176080E+00
2.368290E+00	1.337320E+00	2.695800E+00
4.610900E+00	5.120000E+00	4.135170E+00
4.670000E+00	5.073520E+00	4.157830E+00
2.210120E+00	1.483760E+00	2.671830E+00
4.524840E+00	5.183040E+00	4.059540E+00
4.555700E+00	5.170310E+00	4.113920E+00
2.065500E+00	1.596890E+00	2.707100E+00
2.123610E+00	1.622160E+00	2.611180E+00
4.478790E+00	5.253460E+00	4.048000E+00
2.033260E+00	1.732910E+00	2.611920E+00
1.969260E+00	1.715540E+00	2.708910E+00
4.402940E+00	5.369650E+00	4.037520E+00
1.925870E+00	1.863970E+00	2.633860E+00
1.859830E+00	1.785670E+00	2.780050E+00
4.332550E+00	5.412070E+00	3.981080E+00
4.339380E+00	5.435110E+00	4.030080E+00
1.813720E+00	2.005950E+00	2.666850E+00
1.744150E+00	1.969300E+00	2.786640E+00
4.164000E+00	5.489970E+00	3.904420E+00
4.208450E+00	5.507430E+00	3.983340E+00
4.291280E+00	5.462110E+00	4.009690E+00
1.715610E+00	2.167570E+00	2.703360E+00
1.654790E+00	2.131730E+00	2.805270E+00
4.031280E+00	5.536740E+00	3.888260E+00
4.121100E+00	5.532880E+00	3.945340E+00
1.627890E+00	2.358750E+00	2.723640E+00
1.605430E+00	2.244510E+00	2.815850E+00
3.908400E+00	5.580070E+00	3.858080E+00
3.963100E+00	5.600600E+00	3.971630E+00
1.557590E+00	2.369120E+00	2.818550E+00
1.486650E+00	2.538830E+00	2.835240E+00
1.542200E+00	2.624160E+00	2.715610E+00
3.839900E+00	5.610670E+00	3.879200E+00
3.874290E+00	5.618100E+00	3.931020E+00
1.459960E+00	2.721940E+00	2.777940E+00
1.408700E+00	2.689070E+00	2.855760E+00
1.467050E+00	2.876600E+00	2.706650E+00
3.647030E+00	5.656790E+00	3.882050E+00
3.792540E+00	5.635710E+00	3.919700E+00
1.392080E+00	2.872600E+00	2.787180E+00
1.333440E+00	2.838440E+00	2.871520E+00
1.386500E+00	3.105330E+00	2.721650E+00
3.486530E+00	5.671770E+00	3.813410E+00
3.517460E+00	5.698660E+00	3.909200E+00
1.319450E+00	2.995270E+00	2.820000E+00
1.282980E+00	2.936670E+00	2.875600E+00
1.282210E+00	3.162510E+00	2.795500E+00
1.324890E+00	3.319840E+00	2.756650E+00
1.348970E+00	3.558970E+00	2.720960E+00
3.404450E+00	5.685270E+00	3.835700E+00
3.440090E+00	5.699300E+00	3.887760E+00
1.251450E+00	3.050900E+00	2.872390E+00
1.214250E+00	3.201580E+00	2.848940E+00
1.252810E+00	3.300950E+00	2.816190E+00
1.260030E+00	3.462740E+00	2.795900E+00
1.279410E+00	3.616230E+00	2.796790E+00
1.333680E+00	3.761900E+00	2.784980E+00
1.398260E+00	3.970010E+00	2.785460E+00
3.200800E+00	5.709960E+00	3.851120E+00
3.353310E+00	5.703950E+00	3.881150E+00
1.184800E+00	3.376150E+00	2.881470E+00
1.202880E+00	3.580290E+00	2.848860E+00
1.253180E+00	3.735040E+00	2.846810E+00
1.300190E+00	3.898670E+00	2.844090E+00
1.341660E+00	4.024420E+00	2.850630E+00
1.342020E+00	4.093090E+00	2.877430E+00
1.397380E+00	4.117830E+00	2.844400E+00
1.461580E+00	4.268560E+00	2.856460E+00
1.547400E+00	4.443380E+00	2.876480E+00
2.973870E+00	5.655340E+00	3.724400E+00
3.053580E+00	5.677780E+00	3.790350E+00
3.093830E+00	5.711260E+00	3.872590E+00
1.357440E+00	4.193850E+00	2.907720E+00
1.427570E+00	4.362480E+00	2.919800E+00
1.489780E+00	4.480960E+00	2.940630E+00
1.492000E+00	4.536790E+00	2.969560E+00
1.572520E+00	4.595990E+00	2.943380E+00
2.381210E+00	5.423930E+00	3.445640E+00
2.522070E+00	5.472800E+00	3.494130E+00
2.610490E+00	5.535910E+00	3.573990E+00
2.702240E+00	5.587910E+00	3.662620E+00
2.796940E+00	5.644780E+00	3.776880E+00
2.937320E+00	5.679000E+00	3.801510E+00
3.026620E+00	5.708890E+00	3.875480E+00
1.497640E+00	4.600250E+00	3.002490E+00
1.512340E+00	4.666430E+00	3.040940E+00
1.579120E+00	4.701340E+00	3.018340E+00
1.688090E+00	4.851450E+00	3.089420E+00
2.060040E+00	5.237850E+00	3.331620E+00
2.233060E+00	5.324620E+00	3.367400E+00
2.270430E+00	5.405120E+00	3.465110E+00
2.326890E+00	5.464440E+00	3.535850E+00
2.473290E+00	5.517500E+00	3.585340E+00
2.597720E+00	5.585520E+00	3.679600E+00
2.682510E+00	5.627830E+00	3.755840E+00
1.544080E+00	4.741080E+00	3.082700E+00
1.589540E+00	4.837240E+00	3.139890E+00
1.651280E+00	4.896120E+00	3.161100E+00
1.731790E+00	4.969460E+00	3.194800E+00
1.887180E+00	5.104360E+00	3.258940E+00
1.948920E+00	5.209920E+00	3.362200E+00
2.007830E+00	5.286040E+00	3.422040E+00
2.154860E+00	5.365930E+00	3.453240E+00
2.243410E+00	5.425980E+00	3.511230E+00
1.605760E+00	4.918000E+00	3.221360E+00
1.739450E+00	5.056100E+00	3.301410E+00
1.859610E+00	5.174870E+00	3.368050E+00
1.927980E+00	5.238830E+00	3.408200E+00
5.493970E+00	2.495620E+00	3.703190E+00
5.574400E+00	2.594880E+00	3.789260E+00
5.516660E+00	2.517260E+00	3.792890E+00
5.623770E+00	2.666620E+00	3.822600E+00
5.679410E+00	2.773580E+00	3.843510E+00
5.717460E+00	2.881710E+00	3.873500E+00
5.737610E+00	2.985280E+00	3.901530E+00
5.751000E+00	3.092010E+00	3.939780E+00
4.847390E+00	1.688270E+00	3.679830E+00
4.820480E+00	1.651320E+00	3.634890E+00
4.858920E+00	1.697170E+00	3.571980E+00
4.939090E+00	1.812340E+00	3.592480E+00
4.899130E+00	1.758860E+00	3.690720E+00
4.983580E+00	1.883540E+00	3.622210E+00
4.960670E+00	1.855230E+00	3.703010E+00
5.013030E+00	1.939360E+00	3.677660E+00
5.124700E+00	2.098400E+00	3.659620E+00
5.188490E+00	2.177510E+00	3.688140E+00
5.257580E+00	2.249330E+00	3.741350E+00
5.338840E+00	2.332050E+00	3.796290E+00
5.434000E+00	2.422510E+00	3.770090E+00
5.743490E+00	3.213700E+00	3.876350E+00
5.743090E+00	3.333180E+00	3.927650E+00
5.733490E+00	3.440570E+00	3.922830E+00
5.754240E+00	3.402480E+00	3.982470E+00
5.751860E+00	3.504800E+00	3.986160E+00
4.662220E+00	1.504500E+00	3.516970E+00
4.769030E+00	1.597280E+00	3.571970E+00
5.061670E+00	2.008020E+00	3.627040E+00
5.707250E+00	3.630790E+00	3.950080E+00
5.690390E+00	3.723700E+00	3.963940E+00
5.719220E+00	3.684440E+00	4.019740E+00
5.706500E+00	3.777040E+00	4.030870E+00
4.548870E+00	1.442840E+00	3.501410E+00
4.474730E+00	1.402990E+00	3.482340E+00
4.492830E+00	1.403910E+00	3.382710E+00
5.658800E+00	3.879890E+00	3.995670E+00
5.642170E+00	3.947410E+00	4.055460E+00
5.621580E+00	4.013360E+00	4.111180E+00
4.380820E+00	1.356590E+00	3.401110E+00
5.569250E+00	4.088930E+00	4.076930E+00
5.538130E+00	4.145390E+00	4.144000E+00
4.229350E+00	1.302030E+00	3.366330E+00
4.137440E+00	1.259140E+00	3.347840E+00
4.146900E+00	1.258570E+00	3.239320E+00
5.461520E+00	4.215390E+00	4.122350E+00
5.408540E+00	4.273980E+00	4.134860E+00
5.451100E+00	4.255120E+00	4.186130E+00
5.407350E+00	4.310210E+00	4.188270E+00
4.010200E+00	1.194780E+00	3.265750E+00
[truncated: 21,888 more rows]
