# Supplementary material for: A New MRI-Based Model of Heart Function with Coupled Hemodynamics and Application to Normal and Diseased Canine Left Ventricles
Source: Front Bioeng Biotechnol. 2015 Sep 23;3:140. doi: 10.3389/fbioe.2015.00140 (PMC4585083; doi:10.3389/fbioe.2015.00140)
Supplement: Supplementary file 8 [file Data_Sheet_8.ZIP › Case4_HF_LBBB_Diastole/nodes/case4_diastole_time_0.0800.csv]

4.552630E+00	3.784460E+00	1.835880E+00
4.473660E+00	3.765210E+00	1.728040E+00
4.511530E+00	3.834040E+00	1.828340E+00
4.501170E+00	3.898970E+00	1.889320E+00
4.578800E+00	3.854200E+00	1.952210E+00
4.529150E+00	3.948900E+00	2.004210E+00
4.432560E+00	3.886030E+00	1.800580E+00
4.334780E+00	3.864280E+00	1.693250E+00
4.430120E+00	3.988000E+00	1.933640E+00
4.404640E+00	4.092450E+00	2.023680E+00
4.491170E+00	4.040500E+00	2.077760E+00
4.448970E+00	4.107760E+00	2.098130E+00
4.331690E+00	3.963510E+00	1.798720E+00
4.271130E+00	3.936960E+00	1.696760E+00
4.300000E+00	4.090720E+00	1.915640E+00
4.351990E+00	4.133010E+00	2.013400E+00
4.384340E+00	4.155720E+00	2.089620E+00
4.232330E+00	4.014260E+00	1.754600E+00
4.202160E+00	4.098280E+00	1.823430E+00
4.221180E+00	4.136070E+00	1.874950E+00
4.227470E+00	4.172820E+00	1.925200E+00
4.308030E+00	4.164570E+00	2.005270E+00
4.167510E+00	4.143950E+00	1.847190E+00
4.843120E+00	3.407120E+00	1.848930E+00
4.773610E+00	3.371330E+00	1.725460E+00
4.792250E+00	3.469240E+00	1.840490E+00
4.780610E+00	3.582850E+00	1.926490E+00
4.865150E+00	3.476220E+00	1.938710E+00
4.778710E+00	3.714610E+00	2.079750E+00
4.883080E+00	3.599770E+00	2.085050E+00
4.778590E+00	3.831280E+00	2.206660E+00
4.887330E+00	3.751440E+00	2.273660E+00
4.829090E+00	3.865730E+00	2.331870E+00
4.687790E+00	3.525690E+00	1.750610E+00
4.629460E+00	3.422300E+00	1.582600E+00
4.633460E+00	3.705290E+00	1.873420E+00
4.686610E+00	3.830980E+00	2.086030E+00
4.714110E+00	3.890080E+00	2.194520E+00
4.751280E+00	3.926200E+00	2.308420E+00
4.533270E+00	3.423670E+00	1.476810E+00
4.429620E+00	3.391200E+00	1.358450E+00
4.456460E+00	3.490260E+00	1.463030E+00
4.514470E+00	3.578670E+00	1.586420E+00
4.618920E+00	3.967500E+00	2.184740E+00
4.609600E+00	4.074430E+00	2.324130E+00
4.705950E+00	4.017650E+00	2.392490E+00
4.653850E+00	4.099560E+00	2.433250E+00
4.370020E+00	3.547860E+00	1.432160E+00
4.308520E+00	3.465790E+00	1.314790E+00
4.318100E+00	3.722490E+00	1.539360E+00
4.497630E+00	4.123080E+00	2.205990E+00
4.571190E+00	4.151880E+00	2.384790E+00
4.229440E+00	3.583780E+00	1.341150E+00
4.120400E+00	3.775980E+00	1.454780E+00
4.202710E+00	3.904970E+00	1.610070E+00
4.390900E+00	4.217180E+00	2.197070E+00
4.469480E+00	4.236140E+00	2.343510E+00
4.081750E+00	3.916240E+00	1.565100E+00
4.026900E+00	3.867190E+00	1.493320E+00
4.100510E+00	4.061200E+00	1.729870E+00
4.271820E+00	4.232000E+00	2.064400E+00
4.320960E+00	4.336450E+00	2.261580E+00
4.374860E+00	4.374150E+00	2.378190E+00
4.441080E+00	4.332440E+00	2.422430E+00
4.403040E+00	4.407220E+00	2.463370E+00
3.982610E+00	3.963410E+00	1.553530E+00
3.933390E+00	4.105940E+00	1.679420E+00
4.017940E+00	4.152750E+00	1.772750E+00
4.105490E+00	4.207160E+00	1.887300E+00
4.154210E+00	4.330770E+00	2.067470E+00
4.180350E+00	4.424370E+00	2.182160E+00
4.255700E+00	4.437660E+00	2.283120E+00
4.327690E+00	4.418860E+00	2.368740E+00
3.956630E+00	4.212130E+00	1.791800E+00
3.874730E+00	4.180760E+00	1.733410E+00
3.988380E+00	4.321760E+00	1.924390E+00
4.045740E+00	4.434690E+00	2.082900E+00
4.119460E+00	4.472000E+00	2.177020E+00
4.175200E+00	4.504050E+00	2.270280E+00
3.863020E+00	4.255670E+00	1.801040E+00
3.877050E+00	4.348930E+00	1.898380E+00
3.940820E+00	4.408170E+00	1.977220E+00
3.944870E+00	4.463440E+00	2.029970E+00
3.972160E+00	4.510570E+00	2.098900E+00
4.068340E+00	4.516760E+00	2.186330E+00
3.865460E+00	4.432240E+00	1.979800E+00
3.911460E+00	4.491700E+00	2.044590E+00
5.124020E+00	3.516820E+00	2.395740E+00
5.087600E+00	3.464960E+00	2.293810E+00
5.075340E+00	3.544230E+00	2.333310E+00
5.076700E+00	3.607670E+00	2.403400E+00
5.011660E+00	3.259160E+00	1.973320E+00
4.971220E+00	3.168850E+00	1.857650E+00
4.921810E+00	3.337020E+00	1.896770E+00
4.943530E+00	3.475880E+00	2.057910E+00
5.028410E+00	3.376930E+00	2.119530E+00
5.001230E+00	3.590710E+00	2.260740E+00
4.966750E+00	3.709180E+00	2.342800E+00
5.016020E+00	3.704030E+00	2.418940E+00
4.957400E+00	3.777820E+00	2.411330E+00
4.918070E+00	3.099010E+00	1.737250E+00
4.826140E+00	3.059120E+00	1.588450E+00
4.848130E+00	3.210550E+00	1.711700E+00
4.818460E+00	3.931450E+00	2.419940E+00
4.896530E+00	3.873180E+00	2.445790E+00
4.854900E+00	3.945520E+00	2.494840E+00
4.695320E+00	3.034460E+00	1.404310E+00
4.577100E+00	2.976900E+00	1.262410E+00
4.597980E+00	3.106650E+00	1.344800E+00
4.646860E+00	3.239980E+00	1.465180E+00
4.769940E+00	3.969300E+00	2.408990E+00
4.801030E+00	3.995020E+00	2.497260E+00
4.473820E+00	3.194110E+00	1.282280E+00
4.380750E+00	3.089020E+00	1.144900E+00
4.641110E+00	4.159700E+00	2.509810E+00
4.741190E+00	4.088390E+00	2.554790E+00
4.693220E+00	4.169370E+00	2.615360E+00
4.254990E+00	3.098630E+00	1.071430E+00
4.130790E+00	3.061330E+00	1.018890E+00
4.162260E+00	3.186800E+00	1.083550E+00
4.230510E+00	3.333400E+00	1.165140E+00
4.558540E+00	4.224390E+00	2.471160E+00
4.623610E+00	4.224970E+00	2.587250E+00
4.055500E+00	3.249590E+00	1.084030E+00
3.987770E+00	3.161210E+00	1.029180E+00
3.979470E+00	3.437680E+00	1.147580E+00
4.058170E+00	3.604970E+00	1.288080E+00
4.503240E+00	4.275240E+00	2.443470E+00
4.538150E+00	4.298760E+00	2.540180E+00
3.895310E+00	3.289730E+00	1.052660E+00
3.787050E+00	3.503650E+00	1.162120E+00
3.902160E+00	3.623510E+00	1.230510E+00
3.934130E+00	3.804980E+00	1.392590E+00
4.438940E+00	4.416830E+00	2.533160E+00
4.473360E+00	4.383320E+00	2.546150E+00
4.455680E+00	4.422170E+00	2.574700E+00
3.787870E+00	3.696110E+00	1.273030E+00
3.695660E+00	3.628590E+00	1.221270E+00
3.768470E+00	3.851580E+00	1.403090E+00
3.848010E+00	3.979370E+00	1.521260E+00
4.263980E+00	4.486280E+00	2.362380E+00
4.339910E+00	4.470720E+00	2.462210E+00
4.416090E+00	4.445270E+00	2.547880E+00
3.661330E+00	3.744810E+00	1.297090E+00
3.659030E+00	3.889130E+00	1.409710E+00
3.731260E+00	3.976550E+00	1.497840E+00
3.773700E+00	4.134430E+00	1.671740E+00
4.219990E+00	4.527830E+00	2.358080E+00
4.255090E+00	4.549320E+00	2.444610E+00
3.635110E+00	4.013920E+00	1.516220E+00
3.648010E+00	4.141830E+00	1.653040E+00
3.696850E+00	4.214300E+00	1.725840E+00
3.761080E+00	4.309460E+00	1.832040E+00
3.991500E+00	4.579830E+00	2.197350E+00
4.095150E+00	4.578260E+00	2.305200E+00
4.179110E+00	4.561700E+00	2.365350E+00
3.627940E+00	4.256310E+00	1.762060E+00
3.687490E+00	4.372860E+00	1.880580E+00
3.698400E+00	4.438870E+00	1.949870E+00
3.767950E+00	4.438970E+00	1.966080E+00
3.872650E+00	4.532100E+00	2.086840E+00
3.921380E+00	4.619340E+00	2.210700E+00
4.003180E+00	4.663170E+00	2.342060E+00
3.735670E+00	4.521980E+00	2.041890E+00
3.829660E+00	4.615660E+00	2.172310E+00
3.898160E+00	4.669410E+00	2.278040E+00
5.200860E+00	3.394140E+00	2.450160E+00
5.195060E+00	3.324690E+00	2.389660E+00
5.156170E+00	3.417260E+00	2.380690E+00
5.185560E+00	3.475450E+00	2.482080E+00
5.161290E+00	2.968910E+00	2.066440E+00
5.121380E+00	2.894720E+00	1.945990E+00
5.121080E+00	3.009160E+00	1.999630E+00
5.083770E+00	3.173550E+00	2.057790E+00
5.166380E+00	3.063580E+00	2.155430E+00
5.129900E+00	3.332700E+00	2.259310E+00
5.177660E+00	3.209100E+00	2.273630E+00
5.083720E+00	3.698750E+00	2.521700E+00
5.145660E+00	3.595910E+00	2.509840E+00
5.089810E+00	3.755940E+00	2.603310E+00
5.158060E+00	3.696880E+00	2.660690E+00
5.106910E+00	3.803780E+00	2.691360E+00
5.045600E+00	2.825950E+00	1.795510E+00
4.971320E+00	2.734850E+00	1.664910E+00
4.964760E+00	2.839660E+00	1.684690E+00
5.004340E+00	2.983000E+00	1.793590E+00
5.013640E+00	3.825960E+00	2.566520E+00
4.989860E+00	3.930400E+00	2.683650E+00
5.070180E+00	3.889390E+00	2.747920E+00
5.019720E+00	3.961750E+00	2.777150E+00
4.852310E+00	2.664180E+00	1.478180E+00
4.733660E+00	2.575220E+00	1.336010E+00
4.762070E+00	2.694010E+00	1.372230E+00
4.816040E+00	2.840670E+00	1.480530E+00
4.896380E+00	3.962580E+00	2.594410E+00
4.948890E+00	4.004560E+00	2.730150E+00
4.644290E+00	2.750200E+00	1.262350E+00
4.549190E+00	2.641460E+00	1.155070E+00
4.821020E+00	4.029580E+00	2.589120E+00
4.853040E+00	4.067920E+00	2.690780E+00
4.415250E+00	2.629820E+00	1.043420E+00
4.282910E+00	2.576960E+00	9.730520E-01
4.316100E+00	2.704980E+00	9.905680E-01
4.383750E+00	2.847630E+00	1.062630E+00
4.690500E+00	4.223740E+00	2.687320E+00
4.769560E+00	4.165530E+00	2.716190E+00
4.738620E+00	4.227770E+00	2.756560E+00
4.175940E+00	2.820750E+00	9.671750E-01
4.017630E+00	2.727770E+00	9.230920E-01
4.617650E+00	4.288310E+00	2.663290E+00
4.693360E+00	4.281210E+00	2.757910E+00
3.911340E+00	3.046050E+00	9.661630E-01
3.770670E+00	2.884920E+00	9.554360E-01
4.545460E+00	4.352620E+00	2.634410E+00
4.609950E+00	4.356560E+00	2.738150E+00
3.688030E+00	3.108740E+00	1.012730E+00
3.557210E+00	3.046690E+00	1.007820E+00
3.720350E+00	3.297120E+00	1.068490E+00
4.488500E+00	4.436880E+00	2.664240E+00
3.548250E+00	3.270160E+00	1.072620E+00
3.411910E+00	3.210750E+00	1.103410E+00
3.581090E+00	3.546150E+00	1.182710E+00
4.361760E+00	4.515640E+00	2.584000E+00
4.424140E+00	4.525610E+00	2.696730E+00
3.419830E+00	3.401520E+00	1.152670E+00
3.335460E+00	3.326730E+00	1.149100E+00
3.403030E+00	3.610940E+00	1.248340E+00
3.521300E+00	3.823320E+00	1.373910E+00
4.258810E+00	4.608730E+00	2.564280E+00
4.341570E+00	4.592810E+00	2.676460E+00
3.304250E+00	3.456390E+00	1.218300E+00
3.294910E+00	3.628450E+00	1.290950E+00
3.369670E+00	3.748440E+00	1.344870E+00
3.385800E+00	3.899550E+00	1.448560E+00
3.512620E+00	4.067290E+00	1.587270E+00
4.144680E+00	4.638980E+00	2.463330E+00
4.201000E+00	4.658880E+00	2.569680E+00
4.246910E+00	4.680300E+00	2.672650E+00
3.275510E+00	3.763130E+00	1.392180E+00
3.294390E+00	3.917630E+00	1.492420E+00
3.376790E+00	4.014420E+00	1.547940E+00
3.419300E+00	4.122840E+00	1.652230E+00
3.509550E+00	4.237210E+00	1.762040E+00
3.608230E+00	4.400410E+00	1.916160E+00
4.056940E+00	4.693610E+00	2.449740E+00
4.076140E+00	4.729540E+00	2.541450E+00
4.156920E+00	4.702310E+00	2.596270E+00
3.296620E+00	4.052100E+00	1.613100E+00
3.400920E+00	4.225910E+00	1.759560E+00
3.486210E+00	4.331980E+00	1.851110E+00
3.521760E+00	4.416920E+00	1.938990E+00
3.576330E+00	4.467390E+00	1.987670E+00
3.637170E+00	4.535460E+00	2.047990E+00
3.730650E+00	4.628220E+00	2.152780E+00
3.818430E+00	4.688710E+00	2.269840E+00
3.901940E+00	4.737810E+00	2.387890E+00
3.998330E+00	4.737100E+00	2.453270E+00
3.531710E+00	4.512390E+00	2.034210E+00
3.626570E+00	4.633120E+00	2.148190E+00
3.726850E+00	4.709410E+00	2.252750E+00
3.801030E+00	4.746220E+00	2.343070E+00
5.251340E+00	2.869040E+00	2.267320E+00
5.222220E+00	2.768920E+00	2.145760E+00
5.202700E+00	2.920820E+00	2.153640E+00
5.223030E+00	3.095780E+00	2.315890E+00
5.264120E+00	2.978050E+00	2.359720E+00
5.226910E+00	3.231160E+00	2.404810E+00
5.267930E+00	3.150450E+00	2.468940E+00
5.249870E+00	3.357990E+00	2.543010E+00
5.219540E+00	3.555270E+00	2.629060E+00
5.284740E+00	3.477120E+00	2.695160E+00
5.224780E+00	3.642330E+00	2.716070E+00
5.287320E+00	3.593960E+00	2.785560E+00
5.229830E+00	3.700280E+00	2.792200E+00
5.187190E+00	2.669610E+00	2.010870E+00
5.121770E+00	2.584630E+00	1.891700E+00
5.125730E+00	2.729220E+00	1.900760E+00
5.126600E+00	3.846960E+00	2.776050E+00
5.185050E+00	3.795940E+00	2.822800E+00
5.139590E+00	3.882010E+00	2.860550E+00
5.045290E+00	2.499560E+00	1.772100E+00
4.949940E+00	2.415950E+00	1.642500E+00
4.960670E+00	2.562840E+00	1.636280E+00
5.000570E+00	4.019400E+00	2.837540E+00
5.087200E+00	3.959370E+00	2.893840E+00
5.044030E+00	4.032950E+00	2.929860E+00
4.842060E+00	2.335030E+00	1.504210E+00
4.705360E+00	2.283920E+00	1.369890E+00
4.794060E+00	2.414360E+00	1.419210E+00
4.931580E+00	4.068440E+00	2.796690E+00
4.974610E+00	4.094830E+00	2.901630E+00
4.545520E+00	2.455190E+00	1.159080E+00
4.498600E+00	2.286530E+00	1.158950E+00
4.874030E+00	4.145830E+00	2.827270E+00
4.867350E+00	4.199650E+00	2.884600E+00
4.924130E+00	4.179210E+00	2.930110E+00
4.877040E+00	4.235980E+00	2.930190E+00
4.377420E+00	2.236410E+00	1.091040E+00
4.231960E+00	2.299430E+00	1.004500E+00
4.344790E+00	2.370970E+00	1.026890E+00
4.793600E+00	4.247650E+00	2.848860E+00
4.777150E+00	4.344940E+00	2.920830E+00
4.851930E+00	4.304000E+00	2.959480E+00
4.827250E+00	4.359450E+00	2.977320E+00
4.126760E+00	2.475300E+00	9.407790E-01
4.003510E+00	2.318080E+00	9.461010E-01
4.697990E+00	4.344410E+00	2.839770E+00
4.705250E+00	4.410130E+00	2.917790E+00
4.784610E+00	4.406560E+00	2.984600E+00
3.872830E+00	2.607910E+00	9.059920E-01
3.708560E+00	2.532890E+00	9.467960E-01
4.604490E+00	4.436420E+00	2.841720E+00
4.658150E+00	4.455480E+00	2.922430E+00
4.702400E+00	4.483140E+00	2.997440E+00
3.611710E+00	2.799200E+00	9.636170E-01
3.465780E+00	2.731340E+00	1.001320E+00
4.497060E+00	4.507990E+00	2.787430E+00
4.550190E+00	4.511440E+00	2.878320E+00
4.614520E+00	4.498660E+00	2.936660E+00
3.415250E+00	2.995280E+00	1.052630E+00
3.277670E+00	2.939090E+00	1.106700E+00
4.416090E+00	4.578000E+00	2.774820E+00
4.481000E+00	4.567680E+00	2.866730E+00
3.260610E+00	3.234400E+00	1.167890E+00
3.147750E+00	3.106770E+00	1.202900E+00
4.335430E+00	4.649150E+00	2.767850E+00
4.402650E+00	4.633510E+00	2.861910E+00
3.136250E+00	3.285480E+00	1.241510E+00
3.092390E+00	3.209960E+00	1.261800E+00
3.176990E+00	3.530660E+00	1.316590E+00
4.284600E+00	4.699050E+00	2.765340E+00
4.320560E+00	4.713280E+00	2.861720E+00
3.070020E+00	3.346600E+00	1.305280E+00
3.067560E+00	3.527700E+00	1.376870E+00
3.102760E+00	3.644200E+00	1.400630E+00
3.163540E+00	3.830960E+00	1.490620E+00
4.116140E+00	4.745780E+00	2.623800E+00
4.161650E+00	4.763250E+00	2.708620E+00
4.240280E+00	4.743210E+00	2.775490E+00
3.042750E+00	3.669890E+00	1.456730E+00
3.056100E+00	3.836940E+00	1.551810E+00
3.103700E+00	3.925370E+00	1.582080E+00
3.168350E+00	4.030650E+00	1.636720E+00
3.283700E+00	4.200360E+00	1.770160E+00
3.403900E+00	4.373990E+00	1.897990E+00
3.951210E+00	4.771340E+00	2.469190E+00
3.983670E+00	4.795850E+00	2.552680E+00
4.071660E+00	4.788970E+00	2.646280E+00
3.046130E+00	3.975190E+00	1.649700E+00
3.154930E+00	4.164540E+00	1.773590E+00
3.261910E+00	4.323050E+00	1.883810E+00
3.343700E+00	4.429190E+00	1.970670E+00
3.357610E+00	4.489520E+00	2.026910E+00
3.425100E+00	4.504830E+00	2.028040E+00
3.504060E+00	4.626430E+00	2.135570E+00
3.620170E+00	4.733010E+00	2.266610E+00
3.733280E+00	4.768290E+00	2.337280E+00
3.803090E+00	4.804960E+00	2.435200E+00
3.906220E+00	4.797460E+00	2.490450E+00
3.386020E+00	4.566720E+00	2.088380E+00
3.433040E+00	4.660050E+00	2.166130E+00
3.509770E+00	4.708930E+00	2.220270E+00
3.539710E+00	4.758180E+00	2.285020E+00
3.593000E+00	4.801160E+00	2.355980E+00
3.690890E+00	4.805930E+00	2.376290E+00
3.452400E+00	4.736740E+00	2.249620E+00
3.519390E+00	4.785380E+00	2.318500E+00
5.350490E+00	2.975450E+00	2.604210E+00
5.335610E+00	2.901130E+00	2.543640E+00
5.316540E+00	3.013850E+00	2.523530E+00
5.318710E+00	3.205380E+00	2.618230E+00
5.360730E+00	3.074700E+00	2.666690E+00
5.329960E+00	3.363050E+00	2.714130E+00
5.386730E+00	3.234050E+00	2.753290E+00
5.338750E+00	3.486050E+00	2.791190E+00
5.404670E+00	3.387120E+00	2.854530E+00
5.340210E+00	3.552380E+00	2.839260E+00
5.374230E+00	3.510620E+00	2.869280E+00
5.355180E+00	3.596320E+00	2.917490E+00
5.266420E+00	2.660440E+00	2.271650E+00
5.225770E+00	2.544420E+00	2.158130E+00
5.218550E+00	2.638230E+00	2.112000E+00
5.283450E+00	2.809920E+00	2.365610E+00
5.241120E+00	3.744150E+00	2.865610E+00
5.286580E+00	3.688740E+00	2.895510E+00
5.263810E+00	3.769490E+00	2.944630E+00
5.174590E+00	2.445060E+00	2.043870E+00
5.093700E+00	2.359820E+00	1.930760E+00
5.112470E+00	2.466020E+00	1.905860E+00
5.153220E+00	3.916470E+00	2.936460E+00
5.217430E+00	3.866080E+00	2.982110E+00
5.163910E+00	3.948660E+00	3.006840E+00
4.997370E+00	2.265060E+00	1.806850E+00
4.900700E+00	2.173140E+00	1.698820E+00
4.923420E+00	2.289680E+00	1.653740E+00
5.043380E+00	4.079050E+00	2.986970E+00
5.116110E+00	4.023660E+00	3.037040E+00
5.076360E+00	4.102400E+00	3.071730E+00
4.779500E+00	2.074500E+00	1.597910E+00
4.651850E+00	2.054840E+00	1.452120E+00
4.752880E+00	2.158310E+00	1.493260E+00
5.003980E+00	4.152450E+00	3.010710E+00
5.005110E+00	4.198730E+00	3.063820E+00
5.056250E+00	4.164490E+00	3.115500E+00
5.018320E+00	4.228150E+00	3.118640E+00
4.535360E+00	2.149010E+00	1.261350E+00
4.480250E+00	1.987110E+00	1.322790E+00
4.945160E+00	4.254280E+00	3.030520E+00
4.952010E+00	4.321940E+00	3.089820E+00
5.001100E+00	4.291350E+00	3.146790E+00
4.970690E+00	4.359350E+00	3.147450E+00
4.288040E+00	2.137030E+00	1.102100E+00
4.886490E+00	4.375740E+00	3.057560E+00
4.873790E+00	4.469870E+00	3.124950E+00
4.950970E+00	4.424610E+00	3.179050E+00
4.919220E+00	4.488510E+00	3.192850E+00
4.059300E+00	2.121190E+00	1.041850E+00
3.894650E+00	2.151940E+00	1.002560E+00
3.940540E+00	2.212750E+00	9.707510E-01
4.800680E+00	4.463700E+00	3.053890E+00
4.803870E+00	4.524190E+00	3.117760E+00
4.862450E+00	4.533910E+00	3.180910E+00
3.800790E+00	2.303480E+00	9.659930E-01
3.677680E+00	2.196980E+00	1.032300E+00
4.748040E+00	4.519120E+00	3.069780E+00
4.748300E+00	4.559240E+00	3.121720E+00
4.785040E+00	4.592590E+00	3.198290E+00
3.548050E+00	2.469870E+00	9.837390E-01
3.396670E+00	2.425970E+00	1.062310E+00
4.545100E+00	4.564020E+00	2.952650E+00
4.616540E+00	4.556920E+00	3.029990E+00
4.687710E+00	4.562160E+00	3.095910E+00
4.719020E+00	4.596300E+00	3.164680E+00
3.321040E+00	2.678690E+00	1.068590E+00
3.188330E+00	2.636070E+00	1.141900E+00
4.467230E+00	4.626620E+00	2.951170E+00
4.529800E+00	4.632130E+00	3.068320E+00
3.154850E+00	2.883180E+00	1.170380E+00
3.046040E+00	2.841680E+00	1.242260E+00
4.395370E+00	4.684460E+00	2.940770E+00
4.438460E+00	4.687440E+00	3.026830E+00
3.039700E+00	3.112720E+00	1.282650E+00
2.982340E+00	2.976380E+00	1.301980E+00
4.355510E+00	4.725090E+00	2.939700E+00
4.380190E+00	4.727600E+00	2.991620E+00
2.939790E+00	3.125290E+00	1.373350E+00
2.873760E+00	3.316230E+00	1.451150E+00
2.978340E+00	3.418500E+00	1.412860E+00
4.198930E+00	4.782790E+00	2.794230E+00
4.235410E+00	4.796510E+00	2.876940E+00
4.323560E+00	4.767190E+00	2.959670E+00
2.890880E+00	3.494390E+00	1.495650E+00
2.847060E+00	3.427450E+00	1.516030E+00
2.939490E+00	3.727490E+00	1.567800E+00
3.997250E+00	4.852140E+00	2.681500E+00
4.090510E+00	4.836580E+00	2.768830E+00
4.164090E+00	4.813730E+00	2.817120E+00
2.832090E+00	3.565060E+00	1.556160E+00
2.839790E+00	3.728390E+00	1.631580E+00
2.876950E+00	3.827370E+00	1.652100E+00
2.920180E+00	3.954280E+00	1.700280E+00
3.031390E+00	4.126430E+00	1.788940E+00
3.135540E+00	4.291530E+00	1.885070E+00
3.263820E+00	4.452970E+00	2.012380E+00
3.870310E+00	4.863180E+00	2.610220E+00
3.947260E+00	4.887290E+00	2.716940E+00
4.006530E+00	4.916000E+00	2.825020E+00
2.821940E+00	3.859840E+00	1.707090E+00
2.848520E+00	4.009500E+00	1.779380E+00
2.932540E+00	4.103130E+00	1.811910E+00
3.008560E+00	4.240990E+00	1.893720E+00
3.106130E+00	4.387480E+00	1.978500E+00
3.192690E+00	4.507560E+00	2.074790E+00
3.316450E+00	4.623440E+00	2.155680E+00
3.682030E+00	4.872660E+00	2.495480E+00
3.771510E+00	4.906850E+00	2.613860E+00
3.809140E+00	4.941240E+00	2.712130E+00
3.903860E+00	4.923000E+00	2.759110E+00
2.871880E+00	4.169410E+00	1.897980E+00
2.979700E+00	4.340250E+00	1.982030E+00
3.081620E+00	4.472310E+00	2.069750E+00
3.183940E+00	4.597010E+00	2.152540E+00
3.260300E+00	4.678380E+00	2.220580E+00
3.277810E+00	4.729600E+00	2.276050E+00
3.354720E+00	4.736590E+00	2.270160E+00
3.491890E+00	4.823640E+00	2.375260E+00
3.548980E+00	4.895700E+00	2.502040E+00
3.609600E+00	4.942510E+00	2.602150E+00
3.711780E+00	4.940790E+00	2.636930E+00
3.323790E+00	4.801990E+00	2.359110E+00
3.438190E+00	4.891240E+00	2.468300E+00
3.509410E+00	4.937110E+00	2.554440E+00
5.486110E+00	3.214040E+00	2.909500E+00
5.471810E+00	3.159390E+00	2.884090E+00
5.449870E+00	3.247970E+00	2.862730E+00
5.460370E+00	3.329720E+00	2.906280E+00
5.493560E+00	3.275020E+00	2.940030E+00
5.480850E+00	3.386800E+00	2.979800E+00
5.325290E+00	2.617570E+00	2.517530E+00
5.286970E+00	2.526720E+00	2.424840E+00
5.293120E+00	2.643610E+00	2.396670E+00
5.332050E+00	2.795030E+00	2.522160E+00
5.349320E+00	2.716980E+00	2.585460E+00
5.375880E+00	2.907230E+00	2.666940E+00
5.423650E+00	3.093470E+00	2.798370E+00
5.425250E+00	3.502820E+00	2.954120E+00
5.414490E+00	3.593150E+00	3.022880E+00
5.248650E+00	2.435550E+00	2.320730E+00
5.191840E+00	2.341850E+00	2.211390E+00
5.214590E+00	2.439740E+00	2.184780E+00
5.351110E+00	3.703300E+00	3.043860E+00
5.294390E+00	3.798100E+00	3.041510E+00
5.328050E+00	3.785490E+00	3.097300E+00
5.293160E+00	3.850000E+00	3.125210E+00
5.120020E+00	2.257730E+00	2.118480E+00
5.039620E+00	2.167890E+00	2.029360E+00
5.067940E+00	2.261810E+00	1.973750E+00
5.177320E+00	3.978150E+00	3.080790E+00
5.221700E+00	3.930990E+00	3.100760E+00
5.198510E+00	4.001220E+00	3.167520E+00
4.926840E+00	2.049260E+00	1.925860E+00
4.844290E+00	1.994040E+00	1.808310E+00
4.894050E+00	2.080180E+00	1.787170E+00
5.099320E+00	4.121620E+00	3.138540E+00
5.137430E+00	4.078180E+00	3.154240E+00
5.125170E+00	4.143590E+00	3.219640E+00
4.704970E+00	1.953370E+00	1.629980E+00
5.037820E+00	4.251890E+00	3.176600E+00
5.070880E+00	4.211680E+00	3.200630E+00
5.062020E+00	4.274640E+00	3.256800E+00
4.504600E+00	1.890060E+00	1.435060E+00
4.366620E+00	1.835170E+00	1.381860E+00
4.404740E+00	1.911420E+00	1.331720E+00
4.993750E+00	4.386090E+00	3.206350E+00
5.021020E+00	4.344540E+00	3.231000E+00
5.012740E+00	4.406630E+00	3.286660E+00
4.256530E+00	1.964570E+00	1.207980E+00
4.147380E+00	1.866260E+00	1.256000E+00
4.915590E+00	4.531490E+00	3.247880E+00
4.964960E+00	4.473030E+00	3.265470E+00
4.955070E+00	4.519930E+00	3.321500E+00
3.962500E+00	1.996800E+00	1.093420E+00
4.855780E+00	4.587200E+00	3.248840E+00
4.906830E+00	4.579600E+00	3.320430E+00
3.758040E+00	2.015490E+00	1.116330E+00
3.593060E+00	1.998770E+00	1.147720E+00
3.625230E+00	2.094500E+00	1.086680E+00
4.812850E+00	4.624500E+00	3.258750E+00
4.834450E+00	4.650330E+00	3.336580E+00
3.474000E+00	2.207310E+00	1.093120E+00
3.325710E+00	2.182080E+00	1.181890E+00
4.611700E+00	4.617410E+00	3.141520E+00
4.671650E+00	4.615940E+00	3.176850E+00
4.704570E+00	4.654770E+00	3.261300E+00
4.770070E+00	4.656690E+00	3.289510E+00
3.245050E+00	2.402480E+00	1.144830E+00
3.113020E+00	2.385640E+00	1.242460E+00
4.560890E+00	4.648960E+00	3.152370E+00
4.576020E+00	4.678670E+00	3.225920E+00
4.634920E+00	4.660120E+00	3.239720E+00
3.063890E+00	2.614770E+00	1.232440E+00
2.962190E+00	2.595600E+00	1.328300E+00
4.465990E+00	4.701910E+00	3.111180E+00
4.519170E+00	4.688010E+00	3.170610E+00
2.937520E+00	2.851550E+00	1.341700E+00
2.887290E+00	2.729470E+00	1.382520E+00
4.379210E+00	4.771110E+00	3.081050E+00
2.831020E+00	2.867870E+00	1.439420E+00
2.758570E+00	3.073730E+00	1.528270E+00
2.850460E+00	3.094150E+00	1.445130E+00
4.260930E+00	4.846380E+00	3.005350E+00
4.306750E+00	4.875360E+00	3.130070E+00
2.783490E+00	3.343430E+00	1.542210E+00
2.690830E+00	3.251090E+00	1.597790E+00
4.140110E+00	4.883910E+00	2.924350E+00
4.198910E+00	4.894820E+00	3.008600E+00
4.230870E+00	4.903950E+00	3.065970E+00
2.707610E+00	3.410430E+00	1.633660E+00
2.663860E+00	3.354320E+00	1.652240E+00
2.737490E+00	3.638910E+00	1.667160E+00
4.056110E+00	4.945640E+00	2.924790E+00
4.083390E+00	4.984310E+00	3.017980E+00
4.168750E+00	4.935580E+00	3.044240E+00
2.646810E+00	3.483700E+00	1.685700E+00
2.642330E+00	3.639870E+00	1.736900E+00
2.684460E+00	3.754760E+00	1.762640E+00
2.731920E+00	3.940650E+00	1.818630E+00
3.861030E+00	4.962370E+00	2.796720E+00
3.911580E+00	4.994910E+00	2.887320E+00
4.002380E+00	4.993190E+00	2.946120E+00
2.625760E+00	3.785970E+00	1.814760E+00
2.634020E+00	3.939970E+00	1.874970E+00
2.679160E+00	4.037040E+00	1.900960E+00
2.739040E+00	4.190700E+00	1.980570E+00
2.872670E+00	4.315410E+00	2.000520E+00
2.960940E+00	4.438630E+00	2.078010E+00
3.069280E+00	4.567420E+00	2.159210E+00
3.175460E+00	4.701890E+00	2.255800E+00
3.667440E+00	4.969860E+00	2.666010E+00
3.709960E+00	5.002070E+00	2.735140E+00
3.810390E+00	5.007390E+00	2.823780E+00
2.624680E+00	4.056730E+00	1.943880E+00
2.647350E+00	4.173780E+00	2.010570E+00
2.682680E+00	4.237170E+00	2.029920E+00
2.701380E+00	4.306190E+00	2.067910E+00
2.821890E+00	4.396380E+00	2.086530E+00
2.949120E+00	4.541060E+00	2.168210E+00
3.049160E+00	4.635920E+00	2.231580E+00
3.083750E+00	4.704960E+00	2.288450E+00
3.139700E+00	4.748260E+00	2.316070E+00
3.203850E+00	4.803140E+00	2.367320E+00
3.300780E+00	4.901760E+00	2.487690E+00
3.430660E+00	4.945690E+00	2.547660E+00
3.504990E+00	4.992370E+00	2.638540E+00
3.620180E+00	4.994040E+00	2.688530E+00
2.637570E+00	4.237100E+00	2.054190E+00
3.090870E+00	4.778040E+00	2.361980E+00
3.180920E+00	4.859230E+00	2.436330E+00
3.204440E+00	4.908540E+00	2.491860E+00
3.245790E+00	4.934740E+00	2.523230E+00
3.277910E+00	4.967890E+00	2.574140E+00
3.380890E+00	4.975980E+00	2.589860E+00
3.197850E+00	4.941160E+00	2.533000E+00
5.505920E+00	3.056820E+00	2.948830E+00
5.490680E+00	2.997790E+00	2.926640E+00
5.475870E+00	3.068810E+00	2.893490E+00
5.514210E+00	3.153790E+00	2.962840E+00
5.536750E+00	3.281120E+00	3.033230E+00
5.531550E+00	3.385430E+00	3.082720E+00
5.303020E+00	2.452110E+00	2.565570E+00
5.252910E+00	2.356660E+00	2.487140E+00
5.262920E+00	2.424390E+00	2.423800E+00
5.336900E+00	2.573970E+00	2.607010E+00
5.396200E+00	2.760740E+00	2.737510E+00
5.443520E+00	2.937500E+00	2.837620E+00
5.488670E+00	3.515740E+00	3.098330E+00
5.431020E+00	3.623790E+00	3.099820E+00
5.465020E+00	3.606800E+00	3.146830E+00
5.428810E+00	3.679520E+00	3.176220E+00
5.197940E+00	2.269980E+00	2.401710E+00
5.135900E+00	2.191250E+00	2.336550E+00
5.165060E+00	2.260070E+00	2.264690E+00
5.361870E+00	3.774840E+00	3.161710E+00
5.346160E+00	3.847660E+00	3.241830E+00
5.049990E+00	2.096310E+00	2.268980E+00
4.974850E+00	2.035690E+00	2.156360E+00
5.024090E+00	2.108340E+00	2.132590E+00
5.274160E+00	3.925380E+00	3.214090E+00
5.255280E+00	3.986610E+00	3.274150E+00
4.859980E+00	1.947900E+00	1.952420E+00
5.207660E+00	4.070050E+00	3.285010E+00
5.173610E+00	4.144740E+00	3.317570E+00
4.693400E+00	1.851330E+00	1.753360E+00
4.580380E+00	1.758500E+00	1.699900E+00
4.551800E+00	1.824180E+00	1.564240E+00
5.133150E+00	4.207220E+00	3.327510E+00
5.108890E+00	4.276210E+00	3.363760E+00
4.481790E+00	1.700340E+00	1.651550E+00
4.334900E+00	1.658840E+00	1.579850E+00
4.429940E+00	1.738280E+00	1.539150E+00
5.072920E+00	4.340230E+00	3.361310E+00
5.049630E+00	4.405070E+00	3.390840E+00
4.215980E+00	1.752670E+00	1.392300E+00
4.042020E+00	1.676530E+00	1.399320E+00
5.009770E+00	4.466560E+00	3.388430E+00
4.959850E+00	4.554970E+00	3.404940E+00
3.908420E+00	1.831890E+00	1.224150E+00
3.833230E+00	1.733270E+00	1.329170E+00
4.900890E+00	4.631230E+00	3.400570E+00
4.942250E+00	4.608800E+00	3.450070E+00
4.917220E+00	4.644420E+00	3.457490E+00
3.711620E+00	1.735110E+00	1.336690E+00
3.548750E+00	1.765220E+00	1.336370E+00
3.664170E+00	1.827370E+00	1.259900E+00
4.856590E+00	4.676320E+00	3.401870E+00
4.874420E+00	4.692360E+00	3.475340E+00
3.424180E+00	1.970320E+00	1.246550E+00
3.273710E+00	1.945880E+00	1.340710E+00
4.729790E+00	4.688660E+00	3.325880E+00
4.753320E+00	4.718620E+00	3.398240E+00
4.814760E+00	4.713820E+00	3.428380E+00
3.184850E+00	2.162190E+00	1.279870E+00
3.056710E+00	2.146090E+00	1.384120E+00
4.605430E+00	4.693790E+00	3.286460E+00
4.632410E+00	4.719830E+00	3.354240E+00
4.693210E+00	4.717940E+00	3.374400E+00
2.993580E+00	2.377130E+00	1.346970E+00
2.884920E+00	2.355260E+00	1.452760E+00
4.455830E+00	4.755510E+00	3.189040E+00
4.516620E+00	4.740290E+00	3.262700E+00
4.569860E+00	4.731930E+00	3.323960E+00
2.839290E+00	2.627530E+00	1.440120E+00
2.756760E+00	2.530360E+00	1.534280E+00
4.387480E+00	4.829200E+00	3.193260E+00
4.446040E+00	4.821770E+00	3.296730E+00
2.729150E+00	2.701500E+00	1.535680E+00
2.662720E+00	2.673800E+00	1.601860E+00
2.743320E+00	2.854930E+00	1.524430E+00
4.346830E+00	4.877480E+00	3.198070E+00
4.373930E+00	4.874450E+00	3.248130E+00
2.664010E+00	2.826940E+00	1.599440E+00
2.614630E+00	2.778710E+00	1.639940E+00
2.652040E+00	3.047310E+00	1.617350E+00
4.227940E+00	4.954560E+00	3.146850E+00
4.315080E+00	4.920960E+00	3.217620E+00
2.575910E+00	2.904990E+00	1.667200E+00
2.527780E+00	3.137720E+00	1.723520E+00
2.602340E+00	3.303160E+00	1.681090E+00
4.145170E+00	4.993940E+00	3.107790E+00
4.174280E+00	5.040040E+00	3.209100E+00
2.518330E+00	3.323050E+00	1.753610E+00
2.472300E+00	3.258010E+00	1.766490E+00
2.539870E+00	3.554070E+00	1.775850E+00
3.956920E+00	5.036080E+00	2.977170E+00
4.000550E+00	5.075940E+00	3.074820E+00
4.088860E+00	5.058030E+00	3.134660E+00
2.458770E+00	3.389030E+00	1.815240E+00
2.443850E+00	3.548070E+00	1.841800E+00
2.483100E+00	3.656970E+00	1.864240E+00
2.529600E+00	3.852630E+00	1.909260E+00
3.728180E+00	5.077020E+00	2.859800E+00
3.825440E+00	5.079190E+00	2.937710E+00
3.909050E+00	5.082030E+00	3.015910E+00
2.427870E+00	3.686410E+00	1.914910E+00
2.437670E+00	3.848870E+00	1.968810E+00
2.481610E+00	3.948640E+00	1.983020E+00
2.545840E+00	4.103960E+00	2.028460E+00
2.726870E+00	4.406440E+00	2.132910E+00
2.824950E+00	4.518580E+00	2.187520E+00
2.955430E+00	4.659180E+00	2.278040E+00
3.582550E+00	5.070940E+00	2.791530E+00
3.672380E+00	5.119830E+00	2.889920E+00
3.739140E+00	5.162440E+00	2.978690E+00
2.430400E+00	3.972390E+00	2.029060E+00
2.462110E+00	4.114690E+00	2.090640E+00
2.520060E+00	4.200830E+00	2.106130E+00
2.603940E+00	4.311470E+00	2.118440E+00
2.694600E+00	4.472220E+00	2.198500E+00
2.798410E+00	4.596070E+00	2.272670E+00
2.871190E+00	4.690510E+00	2.335210E+00
2.972680E+00	4.767250E+00	2.385490E+00
3.094000E+00	4.880150E+00	2.482970E+00
3.371950E+00	5.050100E+00	2.690980E+00
3.468500E+00	5.108850E+00	2.783640E+00
3.498690E+00	5.160050E+00	2.855170E+00
3.617240E+00	5.162360E+00	2.920260E+00
2.472840E+00	4.245200E+00	2.161830E+00
2.565750E+00	4.417230E+00	2.215400E+00
2.668870E+00	4.553170E+00	2.281010E+00
2.767720E+00	4.660950E+00	2.350180E+00
2.863120E+00	4.758570E+00	2.404750E+00
2.958560E+00	4.830760E+00	2.460270E+00
2.997340E+00	4.891430E+00	2.522930E+00
3.065960E+00	4.930720E+00	2.552010E+00
3.170600E+00	4.986170E+00	2.598030E+00
3.230950E+00	5.066130E+00	2.694860E+00
3.291970E+00	5.119210E+00	2.772160E+00
3.403380E+00	5.134690E+00	2.798920E+00
3.016450E+00	4.958130E+00	2.600160E+00
3.131500E+00	5.052860E+00	2.682030E+00
3.203010E+00	5.099980E+00	2.734200E+00
5.427100E+00	2.611760E+00	2.892480E+00
5.396190E+00	2.544230E+00	2.847710E+00
5.403230E+00	2.632190E+00	2.804340E+00
5.447370E+00	2.799470E+00	2.878370E+00
5.457440E+00	2.696020E+00	2.933880E+00
5.485530E+00	2.915880E+00	2.932000E+00
5.499780E+00	2.834630E+00	2.988960E+00
5.533180E+00	2.998570E+00	3.014690E+00
5.568700E+00	3.149650E+00	3.088030E+00
5.586000E+00	3.292310E+00	3.146890E+00
5.557100E+00	3.414390E+00	3.153700E+00
5.599930E+00	3.369010E+00	3.215070E+00
5.567560E+00	3.478190E+00	3.231620E+00
5.267330E+00	2.321360E+00	2.656840E+00
5.210630E+00	2.230280E+00	2.609350E+00
5.222010E+00	2.278340E+00	2.520000E+00
5.323050E+00	2.441110E+00	2.692360E+00
5.500270E+00	3.592820E+00	3.209130E+00
5.474200E+00	3.677180E+00	3.289900E+00
5.140020E+00	2.136950E+00	2.558500E+00
5.082040E+00	2.086160E+00	2.470580E+00
5.121440E+00	2.144550E+00	2.436670E+00
5.411520E+00	3.764870E+00	3.261580E+00
5.387180E+00	3.833880E+00	3.324410E+00
4.980090E+00	2.008350E+00	2.294280E+00
5.326200E+00	3.927370E+00	3.347120E+00
5.271520E+00	4.007520E+00	3.342840E+00
5.300220E+00	3.995900E+00	3.387590E+00
5.275410E+00	4.054540E+00	3.409670E+00
4.834490E+00	1.872980E+00	2.077620E+00
4.730280E+00	1.773210E+00	2.026820E+00
4.720110E+00	1.812800E+00	1.896300E+00
5.181430E+00	4.167060E+00	3.365970E+00
5.219460E+00	4.127260E+00	3.388070E+00
5.199670E+00	4.183850E+00	3.428650E+00
4.641020E+00	1.697660E+00	1.970150E+00
4.538450E+00	1.620590E+00	1.892970E+00
4.559860E+00	1.684610E+00	1.798550E+00
5.117380E+00	4.300970E+00	3.413710E+00
5.162010E+00	4.257730E+00	3.458640E+00
5.122190E+00	4.326420E+00	3.470270E+00
4.420210E+00	1.556610E+00	1.826240E+00
4.256590E+00	1.509630E+00	1.751650E+00
4.382110E+00	1.586060E+00	1.727410E+00
5.052360E+00	4.425660E+00	3.440770E+00
5.084090E+00	4.386840E+00	3.474640E+00
5.051710E+00	4.445830E+00	3.504680E+00
4.133360E+00	1.578330E+00	1.567220E+00
3.961290E+00	1.503790E+00	1.584220E+00
4.972750E+00	4.572710E+00	3.483240E+00
5.007400E+00	4.511370E+00	3.493090E+00
4.994330E+00	4.555230E+00	3.553140E+00
3.824820E+00	1.634470E+00	1.435910E+00
3.748280E+00	1.553700E+00	1.527020E+00
4.942480E+00	4.635810E+00	3.529840E+00
3.636790E+00	1.545490E+00	1.524730E+00
3.478990E+00	1.587050E+00	1.537490E+00
3.595350E+00	1.624910E+00	1.448430E+00
4.898700E+00	4.702390E+00	3.537320E+00
4.918010E+00	4.695590E+00	3.577990E+00
4.895560E+00	4.724910E+00	3.573420E+00
3.364120E+00	1.752550E+00	1.426090E+00
3.215880E+00	1.739260E+00	1.517790E+00
4.774760E+00	4.750760E+00	3.461720E+00
4.799380E+00	4.767800E+00	3.536320E+00
4.866490E+00	4.739810E+00	3.557950E+00
3.131740E+00	1.934180E+00	1.442670E+00
3.007010E+00	1.922520E+00	1.545170E+00
4.659260E+00	4.749980E+00	3.422750E+00
4.681770E+00	4.780580E+00	3.490110E+00
4.737400E+00	4.779620E+00	3.508400E+00
2.941260E+00	2.127160E+00	1.487590E+00
2.835540E+00	2.106210E+00	1.589890E+00
4.514920E+00	4.787470E+00	3.356420E+00
4.561640E+00	4.801000E+00	3.437760E+00
4.625290E+00	4.785130E+00	3.469540E+00
2.789350E+00	2.318170E+00	1.554210E+00
2.696530E+00	2.289840E+00	1.650190E+00
4.480010E+00	4.824490E+00	3.371210E+00
4.501140E+00	4.831440E+00	3.414240E+00
2.669690E+00	2.499270E+00	1.624220E+00
2.576470E+00	2.469090E+00	1.711610E+00
4.366170E+00	4.921970E+00	3.325220E+00
4.448460E+00	4.870250E+00	3.395440E+00
2.558010E+00	2.705300E+00	1.691070E+00
2.480990E+00	2.616980E+00	1.773730E+00
4.264800E+00	4.998920E+00	3.265600E+00
4.313850E+00	5.025580E+00	3.384830E+00
2.462200E+00	2.756700E+00	1.770620E+00
2.427480E+00	2.703660E+00	1.804170E+00
2.460660E+00	2.933630E+00	1.756390E+00
4.214060E+00	5.049910E+00	3.271080E+00
4.240660E+00	5.059440E+00	3.326850E+00
2.393900E+00	2.812330E+00	1.821970E+00
2.333060E+00	3.029760E+00	1.861420E+00
2.409870E+00	3.206660E+00	1.804360E+00
4.048040E+00	5.110510E+00	3.163760E+00
4.099810E+00	5.133560E+00	3.257830E+00
4.184680E+00	5.091740E+00	3.305090E+00
2.310340E+00	3.248560E+00	1.879370E+00
2.236810E+00	3.191980E+00	1.928560E+00
2.354810E+00	3.467770E+00	1.889520E+00
3.836260E+00	5.151450E+00	3.048130E+00
3.914390E+00	5.179230E+00	3.150880E+00
4.010910E+00	5.162220E+00	3.202630E+00
2.258500E+00	3.361830E+00	1.949870E+00
2.199830E+00	3.298600E+00	1.972170E+00
2.259250E+00	3.531300E+00	1.964990E+00
2.333790E+00	3.760250E+00	2.009370E+00
3.792410E+00	5.195020E+00	3.059990E+00
3.826270E+00	5.213360E+00	3.110500E+00
2.180860E+00	3.448070E+00	2.012480E+00
2.227510E+00	3.630800E+00	2.031570E+00
2.245380E+00	3.772340E+00	2.078430E+00
2.287760E+00	3.873030E+00	2.085910E+00
2.353230E+00	4.029300E+00	2.110950E+00
3.529650E+00	5.232950E+00	2.953810E+00
3.651510E+00	5.238680E+00	3.027060E+00
3.756260E+00	5.241300E+00	3.085160E+00
2.235040E+00	3.924310E+00	2.146170E+00
2.292360E+00	4.094450E+00	2.191640E+00
2.302220E+00	4.183870E+00	2.238580E+00
2.366200E+00	4.210820E+00	2.209300E+00
2.448380E+00	4.367670E+00	2.251430E+00
2.548520E+00	4.510700E+00	2.307630E+00
2.650270E+00	4.633140E+00	2.365410E+00
2.752170E+00	4.735190E+00	2.428050E+00
2.867200E+00	4.854110E+00	2.515990E+00
3.373120E+00	5.219370E+00	2.893280E+00
3.470950E+00	5.279850E+00	2.974390E+00
3.551060E+00	5.321830E+00	3.073000E+00
2.331090E+00	4.304460E+00	2.285100E+00
2.432750E+00	4.469640E+00	2.337380E+00
2.537420E+00	4.600940E+00	2.394600E+00
2.639550E+00	4.711750E+00	2.449490E+00
2.734480E+00	4.792320E+00	2.500640E+00
2.771180E+00	4.853470E+00	2.559320E+00
2.828020E+00	4.894490E+00	2.581980E+00
2.896230E+00	4.950630E+00	2.618290E+00
3.016760E+00	5.040600E+00	2.698420E+00
3.172100E+00	5.143670E+00	2.792580E+00
3.235190E+00	5.243770E+00	2.900000E+00
3.307770E+00	5.318830E+00	3.000540E+00
3.423550E+00	5.323550E+00	3.017420E+00
2.784300E+00	4.918990E+00	2.633330E+00
2.893420E+00	5.024630E+00	2.703590E+00
3.015560E+00	5.121740E+00	2.796900E+00
3.122490E+00	5.220950E+00	2.879040E+00
3.197330E+00	5.298500E+00	2.954460E+00
5.324160E+00	2.323200E+00	2.906270E+00
5.267660E+00	2.254040E+00	2.833200E+00
5.298880E+00	2.329720E+00	2.781130E+00
5.372560E+00	2.460640E+00	2.852070E+00
5.381100E+00	2.420040E+00	2.943780E+00
5.441660E+00	2.568640E+00	2.969920E+00
5.503140E+00	2.723310E+00	3.052490E+00
5.547880E+00	2.864890E+00	3.107300E+00
5.593400E+00	3.003570E+00	3.153970E+00
5.625610E+00	3.139180E+00	3.204590E+00
5.640650E+00	3.261870E+00	3.254240E+00
5.623970E+00	3.371760E+00	3.301350E+00
5.601720E+00	3.478510E+00	3.353430E+00
5.217650E+00	2.183740E+00	2.820490E+00
5.164910E+00	2.129790E+00	2.729650E+00
5.199200E+00	2.184750E+00	2.701500E+00
5.542330E+00	3.581710E+00	3.316260E+00
5.512730E+00	3.670540E+00	3.395780E+00
5.078640E+00	2.065190E+00	2.594680E+00
5.445410E+00	3.769420E+00	3.370340E+00
5.399650E+00	3.852930E+00	3.392830E+00
5.444420E+00	3.823170E+00	3.445250E+00
5.398740E+00	3.904140E+00	3.469800E+00
4.946510E+00	1.944150E+00	2.406580E+00
4.850620E+00	1.834070E+00	2.342760E+00
4.848710E+00	1.853800E+00	2.212780E+00
5.332090E+00	3.988080E+00	3.444440E+00
5.323400E+00	4.048050E+00	3.494860E+00
4.776940E+00	1.757630E+00	2.293340E+00
4.681710E+00	1.671380E+00	2.218750E+00
4.707490E+00	1.721360E+00	2.128190E+00
5.280380E+00	4.132210E+00	3.513710E+00
5.225600E+00	4.203150E+00	3.511480E+00
5.260700E+00	4.192600E+00	3.564980E+00
5.226220E+00	4.243810E+00	3.586130E+00
4.575000E+00	1.576950E+00	2.125980E+00
4.465630E+00	1.501000E+00	2.054180E+00
4.500190E+00	1.553620E+00	1.965700E+00
5.125230E+00	4.356670E+00	3.546390E+00
5.165430E+00	4.308400E+00	3.560240E+00
5.151390E+00	4.353410E+00	3.617650E+00
4.336700E+00	1.448700E+00	2.000130E+00
4.159950E+00	1.403170E+00	1.922250E+00
4.298810E+00	1.464680E+00	1.900520E+00
5.101720E+00	4.405360E+00	3.596990E+00
4.052020E+00	1.434490E+00	1.737290E+00
3.924760E+00	1.393780E+00	1.779470E+00
5.049150E+00	4.488840E+00	3.622720E+00
5.002510E+00	4.582960E+00	3.638320E+00
3.763680E+00	1.399170E+00	1.760220E+00
3.616920E+00	1.379310E+00	1.776950E+00
3.656460E+00	1.418470E+00	1.697030E+00
3.745340E+00	1.467340E+00	1.637590E+00
4.955020E+00	4.661360E+00	3.627670E+00
5.000940E+00	4.629670E+00	3.701190E+00
4.963790E+00	4.686160E+00	3.692790E+00
3.524620E+00	1.471820E+00	1.656020E+00
3.367670E+00	1.457230E+00	1.727940E+00
4.902670E+00	4.738710E+00	3.643890E+00
3.295210E+00	1.581300E+00	1.614850E+00
3.150950E+00	1.579240E+00	1.711050E+00
4.838360E+00	4.782370E+00	3.614030E+00
4.844940E+00	4.816140E+00	3.702970E+00
3.077530E+00	1.736710E+00	1.619030E+00
2.953910E+00	1.730600E+00	1.719700E+00
4.702300E+00	4.809430E+00	3.557340E+00
4.726880E+00	4.830850E+00	3.626910E+00
4.787930E+00	4.824140E+00	3.653540E+00
2.892150E+00	1.910540E+00	1.645900E+00
2.784770E+00	1.895460E+00	1.748600E+00
4.590940E+00	4.823350E+00	3.514200E+00
4.615330E+00	4.846770E+00	3.587290E+00
4.670970E+00	4.836820E+00	3.608590E+00
2.735450E+00	2.085350E+00	1.689350E+00
2.639920E+00	2.068950E+00	1.795240E+00
4.488640E+00	4.887860E+00	3.488300E+00
4.552980E+00	4.867430E+00	3.552770E+00
2.602510E+00	2.265440E+00	1.746200E+00
2.514640E+00	2.239910E+00	1.844640E+00
4.401350E+00	4.959410E+00	3.444680E+00
4.441960E+00	4.977340E+00	3.557550E+00
2.489710E+00	2.434680E+00	1.800430E+00
2.408710E+00	2.406970E+00	1.885490E+00
4.358040E+00	5.022090E+00	3.449000E+00
4.383850E+00	5.023580E+00	3.501950E+00
2.389670E+00	2.621710E+00	1.853650E+00
2.349140E+00	2.521500E+00	1.913450E+00
4.238710E+00	5.123150E+00	3.425340E+00
4.331520E+00	5.071400E+00	3.475650E+00
2.295610E+00	2.634440E+00	1.936060E+00
2.220640E+00	2.805410E+00	1.974880E+00
2.306820E+00	2.820500E+00	1.896640E+00
4.159790E+00	5.144740E+00	3.356100E+00
4.171850E+00	5.176070E+00	3.415470E+00
2.226090E+00	3.003960E+00	1.944070E+00
2.134250E+00	2.970030E+00	2.015430E+00
3.972050E+00	5.212330E+00	3.242790E+00
4.031540E+00	5.236970E+00	3.336110E+00
4.121620E+00	5.199550E+00	3.382870E+00
2.135550E+00	3.209750E+00	2.002910E+00
2.057470E+00	3.110270E+00	2.076240E+00
3.821280E+00	5.284040E+00	3.189640E+00
3.927760E+00	5.265560E+00	3.276830E+00
2.047110E+00	3.245700E+00	2.076950E+00
2.010250E+00	3.192090E+00	2.103750E+00
2.075790E+00	3.423040E+00	2.092220E+00
2.147630E+00	3.672770E+00	2.109890E+00
3.690890E+00	5.317920E+00	3.141910E+00
3.757710E+00	5.372790E+00	3.264740E+00
2.001390E+00	3.300800E+00	2.133720E+00
1.998360E+00	3.467340E+00	2.154560E+00
2.044790E+00	3.584140E+00	2.143020E+00
2.070850E+00	3.727580E+00	2.187750E+00
2.134000E+00	3.888120E+00	2.202030E+00
2.218490E+00	4.113040E+00	2.258180E+00
3.618320E+00	5.354780E+00	3.152460E+00
3.659340E+00	5.379010E+00	3.211600E+00
1.983230E+00	3.625440E+00	2.214420E+00
2.043670E+00	3.851590E+00	2.254630E+00
2.110170E+00	4.002990E+00	2.271960E+00
2.137730E+00	4.114930E+00	2.315640E+00
2.186870E+00	4.188270E+00	2.324980E+00
2.239200E+00	4.284030E+00	2.340300E+00
2.324750E+00	4.432040E+00	2.372250E+00
2.425040E+00	4.569950E+00	2.420940E+00
2.527970E+00	4.685360E+00	2.479170E+00
2.644150E+00	4.810340E+00	2.558690E+00
3.379730E+00	5.363590E+00	3.067530E+00
3.455010E+00	5.410670E+00	3.146810E+00
3.577220E+00	5.396770E+00	3.187740E+00
2.141920E+00	4.229610E+00	2.376160E+00
2.224130E+00	4.393970E+00	2.412350E+00
2.317590E+00	4.533870E+00	2.453790E+00
2.417680E+00	4.655470E+00	2.507290E+00
2.511190E+00	4.743640E+00	2.550540E+00
2.550220E+00	4.806910E+00	2.603320E+00
2.609700E+00	4.849920E+00	2.624550E+00
2.676590E+00	4.905000E+00	2.661560E+00
2.783180E+00	5.000450E+00	2.728280E+00
2.894510E+00	5.104420E+00	2.804050E+00
3.006890E+00	5.202410E+00	2.887680E+00
3.106570E+00	5.293240E+00	2.964260E+00
3.205550E+00	5.378230E+00	3.070720E+00
3.330990E+00	5.398700E+00	3.116100E+00
2.565050E+00	4.872010E+00	2.675650E+00
2.674630E+00	4.976830E+00	2.748620E+00
2.786520E+00	5.080600E+00	2.826570E+00
2.899420E+00	5.186710E+00	2.900130E+00
3.004780E+00	5.277670E+00	2.976780E+00
3.089100E+00	5.346090E+00	3.047140E+00
5.289510E+00	2.258390E+00	2.947770E+00
5.369230E+00	2.359670E+00	3.013790E+00
5.445720E+00	2.486230E+00	3.122120E+00
5.497860E+00	2.631970E+00	3.123400E+00
5.551050E+00	2.747220E+00	3.180520E+00
5.599680E+00	2.872430E+00	3.227020E+00
5.641090E+00	2.997590E+00	3.274670E+00
5.660220E+00	3.126880E+00	3.320120E+00
5.666150E+00	3.251420E+00	3.359970E+00
5.652220E+00	3.365630E+00	3.404100E+00
5.637730E+00	3.471040E+00	3.455770E+00
5.157890E+00	2.116020E+00	2.820280E+00
5.225120E+00	2.183160E+00	2.896930E+00
5.579570E+00	3.574450E+00	3.420890E+00
5.554840E+00	3.658850E+00	3.494240E+00
5.049790E+00	2.015210E+00	2.752990E+00
4.950280E+00	1.919170E+00	2.671300E+00
4.955830E+00	1.935770E+00	2.546230E+00
5.496890E+00	3.750610E+00	3.469680E+00
5.472930E+00	3.830810E+00	3.524700E+00
5.444560E+00	3.909250E+00	3.577770E+00
4.892500E+00	1.849930E+00	2.665690E+00
4.789070E+00	1.736100E+00	2.535800E+00
4.828590E+00	1.789320E+00	2.447030E+00
5.381430E+00	3.992480E+00	3.547280E+00
5.346510E+00	4.067060E+00	3.557210E+00
5.391060E+00	4.048180E+00	3.613650E+00
5.355560E+00	4.109770E+00	3.616830E+00
4.702910E+00	1.651910E+00	2.449570E+00
4.603570E+00	1.558200E+00	2.361800E+00
4.645100E+00	1.614690E+00	2.294590E+00
5.308790E+00	4.186600E+00	3.644710E+00
5.265980E+00	4.254110E+00	3.676470E+00
4.499350E+00	1.476360E+00	2.287550E+00
4.386030E+00	1.420110E+00	2.241630E+00
4.422460E+00	1.458450E+00	2.143160E+00
5.210030E+00	4.310570E+00	3.667680E+00
5.157470E+00	4.382370E+00	3.703910E+00
4.245990E+00	1.370400E+00	2.191330E+00
4.062750E+00	1.314740E+00	2.113230E+00
4.198450E+00	1.375730E+00	2.080060E+00
5.106810E+00	4.433040E+00	3.686760E+00
5.131840E+00	4.422660E+00	3.743850E+00
5.101790E+00	4.466870E+00	3.759800E+00
3.907030E+00	1.348640E+00	1.912510E+00
3.835020E+00	1.309720E+00	2.025210E+00
5.026100E+00	4.585490E+00	3.711880E+00
5.052270E+00	4.538820E+00	3.728980E+00
5.044100E+00	4.597590E+00	3.788520E+00
3.716280E+00	1.285610E+00	2.015830E+00
3.563580E+00	1.290050E+00	2.010440E+00
3.675200E+00	1.315800E+00	1.922510E+00
4.950360E+00	4.731640E+00	3.744900E+00
5.001500E+00	4.668830E+00	3.768040E+00
4.989880E+00	4.716930E+00	3.821900E+00
3.454560E+00	1.370680E+00	1.866320E+00
3.309110E+00	1.348410E+00	1.951230E+00
4.899270E+00	4.791480E+00	3.739010E+00
4.939240E+00	4.788450E+00	3.833610E+00
3.226690E+00	1.451250E+00	1.822260E+00
3.093320E+00	1.443920E+00	1.922850E+00
4.868130E+00	4.826920E+00	3.749540E+00
4.884120E+00	4.828240E+00	3.794250E+00
3.023090E+00	1.573850E+00	1.813850E+00
2.904280E+00	1.565250E+00	1.915530E+00
4.751920E+00	4.854680E+00	3.693800E+00
4.779720E+00	4.869630E+00	3.765610E+00
4.842920E+00	4.852430E+00	3.786860E+00
2.841030E+00	1.721200E+00	1.824680E+00
2.736370E+00	1.705550E+00	1.928280E+00
4.641110E+00	4.868370E+00	3.658220E+00
4.668150E+00	4.889160E+00	3.723240E+00
4.721520E+00	4.878370E+00	3.736560E+00
2.685370E+00	1.879780E+00	1.855300E+00
2.586340E+00	1.858750E+00	1.956460E+00
4.502060E+00	4.930230E+00	3.595630E+00
4.551650E+00	4.934510E+00	3.676340E+00
4.612590E+00	4.906160E+00	3.704790E+00
2.546240E+00	2.047360E+00	1.896370E+00
2.455430E+00	2.024180E+00	1.991810E+00
4.475370E+00	4.971000E+00	3.616890E+00
4.496690E+00	4.975150E+00	3.658350E+00
2.426120E+00	2.221340E+00	1.935950E+00
2.341730E+00	2.194940E+00	2.026450E+00
4.378170E+00	5.083250E+00	3.590010E+00
4.455160E+00	5.017370E+00	3.644870E+00
2.313500E+00	2.415900E+00	1.977800E+00
2.277010E+00	2.310260E+00	2.050360E+00
4.307930E+00	5.122940E+00	3.520620E+00
4.318590E+00	5.142950E+00	3.573740E+00
2.216420E+00	2.423730E+00	2.067200E+00
2.135340E+00	2.590820E+00	2.091740E+00
2.219130E+00	2.609560E+00	2.013920E+00
4.175790E+00	5.233930E+00	3.501680E+00
4.268020E+00	5.173530E+00	3.545270E+00
2.137900E+00	2.775730E+00	2.049680E+00
2.056960E+00	2.745390E+00	2.126660E+00
4.101690E+00	5.256320E+00	3.435700E+00
4.113130E+00	5.287290E+00	3.494640E+00
2.050040E+00	2.931510E+00	2.091630E+00
1.975570E+00	2.896140E+00	2.166630E+00
3.857510E+00	5.340120E+00	3.310820E+00
3.955810E+00	5.339350E+00	3.413810E+00
4.060600E+00	5.306510E+00	3.463370E+00
1.975530E+00	3.114950E+00	2.148300E+00
1.929930E+00	3.003880E+00	2.194450E+00
3.815970E+00	5.379900E+00	3.330660E+00
3.858040E+00	5.382380E+00	3.378220E+00
1.893480E+00	3.133320E+00	2.216740E+00
1.864690E+00	3.264530E+00	2.242570E+00
1.930500E+00	3.365640E+00	2.212140E+00
3.650830E+00	5.438170E+00	3.317880E+00
3.786600E+00	5.414560E+00	3.364250E+00
1.853950E+00	3.401900E+00	2.280200E+00
1.833980E+00	3.540840E+00	2.297610E+00
1.889300E+00	3.576780E+00	2.264980E+00
1.952240E+00	3.791120E+00	2.304030E+00
2.026900E+00	4.028920E+00	2.347200E+00
3.540980E+00	5.445000E+00	3.243370E+00
3.552960E+00	5.470670E+00	3.303840E+00
1.854000E+00	3.700480E+00	2.350810E+00
1.916260E+00	3.902550E+00	2.368400E+00
1.937450E+00	4.022940E+00	2.404600E+00
1.986200E+00	4.099240E+00	2.411800E+00
2.041820E+00	4.196990E+00	2.428340E+00
2.122100E+00	4.354120E+00	2.451430E+00
2.212920E+00	4.494600E+00	2.491320E+00
2.309280E+00	4.622570E+00	2.537510E+00
2.419990E+00	4.755250E+00	2.606390E+00
3.277400E+00	5.433650E+00	3.157630E+00
3.347840E+00	5.471290E+00	3.244120E+00
3.481350E+00	5.477580E+00	3.275750E+00
1.938440E+00	4.135440E+00	2.463090E+00
2.021360E+00	4.308170E+00	2.497100E+00
2.106460E+00	4.453230E+00	2.530630E+00
2.203380E+00	4.585270E+00	2.573470E+00
2.292370E+00	4.681460E+00	2.604540E+00
2.327020E+00	4.747370E+00	2.649460E+00
2.382640E+00	4.793750E+00	2.666470E+00
2.452930E+00	4.853030E+00	2.706520E+00
2.564560E+00	4.954540E+00	2.773470E+00
2.678560E+00	5.058800E+00	2.846210E+00
2.796000E+00	5.163350E+00	2.925860E+00
2.909400E+00	5.267410E+00	2.995670E+00
3.010600E+00	5.343750E+00	3.071650E+00
3.099970E+00	5.411580E+00	3.142060E+00
3.214890E+00	5.458260E+00	3.191130E+00
2.336170E+00	4.816720E+00	2.718300E+00
2.450020E+00	4.930900E+00	2.802990E+00
2.569110E+00	5.041270E+00	2.870540E+00
2.689860E+00	5.142450E+00	2.945430E+00
2.808840E+00	5.248510E+00	3.026720E+00
2.930280E+00	5.346280E+00	3.099690E+00
3.014080E+00	5.390700E+00	3.138370E+00
5.471240E+00	2.446980E+00	3.274120E+00
5.442230E+00	2.403160E+00	3.259350E+00
5.450160E+00	2.434220E+00	3.213780E+00
5.491230E+00	2.499990E+00	3.267550E+00
5.272540E+00	2.221220E+00	3.153820E+00
5.200400E+00	2.147800E+00	3.085550E+00
5.237030E+00	2.188970E+00	3.003210E+00
5.364390E+00	2.333140E+00	3.150890E+00
5.541000E+00	2.630860E+00	3.274860E+00
5.588430E+00	2.769440E+00	3.286570E+00
5.627220E+00	2.869380E+00	3.343950E+00
5.668960E+00	2.990470E+00	3.394330E+00
5.690380E+00	3.121420E+00	3.429970E+00
5.696690E+00	3.246170E+00	3.460090E+00
5.679060E+00	3.358340E+00	3.505600E+00
5.657770E+00	3.465250E+00	3.559690E+00
5.143460E+00	2.091720E+00	3.104080E+00
5.088380E+00	2.035750E+00	3.017830E+00
5.128130E+00	2.076790E+00	2.953330E+00
5.614130E+00	3.565650E+00	3.517470E+00
5.583730E+00	3.641580E+00	3.572590E+00
4.994950E+00	1.953670E+00	2.885530E+00
5.538330E+00	3.745470E+00	3.588900E+00
5.494710E+00	3.845110E+00	3.605160E+00
5.485840E+00	3.899140E+00	3.647950E+00
4.803200E+00	1.719190E+00	2.713770E+00
4.729430E+00	1.635990E+00	2.673940E+00
4.734000E+00	1.667720E+00	2.570980E+00
4.864100E+00	1.796490E+00	2.734900E+00
5.453340E+00	3.984880E+00	3.665270E+00
5.420860E+00	4.079500E+00	3.683090E+00
5.383880E+00	4.137120E+00	3.688010E+00
5.432290E+00	4.119990E+00	3.741190E+00
5.385160E+00	4.177160E+00	3.758270E+00
4.540390E+00	1.457470E+00	2.573450E+00
4.427170E+00	1.393790E+00	2.518110E+00
4.506290E+00	1.443350E+00	2.486620E+00
4.565050E+00	1.502650E+00	2.437610E+00
4.619490E+00	1.523320E+00	2.613370E+00
5.265180E+00	4.283850E+00	3.735020E+00
5.313870E+00	4.236710E+00	3.741840E+00
5.293710E+00	4.277050E+00	3.798230E+00
4.330890E+00	1.381280E+00	2.334860E+00
4.249150E+00	1.336590E+00	2.402170E+00
5.233870E+00	4.332340E+00	3.784740E+00
4.136130E+00	1.293530E+00	2.368410E+00
3.974050E+00	1.252980E+00	2.330240E+00
4.097150E+00	1.294340E+00	2.265160E+00
5.169880E+00	4.407500E+00	3.822430E+00
5.130000E+00	4.465100E+00	3.850630E+00
3.824060E+00	1.276390E+00	2.145610E+00
3.751240E+00	1.226840E+00	2.239610E+00
5.099130E+00	4.524560E+00	3.855010E+00
5.083510E+00	4.593120E+00	3.884380E+00
3.643110E+00	1.205340E+00	2.236870E+00
3.493660E+00	1.208070E+00	2.241330E+00
3.605140E+00	1.236440E+00	2.149930E+00
5.051720E+00	4.660990E+00	3.882680E+00
5.010260E+00	4.751210E+00	3.900960E+00
3.389150E+00	1.268870E+00	2.089560E+00
3.252310E+00	1.248510E+00	2.180150E+00
4.976520E+00	4.801130E+00	3.895980E+00
4.998820E+00	4.802020E+00	3.934270E+00
4.979490E+00	4.823940E+00	3.930950E+00
3.170410E+00	1.339740E+00	2.049170E+00
3.045560E+00	1.320720E+00	2.144800E+00
4.872920E+00	4.867940E+00	3.888780E+00
4.947020E+00	4.835440E+00	3.914490E+00
2.972160E+00	1.434290E+00	2.024600E+00
2.861540E+00	1.418400E+00	2.127580E+00
4.814930E+00	4.884790E+00	3.844600E+00
4.817700E+00	4.902910E+00	3.900920E+00
2.794650E+00	1.550420E+00	2.019180E+00
2.694430E+00	1.532300E+00	2.123860E+00
4.694070E+00	4.904130E+00	3.781870E+00
4.721080E+00	4.910960E+00	3.827580E+00
4.771080E+00	4.917000E+00	3.892790E+00
2.636190E+00	1.687410E+00	2.032080E+00
2.540890E+00	1.660780E+00	2.134000E+00
4.585390E+00	4.949060E+00	3.748900E+00
4.617250E+00	4.962640E+00	3.819510E+00
4.674410E+00	4.933140E+00	3.835170E+00
2.492800E+00	1.833740E+00	2.056510E+00
2.401890E+00	1.806310E+00	2.154660E+00
4.493620E+00	5.043220E+00	3.741000E+00
4.558520E+00	4.997650E+00	3.787670E+00
2.363870E+00	2.002160E+00	2.088410E+00
2.276240E+00	1.967990E+00	2.187560E+00
4.436270E+00	5.075270E+00	3.684150E+00
4.444610E+00	5.100120E+00	3.730360E+00
2.237420E+00	2.206740E+00	2.124450E+00
2.170400E+00	2.109220E+00	2.223040E+00
4.321900E+00	5.185020E+00	3.638070E+00
4.398930E+00	5.138260E+00	3.697630E+00
2.142910E+00	2.243660E+00	2.194710E+00
2.113860E+00	2.192750E+00	2.242470E+00
2.120610E+00	2.405010E+00	2.155320E+00
4.247710E+00	5.233720E+00	3.605630E+00
4.278980E+00	5.281710E+00	3.703090E+00
2.068970E+00	2.295750E+00	2.244350E+00
2.002520E+00	2.497640E+00	2.245450E+00
2.059650E+00	2.587650E+00	2.162690E+00
4.107570E+00	5.343590E+00	3.575500E+00
4.197890E+00	5.305300E+00	3.632830E+00
1.981640E+00	2.711530E+00	2.205370E+00
1.908130E+00	2.674580E+00	2.285700E+00
4.032850E+00	5.355230E+00	3.514530E+00
4.041300E+00	5.378810E+00	3.569330E+00
1.890760E+00	2.903610E+00	2.244610E+00
1.858020E+00	2.785390E+00	2.309910E+00
3.867550E+00	5.429020E+00	3.461810E+00
3.977970E+00	5.397690E+00	3.534720E+00
1.811410E+00	2.915770E+00	2.320690E+00
1.781690E+00	3.054820E+00	2.342460E+00
1.819050E+00	3.164120E+00	2.284080E+00
3.758240E+00	5.460760E+00	3.426140E+00
3.798370E+00	5.495540E+00	3.532620E+00
1.748800E+00	3.204040E+00	2.352710E+00
1.740310E+00	3.355840E+00	2.390710E+00
1.785790E+00	3.451460E+00	2.340640E+00
3.549450E+00	5.509220E+00	3.378320E+00
3.675090E+00	5.501050E+00	3.454290E+00
1.715640E+00	3.494200E+00	2.404240E+00
1.713100E+00	3.622770E+00	2.439110E+00
1.769770E+00	3.664890E+00	2.408820E+00
1.829230E+00	3.922890E+00	2.439670E+00
3.440560E+00	5.515480E+00	3.349900E+00
3.469300E+00	5.559750E+00	3.457790E+00
1.727670E+00	3.760340E+00	2.471400E+00
1.744690E+00	3.917460E+00	2.501330E+00
1.785540E+00	4.001360E+00	2.501330E+00
1.836410E+00	4.101410E+00	2.512920E+00
1.919460E+00	4.262530E+00	2.540300E+00
1.998860E+00	4.406400E+00	2.567640E+00
2.084980E+00	4.548520E+00	2.612160E+00
2.208870E+00	4.690270E+00	2.660140E+00
3.131930E+00	5.469520E+00	3.232220E+00
3.209980E+00	5.510520E+00	3.303810E+00
3.343510E+00	5.533870E+00	3.385990E+00
1.740260E+00	4.038700E+00	2.552520E+00
1.817500E+00	4.214670E+00	2.583960E+00
1.896310E+00	4.368570E+00	2.607000E+00
1.976220E+00	4.476980E+00	2.628400E+00
2.011230E+00	4.562020E+00	2.664750E+00
2.088650E+00	4.633420E+00	2.672350E+00
2.126420E+00	4.706640E+00	2.711690E+00
2.216500E+00	4.789710E+00	2.747060E+00
2.318950E+00	4.903890E+00	2.821400E+00
2.448910E+00	5.037550E+00	2.914400E+00
2.592390E+00	5.125200E+00	2.962100E+00
2.694850E+00	5.223020E+00	3.043570E+00
2.826400E+00	5.342060E+00	3.142860E+00
3.006060E+00	5.436250E+00	3.221900E+00
2.878080E+00	5.430210E+00	3.258980E+00
3.110510E+00	5.488170E+00	3.285760E+00
2.013690E+00	4.647370E+00	2.721980E+00
2.107880E+00	4.768900E+00	2.771350E+00
2.202560E+00	4.850800E+00	2.814430E+00
2.247400E+00	4.920360E+00	2.866900E+00
2.327410E+00	4.980120E+00	2.892890E+00
2.359440E+00	5.039100E+00	2.940290E+00
2.417320E+00	5.107700E+00	3.005540E+00
2.560040E+00	5.183500E+00	3.048500E+00
2.688690E+00	5.295330E+00	3.135180E+00
2.769160E+00	5.370140E+00	3.213430E+00
2.263290E+00	4.998720E+00	2.936970E+00
2.340290E+00	5.064220E+00	2.976680E+00
5.426260E+00	2.374370E+00	3.385730E+00
5.392360E+00	2.334110E+00	3.363010E+00
5.411770E+00	2.357840E+00	3.303360E+00
5.472940E+00	2.448480E+00	3.362610E+00
5.520140E+00	2.549000E+00	3.362300E+00
5.523610E+00	2.531090E+00	3.448670E+00
5.567970E+00	2.627650E+00	3.448400E+00
5.222910E+00	2.167740E+00	3.211460E+00
5.329090E+00	2.274570E+00	3.312030E+00
5.603170E+00	2.746410E+00	3.392910E+00
5.657470E+00	2.860900E+00	3.460970E+00
5.699770E+00	2.995240E+00	3.533500E+00
5.708420E+00	3.142300E+00	3.526270E+00
5.707890E+00	3.244920E+00	3.565180E+00
5.689710E+00	3.354510E+00	3.609080E+00
5.679630E+00	3.456740E+00	3.663020E+00
5.069090E+00	2.019800E+00	3.122900E+00
5.156450E+00	2.101930E+00	3.230930E+00
5.632240E+00	3.570060E+00	3.622820E+00
5.592030E+00	3.663630E+00	3.638640E+00
5.629440E+00	3.630840E+00	3.693620E+00
5.599230E+00	3.726570E+00	3.712120E+00
4.836670E+00	1.697110E+00	3.002150E+00
4.779160E+00	1.629480E+00	2.952360E+00
4.818720E+00	1.692340E+00	2.925210E+00
4.843620E+00	1.752120E+00	2.851940E+00
4.881580E+00	1.765530E+00	3.018470E+00
4.919640E+00	1.859950E+00	2.887050E+00
4.959430E+00	1.890340E+00	3.032590E+00
5.541280E+00	3.837860E+00	3.684690E+00
5.510070E+00	3.916070E+00	3.703130E+00
5.552550E+00	3.891170E+00	3.753810E+00
5.522270E+00	3.959820E+00	3.762720E+00
4.687400E+00	1.544970E+00	2.858760E+00
4.584110E+00	1.457460E+00	2.816640E+00
4.588710E+00	1.476800E+00	2.687310E+00
4.734100E+00	1.610500E+00	2.800290E+00
5.489770E+00	4.056430E+00	3.782520E+00
5.451480E+00	4.132790E+00	3.802760E+00
5.427570E+00	4.179700E+00	3.857840E+00
4.487740E+00	1.392090E+00	2.770270E+00
4.357370E+00	1.338230E+00	2.730190E+00
4.455300E+00	1.388580E+00	2.663430E+00
5.353100E+00	4.234010E+00	3.830180E+00
5.302960E+00	4.300970E+00	3.888400E+00
4.228660E+00	1.312390E+00	2.511200E+00
4.158830E+00	1.272030E+00	2.607480E+00
5.239060E+00	4.356840E+00	3.870490E+00
5.267130E+00	4.349420E+00	3.917140E+00
5.232790E+00	4.394060E+00	3.936350E+00
4.031990E+00	1.222750E+00	2.601960E+00
3.886860E+00	1.200880E+00	2.532420E+00
4.006960E+00	1.231050E+00	2.479580E+00
5.134590E+00	4.485260E+00	3.893250E+00
5.170390E+00	4.451530E+00	3.915040E+00
5.154260E+00	4.502500E+00	3.948880E+00
3.745370E+00	1.193290E+00	2.364910E+00
3.711340E+00	1.138710E+00	2.514250E+00
5.095470E+00	4.617650E+00	3.928850E+00
5.135850E+00	4.574600E+00	3.972570E+00
5.112000E+00	4.645540E+00	3.984260E+00
3.562690E+00	1.127540E+00	2.481470E+00
3.415350E+00	1.109590E+00	2.468770E+00
3.540240E+00	1.157140E+00	2.393330E+00
5.028700E+00	4.781670E+00	3.970150E+00
5.081810E+00	4.720370E+00	4.002310E+00
5.053580E+00	4.790160E+00	4.034660E+00
3.331150E+00	1.173740E+00	2.320160E+00
3.199600E+00	1.148320E+00	2.412640E+00
4.985460E+00	4.846890E+00	4.009410E+00
3.121090E+00	1.225850E+00	2.273080E+00
3.006800E+00	1.205520E+00	2.374110E+00
4.923330E+00	4.872640E+00	3.961260E+00
4.926000E+00	4.889850E+00	4.014850E+00
2.932820E+00	1.302370E+00	2.244520E+00
2.829910E+00	1.280530E+00	2.351480E+00
4.817470E+00	4.931400E+00	3.985250E+00
4.884520E+00	4.906890E+00	4.000310E+00
2.760720E+00	1.397560E+00	2.232380E+00
2.664920E+00	1.377240E+00	2.341370E+00
4.705340E+00	4.964960E+00	3.945170E+00
4.758870E+00	4.953370E+00	3.977320E+00
2.598150E+00	1.509530E+00	2.227220E+00
2.506810E+00	1.485420E+00	2.337370E+00
4.655620E+00	4.973050E+00	3.900140E+00
4.661850E+00	4.997590E+00	3.955160E+00
2.450000E+00	1.635600E+00	2.237080E+00
2.358610E+00	1.607800E+00	2.349140E+00
4.531190E+00	5.048360E+00	3.824500E+00
4.566690E+00	5.056220E+00	3.903130E+00
4.628390E+00	5.014110E+00	3.935300E+00
2.311760E+00	1.776100E+00	2.257940E+00
2.221770E+00	1.748070E+00	2.372940E+00
4.438620E+00	5.146470E+00	3.786260E+00
4.499870E+00	5.104400E+00	3.854500E+00
2.189770E+00	1.934420E+00	2.290490E+00
2.095810E+00	1.902440E+00	2.395610E+00
4.362150E+00	5.229540E+00	3.749690E+00
4.404320E+00	5.230120E+00	3.830430E+00
2.070050E+00	2.119360E+00	2.317560E+00
1.996090E+00	2.045520E+00	2.429060E+00
4.319560E+00	5.292290E+00	3.767940E+00
4.352150E+00	5.309990E+00	3.842080E+00
1.975300E+00	2.164740E+00	2.391770E+00
1.941990E+00	2.126070E+00	2.442900E+00
1.968680E+00	2.319640E+00	2.341460E+00
4.161750E+00	5.359180E+00	3.664020E+00
4.207790E+00	5.378140E+00	3.747560E+00
4.282800E+00	5.345070E+00	3.793420E+00
1.909200E+00	2.229810E+00	2.434940E+00
1.849570E+00	2.429120E+00	2.418930E+00
1.910510E+00	2.515140E+00	2.334290E+00
4.033520E+00	5.418660E+00	3.635190E+00
4.123360E+00	5.408250E+00	3.698330E+00
1.821430E+00	2.682590E+00	2.370200E+00
1.789150E+00	2.561220E+00	2.444170E+00
3.915120E+00	5.463650E+00	3.590620E+00
3.974900E+00	5.486660E+00	3.702970E+00
1.740620E+00	2.697960E+00	2.456330E+00
1.699760E+00	2.838100E+00	2.466260E+00
1.739280E+00	2.949850E+00	2.396190E+00
3.852000E+00	5.501910E+00	3.601260E+00
3.886860E+00	5.509060E+00	3.651050E+00
1.661810E+00	2.985880E+00	2.474200E+00
1.610310E+00	3.174580E+00	2.491520E+00
1.681400E+00	3.255100E+00	2.426500E+00
3.583920E+00	5.551900E+00	3.500930E+00
3.697340E+00	5.541520E+00	3.571740E+00
3.807220E+00	5.532180E+00	3.629260E+00
1.629820E+00	3.332070E+00	2.494470E+00
1.593240E+00	3.278620E+00	2.516330E+00
1.643890E+00	3.552910E+00	2.473810E+00
3.526290E+00	5.580030E+00	3.535500E+00
3.586440E+00	5.594850E+00	3.620720E+00
1.585890E+00	3.404770E+00	2.533910E+00
1.571180E+00	3.560380E+00	2.535950E+00
1.610180E+00	3.663130E+00	2.540570E+00
1.655800E+00	3.826550E+00	2.542470E+00
3.226440E+00	5.561710E+00	3.421980E+00
3.349030E+00	5.579470E+00	3.500060E+00
3.462380E+00	5.598250E+00	3.568250E+00
1.561590E+00	3.712800E+00	2.592070E+00
1.590920E+00	3.888920E+00	2.603460E+00
1.588180E+00	3.975120E+00	2.630100E+00
1.646040E+00	4.003210E+00	2.601850E+00
1.715630E+00	4.161890E+00	2.626320E+00
1.792540E+00	4.325180E+00	2.646900E+00
1.886340E+00	4.494830E+00	2.685960E+00
2.972620E+00	5.472360E+00	3.307520E+00
3.082940E+00	5.514390E+00	3.360430E+00
3.144420E+00	5.571350E+00	3.456160E+00
3.219840E+00	5.604850E+00	3.526720E+00
1.605570E+00	4.091900E+00	2.662130E+00
1.690740E+00	4.275720E+00	2.688310E+00
1.767220E+00	4.399750E+00	2.702040E+00
1.794730E+00	4.482480E+00	2.735210E+00
1.842400E+00	4.540460E+00	2.739620E+00
1.896920E+00	4.611580E+00	2.755550E+00
1.982830E+00	4.733720E+00	2.802130E+00
2.118400E+00	4.874330E+00	2.867940E+00
2.470880E+00	5.217970E+00	3.125040E+00
2.597750E+00	5.281220E+00	3.150730E+00
2.679420E+00	5.353580E+00	3.217330E+00
2.769460E+00	5.420450E+00	3.304360E+00
2.924340E+00	5.499300E+00	3.372120E+00
3.051820E+00	5.558040E+00	3.466250E+00
3.131120E+00	5.589630E+00	3.504150E+00
1.792420E+00	4.563950E+00	2.783870E+00
1.868670E+00	4.668360E+00	2.809910E+00
1.903610E+00	4.745450E+00	2.849030E+00
1.988910E+00	4.814290E+00	2.868730E+00
2.030620E+00	4.890660E+00	2.921670E+00
2.132630E+00	5.008810E+00	2.999760E+00
2.319450E+00	5.108110E+00	3.042680E+00
2.361600E+00	5.209040E+00	3.144000E+00
2.445370E+00	5.304240E+00	3.236590E+00
2.581090E+00	5.339000E+00	3.235480E+00
2.671340E+00	5.386220E+00	3.278940E+00
1.912860E+00	4.827090E+00	2.916490E+00
2.002000E+00	4.928330E+00	2.973490E+00
2.026720E+00	4.987560E+00	3.023650E+00
2.075300E+00	5.035950E+00	3.054700E+00
2.120590E+00	5.109100E+00	3.122760E+00
2.245500E+00	5.156080E+00	3.130580E+00
2.327620E+00	5.248640E+00	3.202760E+00
2.013320E+00	5.032350E+00	3.086830E+00
5.392250E+00	2.340380E+00	3.451610E+00
5.448610E+00	2.403630E+00	3.451140E+00
5.493550E+00	2.469010E+00	3.515020E+00
5.545160E+00	2.560700E+00	3.548130E+00
5.587000E+00	2.641950E+00	3.569320E+00
5.669090E+00	2.822820E+00	3.634570E+00
5.650820E+00	2.779120E+00	3.615240E+00
5.671310E+00	2.857440E+00	3.574170E+00
5.692500E+00	2.926070E+00	3.601140E+00
5.687760E+00	2.875940E+00	3.650430E+00
5.707760E+00	2.971340E+00	3.650410E+00
5.221690E+00	2.178610E+00	3.382300E+00
5.316370E+00	2.270090E+00	3.473440E+00
5.629570E+00	2.741890E+00	3.527250E+00
5.717630E+00	3.116640E+00	3.651180E+00
5.715160E+00	3.255800E+00	3.654690E+00
5.711130E+00	3.343240E+00	3.706880E+00
5.707370E+00	3.441810E+00	3.765740E+00
4.813600E+00	1.623390E+00	3.255960E+00
4.761020E+00	1.567320E+00	3.209680E+00
4.802820E+00	1.625750E+00	3.173810E+00
4.846320E+00	1.704920E+00	3.118630E+00
4.857770E+00	1.689280E+00	3.280320E+00
4.947000E+00	1.853890E+00	3.180710E+00
4.933490E+00	1.813530E+00	3.320920E+00
5.024980E+00	1.959410E+00	3.209500E+00
5.020410E+00	1.944760E+00	3.351480E+00
5.110780E+00	2.055970E+00	3.332680E+00
5.676830E+00	3.549720E+00	3.723650E+00
5.654990E+00	3.639490E+00	3.775340E+00
5.639500E+00	3.730010E+00	3.822490E+00
4.674260E+00	1.494750E+00	3.155770E+00
4.587580E+00	1.438380E+00	3.089070E+00
4.634450E+00	1.467510E+00	3.039650E+00
4.713750E+00	1.541770E+00	3.025290E+00
5.598760E+00	3.821610E+00	3.784220E+00
5.581410E+00	3.909980E+00	3.835640E+00
5.545910E+00	3.987770E+00	3.835330E+00
5.583350E+00	3.965630E+00	3.890240E+00
5.554950E+00	4.037680E+00	3.903460E+00
4.533350E+00	1.413500E+00	2.917910E+00
4.478040E+00	1.376350E+00	3.070140E+00
5.493680E+00	4.117770E+00	3.877930E+00
5.472060E+00	4.175090E+00	3.948660E+00
4.359070E+00	1.326390E+00	3.025390E+00
4.255550E+00	1.293920E+00	2.939540E+00
4.368180E+00	1.334660E+00	2.898390E+00
5.393840E+00	4.234830E+00	3.923650E+00
5.363700E+00	4.286130E+00	3.994220E+00
4.174720E+00	1.264880E+00	2.754130E+00
4.087880E+00	1.219190E+00	2.899390E+00
5.297720E+00	4.343620E+00	3.974240E+00
5.275870E+00	4.387560E+00	4.022440E+00
3.933580E+00	1.187110E+00	2.684930E+00
5.222990E+00	4.455910E+00	4.033230E+00
5.179540E+00	4.520130E+00	4.021420E+00
5.208420E+00	4.511220E+00	4.072280E+00
5.192690E+00	4.555390E+00	4.075500E+00
3.742740E+00	1.117850E+00	2.658280E+00
3.628620E+00	1.075840E+00	2.710420E+00
3.586000E+00	1.107330E+00	2.570450E+00
5.128860E+00	4.672740E+00	4.042930E+00
5.172140E+00	4.629320E+00	4.089370E+00
5.145360E+00	4.701300E+00	4.103540E+00
3.490460E+00	1.040380E+00	2.757210E+00
3.325650E+00	1.032700E+00	2.707510E+00
3.449650E+00	1.067670E+00	2.620290E+00
5.050390E+00	4.834150E+00	4.089950E+00
5.113850E+00	4.776960E+00	4.124510E+00
5.086590E+00	4.855160E+00	4.178220E+00
3.266390E+00	1.087220E+00	2.557950E+00
3.136060E+00	1.055500E+00	2.650870E+00
5.017070E+00	4.863740E+00	4.083050E+00
5.035710E+00	4.873550E+00	4.135070E+00
3.075460E+00	1.121790E+00	2.509610E+00
2.960020E+00	1.105880E+00	2.619340E+00
4.914340E+00	4.921680E+00	4.102900E+00
4.989640E+00	4.892330E+00	4.119550E+00
2.897240E+00	1.181950E+00	2.479280E+00
2.791140E+00	1.166380E+00	2.596160E+00
4.857720E+00	4.940720E+00	4.063160E+00
4.862190E+00	4.957530E+00	4.119810E+00
2.730220E+00	1.259740E+00	2.462220E+00
2.628070E+00	1.244080E+00	2.577570E+00
4.737820E+00	4.974900E+00	4.008180E+00
4.766690E+00	4.977330E+00	4.051040E+00
4.817440E+00	4.976070E+00	4.112000E+00
2.568360E+00	1.353330E+00	2.451750E+00
2.472490E+00	1.340630E+00	2.569250E+00
4.661680E+00	5.040660E+00	4.036360E+00
4.721160E+00	5.002990E+00	4.054830E+00
2.415910E+00	1.465100E+00	2.451960E+00
2.327710E+00	1.448450E+00	2.563960E+00
4.611270E+00	5.063770E+00	3.989120E+00
4.617950E+00	5.086580E+00	4.045200E+00
2.266720E+00	1.579630E+00	2.474330E+00
2.247260E+00	1.520860E+00	2.561750E+00
4.452450E+00	5.193670E+00	3.884130E+00
4.510680E+00	5.165530E+00	3.964360E+00
4.577080E+00	5.122350E+00	4.027850E+00
2.192310E+00	1.582770E+00	2.557020E+00
2.127910E+00	1.718460E+00	2.494420E+00
4.409120E+00	5.275600E+00	3.891170E+00
4.450270E+00	5.266750E+00	3.959810E+00
2.006900E+00	1.886670E+00	2.509280E+00
4.382180E+00	5.320910E+00	3.897970E+00
4.405260E+00	5.324340E+00	3.940400E+00
1.894500E+00	2.078030E+00	2.519440E+00
4.246090E+00	5.394300E+00	3.822360E+00
4.287840E+00	5.407330E+00	3.899740E+00
4.363770E+00	5.363360E+00	3.929490E+00
1.778780E+00	2.220830E+00	2.588860E+00
1.833990E+00	2.280670E+00	2.497490E+00
4.063680E+00	5.461770E+00	3.740300E+00
4.130840E+00	5.472860E+00	3.821370E+00
4.210600E+00	5.444580E+00	3.860120E+00
1.750160E+00	2.466820E+00	2.522850E+00
1.694960E+00	2.356480E+00	2.630060E+00
4.025480E+00	5.489450E+00	3.762800E+00
4.054760E+00	5.495360E+00	3.802720E+00
1.673970E+00	2.508470E+00	2.597500E+00
1.650750E+00	2.443060E+00	2.646980E+00
1.657770E+00	2.729300E+00	2.543650E+00
3.875540E+00	5.552700E+00	3.729010E+00
3.987110E+00	5.523530E+00	3.790150E+00
1.621500E+00	2.562910E+00	2.637730E+00
1.590740E+00	2.719660E+00	2.618320E+00
1.595610E+00	2.823430E+00	2.584250E+00
1.585770E+00	2.979750E+00	2.553290E+00
3.727320E+00	5.578790E+00	3.688500E+00
3.789030E+00	5.607490E+00	3.811390E+00
1.542490E+00	2.851310E+00	2.627450E+00
1.490730E+00	3.069050E+00	2.629010E+00
1.542340E+00	3.227160E+00	2.552600E+00
3.642730E+00	5.607210E+00	3.699300E+00
3.679630E+00	5.617440E+00	3.760040E+00
1.472670E+00	3.253170E+00	2.616360E+00
1.432360E+00	3.188340E+00	2.649570E+00
1.499470E+00	3.468100E+00	2.593460E+00
3.347280E+00	5.619120E+00	3.615010E+00
3.472470E+00	5.634930E+00	3.681530E+00
3.587190E+00	5.635550E+00	3.736750E+00
1.416080E+00	3.344320E+00	2.677200E+00
1.421890E+00	3.535270E+00	2.652740E+00
1.416570E+00	3.633270E+00	2.682710E+00
1.474830E+00	3.670340E+00	2.650040E+00
1.523210E+00	3.899480E+00	2.658050E+00
3.226600E+00	5.643460E+00	3.638630E+00
3.340180E+00	5.666310E+00	3.752340E+00
1.420150E+00	3.783520E+00	2.711350E+00
1.462130E+00	3.955530E+00	2.720330E+00
1.462990E+00	4.038700E+00	2.746960E+00
1.517450E+00	4.064460E+00	2.714310E+00
1.589040E+00	4.225830E+00	2.734360E+00
1.683930E+00	4.410380E+00	2.758140E+00
2.803770E+00	5.486590E+00	3.403550E+00
2.920020E+00	5.569390E+00	3.513050E+00
3.103890E+00	5.607510E+00	3.568500E+00
3.139100E+00	5.648370E+00	3.662880E+00
3.207250E+00	5.674400E+00	3.722090E+00
1.482460E+00	4.149390E+00	2.781020E+00
1.559150E+00	4.329830E+00	2.798070E+00
1.619250E+00	4.443280E+00	2.819410E+00
1.624280E+00	4.498180E+00	2.847170E+00
1.689720E+00	4.530040E+00	2.825480E+00
1.775570E+00	4.678610E+00	2.867580E+00
2.545580E+00	5.367710E+00	3.301220E+00
2.654990E+00	5.428820E+00	3.352880E+00
2.754890E+00	5.512920E+00	3.474000E+00
2.812440E+00	5.568370E+00	3.560860E+00
2.891170E+00	5.623020E+00	3.656100E+00
3.028460E+00	5.633770E+00	3.661510E+00
3.126870E+00	5.670040E+00	3.732880E+00
1.645020E+00	4.572550E+00	2.873610E+00
1.677900E+00	4.664290E+00	2.911870E+00
1.730210E+00	4.720910E+00	2.923280E+00
1.794360E+00	4.793620E+00	2.948210E+00
1.904080E+00	4.925250E+00	3.022990E+00
2.195530E+00	5.181060E+00	3.178440E+00
2.252380E+00	5.235640E+00	3.222060E+00
2.338130E+00	5.322660E+00	3.297950E+00
2.501140E+00	5.401770E+00	3.370160E+00
2.624970E+00	5.487620E+00	3.462350E+00
2.715220E+00	5.546900E+00	3.555060E+00
2.783830E+00	5.591680E+00	3.634150E+00
1.683700E+00	4.742280E+00	2.970120E+00
1.775130E+00	4.849460E+00	3.015990E+00
1.812930E+00	4.918530E+00	3.067560E+00
1.868980E+00	4.964890E+00	3.084810E+00
1.925160E+00	5.016370E+00	3.114350E+00
2.013750E+00	5.113580E+00	3.188810E+00
2.159650E+00	5.216120E+00	3.238130E+00
2.245020E+00	5.277850E+00	3.280770E+00
1.831610E+00	4.985420E+00	3.136100E+00
1.913990E+00	5.059690E+00	3.171890E+00
5.439540E+00	2.395290E+00	3.537030E+00
5.514180E+00	2.509770E+00	3.618390E+00
5.462390E+00	2.437760E+00	3.631450E+00
5.561840E+00	2.584070E+00	3.675930E+00
5.618900E+00	2.696970E+00	3.637510E+00
5.617100E+00	2.659670E+00	3.725500E+00
5.666630E+00	2.768790E+00	3.705390E+00
5.714110E+00	2.893520E+00	3.745880E+00
5.728290E+00	3.010450E+00	3.727530E+00
5.734720E+00	2.973770E+00	3.805010E+00
5.739030E+00	3.089150E+00	3.802910E+00
5.178650E+00	2.147440E+00	3.604170E+00
5.144840E+00	2.104960E+00	3.572810E+00
5.167540E+00	2.128260E+00	3.501680E+00
5.249060E+00	2.215920E+00	3.578940E+00
5.367150E+00	2.336500E+00	3.627810E+00
5.736000E+00	3.223640E+00	3.746200E+00
5.728980E+00	3.329440E+00	3.809870E+00
5.723060E+00	3.419840E+00	3.852980E+00
4.730950E+00	1.540250E+00	3.432340E+00
4.682220E+00	1.496920E+00	3.387610E+00
4.717090E+00	1.520910E+00	3.305860E+00
4.804710E+00	1.620910E+00	3.383620E+00
4.900740E+00	1.755880E+00	3.448070E+00
4.997810E+00	1.900690E+00	3.521560E+00
5.092930E+00	2.038020E+00	3.512960E+00
5.707140E+00	3.540660E+00	3.850200E+00
5.674340E+00	3.653050E+00	3.858420E+00
5.673370E+00	3.715160E+00	3.897640E+00
4.598810E+00	1.445860E+00	3.296060E+00
5.652100E+00	3.816500E+00	3.902690E+00
5.620690E+00	3.912650E+00	3.915600E+00
5.614990E+00	3.969390E+00	3.958570E+00
5.600920E+00	4.035810E+00	4.008000E+00
4.460640E+00	1.372750E+00	3.240980E+00
4.382890E+00	1.340020E+00	3.221460E+00
4.393280E+00	1.343270E+00	3.130990E+00
5.543270E+00	4.109540E+00	3.973380E+00
5.511130E+00	4.167050E+00	4.043240E+00
4.266550E+00	1.304970E+00	3.147270E+00
5.437240E+00	4.227110E+00	4.016510E+00
5.404920E+00	4.271320E+00	4.069880E+00
4.086250E+00	1.219370E+00	3.079930E+00
3.963820E+00	1.172470E+00	3.038430E+00
4.005410E+00	1.185470E+00	2.959770E+00
5.346810E+00	4.341430E+00	4.088300E+00
5.288150E+00	4.402270E+00	4.081320E+00
5.321100E+00	4.394350E+00	4.127010E+00
5.290820E+00	4.436740E+00	4.133500E+00
3.855210E+00	1.144880E+00	2.859010E+00
3.818900E+00	1.114170E+00	3.057420E+00
5.256210E+00	4.517040E+00	4.151310E+00
5.222520E+00	4.581490E+00	4.138760E+00
5.256320E+00	4.577880E+00	4.185770E+00
5.240710E+00	4.620930E+00	4.189340E+00
3.676170E+00	1.047090E+00	3.023950E+00
3.584200E+00	1.033490E+00	2.982640E+00
3.639340E+00	1.055270E+00	2.886410E+00
5.166710E+00	4.735110E+00	4.159980E+00
5.211450E+00	4.694490E+00	4.203570E+00
5.178090E+00	4.769340E+00	4.214150E+00
3.423520E+00	1.000210E+00	2.915270E+00
5.118970E+00	4.862830E+00	4.221950E+00
5.139210E+00	4.833030E+00	4.225010E+00
5.126580E+00	4.866190E+00	4.250660E+00
3.197680E+00	1.011240E+00	2.805180E+00
5.025030E+00	4.912300E+00	4.225180E+00
5.097050E+00	4.882570E+00	4.246130E+00
3.015920E+00	1.039850E+00	2.757230E+00
4.964840E+00	4.929110E+00	4.178830E+00
4.969450E+00	4.945470E+00	4.234830E+00
2.844210E+00	1.084780E+00	2.729480E+00
4.865440E+00	4.984940E+00	4.202810E+00
4.929370E+00	4.958670E+00	4.219440E+00
2.681030E+00	1.151060E+00	2.709800E+00
4.755540E+00	5.027870E+00	4.163080E+00
4.809230E+00	5.012600E+00	4.194550E+00
2.523480E+00	1.231510E+00	2.695890E+00
4.705230E+00	5.040060E+00	4.117480E+00
4.713280E+00	5.060420E+00	4.173080E+00
2.367630E+00	1.331960E+00	2.686520E+00
4.620010E+00	5.124850E+00	4.132310E+00
4.679110E+00	5.078760E+00	4.154850E+00
2.208450E+00	1.479840E+00	2.661810E+00
4.534250E+00	5.187390E+00	4.056470E+00
4.564890E+00	5.174810E+00	4.111130E+00
2.062990E+00	1.594200E+00	2.697380E+00
2.120980E+00	1.619780E+00	2.601300E+00
4.488470E+00	5.257600E+00	4.044950E+00
2.030000E+00	1.731580E+00	2.602300E+00
1.965680E+00	1.713980E+00	2.699310E+00
4.412590E+00	5.373410E+00	4.034560E+00
1.922140E+00	1.863600E+00	2.624800E+00
1.855550E+00	1.784580E+00	2.771150E+00
4.342420E+00	5.415550E+00	3.977720E+00
4.349000E+00	5.438650E+00	4.027040E+00
1.809660E+00	2.006240E+00	2.658510E+00
1.739410E+00	1.969180E+00	2.778860E+00
4.174210E+00	5.492890E+00	3.900030E+00
4.218300E+00	5.510550E+00	3.979590E+00
4.300940E+00	5.465460E+00	4.006420E+00
1.711650E+00	2.168050E+00	2.695890E+00
1.650230E+00	2.131920E+00	2.798300E+00
4.040880E+00	5.539160E+00	3.883320E+00
4.131020E+00	5.535740E+00	3.941040E+00
1.624330E+00	2.358990E+00	2.716740E+00
1.601150E+00	2.244740E+00	2.809240E+00
3.917520E+00	5.582080E+00	3.852370E+00
3.971870E+00	5.603250E+00	3.966650E+00
1.553790E+00	2.369170E+00	2.812440E+00
1.483160E+00	2.538500E+00	2.829490E+00
1.539250E+00	2.623600E+00	2.709170E+00
3.848360E+00	5.612650E+00	3.873340E+00
3.882800E+00	5.620480E+00	3.925420E+00
1.456730E+00	2.721050E+00	2.771870E+00
1.405220E+00	2.688320E+00	2.850270E+00
1.464080E+00	2.875380E+00	2.700290E+00
3.654000E+00	5.658720E+00	3.875050E+00
3.800410E+00	5.637950E+00	3.913650E+00
1.388730E+00	2.871460E+00	2.781340E+00
1.329830E+00	2.837460E+00	2.866300E+00
1.383190E+00	3.104100E+00	2.715400E+00
3.492120E+00	5.672840E+00	3.805900E+00
3.523070E+00	5.701200E+00	3.901410E+00
1.315810E+00	2.994110E+00	2.814450E+00
1.279200E+00	2.935610E+00	2.870510E+00
1.278520E+00	3.161570E+00	2.789980E+00
1.321410E+00	3.319210E+00	2.750730E+00
1.346050E+00	3.559350E+00	2.714990E+00
3.409230E+00	5.686680E+00	3.827750E+00
3.445070E+00	5.701610E+00	3.879620E+00
1.247500E+00	3.049880E+00	2.867280E+00
1.210200E+00	3.200810E+00	2.843780E+00
1.249000E+00	3.300380E+00	2.810780E+00
1.256550E+00	3.462790E+00	2.790470E+00
1.276450E+00	3.616990E+00	2.791500E+00
1.331340E+00	3.763460E+00	2.779510E+00
1.396850E+00	3.972820E+00	2.779830E+00
3.203370E+00	5.711880E+00	3.842650E+00
3.357490E+00	5.706240E+00	3.872760E+00
1.180760E+00	3.375950E+00	2.876490E+00
1.199470E+00	3.580900E+00	2.843900E+00
1.250490E+00	3.736450E+00	2.841840E+00
1.298290E+00	3.900930E+00	2.839080E+00
1.340230E+00	4.027390E+00	2.845320E+00
1.340750E+00	4.096300E+00	2.872080E+00
1.396310E+00	4.121200E+00	2.838750E+00
1.460830E+00	4.272370E+00	2.850150E+00
1.546770E+00	4.446750E+00	2.869280E+00
2.974200E+00	5.655360E+00	3.716340E+00
3.054740E+00	5.678550E+00	3.782280E+00
3.095350E+00	5.713620E+00	3.863900E+00
1.356350E+00	4.197480E+00	2.901970E+00
1.426660E+00	4.366170E+00	2.913260E+00
1.488880E+00	4.484250E+00	2.933350E+00
1.491020E+00	4.539710E+00	2.962170E+00
1.571680E+00	4.598290E+00	2.935620E+00
2.377250E+00	5.425260E+00	3.434720E+00
2.518680E+00	5.473810E+00	3.483400E+00
2.607630E+00	5.536370E+00	3.564400E+00
2.700050E+00	5.587960E+00	3.654230E+00
2.795670E+00	5.645370E+00	3.769160E+00
2.937270E+00	5.680020E+00	3.793450E+00
3.027430E+00	5.711260E+00	3.866920E+00
1.496570E+00	4.602580E+00	2.995150E+00
1.511140E+00	4.668030E+00	3.033580E+00
1.578030E+00	4.702470E+00	3.010450E+00
1.686830E+00	4.850750E+00	3.081490E+00
2.056690E+00	5.237850E+00	3.322010E+00
2.229380E+00	5.325440E+00	3.356760E+00
2.266200E+00	5.406500E+00	3.455150E+00
2.322560E+00	5.465770E+00	3.526390E+00
2.469550E+00	5.518300E+00	3.576250E+00
2.594800E+00	5.585780E+00	3.671540E+00
2.680230E+00	5.628280E+00	3.748210E+00
1.542760E+00	4.741820E+00	3.075240E+00
1.588020E+00	4.836960E+00	3.132470E+00
1.649660E+00	4.895200E+00	3.153500E+00
1.729970E+00	4.967970E+00	3.186930E+00
1.884770E+00	5.102980E+00	3.250400E+00
1.945430E+00	5.209940E+00	3.353570E+00
2.003720E+00	5.286910E+00	3.413220E+00
2.150460E+00	5.367270E+00	3.443640E+00
2.238920E+00	5.427450E+00	3.501870E+00
1.603860E+00	4.917170E+00	3.214160E+00
1.737000E+00	5.055060E+00	3.294060E+00
1.856270E+00	5.174740E+00	3.360140E+00
1.924020E+00	5.239370E+00	3.399720E+00
5.504030E+00	2.492730E+00	3.700910E+00
5.583750E+00	2.590400E+00	3.787340E+00
5.526800E+00	2.513430E+00	3.791950E+00
5.632170E+00	2.661160E+00	3.820400E+00
5.686250E+00	2.767440E+00	3.840660E+00
5.722380E+00	2.875860E+00	3.870240E+00
5.741170E+00	2.980070E+00	3.897750E+00
5.753880E+00	3.088190E+00	3.935580E+00
4.847740E+00	1.676830E+00	3.687750E+00
4.821250E+00	1.640350E+00	3.641160E+00
4.859630E+00	1.686920E+00	3.574720E+00
4.939610E+00	1.803020E+00	3.594910E+00
4.899280E+00	1.747570E+00	3.698470E+00
4.984590E+00	1.875260E+00	3.625050E+00
4.961330E+00	1.845610E+00	3.709670E+00
5.014710E+00	1.931540E+00	3.682100E+00
5.129170E+00	2.093470E+00	3.661330E+00
5.194860E+00	2.173700E+00	3.689700E+00
5.265680E+00	2.246160E+00	3.743340E+00
5.348450E+00	2.329040E+00	3.798330E+00
5.444280E+00	2.419580E+00	3.769960E+00
5.746340E+00	3.212730E+00	3.870870E+00
5.746520E+00	3.334310E+00	3.921730E+00
5.738030E+00	3.444210E+00	3.916180E+00
5.758610E+00	3.404790E+00	3.976300E+00
5.757330E+00	3.509140E+00	3.979340E+00
4.665700E+00	1.494940E+00	3.519860E+00
4.770730E+00	1.586950E+00	3.576050E+00
5.064350E+00	2.001770E+00	3.628610E+00
5.713770E+00	3.637640E+00	3.942700E+00
5.698000E+00	3.732050E+00	3.956100E+00
5.726640E+00	3.691470E+00	4.012300E+00
5.714560E+00	3.785090E+00	4.023230E+00
4.553030E+00	1.435330E+00	3.504570E+00
4.479240E+00	1.397030E+00	3.485330E+00
4.498220E+00	1.398200E+00	3.381580E+00
5.666960E+00	3.889170E+00	3.987990E+00
5.650550E+00	3.956650E+00	4.047920E+00
5.629970E+00	4.022430E+00	4.103840E+00
4.386000E+00	1.352290E+00	3.401510E+00
5.577200E+00	4.098300E+00	4.069900E+00
5.545920E+00	4.154540E+00	4.137280E+00
4.233830E+00	1.298740E+00	3.366020E+00
4.141420E+00	1.255580E+00	3.347060E+00
4.151880E+00	1.255070E+00	3.234350E+00
5.469270E+00	4.224910E+00	4.115720E+00
5.416350E+00	4.283570E+00	4.128360E+00
5.459010E+00	4.264750E+00	4.179570E+00
5.415250E+00	4.319830E+00	4.181910E+00
4.013560E+00	1.189530E+00	3.262220E+00
[truncated: 21,888 more rows]
