# Supplementary material for: A New MRI-Based Model of Heart Function with Coupled Hemodynamics and Application to Normal and Diseased Canine Left Ventricles
Source: Front Bioeng Biotechnol. 2015 Sep 23;3:140. doi: 10.3389/fbioe.2015.00140 (PMC4585083; doi:10.3389/fbioe.2015.00140)
Supplement: Supplementary file 8 [file Data_Sheet_8.ZIP › Case4_HF_LBBB_Diastole/nodes/case4_diastole_time_0.0900.csv]

4.552590E+00	3.794630E+00	1.834010E+00
4.473450E+00	3.775390E+00	1.726230E+00
4.511570E+00	3.843610E+00	1.826550E+00
4.501440E+00	3.908120E+00	1.887380E+00
4.579040E+00	3.864180E+00	1.950040E+00
4.529670E+00	3.957890E+00	2.001850E+00
4.432780E+00	3.894990E+00	1.798770E+00
4.334980E+00	3.873060E+00	1.691250E+00
4.430810E+00	3.996590E+00	1.931340E+00
4.405840E+00	4.099780E+00	2.020800E+00
4.492080E+00	4.048520E+00	2.074920E+00
4.450240E+00	4.114970E+00	2.094920E+00
4.332370E+00	3.971560E+00	1.796610E+00
4.271780E+00	3.944880E+00	1.694500E+00
4.301380E+00	4.097700E+00	1.912830E+00
4.353490E+00	4.139790E+00	2.010240E+00
4.385960E+00	4.162340E+00	2.086070E+00
4.233450E+00	4.021570E+00	1.752040E+00
4.203780E+00	4.104800E+00	1.820440E+00
4.222990E+00	4.142400E+00	1.871740E+00
4.229530E+00	4.179000E+00	1.921630E+00
4.309820E+00	4.170950E+00	2.001840E+00
4.169480E+00	4.150090E+00	1.843770E+00
4.845110E+00	3.417110E+00	1.845350E+00
4.775160E+00	3.381190E+00	1.722250E+00
4.793580E+00	3.479880E+00	1.837300E+00
4.781580E+00	3.593980E+00	1.923410E+00
4.867040E+00	3.487250E+00	1.934840E+00
4.779630E+00	3.725910E+00	2.076400E+00
4.884650E+00	3.611050E+00	2.081050E+00
4.779730E+00	3.842260E+00	2.202860E+00
4.888980E+00	3.763310E+00	2.269050E+00
4.830620E+00	3.876560E+00	2.327410E+00
4.688180E+00	3.536950E+00	1.748030E+00
4.629590E+00	3.433060E+00	1.579790E+00
4.633570E+00	3.716400E+00	1.871200E+00
4.687230E+00	3.841560E+00	2.083080E+00
4.715080E+00	3.900460E+00	2.190980E+00
4.752590E+00	3.936320E+00	2.304300E+00
4.532690E+00	3.434590E+00	1.473710E+00
4.428350E+00	3.402250E+00	1.354570E+00
4.455490E+00	3.501610E+00	1.459900E+00
4.513960E+00	3.589330E+00	1.584140E+00
4.619850E+00	3.977140E+00	2.181310E+00
4.611020E+00	4.082650E+00	2.319970E+00
4.707520E+00	4.027020E+00	2.387880E+00
4.655630E+00	4.107810E+00	2.428400E+00
4.368870E+00	3.558840E+00	1.428950E+00
4.306810E+00	3.476550E+00	1.310710E+00
4.317620E+00	3.731990E+00	1.536890E+00
4.499040E+00	4.130310E+00	2.202240E+00
4.573010E+00	4.159040E+00	2.380080E+00
4.227990E+00	3.593560E+00	1.337310E+00
4.119980E+00	3.784380E+00	1.451060E+00
4.203240E+00	3.912650E+00	1.607450E+00
4.393010E+00	4.223460E+00	2.192510E+00
4.471690E+00	4.242120E+00	2.338480E+00
4.082330E+00	3.923250E+00	1.561730E+00
4.027030E+00	3.874170E+00	1.489340E+00
4.102040E+00	4.067760E+00	1.726560E+00
4.274140E+00	4.237740E+00	2.060140E+00
4.323880E+00	4.341400E+00	2.255880E+00
4.378030E+00	4.378740E+00	2.371880E+00
4.443970E+00	4.337520E+00	2.416400E+00
4.406530E+00	4.411570E+00	2.456510E+00
3.983380E+00	3.969700E+00	1.549430E+00
3.935070E+00	4.111560E+00	1.674960E+00
4.019990E+00	4.158320E+00	1.768690E+00
4.107980E+00	4.212880E+00	1.883060E+00
4.157400E+00	4.335740E+00	2.061910E+00
4.184260E+00	4.428830E+00	2.175100E+00
4.259450E+00	4.441820E+00	2.276140E+00
4.331240E+00	4.423040E+00	2.361920E+00
3.959030E+00	4.217310E+00	1.787040E+00
3.876820E+00	4.185930E+00	1.728340E+00
3.991510E+00	4.326570E+00	1.918710E+00
4.049670E+00	4.438940E+00	2.075790E+00
4.123810E+00	4.476230E+00	2.169150E+00
4.179650E+00	4.507920E+00	2.262150E+00
3.865530E+00	4.260470E+00	1.795530E+00
3.880210E+00	4.353410E+00	1.892020E+00
3.944510E+00	4.412550E+00	1.970280E+00
3.948920E+00	4.467570E+00	2.022300E+00
3.976550E+00	4.514410E+00	2.090570E+00
4.072920E+00	4.520650E+00	2.177870E+00
3.869230E+00	4.436410E+00	1.972200E+00
3.915670E+00	4.495660E+00	2.036390E+00
5.126390E+00	3.526760E+00	2.390360E+00
5.089980E+00	3.474610E+00	2.288620E+00
5.077580E+00	3.554500E+00	2.328160E+00
5.078920E+00	3.618280E+00	2.398160E+00
5.015470E+00	3.266560E+00	1.968480E+00
4.975630E+00	3.175010E+00	1.853030E+00
4.924790E+00	3.346020E+00	1.892530E+00
4.945710E+00	3.486470E+00	2.053530E+00
5.031150E+00	3.385740E+00	2.114680E+00
5.003270E+00	3.601670E+00	2.255890E+00
4.968680E+00	3.720740E+00	2.337840E+00
5.018130E+00	3.715430E+00	2.413690E+00
4.959390E+00	3.789500E+00	2.406130E+00
4.922790E+00	3.104390E+00	1.732810E+00
4.829840E+00	3.064590E+00	1.584290E+00
4.851400E+00	3.218510E+00	1.707680E+00
4.820180E+00	3.941990E+00	2.415050E+00
4.898440E+00	3.884350E+00	2.440640E+00
4.856810E+00	3.956140E+00	2.489590E+00
4.697030E+00	3.041180E+00	1.399590E+00
4.577390E+00	2.983930E+00	1.256390E+00
4.598300E+00	3.115040E+00	1.339980E+00
4.647430E+00	3.249980E+00	1.461270E+00
4.771580E+00	3.979320E+00	2.404250E+00
4.802880E+00	4.004950E+00	2.492120E+00
4.472700E+00	3.204500E+00	1.277100E+00
4.378890E+00	3.099000E+00	1.138010E+00
4.643210E+00	4.167150E+00	2.504500E+00
4.743170E+00	4.096860E+00	2.549560E+00
4.695550E+00	4.176810E+00	2.609670E+00
4.252060E+00	3.108950E+00	1.064130E+00
4.126670E+00	3.072100E+00	1.010650E+00
4.158580E+00	3.198040E+00	1.076640E+00
4.227750E+00	3.344470E+00	1.159570E+00
4.560840E+00	4.230880E+00	2.465710E+00
4.626110E+00	4.231660E+00	2.581430E+00
4.051210E+00	3.260600E+00	1.077440E+00
3.982570E+00	3.172040E+00	1.021990E+00
3.975830E+00	3.447390E+00	1.141560E+00
4.056290E+00	3.613760E+00	1.283260E+00
4.505760E+00	4.281010E+00	2.437840E+00
4.540880E+00	4.304330E+00	2.534260E+00
3.890040E+00	3.299980E+00	1.046050E+00
3.783060E+00	3.511750E+00	1.155430E+00
3.899740E+00	3.631360E+00	1.224610E+00
3.933500E+00	3.811930E+00	1.387480E+00
4.442470E+00	4.421040E+00	2.526280E+00
4.476630E+00	4.387840E+00	2.539640E+00
4.459280E+00	4.426300E+00	2.567780E+00
3.785800E+00	3.702720E+00	1.266640E+00
3.692540E+00	3.635150E+00	1.214170E+00
3.767740E+00	3.857410E+00	1.396960E+00
3.848580E+00	3.985130E+00	1.516100E+00
4.268090E+00	4.489960E+00	2.354700E+00
4.343940E+00	4.474500E+00	2.454570E+00
4.419880E+00	4.449190E+00	2.540660E+00
3.659210E+00	3.750630E+00	1.289800E+00
3.658180E+00	3.894460E+00	1.402760E+00
3.731360E+00	3.981890E+00	1.491670E+00
3.775120E+00	4.139380E+00	1.666230E+00
4.224460E+00	4.531240E+00	2.349820E+00
4.259660E+00	4.552400E+00	2.436130E+00
3.635080E+00	4.018940E+00	1.509410E+00
3.648960E+00	4.146480E+00	1.646600E+00
3.698490E+00	4.218890E+00	1.719490E+00
3.763540E+00	4.313710E+00	1.825690E+00
3.996350E+00	4.583180E+00	2.187990E+00
4.100020E+00	4.581380E+00	2.296080E+00
4.183870E+00	4.564830E+00	2.356530E+00
3.629560E+00	4.260590E+00	1.755180E+00
3.690110E+00	4.376720E+00	1.873170E+00
3.701600E+00	4.442560E+00	1.941520E+00
3.771400E+00	4.442790E+00	1.958100E+00
3.877070E+00	4.535690E+00	2.077840E+00
3.926450E+00	4.622310E+00	2.200440E+00
4.008470E+00	4.665340E+00	2.331630E+00
3.739490E+00	4.525250E+00	2.032700E+00
3.834460E+00	4.618470E+00	2.161920E+00
3.903470E+00	4.671680E+00	2.266970E+00
5.203290E+00	3.401730E+00	2.444960E+00
5.197480E+00	3.331290E+00	2.384540E+00
5.158570E+00	3.425730E+00	2.375430E+00
5.188100E+00	3.484380E+00	2.476680E+00
5.166740E+00	2.969630E+00	2.061090E+00
5.128160E+00	2.894460E+00	1.940650E+00
5.126960E+00	3.010990E+00	1.994170E+00
5.087930E+00	3.178820E+00	2.052640E+00
5.170630E+00	3.065910E+00	2.150090E+00
5.132630E+00	3.340200E+00	2.254080E+00
5.180620E+00	3.214250E+00	2.268390E+00
5.086040E+00	3.709640E+00	2.516300E+00
5.148110E+00	3.605890E+00	2.504480E+00
5.092190E+00	3.766630E+00	2.597850E+00
5.160770E+00	3.707080E+00	2.655140E+00
5.109370E+00	3.814220E+00	2.685800E+00
5.052750E+00	2.825160E+00	1.790680E+00
4.978330E+00	2.733340E+00	1.660330E+00
4.971370E+00	2.839910E+00	1.680070E+00
5.010410E+00	2.985500E+00	1.788760E+00
5.015770E+00	3.836700E+00	2.561200E+00
4.992000E+00	3.940640E+00	2.678060E+00
5.072430E+00	3.899350E+00	2.742430E+00
5.021860E+00	3.971440E+00	2.771570E+00
4.857380E+00	2.662750E+00	1.473740E+00
4.737100E+00	2.573410E+00	1.330670E+00
4.765630E+00	2.693990E+00	1.367170E+00
4.820240E+00	2.842490E+00	1.476000E+00
4.898420E+00	3.972910E+00	2.588890E+00
4.951060E+00	4.014490E+00	2.724340E+00
4.646160E+00	2.752440E+00	1.255780E+00
4.550440E+00	2.642680E+00	1.146980E+00
4.823030E+00	4.039040E+00	2.583710E+00
4.855240E+00	4.077160E+00	2.684980E+00
4.415410E+00	2.632210E+00	1.033070E+00
4.282110E+00	2.579450E+00	9.608340E-01
4.314930E+00	2.709780E+00	9.794260E-01
4.382590E+00	2.854210E+00	1.053520E+00
4.693220E+00	4.230840E+00	2.681090E+00
4.772000E+00	4.173300E+00	2.710260E+00
4.741360E+00	4.234880E+00	2.750350E+00
4.172690E+00	2.828690E+00	9.561160E-01
4.012680E+00	2.735170E+00	9.110450E-01
4.620610E+00	4.294490E+00	2.656920E+00
4.696380E+00	4.287730E+00	2.751470E+00
3.904830E+00	3.056930E+00	9.578830E-01
3.762460E+00	2.894420E+00	9.463470E-01
4.548650E+00	4.357660E+00	2.627970E+00
4.613350E+00	4.361980E+00	2.731460E+00
3.680100E+00	3.118310E+00	1.005610E+00
3.548190E+00	3.055420E+00	1.000830E+00
3.714150E+00	3.306070E+00	1.061780E+00
4.492360E+00	4.440960E+00	2.657040E+00
3.541250E+00	3.277840E+00	1.065900E+00
3.404060E+00	3.217540E+00	1.096510E+00
3.576790E+00	3.552600E+00	1.175170E+00
4.366080E+00	4.518810E+00	2.576080E+00
4.428710E+00	4.528840E+00	2.688660E+00
3.413930E+00	3.407410E+00	1.145170E+00
3.328930E+00	3.332240E+00	1.141930E+00
3.399080E+00	3.615890E+00	1.240130E+00
3.519460E+00	3.828280E+00	1.366090E+00
4.263640E+00	4.610920E+00	2.555510E+00
4.346390E+00	4.595140E+00	2.668000E+00
3.299040E+00	3.461160E+00	1.210380E+00
3.291200E+00	3.632660E+00	1.282660E+00
3.366830E+00	3.753010E+00	1.336220E+00
3.384010E+00	3.904070E+00	1.440050E+00
3.512430E+00	4.071750E+00	1.580030E+00
4.149980E+00	4.641150E+00	2.453430E+00
4.206190E+00	4.660520E+00	2.560170E+00
4.252190E+00	4.681540E+00	2.663280E+00
3.272670E+00	3.767290E+00	1.383310E+00
3.292490E+00	3.921790E+00	1.483810E+00
3.375660E+00	4.018770E+00	1.539700E+00
3.419030E+00	4.127010E+00	1.644440E+00
3.510460E+00	4.241170E+00	1.754640E+00
3.610790E+00	4.403970E+00	1.907940E+00
4.062500E+00	4.695210E+00	2.438980E+00
4.081740E+00	4.730450E+00	2.530680E+00
4.162410E+00	4.703360E+00	2.586120E+00
3.295460E+00	4.056090E+00	1.604800E+00
3.401220E+00	4.229740E+00	1.751500E+00
3.487570E+00	4.335430E+00	1.843180E+00
3.523940E+00	4.420100E+00	1.930250E+00
3.579210E+00	4.470540E+00	1.978400E+00
3.640710E+00	4.538370E+00	2.038160E+00
3.735070E+00	4.630620E+00	2.142010E+00
3.823590E+00	4.690590E+00	2.258330E+00
3.907650E+00	4.738910E+00	2.375790E+00
4.004030E+00	4.738190E+00	2.441810E+00
3.534530E+00	4.515030E+00	2.024340E+00
3.630610E+00	4.635120E+00	2.136900E+00
3.731720E+00	4.710870E+00	2.240690E+00
3.806300E+00	4.747130E+00	2.330910E+00
5.255160E+00	2.867060E+00	2.262510E+00
5.227690E+00	2.765430E+00	2.140710E+00
5.207480E+00	2.920230E+00	2.148450E+00
5.225920E+00	3.098090E+00	2.310960E+00
5.266900E+00	2.977870E+00	2.354980E+00
5.229350E+00	3.236010E+00	2.399770E+00
5.270330E+00	3.153290E+00	2.464130E+00
5.252570E+00	3.364100E+00	2.538000E+00
5.222480E+00	3.563850E+00	2.623770E+00
5.288400E+00	3.484190E+00	2.689830E+00
5.227860E+00	3.651270E+00	2.710720E+00
5.291120E+00	3.601620E+00	2.780260E+00
5.233010E+00	3.709230E+00	2.786830E+00
5.194170E+00	2.665360E+00	2.005890E+00
5.129250E+00	2.579890E+00	1.887040E+00
5.133510E+00	2.726100E+00	1.895560E+00
5.129040E+00	3.856760E+00	2.770600E+00
5.187850E+00	3.805310E+00	2.817390E+00
5.142050E+00	3.891320E+00	2.855130E+00
5.052290E+00	2.494710E+00	1.768010E+00
4.955790E+00	2.411040E+00	1.638860E+00
4.967250E+00	2.559080E+00	1.632190E+00
5.002690E+00	4.028530E+00	2.831920E+00
5.089450E+00	3.968630E+00	2.888280E+00
5.046200E+00	4.041770E+00	2.924230E+00
4.846620E+00	2.329830E+00	1.500610E+00
4.709080E+00	2.278540E+00	1.365230E+00
4.798400E+00	2.410030E+00	1.414910E+00
4.933770E+00	4.077440E+00	2.790910E+00
4.976830E+00	4.103290E+00	2.895860E+00
4.547630E+00	2.453140E+00	1.150810E+00
4.501110E+00	2.282280E+00	1.150790E+00
4.876430E+00	4.153980E+00	2.821310E+00
4.870000E+00	4.207430E+00	2.878350E+00
4.926680E+00	4.187200E+00	2.923930E+00
4.879890E+00	4.243640E+00	2.923720E+00
4.379330E+00	2.232300E+00	1.081250E+00
4.232120E+00	2.297280E+00	9.920500E-01
4.345730E+00	2.369270E+00	1.015620E+00
4.796440E+00	4.254710E+00	2.842580E+00
4.780570E+00	4.351190E+00	2.914230E+00
4.855090E+00	4.311000E+00	2.952930E+00
4.830730E+00	4.365860E+00	2.970700E+00
4.124640E+00	2.477260E+00	9.264150E-01
4.000580E+00	2.317820E+00	9.320920E-01
4.701410E+00	4.350280E+00	2.833160E+00
4.709270E+00	4.415630E+00	2.910760E+00
4.788490E+00	4.412460E+00	2.977790E+00
3.866370E+00	2.613860E+00	8.931100E-01
3.699530E+00	2.538360E+00	9.340520E-01
4.608590E+00	4.441160E+00	2.834570E+00
4.662630E+00	4.460580E+00	2.914990E+00
4.707080E+00	4.488330E+00	2.990060E+00
3.601460E+00	2.807900E+00	9.542870E-01
3.454320E+00	2.738970E+00	9.925480E-01
4.501490E+00	4.511570E+00	2.779860E+00
4.554840E+00	4.515380E+00	2.870770E+00
4.619340E+00	4.503290E+00	2.928990E+00
3.405310E+00	3.002940E+00	1.045720E+00
3.267840E+00	2.945380E+00	1.100000E+00
4.420910E+00	4.580670E+00	2.766720E+00
4.485900E+00	4.570740E+00	2.858930E+00
3.253450E+00	3.239560E+00	1.160890E+00
3.140000E+00	3.111300E+00	1.196130E+00
4.340550E+00	4.650880E+00	2.759240E+00
4.407890E+00	4.635640E+00	2.853670E+00
3.130080E+00	3.289360E+00	1.234180E+00
3.086070E+00	3.213570E+00	1.254730E+00
3.172680E+00	3.534320E+00	1.308210E+00
4.289940E+00	4.700160E+00	2.756280E+00
4.326070E+00	4.714420E+00	2.852930E+00
3.065020E+00	3.349640E+00	1.297850E+00
3.063620E+00	3.530680E+00	1.368420E+00
3.099300E+00	3.647490E+00	1.391810E+00
3.160880E+00	3.834720E+00	1.481470E+00
4.121790E+00	4.746250E+00	2.613160E+00
4.167420E+00	4.763460E+00	2.698110E+00
4.245790E+00	4.743780E+00	2.766010E+00
3.039530E+00	3.672890E+00	1.447810E+00
3.053520E+00	3.840150E+00	1.542850E+00
3.101480E+00	3.928850E+00	1.573140E+00
3.166630E+00	4.034370E+00	1.627790E+00
3.283370E+00	4.203850E+00	1.761880E+00
3.405140E+00	4.377070E+00	1.889210E+00
3.957010E+00	4.771930E+00	2.457120E+00
3.989290E+00	4.795850E+00	2.541130E+00
4.077310E+00	4.788860E+00	2.635360E+00
3.044040E+00	3.978460E+00	1.640690E+00
3.153920E+00	4.167800E+00	1.764880E+00
3.262170E+00	4.325960E+00	1.874980E+00
3.345020E+00	4.431820E+00	1.960970E+00
3.359340E+00	4.491790E+00	2.016550E+00
3.427250E+00	4.507210E+00	2.017740E+00
3.507230E+00	4.627980E+00	2.124240E+00
3.624680E+00	4.733760E+00	2.253790E+00
3.738300E+00	4.768760E+00	2.324730E+00
3.808520E+00	4.804840E+00	2.422470E+00
3.912000E+00	4.797550E+00	2.478010E+00
3.388230E+00	4.568420E+00	2.077360E+00
3.435950E+00	4.660990E+00	2.153950E+00
3.513380E+00	4.709610E+00	2.207680E+00
3.543660E+00	4.758220E+00	2.272070E+00
3.597430E+00	4.800570E+00	2.342680E+00
3.695840E+00	4.805610E+00	2.363180E+00
3.455730E+00	4.736770E+00	2.236450E+00
3.523230E+00	4.784850E+00	2.305340E+00
5.353410E+00	2.974700E+00	2.599350E+00
5.338110E+00	2.899320E+00	2.539010E+00
5.319040E+00	3.013820E+00	2.518830E+00
5.322000E+00	3.208460E+00	2.613210E+00
5.364310E+00	3.075300E+00	2.661590E+00
5.334060E+00	3.368090E+00	2.708840E+00
5.391650E+00	3.236910E+00	2.747730E+00
5.343350E+00	3.492450E+00	2.785700E+00
5.410530E+00	3.391650E+00	2.848750E+00
5.344930E+00	3.559170E+00	2.833740E+00
5.379700E+00	3.516840E+00	2.863500E+00
5.360310E+00	3.603260E+00	2.911810E+00
5.270660E+00	2.655430E+00	2.267020E+00
5.231230E+00	2.538350E+00	2.153500E+00
5.224410E+00	2.633310E+00	2.107240E+00
5.286500E+00	2.806700E+00	2.361020E+00
5.244460E+00	3.752910E+00	2.860220E+00
5.290540E+00	3.696830E+00	2.890070E+00
5.267420E+00	3.777980E+00	2.939180E+00
5.180620E+00	2.438960E+00	2.039530E+00
5.099300E+00	2.354110E+00	1.926940E+00
5.119430E+00	2.460360E+00	1.901510E+00
5.155730E+00	3.925600E+00	2.930950E+00
5.220370E+00	3.874680E+00	2.976750E+00
5.166430E+00	3.957480E+00	3.001340E+00
5.001800E+00	2.259710E+00	1.803730E+00
4.904290E+00	2.167610E+00	1.696020E+00
4.928190E+00	2.284150E+00	1.650530E+00
5.045580E+00	4.087360E+00	2.981370E+00
5.118430E+00	4.032150E+00	3.031530E+00
5.078650E+00	4.110250E+00	3.066230E+00
4.782310E+00	2.068770E+00	1.595250E+00
4.655220E+00	2.048110E+00	1.448560E+00
4.756420E+00	2.152360E+00	1.489920E+00
5.006320E+00	4.160240E+00	3.004940E+00
5.007630E+00	4.206160E+00	3.057980E+00
5.058700E+00	4.171960E+00	3.109870E+00
5.020990E+00	4.235380E+00	3.112770E+00
4.538450E+00	2.143210E+00	1.255410E+00
4.483460E+00	1.980160E+00	1.317970E+00
4.947980E+00	4.261620E+00	3.024290E+00
4.955140E+00	4.328720E+00	3.083610E+00
5.004090E+00	4.298260E+00	3.140760E+00
4.974080E+00	4.365900E+00	3.141230E+00
4.289570E+00	2.132250E+00	1.092700E+00
4.890050E+00	4.382170E+00	3.051050E+00
4.878180E+00	4.475940E+00	3.118060E+00
4.954960E+00	4.430970E+00	3.172510E+00
4.923820E+00	4.494750E+00	3.185940E+00
4.058440E+00	2.117340E+00	1.030420E+00
3.891200E+00	2.149520E+00	9.897770E-01
3.937220E+00	2.211110E+00	9.569540E-01
4.804990E+00	4.469390E+00	3.046970E+00
4.808700E+00	4.529700E+00	3.110720E+00
4.867420E+00	4.539800E+00	3.173850E+00
3.794830E+00	2.304210E+00	9.523290E-01
3.670520E+00	2.196650E+00	1.019960E+00
4.752860E+00	4.524310E+00	3.062630E+00
4.753490E+00	4.564320E+00	3.114530E+00
4.790520E+00	4.597820E+00	3.191170E+00
3.537540E+00	2.474800E+00	9.722880E-01
3.385160E+00	2.430550E+00	1.052360E+00
4.550190E+00	4.567660E+00	2.944930E+00
4.621790E+00	4.561240E+00	3.022390E+00
4.693050E+00	4.566930E+00	3.088500E+00
4.724680E+00	4.601190E+00	3.157330E+00
3.309510E+00	2.685150E+00	1.060560E+00
3.176980E+00	2.641700E+00	1.134270E+00
4.472640E+00	4.629270E+00	2.943140E+00
4.535460E+00	4.635390E+00	3.060650E+00
3.145100E+00	2.888510E+00	1.163580E+00
3.037210E+00	2.846070E+00	1.235550E+00
4.401120E+00	4.686300E+00	2.932210E+00
4.444340E+00	4.689660E+00	3.018640E+00
3.033240E+00	3.116020E+00	1.275950E+00
2.975350E+00	2.979630E+00	1.295310E+00
4.361380E+00	4.726460E+00	2.930900E+00
4.386200E+00	4.729190E+00	2.982970E+00
2.934450E+00	3.127600E+00	1.366270E+00
2.869840E+00	3.317820E+00	1.443220E+00
2.974350E+00	3.420790E+00	1.404730E+00
4.204540E+00	4.782880E+00	2.784440E+00
4.241060E+00	4.796650E+00	2.867610E+00
4.329470E+00	4.768140E+00	2.950810E+00
2.887470E+00	3.496260E+00	1.486920E+00
2.843770E+00	3.428930E+00	1.507660E+00
2.936620E+00	3.730030E+00	1.558670E+00
4.002800E+00	4.851130E+00	2.670070E+00
4.096090E+00	4.835910E+00	2.758280E+00
4.169710E+00	4.813440E+00	2.807180E+00
2.829170E+00	3.566670E+00	1.547510E+00
2.837090E+00	3.730460E+00	1.622370E+00
2.874400E+00	3.829770E+00	1.642890E+00
2.917920E+00	3.957050E+00	1.691010E+00
3.030010E+00	4.129320E+00	1.780230E+00
3.135120E+00	4.294330E+00	1.875820E+00
3.264790E+00	4.455170E+00	2.002260E+00
3.875760E+00	4.861870E+00	2.597800E+00
3.952790E+00	4.885740E+00	2.704990E+00
4.011980E+00	4.914560E+00	2.813970E+00
2.819590E+00	3.862000E+00	1.698020E+00
2.846550E+00	4.011920E+00	1.770340E+00
2.930950E+00	4.105730E+00	1.803050E+00
3.007640E+00	4.243600E+00	1.884520E+00
3.106060E+00	4.389780E+00	1.968600E+00
3.193500E+00	4.509170E+00	2.063780E+00
3.318470E+00	4.624290E+00	2.143750E+00
3.686960E+00	4.871050E+00	2.481880E+00
3.776620E+00	4.904850E+00	2.600820E+00
3.814410E+00	4.938920E+00	2.698990E+00
3.909350E+00	4.921060E+00	2.746750E+00
2.870540E+00	4.171810E+00	1.888770E+00
2.979070E+00	4.342510E+00	1.972300E+00
3.081800E+00	4.473980E+00	2.058920E+00
3.184980E+00	4.597770E+00	2.140520E+00
3.262100E+00	4.678370E+00	2.207790E+00
3.279880E+00	4.728890E+00	2.262750E+00
3.357420E+00	4.736100E+00	2.256730E+00
3.495620E+00	4.822210E+00	2.361630E+00
3.553180E+00	4.893310E+00	2.487970E+00
3.614150E+00	4.939690E+00	2.587840E+00
3.716740E+00	4.938250E+00	2.623140E+00
3.326380E+00	4.800190E+00	2.345220E+00
3.441690E+00	4.888520E+00	2.453790E+00
3.513330E+00	4.934140E+00	2.540010E+00
5.493420E+00	3.215890E+00	2.903170E+00
5.478610E+00	3.160640E+00	2.877950E+00
5.456450E+00	3.250440E+00	2.856680E+00
5.467290E+00	3.333070E+00	2.900140E+00
5.501170E+00	3.277500E+00	2.933610E+00
5.488200E+00	3.390730E+00	2.973510E+00
5.327870E+00	2.612240E+00	2.512790E+00
5.290060E+00	2.520310E+00	2.420090E+00
5.296200E+00	2.638340E+00	2.392120E+00
5.334520E+00	2.791560E+00	2.517510E+00
5.351870E+00	2.712800E+00	2.580590E+00
5.379110E+00	2.905520E+00	2.661870E+00
5.428900E+00	3.094070E+00	2.792740E+00
5.431820E+00	3.508640E+00	2.947940E+00
5.420550E+00	3.599600E+00	3.016920E+00
5.252380E+00	2.428900E+00	2.316180E+00
5.195890E+00	2.335240E+00	2.207070E+00
5.219520E+00	2.433160E+00	2.180300E+00
5.356050E+00	3.710890E+00	3.038150E+00
5.298280E+00	3.806150E+00	3.036090E+00
5.332490E+00	3.793360E+00	3.091710E+00
5.297010E+00	3.857920E+00	3.119790E+00
5.123690E+00	2.251600E+00	2.114560E+00
5.042240E+00	2.162740E+00	2.026110E+00
5.072190E+00	2.256130E+00	1.970240E+00
5.179920E+00	3.986530E+00	3.075370E+00
5.224650E+00	3.939180E+00	3.095420E+00
5.201380E+00	4.009410E+00	3.162010E+00
4.927930E+00	2.044680E+00	1.923200E+00
4.845510E+00	1.989220E+00	1.805960E+00
4.896170E+00	2.075180E+00	1.784690E+00
5.101760E+00	4.129270E+00	3.133010E+00
5.139970E+00	4.086080E+00	3.148740E+00
5.127850E+00	4.151100E+00	3.214070E+00
4.707200E+00	1.947340E+00	1.627420E+00
5.040660E+00	4.259010E+00	3.170700E+00
5.073630E+00	4.218980E+00	3.194840E+00
5.065070E+00	4.281560E+00	3.250970E+00
4.507830E+00	1.882800E+00	1.431460E+00
4.369830E+00	1.827320E+00	1.377610E+00
4.407880E+00	1.904060E+00	1.326980E+00
4.997360E+00	4.392510E+00	3.200170E+00
5.024360E+00	4.351100E+00	3.225020E+00
5.016590E+00	4.412900E+00	3.280600E+00
4.258640E+00	1.957680E+00	1.200780E+00
4.149080E+00	1.858570E+00	1.249400E+00
4.920520E+00	4.537520E+00	3.241050E+00
4.969380E+00	4.479210E+00	3.258970E+00
4.959920E+00	4.525930E+00	3.315030E+00
3.961150E+00	1.991400E+00	1.083310E+00
4.861160E+00	4.592810E+00	3.241930E+00
4.912170E+00	4.585360E+00	3.313800E+00
3.753820E+00	2.011200E+00	1.105950E+00
3.586840E+00	1.995060E+00	1.137780E+00
3.618570E+00	2.092490E+00	1.075880E+00
4.818560E+00	4.629780E+00	3.251790E+00
4.840460E+00	4.655710E+00	3.329810E+00
3.464490E+00	2.208320E+00	1.082640E+00
3.315450E+00	2.183400E+00	1.172600E+00
4.617620E+00	4.621580E+00	3.133900E+00
4.677640E+00	4.620570E+00	3.169310E+00
4.710890E+00	4.659530E+00	3.253960E+00
4.776170E+00	4.661720E+00	3.282500E+00
3.233560E+00	2.406850E+00	1.136190E+00
3.102050E+00	2.389830E+00	1.234500E+00
4.566990E+00	4.652630E+00	3.144700E+00
4.582570E+00	4.682560E+00	3.218240E+00
4.641410E+00	4.664520E+00	3.232120E+00
3.053560E+00	2.619630E+00	1.225160E+00
2.953130E+00	2.599790E+00	1.321060E+00
4.472180E+00	4.704480E+00	3.103210E+00
4.525530E+00	4.691240E+00	3.162820E+00
2.930190E+00	2.854860E+00	1.334810E+00
2.879530E+00	2.732970E+00	1.375140E+00
4.385450E+00	4.772730E+00	3.072710E+00
2.824990E+00	2.870280E+00	1.432100E+00
2.754600E+00	3.074790E+00	1.520610E+00
2.845670E+00	3.095870E+00	1.437750E+00
4.266800E+00	4.846650E+00	2.996500E+00
4.313080E+00	4.876370E+00	3.121760E+00
2.780380E+00	3.344410E+00	1.534160E+00
2.687950E+00	3.251480E+00	1.589400E+00
4.145870E+00	4.883190E+00	2.914400E+00
4.204810E+00	4.894580E+00	2.999300E+00
4.236900E+00	4.904130E+00	3.057120E+00
2.704980E+00	3.411050E+00	1.624940E+00
2.661310E+00	3.354640E+00	1.643440E+00
2.734980E+00	3.640190E+00	1.658140E+00
4.061790E+00	4.944440E+00	2.914150E+00
4.089340E+00	4.983540E+00	3.007730E+00
4.174780E+00	4.935280E+00	3.034780E+00
2.644340E+00	3.484210E+00	1.676340E+00
2.640030E+00	3.640740E+00	1.727670E+00
2.682160E+00	3.756090E+00	1.753280E+00
2.729990E+00	3.942480E+00	1.809710E+00
3.866410E+00	4.960220E+00	2.784060E+00
3.917160E+00	4.993060E+00	2.875000E+00
4.008080E+00	4.991830E+00	2.934890E+00
2.623670E+00	3.787120E+00	1.805540E+00
2.632220E+00	3.941530E+00	1.865870E+00
2.677510E+00	4.038900E+00	1.891800E+00
2.737810E+00	4.192830E+00	1.971290E+00
2.871760E+00	4.317620E+00	1.990690E+00
2.960560E+00	4.440360E+00	2.067340E+00
3.069670E+00	4.568260E+00	2.147280E+00
3.176740E+00	4.701340E+00	2.242420E+00
3.672340E+00	4.966930E+00	2.651470E+00
3.714950E+00	4.999290E+00	2.720880E+00
3.815590E+00	5.005190E+00	2.810780E+00
2.623140E+00	4.058520E+00	1.934680E+00
2.646100E+00	4.175790E+00	2.001310E+00
2.681540E+00	4.239270E+00	2.020430E+00
2.700380E+00	4.308240E+00	2.058250E+00
2.821130E+00	4.398230E+00	2.076260E+00
2.948890E+00	4.542100E+00	2.156220E+00
3.049580E+00	4.635950E+00	2.218990E+00
3.084500E+00	4.704090E+00	2.275110E+00
3.140860E+00	4.746860E+00	2.302270E+00
3.205520E+00	4.801000E+00	2.353220E+00
3.303340E+00	4.898520E+00	2.472980E+00
3.434140E+00	4.942400E+00	2.532730E+00
3.508940E+00	4.989030E+00	2.623470E+00
3.624920E+00	4.990900E+00	2.673500E+00
2.636450E+00	4.239170E+00	2.044730E+00
3.091810E+00	4.776030E+00	2.347960E+00
3.182550E+00	4.856220E+00	2.421670E+00
3.206290E+00	4.905080E+00	2.476920E+00
3.247960E+00	4.931170E+00	2.508230E+00
3.280370E+00	4.964190E+00	2.558880E+00
3.384120E+00	4.972370E+00	2.574450E+00
3.199700E+00	4.937460E+00	2.517780E+00
5.513380E+00	3.056700E+00	2.942270E+00
5.497730E+00	2.997140E+00	2.920120E+00
5.482610E+00	3.068910E+00	2.887250E+00
5.522010E+00	3.154760E+00	2.956300E+00
5.545090E+00	3.283390E+00	3.026490E+00
5.539620E+00	3.389020E+00	3.076080E+00
5.305590E+00	2.445840E+00	2.560250E+00
5.255510E+00	2.349890E+00	2.481880E+00
5.265930E+00	2.417630E+00	2.418940E+00
5.339440E+00	2.568580E+00	2.601810E+00
5.399620E+00	2.757390E+00	2.731950E+00
5.448900E+00	2.936320E+00	2.831720E+00
5.496050E+00	3.521100E+00	3.091870E+00
5.437270E+00	3.630380E+00	3.093740E+00
5.471790E+00	3.613130E+00	3.140520E+00
5.435030E+00	3.686770E+00	3.169960E+00
5.200540E+00	2.263040E+00	2.396480E+00
5.138070E+00	2.184910E+00	2.331660E+00
5.168210E+00	2.253450E+00	2.260200E+00
5.366990E+00	3.782750E+00	3.155790E+00
5.350790E+00	3.855540E+00	3.236100E+00
5.051010E+00	2.091110E+00	2.264590E+00
4.975090E+00	2.031220E+00	2.152660E+00
5.025420E+00	2.103460E+00	2.129060E+00
5.277750E+00	3.933340E+00	3.208630E+00
5.258710E+00	3.994470E+00	3.268710E+00
4.860090E+00	1.943670E+00	1.949780E+00
5.210720E+00	4.077660E+00	3.279620E+00
5.176650E+00	4.152010E+00	3.312130E+00
4.694800E+00	1.845880E+00	1.750890E+00
4.582600E+00	1.752170E+00	1.697100E+00
4.554580E+00	1.817380E+00	1.561360E+00
5.136260E+00	4.214340E+00	3.321910E+00
5.112310E+00	4.283080E+00	3.358050E+00
4.484670E+00	1.693410E+00	1.648410E+00
4.338140E+00	1.651130E+00	1.576150E+00
4.433230E+00	1.730580E+00	1.535770E+00
5.076540E+00	4.346740E+00	3.355560E+00
5.053740E+00	4.411370E+00	3.384940E+00
4.218740E+00	1.744010E+00	1.387460E+00
4.043690E+00	1.667470E+00	1.393790E+00
5.014360E+00	4.472730E+00	3.382270E+00
4.965170E+00	4.560960E+00	3.398540E+00
3.907710E+00	1.824080E+00	1.216330E+00
3.832440E+00	1.724460E+00	1.322100E+00
4.906850E+00	4.636960E+00	3.393980E+00
4.948050E+00	4.614670E+00	3.443700E+00
4.923380E+00	4.650220E+00	3.451020E+00
3.709280E+00	1.726570E+00	1.329080E+00
3.544500E+00	1.757810E+00	1.328390E+00
3.660510E+00	1.820250E+00	1.251560E+00
4.862990E+00	4.681890E+00	3.395140E+00
4.881100E+00	4.698100E+00	3.468740E+00
3.416430E+00	1.967170E+00	1.237530E+00
3.265830E+00	1.943340E+00	1.332610E+00
4.736350E+00	4.693550E+00	3.318780E+00
4.760230E+00	4.723730E+00	3.391300E+00
4.821560E+00	4.719250E+00	3.421600E+00
3.174800E+00	2.163810E+00	1.271660E+00
3.047500E+00	2.147800E+00	1.376420E+00
4.612200E+00	4.697990E+00	3.278960E+00
4.639530E+00	4.724350E+00	3.346900E+00
4.700290E+00	4.722810E+00	3.367210E+00
2.984010E+00	2.380960E+00	1.339460E+00
2.876240E+00	2.358890E+00	1.444980E+00
4.462580E+00	4.758120E+00	3.180950E+00
4.523430E+00	4.743600E+00	3.255060E+00
4.576850E+00	4.735870E+00	3.316570E+00
2.831740E+00	2.630980E+00	1.432540E+00
2.749860E+00	2.533620E+00	1.526260E+00
4.394260E+00	4.831140E+00	3.185130E+00
4.453070E+00	4.824480E+00	3.289180E+00
2.723290E+00	2.703940E+00	1.527670E+00
2.657350E+00	2.675990E+00	1.593340E+00
2.738240E+00	2.856730E+00	1.516710E+00
4.353570E+00	4.879050E+00	3.189960E+00
4.380860E+00	4.876410E+00	3.240250E+00
2.659430E+00	2.828400E+00	1.591050E+00
2.610040E+00	2.780190E+00	1.631040E+00
2.648650E+00	3.047790E+00	1.608890E+00
4.234440E+00	4.955090E+00	3.138010E+00
4.321900E+00	4.922370E+00	3.209460E+00
2.572330E+00	2.905630E+00	1.658360E+00
2.525350E+00	3.137490E+00	1.714540E+00
2.599910E+00	3.303170E+00	1.672100E+00
4.151530E+00	4.993900E+00	3.098240E+00
4.181220E+00	5.040770E+00	3.199920E+00
2.516270E+00	3.322760E+00	1.744510E+00
2.470290E+00	3.257500E+00	1.757200E+00
2.537840E+00	3.554320E+00	1.766680E+00
3.962680E+00	5.034780E+00	2.965450E+00
4.006520E+00	5.075530E+00	3.064180E+00
4.095270E+00	5.058150E+00	3.124860E+00
2.456940E+00	3.388650E+00	1.805950E+00
2.442050E+00	3.547990E+00	1.832400E+00
2.481270E+00	3.657320E+00	1.854970E+00
2.527870E+00	3.853670E+00	1.900200E+00
3.733130E+00	5.075050E+00	2.846030E+00
3.830840E+00	5.077700E+00	2.924810E+00
3.914810E+00	5.081070E+00	3.003970E+00
2.426110E+00	3.686740E+00	1.905340E+00
2.436070E+00	3.849750E+00	1.959590E+00
2.480110E+00	3.949930E+00	1.973970E+00
2.544590E+00	4.105710E+00	2.019590E+00
2.726020E+00	4.408280E+00	2.122490E+00
2.824350E+00	4.519810E+00	2.175770E+00
2.955400E+00	4.658830E+00	2.265190E+00
3.586940E+00	5.068340E+00	2.776590E+00
3.677260E+00	5.118220E+00	2.875450E+00
3.744430E+00	5.161700E+00	2.964910E+00
2.429010E+00	3.973730E+00	2.020020E+00
2.461000E+00	4.116450E+00	2.081830E+00
2.519030E+00	4.202800E+00	2.097050E+00
2.602960E+00	4.313510E+00	2.108740E+00
2.693740E+00	4.473840E+00	2.187220E+00
2.797840E+00	4.596470E+00	2.260660E+00
2.870900E+00	4.689620E+00	2.322090E+00
2.972920E+00	4.765230E+00	2.371520E+00
3.095150E+00	4.876800E+00	2.468190E+00
3.375230E+00	5.046540E+00	2.674670E+00
3.472240E+00	5.106310E+00	2.767980E+00
3.502670E+00	5.158450E+00	2.839530E+00
3.622050E+00	5.161230E+00	2.905100E+00
2.471900E+00	4.247310E+00	2.152510E+00
2.564870E+00	4.419080E+00	2.205130E+00
2.668050E+00	4.554130E+00	2.269470E+00
2.767150E+00	4.660440E+00	2.337750E+00
2.862890E+00	4.756650E+00	2.390790E+00
2.958830E+00	4.827900E+00	2.445870E+00
2.997920E+00	4.888010E+00	2.508330E+00
3.067020E+00	4.927010E+00	2.536970E+00
3.172370E+00	4.982250E+00	2.582200E+00
3.233200E+00	5.062580E+00	2.678480E+00
3.294660E+00	5.116530E+00	2.755820E+00
3.406810E+00	5.132380E+00	2.782740E+00
3.017270E+00	4.954310E+00	2.584890E+00
3.133160E+00	5.049100E+00	2.665360E+00
3.205100E+00	5.096830E+00	2.717610E+00
5.431460E+00	2.608380E+00	2.885930E+00
5.399860E+00	2.540110E+00	2.841160E+00
5.406780E+00	2.628360E+00	2.798380E+00
5.452580E+00	2.797130E+00	2.872120E+00
5.462760E+00	2.693280E+00	2.927220E+00
5.492130E+00	2.914590E+00	2.925530E+00
5.506420E+00	2.832840E+00	2.982290E+00
5.541110E+00	2.997850E+00	3.007840E+00
5.577430E+00	3.150320E+00	3.080990E+00
5.595040E+00	3.294530E+00	3.139610E+00
5.565480E+00	3.418350E+00	3.146780E+00
5.608610E+00	3.372230E+00	3.207860E+00
5.575780E+00	3.483020E+00	3.224570E+00
5.269670E+00	2.315010E+00	2.650290E+00
5.212740E+00	2.223610E+00	2.602500E+00
5.224360E+00	2.271500E+00	2.514150E+00
5.325640E+00	2.435290E+00	2.686230E+00
5.507450E+00	3.598930E+00	3.202600E+00
5.480680E+00	3.684240E+00	3.283520E+00
5.141560E+00	2.130590E+00	2.551640E+00
5.083030E+00	2.080230E+00	2.464280E+00
5.122990E+00	2.138230E+00	2.430880E+00
5.417260E+00	3.772700E+00	3.255400E+00
5.392370E+00	3.841760E+00	3.318470E+00
4.980050E+00	2.003710E+00	2.289460E+00
5.330570E+00	3.935290E+00	3.341450E+00
5.275250E+00	4.015290E+00	3.337360E+00
5.304370E+00	4.003820E+00	3.381960E+00
5.279320E+00	4.062230E+00	3.404140E+00
4.833970E+00	1.869220E+00	2.074310E+00
4.730320E+00	1.769160E+00	2.023410E+00
4.720530E+00	1.808270E+00	1.893560E+00
5.184720E+00	4.174280E+00	3.360470E+00
5.222920E+00	4.134580E+00	3.382640E+00
5.203310E+00	4.191110E+00	3.423060E+00
4.642000E+00	1.693030E+00	1.966620E+00
4.540650E+00	1.615460E+00	1.889390E+00
4.561890E+00	1.678950E+00	1.795490E+00
5.121100E+00	4.307810E+00	3.407970E+00
5.165870E+00	4.264870E+00	3.452890E+00
5.126200E+00	4.333150E+00	3.464550E+00
4.423460E+00	1.550660E+00	1.822260E+00
4.259990E+00	1.502750E+00	1.747090E+00
4.385470E+00	1.579190E+00	1.723580E+00
5.056780E+00	4.431980E+00	3.434840E+00
5.088360E+00	4.393270E+00	3.468870E+00
5.056450E+00	4.452100E+00	3.498810E+00
4.136130E+00	1.569850E+00	1.562360E+00
3.962780E+00	1.495000E+00	1.578290E+00
4.978300E+00	4.578670E+00	3.477050E+00
5.012570E+00	4.517500E+00	3.487000E+00
4.999860E+00	4.561200E+00	3.547240E+00
3.824520E+00	1.625010E+00	1.429160E+00
3.747450E+00	1.544320E+00	1.519930E+00
4.948570E+00	4.641610E+00	3.523730E+00
3.634800E+00	1.536020E+00	1.517040E+00
3.475260E+00	1.578500E+00	1.529430E+00
3.592540E+00	1.615820E+00	1.440660E+00
4.905380E+00	4.708110E+00	3.531060E+00
4.924640E+00	4.701330E+00	3.571960E+00
4.902400E+00	4.730600E+00	3.567310E+00
3.358160E+00	1.745750E+00	1.417620E+00
3.209390E+00	1.733700E+00	1.509470E+00
4.781890E+00	4.756010E+00	3.454990E+00
4.806530E+00	4.773120E+00	3.530000E+00
4.873450E+00	4.745420E+00	3.551750E+00
3.123500E+00	1.932300E+00	1.434540E+00
2.999550E+00	1.921290E+00	1.537400E+00
4.666820E+00	4.754850E+00	3.415480E+00
4.689410E+00	4.785540E+00	3.483240E+00
4.744780E+00	4.784710E+00	3.501830E+00
2.932840E+00	2.129010E+00	1.479880E+00
2.828200E+00	2.107930E+00	1.582170E+00
4.522100E+00	4.790980E+00	3.349160E+00
4.569210E+00	4.805130E+00	3.430720E+00
4.633030E+00	4.789840E+00	3.462490E+00
2.781950E+00	2.321370E+00	1.546370E+00
2.689860E+00	2.292880E+00	1.641720E+00
4.487290E+00	4.827740E+00	3.364000E+00
4.508610E+00	4.834990E+00	3.407190E+00
2.663460E+00	2.502260E+00	1.615460E+00
2.570890E+00	2.471790E+00	1.702430E+00
4.373450E+00	4.924220E+00	3.317660E+00
4.455950E+00	4.873350E+00	3.388280E+00
2.553500E+00	2.706840E+00	1.681870E+00
2.476680E+00	2.618610E+00	1.764300E+00
4.271840E+00	5.000290E+00	3.257380E+00
4.321580E+00	5.027940E+00	3.377350E+00
2.458470E+00	2.757570E+00	1.760940E+00
2.423730E+00	2.704650E+00	1.794380E+00
2.457760E+00	2.933650E+00	1.746960E+00
4.221160E+00	5.051160E+00	3.262610E+00
4.247980E+00	5.061140E+00	3.318900E+00
2.390720E+00	2.812680E+00	1.812170E+00
2.330920E+00	3.029100E+00	1.851690E+00
2.407960E+00	3.205980E+00	1.794900E+00
4.054540E+00	5.110940E+00	3.153780E+00
4.106900E+00	5.134730E+00	3.248620E+00
4.191940E+00	5.093210E+00	3.296710E+00
2.308710E+00	3.247650E+00	1.869770E+00
2.235260E+00	3.190930E+00	1.918900E+00
2.353150E+00	3.467310E+00	1.879830E+00
3.842010E+00	5.151110E+00	3.035710E+00
3.920950E+00	5.179850E+00	3.139310E+00
4.017690E+00	5.163100E+00	3.192370E+00
2.257030E+00	3.360990E+00	1.940330E+00
2.198410E+00	3.297540E+00	1.962460E+00
2.257740E+00	3.530870E+00	1.955470E+00
2.332230E+00	3.760730E+00	2.000000E+00
3.798140E+00	5.195070E+00	3.047140E+00
3.832430E+00	5.213890E+00	3.098070E+00
2.179450E+00	3.447350E+00	2.002930E+00
2.226070E+00	3.630740E+00	2.022390E+00
2.243970E+00	3.772850E+00	2.069430E+00
2.286440E+00	3.873950E+00	2.077180E+00
2.352060E+00	4.030840E+00	2.102130E+00
3.534130E+00	5.232590E+00	2.937920E+00
3.656860E+00	5.238800E+00	3.012230E+00
3.762070E+00	5.241820E+00	3.071990E+00
2.233830E+00	3.925510E+00	2.137550E+00
2.291400E+00	4.096240E+00	2.183120E+00
2.301400E+00	4.185920E+00	2.230020E+00
2.365310E+00	4.212950E+00	2.200200E+00
2.447580E+00	4.369660E+00	2.241920E+00
2.547730E+00	4.511940E+00	2.296980E+00
2.649510E+00	4.633060E+00	2.353500E+00
2.751630E+00	4.733640E+00	2.414840E+00
2.867150E+00	4.851070E+00	2.501760E+00
3.376620E+00	5.218490E+00	2.876190E+00
3.475150E+00	5.279950E+00	2.958090E+00
3.555930E+00	5.322760E+00	3.058360E+00
2.330400E+00	4.306550E+00	2.276320E+00
2.432040E+00	4.471170E+00	2.327450E+00
2.536700E+00	4.601230E+00	2.383580E+00
2.638830E+00	4.710560E+00	2.436670E+00
2.733990E+00	4.790060E+00	2.487270E+00
2.770890E+00	4.850540E+00	2.545730E+00
2.827940E+00	4.891140E+00	2.567790E+00
2.896450E+00	4.946870E+00	2.603060E+00
3.017700E+00	5.036930E+00	2.682200E+00
3.174020E+00	5.141270E+00	2.775760E+00
3.237650E+00	5.243100E+00	2.882650E+00
3.310890E+00	5.319310E+00	2.983940E+00
3.427520E+00	5.324180E+00	3.001310E+00
2.784140E+00	4.915530E+00	2.619080E+00
2.893710E+00	5.020900E+00	2.687360E+00
3.016500E+00	5.119210E+00	2.780520E+00
3.124200E+00	5.219890E+00	2.861480E+00
3.199570E+00	5.298560E+00	2.937000E+00
5.327430E+00	2.318500E+00	2.898320E+00
5.270310E+00	2.248510E+00	2.825110E+00
5.301520E+00	2.324120E+00	2.773970E+00
5.376000E+00	2.456130E+00	2.845190E+00
5.385060E+00	2.416040E+00	2.936250E+00
5.446510E+00	2.565480E+00	2.962910E+00
5.509680E+00	2.721140E+00	3.045630E+00
5.555720E+00	2.863360E+00	3.100290E+00
5.602450E+00	3.002650E+00	3.146480E+00
5.634740E+00	3.139500E+00	3.197120E+00
5.649600E+00	3.263540E+00	3.246720E+00
5.632090E+00	3.374960E+00	3.294200E+00
5.609350E+00	3.483370E+00	3.346330E+00
5.219990E+00	2.177910E+00	2.811840E+00
5.166740E+00	2.123460E+00	2.721040E+00
5.201240E+00	2.178250E+00	2.693520E+00
5.549510E+00	3.587680E+00	3.309580E+00
5.519350E+00	3.677640E+00	3.389180E+00
5.079720E+00	2.059170E+00	2.586870E+00
5.451450E+00	3.777300E+00	3.363980E+00
5.405030E+00	3.860980E+00	3.386740E+00
5.450300E+00	3.831300E+00	3.438900E+00
5.404110E+00	3.912410E+00	3.463680E+00
4.946350E+00	1.939310E+00	2.400130E+00
4.850370E+00	1.829920E+00	2.336690E+00
4.848040E+00	1.850000E+00	2.208320E+00
5.336750E+00	3.996260E+00	3.438570E+00
5.327960E+00	4.055980E+00	3.489140E+00
4.777100E+00	1.753690E+00	2.287500E+00
4.682840E+00	1.667330E+00	2.213180E+00
4.707850E+00	1.717400E+00	2.123730E+00
5.284570E+00	4.139620E+00	3.508230E+00
5.229630E+00	4.210330E+00	3.505950E+00
5.265040E+00	4.199830E+00	3.559520E+00
5.230640E+00	4.250890E+00	3.580640E+00
4.577510E+00	1.572680E+00	2.120790E+00
4.469200E+00	1.496440E+00	2.049050E+00
4.503070E+00	1.548680E+00	1.961400E+00
5.129610E+00	4.363210E+00	3.540810E+00
5.169740E+00	4.315180E+00	3.554710E+00
5.156110E+00	4.360070E+00	3.612150E+00
4.340600E+00	1.443940E+00	1.994910E+00
4.163280E+00	1.398050E+00	1.916780E+00
4.302430E+00	1.459260E+00	1.895670E+00
5.106540E+00	4.411770E+00	3.591410E+00
4.054440E+00	1.427330E+00	1.731770E+00
3.926090E+00	1.386940E+00	1.773350E+00
5.054540E+00	4.495090E+00	3.617040E+00
5.008400E+00	4.588930E+00	3.632670E+00
3.763410E+00	1.391780E+00	1.753450E+00
3.615280E+00	1.371870E+00	1.769710E+00
3.655030E+00	1.410100E+00	1.689520E+00
3.744730E+00	1.458600E+00	1.630460E+00
4.961450E+00	4.667190E+00	3.621900E+00
5.007210E+00	4.635610E+00	3.695720E+00
4.970520E+00	4.692070E+00	3.687190E+00
3.521800E+00	1.463240E+00	1.648040E+00
3.363570E+00	1.449190E+00	1.719570E+00
4.909790E+00	4.744540E+00	3.637990E+00
3.290250E+00	1.573900E+00	1.606550E+00
3.145220E+00	1.572690E+00	1.702470E+00
4.845600E+00	4.787860E+00	3.608100E+00
4.852410E+00	4.821690E+00	3.697440E+00
3.070950E+00	1.732170E+00	1.610730E+00
2.947350E+00	1.726910E+00	1.711270E+00
4.709870E+00	4.814370E+00	3.551030E+00
4.734500E+00	4.835890E+00	3.621040E+00
4.795400E+00	4.829410E+00	3.647850E+00
2.885110E+00	1.909710E+00	1.637890E+00
2.778500E+00	1.894880E+00	1.740670E+00
4.598650E+00	4.827760E+00	3.507570E+00
4.623130E+00	4.851350E+00	3.581150E+00
4.678750E+00	4.841690E+00	3.602560E+00
2.728910E+00	2.087020E+00	1.681300E+00
2.634080E+00	2.070500E+00	1.786990E+00
4.496400E+00	4.891470E+00	3.481620E+00
4.560730E+00	4.871560E+00	3.546510E+00
2.596540E+00	2.268250E+00	1.737400E+00
2.509510E+00	2.242330E+00	1.835840E+00
4.409470E+00	4.962500E+00	3.437450E+00
4.450170E+00	4.980890E+00	3.551190E+00
2.484850E+00	2.437030E+00	1.791170E+00
2.404230E+00	2.409110E+00	1.875910E+00
4.366250E+00	5.025010E+00	3.441760E+00
4.392180E+00	5.026770E+00	3.495080E+00
2.385830E+00	2.622970E+00	1.843840E+00
2.345080E+00	2.523150E+00	1.903400E+00
4.246670E+00	5.125550E+00	3.417850E+00
4.339680E+00	5.074280E+00	3.468680E+00
2.292230E+00	2.635310E+00	1.926160E+00
2.218050E+00	2.805250E+00	1.964850E+00
2.304020E+00	2.820520E+00	1.886720E+00
4.167460E+00	5.146640E+00	3.347840E+00
4.180070E+00	5.178440E+00	3.407460E+00
2.224140E+00	3.003060E+00	1.934120E+00
2.132390E+00	2.969050E+00	2.005620E+00
3.979180E+00	5.213650E+00	3.232210E+00
4.039160E+00	5.238870E+00	3.326890E+00
4.129700E+00	5.201740E+00	3.374410E+00
2.134140E+00	3.208540E+00	1.993260E+00
2.056030E+00	3.109040E+00	2.067180E+00
3.827970E+00	5.285430E+00	3.177480E+00
3.935110E+00	5.267240E+00	3.266100E+00
2.045800E+00	3.244490E+00	2.067920E+00
2.008920E+00	3.190820E+00	2.094910E+00
2.074460E+00	3.422230E+00	2.083180E+00
2.146220E+00	3.672900E+00	2.100840E+00
3.696830E+00	5.319230E+00	3.128460E+00
3.764350E+00	5.374680E+00	3.253270E+00
2.000070E+00	3.299640E+00	2.124900E+00
1.996980E+00	3.466660E+00	2.145780E+00
2.043420E+00	3.583880E+00	2.134290E+00
2.069470E+00	3.728000E+00	2.178970E+00
2.132800E+00	3.889240E+00	2.193510E+00
2.217670E+00	4.114940E+00	2.250020E+00
3.623980E+00	5.356290E+00	3.138760E+00
3.665470E+00	5.380800E+00	3.198660E+00
1.981850E+00	3.625410E+00	2.206040E+00
2.042480E+00	3.852570E+00	2.246600E+00
2.109200E+00	4.004640E+00	2.263870E+00
2.137000E+00	4.116900E+00	2.307860E+00
2.186250E+00	4.190400E+00	2.317010E+00
2.238650E+00	4.286160E+00	2.332100E+00
2.324200E+00	4.433740E+00	2.363150E+00
2.424400E+00	4.570680E+00	2.410560E+00
2.527300E+00	4.684610E+00	2.467660E+00
2.643580E+00	4.807960E+00	2.545780E+00
3.383480E+00	5.364660E+00	3.051980E+00
3.459510E+00	5.412240E+00	3.132440E+00
3.582760E+00	5.398500E+00	3.174310E+00
2.141430E+00	4.231860E+00	2.368280E+00
2.223730E+00	4.395880E+00	2.404000E+00
2.317110E+00	4.534940E+00	2.444260E+00
2.417110E+00	4.655160E+00	2.496700E+00
2.510590E+00	4.742150E+00	2.539000E+00
2.549670E+00	4.804620E+00	2.591240E+00
2.609180E+00	4.847130E+00	2.611730E+00
2.676170E+00	4.901710E+00	2.647810E+00
2.783070E+00	4.996950E+00	2.713160E+00
2.894800E+00	5.101790E+00	2.787940E+00
3.007770E+00	5.201240E+00	2.870640E+00
3.108200E+00	5.293280E+00	2.946680E+00
3.207860E+00	5.379260E+00	3.054900E+00
3.334460E+00	5.400040E+00	3.101020E+00
2.564540E+00	4.869100E+00	2.663060E+00
2.674200E+00	4.973460E+00	2.734150E+00
2.786380E+00	5.078010E+00	2.811290E+00
2.899660E+00	5.185440E+00	2.883200E+00
3.005610E+00	5.277610E+00	2.959650E+00
3.090540E+00	5.346810E+00	3.030810E+00
5.292750E+00	2.253590E+00	2.939060E+00
5.373320E+00	2.355980E+00	3.005930E+00
5.451490E+00	2.483750E+00	3.114720E+00
5.504400E+00	2.629830E+00	3.116410E+00
5.558880E+00	2.745230E+00	3.173330E+00
5.608120E+00	2.870720E+00	3.219800E+00
5.649790E+00	2.996290E+00	3.267280E+00
5.668320E+00	3.126760E+00	3.312970E+00
5.673930E+00	3.252800E+00	3.352710E+00
5.659510E+00	3.368700E+00	3.396980E+00
5.644860E+00	3.475920E+00	3.448540E+00
5.159890E+00	2.110060E+00	2.810900E+00
5.227760E+00	2.177710E+00	2.887710E+00
5.586620E+00	3.580520E+00	3.413960E+00
5.561400E+00	3.665880E+00	3.487540E+00
5.051100E+00	2.009120E+00	2.743000E+00
4.951220E+00	1.913370E+00	2.661200E+00
4.956170E+00	1.930490E+00	2.538090E+00
5.503250E+00	3.758500E+00	3.463090E+00
5.478870E+00	3.838880E+00	3.518400E+00
5.450260E+00	3.917490E+00	3.571620E+00
4.893730E+00	1.844230E+00	2.655110E+00
4.790650E+00	1.731170E+00	2.526530E+00
4.829080E+00	1.784700E+00	2.439180E+00
5.386660E+00	4.000770E+00	3.541280E+00
5.351350E+00	4.074960E+00	3.551490E+00
5.396450E+00	4.056420E+00	3.607700E+00
5.360630E+00	4.117630E+00	3.611120E+00
4.705470E+00	1.647240E+00	2.440900E+00
4.607380E+00	1.553720E+00	2.353810E+00
4.647490E+00	1.610460E+00	2.287890E+00
5.313750E+00	4.194160E+00	3.639110E+00
5.270990E+00	4.261430E+00	3.670910E+00
4.503950E+00	1.472250E+00	2.280260E+00
4.391040E+00	1.416300E+00	2.234520E+00
4.426810E+00	1.454260E+00	2.136980E+00
5.214950E+00	4.317570E+00	3.662170E+00
5.162710E+00	4.389120E+00	3.698420E+00
4.250440E+00	1.367020E+00	2.184660E+00
4.065780E+00	1.311210E+00	2.106960E+00
4.202270E+00	1.371900E+00	2.074090E+00
5.112230E+00	4.439630E+00	3.681160E+00
5.137390E+00	4.429340E+00	3.738370E+00
5.107560E+00	4.473450E+00	3.754350E+00
3.908290E+00	1.343250E+00	1.906340E+00
3.835740E+00	1.305040E+00	2.018920E+00
5.032150E+00	4.591550E+00	3.706440E+00
5.058190E+00	4.545090E+00	3.723520E+00
5.050280E+00	4.603670E+00	3.783380E+00
3.715770E+00	1.280390E+00	2.009410E+00
3.561820E+00	1.284280E+00	2.003870E+00
3.674200E+00	1.309800E+00	1.915790E+00
4.957410E+00	4.737540E+00	3.739470E+00
5.008030E+00	4.674740E+00	3.762840E+00
4.996710E+00	4.722810E+00	3.816930E+00
3.451580E+00	1.363810E+00	1.859000E+00
3.305420E+00	1.342010E+00	1.944100E+00
4.906640E+00	4.797240E+00	3.733570E+00
4.946420E+00	4.794190E+00	3.828740E+00
3.222010E+00	1.444400E+00	1.814270E+00
3.088280E+00	1.437760E+00	1.915000E+00
4.875540E+00	4.832470E+00	3.744290E+00
4.891470E+00	4.833790E+00	3.789260E+00
3.017470E+00	1.568490E+00	1.805760E+00
2.898600E+00	1.560460E+00	1.907390E+00
4.759600E+00	4.859810E+00	3.688320E+00
4.787320E+00	4.874800E+00	3.760570E+00
4.850360E+00	4.857810E+00	3.781900E+00
2.835010E+00	1.718170E+00	1.816560E+00
2.730750E+00	1.702900E+00	1.920130E+00
4.649120E+00	4.873180E+00	3.652440E+00
4.676220E+00	4.894090E+00	3.717830E+00
4.729360E+00	4.883410E+00	3.731300E+00
2.679690E+00	1.879300E+00	1.847250E+00
2.581130E+00	1.858170E+00	1.948300E+00
4.510070E+00	4.934130E+00	3.589630E+00
4.559880E+00	4.938870E+00	3.670740E+00
4.620800E+00	4.910880E+00	3.699280E+00
2.541050E+00	2.048670E+00	1.888000E+00
2.450690E+00	2.025310E+00	1.983260E+00
4.483630E+00	4.974850E+00	3.610960E+00
4.505050E+00	4.979200E+00	3.652660E+00
2.421340E+00	2.223590E+00	1.926650E+00
2.337500E+00	2.196810E+00	2.017540E+00
4.386580E+00	5.086620E+00	3.583950E+00
4.463670E+00	5.021210E+00	3.639080E+00
2.309530E+00	2.417690E+00	1.968210E+00
2.273200E+00	2.312050E+00	2.041360E+00
4.316170E+00	5.125880E+00	3.514010E+00
4.326990E+00	5.146090E+00	3.567570E+00
2.212950E+00	2.425140E+00	2.057900E+00
2.132420E+00	2.591410E+00	2.082290E+00
2.215990E+00	2.610300E+00	2.004180E+00
4.184520E+00	5.236720E+00	3.494200E+00
4.276430E+00	5.176470E+00	3.538730E+00
2.135440E+00	2.775480E+00	2.039870E+00
2.054620E+00	2.745060E+00	2.117320E+00
4.110220E+00	5.258870E+00	3.427380E+00
4.121830E+00	5.290010E+00	3.486920E+00
2.048260E+00	2.930530E+00	2.082470E+00
1.973730E+00	2.895130E+00	2.157760E+00
3.864770E+00	5.342080E+00	3.300330E+00
3.963860E+00	5.341660E+00	3.404780E+00
4.069020E+00	5.309070E+00	3.455280E+00
1.974080E+00	3.113620E+00	2.139530E+00
1.928250E+00	3.002510E+00	2.185520E+00
3.823120E+00	5.381930E+00	3.320340E+00
3.865670E+00	5.384550E+00	3.368530E+00
1.891970E+00	3.131920E+00	2.208260E+00
1.863200E+00	3.263230E+00	2.234180E+00
1.929090E+00	3.364640E+00	2.203600E+00
3.657230E+00	5.440050E+00	3.306450E+00
3.793790E+00	5.416620E+00	3.354210E+00
1.852460E+00	3.401040E+00	2.272230E+00
1.832480E+00	3.540480E+00	2.289890E+00
1.887850E+00	3.576550E+00	2.256920E+00
1.950970E+00	3.791900E+00	2.296260E+00
2.026070E+00	4.030700E+00	2.339820E+00
3.546400E+00	5.446800E+00	3.230580E+00
3.558580E+00	5.472380E+00	3.292080E+00
1.852590E+00	3.700920E+00	2.343330E+00
1.915210E+00	3.903910E+00	2.361180E+00
1.936630E+00	4.024850E+00	2.397430E+00
1.985570E+00	4.101310E+00	2.404730E+00
2.041360E+00	4.199270E+00	2.421040E+00
2.121790E+00	4.356250E+00	2.443610E+00
2.212610E+00	4.496040E+00	2.482630E+00
2.308870E+00	4.622690E+00	2.528040E+00
2.419490E+00	4.753650E+00	2.595350E+00
3.280460E+00	5.435090E+00	3.142970E+00
3.351760E+00	5.472820E+00	3.230490E+00
3.486330E+00	5.479220E+00	3.263270E+00
1.937890E+00	4.137700E+00	2.456200E+00
2.021070E+00	4.310450E+00	2.489920E+00
2.106240E+00	4.454940E+00	2.522700E+00
2.203120E+00	4.585840E+00	2.564840E+00
2.292000E+00	4.680840E+00	2.594950E+00
2.326610E+00	4.745920E+00	2.639140E+00
2.382170E+00	4.791750E+00	2.655440E+00
2.452430E+00	4.850450E+00	2.694910E+00
2.564010E+00	4.951470E+00	2.760350E+00
2.678050E+00	5.056170E+00	2.831560E+00
2.795750E+00	5.162000E+00	2.909900E+00
2.909580E+00	5.267300E+00	2.978540E+00
3.011380E+00	5.344490E+00	3.055750E+00
3.101490E+00	5.412800E+00	3.126840E+00
3.217420E+00	5.459670E+00	3.176620E+00
2.335730E+00	4.814630E+00	2.707710E+00
2.449430E+00	4.928100E+00	2.791120E+00
2.568410E+00	5.038700E+00	2.856910E+00
2.689160E+00	5.140940E+00	2.930250E+00
2.808440E+00	5.248360E+00	3.010690E+00
2.930430E+00	5.347070E+00	3.084080E+00
3.014850E+00	5.391790E+00	3.123270E+00
5.477790E+00	2.445050E+00	3.267330E+00
5.448430E+00	2.401140E+00	3.252340E+00
5.456340E+00	2.432080E+00	3.206480E+00
5.498030E+00	2.498050E+00	3.260750E+00
5.276700E+00	2.217680E+00	3.145030E+00
5.203570E+00	2.143280E+00	3.075920E+00
5.240130E+00	2.184170E+00	2.993810E+00
5.369390E+00	2.330310E+00	3.142890E+00
5.548350E+00	2.628860E+00	3.268200E+00
5.596460E+00	2.767300E+00	3.279660E+00
5.635120E+00	2.867280E+00	3.337190E+00
5.676570E+00	2.988650E+00	3.387390E+00
5.697290E+00	3.120880E+00	3.423170E+00
5.703350E+00	3.247250E+00	3.453100E+00
5.685260E+00	3.361080E+00	3.498820E+00
5.663780E+00	3.469760E+00	3.552930E+00
5.146270E+00	2.086840E+00	3.093870E+00
5.090580E+00	2.030120E+00	3.006690E+00
5.130400E+00	2.071070E+00	2.942500E+00
5.620690E+00	3.571580E+00	3.510590E+00
5.589970E+00	3.648340E+00	3.565960E+00
4.996570E+00	1.947620E+00	2.873920E+00
5.544570E+00	3.753220E+00	3.582360E+00
5.500690E+00	3.853200E+00	3.598860E+00
5.491840E+00	3.907440E+00	3.641690E+00
4.805900E+00	1.713300E+00	2.701960E+00
4.733410E+00	1.630310E+00	2.662360E+00
4.736890E+00	1.662620E+00	2.560910E+00
4.866000E+00	1.790460E+00	2.723140E+00
5.459330E+00	3.993480E+00	3.659000E+00
5.426580E+00	4.087810E+00	3.677080E+00
5.389370E+00	4.145160E+00	3.682180E+00
5.438080E+00	4.128120E+00	3.735310E+00
5.390860E+00	4.185140E+00	3.752490E+00
4.546770E+00	1.452700E+00	2.562760E+00
4.433910E+00	1.389830E+00	2.508030E+00
4.512420E+00	1.438970E+00	2.476860E+00
4.570230E+00	1.497990E+00	2.428350E+00
4.625320E+00	1.517900E+00	2.601970E+00
5.270420E+00	4.291100E+00	3.729530E+00
5.319280E+00	4.244320E+00	3.736220E+00
5.299220E+00	4.284420E+00	3.792780E+00
4.336400E+00	1.377860E+00	2.326870E+00
4.254720E+00	1.333470E+00	2.393510E+00
5.239250E+00	4.339330E+00	3.779420E+00
4.140800E+00	1.290530E+00	2.360110E+00
3.976760E+00	1.249510E+00	2.322750E+00
4.101010E+00	1.291300E+00	2.257890E+00
5.175580E+00	4.414270E+00	3.817180E+00
5.136060E+00	4.471830E+00	3.845400E+00
3.824900E+00	1.272220E+00	2.139120E+00
3.751500E+00	1.222270E+00	2.233050E+00
5.105340E+00	4.531100E+00	3.849880E+00
5.089940E+00	4.599480E+00	3.879460E+00
3.642440E+00	1.200080E+00	2.230420E+00
3.491970E+00	1.202270E+00	2.235180E+00
3.604000E+00	1.231130E+00	2.143560E+00
5.058370E+00	4.667140E+00	3.877880E+00
5.017310E+00	4.757210E+00	3.896310E+00
3.386380E+00	1.262850E+00	2.083130E+00
3.249200E+00	1.242560E+00	2.174010E+00
4.983700E+00	4.806950E+00	3.891420E+00
5.006000E+00	4.807920E+00	3.929850E+00
4.986720E+00	4.829740E+00	3.926570E+00
3.166370E+00	1.333770E+00	2.042350E+00
3.041630E+00	1.315210E+00	2.138360E+00
4.880430E+00	4.873440E+00	3.884320E+00
4.954350E+00	4.841170E+00	3.910060E+00
2.967260E+00	1.428930E+00	2.017180E+00
2.856960E+00	1.413500E+00	2.120450E+00
4.822470E+00	4.890030E+00	3.840030E+00
4.825360E+00	4.908200E+00	3.896620E+00
2.789460E+00	1.546230E+00	2.011430E+00
2.689620E+00	1.528350E+00	2.116130E+00
4.702010E+00	4.909060E+00	3.776890E+00
4.728900E+00	4.915920E+00	3.822940E+00
4.778820E+00	4.922110E+00	3.888500E+00
2.631030E+00	1.684940E+00	2.024020E+00
2.536310E+00	1.658310E+00	2.126120E+00
4.593700E+00	4.953640E+00	3.743700E+00
4.625460E+00	4.967310E+00	3.814810E+00
4.682450E+00	4.937990E+00	3.830550E+00
2.488170E+00	1.833010E+00	2.048500E+00
2.397510E+00	1.805270E+00	2.146360E+00
4.502090E+00	5.047290E+00	3.735920E+00
4.566830E+00	5.002030E+00	3.782850E+00
2.359600E+00	2.002970E+00	2.080020E+00
2.272310E+00	1.968420E+00	2.179300E+00
4.444920E+00	5.079090E+00	3.678680E+00
4.453230E+00	5.103970E+00	3.725270E+00
2.233700E+00	2.208320E+00	2.115760E+00
2.166830E+00	2.110280E+00	2.214720E+00
4.330660E+00	5.188380E+00	3.632320E+00
4.407720E+00	5.141960E+00	3.692300E+00
2.139360E+00	2.245120E+00	2.185830E+00
2.110420E+00	2.194000E+00	2.234020E+00
2.117380E+00	2.406200E+00	2.146260E+00
4.256450E+00	5.236790E+00	3.599480E+00
4.287930E+00	5.285010E+00	3.697770E+00
2.065750E+00	2.296950E+00	2.235940E+00
1.999690E+00	2.498220E+00	2.236810E+00
2.056920E+00	2.588050E+00	2.153600E+00
4.116210E+00	5.346340E+00	3.568800E+00
4.206790E+00	5.308310E+00	3.626790E+00
1.979300E+00	2.711150E+00	2.196400E+00
1.905750E+00	2.674200E+00	2.277320E+00
4.041220E+00	5.357780E+00	3.506980E+00
4.049730E+00	5.381370E+00	3.562440E+00
1.888900E+00	2.902440E+00	2.236120E+00
1.855830E+00	2.784540E+00	2.301730E+00
3.875660E+00	5.431330E+00	3.452930E+00
3.986270E+00	5.400120E+00	3.527180E+00
1.809480E+00	2.914520E+00	2.312900E+00
1.779860E+00	3.053390E+00	2.334860E+00
1.817470E+00	3.162750E+00	2.276220E+00
3.765580E+00	5.462760E+00	3.416630E+00
3.805970E+00	5.497480E+00	3.524580E+00
1.747030E+00	3.202700E+00	2.345320E+00
1.738530E+00	3.354870E+00	2.383480E+00
1.784180E+00	3.450800E+00	2.333200E+00
3.555190E+00	5.510680E+00	3.367780E+00
3.682110E+00	5.502770E+00	3.444630E+00
1.713830E+00	3.493710E+00	2.397080E+00
1.711420E+00	3.622880E+00	2.432270E+00
1.768240E+00	3.665200E+00	2.401800E+00
1.828190E+00	3.924440E+00	2.432840E+00
3.445290E+00	5.516730E+00	3.338600E+00
3.474300E+00	5.560680E+00	3.448270E+00
1.726160E+00	3.761140E+00	2.464650E+00
1.743560E+00	3.919020E+00	2.494940E+00
1.784620E+00	4.003280E+00	2.494860E+00
1.835750E+00	4.103630E+00	2.506430E+00
1.919120E+00	4.265010E+00	2.533450E+00
1.998650E+00	4.408420E+00	2.560460E+00
2.084800E+00	4.549570E+00	2.604170E+00
2.208590E+00	4.689650E+00	2.650930E+00
3.133770E+00	5.470810E+00	3.218000E+00
3.212460E+00	5.511550E+00	3.291420E+00
3.347420E+00	5.534750E+00	3.375120E+00
1.739360E+00	4.040790E+00	2.546310E+00
1.817010E+00	4.217210E+00	2.577490E+00
1.896020E+00	4.370890E+00	2.600110E+00
1.976010E+00	4.478750E+00	2.620940E+00
2.011020E+00	4.563120E+00	2.656990E+00
2.088430E+00	4.633660E+00	2.664050E+00
2.126150E+00	4.706050E+00	2.702720E+00
2.216140E+00	4.788170E+00	2.737510E+00
2.318380E+00	4.901450E+00	2.810870E+00
2.448020E+00	5.035090E+00	2.901770E+00
2.591450E+00	5.123580E+00	2.947910E+00
2.693860E+00	5.222660E+00	3.028440E+00
2.825820E+00	5.342880E+00	3.127970E+00
3.006710E+00	5.437430E+00	3.207800E+00
2.877660E+00	5.431280E+00	3.245470E+00
3.112130E+00	5.489220E+00	3.272710E+00
2.013410E+00	4.647700E+00	2.713990E+00
2.107540E+00	4.767830E+00	2.762460E+00
2.202100E+00	4.848890E+00	2.805000E+00
2.246770E+00	4.918040E+00	2.856880E+00
2.326620E+00	4.977590E+00	2.881690E+00
2.358440E+00	5.036730E+00	2.928420E+00
2.416060E+00	5.106000E+00	2.993280E+00
2.558720E+00	5.182740E+00	3.034840E+00
2.687350E+00	5.295810E+00	3.120670E+00
2.768090E+00	5.371100E+00	3.199690E+00
2.262380E+00	4.996350E+00	2.926310E+00
2.339160E+00	5.062110E+00	2.965120E+00
5.433120E+00	2.372580E+00	3.379810E+00
5.398800E+00	2.332200E+00	3.356780E+00
5.417920E+00	2.355850E+00	3.296610E+00
5.480050E+00	2.446670E+00	3.356520E+00
5.527540E+00	2.547060E+00	3.356220E+00
5.531380E+00	2.529020E+00	3.443210E+00
5.575680E+00	2.625240E+00	3.442760E+00
5.226870E+00	2.164010E+00	3.202560E+00
5.334660E+00	2.272180E+00	3.304980E+00
5.611070E+00	2.743840E+00	3.386490E+00
5.664690E+00	2.858190E+00	3.454770E+00
5.705710E+00	2.992820E+00	3.527520E+00
5.714040E+00	3.141680E+00	3.520030E+00
5.713040E+00	3.245620E+00	3.558900E+00
5.694660E+00	3.356890E+00	3.602830E+00
5.684750E+00	3.460920E+00	3.656540E+00
5.071430E+00	2.014460E+00	3.112170E+00
5.159810E+00	2.097600E+00	3.221670E+00
5.638090E+00	3.575910E+00	3.616170E+00
5.598150E+00	3.670680E+00	3.632000E+00
5.635310E+00	3.637390E+00	3.687020E+00
5.605580E+00	3.734280E+00	3.705380E+00
4.839860E+00	1.690230E+00	2.989520E+00
4.783390E+00	1.622790E+00	2.939770E+00
4.822090E+00	1.685670E+00	2.912280E+00
4.846250E+00	1.745760E+00	2.839290E+00
4.884120E+00	1.758680E+00	3.005770E+00
4.921520E+00	1.853690E+00	2.874740E+00
4.961340E+00	1.884150E+00	3.020700E+00
5.547490E+00	3.846000E+00	3.678260E+00
5.516230E+00	3.924440E+00	3.696820E+00
5.558840E+00	3.899340E+00	3.747500E+00
5.528560E+00	3.968190E+00	3.756480E+00
4.693320E+00	1.538590E+00	2.846010E+00
4.591220E+00	1.451770E+00	2.804260E+00
4.595570E+00	1.471220E+00	2.675060E+00
4.738720E+00	1.604380E+00	2.787960E+00
5.495870E+00	4.064670E+00	3.776530E+00
5.457400E+00	4.140810E+00	3.796980E+00
5.433660E+00	4.187710E+00	3.852100E+00
4.495340E+00	1.387390E+00	2.758440E+00
4.365010E+00	1.334320E+00	2.718590E+00
4.462790E+00	1.384210E+00	2.651910E+00
5.358930E+00	4.241780E+00	3.824560E+00
5.308890E+00	4.308450E+00	3.883010E+00
4.234580E+00	1.309240E+00	2.501600E+00
4.164530E+00	1.268650E+00	2.597200E+00
5.244830E+00	4.363890E+00	3.865280E+00
5.273110E+00	4.356680E+00	3.911920E+00
5.238920E+00	4.401210E+00	3.931210E+00
4.036090E+00	1.218770E+00	2.592500E+00
3.889190E+00	1.196030E+00	2.523860E+00
4.010500E+00	1.227330E+00	2.470920E+00
5.140940E+00	4.492150E+00	3.888040E+00
5.176720E+00	4.458580E+00	3.909840E+00
5.160890E+00	4.509590E+00	3.943720E+00
3.745880E+00	1.188200E+00	2.357930E+00
3.711860E+00	1.132430E+00	2.506820E+00
5.102130E+00	4.624110E+00	3.924040E+00
5.142560E+00	4.581420E+00	3.967700E+00
5.118870E+00	4.652120E+00	3.979600E+00
3.562160E+00	1.120740E+00	2.474710E+00
3.414010E+00	1.102530E+00	2.462520E+00
3.539360E+00	1.150830E+00	2.386910E+00
5.035870E+00	4.787750E+00	3.965770E+00
5.088940E+00	4.726810E+00	3.997820E+00
5.060770E+00	4.796350E+00	4.030490E+00
3.329020E+00	1.167550E+00	2.314340E+00
3.197330E+00	1.142050E+00	2.406910E+00
4.992740E+00	4.852710E+00	4.005370E+00
3.117940E+00	1.219990E+00	2.267130E+00
3.003980E+00	1.199960E+00	2.368330E+00
4.930830E+00	4.878310E+00	3.957070E+00
4.933510E+00	4.895510E+00	4.010910E+00
2.929060E+00	1.297100E+00	2.238130E+00
2.826720E+00	1.275470E+00	2.345220E+00
4.825230E+00	4.936730E+00	3.981330E+00
4.892180E+00	4.912450E+00	3.996340E+00
2.756660E+00	1.392980E+00	2.225440E+00
2.661470E+00	1.372720E+00	2.334390E+00
4.713480E+00	4.969970E+00	3.941120E+00
4.766750E+00	4.958480E+00	3.973440E+00
2.593760E+00	1.505610E+00	2.219390E+00
2.503170E+00	1.481550E+00	2.329670E+00
4.663920E+00	4.977930E+00	3.895860E+00
4.670210E+00	5.002510E+00	3.951170E+00
2.445820E+00	1.633000E+00	2.229040E+00
2.354960E+00	1.604950E+00	2.341070E+00
4.539450E+00	5.052540E+00	3.820070E+00
4.574970E+00	5.060590E+00	3.899150E+00
4.636800E+00	5.018890E+00	3.931270E+00
2.307780E+00	1.774780E+00	2.249770E+00
2.218090E+00	1.746420E+00	2.364690E+00
4.447210E+00	5.150270E+00	3.781660E+00
4.508160E+00	5.108390E+00	3.850380E+00
2.186110E+00	1.934460E+00	2.282410E+00
2.092250E+00	1.902050E+00	2.387650E+00
4.371190E+00	5.233190E+00	3.744720E+00
4.413110E+00	5.233830E+00	3.826190E+00
2.066730E+00	2.120180E+00	2.309730E+00
1.992610E+00	2.045830E+00	2.421380E+00
4.328410E+00	5.295710E+00	3.763230E+00
4.360810E+00	5.313450E+00	3.838040E+00
1.972020E+00	2.165450E+00	2.384140E+00
1.938590E+00	2.126580E+00	2.435370E+00
1.965640E+00	2.320470E+00	2.333640E+00
4.170650E+00	5.362110E+00	3.658230E+00
4.216550E+00	5.381160E+00	3.742600E+00
4.291400E+00	5.348270E+00	3.788990E+00
1.905830E+00	2.230490E+00	2.427190E+00
1.846580E+00	2.429420E+00	2.411270E+00
1.907740E+00	2.515380E+00	2.326150E+00
4.042050E+00	5.421180E+00	3.628910E+00
4.132260E+00	5.411100E+00	3.692740E+00
1.818980E+00	2.682000E+00	2.362420E+00
1.786330E+00	2.561000E+00	2.436740E+00
3.923380E+00	5.465890E+00	3.583460E+00
3.983320E+00	5.488990E+00	3.697010E+00
1.737960E+00	2.697140E+00	2.448960E+00
1.697240E+00	2.836880E+00	2.459020E+00
1.737140E+00	2.948450E+00	2.388730E+00
3.859930E+00	5.503920E+00	3.594130E+00
3.895050E+00	5.511160E+00	3.644400E+00
1.659350E+00	2.984340E+00	2.466920E+00
1.607950E+00	3.173200E+00	2.484690E+00
1.679330E+00	3.253800E+00	2.419220E+00
3.590000E+00	5.553150E+00	3.492090E+00
3.704150E+00	5.543000E+00	3.563970E+00
3.814740E+00	5.533980E+00	3.622400E+00
1.627620E+00	3.331030E+00	2.487670E+00
1.590870E+00	3.277440E+00	2.509650E+00
1.641940E+00	3.552690E+00	2.467020E+00
3.531630E+00	5.581000E+00	3.527290E+00
3.592200E+00	5.595970E+00	3.613500E+00
1.583630E+00	3.404050E+00	2.527490E+00
1.569080E+00	3.560260E+00	2.529700E+00
1.608310E+00	3.663520E+00	2.534290E+00
1.654310E+00	3.827710E+00	2.536230E+00
3.229060E+00	5.562210E+00	3.411800E+00
3.352880E+00	5.580040E+00	3.491000E+00
3.467060E+00	5.599030E+00	3.560350E+00
1.559670E+00	3.713470E+00	2.586060E+00
1.589450E+00	3.890450E+00	2.597540E+00
1.586860E+00	3.977120E+00	2.624110E+00
1.644880E+00	4.005300E+00	2.595720E+00
1.714880E+00	4.164470E+00	2.620060E+00
1.792070E+00	4.327770E+00	2.640280E+00
1.886020E+00	4.496780E+00	2.678410E+00
2.972900E+00	5.473270E+00	3.295000E+00
3.084270E+00	5.515060E+00	3.348920E+00
3.146280E+00	5.571690E+00	3.446300E+00
3.222280E+00	5.605220E+00	3.518200E+00
1.604490E+00	4.094350E+00	2.656060E+00
1.690020E+00	4.278620E+00	2.681670E+00
1.766700E+00	4.402250E+00	2.695200E+00
1.794240E+00	4.484640E+00	2.728010E+00
1.841980E+00	4.542190E+00	2.732180E+00
1.896520E+00	4.612590E+00	2.747930E+00
1.982400E+00	4.733370E+00	2.794010E+00
2.117820E+00	4.872490E+00	2.858910E+00
2.468990E+00	5.217700E+00	3.112320E+00
2.596020E+00	5.281590E+00	3.136870E+00
2.677790E+00	5.354460E+00	3.203820E+00
2.768230E+00	5.421370E+00	3.292130E+00
2.924160E+00	5.499950E+00	3.360720E+00
3.052800E+00	5.558360E+00	3.456540E+00
3.132800E+00	5.589930E+00	3.495100E+00
1.791860E+00	4.565580E+00	2.776620E+00
1.868150E+00	4.668900E+00	2.802250E+00
1.903020E+00	4.745210E+00	2.841010E+00
1.988330E+00	4.813250E+00	2.860480E+00
2.029880E+00	4.888990E+00	2.913090E+00
2.131510E+00	5.006690E+00	2.990020E+00
2.318020E+00	5.106570E+00	3.031560E+00
2.359450E+00	5.208650E+00	3.132180E+00
2.442870E+00	5.304740E+00	3.224640E+00
2.579030E+00	5.339770E+00	3.222770E+00
2.669530E+00	5.387150E+00	3.266460E+00
1.912100E+00	4.826170E+00	2.908330E+00
2.001050E+00	4.926620E+00	2.964950E+00
2.025540E+00	4.985750E+00	3.014920E+00
2.073920E+00	5.034180E+00	3.045630E+00
2.118730E+00	5.107830E+00	3.113340E+00
2.243530E+00	5.155180E+00	3.120170E+00
2.325110E+00	5.248660E+00	3.191380E+00
2.011800E+00	5.030770E+00	3.078250E+00
5.399360E+00	2.338550E+00	3.446320E+00
5.456060E+00	2.401840E+00	3.445850E+00
5.501450E+00	2.466940E+00	3.510400E+00
5.552990E+00	2.558140E+00	3.543720E+00
5.594500E+00	2.638870E+00	3.564830E+00
5.675160E+00	2.818910E+00	3.630000E+00
5.657430E+00	2.775250E+00	3.610620E+00
5.677500E+00	2.854100E+00	3.568990E+00
5.697940E+00	2.922830E+00	3.595960E+00
5.693180E+00	2.872140E+00	3.645830E+00
5.712470E+00	2.968040E+00	3.645410E+00
5.226560E+00	2.175540E+00	3.375860E+00
5.322950E+00	2.267920E+00	3.468470E+00
5.636940E+00	2.738630E+00	3.521840E+00
5.721740E+00	3.115070E+00	3.645830E+00
5.719300E+00	3.256330E+00	3.648810E+00
5.715190E+00	3.345060E+00	3.701040E+00
5.711860E+00	3.445210E+00	3.759770E+00
4.816580E+00	1.615850E+00	3.247880E+00
4.765070E+00	1.559870E+00	3.200870E+00
4.806240E+00	1.618460E+00	3.163920E+00
4.849110E+00	1.697840E+00	3.107340E+00
4.860020E+00	1.681740E+00	3.272270E+00
4.948920E+00	1.847430E+00	3.170050E+00
4.935120E+00	1.806600E+00	3.313430E+00
5.027130E+00	1.953800E+00	3.199360E+00
5.022490E+00	1.939160E+00	3.344420E+00
5.113900E+00	2.051470E+00	3.325060E+00
5.682150E+00	3.555020E+00	3.717190E+00
5.660740E+00	3.645730E+00	3.768960E+00
5.645800E+00	3.737090E+00	3.816020E+00
4.679850E+00	1.487590E+00	3.146200E+00
4.594060E+00	1.432250E+00	3.079060E+00
4.641000E+00	1.460970E+00	3.028310E+00
4.719270E+00	1.534890E+00	3.013430E+00
5.605130E+00	3.829440E+00	3.777790E+00
5.587870E+00	3.917950E+00	3.829400E+00
5.552340E+00	3.995970E+00	3.829180E+00
5.590050E+00	3.973740E+00	3.883980E+00
5.561530E+00	4.045810E+00	3.897380E+00
4.540790E+00	1.408160E+00	2.906010E+00
4.484940E+00	1.371510E+00	3.060660E+00
5.499900E+00	4.125780E+00	3.872130E+00
5.478440E+00	4.183140E+00	3.942910E+00
4.366130E+00	1.322370E+00	3.015580E+00
4.262150E+00	1.290210E+00	2.929150E+00
4.375770E+00	1.330610E+00	2.887080E+00
5.400240E+00	4.243000E+00	3.917870E+00
5.370120E+00	4.294060E+00	3.988700E+00
4.180850E+00	1.261220E+00	2.743190E+00
4.092830E+00	1.214870E+00	2.889570E+00
5.303900E+00	4.351070E+00	3.969020E+00
5.282170E+00	4.394890E+00	4.017420E+00
3.936690E+00	1.181730E+00	2.675370E+00
5.229510E+00	4.463150E+00	4.028290E+00
5.186260E+00	4.527250E+00	4.016520E+00
5.215170E+00	4.518460E+00	4.067500E+00
5.199510E+00	4.562520E+00	4.070830E+00
3.743810E+00	1.110790E+00	2.650100E+00
3.628950E+00	1.067510E+00	2.702490E+00
3.585810E+00	1.100020E+00	2.563300E+00
5.135900E+00	4.679430E+00	4.038460E+00
5.179130E+00	4.636280E+00	4.084910E+00
5.152670E+00	4.708230E+00	4.099200E+00
3.490050E+00	1.032020E+00	2.749940E+00
3.324460E+00	1.024960E+00	2.700720E+00
3.448830E+00	1.059820E+00	2.613430E+00
5.057660E+00	4.840300E+00	4.086070E+00
5.121340E+00	4.783730E+00	4.120390E+00
5.094150E+00	4.861710E+00	4.174470E+00
3.264780E+00	1.080410E+00	2.551940E+00
3.134250E+00	1.048980E+00	2.644660E+00
5.024350E+00	4.869680E+00	4.079290E+00
5.043110E+00	4.879670E+00	4.131410E+00
3.073300E+00	1.115850E+00	2.503950E+00
2.958020E+00	1.100240E+00	2.613400E+00
4.921990E+00	4.927410E+00	4.099320E+00
4.997090E+00	4.898260E+00	4.115940E+00
2.894700E+00	1.176480E+00	2.473300E+00
2.789140E+00	1.161060E+00	2.590010E+00
4.865420E+00	4.946190E+00	4.059540E+00
4.870000E+00	4.963120E+00	4.116380E+00
2.727550E+00	1.254610E+00	2.455680E+00
2.626040E+00	1.238780E+00	2.570720E+00
4.745730E+00	4.979920E+00	4.004480E+00
4.774460E+00	4.982420E+00	4.047540E+00
4.825210E+00	4.981420E+00	4.108670E+00
2.565560E+00	1.348690E+00	2.444600E+00
2.470400E+00	1.335760E+00	2.561850E+00
4.669730E+00	5.045390E+00	4.032960E+00
4.729030E+00	5.007920E+00	4.051420E+00
2.412730E+00	1.460900E+00	2.443720E+00
2.325210E+00	1.444180E+00	2.555890E+00
4.619490E+00	5.068330E+00	3.985550E+00
4.625940E+00	5.091070E+00	4.042000E+00
2.263510E+00	1.576480E+00	2.466090E+00
2.244490E+00	1.517160E+00	2.553510E+00
4.461050E+00	5.197520E+00	3.880270E+00
4.518990E+00	5.169550E+00	3.960950E+00
4.585100E+00	5.126620E+00	4.024680E+00
2.189300E+00	1.579600E+00	2.548730E+00
2.124320E+00	1.716470E+00	2.485960E+00
4.417890E+00	5.279320E+00	3.887400E+00
4.458900E+00	5.270600E+00	3.956430E+00
2.003310E+00	1.886010E+00	2.501600E+00
4.390800E+00	5.324470E+00	3.894330E+00
4.413830E+00	5.327990E+00	3.937020E+00
1.890910E+00	2.078240E+00	2.512090E+00
4.254550E+00	5.397360E+00	3.818150E+00
4.296170E+00	5.410530E+00	3.896140E+00
4.372220E+00	5.366830E+00	3.926100E+00
1.775160E+00	2.221030E+00	2.582080E+00
1.830650E+00	2.281120E+00	2.490220E+00
4.072280E+00	5.464400E+00	3.734940E+00
4.139310E+00	5.475700E+00	3.816840E+00
4.219000E+00	5.447580E+00	3.856090E+00
1.747030E+00	2.466730E+00	2.515840E+00
1.691340E+00	2.356400E+00	2.623520E+00
4.033790E+00	5.491950E+00	3.757540E+00
4.062990E+00	5.497970E+00	3.797880E+00
1.670590E+00	2.508090E+00	2.590770E+00
1.647100E+00	2.442740E+00	2.640400E+00
1.654840E+00	2.728270E+00	2.536680E+00
3.883360E+00	5.554770E+00	3.723050E+00
3.995070E+00	5.525940E+00	3.785010E+00
1.618050E+00	2.562290E+00	2.631210E+00
1.587520E+00	2.718580E+00	2.611780E+00
1.592640E+00	2.822170E+00	2.577690E+00
1.583040E+00	2.978270E+00	2.546650E+00
3.734070E+00	5.580340E+00	3.681990E+00
3.795600E+00	5.609690E+00	3.805820E+00
1.539360E+00	2.849990E+00	2.621190E+00
1.487660E+00	3.067630E+00	2.622880E+00
1.539770E+00	3.225920E+00	2.546260E+00
3.648850E+00	5.608630E+00	3.692660E+00
3.685740E+00	5.619230E+00	3.753820E+00
1.469730E+00	3.252020E+00	2.610260E+00
1.429140E+00	3.187080E+00	2.643550E+00
1.496950E+00	3.467670E+00	2.587440E+00
3.350890E+00	5.619800E+00	3.607430E+00
3.477040E+00	5.636040E+00	3.674580E+00
3.592660E+00	5.637120E+00	3.730250E+00
1.412940E+00	3.343480E+00	2.671310E+00
1.419100E+00	3.535140E+00	2.646860E+00
1.413990E+00	3.633630E+00	2.677010E+00
1.472530E+00	3.670860E+00	2.644240E+00
1.521580E+00	3.901110E+00	2.652300E+00
3.228970E+00	5.644190E+00	3.631240E+00
3.343510E+00	5.667990E+00	3.745300E+00
1.417860E+00	3.784620E+00	2.705620E+00
1.460430E+00	3.957500E+00	2.714610E+00
1.461460E+00	4.041000E+00	2.741230E+00
1.516110E+00	4.066830E+00	2.708480E+00
1.588070E+00	4.228740E+00	2.728000E+00
1.683200E+00	4.413040E+00	2.751280E+00
2.802650E+00	5.487230E+00	3.392810E+00
2.919750E+00	5.569750E+00	3.504010E+00
3.105260E+00	5.607900E+00	3.560350E+00
3.140710E+00	5.649240E+00	3.655470E+00
3.209370E+00	5.675830E+00	3.714900E+00
1.481170E+00	4.152040E+00	2.775210E+00
1.558160E+00	4.332670E+00	2.791740E+00
1.618340E+00	4.445870E+00	2.812550E+00
1.623330E+00	4.500550E+00	2.840110E+00
1.688910E+00	4.532150E+00	2.818320E+00
1.774810E+00	4.679310E+00	2.860110E+00
2.543220E+00	5.368540E+00	3.289780E+00
2.652920E+00	5.429690E+00	3.341650E+00
2.753330E+00	5.513470E+00	3.464360E+00
2.811360E+00	5.568850E+00	3.552620E+00
2.890670E+00	5.623810E+00	3.648710E+00
3.029100E+00	5.634570E+00	3.654180E+00
3.128350E+00	5.671560E+00	3.725590E+00
1.644060E+00	4.574460E+00	2.866420E+00
1.676890E+00	4.665410E+00	2.904460E+00
1.729230E+00	4.721420E+00	2.915690E+00
1.793420E+00	4.793340E+00	2.940480E+00
1.902910E+00	4.923850E+00	3.014920E+00
2.193180E+00	5.180450E+00	3.168270E+00
2.249760E+00	5.235560E+00	3.211540E+00
2.335200E+00	5.323260E+00	3.287510E+00
2.498370E+00	5.402640E+00	3.359830E+00
2.622520E+00	5.488370E+00	3.452490E+00
2.713390E+00	5.547460E+00	3.546710E+00
2.782550E+00	5.592340E+00	3.626730E+00
1.682540E+00	4.742770E+00	2.962520E+00
1.773970E+00	4.848880E+00	3.008550E+00
1.811570E+00	4.917480E+00	3.060060E+00
1.867500E+00	4.963550E+00	3.076940E+00
1.923480E+00	5.014940E+00	3.106150E+00
2.011580E+00	5.112610E+00	3.180260E+00
2.156890E+00	5.215900E+00	3.228230E+00
2.242080E+00	5.278160E+00	3.270760E+00
1.829870E+00	4.984240E+00	3.128410E+00
1.911960E+00	5.058510E+00	3.163750E+00
5.447290E+00	2.393340E+00	3.532940E+00
5.522400E+00	2.507070E+00	3.615060E+00
5.470780E+00	2.435300E+00	3.628640E+00
5.569780E+00	2.580630E+00	3.672890E+00
5.626040E+00	2.693090E+00	3.633410E+00
5.624390E+00	2.655380E+00	3.722470E+00
5.672990E+00	2.764210E+00	3.701550E+00
5.718730E+00	2.889240E+00	3.741980E+00
5.732170E+00	3.007060E+00	3.722970E+00
5.738450E+00	2.969700E+00	3.801210E+00
5.742290E+00	3.086440E+00	3.798640E+00
5.183940E+00	2.143770E+00	3.602670E+00
5.149300E+00	2.100880E+00	3.570720E+00
5.172160E+00	2.124630E+00	3.497520E+00
5.255330E+00	2.213120E+00	3.576380E+00
5.375110E+00	2.334220E+00	3.625580E+00
5.739390E+00	3.223260E+00	3.740950E+00
5.732610E+00	3.330470E+00	3.804590E+00
5.727360E+00	3.422290E+00	3.847460E+00
4.733960E+00	1.531820E+00	3.430660E+00
4.686050E+00	1.488870E+00	3.384970E+00
4.721150E+00	1.513230E+00	3.300160E+00
4.807020E+00	1.612870E+00	3.379500E+00
4.902050E+00	1.747770E+00	3.444470E+00
4.999540E+00	1.894250E+00	3.519300E+00
5.096250E+00	2.033230E+00	3.509440E+00
5.712250E+00	3.544990E+00	3.844230E+00
5.680230E+00	3.658940E+00	3.852200E+00
5.679830E+00	3.721690E+00	3.891230E+00
4.603870E+00	1.439060E+00	3.290920E+00
5.658780E+00	3.823760E+00	3.896290E+00
5.627470E+00	3.920440E+00	3.909290E+00
5.621970E+00	3.977360E+00	3.952240E+00
5.607750E+00	4.043570E+00	4.001950E+00
4.466490E+00	1.367790E+00	3.235280E+00
4.388860E+00	1.335700E+00	3.215630E+00
4.399820E+00	1.339010E+00	3.123090E+00
5.549740E+00	4.117410E+00	3.967580E+00
5.517510E+00	4.174740E+00	4.037690E+00
4.272160E+00	1.301250E+00	3.140460E+00
5.443720E+00	4.235130E+00	4.010890E+00
5.411400E+00	4.279200E+00	4.064470E+00
4.090580E+00	1.215010E+00	3.072680E+00
3.966970E+00	1.166660E+00	3.031040E+00
4.009180E+00	1.180190E+00	2.951050E+00
5.353250E+00	4.349090E+00	4.083180E+00
5.294600E+00	4.409700E+00	4.076400E+00
5.327690E+00	4.402010E+00	4.122050E+00
5.297530E+00	4.444370E+00	4.128630E+00
3.857520E+00	1.138170E+00	2.850390E+00
3.820820E+00	1.106800E+00	3.050930E+00
5.263170E+00	4.524650E+00	4.146590E+00
5.229530E+00	4.588820E+00	4.134220E+00
5.263440E+00	4.585450E+00	4.181240E+00
5.247920E+00	4.628390E+00	4.184930E+00
3.677130E+00	1.038310E+00	3.017250E+00
3.584620E+00	1.024610E+00	2.975650E+00
3.639970E+00	1.046450E+00	2.878750E+00
5.174350E+00	4.742350E+00	4.155700E+00
5.219020E+00	4.701960E+00	4.199270E+00
5.185890E+00	4.776700E+00	4.210000E+00
3.422930E+00	9.919450E-01	2.908190E+00
5.126640E+00	4.869590E+00	4.218230E+00
5.146930E+00	4.840010E+00	4.221140E+00
5.134300E+00	4.873040E+00	4.246980E+00
3.196100E+00	1.004680E+00	2.798630E+00
5.032700E+00	4.918590E+00	4.221740E+00
5.104750E+00	4.889250E+00	4.242530E+00
3.014080E+00	1.034070E+00	2.750980E+00
4.972580E+00	4.935130E+00	4.175400E+00
4.977270E+00	4.951600E+00	4.231520E+00
2.842410E+00	1.079250E+00	2.723190E+00
4.873470E+00	4.990750E+00	4.199590E+00
4.937330E+00	4.964710E+00	4.216140E+00
2.679490E+00	1.145370E+00	2.703100E+00
4.763340E+00	5.032980E+00	4.160100E+00
4.817090E+00	5.018030E+00	4.191510E+00
2.522120E+00	1.225820E+00	2.688650E+00
4.713090E+00	5.044930E+00	4.114430E+00
4.721100E+00	5.065350E+00	4.170240E+00
2.366140E+00	1.326630E+00	2.678680E+00
4.627880E+00	5.129340E+00	4.129580E+00
4.686970E+00	5.083550E+00	4.152040E+00
2.206070E+00	1.475630E+00	2.653360E+00
4.542260E+00	5.191460E+00	4.053580E+00
4.572780E+00	5.179050E+00	4.108450E+00
2.060010E+00	1.591080E+00	2.689200E+00
2.117880E+00	1.616910E+00	2.593040E+00
4.496620E+00	5.261510E+00	4.042080E+00
2.026450E+00	1.729660E+00	2.594260E+00
1.961900E+00	1.711860E+00	2.691240E+00
4.420620E+00	5.377060E+00	4.031770E+00
1.918250E+00	1.862600E+00	2.617210E+00
1.851310E+00	1.782920E+00	2.763670E+00
4.350650E+00	5.418990E+00	3.974610E+00
4.356990E+00	5.442190E+00	4.024180E+00
1.805520E+00	2.005880E+00	2.651420E+00
1.734860E+00	1.968490E+00	2.772220E+00
4.182560E+00	5.495930E+00	3.896100E+00
4.226280E+00	5.513800E+00	3.976190E+00
4.308910E+00	5.468860E+00	4.003390E+00
1.707530E+00	2.167940E+00	2.689350E+00
1.645770E+00	2.131560E+00	2.792200E+00
4.048620E+00	5.541890E+00	3.878950E+00
4.139060E+00	5.538840E+00	3.937170E+00
1.620410E+00	2.358730E+00	2.710490E+00
1.596800E+00	2.244440E+00	2.803320E+00
3.924780E+00	5.584600E+00	3.847380E+00
3.978850E+00	5.606400E+00	3.962190E+00
1.549760E+00	2.368760E+00	2.806820E+00
1.479250E+00	2.537760E+00	2.824030E+00
1.535690E+00	2.622720E+00	2.703130E+00
3.855100E+00	5.615290E+00	3.868140E+00
3.889590E+00	5.623480E+00	3.920410E+00
1.452970E+00	2.719890E+00	2.766110E+00
1.401270E+00	2.687230E+00	2.844950E+00
1.460600E+00	2.874010E+00	2.694320E+00
3.659500E+00	5.661630E+00	3.868810E+00
3.806680E+00	5.640950E+00	3.908250E+00
1.384980E+00	2.870120E+00	2.775810E+00
1.325880E+00	2.836210E+00	2.861260E+00
1.379650E+00	3.102770E+00	2.709630E+00
3.496500E+00	5.675120E+00	3.799220E+00
3.527510E+00	5.704780E+00	3.894460E+00
1.311930E+00	2.992770E+00	2.809210E+00
1.275200E+00	2.934330E+00	2.865610E+00
1.274780E+00	3.160450E+00	2.784850E+00
1.317940E+00	3.318390E+00	2.745300E+00
1.343090E+00	3.559380E+00	2.709450E+00
3.412950E+00	5.689380E+00	3.820650E+00
3.448980E+00	5.705090E+00	3.872340E+00
1.243440E+00	3.048650E+00	2.862430E+00
1.206220E+00	3.199810E+00	2.838950E+00
1.245270E+00	3.299580E+00	2.805780E+00
1.253150E+00	3.462520E+00	2.785430E+00
1.273490E+00	3.617310E+00	2.786520E+00
1.328830E+00	3.764460E+00	2.774260E+00
1.395030E+00	3.974850E+00	2.774310E+00
3.205330E+00	5.715090E+00	3.835070E+00
3.360760E+00	5.709760E+00	3.865230E+00
1.176880E+00	3.375440E+00	2.871830E+00
1.196160E+00	3.581090E+00	2.839220E+00
1.247710E+00	3.737310E+00	2.837040E+00
1.296120E+00	3.902530E+00	2.834170E+00
1.338410E+00	4.029560E+00	2.840090E+00
1.339060E+00	4.098690E+00	2.866820E+00
1.394770E+00	4.123730E+00	2.833220E+00
1.459570E+00	4.275260E+00	2.844110E+00
1.545700E+00	4.449350E+00	2.862620E+00
2.974340E+00	5.656660E+00	3.709190E+00
3.055560E+00	5.680670E+00	3.775060E+00
3.096470E+00	5.717200E+00	3.856110E+00
1.354810E+00	4.200230E+00	2.896380E+00
1.425330E+00	4.368990E+00	2.907120E+00
1.487620E+00	4.486780E+00	2.926700E+00
1.489730E+00	4.541970E+00	2.955510E+00
1.570530E+00	4.600090E+00	2.928640E+00
2.373770E+00	5.426280E+00	3.425360E+00
2.515720E+00	5.474650E+00	3.474280E+00
2.605150E+00	5.537040E+00	3.556250E+00
2.698140E+00	5.588700E+00	3.646980E+00
2.794510E+00	5.647030E+00	3.762320E+00
2.937110E+00	5.682270E+00	3.786260E+00
3.027980E+00	5.714790E+00	3.859270E+00
1.495240E+00	4.604400E+00	2.988570E+00
1.509750E+00	4.669330E+00	3.027020E+00
1.576720E+00	4.703440E+00	3.003440E+00
1.685380E+00	4.850450E+00	3.074430E+00
2.053510E+00	5.238070E+00	3.313460E+00
2.226030E+00	5.326140E+00	3.347500E+00
2.262460E+00	5.407570E+00	3.446550E+00
2.318820E+00	5.466820E+00	3.518320E+00
2.466340E+00	5.519110E+00	3.568500E+00
2.592300E+00	5.586610E+00	3.664560E+00
2.678250E+00	5.629610E+00	3.741500E+00
1.541270E+00	4.742530E+00	3.068610E+00
1.586360E+00	4.836980E+00	3.125830E+00
1.647880E+00	4.894800E+00	3.146650E+00
1.728010E+00	4.967190E+00	3.179780E+00
1.882310E+00	5.102300E+00	3.242670E+00
1.942100E+00	5.210240E+00	3.345770E+00
1.999950E+00	5.287750E+00	3.405340E+00
2.146540E+00	5.368350E+00	3.435280E+00
2.235010E+00	5.428590E+00	3.493810E+00
1.601850E+00	4.916870E+00	3.207640E+00
1.734500E+00	5.054690E+00	3.287340E+00
1.853040E+00	5.174990E+00	3.352900E+00
1.920300E+00	5.240060E+00	3.392040E+00
5.512660E+00	2.489640E+00	3.698710E+00
5.591680E+00	2.586170E+00	3.785540E+00
5.535450E+00	2.509660E+00	3.790840E+00
5.639330E+00	2.656240E+00	3.818420E+00
5.692200E+00	2.762090E+00	3.838200E+00
5.726950E+00	2.870810E+00	3.867450E+00
5.744870E+00	2.975540E+00	3.894500E+00
5.757270E+00	3.084800E+00	3.931940E+00
4.848510E+00	1.666830E+00	3.693760E+00
4.822300E+00	1.630690E+00	3.645900E+00
4.860660E+00	1.677920E+00	3.576400E+00
4.940620E+00	1.794820E+00	3.596230E+00
4.899980E+00	1.737730E+00	3.704210E+00
4.986080E+00	1.867940E+00	3.626630E+00
4.962530E+00	1.837180E+00	3.714440E+00
5.016840E+00	1.924600E+00	3.684930E+00
5.133750E+00	2.088820E+00	3.661860E+00
5.201010E+00	2.169950E+00	3.690130E+00
5.273160E+00	2.242900E+00	3.744190E+00
5.357040E+00	2.325850E+00	3.799360E+00
5.453200E+00	2.416460E+00	3.769380E+00
5.749560E+00	3.211550E+00	3.866300E+00
5.750420E+00	3.334790E+00	3.916770E+00
5.742720E+00	3.446700E+00	3.910660E+00
5.763410E+00	3.406200E+00	3.971080E+00
5.762900E+00	3.512110E+00	3.973660E+00
4.668790E+00	1.486250E+00	3.521840E+00
4.772460E+00	1.577760E+00	3.579000E+00
5.067400E+00	1.996080E+00	3.629060E+00
5.719820E+00	3.642710E+00	3.936650E+00
5.704740E+00	3.738310E+00	3.949730E+00
5.733430E+00	3.696630E+00	4.006220E+00
5.721620E+00	3.791040E+00	4.017080E+00
4.556670E+00	1.428090E+00	3.506870E+00
4.483180E+00	1.390930E+00	3.487530E+00
4.502820E+00	1.392370E+00	3.380250E+00
5.673870E+00	3.896280E+00	3.981790E+00
5.657580E+00	3.963760E+00	4.041850E+00
5.636950E+00	4.029470E+00	4.097940E+00
4.390520E+00	1.347470E+00	3.401600E+00
5.583760E+00	4.105690E+00	4.064240E+00
5.552380E+00	4.161880E+00	4.131830E+00
4.237820E+00	1.294780E+00	3.365640E+00
4.145030E+00	1.251420E+00	3.346380E+00
4.156260E+00	1.251030E+00	3.229990E+00
5.475750E+00	4.232670E+00	4.110300E+00
5.422940E+00	4.291490E+00	4.123020E+00
5.465610E+00	4.272620E+00	4.174230E+00
5.421920E+00	4.327770E+00	4.176700E+00
4.016570E+00	1.184270E+00	3.259220E+00
[truncated: 21,888 more rows]
