# Supplementary material for: A New MRI-Based Model of Heart Function with Coupled Hemodynamics and Application to Normal and Diseased Canine Left Ventricles
Source: Front Bioeng Biotechnol. 2015 Sep 23;3:140. doi: 10.3389/fbioe.2015.00140 (PMC4585083; doi:10.3389/fbioe.2015.00140)
Supplement: Supplementary file 8 [file Data_Sheet_8.ZIP › Case4_HF_LBBB_Diastole/nodes/case4_diastole_time_0.1000.csv]

4.551880E+00	3.804580E+00	1.832430E+00
4.472660E+00	3.785220E+00	1.724750E+00
4.511010E+00	3.852860E+00	1.825030E+00
4.501130E+00	3.916950E+00	1.885690E+00
4.578570E+00	3.873890E+00	1.948150E+00
4.529560E+00	3.966550E+00	1.999750E+00
4.432510E+00	3.903510E+00	1.797220E+00
4.334800E+00	3.881310E+00	1.689530E+00
4.430990E+00	4.004710E+00	1.929270E+00
4.406620E+00	4.106600E+00	2.018090E+00
4.492460E+00	4.056130E+00	2.072300E+00
4.451050E+00	4.121760E+00	2.091890E+00
4.332660E+00	3.979050E+00	1.794730E+00
4.272120E+00	3.952180E+00	1.692490E+00
4.302420E+00	4.104110E+00	1.910180E+00
4.354650E+00	4.146050E+00	2.007230E+00
4.387220E+00	4.168500E+00	2.082650E+00
4.234280E+00	4.028150E+00	1.749700E+00
4.205160E+00	4.110630E+00	1.817610E+00
4.224550E+00	4.148110E+00	1.868670E+00
4.231340E+00	4.184570E+00	1.918180E+00
4.311300E+00	4.176790E+00	1.998540E+00
4.171240E+00	4.155560E+00	1.840470E+00
4.846060E+00	3.427620E+00	1.841910E+00
4.775760E+00	3.391510E+00	1.719220E+00
4.793910E+00	3.490910E+00	1.834310E+00
4.781550E+00	3.605310E+00	1.920620E+00
4.867810E+00	3.498710E+00	1.931180E+00
4.779550E+00	3.737280E+00	2.073370E+00
4.885090E+00	3.622570E+00	2.077360E+00
4.779870E+00	3.853100E+00	2.199450E+00
4.889440E+00	3.775150E+00	2.264900E+00
4.831080E+00	3.887270E+00	2.323380E+00
4.687670E+00	3.548350E+00	1.745760E+00
4.628890E+00	3.444250E+00	1.577290E+00
4.632820E+00	3.727540E+00	1.869270E+00
4.686980E+00	3.851970E+00	2.080460E+00
4.715140E+00	3.910680E+00	2.187800E+00
4.752960E+00	3.946240E+00	2.300560E+00
4.531430E+00	3.445870E+00	1.471030E+00
4.426550E+00	3.413720E+00	1.351230E+00
4.453950E+00	3.513090E+00	1.457260E+00
4.512830E+00	3.600000E+00	1.582240E+00
4.619990E+00	3.986540E+00	2.178200E+00
4.611740E+00	4.090510E+00	2.316130E+00
4.708190E+00	4.036080E+00	2.383680E+00
4.656630E+00	4.115680E+00	2.423910E+00
4.367310E+00	3.569750E+00	1.426240E+00
4.304800E+00	3.487470E+00	1.307210E+00
4.316810E+00	3.741120E+00	1.534790E+00
4.499960E+00	4.137150E+00	2.198710E+00
4.574220E+00	4.165850E+00	2.375640E+00
4.226400E+00	3.603120E+00	1.333980E+00
4.119510E+00	3.792090E+00	1.447720E+00
4.203570E+00	3.919670E+00	1.605090E+00
4.394760E+00	4.229290E+00	2.188110E+00
4.473460E+00	4.247670E+00	2.333670E+00
4.082830E+00	3.929480E+00	1.558620E+00
4.027170E+00	3.880330E+00	1.485660E+00
4.103400E+00	4.073500E+00	1.723450E+00
4.276190E+00	4.242940E+00	2.055980E+00
4.326550E+00	4.345820E+00	2.250300E+00
4.380940E+00	4.382790E+00	2.365690E+00
4.446470E+00	4.342080E+00	2.410580E+00
4.409710E+00	4.415330E+00	2.449820E+00
3.984140E+00	3.975090E+00	1.545570E+00
3.936710E+00	4.116270E+00	1.670680E+00
4.021940E+00	4.163100E+00	1.764770E+00
4.110310E+00	4.217930E+00	1.878900E+00
4.160440E+00	4.340100E+00	2.056400E+00
4.188060E+00	4.432670E+00	2.168090E+00
4.263040E+00	4.445380E+00	2.269250E+00
4.334570E+00	4.426650E+00	2.355210E+00
3.961350E+00	4.221690E+00	1.782420E+00
3.878880E+00	4.190230E+00	1.723420E+00
3.994540E+00	4.330680E+00	1.913110E+00
4.053520E+00	4.442540E+00	2.068710E+00
4.128070E+00	4.479810E+00	2.161300E+00
4.183960E+00	4.511090E+00	2.254130E+00
3.867990E+00	4.264460E+00	1.790150E+00
3.883330E+00	4.357160E+00	1.885720E+00
3.948130E+00	4.416220E+00	1.963390E+00
3.952910E+00	4.470980E+00	2.014670E+00
3.980870E+00	4.517520E+00	2.082290E+00
4.077420E+00	4.523820E+00	2.169460E+00
3.872970E+00	4.439850E+00	1.964620E+00
3.919820E+00	4.498870E+00	2.028240E+00
5.127520E+00	3.536970E+00	2.385330E+00
5.091120E+00	3.484610E+00	2.283730E+00
5.078580E+00	3.565010E+00	2.323390E+00
5.079900E+00	3.629100E+00	2.393340E+00
5.018180E+00	3.274390E+00	1.963620E+00
4.979040E+00	3.181660E+00	1.848260E+00
4.926670E+00	3.355530E+00	1.888360E+00
4.946720E+00	3.497460E+00	2.049370E+00
5.032710E+00	3.395030E+00	2.109980E+00
5.004090E+00	3.612830E+00	2.251430E+00
4.969370E+00	3.732400E+00	2.333320E+00
5.018980E+00	3.726910E+00	2.408910E+00
4.960120E+00	3.801080E+00	2.401460E+00
4.926570E+00	3.110200E+00	1.728190E+00
4.832730E+00	3.070540E+00	1.580020E+00
4.853720E+00	3.227030E+00	1.703620E+00
4.820840E+00	3.952380E+00	2.410620E+00
4.899150E+00	3.895360E+00	2.436000E+00
4.857590E+00	3.966530E+00	2.484850E+00
4.697890E+00	3.048580E+00	1.395050E+00
4.576890E+00	2.991770E+00	1.250780E+00
4.597820E+00	3.124210E+00	1.335540E+00
4.647130E+00	3.260600E+00	1.457680E+00
4.772220E+00	3.989110E+00	2.399960E+00
4.803690E+00	4.014560E+00	2.487490E+00
4.470910E+00	3.215640E+00	1.272520E+00
4.376440E+00	3.109880E+00	1.131920E+00
4.644580E+00	4.174200E+00	2.499560E+00
4.744250E+00	4.104920E+00	2.544770E+00
4.697080E+00	4.183840E+00	2.604370E+00
4.248770E+00	3.120150E+00	1.057780E+00
4.122350E+00	3.083710E+00	1.003620E+00
4.154690E+00	3.210040E+00	1.070730E+00
4.224800E+00	3.355910E+00	1.154800E+00
4.562550E+00	4.236940E+00	2.460570E+00
4.627920E+00	4.237900E+00	2.575970E+00
4.046950E+00	3.272080E+00	1.071860E+00
3.977440E+00	3.183510E+00	1.015970E+00
3.972390E+00	3.457080E+00	1.136270E+00
4.054510E+00	3.622140E+00	1.278960E+00
4.507800E+00	4.286320E+00	2.432480E+00
4.543070E+00	4.309390E+00	2.528650E+00
3.885090E+00	3.310390E+00	1.040510E+00
3.779500E+00	3.519450E+00	1.149410E+00
3.897620E+00	3.638630E+00	1.219230E+00
3.933030E+00	3.818030E+00	1.382720E+00
4.445650E+00	4.424650E+00	2.519620E+00
4.479490E+00	4.391800E+00	2.533360E+00
4.462500E+00	4.429830E+00	2.561090E+00
3.784070E+00	3.708570E+00	1.260640E+00
3.689900E+00	3.640990E+00	1.207530E+00
3.767260E+00	3.862290E+00	1.391110E+00
3.849240E+00	3.989900E+00	1.511180E+00
4.272030E+00	4.492990E+00	2.347140E+00
4.347730E+00	4.477630E+00	2.447090E+00
4.423330E+00	4.452470E+00	2.533650E+00
3.657510E+00	3.755550E+00	1.282880E+00
3.657630E+00	3.898800E+00	1.396070E+00
3.731630E+00	3.986210E+00	1.485760E+00
3.776560E+00	4.143430E+00	1.660890E+00
4.228770E+00	4.533930E+00	2.341680E+00
4.264030E+00	4.554730E+00	2.427820E+00
3.635240E+00	4.022920E+00	1.502870E+00
3.650000E+00	4.150220E+00	1.640350E+00
3.700150E+00	4.222590E+00	1.713320E+00
3.765970E+00	4.317170E+00	1.819450E+00
4.001120E+00	4.585740E+00	2.178710E+00
4.104800E+00	4.583710E+00	2.287040E+00
4.188490E+00	4.567190E+00	2.347840E+00
3.631190E+00	4.264010E+00	1.748480E+00
3.692720E+00	4.379800E+00	1.865860E+00
3.704770E+00	4.445460E+00	1.933240E+00
3.774810E+00	4.445860E+00	1.950190E+00
3.881440E+00	4.538490E+00	2.068900E+00
3.931470E+00	4.624400E+00	2.190230E+00
4.013690E+00	4.666580E+00	2.321270E+00
3.743260E+00	4.527700E+00	2.023610E+00
3.839230E+00	4.620400E+00	2.151560E+00
3.908740E+00	4.672970E+00	2.255950E+00
5.204590E+00	3.409650E+00	2.440000E+00
5.198740E+00	3.338210E+00	2.379590E+00
5.159770E+00	3.434600E+00	2.370420E+00
5.189450E+00	3.493520E+00	2.471620E+00
5.171130E+00	2.970440E+00	2.055440E+00
5.134080E+00	2.894230E+00	1.934830E+00
5.131810E+00	3.013000E+00	1.988400E+00
5.090970E+00	3.184520E+00	2.047390E+00
5.173720E+00	3.068480E+00	2.144600E+00
5.134130E+00	3.348100E+00	2.249030E+00
5.182390E+00	3.219750E+00	2.263210E+00
5.087100E+00	3.720560E+00	2.511360E+00
5.149340E+00	3.615970E+00	2.499550E+00
5.093310E+00	3.777230E+00	2.592890E+00
5.162240E+00	3.717310E+00	2.650020E+00
5.110560E+00	3.824470E+00	2.680760E+00
5.059210E+00	2.824350E+00	1.785270E+00
4.984740E+00	2.731810E+00	1.655150E+00
4.977290E+00	2.840290E+00	1.674950E+00
5.015670E+00	2.988220E+00	1.783560E+00
5.016660E+00	3.847240E+00	2.556410E+00
4.992910E+00	3.950630E+00	2.672990E+00
5.073450E+00	3.909070E+00	2.737450E+00
5.022790E+00	3.980790E+00	2.766530E+00
4.861860E+00	2.661460E+00	1.468900E+00
4.739910E+00	2.571870E+00	1.325210E+00
4.768530E+00	2.694300E+00	1.361960E+00
4.823730E+00	2.844680E+00	1.471270E+00
4.899300E+00	3.982960E+00	2.583900E+00
4.952030E+00	4.023970E+00	2.719110E+00
4.647260E+00	2.755270E+00	1.249410E+00
4.550980E+00	2.644560E+00	1.139180E+00
4.823990E+00	4.048140E+00	2.578810E+00
4.856350E+00	4.085950E+00	2.679730E+00
4.414930E+00	2.635410E+00	1.023240E+00
4.280820E+00	2.582850E+00	9.493050E-01
4.313190E+00	2.715570E+00	9.689920E-01
4.380800E+00	2.861780E+00	1.045140E+00
4.695130E+00	4.237440E+00	2.675290E+00
4.773530E+00	4.180610E+00	2.704780E+00
4.743240E+00	4.241470E+00	2.744600E+00
4.169050E+00	2.837760E+00	9.461650E-01
4.007510E+00	2.743770E+00	9.001360E-01
4.622880E+00	4.300120E+00	2.650940E+00
4.698600E+00	4.293670E+00	2.745480E+00
3.898500E+00	3.068540E+00	9.510270E-01
3.754460E+00	2.904900E+00	9.387340E-01
4.551310E+00	4.362150E+00	2.621820E+00
4.616120E+00	4.366800E+00	2.725130E+00
3.672690E+00	3.128240E+00	9.997920E-01
3.539840E+00	3.064440E+00	9.951850E-01
3.708480E+00	3.314990E+00	1.056090E+00
4.495770E+00	4.444410E+00	2.650100E+00
3.534930E+00	3.285370E+00	1.060160E+00
3.396990E+00	3.224180E+00	1.090590E+00
3.573080E+00	3.558380E+00	1.168240E+00
4.370110E+00	4.521260E+00	2.568360E+00
4.432870E+00	4.531280E+00	2.680860E+00
3.408740E+00	3.412810E+00	1.138340E+00
3.323200E+00	3.337340E+00	1.135560E+00
3.395750E+00	3.620050E+00	1.232400E+00
3.518010E+00	3.832290E+00	1.358590E+00
4.268240E+00	4.612250E+00	2.546910E+00
4.350910E+00	4.596630E+00	2.659740E+00
3.294540E+00	3.465310E+00	1.203080E+00
3.288080E+00	3.636110E+00	1.274830E+00
3.364490E+00	3.756690E+00	1.327950E+00
3.382580E+00	3.907680E+00	1.431860E+00
3.512420E+00	4.075290E+00	1.573070E+00
4.155150E+00	4.642390E+00	2.443630E+00
4.211210E+00	4.661200E+00	2.550790E+00
4.257250E+00	4.681800E+00	2.654030E+00
3.270300E+00	3.770600E+00	1.374870E+00
3.290930E+00	3.925090E+00	1.475590E+00
3.374800E+00	4.022220E+00	1.531800E+00
3.418910E+00	4.130330E+00	1.636930E+00
3.511420E+00	4.244320E+00	1.747470E+00
3.613340E+00	4.406750E+00	1.899790E+00
4.067970E+00	4.695810E+00	2.428270E+00
4.087220E+00	4.730300E+00	2.519970E+00
4.167740E+00	4.703370E+00	2.576070E+00
3.294530E+00	4.059270E+00	1.596870E+00
3.401590E+00	4.232750E+00	1.743700E+00
3.488950E+00	4.338100E+00	1.835420E+00
3.526110E+00	4.422480E+00	1.921610E+00
3.582050E+00	4.472860E+00	1.969230E+00
3.644190E+00	4.540400E+00	2.028430E+00
3.739450E+00	4.632080E+00	2.131310E+00
3.828710E+00	4.691460E+00	2.246860E+00
3.913300E+00	4.738880E+00	2.363750E+00
4.009630E+00	4.738180E+00	2.430440E+00
3.537310E+00	4.516780E+00	2.014600E+00
3.634610E+00	4.636100E+00	2.125660E+00
3.736530E+00	4.711240E+00	2.228710E+00
3.811530E+00	4.746910E+00	2.318790E+00
5.257880E+00	2.865030E+00	2.257460E+00
5.232120E+00	2.761700E+00	2.135240E+00
5.211180E+00	2.919670E+00	2.142970E+00
5.227670E+00	3.100630E+00	2.306000E+00
5.268590E+00	2.977750E+00	2.350110E+00
5.230680E+00	3.241140E+00	2.394800E+00
5.271750E+00	3.156340E+00	2.459320E+00
5.254300E+00	3.370430E+00	2.533150E+00
5.224350E+00	3.572490E+00	2.618800E+00
5.291150E+00	3.491370E+00	2.684670E+00
5.229830E+00	3.660240E+00	2.705720E+00
5.293980E+00	3.609300E+00	2.775200E+00
5.235110E+00	3.718120E+00	2.781830E+00
5.200270E+00	2.660760E+00	2.000330E+00
5.136060E+00	2.574730E+00	1.881600E+00
5.140590E+00	2.722720E+00	1.889680E+00
5.130260E+00	3.866340E+00	2.765650E+00
5.189500E+00	3.814480E+00	2.812430E+00
5.143320E+00	3.900420E+00	2.850160E+00
5.058700E+00	2.489520E+00	1.763100E+00
4.961050E+00	2.405960E+00	1.634420E+00
4.973290E+00	2.555180E+00	1.627390E+00
5.003650E+00	4.037250E+00	2.826820E+00
5.090510E+00	3.977620E+00	2.883170E+00
5.047210E+00	4.050180E+00	2.919090E+00
4.850580E+00	2.324630E+00	1.496390E+00
4.712220E+00	2.273340E+00	1.360240E+00
4.802180E+00	2.405770E+00	1.410190E+00
4.934840E+00	4.085960E+00	2.785680E+00
4.977940E+00	4.111280E+00	2.890580E+00
4.549140E+00	2.451540E+00	1.142730E+00
4.503140E+00	2.278490E+00	1.142830E+00
4.877790E+00	4.161660E+00	2.815820E+00
4.871640E+00	4.214720E+00	2.872540E+00
4.928160E+00	4.194700E+00	2.918190E+00
4.881710E+00	4.250760E+00	2.917700E+00
4.380840E+00	2.228770E+00	1.071820E+00
4.231930E+00	2.295930E+00	9.802030E-01
4.346210E+00	2.368250E+00	1.004820E+00
4.798380E+00	4.261250E+00	2.836740E+00
4.783160E+00	4.356840E+00	2.908020E+00
4.857300E+00	4.317380E+00	2.946840E+00
4.833350E+00	4.371640E+00	2.964480E+00
4.122160E+00	2.480250E+00	9.128080E-01
3.997440E+00	2.318570E+00	9.188800E-01
4.704080E+00	4.355540E+00	2.826930E+00
4.712560E+00	4.420490E+00	2.904070E+00
4.791580E+00	4.417710E+00	2.971340E+00
3.859820E+00	2.621010E+00	8.814320E-01
3.690600E+00	2.545000E+00	9.225970E-01
4.612100E+00	4.445250E+00	2.827720E+00
4.666430E+00	4.464990E+00	2.907880E+00
4.711010E+00	4.492780E+00	2.983040E+00
3.591700E+00	2.817410E+00	9.465290E-01
3.443440E+00	2.747360E+00	9.851970E-01
4.505430E+00	4.514410E+00	2.772580E+00
4.558940E+00	4.518590E+00	2.863510E+00
4.623520E+00	4.507190E+00	2.921630E+00
3.396180E+00	3.010840E+00	1.040100E+00
3.258880E+00	2.951850E+00	1.094440E+00
4.425340E+00	4.582510E+00	2.758880E+00
4.490320E+00	4.573000E+00	2.851390E+00
3.247130E+00	3.244400E+00	1.154730E+00
3.133200E+00	3.115640E+00	1.190270E+00
4.345390E+00	4.651690E+00	2.750790E+00
4.412750E+00	4.636890E+00	2.845600E+00
3.124780E+00	3.292790E+00	1.227630E+00
3.080630E+00	3.216830E+00	1.248460E+00
3.169060E+00	3.537310E+00	1.300410E+00
4.295010E+00	4.700300E+00	2.747350E+00
4.331300E+00	4.714580E+00	2.844230E+00
3.060790E+00	3.352200E+00	1.291090E+00
3.060320E+00	3.533030E+00	1.360560E+00
3.096390E+00	3.650080E+00	1.383490E+00
3.158660E+00	3.837670E+00	1.472830E+00
4.127310E+00	4.745610E+00	2.602580E+00
4.172980E+00	4.762540E+00	2.687700E+00
4.251050E+00	4.743320E+00	2.756640E+00
3.036820E+00	3.675230E+00	1.439440E+00
3.051350E+00	3.842650E+00	1.534430E+00
3.099590E+00	3.931620E+00	1.564670E+00
3.165180E+00	4.037340E+00	1.619310E+00
3.283160E+00	4.206590E+00	1.753890E+00
3.406390E+00	4.379370E+00	1.880590E+00
3.962710E+00	4.771350E+00	2.445150E+00
3.994810E+00	4.794700E+00	2.529640E+00
4.082830E+00	4.787590E+00	2.624460E+00
3.042260E+00	3.981040E+00	1.632170E+00
3.153090E+00	4.170350E+00	1.756540E+00
3.262470E+00	4.328110E+00	1.866380E+00
3.346320E+00	4.433600E+00	1.951410E+00
3.361020E+00	4.493130E+00	2.006350E+00
3.429350E+00	4.508670E+00	2.007620E+00
3.510360E+00	4.628490E+00	2.113000E+00
3.629150E+00	4.733320E+00	2.241020E+00
3.743270E+00	4.768060E+00	2.312260E+00
3.813910E+00	4.803490E+00	2.409740E+00
3.917690E+00	4.796410E+00	2.465630E+00
3.390380E+00	4.569100E+00	2.066480E+00
3.438780E+00	4.660790E+00	2.141860E+00
3.516940E+00	4.709100E+00	2.195180E+00
3.547570E+00	4.757030E+00	2.259170E+00
3.601820E+00	4.798670E+00	2.329390E+00
3.700730E+00	4.804040E+00	2.350130E+00
3.458980E+00	4.735560E+00	2.223390E+00
3.527030E+00	4.783050E+00	2.292220E+00
5.355580E+00	2.973970E+00	2.594270E+00
5.339740E+00	2.897510E+00	2.534170E+00
5.320650E+00	3.013870E+00	2.514000E+00
5.324560E+00	3.211670E+00	2.608130E+00
5.367230E+00	3.075990E+00	2.656310E+00
5.337410E+00	3.373260E+00	2.703590E+00
5.395970E+00	3.239820E+00	2.742050E+00
5.347170E+00	3.498890E+00	2.780310E+00
5.415790E+00	3.396250E+00	2.842900E+00
5.348810E+00	3.566000E+00	2.828370E+00
5.384420E+00	3.523110E+00	2.857780E+00
5.364570E+00	3.610240E+00	2.906260E+00
5.273840E+00	2.650070E+00	2.262030E+00
5.235740E+00	2.531760E+00	2.148310E+00
5.229320E+00	2.627980E+00	2.101960E+00
5.288480E+00	2.803340E+00	2.356180E+00
5.246720E+00	3.761570E+00	2.855170E+00
5.293530E+00	3.704930E+00	2.884870E+00
5.269980E+00	3.786360E+00	2.934050E+00
5.185800E+00	2.432320E+00	2.034470E+00
5.104180E+00	2.347890E+00	1.922240E+00
5.125720E+00	2.454180E+00	1.896300E+00
5.157050E+00	3.934530E+00	2.925850E+00
5.222200E+00	3.883100E+00	2.971770E+00
5.167800E+00	3.966030E+00	2.996260E+00
5.005490E+00	2.254060E+00	1.799680E+00
4.907110E+00	2.161990E+00	1.692280E+00
4.932280E+00	2.278470E+00	1.646450E+00
5.046670E+00	4.095220E+00	2.976230E+00
5.119620E+00	4.040270E+00	3.026460E+00
5.079870E+00	4.117680E+00	3.061130E+00
4.784380E+00	2.063170E+00	1.591790E+00
4.658000E+00	2.041690E+00	1.444450E+00
4.759330E+00	2.146580E+00	1.485970E+00
5.007610E+00	4.167560E+00	2.999600E+00
5.009100E+00	4.213090E+00	3.052570E+00
5.060110E+00	4.178990E+00	3.104590E+00
5.022640E+00	4.242090E+00	3.107290E+00
4.541100E+00	2.137800E+00	1.249450E+00
4.486320E+00	1.973700E+00	1.313020E+00
4.949770E+00	4.268370E+00	3.018540E+00
4.957330E+00	4.334880E+00	3.077810E+00
5.006080E+00	4.304590E+00	3.135120E+00
4.976550E+00	4.371830E+00	3.135360E+00
4.290820E+00	2.128130E+00	1.083740E+00
4.892730E+00	4.387960E+00	3.044920E+00
4.881730E+00	4.481330E+00	3.111480E+00
4.958030E+00	4.436650E+00	3.166310E+00
4.927500E+00	4.500230E+00	3.179390E+00
4.057440E+00	2.114370E+00	1.019660E+00
3.887680E+00	2.148130E+00	9.777910E-01
3.933750E+00	2.210480E+00	9.439470E-01
4.808510E+00	4.474400E+00	3.040390E+00
4.812730E+00	4.534480E+00	3.104000E+00
4.871530E+00	4.544920E+00	3.167130E+00
3.788830E+00	2.306050E+00	9.396380E-01
3.663420E+00	2.197420E+00	1.008540E+00
4.756930E+00	4.528770E+00	3.055820E+00
4.757940E+00	4.568630E+00	3.107640E+00
4.795250E+00	4.602260E+00	3.184350E+00
3.527300E+00	2.480790E+00	9.620810E-01
3.374120E+00	2.436120E+00	1.043540E+00
4.554730E+00	4.570510E+00	2.937490E+00
4.626390E+00	4.564750E+00	3.015100E+00
4.697690E+00	4.570900E+00	3.081400E+00
4.729620E+00	4.605250E+00	3.150260E+00
3.298710E+00	2.692230E+00	1.053790E+00
3.166460E+00	2.647870E+00	1.127720E+00
4.477590E+00	4.631040E+00	2.935330E+00
4.540620E+00	4.637800E+00	3.053190E+00
3.136320E+00	2.894000E+00	1.157820E+00
3.029400E+00	2.850570E+00	1.229770E+00
4.406490E+00	4.687170E+00	2.923780E+00
4.449800E+00	4.690960E+00	3.010620E+00
3.027680E+00	3.119110E+00	1.270040E+00
2.969290E+00	2.982820E+00	1.289430E+00
4.366930E+00	4.726820E+00	2.922180E+00
4.391840E+00	4.729790E+00	2.974440E+00
2.929930E+00	3.129670E+00	1.359890E+00
2.866610E+00	3.319040E+00	1.435980E+00
2.971020E+00	3.422580E+00	1.397210E+00
4.209920E+00	4.781890E+00	2.774740E+00
4.246470E+00	4.795730E+00	2.858330E+00
4.335070E+00	4.768080E+00	2.942020E+00
2.884650E+00	3.497610E+00	1.478870E+00
2.841060E+00	3.429970E+00	1.499940E+00
2.934210E+00	3.731950E+00	1.550150E+00
4.008250E+00	4.848920E+00	2.658580E+00
4.101540E+00	4.834070E+00	2.747700E+00
4.175130E+00	4.812030E+00	2.797260E+00
2.826750E+00	3.567790E+00	1.539500E+00
2.834810E+00	3.731950E+00	1.613770E+00
2.872230E+00	3.831560E+00	1.634310E+00
2.915990E+00	3.959170E+00	1.682290E+00
3.028830E+00	4.131540E+00	1.771940E+00
3.134790E+00	4.296390E+00	1.866870E+00
3.265750E+00	4.456490E+00	1.992310E+00
3.881180E+00	4.859280E+00	2.585260E+00
3.958270E+00	4.882930E+00	2.692900E+00
4.017380E+00	4.911930E+00	2.802710E+00
2.817600E+00	3.863580E+00	1.689550E+00
2.844870E+00	4.013710E+00	1.761850E+00
2.929590E+00	4.107680E+00	1.794640E+00
3.006850E+00	4.245490E+00	1.875650E+00
3.106020E+00	4.391250E+00	1.958900E+00
3.194260E+00	4.509790E+00	2.052940E+00
3.320420E+00	4.624010E+00	2.131930E+00
3.691870E+00	4.868090E+00	2.468180E+00
3.781730E+00	4.901540E+00	2.587550E+00
3.819720E+00	4.935280E+00	2.685510E+00
3.914820E+00	4.917820E+00	2.734120E+00
2.869390E+00	4.173530E+00	1.879920E+00
2.978520E+00	4.343980E+00	1.962830E+00
3.081980E+00	4.474690E+00	2.048260E+00
3.185970E+00	4.597400E+00	2.128640E+00
3.263830E+00	4.677120E+00	2.195080E+00
3.281890E+00	4.726860E+00	2.249520E+00
3.360050E+00	4.734290E+00	2.243360E+00
3.499320E+00	4.819450E+00	2.348000E+00
3.557380E+00	4.889530E+00	2.473690E+00
3.618750E+00	4.935490E+00	2.573170E+00
3.721720E+00	4.934360E+00	2.609030E+00
3.328920E+00	4.796990E+00	2.331300E+00
3.445180E+00	4.884360E+00	2.439100E+00
3.517280E+00	4.929790E+00	2.525260E+00
5.500270E+00	3.217680E+00	2.896590E+00
5.484970E+00	3.161860E+00	2.871540E+00
5.462540E+00	3.252890E+00	2.850430E+00
5.473650E+00	3.336410E+00	2.893870E+00
5.508240E+00	3.279930E+00	2.926990E+00
5.494920E+00	3.394660E+00	2.967100E+00
5.329480E+00	2.606620E+00	2.507720E+00
5.292120E+00	2.513430E+00	2.414940E+00
5.298240E+00	2.632720E+00	2.387230E+00
5.336050E+00	2.787990E+00	2.512620E+00
5.353530E+00	2.708450E+00	2.575410E+00
5.381650E+00	2.903810E+00	2.656520E+00
5.433670E+00	3.094670E+00	2.786860E+00
5.437600E+00	3.514450E+00	2.941780E+00
5.425730E+00	3.606070E+00	3.011040E+00
5.255120E+00	2.421680E+00	2.311140E+00
5.199000E+00	2.327980E+00	2.202100E+00
5.223490E+00	2.425970E+00	2.175240E+00
5.360040E+00	3.718520E+00	3.032590E+00
5.301160E+00	3.814090E+00	3.030930E+00
5.335950E+00	3.801190E+00	3.086320E+00
5.299840E+00	3.865760E+00	3.114590E+00
5.126460E+00	2.244790E+00	2.109810E+00
5.043980E+00	2.157090E+00	2.021950E+00
5.075620E+00	2.249940E+00	1.965820E+00
5.181430E+00	3.994650E+00	3.070320E+00
5.226540E+00	3.947200E+00	3.090380E+00
5.203160E+00	4.017330E+00	3.156840E+00
4.928060E+00	2.039880E+00	1.919490E+00
4.845810E+00	1.984410E+00	1.802600E+00
4.897420E+00	2.070100E+00	1.781230E+00
5.103150E+00	4.136530E+00	3.127840E+00
5.141430E+00	4.093600E+00	3.143600E+00
5.129480E+00	4.158200E+00	3.208810E+00
4.708700E+00	1.941580E+00	1.623990E+00
5.042470E+00	4.265600E+00	3.165180E+00
5.075330E+00	4.225800E+00	3.189390E+00
5.067110E+00	4.287910E+00	3.245520E+00
4.510690E+00	1.876020E+00	1.427440E+00
4.372890E+00	1.820050E+00	1.373120E+00
4.410770E+00	1.897270E+00	1.322130E+00
5.000030E+00	4.398290E+00	3.194320E+00
5.026740E+00	4.357050E+00	3.219380E+00
5.019500E+00	4.418510E+00	3.274870E+00
4.260600E+00	1.951520E+00	1.193920E+00
4.150760E+00	1.851700E+00	1.243120E+00
4.924530E+00	4.542740E+00	3.234590E+00
4.972860E+00	4.484640E+00	3.252830E+00
4.963850E+00	4.531140E+00	3.308910E+00
3.959800E+00	1.986940E+00	1.073910E+00
4.865710E+00	4.597610E+00	3.235320E+00
4.916640E+00	4.590290E+00	3.307500E+00
3.749690E+00	2.007940E+00	1.096350E+00
3.580870E+00	1.992440E+00	1.128620E+00
3.612080E+00	2.091560E+00	1.065940E+00
4.823510E+00	4.634240E+00	3.245100E+00
4.845720E+00	4.660250E+00	3.323270E+00
3.455260E+00	2.210430E+00	1.073070E+00
3.305700E+00	2.185770E+00	1.164190E+00
4.622950E+00	4.624910E+00	3.126500E+00
4.682950E+00	4.624340E+00	3.162020E+00
4.716510E+00	4.663410E+00	3.246880E+00
4.781570E+00	4.665910E+00	3.275730E+00
3.222700E+00	2.412080E+00	1.128540E+00
3.091920E+00	2.394760E+00	1.227430E+00
4.572570E+00	4.655430E+00	3.137190E+00
4.588560E+00	4.685550E+00	3.210710E+00
4.647290E+00	4.668020E+00	3.224710E+00
3.044220E+00	2.624900E+00	1.218830E+00
2.945030E+00	2.604340E+00	1.314600E+00
4.477940E+00	4.706140E+00	3.095370E+00
4.531400E+00	4.693570E+00	3.155160E+00
2.923800E+00	2.858230E+00	1.328700E+00
2.872710E+00	2.736670E+00	1.368480E+00
4.391370E+00	4.773370E+00	3.064450E+00
2.819820E+00	2.872730E+00	1.425480E+00
2.751320E+00	3.075730E+00	1.513580E+00
2.841670E+00	3.097410E+00	1.431060E+00
4.272450E+00	4.845900E+00	2.987620E+00
4.319240E+00	4.876370E+00	3.113370E+00
2.777840E+00	3.345040E+00	1.526750E+00
2.685610E+00	3.251640E+00	1.581620E+00
4.151510E+00	4.881330E+00	2.904290E+00
4.210580E+00	4.893270E+00	2.989880E+00
4.242820E+00	4.903260E+00	3.048150E+00
2.702820E+00	3.411320E+00	1.616830E+00
2.659230E+00	3.354680E+00	1.635280E+00
2.732880E+00	3.641000E+00	1.649750E+00
4.067460E+00	4.942060E+00	2.903200E+00
4.095300E+00	4.981610E+00	2.997140E+00
4.180750E+00	4.933870E+00	3.025120E+00
2.642320E+00	3.484330E+00	1.667630E+00
2.638120E+00	3.641170E+00	1.719070E+00
2.680230E+00	3.756900E+00	1.744570E+00
2.728360E+00	3.943740E+00	1.801330E+00
3.871820E+00	4.956780E+00	2.771000E+00
3.922790E+00	4.989950E+00	2.862230E+00
4.013810E+00	4.989270E+00	2.923290E+00
2.621930E+00	3.787770E+00	1.796910E+00
2.630700E+00	3.942510E+00	1.857250E+00
2.676110E+00	4.040130E+00	1.883100E+00
2.736750E+00	4.194250E+00	1.962340E+00
2.870960E+00	4.319050E+00	1.981170E+00
2.960210E+00	4.441170E+00	2.056840E+00
3.070020E+00	4.567980E+00	2.135500E+00
3.177950E+00	4.699460E+00	2.229110E+00
3.677280E+00	4.962620E+00	2.636510E+00
3.720000E+00	4.995180E+00	2.706160E+00
3.820870E+00	5.001720E+00	2.797270E+00
2.621850E+00	4.059680E+00	1.925920E+00
2.645050E+00	4.177110E+00	1.992360E+00
2.680570E+00	4.240640E+00	2.011240E+00
2.699510E+00	4.309500E+00	2.048820E+00
2.820450E+00	4.399190E+00	2.066160E+00
2.948650E+00	4.542020E+00	2.144410E+00
3.049960E+00	4.634740E+00	2.206480E+00
3.085200E+00	4.701870E+00	2.261810E+00
3.141970E+00	4.744050E+00	2.288510E+00
3.207150E+00	4.797430E+00	2.339110E+00
3.305900E+00	4.893830E+00	2.458000E+00
3.437630E+00	4.937680E+00	2.517450E+00
3.512950E+00	4.984300E+00	2.607910E+00
3.629730E+00	4.986350E+00	2.657940E+00
2.635500E+00	4.240500E+00	2.035540E+00
3.092700E+00	4.772590E+00	2.333910E+00
3.184150E+00	4.851740E+00	2.406880E+00
3.208120E+00	4.900150E+00	2.461690E+00
3.250130E+00	4.926160E+00	2.492880E+00
3.282840E+00	4.959060E+00	2.543140E+00
3.387370E+00	4.967320E+00	2.558560E+00
3.201550E+00	4.932300E+00	2.502170E+00
5.520370E+00	3.056480E+00	2.935370E+00
5.504310E+00	2.996400E+00	2.913230E+00
5.488900E+00	3.068960E+00	2.880680E+00
5.529330E+00	3.155640E+00	2.949450E+00
5.552810E+00	3.285560E+00	3.019550E+00
5.546980E+00	3.392590E+00	3.069300E+00
5.307230E+00	2.439150E+00	2.554490E+00
5.257170E+00	2.342570E+00	2.476120E+00
5.267950E+00	2.410310E+00	2.413630E+00
5.341090E+00	2.562920E+00	2.596230E+00
5.402330E+00	2.753980E+00	2.726050E+00
5.453800E+00	2.935100E+00	2.825450E+00
5.502600E+00	3.526470E+00	3.085390E+00
5.442620E+00	3.637020E+00	3.087720E+00
5.477640E+00	3.619510E+00	3.134250E+00
5.440270E+00	3.694110E+00	3.163780E+00
5.202170E+00	2.255370E+00	2.390630E+00
5.139280E+00	2.177830E+00	2.326040E+00
5.170390E+00	2.246150E+00	2.255020E+00
5.371090E+00	3.790650E+00	3.150030E+00
5.354380E+00	3.863380E+00	3.230570E+00
5.051080E+00	2.085270E+00	2.259360E+00
4.974320E+00	2.026250E+00	2.147980E+00
5.025810E+00	2.098020E+00	2.124610E+00
5.280310E+00	3.941190E+00	3.203410E+00
5.261100E+00	4.002130E+00	3.263530E+00
4.859210E+00	1.939300E+00	1.946050E+00
5.212730E+00	4.084920E+00	3.274530E+00
5.178660E+00	4.158910E+00	3.306980E+00
4.695450E+00	1.840720E+00	1.747440E+00
4.584260E+00	1.746250E+00	1.693350E+00
4.556890E+00	1.811030E+00	1.557780E+00
5.138340E+00	4.221020E+00	3.316610E+00
5.114700E+00	4.289420E+00	3.352660E+00
4.487210E+00	1.687020E+00	1.644430E+00
4.341270E+00	1.644100E+00	1.571810E+00
4.436240E+00	1.723520E+00	1.531790E+00
5.079180E+00	4.352650E+00	3.350120E+00
5.056890E+00	4.417010E+00	3.379330E+00
4.221510E+00	1.736150E+00	1.382500E+00
4.045510E+00	1.659300E+00	1.388220E+00
5.017990E+00	4.478170E+00	3.376430E+00
4.969550E+00	4.566100E+00	3.392470E+00
3.907140E+00	1.817240E+00	1.209030E+00
3.831860E+00	1.716630E+00	1.315320E+00
4.911970E+00	4.641830E+00	3.387670E+00
4.952950E+00	4.619640E+00	3.437640E+00
4.928670E+00	4.655120E+00	3.444840E+00
3.707230E+00	1.719040E+00	1.321780E+00
3.540610E+00	1.751400E+00	1.320770E+00
3.657130E+00	1.814170E+00	1.243770E+00
4.868620E+00	4.686590E+00	3.388630E+00
4.886950E+00	4.702890E+00	3.462390E+00
3.409120E+00	1.965090E+00	1.229190E+00
3.258490E+00	1.941810E+00	1.325040E+00
4.742220E+00	4.697530E+00	3.311920E+00
4.766430E+00	4.727910E+00	3.384570E+00
4.827620E+00	4.723770E+00	3.415030E+00
3.165410E+00	2.166400E+00	1.264180E+00
3.039050E+00	2.150400E+00	1.369310E+00
4.618390E+00	4.701280E+00	3.271620E+00
4.646060E+00	4.727920E+00	3.339720E+00
4.706690E+00	4.726710E+00	3.360220E+00
2.975300E+00	2.385440E+00	1.332640E+00
2.868460E+00	2.363130E+00	1.437830E+00
4.468890E+00	4.759740E+00	3.172990E+00
4.529760E+00	4.745980E+00	3.247560E+00
4.583310E+00	4.738880E+00	3.309320E+00
2.825090E+00	2.634700E+00	1.425620E+00
2.743770E+00	2.537230E+00	1.518790E+00
4.400730E+00	4.832070E+00	3.177020E+00
4.459730E+00	4.826230E+00	3.281700E+00
2.718180E+00	2.706590E+00	1.520220E+00
2.652620E+00	2.678410E+00	1.585300E+00
2.733910E+00	2.858590E+00	1.509590E+00
4.360110E+00	4.879630E+00	3.181770E+00
4.387560E+00	4.877380E+00	3.232320E+00
2.655480E+00	2.829960E+00	1.583190E+00
2.606040E+00	2.781820E+00	1.622660E+00
2.645820E+00	3.048220E+00	1.601000E+00
4.240890E+00	4.954560E+00	3.128970E+00
4.328610E+00	4.922770E+00	3.201150E+00
2.569250E+00	2.906320E+00	1.650020E+00
2.523330E+00	3.137170E+00	1.706110E+00
2.597930E+00	3.302950E+00	1.663740E+00
4.157920E+00	4.992750E+00	3.088380E+00
4.188200E+00	5.040410E+00	3.190470E+00
2.514590E+00	3.322260E+00	1.735990E+00
2.468640E+00	3.256840E+00	1.748470E+00
2.536160E+00	3.554200E+00	1.758110E+00
3.968500E+00	5.032270E+00	2.953300E+00
4.012620E+00	5.073990E+00	3.053090E+00
4.101800E+00	5.057150E+00	3.114660E+00
2.455430E+00	3.388020E+00	1.797180E+00
2.440570E+00	3.547570E+00	1.823540E+00
2.479740E+00	3.657260E+00	1.846210E+00
2.526420E+00	3.854190E+00	1.891610E+00
3.738200E+00	5.071830E+00	2.831620E+00
3.836390E+00	5.074960E+00	2.911260E+00
3.920710E+00	5.078900E+00	2.991470E+00
2.424630E+00	3.686640E+00	1.896220E+00
2.434730E+00	3.850120E+00	1.950790E+00
2.478850E+00	3.950650E+00	1.965300E+00
2.543530E+00	4.106820E+00	2.011040E+00
2.725250E+00	4.409190E+00	2.112210E+00
2.823770E+00	4.519930E+00	2.164150E+00
2.955350E+00	4.657200E+00	2.252400E+00
3.591460E+00	5.064430E+00	2.760880E+00
3.682310E+00	5.115340E+00	2.860190E+00
3.749940E+00	5.159710E+00	2.950320E+00
2.427840E+00	3.974480E+00	2.011320E+00
2.460060E+00	4.117560E+00	2.073240E+00
2.518160E+00	4.204050E+00	2.088160E+00
2.602110E+00	4.314740E+00	2.099230E+00
2.692940E+00	4.474420E+00	2.176060E+00
2.797290E+00	4.595680E+00	2.248730E+00
2.870600E+00	4.687380E+00	2.308960E+00
2.973130E+00	4.761790E+00	2.357510E+00
3.096270E+00	4.871970E+00	2.453150E+00
3.378580E+00	5.041560E+00	2.657610E+00
3.476090E+00	5.102460E+00	2.751470E+00
3.506810E+00	5.155570E+00	2.822930E+00
3.627080E+00	5.158810E+00	2.888960E+00
2.471110E+00	4.248630E+00	2.143320E+00
2.564100E+00	4.419970E+00	2.194940E+00
2.667300E+00	4.553930E+00	2.258030E+00
2.766610E+00	4.658630E+00	2.325330E+00
2.862660E+00	4.753290E+00	2.376770E+00
2.959080E+00	4.823590E+00	2.431310E+00
2.998490E+00	4.883140E+00	2.493410E+00
3.068060E+00	4.921850E+00	2.521490E+00
3.174150E+00	4.976890E+00	2.565820E+00
3.235490E+00	5.057680E+00	2.661310E+00
3.297430E+00	5.112540E+00	2.738510E+00
3.410340E+00	5.128760E+00	2.765600E+00
3.018080E+00	4.949090E+00	2.569070E+00
3.134820E+00	5.043930E+00	2.647890E+00
3.207220E+00	5.092330E+00	2.700120E+00
5.435190E+00	2.604930E+00	2.878890E+00
5.402840E+00	2.535890E+00	2.834100E+00
5.409660E+00	2.624450E+00	2.791990E+00
5.457250E+00	2.794740E+00	2.865450E+00
5.467500E+00	2.690470E+00	2.920100E+00
5.498250E+00	2.913220E+00	2.918660E+00
5.512520E+00	2.830950E+00	2.975220E+00
5.548510E+00	2.996980E+00	3.000610E+00
5.585520E+00	3.150830E+00	3.073640E+00
5.603250E+00	3.296620E+00	3.132130E+00
5.573030E+00	3.422300E+00	3.139710E+00
5.616300E+00	3.375380E+00	3.200540E+00
5.583000E+00	3.487850E+00	3.217460E+00
5.271150E+00	2.308180E+00	2.643160E+00
5.213960E+00	2.216360E+00	2.594970E+00
5.225760E+00	2.264040E+00	2.507720E+00
5.327360E+00	2.429150E+00	2.679620E+00
5.513620E+00	3.605090E+00	3.196110E+00
5.486100E+00	3.691350E+00	3.277230E+00
5.142200E+00	2.123570E+00	2.543990E+00
5.083070E+00	2.073610E+00	2.457140E+00
5.123580E+00	2.131170E+00	2.424350E+00
5.421920E+00	3.780500E+00	3.249380E+00
5.396470E+00	3.849610E+00	3.312700E+00
4.979040E+00	1.998500E+00	2.283670E+00
5.333890E+00	3.943150E+00	3.335960E+00
5.277920E+00	4.022860E+00	3.332120E+00
5.307460E+00	4.011600E+00	3.376520E+00
5.282180E+00	4.069670E+00	3.398840E+00
4.832510E+00	1.865280E+00	2.069930E+00
4.729570E+00	1.765150E+00	2.018870E+00
4.720130E+00	1.803880E+00	1.889730E+00
5.186970E+00	4.181110E+00	3.355230E+00
5.225340E+00	4.141570E+00	3.377460E+00
5.205870E+00	4.197970E+00	3.417740E+00
4.642320E+00	1.688600E+00	1.961930E+00
4.542440E+00	1.610690E+00	1.884760E+00
4.563430E+00	1.673700E+00	1.791430E+00
5.123770E+00	4.314070E+00	3.402530E+00
5.168620E+00	4.271460E+00	3.447450E+00
5.129160E+00	4.339260E+00	3.459160E+00
4.426550E+00	1.545290E+00	1.817310E+00
4.263410E+00	1.496680E+00	1.741750E+00
4.388680E+00	1.572970E+00	1.718880E+00
5.060220E+00	4.437610E+00	3.429190E+00
5.091630E+00	4.399040E+00	3.463390E+00
5.060180E+00	4.457640E+00	3.493250E+00
4.139000E+00	1.562270E+00	1.557050E+00
3.964470E+00	1.487260E+00	1.572000E+00
4.982900E+00	4.583750E+00	3.471200E+00
5.016740E+00	4.522800E+00	3.481260E+00
5.004420E+00	4.566300E+00	3.541690E+00
3.824460E+00	1.616580E+00	1.422420E+00
3.746870E+00	1.536020E+00	1.512740E+00
4.953760E+00	4.646490E+00	3.517930E+00
3.633090E+00	1.527640E+00	1.509300E+00
3.471880E+00	1.570970E+00	1.521410E+00
3.590050E+00	1.607780E+00	1.432980E+00
4.911200E+00	4.712870E+00	3.525090E+00
4.930400E+00	4.706120E+00	3.566220E+00
4.908400E+00	4.735320E+00	3.561500E+00
3.352710E+00	1.739990E+00	1.409450E+00
3.203470E+00	1.729080E+00	1.501420E+00
4.788280E+00	4.760290E+00	3.448500E+00
4.812920E+00	4.777450E+00	3.523950E+00
4.879580E+00	4.750050E+00	3.545830E+00
3.115960E+00	1.931400E+00	1.426890E+00
2.992780E+00	1.920920E+00	1.530040E+00
4.673720E+00	4.758700E+00	3.408420E+00
4.696350E+00	4.789450E+00	3.476620E+00
4.751430E+00	4.788790E+00	3.495520E+00
2.925230E+00	2.131670E+00	1.472690E+00
2.821620E+00	2.110370E+00	1.574910E+00
4.528830E+00	4.793530E+00	3.342000E+00
4.576280E+00	4.808280E+00	3.423790E+00
4.640140E+00	4.793500E+00	3.455630E+00
2.775350E+00	2.325140E+00	1.539040E+00
2.683870E+00	2.296490E+00	1.633700E+00
4.494190E+00	4.830020E+00	3.356860E+00
4.515670E+00	4.837550E+00	3.400220E+00
2.657890E+00	2.505640E+00	1.607160E+00
2.565850E+00	2.474880E+00	1.693650E+00
4.380590E+00	4.925480E+00	3.310000E+00
4.463140E+00	4.875450E+00	3.381140E+00
2.549480E+00	2.708600E+00	1.673110E+00
2.472760E+00	2.620490E+00	1.755250E+00
4.278850E+00	5.000630E+00	3.248980E+00
4.329300E+00	5.029270E+00	3.369700E+00
2.455110E+00	2.758610E+00	1.751680E+00
2.420300E+00	2.705830E+00	1.784950E+00
2.455240E+00	2.933730E+00	1.738000E+00
4.228290E+00	5.051370E+00	3.253920E+00
4.255350E+00	5.061820E+00	3.310750E+00
2.387850E+00	2.813170E+00	1.802760E+00
2.329070E+00	3.028440E+00	1.842370E+00
2.406370E+00	3.205180E+00	1.785930E+00
4.061230E+00	5.110260E+00	3.143350E+00
4.114180E+00	5.134780E+00	3.239010E+00
4.199310E+00	5.093610E+00	3.288060E+00
2.307370E+00	3.246610E+00	1.860620E+00
2.233960E+00	3.189780E+00	1.909640E+00
2.351780E+00	3.466560E+00	1.870600E+00
3.847980E+00	5.149560E+00	3.022570E+00
3.927780E+00	5.179220E+00	3.127080E+00
4.024710E+00	5.162820E+00	3.181620E+00
2.255830E+00	3.359960E+00	1.931220E+00
2.197250E+00	3.296330E+00	1.953190E+00
2.256500E+00	3.530140E+00	1.946360E+00
2.330910E+00	3.760740E+00	1.991020E+00
3.804140E+00	5.193860E+00	3.033510E+00
3.838880E+00	5.213140E+00	3.084890E+00
2.178290E+00	3.446380E+00	1.993760E+00
2.224850E+00	3.630310E+00	2.013540E+00
2.242770E+00	3.772910E+00	2.060700E+00
2.285320E+00	3.874370E+00	2.068690E+00
2.351070E+00	4.031770E+00	2.093520E+00
3.538820E+00	5.230900E+00	2.920960E+00
3.662450E+00	5.237570E+00	2.996440E+00
3.768140E+00	5.241050E+00	3.058050E+00
2.232800E+00	3.926180E+00	2.129060E+00
2.290590E+00	4.097390E+00	2.174730E+00
2.300740E+00	4.187270E+00	2.221520E+00
2.364580E+00	4.214330E+00	2.191200E+00
2.446910E+00	4.370750E+00	2.232500E+00
2.547030E+00	4.512100E+00	2.286390E+00
2.648810E+00	4.631720E+00	2.341590E+00
2.751130E+00	4.730690E+00	2.401560E+00
2.867090E+00	4.846590E+00	2.487270E+00
3.380240E+00	5.216250E+00	2.857920E+00
3.479510E+00	5.278690E+00	2.940730E+00
3.561020E+00	5.322280E+00	3.042780E+00
2.329850E+00	4.307820E+00	2.267600E+00
2.431470E+00	4.471670E+00	2.317540E+00
2.536070E+00	4.600320E+00	2.372560E+00
2.638170E+00	4.708000E+00	2.423760E+00
2.733540E+00	4.786410E+00	2.473750E+00
2.770600E+00	4.846220E+00	2.531840E+00
2.827850E+00	4.886410E+00	2.553190E+00
2.896650E+00	4.941710E+00	2.587270E+00
3.018620E+00	5.031890E+00	2.665180E+00
3.175970E+00	5.137550E+00	2.757870E+00
3.240170E+00	5.241070E+00	2.864100E+00
3.314120E+00	5.318380E+00	2.966160E+00
3.431650E+00	5.323400E+00	2.984130E+00
2.783970E+00	4.910700E+00	2.604310E+00
2.893970E+00	5.015760E+00	2.670330E+00
3.017420E+00	5.115390E+00	2.763100E+00
3.125900E+00	5.217480E+00	2.842670E+00
3.201840E+00	5.297220E+00	2.918320E+00
5.330000E+00	2.313610E+00	2.889630E+00
5.272210E+00	2.242670E+00	2.816250E+00
5.303380E+00	2.318220E+00	2.766200E+00
5.378730E+00	2.451480E+00	2.837720E+00
5.388350E+00	2.411950E+00	2.928070E+00
5.450730E+00	2.562280E+00	2.955400E+00
5.515650E+00	2.718880E+00	3.038310E+00
5.562950E+00	2.861640E+00	3.092870E+00
5.610730E+00	3.001470E+00	3.138640E+00
5.642920E+00	3.139570E+00	3.189420E+00
5.657390E+00	3.265000E+00	3.239110E+00
5.639010E+00	3.378050E+00	3.287010E+00
5.615740E+00	3.488210E+00	3.339220E+00
5.221530E+00	2.171720E+00	2.802340E+00
5.167700E+00	2.116620E+00	2.711570E+00
5.202410E+00	2.171230E+00	2.684790E+00
5.555570E+00	3.593670E+00	3.302950E+00
5.524810E+00	3.684820E+00	3.382660E+00
5.079890E+00	2.052520E+00	2.578150E+00
5.456330E+00	3.785160E+00	3.357760E+00
5.409280E+00	3.869000E+00	3.380820E+00
5.454970E+00	3.839350E+00	3.432750E+00
5.408310E+00	3.920620E+00	3.457720E+00
4.945210E+00	1.933900E+00	2.392650E+00
4.849240E+00	1.825380E+00	2.329490E+00
4.846440E+00	1.845880E+00	2.202750E+00
5.340290E+00	4.004300E+00	3.432880E+00
5.331380E+00	4.063650E+00	3.483650E+00
4.776470E+00	1.749510E+00	2.280490E+00
4.683320E+00	1.663240E+00	2.206390E+00
4.707470E+00	1.713430E+00	2.118070E+00
5.287670E+00	4.146700E+00	3.502980E+00
5.232560E+00	4.217070E+00	3.500690E+00
5.268280E+00	4.206660E+00	3.554290E+00
5.233950E+00	4.257480E+00	3.575410E+00
4.579650E+00	1.568570E+00	2.114430E+00
4.472590E+00	1.492270E+00	2.042810E+00
4.505680E+00	1.544130E+00	1.956030E+00
5.132950E+00	4.369110E+00	3.535540E+00
5.172980E+00	4.321360E+00	3.549480E+00
5.159760E+00	4.366090E+00	3.606930E+00
4.344490E+00	1.439750E+00	1.988660E+00
4.166700E+00	1.393760E+00	1.910480E+00
4.306070E+00	1.454510E+00	1.889860E+00
5.110340E+00	4.417510E+00	3.586120E+00
4.057020E+00	1.421170E+00	1.725660E+00
3.927560E+00	1.381170E+00	1.766760E+00
5.058910E+00	4.500540E+00	3.611670E+00
5.013330E+00	4.594010E+00	3.627350E+00
3.763290E+00	1.385470E+00	1.746350E+00
3.613770E+00	1.365470E+00	1.762270E+00
3.653790E+00	1.402840E+00	1.681790E+00
3.744330E+00	1.450950E+00	1.623070E+00
4.966990E+00	4.672090E+00	3.616430E+00
5.012530E+00	4.640640E+00	3.690580E+00
4.976320E+00	4.697020E+00	3.681900E+00
3.519230E+00	1.455690E+00	1.639950E+00
3.359740E+00	1.442120E+00	1.711180E+00
4.916060E+00	4.749360E+00	3.632380E+00
3.285670E+00	1.567410E+00	1.598310E+00
3.139900E+00	1.566950E+00	1.694030E+00
4.852060E+00	4.792360E+00	3.602440E+00
4.859090E+00	4.826190E+00	3.692200E+00
3.064930E+00	1.728470E+00	1.602690E+00
2.941330E+00	1.723950E+00	1.703130E+00
4.716760E+00	4.818290E+00	3.544970E+00
4.741460E+00	4.839910E+00	3.615420E+00
4.802170E+00	4.833650E+00	3.642410E+00
2.878720E+00	1.909660E+00	1.630250E+00
2.772800E+00	1.894970E+00	1.733110E+00
4.605830E+00	4.831150E+00	3.501100E+00
4.630410E+00	4.854900E+00	3.575180E+00
4.685920E+00	4.845510E+00	3.596740E+00
2.723010E+00	2.089360E+00	1.673670E+00
2.628770E+00	2.072640E+00	1.779140E+00
4.503820E+00	4.894080E+00	3.474990E+00
4.568060E+00	4.874680E+00	3.540360E+00
2.591140E+00	2.271580E+00	1.729030E+00
2.504750E+00	2.245220E+00	1.827370E+00
4.417430E+00	4.964540E+00	3.430150E+00
4.458140E+00	4.983390E+00	3.544880E+00
2.480360E+00	2.439750E+00	1.782240E+00
2.400000E+00	2.411620E+00	1.866590E+00
4.374370E+00	5.026860E+00	3.434420E+00
4.400350E+00	5.028890E+00	3.488190E+00
2.382250E+00	2.624470E+00	1.834340E+00
2.341230E+00	2.525100E+00	1.893660E+00
4.254730E+00	5.126860E+00	3.410180E+00
4.347820E+00	5.076100E+00	3.461610E+00
2.289030E+00	2.636390E+00	1.916530E+00
2.215630E+00	2.805220E+00	1.955150E+00
2.301450E+00	2.820680E+00	1.877140E+00
4.175330E+00	5.147430E+00	3.339270E+00
4.188480E+00	5.179640E+00	3.399180E+00
2.222420E+00	3.002200E+00	1.924550E+00
2.130740E+00	2.968100E+00	1.996170E+00
3.986560E+00	5.213730E+00	3.221130E+00
4.047060E+00	5.239550E+00	3.317290E+00
4.138030E+00	5.202750E+00	3.365620E+00
2.132980E+00	3.207230E+00	1.984010E+00
2.054830E+00	3.107760E+00	2.058460E+00
3.834970E+00	5.285450E+00	3.164640E+00
3.942720E+00	5.267590E+00	3.254900E+00
2.044760E+00	3.243150E+00	2.059250E+00
2.007860E+00	3.189440E+00	2.086400E+00
2.073390E+00	3.421200E+00	2.074440E+00
2.145030E+00	3.672650E+00	2.092000E+00
3.703040E+00	5.319120E+00	3.114270E+00
3.771260E+00	5.375110E+00	3.241260E+00
1.999050E+00	3.298320E+00	2.116400E+00
1.995880E+00	3.465720E+00	2.137270E+00
2.042290E+00	3.583310E+00	2.125790E+00
2.068300E+00	3.728000E+00	2.170330E+00
2.131770E+00	3.889850E+00	2.185090E+00
2.216990E+00	4.116200E+00	2.241910E+00
3.629890E+00	5.356300E+00	3.124240E+00
3.671860E+00	5.381060E+00	3.185020E+00
1.980700E+00	3.625050E+00	2.197840E+00
2.041480E+00	3.853100E+00	2.238660E+00
2.108380E+00	4.005720E+00	2.255810E+00
2.136430E+00	4.118250E+00	2.300070E+00
2.185770E+00	4.191830E+00	2.309030E+00
2.238250E+00	4.287500E+00	2.323900E+00
2.323790E+00	4.434480E+00	2.354030E+00
2.423900E+00	4.570240E+00	2.400180E+00
2.526730E+00	4.682580E+00	2.456070E+00
2.643050E+00	4.804220E+00	2.532650E+00
3.387370E+00	5.364250E+00	3.035380E+00
3.464180E+00	5.412210E+00	3.117210E+00
3.588550E+00	5.398670E+00	3.160080E+00
2.141070E+00	4.233390E+00	2.360320E+00
2.223470E+00	4.396890E+00	2.395590E+00
2.316770E+00	4.534930E+00	2.434720E+00
2.416660E+00	4.653640E+00	2.486040E+00
2.510090E+00	4.739380E+00	2.527310E+00
2.549190E+00	4.801030E+00	2.578910E+00
2.608700E+00	4.843010E+00	2.598560E+00
2.675750E+00	4.897070E+00	2.633560E+00
2.782920E+00	4.992130E+00	2.697280E+00
2.895020E+00	5.097870E+00	2.770800E+00
3.008600E+00	5.198760E+00	2.852370E+00
3.109810E+00	5.291890E+00	2.927800E+00
3.210200E+00	5.378770E+00	3.037980E+00
3.338050E+00	5.399800E+00	3.084930E+00
2.564070E+00	4.864900E+00	2.650040E+00
2.673740E+00	4.968770E+00	2.718960E+00
2.786150E+00	5.074160E+00	2.795040E+00
2.899790E+00	5.182850E+00	2.865010E+00
3.006370E+00	5.276150E+00	2.941240E+00
3.091930E+00	5.346050E+00	3.013280E+00
5.295280E+00	2.248640E+00	2.929510E+00
5.376780E+00	2.352250E+00	2.997360E+00
5.456670E+00	2.481310E+00	3.106690E+00
5.510350E+00	2.627630E+00	3.108920E+00
5.566020E+00	2.743070E+00	3.165700E+00
5.615700E+00	2.868740E+00	3.212260E+00
5.657370E+00	2.994670E+00	3.259710E+00
5.675160E+00	3.126340E+00	3.305720E+00
5.680320E+00	3.253910E+00	3.345430E+00
5.665390E+00	3.371630E+00	3.389890E+00
5.650550E+00	3.480710E+00	3.441370E+00
5.161080E+00	2.103710E+00	2.800530E+00
5.229640E+00	2.172000E+00	2.877550E+00
5.592370E+00	3.586580E+00	3.407110E+00
5.566690E+00	3.672930E+00	3.480930E+00
5.051530E+00	2.002550E+00	2.731910E+00
4.951230E+00	1.907110E+00	2.649910E+00
4.955590E+00	1.924660E+00	2.528870E+00
5.508370E+00	3.766340E+00	3.456660E+00
5.483550E+00	3.846840E+00	3.512280E+00
5.454720E+00	3.925610E+00	3.565640E+00
4.894050E+00	1.838120E+00	2.643240E+00
4.791450E+00	1.725950E+00	2.515970E+00
4.828710E+00	1.779700E+00	2.430130E+00
5.390690E+00	4.008850E+00	3.535490E+00
5.355030E+00	4.082580E+00	3.546000E+00
5.400590E+00	4.064370E+00	3.601980E+00
5.364500E+00	4.125160E+00	3.605630E+00
4.707390E+00	1.642420E+00	2.430950E+00
4.610820E+00	1.549230E+00	2.344530E+00
4.649370E+00	1.606200E+00	2.279950E+00
5.317540E+00	4.201340E+00	3.633730E+00
5.274820E+00	4.268230E+00	3.665630E+00
4.508370E+00	1.468340E+00	2.271760E+00
4.396030E+00	1.412860E+00	2.226260E+00
4.431080E+00	1.450440E+00	2.129660E+00
5.218730E+00	4.323950E+00	3.656970E+00
5.166850E+00	4.395180E+00	3.693230E+00
4.254970E+00	1.364210E+00	2.177010E+00
4.068900E+00	1.308480E+00	2.099910E+00
4.206180E+00	1.368770E+00	2.067230E+00
5.116580E+00	4.445500E+00	3.675860E+00
5.141840E+00	4.435300E+00	3.733210E+00
5.112250E+00	4.479240E+00	3.749220E+00
3.909630E+00	1.338860E+00	1.899610E+00
3.836480E+00	1.301300E+00	2.012150E+00
5.037200E+00	4.596730E+00	3.701330E+00
5.063070E+00	4.550500E+00	3.718400E+00
5.055490E+00	4.608890E+00	3.778570E+00
3.715260E+00	1.276090E+00	2.002660E+00
3.560030E+00	1.279360E+00	1.997110E+00
3.673220E+00	1.304770E+00	1.908760E+00
4.963530E+00	4.742430E+00	3.734390E+00
5.013650E+00	4.679730E+00	3.757950E+00
5.002650E+00	4.727760E+00	3.812290E+00
3.448690E+00	1.357820E+00	1.851590E+00
3.301790E+00	1.336340E+00	1.936980E+00
4.913120E+00	4.801940E+00	3.728480E+00
4.952760E+00	4.798940E+00	3.824210E+00
3.217540E+00	1.438320E+00	1.806350E+00
3.083400E+00	1.432230E+00	1.907290E+00
4.882160E+00	4.836990E+00	3.739350E+00
4.898020E+00	4.838310E+00	3.784600E+00
3.012200E+00	1.563780E+00	1.797870E+00
2.893190E+00	1.556180E+00	1.899480E+00
4.766600E+00	4.863900E+00	3.683090E+00
4.794240E+00	4.878940E+00	3.755800E+00
4.857080E+00	4.862170E+00	3.777240E+00
2.829420E+00	1.715720E+00	1.808740E+00
2.725430E+00	1.700710E+00	1.912280E+00
4.656590E+00	4.876930E+00	3.646840E+00
4.683720E+00	4.897940E+00	3.712640E+00
4.736560E+00	4.887380E+00	3.726300E+00
2.674440E+00	1.879370E+00	1.839540E+00
2.576250E+00	1.858070E+00	1.940510E+00
4.517780E+00	4.937010E+00	3.583700E+00
4.567750E+00	4.942190E+00	3.665260E+00
4.628540E+00	4.914540E+00	3.693920E+00
2.536240E+00	2.050490E+00	1.880000E+00
2.446220E+00	2.026900E+00	1.975100E+00
4.491630E+00	4.977640E+00	3.605100E+00
4.513110E+00	4.982180E+00	3.647060E+00
2.416810E+00	2.226310E+00	1.917660E+00
2.333470E+00	2.199120E+00	2.008950E+00
4.394900E+00	5.088920E+00	3.577900E+00
4.471930E+00	5.023970E+00	3.633370E+00
2.305720E+00	2.419820E+00	1.958880E+00
2.269530E+00	2.314210E+00	2.032640E+00
4.324450E+00	5.127760E+00	3.507320E+00
4.335430E+00	5.148140E+00	3.561340E+00
2.209580E+00	2.426870E+00	2.048840E+00
2.129610E+00	2.592230E+00	2.073070E+00
2.212980E+00	2.611260E+00	1.994710E+00
4.193360E+00	5.238280E+00	3.486590E+00
4.284910E+00	5.178300E+00	3.532110E+00
2.133130E+00	2.775380E+00	2.030350E+00
2.052410E+00	2.744890E+00	2.108220E+00
4.119000E+00	5.260140E+00	3.418790E+00
4.130680E+00	5.291450E+00	3.479050E+00
2.046680E+00	2.929590E+00	2.073610E+00
1.972120E+00	2.894170E+00	2.149170E+00
3.872310E+00	5.342640E+00	3.289390E+00
3.972130E+00	5.342580E+00	3.395490E+00
4.077670E+00	5.310330E+00	3.446980E+00
1.972920E+00	3.112240E+00	2.131100E+00
1.926860E+00	3.001150E+00	2.176920E+00
3.830560E+00	5.382510E+00	3.309580E+00
3.873570E+00	5.385260E+00	3.358460E+00
1.890800E+00	3.130440E+00	2.200110E+00
1.862080E+00	3.261780E+00	2.226130E+00
1.928010E+00	3.363430E+00	2.195370E+00
3.663860E+00	5.440300E+00	3.294510E+00
3.801250E+00	5.417170E+00	3.343780E+00
1.851310E+00	3.399960E+00	2.264530E+00
1.831290E+00	3.539830E+00	2.282370E+00
1.886680E+00	3.576010E+00	2.249070E+00
1.949900E+00	3.792250E+00	2.288550E+00
2.025400E+00	4.031940E+00	2.332380E+00
3.552040E+00	5.446950E+00	3.217090E+00
3.564400E+00	5.472410E+00	3.279770E+00
1.851430E+00	3.700980E+00	2.335890E+00
1.914320E+00	3.904830E+00	2.353880E+00
1.935950E+00	4.026230E+00	2.390140E+00
1.985070E+00	4.102820E+00	2.397550E+00
2.041040E+00	4.200890E+00	2.413610E+00
2.121620E+00	4.357550E+00	2.435710E+00
2.212460E+00	4.496480E+00	2.473900E+00
2.308600E+00	4.621680E+00	2.518500E+00
2.419100E+00	4.750800E+00	2.584130E+00
3.283600E+00	5.434860E+00	3.127360E+00
3.355790E+00	5.472550E+00	3.216050E+00
3.491460E+00	5.479140E+00	3.250190E+00
1.937480E+00	4.139390E+00	2.449140E+00
2.020920E+00	4.312010E+00	2.482620E+00
2.106190E+00	4.455750E+00	2.514670E+00
2.203030E+00	4.585360E+00	2.556120E+00
2.291780E+00	4.679080E+00	2.585220E+00
2.326330E+00	4.743270E+00	2.628590E+00
2.381820E+00	4.788520E+00	2.644150E+00
2.451990E+00	4.846640E+00	2.682940E+00
2.563440E+00	4.947170E+00	2.746560E+00
2.677450E+00	5.052310E+00	2.816000E+00
2.795360E+00	5.159390E+00	2.892730E+00
2.909620E+00	5.265780E+00	2.960090E+00
3.012080E+00	5.343740E+00	3.038700E+00
3.102970E+00	5.412360E+00	3.110560E+00
3.219960E+00	5.459320E+00	3.161210E+00
2.335390E+00	4.811370E+00	2.696810E+00
2.448830E+00	4.924140E+00	2.778660E+00
2.567600E+00	5.034960E+00	2.842410E+00
2.688290E+00	5.138220E+00	2.913930E+00
2.807860E+00	5.246860E+00	2.993390E+00
2.930440E+00	5.346340E+00	3.067340E+00
3.015510E+00	5.391270E+00	3.107120E+00
5.483750E+00	2.443210E+00	3.259950E+00
5.454070E+00	2.399240E+00	3.244670E+00
5.461930E+00	2.430020E+00	3.198530E+00
5.504190E+00	2.496160E+00	3.253420E+00
5.280300E+00	2.214240E+00	3.135150E+00
5.206070E+00	2.138760E+00	3.065100E+00
5.242520E+00	2.179250E+00	2.983410E+00
5.373830E+00	2.327560E+00	3.134040E+00
5.554960E+00	2.626770E+00	3.261120E+00
5.603590E+00	2.764920E+00	3.272420E+00
5.641890E+00	2.864870E+00	3.330210E+00
5.682790E+00	2.986450E+00	3.380350E+00
5.702710E+00	3.119990E+00	3.416350E+00
5.708420E+00	3.248010E+00	3.446170E+00
5.689920E+00	3.363620E+00	3.492150E+00
5.668280E+00	3.474110E+00	3.546280E+00
5.148380E+00	2.081980E+00	3.082290E+00
5.092000E+00	2.024360E+00	2.994150E+00
5.131860E+00	2.065100E+00	2.930420E+00
5.625840E+00	3.577410E+00	3.503860E+00
5.594860E+00	3.655050E+00	3.559450E+00
4.997340E+00	1.941310E+00	2.860910E+00
5.549500E+00	3.760890E+00	3.575960E+00
5.505390E+00	3.861150E+00	3.592750E+00
5.496540E+00	3.915580E+00	3.635600E+00
4.807830E+00	1.707170E+00	2.688670E+00
4.736770E+00	1.624510E+00	2.649330E+00
4.739110E+00	1.657340E+00	2.549490E+00
4.867030E+00	1.784120E+00	2.709950E+00
5.463980E+00	4.001800E+00	3.652960E+00
5.430960E+00	4.095740E+00	3.671350E+00
5.393600E+00	4.152820E+00	3.676590E+00
5.442520E+00	4.135830E+00	3.729720E+00
5.395250E+00	4.192660E+00	3.746980E+00
4.552950E+00	1.448000E+00	2.550660E+00
4.440600E+00	1.386130E+00	2.496640E+00
4.518380E+00	1.434720E+00	2.465780E+00
4.575130E+00	1.493360E+00	2.417720E+00
4.630800E+00	1.512450E+00	2.589070E+00
5.274460E+00	4.297780E+00	3.724350E+00
5.323450E+00	4.251420E+00	3.730880E+00
5.303500E+00	4.291220E+00	3.787650E+00
4.341960E+00	1.374840E+00	2.317700E+00
4.260370E+00	1.330850E+00	2.383730E+00
5.243470E+00	4.345700E+00	3.774420E+00
4.145550E+00	1.288160E+00	2.350800E+00
3.979460E+00	1.246720E+00	2.314500E+00
4.104960E+00	1.288950E+00	2.249740E+00
5.180180E+00	4.420350E+00	3.812250E+00
5.141030E+00	4.477810E+00	3.840490E+00
3.825680E+00	1.268870E+00	2.132100E+00
3.751620E+00	1.218400E+00	2.226050E+00
5.110500E+00	4.536840E+00	3.845070E+00
5.095400E+00	4.605020E+00	3.874870E+00
3.641590E+00	1.195470E+00	2.223670E+00
3.490110E+00	1.197040E+00	2.228900E+00
3.602720E+00	1.226520E+00	2.136920E+00
5.064130E+00	4.672440E+00	3.873390E+00
5.023490E+00	4.762290E+00	3.891980E+00
3.383520E+00	1.257490E+00	2.076660E+00
3.245970E+00	1.237140E+00	2.167940E+00
4.990030E+00	4.811800E+00	3.887200E+00
5.012330E+00	4.812880E+00	3.925760E+00
4.993130E+00	4.834580E+00	3.922530E+00
3.162350E+00	1.328380E+00	2.035640E+00
3.037660E+00	1.310170E+00	2.132100E+00
4.887240E+00	4.877950E+00	3.880160E+00
4.960890E+00	4.845920E+00	3.905960E+00
2.962470E+00	1.424050E+00	2.009960E+00
2.852420E+00	1.408980E+00	2.113550E+00
4.829360E+00	4.894280E+00	3.835730E+00
4.832390E+00	4.912500E+00	3.892590E+00
2.784450E+00	1.542450E+00	2.003960E+00
2.684900E+00	1.524730E+00	2.108670E+00
4.709360E+00	4.912930E+00	3.772160E+00
4.736140E+00	4.919840E+00	3.818550E+00
4.785960E+00	4.926230E+00	3.884470E+00
2.626090E+00	1.682850E+00	2.016290E+00
2.531860E+00	1.656150E+00	2.118550E+00
4.601580E+00	4.957150E+00	3.738670E+00
4.633220E+00	4.970910E+00	3.810330E+00
4.689950E+00	4.941790E+00	3.826180E+00
2.483760E+00	1.832670E+00	2.040860E+00
2.393300E+00	1.804600E+00	2.138440E+00
4.510240E+00	5.050260E+00	3.730990E+00
4.574740E+00	5.005350E+00	3.778210E+00
2.355530E+00	2.004200E+00	2.071980E+00
2.268570E+00	1.969260E+00	2.171410E+00
4.453340E+00	5.081790E+00	3.673300E+00
4.461610E+00	5.106710E+00	3.720310E+00
2.230110E+00	2.210310E+00	2.107350E+00
2.163430E+00	2.111770E+00	2.206740E+00
4.339460E+00	5.190610E+00	3.626550E+00
4.416400E+00	5.144540E+00	3.687030E+00
2.135950E+00	2.246990E+00	2.177250E+00
2.107150E+00	2.195670E+00	2.225900E+00
2.114250E+00	2.407720E+00	2.137420E+00
4.265250E+00	5.238690E+00	3.593300E+00
4.296840E+00	5.287100E+00	3.692530E+00
2.062690E+00	2.298530E+00	2.227830E+00
1.997000E+00	2.499070E+00	2.228410E+00
2.054300E+00	2.588670E+00	2.144730E+00
4.124960E+00	5.347790E+00	3.562050E+00
4.215700E+00	5.310060E+00	3.620770E+00
1.977130E+00	2.710930E+00	2.187670E+00
1.903560E+00	2.673980E+00	2.269170E+00
4.049750E+00	5.358990E+00	3.499310E+00
4.058290E+00	5.382590E+00	3.555490E+00
1.887300E+00	2.901320E+00	2.227930E+00
1.853890E+00	2.783790E+00	2.293820E+00
3.884000E+00	5.432110E+00	3.443780E+00
3.994700E+00	5.401160E+00	3.519550E+00
1.807850E+00	2.913290E+00	2.305390E+00
1.778400E+00	3.051910E+00	2.327570E+00
1.816250E+00	3.161270E+00	2.268700E+00
3.773120E+00	5.463160E+00	3.406820E+00
3.813680E+00	5.497910E+00	3.516410E+00
1.745670E+00	3.201210E+00	2.338230E+00
1.737160E+00	3.353680E+00	2.376520E+00
1.782930E+00	3.449890E+00	2.325990E+00
3.561080E+00	5.510440E+00	3.356820E+00
3.689240E+00	5.502790E+00	3.434720E+00
1.712410E+00	3.492930E+00	2.390110E+00
1.710060E+00	3.622670E+00	2.425520E+00
1.767000E+00	3.665150E+00	2.394840E+00
1.827320E+00	3.925550E+00	2.425890E+00
3.450110E+00	5.516230E+00	3.326840E+00
3.479330E+00	5.559950E+00	3.438470E+00
1.724920E+00	3.761550E+00	2.457890E+00
1.742610E+00	3.920170E+00	2.488420E+00
1.783850E+00	4.004740E+00	2.488220E+00
1.835220E+00	4.105340E+00	2.499750E+00
1.918900E+00	4.266850E+00	2.526410E+00
1.998590E+00	4.409650E+00	2.553120E+00
2.084780E+00	4.549650E+00	2.596030E+00
2.208480E+00	4.687920E+00	2.641540E+00
3.135580E+00	5.470260E+00	3.202880E+00
3.214930E+00	5.510800E+00	3.278390E+00
3.351380E+00	5.533860E+00	3.363770E+00
1.738600E+00	4.042430E+00	2.539870E+00
1.816650E+00	4.219190E+00	2.570760E+00
1.895880E+00	4.372510E+00	2.592990E+00
1.975960E+00	4.479690E+00	2.613290E+00
2.010980E+00	4.563310E+00	2.649060E+00
2.088380E+00	4.632890E+00	2.655560E+00
2.126040E+00	4.704390E+00	2.693550E+00
2.215910E+00	4.785540E+00	2.727710E+00
2.317840E+00	4.897940E+00	2.799840E+00
2.447020E+00	5.031530E+00	2.888310E+00
2.590330E+00	5.120780E+00	2.932640E+00
2.692640E+00	5.221010E+00	3.012090E+00
2.825050E+00	5.342190E+00	3.111980E+00
3.007240E+00	5.436880E+00	3.192770E+00
2.877040E+00	5.430650E+00	3.231040E+00
3.113690E+00	5.488470E+00	3.258880E+00
2.013300E+00	4.647090E+00	2.705800E+00
2.107330E+00	4.765740E+00	2.753330E+00
2.201720E+00	4.845950E+00	2.795200E+00
2.246140E+00	4.914710E+00	2.846310E+00
2.325770E+00	4.973990E+00	2.869780E+00
2.357330E+00	5.033300E+00	2.915740E+00
2.414600E+00	5.103260E+00	2.980070E+00
2.557150E+00	5.180810E+00	3.020060E+00
2.685740E+00	5.294890E+00	3.105050E+00
2.766770E+00	5.370530E+00	3.184950E+00
2.261400E+00	4.992990E+00	2.914960E+00
2.337890E+00	5.058990E+00	2.952720E+00
5.439470E+00	2.371000E+00	3.373150E+00
5.404770E+00	2.330530E+00	3.349720E+00
5.423570E+00	2.354050E+00	3.289120E+00
5.486560E+00	2.444970E+00	3.349840E+00
5.534220E+00	2.545110E+00	3.349670E+00
5.538400E+00	2.526960E+00	3.437300E+00
5.582480E+00	2.622690E+00	3.436770E+00
5.230260E+00	2.160470E+00	3.192420E+00
5.339770E+00	2.270060E+00	3.296970E+00
5.617920E+00	2.741010E+00	3.379770E+00
5.670580E+00	2.855150E+00	3.448450E+00
5.710060E+00	2.990010E+00	3.521570E+00
5.718060E+00	3.140700E+00	3.513840E+00
5.716570E+00	3.245990E+00	3.552720E+00
5.698040E+00	3.359020E+00	3.596670E+00
5.688350E+00	3.464870E+00	3.650180E+00
5.073030E+00	2.009160E+00	3.099850E+00
5.162540E+00	2.093490E+00	3.210980E+00
5.642480E+00	3.581590E+00	3.609660E+00
5.602900E+00	3.677640E+00	3.625470E+00
5.639770E+00	3.643770E+00	3.680560E+00
5.610510E+00	3.741790E+00	3.698800E+00
4.842310E+00	1.683330E+00	2.975040E+00
4.787000E+00	1.616070E+00	2.925410E+00
4.824730E+00	1.678920E+00	2.897580E+00
4.848090E+00	1.739230E+00	2.825000E+00
4.885860E+00	1.751800E+00	2.991210E+00
4.922550E+00	1.847230E+00	2.860880E+00
4.962440E+00	1.877920E+00	3.007150E+00
5.552340E+00	3.853920E+00	3.672030E+00
5.521050E+00	3.932580E+00	3.690720E+00
5.563750E+00	3.907220E+00	3.741410E+00
5.533440E+00	3.976220E+00	3.750490E+00
4.698770E+00	1.532230E+00	2.831570E+00
4.598070E+00	1.446150E+00	2.790210E+00
4.602150E+00	1.465650E+00	2.661200E+00
4.742760E+00	1.598200E+00	2.774060E+00
5.500570E+00	4.072470E+00	3.770840E+00
5.461960E+00	4.148370E+00	3.791490E+00
5.438340E+00	4.195220E+00	3.846660E+00
4.502810E+00	1.382860E+00	2.745080E+00
4.372690E+00	1.330760E+00	2.705490E+00
4.470200E+00	1.380060E+00	2.638960E+00
5.363450E+00	4.249030E+00	3.819250E+00
5.313530E+00	4.315330E+00	3.877940E+00
4.240550E+00	1.306590E+00	2.490850E+00
4.170270E+00	1.265850E+00	2.585710E+00
5.249420E+00	4.370310E+00	3.860400E+00
5.277860E+00	4.363300E+00	3.907030E+00
5.243860E+00	4.407680E+00	3.926400E+00
4.040180E+00	1.215390E+00	2.581990E+00
3.891360E+00	1.191760E+00	2.514510E+00
4.014000E+00	1.224250E+00	2.461350E+00
5.146200E+00	4.498270E+00	3.883160E+00
5.181920E+00	4.464890E+00	3.904960E+00
5.166380E+00	4.515870E+00	3.938930E+00
3.746210E+00	1.183670E+00	2.350440E+00
3.712140E+00	1.126580E+00	2.498880E+00
5.107820E+00	4.629760E+00	3.919560E+00
5.148210E+00	4.587390E+00	3.963190E+00
5.124800E+00	4.657890E+00	3.975270E+00
3.561360E+00	1.114330E+00	2.467640E+00
3.412410E+00	1.095860E+00	2.456140E+00
3.538230E+00	1.144940E+00	2.380220E+00
5.042170E+00	4.792910E+00	3.961720E+00
5.095180E+00	4.732420E+00	3.993660E+00
5.067130E+00	4.801690E+00	4.026660E+00
3.326690E+00	1.161800E+00	2.308510E+00
3.194890E+00	1.136220E+00	2.401270E+00
4.999230E+00	4.857610E+00	4.001670E+00
3.114690E+00	1.214630E+00	2.261350E+00
3.001070E+00	1.194880E+00	2.362760E+00
4.937590E+00	4.883000E+00	3.953210E+00
4.940300E+00	4.900220E+00	4.007300E+00
2.925260E+00	1.292280E+00	2.232000E+00
2.823490E+00	1.270870E+00	2.339240E+00
4.832370E+00	4.941070E+00	3.977690E+00
4.899140E+00	4.917050E+00	3.992690E+00
2.752610E+00	1.388770E+00	2.218770E+00
2.658040E+00	1.368580E+00	2.327690E+00
4.721030E+00	4.973910E+00	3.937360E+00
4.774020E+00	4.962570E+00	3.969850E+00
2.589440E+00	1.502010E+00	2.211890E+00
2.499600E+00	1.478000E+00	2.322260E+00
4.671710E+00	4.981730E+00	3.891840E+00
4.678010E+00	5.006320E+00	3.947480E+00
2.441750E+00	1.630700E+00	2.221350E+00
2.351440E+00	1.602390E+00	2.333320E+00
4.547370E+00	5.055650E+00	3.815830E+00
4.582850E+00	5.063890E+00	3.895400E+00
4.644710E+00	5.022570E+00	3.927500E+00
2.303980E+00	1.773810E+00	2.242000E+00
2.214610E+00	1.745130E+00	2.356810E+00
4.455600E+00	5.152950E+00	3.777220E+00
4.516160E+00	5.111300E+00	3.846470E+00
2.182660E+00	1.934910E+00	2.274720E+00
2.088960E+00	1.902090E+00	2.380080E+00
4.380130E+00	5.235670E+00	3.739850E+00
4.421710E+00	5.236390E+00	3.822130E+00
2.063630E+00	2.121410E+00	2.302250E+00
1.989460E+00	2.046570E+00	2.414110E+00
4.337130E+00	5.297940E+00	3.758660E+00
4.369290E+00	5.315760E+00	3.834200E+00
1.969010E+00	2.166590E+00	2.376850E+00
1.935520E+00	2.127520E+00	2.428200E+00
1.962810E+00	2.321650E+00	2.326110E+00
4.179570E+00	5.363740E+00	3.652480E+00
4.225220E+00	5.382920E+00	3.737780E+00
4.299870E+00	5.350290E+00	3.784740E+00
1.902760E+00	2.231600E+00	2.419780E+00
1.843830E+00	2.430030E+00	2.403850E+00
1.905160E+00	2.515900E+00	2.318260E+00
4.050660E+00	5.422340E+00	3.622630E+00
4.141170E+00	5.412600E+00	3.687210E+00
1.816760E+00	2.681560E+00	2.354860E+00
1.783770E+00	2.561000E+00	2.429540E+00
3.931710E+00	5.466660E+00	3.576260E+00
3.991670E+00	5.489940E+00	3.691140E+00
1.735580E+00	2.696450E+00	2.441790E+00
1.695050E+00	2.835690E+00	2.452040E+00
1.735360E+00	2.947020E+00	2.381560E+00
3.867920E+00	5.504460E+00	3.586930E+00
3.903260E+00	5.511800E+00	3.637740E+00
1.657300E+00	2.982750E+00	2.459950E+00
1.606060E+00	3.171660E+00	2.478170E+00
1.677720E+00	3.252310E+00	2.412250E+00
3.596140E+00	5.552790E+00	3.483030E+00
3.710970E+00	5.542990E+00	3.556100E+00
3.822290E+00	5.534350E+00	3.615500E+00
1.625880E+00	3.329770E+00	2.481140E+00
1.588980E+00	3.276070E+00	2.503270E+00
1.640380E+00	3.552170E+00	2.460400E+00
3.536980E+00	5.580490E+00	3.518860E+00
3.597940E+00	5.595770E+00	3.606100E+00
1.581800E+00	3.403070E+00	2.521270E+00
1.567360E+00	3.559840E+00	2.523580E+00
1.606770E+00	3.663570E+00	2.528040E+00
1.653070E+00	3.828490E+00	2.529900E+00
3.231660E+00	5.561030E+00	3.401200E+00
3.356740E+00	5.579050E+00	3.481610E+00
3.471720E+00	5.598450E+00	3.552210E+00
1.558040E+00	3.713790E+00	2.580000E+00
1.588190E+00	3.891620E+00	2.591440E+00
1.585710E+00	3.978730E+00	2.617840E+00
1.643890E+00	4.006970E+00	2.589330E+00
1.714260E+00	4.166570E+00	2.613500E+00
1.791740E+00	4.329740E+00	2.633380E+00
1.885870E+00	4.497920E+00	2.670620E+00
2.973040E+00	5.472450E+00	3.281720E+00
3.085530E+00	5.513980E+00	3.336800E+00
3.148070E+00	5.570400E+00	3.436000E+00
3.224670E+00	5.604200E+00	3.509330E+00
1.603560E+00	4.096380E+00	2.649690E+00
1.689430E+00	4.280960E+00	2.674730E+00
1.766340E+00	4.404100E+00	2.688080E+00
1.793910E+00	4.486070E+00	2.720570E+00
1.841730E+00	4.543120E+00	2.724530E+00
1.896300E+00	4.612750E+00	2.740100E+00
1.982120E+00	4.732090E+00	2.785640E+00
2.117300E+00	4.869680E+00	2.849430E+00
2.466800E+00	5.216270E+00	3.098540E+00
2.593990E+00	5.280620E+00	3.121910E+00
2.675880E+00	5.353860E+00	3.189330E+00
2.766750E+00	5.420720E+00	3.279080E+00
2.923810E+00	5.498900E+00	3.348670E+00
3.053690E+00	5.557100E+00	3.446370E+00
3.134410E+00	5.588750E+00	3.485650E+00
1.791480E+00	4.566440E+00	2.769140E+00
1.867800E+00	4.668590E+00	2.794340E+00
1.902590E+00	4.744090E+00	2.832720E+00
1.987860E+00	4.811310E+00	2.851900E+00
2.029190E+00	4.886450E+00	2.904060E+00
2.130300E+00	5.003680E+00	2.979610E+00
2.316380E+00	5.104060E+00	3.019560E+00
2.356980E+00	5.207190E+00	3.119310E+00
2.440000E+00	5.304020E+00	3.211740E+00
2.576660E+00	5.339160E+00	3.209120E+00
2.667440E+00	5.386590E+00	3.253100E+00
1.911450E+00	4.824390E+00	2.899840E+00
2.000110E+00	4.924060E+00	2.955910E+00
2.024300E+00	4.983130E+00	3.005610E+00
2.072430E+00	5.031600E+00	3.035880E+00
2.116640E+00	5.105740E+00	3.103120E+00
2.241270E+00	5.153370E+00	3.108830E+00
2.322240E+00	5.247610E+00	3.179010E+00
2.010160E+00	5.028430E+00	3.069020E+00
5.405990E+00	2.337000E+00	3.440230E+00
5.462940E+00	2.400240E+00	3.439920E+00
5.508660E+00	2.464980E+00	3.505320E+00
5.559960E+00	2.555560E+00	3.538970E+00
5.600960E+00	2.635650E+00	3.560110E+00
5.679810E+00	2.814740E+00	3.625370E+00
5.662690E+00	2.771130E+00	3.605890E+00
5.682250E+00	2.850440E+00	3.563760E+00
5.701840E+00	2.919250E+00	3.590770E+00
5.697100E+00	2.868050E+00	3.641200E+00
5.715580E+00	2.964380E+00	3.640430E+00
5.230980E+00	2.172870E+00	3.368180E+00
5.329140E+00	2.266150E+00	3.462530E+00
5.643050E+00	2.735130E+00	3.516270E+00
5.724240E+00	3.113140E+00	3.640530E+00
5.721820E+00	3.256500E+00	3.643030E+00
5.717740E+00	3.346570E+00	3.695310E+00
5.714970E+00	3.448270E+00	3.753910E+00
4.818900E+00	1.608450E+00	3.238160E+00
4.768530E+00	1.552540E+00	3.190380E+00
4.809010E+00	1.611280E+00	3.152230E+00
4.851170E+00	1.690840E+00	3.094140E+00
4.861520E+00	1.674380E+00	3.262510E+00
4.950060E+00	1.841110E+00	3.157540E+00
4.935970E+00	1.799950E+00	3.304260E+00
5.028540E+00	1.948370E+00	3.187490E+00
5.023890E+00	1.933910E+00	3.335740E+00
5.116440E+00	2.047310E+00	3.315920E+00
5.686020E+00	3.560010E+00	3.710900E+00
5.665130E+00	3.651680E+00	3.762730E+00
5.650710E+00	3.743800E+00	3.809730E+00
4.684980E+00	1.480550E+00	3.134920E+00
4.600260E+00	1.426230E+00	3.067380E+00
4.647190E+00	1.454520E+00	3.015220E+00
4.724290E+00	1.528090E+00	2.999810E+00
5.610090E+00	3.836900E+00	3.771590E+00
5.592920E+00	3.925540E+00	3.823380E+00
5.557320E+00	4.003760E+00	3.823290E+00
5.595260E+00	3.981410E+00	3.877960E+00
5.566580E+00	4.053420E+00	3.891610E+00
4.548050E+00	1.402940E+00	2.892410E+00
4.491670E+00	1.366860E+00	3.049670E+00
5.504650E+00	4.133280E+00	3.866640E+00
5.483310E+00	4.190600E+00	3.937510E+00
4.373150E+00	1.318690E+00	3.004290E+00
4.268750E+00	1.286940E+00	2.917320E+00
4.383370E+00	1.326910E+00	2.874170E+00
5.405170E+00	4.250560E+00	3.912420E+00
5.375090E+00	4.301300E+00	3.983570E+00
4.186970E+00	1.258130E+00	2.730960E+00
4.097740E+00	1.211110E+00	2.878470E+00
5.308810E+00	4.357870E+00	3.964140E+00
5.287240E+00	4.401560E+00	4.012730E+00
3.939630E+00	1.176910E+00	2.664850E+00
5.234870E+00	4.469670E+00	4.023710E+00
5.191840E+00	4.533570E+00	4.012000E+00
5.220800E+00	4.524970E+00	4.063070E+00
5.205270E+00	4.568890E+00	4.066520E+00
3.744630E+00	1.104130E+00	2.641280E+00
3.628970E+00	1.059520E+00	2.694050E+00
3.585340E+00	1.093040E+00	2.555750E+00
5.142030E+00	4.685340E+00	4.034310E+00
5.185190E+00	4.642490E+00	4.080770E+00
5.159110E+00	4.714400E+00	4.095170E+00
3.489330E+00	1.024010E+00	2.742330E+00
3.323020E+00	1.017630E+00	2.693770E+00
3.447720E+00	1.052300E+00	2.606300E+00
5.064170E+00	4.845630E+00	4.082520E+00
5.128000E+00	4.789710E+00	4.116590E+00
5.100970E+00	4.867450E+00	4.171040E+00
3.262950E+00	1.074010E+00	2.545900E+00
3.132270E+00	1.042990E+00	2.638470E+00
5.030900E+00	4.874780E+00	4.075840E+00
5.049820E+00	4.884990E+00	4.128060E+00
3.071010E+00	1.110420E+00	2.498440E+00
2.955970E+00	1.095200E+00	2.607620E+00
4.928990E+00	4.932220E+00	4.096070E+00
5.003850E+00	4.903330E+00	4.112650E+00
2.892110E+00	1.171570E+00	2.467580E+00
2.787160E+00	1.156310E+00	2.584080E+00
4.872480E+00	4.950730E+00	4.056230E+00
4.877200E+00	4.967800E+00	4.113270E+00
2.724890E+00	1.249990E+00	2.449420E+00
2.624090E+00	1.234010E+00	2.564110E+00
4.753040E+00	4.983920E+00	4.001090E+00
4.781630E+00	4.986520E+00	4.044360E+00
4.832390E+00	4.985850E+00	4.105650E+00
2.562810E+00	1.344460E+00	2.437720E+00
2.468440E+00	1.331330E+00	2.554670E+00
4.677220E+00	5.049070E+00	4.029870E+00
4.736310E+00	5.011830E+00	4.048330E+00
2.409660E+00	1.457050E+00	2.435770E+00
2.322870E+00	1.440270E+00	2.548060E+00
4.627210E+00	5.071810E+00	3.982270E+00
4.633450E+00	5.094520E+00	4.039110E+00
2.260480E+00	1.573650E+00	2.458170E+00
2.241930E+00	1.513790E+00	2.545520E+00
4.469420E+00	5.200250E+00	3.876600E+00
4.526960E+00	5.172510E+00	3.957790E+00
4.592710E+00	5.129870E+00	4.021800E+00
2.186540E+00	1.576750E+00	2.540720E+00
2.121030E+00	1.714840E+00	2.477890E+00
4.426410E+00	5.281880E+00	3.883850E+00
4.467160E+00	5.273310E+00	3.953330E+00
2.000080E+00	1.885760E+00	2.494310E+00
4.399200E+00	5.326900E+00	3.890920E+00
4.422090E+00	5.330500E+00	3.933900E+00
1.887710E+00	2.078860E+00	2.505150E+00
4.262860E+00	5.399240E+00	3.814130E+00
4.304300E+00	5.412590E+00	3.892760E+00
4.380430E+00	5.369170E+00	3.922960E+00
1.771910E+00	2.221600E+00	2.575590E+00
1.827640E+00	2.281940E+00	2.483270E+00
4.080840E+00	5.465710E+00	3.729680E+00
4.147620E+00	5.477280E+00	3.812490E+00
4.227210E+00	5.449390E+00	3.852270E+00
1.744180E+00	2.466900E+00	2.509040E+00
1.688040E+00	2.356600E+00	2.617190E+00
4.041990E+00	5.493140E+00	3.752400E+00
4.071070E+00	5.499320E+00	3.793180E+00
1.667500E+00	2.507910E+00	2.584210E+00
1.643740E+00	2.442640E+00	2.633960E+00
1.652210E+00	2.727320E+00	2.529920E+00
3.891050E+00	5.555500E+00	3.717150E+00
4.002860E+00	5.527090E+00	3.780000E+00
1.614860E+00	2.561820E+00	2.624820E+00
1.584560E+00	2.717560E+00	2.605360E+00
1.589980E+00	2.820920E+00	2.571310E+00
1.580690E+00	2.976720E+00	2.540260E+00
3.740740E+00	5.580610E+00	3.675440E+00
3.802020E+00	5.610830E+00	3.800220E+00
1.536530E+00	2.848640E+00	2.615080E+00
1.484950E+00	3.066070E+00	2.616950E+00
1.537640E+00	3.224500E+00	2.540170E+00
3.654880E+00	5.608860E+00	3.685890E+00
3.691720E+00	5.619940E+00	3.747490E+00
1.467210E+00	3.250670E+00	2.604380E+00
1.426330E+00	3.185630E+00	2.637720E+00
1.494840E+00	3.466950E+00	2.581560E+00
3.354450E+00	5.619310E+00	3.599520E+00
3.481540E+00	5.636090E+00	3.667360E+00
3.598040E+00	5.637660E+00	3.723540E+00
1.410210E+00	3.342400E+00	2.665600E+00
1.416700E+00	3.534710E+00	2.641070E+00
1.411740E+00	3.633680E+00	2.671310E+00
1.470550E+00	3.671060E+00	2.638420E+00
1.520170E+00	3.902390E+00	2.646350E+00
3.231280E+00	5.643920E+00	3.623460E+00
3.346780E+00	5.668940E+00	3.737820E+00
1.415850E+00	3.785370E+00	2.699810E+00
1.458920E+00	3.959100E+00	2.708640E+00
1.460100E+00	4.042910E+00	2.735250E+00
1.514940E+00	4.068800E+00	2.702380E+00
1.587240E+00	4.231160E+00	2.721320E+00
1.682630E+00	4.415070E+00	2.744130E+00
2.801310E+00	5.486260E+00	3.381430E+00
2.919330E+00	5.568690E+00	3.494530E+00
3.106550E+00	5.607050E+00	3.551800E+00
3.142250E+00	5.649220E+00	3.647590E+00
3.211430E+00	5.676540E+00	3.707230E+00
1.480030E+00	4.154280E+00	2.769110E+00
1.557330E+00	4.334980E+00	2.785130E+00
1.617610E+00	4.447850E+00	2.805400E+00
1.622580E+00	4.502270E+00	2.832780E+00
1.688290E+00	4.533560E+00	2.810910E+00
1.774220E+00	4.679220E+00	2.852390E+00
2.540530E+00	5.368030E+00	3.277500E+00
2.650560E+00	5.429050E+00	3.329650E+00
2.751550E+00	5.512540E+00	3.454180E+00
2.810100E+00	5.568080E+00	3.543940E+00
2.890030E+00	5.623700E+00	3.640850E+00
3.029640E+00	5.634500E+00	3.646390E+00
3.129730E+00	5.672430E+00	3.717780E+00
1.643290E+00	4.575660E+00	2.859000E+00
1.676070E+00	4.665770E+00	2.896790E+00
1.728440E+00	4.721150E+00	2.907840E+00
1.792620E+00	4.792260E+00	2.932480E+00
1.901770E+00	4.921660E+00	3.006380E+00
2.190510E+00	5.178940E+00	3.157160E+00
2.246780E+00	5.234500E+00	3.200080E+00
2.331890E+00	5.322750E+00	3.276230E+00
2.495250E+00	5.402190E+00	3.348750E+00
2.619770E+00	5.487640E+00	3.442030E+00
2.711340E+00	5.546750E+00	3.537920E+00
2.781080E+00	5.591980E+00	3.618880E+00
1.681570E+00	4.742490E+00	2.954700E+00
1.772910E+00	4.847550E+00	3.000810E+00
1.810230E+00	4.915720E+00	3.052130E+00
1.865990E+00	4.961490E+00	3.068550E+00
1.921700E+00	5.012790E+00	3.097340E+00
2.009160E+00	5.110930E+00	3.170940E+00
2.153760E+00	5.214790E+00	3.217410E+00
2.238760E+00	5.277480E+00	3.259880E+00
1.828060E+00	4.982360E+00	3.120170E+00
1.909770E+00	5.056640E+00	3.154940E+00
5.454490E+00	2.391620E+00	3.528280E+00
5.529840E+00	2.504450E+00	3.611350E+00
5.478530E+00	2.433050E+00	3.625350E+00
5.576770E+00	2.577180E+00	3.669570E+00
5.631980E+00	2.689030E+00	3.629140E+00
5.630490E+00	2.651030E+00	3.719270E+00
5.677950E+00	2.759460E+00	3.697630E+00
5.721890E+00	2.884720E+00	3.738080E+00
5.734480E+00	3.003340E+00	3.718440E+00
5.740770E+00	2.965350E+00	3.797400E+00
5.744130E+00	3.083400E+00	3.794370E+00
5.188870E+00	2.140640E+00	3.600210E+00
5.153330E+00	2.097320E+00	3.567580E+00
5.176330E+00	2.121490E+00	3.492160E+00
5.261270E+00	2.210800E+00	3.572910E+00
5.382660E+00	2.332290E+00	3.622670E+00
5.741270E+00	3.222510E+00	3.735780E+00
5.734930E+00	3.331140E+00	3.799370E+00
5.730450E+00	3.424370E+00	3.841960E+00
4.736270E+00	1.523500E+00	3.428090E+00
4.689270E+00	1.480890E+00	3.381370E+00
4.724600E+00	1.505660E+00	3.293180E+00
4.808600E+00	1.604970E+00	3.374120E+00
4.902510E+00	1.739950E+00	3.439470E+00
5.000570E+00	1.888230E+00	3.515880E+00
5.099030E+00	2.028930E+00	3.504640E+00
5.716110E+00	3.548910E+00	3.838370E+00
5.684830E+00	3.664470E+00	3.846110E+00
5.684940E+00	3.727750E+00	3.884980E+00
4.608490E+00	1.432350E+00	3.284640E+00
5.664020E+00	3.830500E+00	3.890150E+00
5.632770E+00	3.927760E+00	3.903210E+00
5.627370E+00	3.984770E+00	3.946210E+00
5.612940E+00	4.050650E+00	3.996280E+00
4.472060E+00	1.363020E+00	3.228480E+00
4.394640E+00	1.331620E+00	3.208720E+00
4.406230E+00	1.335030E+00	3.113830E+00
5.554650E+00	4.124680E+00	3.962130E+00
5.522340E+00	4.181780E+00	4.032510E+00
4.277670E+00	1.297890E+00	3.132510E+00
5.448650E+00	4.242470E+00	4.005660E+00
5.416380E+00	4.286390E+00	4.059450E+00
4.094790E+00	1.211130E+00	3.064430E+00
3.969920E+00	1.161330E+00	3.022790E+00
4.012820E+00	1.175420E+00	2.941280E+00
5.358340E+00	4.356090E+00	4.078430E+00
5.299840E+00	4.416490E+00	4.071800E+00
5.333040E+00	4.409040E+00	4.117430E+00
5.303060E+00	4.451370E+00	4.124100E+00
3.859600E+00	1.131900E+00	2.840890E+00
3.822450E+00	1.099790E+00	3.043800E+00
5.269010E+00	4.531540E+00	4.142230E+00
5.235520E+00	4.595430E+00	4.130030E+00
5.269490E+00	4.592300E+00	4.177060E+00
5.254150E+00	4.635150E+00	4.180850E+00
3.677760E+00	1.029870E+00	3.010040E+00
3.584700E+00	1.016060E+00	2.968170E+00
3.640270E+00	1.037920E+00	2.870480E+00
5.181120E+00	4.748810E+00	4.151750E+00
5.225660E+00	4.708680E+00	4.195300E+00
5.192780E+00	4.783230E+00	4.206210E+00
3.422020E+00	9.840530E-01	2.900750E+00
5.133550E+00	4.875560E+00	4.214830E+00
5.153840E+00	4.846180E+00	4.217620E+00
5.141260E+00	4.879090E+00	4.243610E+00
3.194320E+00	9.986430E-01	2.792000E+00
5.039670E+00	4.924050E+00	4.218620E+00
5.111730E+00	4.895140E+00	4.239240E+00
3.012150E+00	1.028920E+00	2.744790E+00
4.979640E+00	4.940260E+00	4.172290E+00
4.984380E+00	4.956840E+00	4.228550E+00
2.840630E+00	1.074400E+00	2.717060E+00
4.880830E+00	4.995610E+00	4.196710E+00
4.944580E+00	4.969830E+00	4.213170E+00
2.678050E+00	1.140320E+00	2.696590E+00
4.770530E+00	5.037130E+00	4.157450E+00
4.824330E+00	5.022520E+00	4.188810E+00
2.520920E+00	1.220690E+00	2.681600E+00
4.720360E+00	5.048810E+00	4.111710E+00
4.728330E+00	5.069290E+00	4.167750E+00
2.364850E+00	1.321760E+00	2.670990E+00
4.635270E+00	5.132850E+00	4.127170E+00
4.694270E+00	5.087330E+00	4.149560E+00
2.203940E+00	1.471760E+00	2.645090E+00
4.549890E+00	5.194520E+00	4.050980E+00
4.580270E+00	5.182300E+00	4.106070E+00
2.057340E+00	1.588260E+00	2.681230E+00
2.115070E+00	1.614360E+00	2.585040E+00
4.504350E+00	5.264360E+00	4.039510E+00
2.023250E+00	1.728070E+00	2.586540E+00
1.958500E+00	1.710060E+00	2.683450E+00
4.428280E+00	5.379650E+00	4.029290E+00
1.914780E+00	1.861980E+00	2.609960E+00
1.847500E+00	1.781550E+00	2.756470E+00
4.358610E+00	5.421340E+00	3.971760E+00
4.364640E+00	5.444670E+00	4.021600E+00
1.801840E+00	2.005910E+00	2.644680E+00
1.730750E+00	1.968120E+00	2.765870E+00
4.190650E+00	5.497760E+00	3.892400E+00
4.233910E+00	5.515930E+00	3.973070E+00
4.316570E+00	5.471200E+00	4.000630E+00
1.703810E+00	2.168180E+00	2.683060E+00
1.641690E+00	2.131490E+00	2.786310E+00
4.056160E+00	5.543470E+00	3.874750E+00
4.146800E+00	5.540770E+00	3.933530E+00
1.616810E+00	2.358710E+00	2.704410E+00
1.592800E+00	2.244390E+00	2.797570E+00
3.931820E+00	5.586000E+00	3.842460E+00
3.985530E+00	5.608570E+00	3.957850E+00
1.545980E+00	2.368520E+00	2.801290E+00
1.475500E+00	2.537100E+00	2.818580E+00
1.532360E+00	2.621910E+00	2.697170E+00
3.861650E+00	5.616930E+00	3.862950E+00
3.896140E+00	5.625530E+00	3.915430E+00
1.449400E+00	2.718710E+00	2.760390E+00
1.397420E+00	2.686110E+00	2.839590E+00
1.457380E+00	2.872560E+00	2.688460E+00
3.664860E+00	5.663780E+00	3.862340E+00
3.812750E+00	5.643070E+00	3.902790E+00
1.381440E+00	2.868690E+00	2.770350E+00
1.322050E+00	2.834850E+00	2.856200E+00
1.376470E+00	3.101260E+00	2.704010E+00
3.500790E+00	5.676690E+00	3.792200E+00
3.531840E+00	5.707820E+00	3.887130E+00
1.308280E+00	2.991270E+00	2.804030E+00
1.271320E+00	2.932880E+00	2.860710E+00
1.271340E+00	3.159140E+00	2.779840E+00
1.314850E+00	3.317330E+00	2.740020E+00
1.340500E+00	3.559110E+00	2.703990E+00
3.416590E+00	5.691520E+00	3.813090E+00
3.452800E+00	5.708090E+00	3.864610E+00
1.239580E+00	3.047220E+00	2.857600E+00
1.202490E+00	3.198590E+00	2.834190E+00
1.241870E+00	3.298550E+00	2.800880E+00
1.250090E+00	3.461980E+00	2.780460E+00
1.270820E+00	3.617350E+00	2.781540E+00
1.326580E+00	3.765130E+00	2.768940E+00
1.393390E+00	3.976520E+00	2.768560E+00
3.207210E+00	5.717960E+00	3.826900E+00
3.363970E+00	5.712870E+00	3.857160E+00
1.173270E+00	3.374680E+00	2.867210E+00
1.193120E+00	3.581010E+00	2.834540E+00
1.245160E+00	3.737860E+00	2.832170E+00
1.294140E+00	3.903800E+00	2.829070E+00
1.336750E+00	4.031380E+00	2.834620E+00
1.337530E+00	4.100710E+00	2.861310E+00
1.393380E+00	4.125870E+00	2.827420E+00
1.458460E+00	4.277670E+00	2.837790E+00
1.544810E+00	4.451350E+00	2.855680E+00
2.974360E+00	5.657260E+00	3.701540E+00
3.056280E+00	5.682310E+00	3.767280E+00
3.097510E+00	5.720530E+00	3.847670E+00
1.353420E+00	4.202560E+00	2.890500E+00
1.424190E+00	4.371280E+00	2.900740E+00
1.486570E+00	4.488700E+00	2.919830E+00
1.488660E+00	4.543580E+00	2.948680E+00
1.569580E+00	4.601190E+00	2.921470E+00
2.369880E+00	5.426030E+00	3.415300E+00
2.512440E+00	5.474140E+00	3.464590E+00
2.602410E+00	5.536470E+00	3.547650E+00
2.696020E+00	5.588470E+00	3.639290E+00
2.793180E+00	5.648130E+00	3.754980E+00
2.936820E+00	5.684100E+00	3.778490E+00
3.028430E+00	5.718080E+00	3.850980E+00
1.494130E+00	4.605550E+00	2.981850E+00
1.508560E+00	4.669960E+00	3.020310E+00
1.575610E+00	4.703700E+00	2.996250E+00
1.684040E+00	4.849440E+00	3.067070E+00
2.049950E+00	5.237510E+00	3.304090E+00
2.222260E+00	5.325840E+00	3.337450E+00
2.258320E+00	5.407520E+00	3.437290E+00
2.314700E+00	5.466690E+00	3.509710E+00
2.462820E+00	5.518730E+00	3.560290E+00
2.589550E+00	5.586470E+00	3.657180E+00
2.676070E+00	5.630260E+00	3.734360E+00
1.539980E+00	4.742560E+00	3.061800E+00
1.584830E+00	4.836340E+00	3.118950E+00
1.646170E+00	4.893730E+00	3.139450E+00
1.726020E+00	4.965770E+00	3.172180E+00
1.879620E+00	5.100990E+00	3.234280E+00
1.938370E+00	5.209860E+00	3.337180E+00
1.995750E+00	5.287820E+00	3.396710E+00
2.142170E+00	5.368440E+00	3.426200E+00
2.230680E+00	5.428640E+00	3.485120E+00
1.599890E+00	4.915970E+00	3.200780E+00
1.731840E+00	5.053770E+00	3.280080E+00
1.849460E+00	5.174640E+00	3.344920E+00
1.916160E+00	5.240050E+00	3.383570E+00
5.520480E+00	2.486700E+00	3.696120E+00
5.598610E+00	2.581990E+00	3.783530E+00
5.543250E+00	2.506020E+00	3.789450E+00
5.645340E+00	2.651320E+00	3.816300E+00
5.696860E+00	2.756660E+00	3.835660E+00
5.730210E+00	2.865610E+00	3.864580E+00
5.747270E+00	2.970790E+00	3.891160E+00
5.759490E+00	3.081150E+00	3.928210E+00
4.848360E+00	1.656960E+00	3.699780E+00
4.822460E+00	1.621110E+00	3.650610E+00
4.860820E+00	1.669090E+00	3.577600E+00
4.940790E+00	1.786900E+00	3.596880E+00
4.899730E+00	1.728120E+00	3.709780E+00
4.986820E+00	1.860980E+00	3.627490E+00
4.962890E+00	1.829080E+00	3.718860E+00
5.018290E+00	1.918100E+00	3.687100E+00
5.137900E+00	2.084710E+00	3.661500E+00
5.206780E+00	2.166730E+00	3.689720E+00
5.280280E+00	2.240120E+00	3.744380E+00
5.365210E+00	2.323030E+00	3.799930E+00
5.461450E+00	2.413600E+00	3.768380E+00
5.751550E+00	3.209990E+00	3.861690E+00
5.753240E+00	3.334900E+00	3.911770E+00
5.746330E+00	3.448760E+00	3.905130E+00
5.767280E+00	3.407190E+00	3.965810E+00
5.767480E+00	3.514590E+00	3.967990E+00
4.671130E+00	1.477620E+00	3.523620E+00
4.773350E+00	1.568630E+00	3.581810E+00
5.069890E+00	1.990870E+00	3.628590E+00
5.724700E+00	3.647300E+00	3.930710E+00
5.710150E+00	3.744000E+00	3.943560E+00
5.739050E+00	3.701210E+00	4.000270E+00
5.727350E+00	3.796320E+00	4.011150E+00
4.559710E+00	1.420860E+00	3.509120E+00
4.486600E+00	1.384880E+00	3.489720E+00
4.507000E+00	1.386610E+00	3.378360E+00
5.679300E+00	3.902790E+00	3.975870E+00
5.663040E+00	3.970200E+00	4.036090E+00
5.642310E+00	4.035770E+00	4.092400E+00
4.394670E+00	1.342770E+00	3.401410E+00
5.588710E+00	4.112410E+00	4.058940E+00
5.557250E+00	4.168550E+00	4.126750E+00
4.241530E+00	1.291050E+00	3.365100E+00
4.148380E+00	1.247570E+00	3.345590E+00
4.160430E+00	1.247410E+00	3.224940E+00
5.480670E+00	4.239730E+00	4.105280E+00
5.428010E+00	4.298680E+00	4.118090E+00
5.470630E+00	4.279720E+00	4.169330E+00
5.427090E+00	4.334970E+00	4.171910E+00
4.019340E+00	1.179400E+00	3.255850E+00
[truncated: 21,888 more rows]
