# Supplementary material for: A New MRI-Based Model of Heart Function with Coupled Hemodynamics and Application to Normal and Diseased Canine Left Ventricles
Source: Front Bioeng Biotechnol. 2015 Sep 23;3:140. doi: 10.3389/fbioe.2015.00140 (PMC4585083; doi:10.3389/fbioe.2015.00140)
Supplement: Supplementary file 8 [file Data_Sheet_8.ZIP › Case4_HF_LBBB_Diastole/nodes/case4_diastole_time_0.1100.csv]

4.549960E+00	3.815070E+00	1.831370E+00
4.470850E+00	3.795450E+00	1.723840E+00
4.509360E+00	3.862470E+00	1.824030E+00
4.499740E+00	3.926000E+00	1.884480E+00
4.576820E+00	3.884020E+00	1.946760E+00
4.528330E+00	3.975350E+00	1.998090E+00
4.431320E+00	3.912140E+00	1.796180E+00
4.333920E+00	3.889520E+00	1.688350E+00
4.430230E+00	4.012710E+00	1.927650E+00
4.406640E+00	4.113130E+00	2.015640E+00
4.491860E+00	4.063670E+00	2.070010E+00
4.451050E+00	4.128350E+00	2.089080E+00
4.332240E+00	3.986320E+00	1.793300E+00
4.271910E+00	3.959170E+00	1.690970E+00
4.302890E+00	4.110090E+00	1.907820E+00
4.355180E+00	4.151930E+00	2.004430E+00
4.387810E+00	4.174340E+00	2.079370E+00
4.234650E+00	4.034210E+00	1.747780E+00
4.206160E+00	4.115860E+00	1.815040E+00
4.225740E+00	4.153240E+00	1.865790E+00
4.232780E+00	4.189560E+00	1.914870E+00
4.312260E+00	4.182180E+00	1.995390E+00
4.172720E+00	4.160370E+00	1.837360E+00
4.845460E+00	3.439890E+00	1.838610E+00
4.774910E+00	3.403530E+00	1.716400E+00
4.792690E+00	3.503550E+00	1.831600E+00
4.779930E+00	3.617980E+00	1.918230E+00
4.866900E+00	3.511800E+00	1.927780E+00
4.777840E+00	3.749750E+00	2.070800E+00
4.883840E+00	3.635560E+00	2.074020E+00
4.778440E+00	3.864700E+00	2.196500E+00
4.888170E+00	3.788010E+00	2.261230E+00
4.829940E+00	3.898760E+00	2.319780E+00
4.685720E+00	3.561080E+00	1.743920E+00
4.626850E+00	3.457220E+00	1.575200E+00
4.630600E+00	3.739690E+00	1.867880E+00
4.685260E+00	3.863030E+00	2.078320E+00
4.713710E+00	3.921490E+00	2.185070E+00
4.751830E+00	3.956730E+00	2.297250E+00
4.529040E+00	3.458840E+00	1.468880E+00
4.423810E+00	3.427030E+00	1.348530E+00
4.451450E+00	3.525930E+00	1.455250E+00
4.510630E+00	3.611770E+00	1.580890E+00
4.618760E+00	3.996240E+00	2.175530E+00
4.611300E+00	4.098420E+00	2.312570E+00
4.707470E+00	4.045400E+00	2.379860E+00
4.656430E+00	4.123590E+00	2.419690E+00
4.364980E+00	3.581700E+00	1.424210E+00
4.302150E+00	3.499740E+00	1.304460E+00
4.315350E+00	3.750610E+00	1.533300E+00
4.499970E+00	4.143820E+00	2.195390E+00
4.574430E+00	4.172570E+00	2.371360E+00
4.224390E+00	3.613390E+00	1.331360E+00
4.118820E+00	3.799540E+00	1.445000E+00
4.203500E+00	3.926330E+00	1.603230E+00
4.395860E+00	4.234710E+00	2.183790E+00
4.474520E+00	4.252890E+00	2.328890E+00
4.083150E+00	3.935100E+00	1.555990E+00
4.027220E+00	3.885840E+00	1.482470E+00
4.104510E+00	4.078440E+00	1.720690E+00
4.277840E+00	4.247610E+00	2.051850E+00
4.328880E+00	4.349650E+00	2.244560E+00
4.383490E+00	4.386240E+00	2.359270E+00
4.448460E+00	4.346120E+00	2.404660E+00
4.412550E+00	4.418430E+00	2.442870E+00
3.984850E+00	3.979590E+00	1.542130E+00
3.938340E+00	4.119950E+00	1.666660E+00
4.023780E+00	4.167000E+00	1.761050E+00
4.112470E+00	4.222230E+00	1.874820E+00
4.163370E+00	4.343750E+00	2.050700E+00
4.191840E+00	4.435780E+00	2.160680E+00
4.266520E+00	4.448210E+00	2.262010E+00
4.337680E+00	4.429570E+00	2.348160E+00
3.963640E+00	4.225100E+00	1.777890E+00
3.880980E+00	4.193450E+00	1.718630E+00
3.997600E+00	4.333930E+00	1.907370E+00
4.057500E+00	4.445350E+00	2.061190E+00
4.132450E+00	4.482580E+00	2.152950E+00
4.188310E+00	4.513390E+00	2.245640E+00
3.870520E+00	4.267430E+00	1.784770E+00
3.886570E+00	4.359970E+00	1.879180E+00
3.951910E+00	4.419020E+00	1.956150E+00
3.957080E+00	4.473500E+00	2.006600E+00
3.985410E+00	4.519740E+00	2.073470E+00
4.082100E+00	4.526120E+00	2.160490E+00
3.876920E+00	4.442360E+00	1.956610E+00
3.924190E+00	4.501160E+00	2.019580E+00
5.127000E+00	3.548580E+00	2.380550E+00
5.090630E+00	3.496120E+00	2.279020E+00
5.077950E+00	3.576940E+00	2.318880E+00
5.079210E+00	3.641330E+00	2.388810E+00
5.019470E+00	3.283610E+00	1.958600E+00
4.981220E+00	3.189650E+00	1.843150E+00
4.927030E+00	3.366680E+00	1.884210E+00
4.946060E+00	3.510030E+00	2.045430E+00
5.032680E+00	3.405940E+00	2.105320E+00
5.003220E+00	3.625400E+00	2.247290E+00
4.968330E+00	3.745290E+00	2.329210E+00
5.018090E+00	3.739640E+00	2.404520E+00
4.959120E+00	3.813640E+00	2.397240E+00
4.929240E+00	3.117260E+00	1.723230E+00
4.834570E+00	3.077870E+00	1.575510E+00
4.854710E+00	3.237210E+00	1.699460E+00
4.819890E+00	3.963430E+00	2.406580E+00
4.898180E+00	3.907200E+00	2.431780E+00
4.856740E+00	3.977510E+00	2.480530E+00
4.697560E+00	3.057750E+00	1.390610E+00
4.575210E+00	3.001630E+00	1.245510E+00
4.596130E+00	3.135530E+00	1.331430E+00
4.645530E+00	3.273190E+00	1.454420E+00
4.771350E+00	3.999380E+00	2.396060E+00
4.802990E+00	4.024550E+00	2.483240E+00
4.468050E+00	3.229050E+00	1.268570E+00
4.372960E+00	3.123250E+00	1.126660E+00
4.644860E+00	4.181180E+00	2.494790E+00
4.744050E+00	4.113100E+00	2.540250E+00
4.697480E+00	4.190820E+00	2.599200E+00
4.244630E+00	3.133750E+00	1.052550E+00
4.117310E+00	3.097680E+00	9.980280E-01
4.150130E+00	3.224310E+00	1.066100E+00
4.221270E+00	3.369090E+00	1.151030E+00
4.563360E+00	4.242770E+00	2.455520E+00
4.628750E+00	4.243950E+00	2.570580E+00
4.042250E+00	3.285310E+00	1.067660E+00
3.971820E+00	3.196980E+00	1.011540E+00
3.968790E+00	3.467660E+00	1.132040E+00
4.052610E+00	3.630790E+00	1.275400E+00
4.509110E+00	4.291240E+00	2.427140E+00
4.544540E+00	4.314050E+00	2.523020E+00
3.879950E+00	3.322050E+00	1.036430E+00
3.776040E+00	3.527270E+00	1.144320E+00
3.895600E+00	3.645790E+00	1.214560E+00
3.932620E+00	3.823460E+00	1.378460E+00
4.448430E+00	4.427580E+00	2.512730E+00
4.481860E+00	4.395170E+00	2.526910E+00
4.465300E+00	4.432660E+00	2.554160E+00
3.782540E+00	3.713850E+00	1.255170E+00
3.687510E+00	3.646300E+00	1.201470E+00
3.766980E+00	3.866180E+00	1.385610E+00
3.850000E+00	3.993570E+00	1.506610E+00
4.275900E+00	4.495200E+00	2.339150E+00
4.351300E+00	4.479960E+00	2.439250E+00
4.426450E+00	4.454990E+00	2.526360E+00
3.656090E+00	3.759570E+00	1.276350E+00
3.657330E+00	3.901980E+00	1.389600E+00
3.732090E+00	3.989330E+00	1.480120E+00
3.778120E+00	4.146330E+00	1.655710E+00
4.233090E+00	4.535700E+00	2.333060E+00
4.268380E+00	4.556070E+00	2.419040E+00
3.635620E+00	4.025640E+00	1.496530E+00
3.651210E+00	4.152760E+00	1.634180E+00
3.701940E+00	4.225120E+00	1.707190E+00
3.768540E+00	4.319620E+00	1.813070E+00
4.006170E+00	4.587310E+00	2.168770E+00
4.109780E+00	4.585020E+00	2.277350E+00
4.193210E+00	4.568530E+00	2.338580E+00
3.632970E+00	4.266280E+00	1.741740E+00
3.695510E+00	4.381870E+00	1.858220E+00
3.708150E+00	4.447340E+00	1.924510E+00
3.778450E+00	4.447950E+00	1.941830E+00
3.886090E+00	4.540310E+00	2.059330E+00
3.936830E+00	4.625370E+00	2.179240E+00
4.019230E+00	4.666560E+00	2.310080E+00
3.747290E+00	4.529100E+00	2.013940E+00
3.844370E+00	4.621170E+00	2.140360E+00
3.914400E+00	4.672960E+00	2.244010E+00
5.204440E+00	3.418880E+00	2.435100E+00
5.198550E+00	3.346360E+00	2.374650E+00
5.159410E+00	3.444980E+00	2.365490E+00
5.189290E+00	3.503930E+00	2.466740E+00
5.174400E+00	2.971460E+00	2.049130E+00
5.139180E+00	2.893970E+00	1.928150E+00
5.135590E+00	3.015430E+00	1.981990E+00
5.092660E+00	3.191380E+00	2.041800E+00
5.175470E+00	3.071640E+00	2.138660E+00
5.134090E+00	3.357380E+00	2.243990E+00
5.182680E+00	3.226310E+00	2.257860E+00
5.086490E+00	3.732660E+00	2.506790E+00
5.149000E+00	3.627300E+00	2.494890E+00
5.092770E+00	3.788820E+00	2.588280E+00
5.162100E+00	3.728660E+00	2.645180E+00
5.110090E+00	3.835530E+00	2.676090E+00
5.065120E+00	2.823380E+00	1.778960E+00
4.990690E+00	2.730050E+00	1.649070E+00
4.982600E+00	2.840850E+00	1.669070E+00
5.020100E+00	2.991520E+00	1.777700E+00
5.015900E+00	3.858620E+00	2.552010E+00
4.992150E+00	3.961240E+00	2.668280E+00
5.072820E+00	3.919490E+00	2.732790E+00
5.022100E+00	3.990640E+00	2.761810E+00
4.865750E+00	2.660210E+00	1.463460E+00
4.742010E+00	2.570550E+00	1.319440E+00
4.770680E+00	2.695100E+00	1.356440E+00
4.826420E+00	2.847640E+00	1.466170E+00
4.898540E+00	3.993570E+00	2.579280E+00
4.951380E+00	4.033820E+00	2.714250E+00
4.647350E+00	2.759250E+00	1.243080E+00
4.550580E+00	2.647580E+00	1.131510E+00
4.823470E+00	4.057560E+00	2.574230E+00
4.855990E+00	4.094960E+00	2.674760E+00
4.413510E+00	2.640150E+00	1.013760E+00
4.278640E+00	2.587910E+00	9.382660E-01
4.310470E+00	2.723350E+00	9.591280E-01
4.377940E+00	2.871590E+00	1.037440E+00
4.695940E+00	4.243870E+00	2.669600E+00
4.773820E+00	4.187940E+00	2.699460E+00
4.744000E+00	4.247890E+00	2.738950E+00
4.164460E+00	2.849320E+00	9.373820E-01
4.001370E+00	2.754860E+00	8.904990E-01
4.624270E+00	4.305410E+00	2.644970E+00
4.699850E+00	4.299300E+00	2.739550E+00
3.891660E+00	3.082290E+00	9.460590E-01
3.745730E+00	2.917730E+00	9.330780E-01
4.553330E+00	4.366150E+00	2.615560E+00
4.618150E+00	4.371140E+00	2.718710E+00
3.665030E+00	3.139640E+00	9.957960E-01
3.531290E+00	3.074760E+00	9.913180E-01
3.702780E+00	3.324700E+00	1.051800E+00
4.498720E+00	4.447130E+00	2.642930E+00
3.528660E+00	3.293420E+00	1.055730E+00
3.390000E+00	3.231270E+00	1.085910E+00
3.569650E+00	3.563760E+00	1.162010E+00
4.373910E+00	4.522750E+00	2.560270E+00
4.436700E+00	4.532730E+00	2.672760E+00
3.403800E+00	3.418020E+00	1.132290E+00
3.317740E+00	3.342340E+00	1.130050E+00
3.392800E+00	3.623410E+00	1.225060E+00
3.516880E+00	3.835190E+00	1.351310E+00
4.272850E+00	4.612410E+00	2.537760E+00
4.355290E+00	4.596940E+00	2.651010E+00
3.290410E+00	3.468950E+00	1.196360E+00
3.285360E+00	3.638720E+00	1.267280E+00
3.362520E+00	3.759320E+00	1.319870E+00
3.381480E+00	3.910110E+00	1.423760E+00
3.512620E+00	4.077650E+00	1.566210E+00
4.160520E+00	4.642350E+00	2.433090E+00
4.216330E+00	4.660530E+00	2.540750E+00
4.262330E+00	4.680610E+00	2.644160E+00
3.268330E+00	3.772870E+00	1.366600E+00
3.289700E+00	3.927300E+00	1.467450E+00
3.374200E+00	4.024490E+00	1.524000E+00
3.419000E+00	4.132510E+00	1.629430E+00
3.512540E+00	4.246340E+00	1.740220E+00
3.616090E+00	4.408480E+00	1.891200E+00
4.073750E+00	4.694970E+00	2.416670E+00
4.092970E+00	4.728550E+00	2.508390E+00
4.173230E+00	4.701840E+00	2.565240E+00
3.293860E+00	4.061360E+00	1.588980E+00
3.402140E+00	4.234660E+00	1.735800E+00
3.490500E+00	4.339720E+00	1.827400E+00
3.528470E+00	4.423800E+00	1.912500E+00
3.585110E+00	4.474070E+00	1.959490E+00
3.647930E+00	4.541290E+00	2.018050E+00
3.744170E+00	4.632310E+00	2.119760E+00
3.834260E+00	4.690970E+00	2.234400E+00
3.919340E+00	4.737260E+00	2.350690E+00
4.015570E+00	4.736620E+00	2.418160E+00
3.540310E+00	4.517370E+00	2.004210E+00
3.638930E+00	4.635740E+00	2.113500E+00
3.741720E+00	4.710150E+00	2.215730E+00
3.817190E+00	4.745100E+00	2.305600E+00
5.259320E+00	2.862680E+00	2.251840E+00
5.235450E+00	2.757210E+00	2.128980E+00
5.213670E+00	2.919060E+00	2.136840E+00
5.228050E+00	3.103780E+00	2.300750E+00
5.268930E+00	2.977720E+00	2.344810E+00
5.230620E+00	3.247240E+00	2.389710E+00
5.271920E+00	3.160060E+00	2.454280E+00
5.254820E+00	3.377790E+00	2.528280E+00
5.224850E+00	3.582200E+00	2.614000E+00
5.292800E+00	3.499480E+00	2.679520E+00
5.230400E+00	3.670220E+00	2.700910E+00
5.295670E+00	3.617830E+00	2.770200E+00
5.235800E+00	3.727870E+00	2.777020E+00
5.205600E+00	2.655180E+00	1.993770E+00
5.142330E+00	2.568430E+00	1.874980E+00
5.147110E+00	2.718580E+00	1.882690E+00
5.129860E+00	3.876630E+00	2.761000E+00
5.189610E+00	3.824380E+00	2.807730E+00
5.142980E+00	3.910210E+00	2.845410E+00
5.064620E+00	2.483290E+00	1.757020E+00
4.965730E+00	2.400070E+00	1.628910E+00
4.978880E+00	2.550630E+00	1.621600E+00
5.003060E+00	4.046300E+00	2.821990E+00
5.089920E+00	3.987150E+00	2.878310E+00
5.046660E+00	4.058890E+00	2.914180E+00
4.853900E+00	2.318890E+00	1.491340E+00
4.714750E+00	2.267890E+00	1.354790E+00
4.805380E+00	2.401160E+00	1.404860E+00
4.934420E+00	4.094690E+00	2.780700E+00
4.977590E+00	4.119440E+00	2.885480E+00
4.549920E+00	2.450470E+00	1.134680E+00
4.504650E+00	2.275030E+00	1.135010E+00
4.877800E+00	4.169430E+00	2.810470E+00
4.871970E+00	4.222010E+00	2.866810E+00
4.928270E+00	4.202230E+00	2.912560E+00
4.882250E+00	4.257770E+00	2.911770E+00
4.381880E+00	2.225840E+00	1.062730E+00
4.231130E+00	2.295680E+00	9.688450E-01
4.346040E+00	2.368170E+00	9.943140E-01
4.799180E+00	4.267640E+00	2.830950E+00
4.784810E+00	4.362140E+00	2.901750E+00
4.858400E+00	4.323510E+00	2.940750E+00
4.835000E+00	4.377090E+00	2.958190E+00
4.118780E+00	2.485010E+00	8.997730E-01
3.993500E+00	2.320920E+00	9.063510E-01
4.705910E+00	4.360390E+00	2.820630E+00
4.715090E+00	4.424830E+00	2.897220E+00
4.793800E+00	4.422530E+00	2.964750E+00
3.852270E+00	2.630580E+00	8.710430E-01
3.680640E+00	2.553930E+00	9.125400E-01
4.614990E+00	4.448710E+00	2.820640E+00
4.669550E+00	4.468740E+00	2.900540E+00
4.714250E+00	4.496560E+00	2.975840E+00
3.581310E+00	2.828970E+00	9.407250E-01
3.431890E+00	2.757620E+00	9.795360E-01
4.508960E+00	4.516390E+00	2.765040E+00
4.562560E+00	4.520960E+00	2.855960E+00
4.627110E+00	4.510300E+00	2.914010E+00
3.386890E+00	3.019860E+00	1.036090E+00
3.249820E+00	2.959260E+00	1.090160E+00
4.429510E+00	4.583240E+00	2.750670E+00
4.494400E+00	4.574230E+00	2.843520E+00
3.241070E+00	3.249300E+00	1.149490E+00
3.126700E+00	3.120160E+00	1.185280E+00
4.350120E+00	4.651180E+00	2.741820E+00
4.417420E+00	4.636860E+00	2.837070E+00
3.119920E+00	3.295960E+00	1.221760E+00
3.075620E+00	3.219950E+00	1.242870E+00
3.165880E+00	3.539550E+00	1.292970E+00
4.300070E+00	4.698970E+00	2.737820E+00
4.336490E+00	4.713230E+00	2.834940E+00
3.057040E+00	3.354320E+00	1.284790E+00
3.057520E+00	3.534630E+00	1.353020E+00
3.093940E+00	3.651800E+00	1.375380E+00
3.156840E+00	3.839610E+00	1.464370E+00
4.133030E+00	4.743250E+00	2.591140E+00
4.178670E+00	4.759830E+00	2.676520E+00
4.256340E+00	4.741240E+00	2.746630E+00
3.034590E+00	3.676680E+00	1.431270E+00
3.049590E+00	3.844230E+00	1.526190E+00
3.098050E+00	3.933410E+00	1.556300E+00
3.164020E+00	4.039280E+00	1.610900E+00
3.283140E+00	4.208310E+00	1.745790E+00
3.407790E+00	4.380600E+00	1.871560E+00
3.968770E+00	4.769080E+00	2.432210E+00
4.000650E+00	4.791760E+00	2.517170E+00
4.088600E+00	4.784490E+00	2.612630E+00
3.040820E+00	3.982660E+00	1.623760E+00
3.152480E+00	4.171920E+00	1.748100E+00
3.262920E+00	4.329240E+00	1.857450E+00
3.347770E+00	4.434250E+00	1.941270E+00
3.362840E+00	4.493250E+00	1.995490E+00
3.431620E+00	4.508910E+00	1.996850E+00
3.513730E+00	4.627620E+00	2.100870E+00
3.633990E+00	4.731210E+00	2.227150E+00
3.748640E+00	4.765670E+00	2.298720E+00
3.819730E+00	4.800290E+00	2.395850E+00
3.923770E+00	4.793450E+00	2.452190E+00
3.392690E+00	4.568430E+00	2.054810E+00
3.441840E+00	4.659030E+00	2.128770E+00
3.520800E+00	4.706960E+00	2.181610E+00
3.551820E+00	4.754060E+00	2.245130E+00
3.606590E+00	4.794840E+00	2.314860E+00
3.706020E+00	4.800600E+00	2.335910E+00
3.462490E+00	4.732560E+00	2.209230E+00
3.531160E+00	4.779360E+00	2.277920E+00
5.356710E+00	2.973240E+00	2.588670E+00
5.340200E+00	2.895520E+00	2.528830E+00
5.321110E+00	3.014060E+00	2.508770E+00
5.326180E+00	3.215480E+00	2.602740E+00
5.369290E+00	3.076870E+00	2.650560E+00
5.339890E+00	3.379200E+00	2.698150E+00
5.399630E+00	3.243150E+00	2.735970E+00
5.350060E+00	3.506110E+00	2.774810E+00
5.420410E+00	3.401410E+00	2.836700E+00
5.351710E+00	3.573590E+00	2.822920E+00
5.388280E+00	3.530070E+00	2.851880E+00
5.367800E+00	3.617980E+00	2.900620E+00
5.275790E+00	2.643650E+00	2.256310E+00
5.239160E+00	2.523750E+00	2.142180E+00
5.233260E+00	2.621520E+00	2.095770E+00
5.289100E+00	2.799400E+00	2.350790E+00
5.247590E+00	3.771000E+00	2.850290E+00
5.295260E+00	3.713850E+00	2.879730E+00
5.271150E+00	3.795410E+00	2.929060E+00
5.190040E+00	2.424240E+00	2.028320E+00
5.108150E+00	2.340360E+00	1.916290E+00
5.131340E+00	2.446650E+00	1.889830E+00
5.156740E+00	3.944070E+00	2.920960E+00
5.222540E+00	3.892120E+00	2.966960E+00
5.167590E+00	3.975060E+00	2.991380E+00
5.008160E+00	2.247430E+00	1.794390E+00
4.908810E+00	2.155690E+00	1.687330E+00
4.935530E+00	2.272010E+00	1.641210E+00
5.046270E+00	4.103270E+00	2.971270E+00
5.119280E+00	4.048680E+00	3.021570E+00
5.079640E+00	4.125270E+00	3.056150E+00
4.785460E+00	2.057200E+00	1.587300E+00
4.660130E+00	2.035110E+00	1.439730E+00
4.761490E+00	2.140430E+00	1.481270E+00
5.007500E+00	4.174940E+00	2.994380E+00
5.009240E+00	4.219990E+00	3.047210E+00
5.060120E+00	4.186080E+00	3.099370E+00
5.022960E+00	4.248720E+00	3.101840E+00
4.543350E+00	2.132480E+00	1.243490E+00
4.488920E+00	1.967400E+00	1.308040E+00
4.950310E+00	4.274960E+00	3.012840E+00
4.958380E+00	4.340780E+00	3.071980E+00
5.006850E+00	4.310700E+00	3.129480E+00
4.977920E+00	4.377440E+00	3.129430E+00
4.291730E+00	2.124710E+00	1.075310E+00
4.894410E+00	4.393400E+00	3.038680E+00
4.884380E+00	4.486220E+00	3.104720E+00
4.960100E+00	4.441890E+00	3.159970E+00
4.930240E+00	4.505140E+00	3.172710E+00
4.055960E+00	2.112580E+00	1.009680E+00
3.883450E+00	2.148230E+00	9.666340E-01
3.929530E+00	2.211400E+00	9.316890E-01
4.811220E+00	4.478890E+00	3.033630E+00
4.816030E+00	4.538640E+00	3.097060E+00
4.874820E+00	4.549390E+00	3.160220E+00
3.781880E+00	2.309740E+00	9.278660E-01
3.655410E+00	2.200000E+00	9.980350E-01
4.760320E+00	4.532560E+00	3.048790E+00
4.761770E+00	4.572200E+00	3.100510E+00
4.799350E+00	4.605920E+00	3.177260E+00
3.516040E+00	2.488860E+00	9.531540E-01
3.362200E+00	2.443650E+00	1.035830E+00
4.558850E+00	4.572410E+00	2.929740E+00
4.630490E+00	4.567390E+00	3.007520E+00
4.701760E+00	4.574050E+00	3.074040E+00
4.734010E+00	4.608450E+00	3.142920E+00
3.287400E+00	2.700910E+00	1.048360E+00
3.155590E+00	2.655480E+00	1.122170E+00
4.482270E+00	4.631620E+00	2.927110E+00
4.545470E+00	4.639120E+00	3.045330E+00
3.127580E+00	2.900290E+00	1.153080E+00
3.021830E+00	2.855720E+00	1.224760E+00
4.411720E+00	4.686620E+00	2.914830E+00
4.455070E+00	4.690920E+00	3.002130E+00
3.022550E+00	3.122210E+00	1.264770E+00
2.963660E+00	2.986270E+00	1.284160E+00
4.372390E+00	4.725640E+00	2.912870E+00
4.397370E+00	4.728890E+00	2.965370E+00
2.925960E+00	3.131640E+00	1.353970E+00
2.864030E+00	3.319790E+00	1.429120E+00
2.968250E+00	3.423750E+00	1.390030E+00
4.215380E+00	4.779140E+00	2.764310E+00
4.251930E+00	4.793060E+00	2.848340E+00
4.340640E+00	4.766410E+00	2.932610E+00
2.882440E+00	3.498240E+00	1.471150E+00
2.838970E+00	3.430390E+00	1.492540E+00
2.932290E+00	3.732990E+00	1.541870E+00
4.013990E+00	4.844700E+00	2.646040E+00
4.107200E+00	4.830280E+00	2.736180E+00
4.180680E+00	4.808780E+00	2.786540E+00
2.824920E+00	3.568180E+00	1.531790E+00
2.833070E+00	3.732600E+00	1.605430E+00
2.870550E+00	3.832480E+00	1.625960E+00
2.914470E+00	3.960380E+00	1.673720E+00
3.027930E+00	4.132840E+00	1.763610E+00
3.134630E+00	4.297430E+00	1.857610E+00
3.266830E+00	4.456630E+00	1.981740E+00
3.887000E+00	4.854570E+00	2.571460E+00
3.964080E+00	4.877960E+00	2.679600E+00
4.023080E+00	4.907180E+00	2.790290E+00
2.816090E+00	3.864290E+00	1.681310E+00
2.843610E+00	4.014600E+00	1.753480E+00
2.928560E+00	4.108740E+00	1.786230E+00
3.006300E+00	4.246420E+00	1.866530E+00
3.106110E+00	4.391650E+00	1.948670E+00
3.195130E+00	4.509100E+00	2.041370E+00
3.322530E+00	4.622190E+00	2.119150E+00
3.697210E+00	4.862970E+00	2.453120E+00
3.787270E+00	4.896000E+00	2.572850E+00
3.825480E+00	4.929250E+00	2.670470E+00
3.920680E+00	4.912300E+00	2.720130E+00
2.868560E+00	4.174310E+00	1.870880E+00
2.978150E+00	4.344420E+00	1.952930E+00
3.082240E+00	4.474150E+00	2.036860E+00
3.187040E+00	4.595490E+00	2.115840E+00
3.265700E+00	4.674100E+00	2.181290E+00
3.284060E+00	4.722900E+00	2.235100E+00
3.362900E+00	4.730550E+00	2.228790E+00
3.503350E+00	4.814590E+00	2.333080E+00
3.562010E+00	4.883400E+00	2.457870E+00
3.623810E+00	4.928820E+00	2.556790E+00
3.727150E+00	4.928100E+00	2.593350E+00
3.331690E+00	4.791590E+00	2.316060E+00
3.449000E+00	4.877790E+00	2.422870E+00
3.521630E+00	4.922980E+00	2.508830E+00
5.506750E+00	3.219570E+00	2.889390E+00
5.490970E+00	3.163150E+00	2.864460E+00
5.468180E+00	3.255590E+00	2.843640E+00
5.479500E+00	3.340090E+00	2.887150E+00
5.514900E+00	3.282500E+00	2.919800E+00
5.501080E+00	3.398940E+00	2.960250E+00
5.329740E+00	2.600040E+00	2.501940E+00
5.292780E+00	2.505200E+00	2.409000E+00
5.298900E+00	2.626050E+00	2.381670E+00
5.336280E+00	2.783900E+00	2.507160E+00
5.353910E+00	2.703440E+00	2.569550E+00
5.383200E+00	2.901930E+00	2.650560E+00
5.437890E+00	3.095380E+00	2.780390E+00
5.442560E+00	3.520820E+00	2.935390E+00
5.429940E+00	3.613180E+00	3.005000E+00
5.256530E+00	2.412950E+00	2.305210E+00
5.200790E+00	2.319140E+00	2.196070E+00
5.226280E+00	2.417260E+00	2.169180E+00
5.362860E+00	3.726860E+00	3.026980E+00
5.302710E+00	3.822660E+00	3.025840E+00
5.338110E+00	3.809670E+00	3.080920E+00
5.301300E+00	3.874200E+00	3.109430E+00
5.127830E+00	2.236450E+00	2.103830E+00
5.044220E+00	2.150310E+00	2.016520E+00
5.077840E+00	2.242470E+00	1.960120E+00
5.181400E+00	4.003160E+00	3.065410E+00
5.226940E+00	3.955720E+00	3.085440E+00
5.203420E+00	4.025580E+00	3.151770E+00
4.926420E+00	2.034410E+00	1.914380E+00
4.844540E+00	1.979200E+00	1.797900E+00
4.897250E+00	2.064460E+00	1.776490E+00
5.103080E+00	4.143930E+00	3.122720E+00
5.141400E+00	4.101310E+00	3.138550E+00
5.129650E+00	4.165380E+00	3.203600E+00
4.709140E+00	1.935640E+00	1.619470E+00
5.042960E+00	4.272040E+00	3.159660E+00
5.075640E+00	4.232570E+00	3.183970E+00
5.067860E+00	4.294050E+00	3.240070E+00
4.513270E+00	1.869350E+00	1.423010E+00
4.375950E+00	1.813080E+00	1.368520E+00
4.413560E+00	1.890760E+00	1.317320E+00
5.001620E+00	4.403700E+00	3.188380E+00
5.027970E+00	4.362680E+00	3.213710E+00
5.021340E+00	4.423680E+00	3.269040E+00
4.262460E+00	1.945990E+00	1.187690E+00
4.152500E+00	1.845570E+00	1.237500E+00
4.927670E+00	4.547290E+00	3.228000E+00
4.975360E+00	4.489510E+00	3.246580E+00
4.966850E+00	4.535690E+00	3.302670E+00
3.958110E+00	1.983650E+00	1.065490E+00
4.869550E+00	4.601660E+00	3.228510E+00
4.920340E+00	4.594490E+00	3.301020E+00
3.745050E+00	2.006090E+00	1.087710E+00
3.574340E+00	1.991330E+00	1.120350E+00
3.604860E+00	2.092260E+00	1.056910E+00
4.827860E+00	4.637910E+00	3.238160E+00
4.850380E+00	4.663930E+00	3.316490E+00
3.445110E+00	2.214400E+00	1.064370E+00
3.295290E+00	2.189990E+00	1.156500E+00
4.627870E+00	4.627230E+00	3.118730E+00
4.687790E+00	4.627160E+00	3.154410E+00
4.721660E+00	4.666320E+00	3.239500E+00
4.786430E+00	4.669200E+00	3.268690E+00
3.211190E+00	2.419130E+00	1.121710E+00
3.081530E+00	2.401310E+00	1.220960E+00
4.577840E+00	4.657140E+00	3.129260E+00
4.594260E+00	4.687410E+00	3.202770E+00
4.652780E+00	4.670450E+00	3.216960E+00
3.034880E+00	2.631350E+00	1.213220E+00
2.937130E+00	2.609970E+00	1.308600E+00
4.483500E+00	4.706490E+00	3.087060E+00
4.537030E+00	4.694690E+00	3.147070E+00
2.917830E+00	2.862090E+00	1.323100E+00
2.866290E+00	2.741140E+00	1.362230E+00
4.397200E+00	4.772500E+00	3.055640E+00
2.815230E+00	2.875560E+00	1.419220E+00
2.748720E+00	3.076590E+00	1.506870E+00
2.838310E+00	3.098870E+00	1.424780E+00
4.278180E+00	4.843430E+00	2.978050E+00
4.325530E+00	4.874730E+00	3.104280E+00
2.775960E+00	3.345180E+00	1.519650E+00
2.684010E+00	3.251430E+00	1.574140E+00
4.157340E+00	4.877450E+00	2.893240E+00
4.216500E+00	4.890080E+00	2.979640E+00
4.248900E+00	4.900620E+00	3.038390E+00
2.701360E+00	3.411020E+00	1.608990E+00
2.657870E+00	3.354210E+00	1.627390E+00
2.731370E+00	3.641050E+00	1.641630E+00
4.073440E+00	4.937530E+00	2.891090E+00
4.101590E+00	4.977590E+00	2.985430E+00
4.186950E+00	4.930530E+00	3.014540E+00
2.641010E+00	3.483790E+00	1.659220E+00
2.636850E+00	3.640820E+00	1.710740E+00
2.678900E+00	3.756860E+00	1.736140E+00
2.727210E+00	3.944120E+00	1.793070E+00
3.877670E+00	4.950970E+00	2.756410E+00
3.928830E+00	4.984500E+00	2.847970E+00
4.019890E+00	4.984510E+00	2.910410E+00
2.620790E+00	3.787560E+00	1.788510E+00
2.629720E+00	3.942580E+00	1.848700E+00
2.675200E+00	4.040440E+00	1.874430E+00
2.736050E+00	4.194730E+00	1.953160E+00
2.870390E+00	4.319450E+00	1.971230E+00
2.959980E+00	4.440770E+00	2.045630E+00
3.070440E+00	4.566180E+00	2.122800E+00
3.179240E+00	4.695670E+00	2.214630E+00
3.682700E+00	4.955780E+00	2.619800E+00
3.725530E+00	4.988560E+00	2.689660E+00
3.826610E+00	4.995860E+00	2.782090E+00
2.621040E+00	4.059910E+00	1.917140E+00
2.644400E+00	4.177480E+00	1.983170E+00
2.679940E+00	4.241020E+00	2.001720E+00
2.698920E+00	4.309730E+00	2.038940E+00
2.819930E+00	4.399030E+00	2.055410E+00
2.948480E+00	4.540470E+00	2.131710E+00
3.050390E+00	4.631790E+00	2.192910E+00
3.085960E+00	4.697660E+00	2.247290E+00
3.143160E+00	4.739150E+00	2.273480E+00
3.208910E+00	4.791610E+00	2.323650E+00
3.308720E+00	4.886600E+00	2.441350E+00
3.441490E+00	4.930400E+00	2.500410E+00
3.517400E+00	4.977000E+00	2.590440E+00
3.635040E+00	4.979170E+00	2.640420E+00
2.634910E+00	4.240830E+00	2.025990E+00
3.093680E+00	4.766880E+00	2.318510E+00
3.185890E+00	4.844780E+00	2.390560E+00
3.210150E+00	4.892640E+00	2.444780E+00
3.252540E+00	4.918550E+00	2.475760E+00
3.285600E+00	4.951270E+00	2.525490E+00
3.390980E+00	4.959610E+00	2.540720E+00
3.203600E+00	4.924490E+00	2.484740E+00
5.526960E+00	3.056110E+00	2.927710E+00
5.510440E+00	2.995470E+00	2.905540E+00
5.494780E+00	3.068940E+00	2.873400E+00
5.536320E+00	3.156480E+00	2.941890E+00
5.560070E+00	3.287790E+00	3.011990E+00
5.553730E+00	3.396420E+00	3.062000E+00
5.307480E+00	2.431230E+00	2.547800E+00
5.257390E+00	2.333770E+00	2.469350E+00
5.268550E+00	2.401510E+00	2.407420E+00
5.341400E+00	2.556280E+00	2.589820E+00
5.403960E+00	2.750150E+00	2.719400E+00
5.458120E+00	2.933710E+00	2.818410E+00
5.508320E+00	3.532290E+00	3.078570E+00
5.446950E+00	3.644330E+00	3.081510E+00
5.482460E+00	3.626490E+00	3.127760E+00
5.444360E+00	3.702150E+00	3.157420E+00
5.202240E+00	2.246070E+00	2.383620E+00
5.138830E+00	2.169200E+00	2.319170E+00
5.171070E+00	2.237260E+00	2.248690E+00
5.373890E+00	3.799200E+00	3.144220E+00
5.356590E+00	3.871800E+00	3.225010E+00
5.049320E+00	2.078200E+00	2.252770E+00
4.971520E+00	2.020360E+00	2.141860E+00
5.024420E+00	2.091470E+00	2.118860E+00
5.281430E+00	3.949540E+00	3.198200E+00
5.262060E+00	4.010140E+00	3.258390E+00
4.856450E+00	1.934490E+00	1.940850E+00
5.213320E+00	4.092360E+00	3.269490E+00
5.179260E+00	4.165860E+00	3.301840E+00
4.694920E+00	1.835500E+00	1.742680E+00
4.585230E+00	1.740380E+00	1.688310E+00
4.558700E+00	1.804740E+00	1.553320E+00
5.139030E+00	4.227610E+00	3.311310E+00
5.115770E+00	4.295510E+00	3.347250E+00
4.489470E+00	1.680810E+00	1.639330E+00
4.344540E+00	1.637420E+00	1.566650E+00
4.439160E+00	1.716720E+00	1.527080E+00
5.080630E+00	4.358200E+00	3.344630E+00
5.058920E+00	4.422190E+00	3.373630E+00
4.224490E+00	1.728810E+00	1.377570E+00
4.047660E+00	1.651820E+00	1.382720E+00
5.020570E+00	4.483020E+00	3.370480E+00
4.973030E+00	4.570490E+00	3.386300E+00
3.906550E+00	1.811410E+00	1.202590E+00
3.831420E+00	1.709700E+00	1.308970E+00
4.916380E+00	4.645840E+00	3.381170E+00
4.957030E+00	4.623770E+00	3.431460E+00
4.933220E+00	4.659120E+00	3.438510E+00
3.705210E+00	1.712470E+00	1.314860E+00
3.536650E+00	1.746070E+00	1.313470E+00
3.653600E+00	1.809220E+00	1.236650E+00
4.873630E+00	4.690380E+00	3.381880E+00
4.892150E+00	4.706690E+00	3.455880E+00
3.401380E+00	1.964570E+00	1.221480E+00
3.250950E+00	1.941780E+00	1.317790E+00
4.747620E+00	4.700520E+00	3.304770E+00
4.772140E+00	4.731050E+00	3.377600E+00
4.833130E+00	4.727280E+00	3.408230E+00
3.155660E+00	2.170760E+00	1.257170E+00
3.030570E+00	2.154730E+00	1.362500E+00
4.624250E+00	4.703420E+00	3.263920E+00
4.652250E+00	4.730330E+00	3.332210E+00
4.712680E+00	4.729510E+00	3.352960E+00
2.966620E+00	2.391440E+00	1.326180E+00
2.860980E+00	2.368840E+00	1.430920E+00
4.475020E+00	4.759960E+00	3.164570E+00
4.535880E+00	4.747090E+00	3.239650E+00
4.589520E+00	4.740690E+00	3.301700E+00
2.818890E+00	2.639340E+00	1.419000E+00
2.738190E+00	2.541890E+00	1.511480E+00
4.407180E+00	4.831460E+00	3.168370E+00
4.466330E+00	4.826560E+00	3.273790E+00
2.713650E+00	2.709910E+00	1.512940E+00
2.648520E+00	2.681540E+00	1.577340E+00
2.730220E+00	2.860800E+00	1.502730E+00
4.366750E+00	4.878600E+00	3.172940E+00
4.394340E+00	4.876800E+00	3.223830E+00
2.652220E+00	2.831910E+00	1.575500E+00
2.602750E+00	2.783940E+00	1.614390E+00
2.643760E+00	3.048610E+00	1.593350E+00
4.247580E+00	4.952220E+00	3.119110E+00
4.335500E+00	4.921510E+00	3.192160E+00
2.566910E+00	2.907210E+00	1.641820E+00
2.522110E+00	3.136650E+00	1.697880E+00
2.596730E+00	3.302300E+00	1.655660E+00
4.164630E+00	4.989640E+00	3.077530E+00
4.195540E+00	5.038180E+00	3.180140E+00
2.513690E+00	3.321320E+00	1.727730E+00
2.467820E+00	3.255820E+00	1.739980E+00
2.535190E+00	3.553400E+00	1.749800E+00
3.974740E+00	5.027540E+00	2.939740E+00
4.019180E+00	5.070420E+00	3.040710E+00
4.108760E+00	5.054180E+00	3.103340E+00
2.454710E+00	3.386870E+00	1.788630E+00
2.439820E+00	3.546470E+00	1.814870E+00
2.478890E+00	3.656430E+00	1.837610E+00
2.525550E+00	3.853850E+00	1.883120E+00
3.743790E+00	5.066250E+00	2.815290E+00
3.842470E+00	5.069910E+00	2.895920E+00
3.927100E+00	5.074540E+00	2.977410E+00
2.423860E+00	3.685720E+00	1.887210E+00
2.434000E+00	3.849610E+00	1.942050E+00
2.478140E+00	3.950460E+00	1.956610E+00
2.542930E+00	4.107010E+00	2.002310E+00
2.724660E+00	4.408930E+00	2.101230E+00
2.823280E+00	4.518620E+00	2.151650E+00
2.955330E+00	4.653730E+00	2.238470E+00
3.596500E+00	5.057980E+00	2.743000E+00
3.687900E+00	5.110100E+00	2.842790E+00
3.756050E+00	5.155490E+00	2.933670E+00
2.427230E+00	3.974320E+00	2.002530E+00
2.459590E+00	4.117750E+00	2.064400E+00
2.517680E+00	4.204330E+00	2.078900E+00
2.601560E+00	4.314910E+00	2.089210E+00
2.692320E+00	4.473660E+00	2.164080E+00
2.796800E+00	4.593230E+00	2.235790E+00
2.870330E+00	4.683130E+00	2.294620E+00
2.973390E+00	4.756070E+00	2.342170E+00
3.097500E+00	4.864530E+00	2.436460E+00
3.382330E+00	5.033830E+00	2.638250E+00
3.480420E+00	5.096100E+00	2.732600E+00
3.511470E+00	5.150290E+00	2.803870E+00
3.632710E+00	5.154010E+00	2.870430E+00
2.470700E+00	4.248930E+00	2.133700E+00
2.563550E+00	4.419640E+00	2.184020E+00
2.666680E+00	4.552190E+00	2.245680E+00
2.766130E+00	4.654900E+00	2.311790E+00
2.862470E+00	4.747630E+00	2.361400E+00
2.959390E+00	4.816780E+00	2.415260E+00
2.999140E+00	4.875680E+00	2.476810E+00
3.069230E+00	4.914000E+00	2.504170E+00
3.176130E+00	4.968770E+00	2.547400E+00
3.238070E+00	5.050030E+00	2.641790E+00
3.300560E+00	5.105930E+00	2.718640E+00
3.414340E+00	5.122600E+00	2.745920E+00
3.019000E+00	4.941130E+00	2.551310E+00
3.136700E+00	5.035920E+00	2.628030E+00
3.209610E+00	5.085130E+00	2.680120E+00
5.437990E+00	2.601080E+00	2.870800E+00
5.404760E+00	2.531100E+00	2.825930E+00
5.411510E+00	2.620030E+00	2.784670E+00
5.461170E+00	2.792060E+00	2.857900E+00
5.471420E+00	2.687350E+00	2.911990E+00
5.503870E+00	2.911610E+00	2.910940E+00
5.518030E+00	2.828790E+00	2.967250E+00
5.555480E+00	2.995830E+00	2.992540E+00
5.593150E+00	3.151130E+00	3.065520E+00
5.610790E+00	3.298660E+00	3.124020E+00
5.579850E+00	3.426530E+00	3.132110E+00
5.623130E+00	3.378650E+00	3.192700E+00
5.589250E+00	3.493000E+00	3.209930E+00
5.271240E+00	2.300070E+00	2.634760E+00
5.213650E+00	2.207680E+00	2.586010E+00
5.225660E+00	2.255090E+00	2.500090E+00
5.327750E+00	2.421940E+00	2.671940E+00
5.518760E+00	3.611770E+00	3.189370E+00
5.490320E+00	3.699080E+00	3.270740E+00
5.141180E+00	2.115150E+00	2.534780E+00
5.081280E+00	2.065630E+00	2.448450E+00
5.122420E+00	2.122620E+00	2.416410E+00
5.425260E+00	3.788890E+00	3.243290E+00
5.399220E+00	3.858030E+00	3.306840E+00
4.975970E+00	1.992300E+00	2.276330E+00
5.335810E+00	3.951540E+00	3.330400E+00
5.279190E+00	4.030750E+00	3.326870E+00
5.309120E+00	4.019730E+00	3.371040E+00
5.283620E+00	4.077320E+00	3.393540E+00
4.829140E+00	1.860930E+00	2.063960E+00
4.727270E+00	1.761020E+00	2.012640E+00
4.718290E+00	1.799390E+00	1.884360E+00
5.187810E+00	4.187960E+00	3.349980E+00
5.226360E+00	4.148630E+00	3.372270E+00
5.207030E+00	4.204770E+00	3.412400E+00
4.641510E+00	1.684180E+00	1.955500E+00
4.543730E+00	1.606050E+00	1.878490E+00
4.564330E+00	1.668550E+00	1.785930E+00
5.125130E+00	4.320010E+00	3.397090E+00
5.169990E+00	4.277780E+00	3.442040E+00
5.130840E+00	4.344970E+00	3.453750E+00
4.429660E+00	1.540220E+00	1.810820E+00
4.267210E+00	1.491170E+00	1.735130E+00
4.392010E+00	1.567080E+00	1.712870E+00
5.062540E+00	4.442700E+00	3.423460E+00
5.093730E+00	4.404340E+00	3.457860E+00
5.062800E+00	4.462570E+00	3.487640E+00
4.142300E+00	1.555310E+00	1.551050E+00
3.966580E+00	1.480330E+00	1.565020E+00
4.986600E+00	4.588010E+00	3.465290E+00
5.019890E+00	4.527380E+00	3.475490E+00
5.008040E+00	4.570600E+00	3.536100E+00
3.824650E+00	1.608980E+00	1.415670E+00
3.746540E+00	1.528610E+00	1.505180E+00
4.958170E+00	4.650460E+00	3.512060E+00
3.631560E+00	1.520190E+00	1.501190E+00
3.468590E+00	1.564390E+00	1.513070E+00
3.587680E+00	1.600660E+00	1.425200E+00
4.916350E+00	4.716630E+00	3.519040E+00
4.935470E+00	4.709920E+00	3.560420E+00
4.913740E+00	4.739010E+00	3.555630E+00
3.347260E+00	1.735410E+00	1.401340E+00
3.197670E+00	1.725670E+00	1.493300E+00
4.794170E+00	4.763480E+00	3.441810E+00
4.818810E+00	4.780700E+00	3.517780E+00
4.885110E+00	4.753630E+00	3.539830E+00
3.108460E+00	1.932080E+00	1.419410E+00
2.986270E+00	1.922080E+00	1.522770E+00
4.680230E+00	4.761330E+00	3.401110E+00
4.702880E+00	4.792130E+00	3.469830E+00
4.757640E+00	4.791720E+00	3.489070E+00
2.917850E+00	2.136040E+00	1.465700E+00
2.815450E+00	2.114430E+00	1.567790E+00
4.535410E+00	4.794790E+00	3.334480E+00
4.583160E+00	4.810130E+00	3.416560E+00
4.646940E+00	4.795880E+00	3.448540E+00
2.769210E+00	2.330330E+00	1.531860E+00
2.678440E+00	2.301550E+00	1.625770E+00
4.501020E+00	4.830940E+00	3.349340E+00
4.522640E+00	4.838780E+00	3.392900E+00
2.652910E+00	2.510140E+00	1.598920E+00
2.561410E+00	2.479070E+00	1.684910E+00
4.387900E+00	4.925180E+00	3.301790E+00
4.470370E+00	4.876130E+00	3.373590E+00
2.546150E+00	2.710960E+00	1.664400E+00
2.469470E+00	2.623090E+00	1.746190E+00
4.286170E+00	4.999290E+00	3.239880E+00
4.337370E+00	5.029010E+00	3.361490E+00
2.452450E+00	2.760130E+00	1.742460E+00
2.417540E+00	2.707570E+00	1.775500E+00
2.453500E+00	2.933940E+00	1.729140E+00
4.235790E+00	5.049840E+00	3.244480E+00
4.263110E+00	5.060840E+00	3.301930E+00
2.385710E+00	2.814000E+00	1.793390E+00
2.328040E+00	3.027740E+00	1.833170E+00
2.405630E+00	3.204080E+00	1.777160E+00
4.068450E+00	5.107630E+00	3.131730E+00
4.122030E+00	5.133000E+00	3.228390E+00
4.207140E+00	5.092290E+00	3.278650E+00
2.306900E+00	3.245210E+00	1.851630E+00
2.233560E+00	3.188320E+00	1.900520E+00
2.351210E+00	3.465180E+00	1.861510E+00
3.854580E+00	5.145850E+00	3.007620E+00
3.935280E+00	5.176530E+00	3.113310E+00
4.032350E+00	5.160610E+00	3.169610E+00
2.255470E+00	3.358430E+00	1.922240E+00
2.196990E+00	3.294690E+00	1.944080E+00
2.256040E+00	3.528760E+00	1.937350E+00
2.330260E+00	3.759930E+00	1.982060E+00
3.810790E+00	5.190530E+00	3.017960E+00
3.846030E+00	5.210300E+00	3.069900E+00
2.177970E+00	3.444810E+00	1.984670E+00
2.224340E+00	3.629180E+00	2.004700E+00
2.242210E+00	3.772180E+00	2.051890E+00
2.284780E+00	3.873960E+00	2.060070E+00
2.350600E+00	4.031800E+00	2.084690E+00
3.544120E+00	5.226880E+00	2.901370E+00
3.668720E+00	5.234100E+00	2.978290E+00
3.774900E+00	5.238180E+00	3.042160E+00
2.232330E+00	3.926020E+00	2.120350E+00
2.290260E+00	4.097660E+00	2.166010E+00
2.300520E+00	4.187670E+00	2.212610E+00
2.364290E+00	4.214710E+00	2.181760E+00
2.446570E+00	4.370710E+00	2.222480E+00
2.546530E+00	4.510800E+00	2.274990E+00
2.648230E+00	4.628540E+00	2.328630E+00
2.750690E+00	4.725540E+00	2.387010E+00
2.867080E+00	4.839560E+00	2.471190E+00
3.384350E+00	5.211540E+00	2.836830E+00
3.484440E+00	5.275150E+00	2.920710E+00
3.566770E+00	5.319680E+00	3.024850E+00
2.329690E+00	4.308040E+00	2.258380E+00
2.431190E+00	4.470800E+00	2.306910E+00
2.535630E+00	4.597670E+00	2.360610E+00
2.637620E+00	4.703250E+00	2.409640E+00
2.733160E+00	4.780380E+00	2.458870E+00
2.770390E+00	4.839400E+00	2.516420E+00
2.827820E+00	4.879060E+00	2.536890E+00
2.896910E+00	4.933780E+00	2.569540E+00
3.019680E+00	5.024020E+00	2.645830E+00
3.178180E+00	5.131200E+00	2.737280E+00
3.243030E+00	5.236590E+00	2.842680E+00
3.317790E+00	5.315150E+00	2.945520E+00
3.436320E+00	5.320380E+00	2.964270E+00
2.783860E+00	4.903210E+00	2.587770E+00
2.894290E+00	5.007730E+00	2.651010E+00
3.018460E+00	5.108900E+00	2.743080E+00
3.127820E+00	5.212510E+00	2.820930E+00
3.204400E+00	5.293450E+00	2.896720E+00
5.331470E+00	2.308030E+00	2.879300E+00
5.272870E+00	2.235890E+00	2.805680E+00
5.303990E+00	2.311330E+00	2.757030E+00
5.380350E+00	2.446170E+00	2.829010E+00
5.390620E+00	2.407360E+00	2.918470E+00
5.454050E+00	2.558770E+00	2.946740E+00
5.520930E+00	2.716360E+00	3.029990E+00
5.569580E+00	2.859590E+00	3.084520E+00
5.618380E+00	2.999850E+00	3.129910E+00
5.650310E+00	3.139300E+00	3.181000E+00
5.664190E+00	3.266240E+00	3.230930E+00
5.644850E+00	3.381210E+00	3.279360E+00
5.620920E+00	3.493320E+00	3.331720E+00
5.221750E+00	2.164500E+00	2.790940E+00
5.167130E+00	2.108550E+00	2.700200E+00
5.202070E+00	2.162910E+00	2.674370E+00
5.560470E+00	3.600150E+00	3.296020E+00
5.528990E+00	3.692600E+00	3.375890E+00
5.078290E+00	2.044600E+00	2.567560E+00
5.459860E+00	3.793600E+00	3.351420E+00
5.412130E+00	3.877590E+00	3.374800E+00
5.458220E+00	3.847920E+00	3.426500E+00
5.411070E+00	3.929330E+00	3.451670E+00
4.941930E+00	1.927550E+00	2.383320E+00
4.846150E+00	1.820260E+00	2.320340E+00
4.842840E+00	1.841250E+00	2.195460E+00
5.342370E+00	4.012700E+00	3.427160E+00
5.333370E+00	4.071520E+00	3.478150E+00
4.774130E+00	1.744980E+00	2.271460E+00
4.682530E+00	1.659010E+00	2.197550E+00
4.705610E+00	1.709300E+00	2.110520E+00
5.289380E+00	4.153830E+00	3.497720E+00
5.234110E+00	4.223700E+00	3.495430E+00
5.270140E+00	4.213410E+00	3.549060E+00
5.235900E+00	4.263850E+00	3.570200E+00
4.581200E+00	1.564480E+00	2.106050E+00
4.475970E+00	1.488350E+00	2.034650E+00
4.508060E+00	1.539770E+00	1.948890E+00
5.135070E+00	4.374560E+00	3.530260E+00
5.174930E+00	4.327180E+00	3.544270E+00
5.162170E+00	4.371650E+00	3.601720E+00
4.348730E+00	1.436040E+00	1.980590E+00
4.170620E+00	1.390300E+00	1.902630E+00
4.310080E+00	1.450280E+00	1.882400E+00
5.112980E+00	4.422700E+00	3.580800E+00
4.060080E+00	1.415830E+00	1.718430E+00
3.929370E+00	1.376420E+00	1.759110E+00
5.062200E+00	4.505280E+00	3.606290E+00
5.017340E+00	4.598240E+00	3.622030E+00
3.763370E+00	1.380230E+00	1.738390E+00
3.612300E+00	1.360150E+00	1.754070E+00
3.652670E+00	1.396620E+00	1.673310E+00
3.744170E+00	1.444280E+00	1.614980E+00
4.971760E+00	4.676030E+00	3.610930E+00
5.017010E+00	4.644760E+00	3.685470E+00
4.981360E+00	4.700960E+00	3.676640E+00
3.516740E+00	1.449140E+00	1.631250E+00
3.355920E+00	1.436070E+00	1.702290E+00
4.921650E+00	4.753090E+00	3.626760E+00
3.281180E+00	1.561910E+00	1.589730E+00
3.134720E+00	1.562250E+00	1.685310E+00
4.857990E+00	4.795740E+00	3.596730E+00
4.865240E+00	4.829550E+00	3.687000E+00
3.059150E+00	1.726000E+00	1.594550E+00
2.935640E+00	1.722220E+00	1.694950E+00
4.723290E+00	4.820990E+00	3.538800E+00
4.748060E+00	4.842710E+00	3.609730E+00
4.808500E+00	4.836740E+00	3.636950E+00
2.872730E+00	1.911140E+00	1.622690E+00
2.767570E+00	1.896480E+00	1.725680E+00
4.612800E+00	4.833250E+00	3.494420E+00
4.637510E+00	4.857180E+00	3.569060E+00
4.692800E+00	4.848070E+00	3.590820E+00
2.717640E+00	2.093270E+00	1.666180E+00
2.624020E+00	2.076240E+00	1.771440E+00
4.511250E+00	4.895310E+00	3.468060E+00
4.575310E+00	4.876500E+00	3.533990E+00
2.586350E+00	2.276310E+00	1.720770E+00
2.500550E+00	2.249470E+00	1.818960E+00
4.425580E+00	4.965010E+00	3.422420E+00
4.466260E+00	4.984420E+00	3.538330E+00
2.476440E+00	2.443560E+00	1.773280E+00
2.396320E+00	2.415220E+00	1.857190E+00
4.382790E+00	5.027130E+00	3.426630E+00
4.408760E+00	5.029470E+00	3.480960E+00
2.379310E+00	2.626650E+00	1.824790E+00
2.337970E+00	2.527920E+00	1.883860E+00
4.263300E+00	5.126550E+00	3.401930E+00
4.356330E+00	5.076360E+00	3.454120E+00
2.286440E+00	2.638080E+00	1.906830E+00
2.213940E+00	2.805470E+00	1.945460E+00
2.299600E+00	2.821130E+00	1.867570E+00
4.183780E+00	5.146500E+00	3.329930E+00
4.197510E+00	5.179110E+00	3.390210E+00
2.221560E+00	3.001300E+00	1.915070E+00
2.129950E+00	2.967140E+00	1.986780E+00
3.994630E+00	5.211870E+00	3.208780E+00
4.055690E+00	5.238410E+00	3.306720E+00
4.147070E+00	5.201970E+00	3.356000E+00
2.132740E+00	3.205570E+00	1.974890E+00
2.054520E+00	3.106260E+00	2.049830E+00
3.842750E+00	5.283440E+00	3.150120E+00
3.951060E+00	5.266010E+00	3.242450E+00
2.044630E+00	3.241420E+00	2.050670E+00
2.007700E+00	3.187720E+00	2.077960E+00
2.073150E+00	3.419610E+00	2.065720E+00
2.144530E+00	3.671650E+00	2.083050E+00
3.709950E+00	5.316940E+00	3.098150E+00
3.778950E+00	5.373600E+00	3.227740E+00
1.998920E+00	3.296560E+00	2.107980E+00
1.995610E+00	3.464190E+00	2.128740E+00
2.041900E+00	3.582100E+00	2.117220E+00
2.067780E+00	3.727250E+00	2.161520E+00
2.131310E+00	3.889680E+00	2.176400E+00
2.216780E+00	4.116600E+00	2.233440E+00
3.636540E+00	5.354230E+00	3.107650E+00
3.679010E+00	5.379260E+00	3.169530E+00
1.980260E+00	3.624030E+00	2.189530E+00
2.041040E+00	3.852910E+00	2.230460E+00
2.108070E+00	4.005990E+00	2.247420E+00
2.136330E+00	4.118770E+00	2.291880E+00
2.185750E+00	4.192360E+00	2.300590E+00
2.238260E+00	4.287830E+00	2.315190E+00
2.323720E+00	4.433940E+00	2.344220E+00
2.423670E+00	4.568170E+00	2.388990E+00
2.526330E+00	4.678530E+00	2.443430E+00
2.642630E+00	4.798060E+00	2.518160E+00
3.391770E+00	5.361630E+00	3.016170E+00
3.469440E+00	5.410020E+00	3.099740E+00
3.595080E+00	5.396750E+00	3.143790E+00
2.141180E+00	4.233980E+00	2.351840E+00
2.223620E+00	4.396740E+00	2.386570E+00
2.316770E+00	4.533400E+00	2.424440E+00
2.416480E+00	4.650220E+00	2.474450E+00
2.509780E+00	4.734420E+00	2.514500E+00
2.548860E+00	4.795070E+00	2.565300E+00
2.608330E+00	4.836390E+00	2.583940E+00
2.675410E+00	4.889790E+00	2.617640E+00
2.782810E+00	4.984490E+00	2.679270E+00
2.895280E+00	5.091230E+00	2.751160E+00
3.009540E+00	5.193700E+00	2.831280E+00
3.111620E+00	5.288020E+00	2.905890E+00
3.212830E+00	5.376000E+00	3.018380E+00
3.342110E+00	5.397330E+00	3.066330E+00
2.563720E+00	4.858180E+00	2.635530E+00
2.673330E+00	4.961300E+00	2.701810E+00
2.785920E+00	5.067650E+00	2.776460E+00
2.899930E+00	5.177630E+00	2.844050E+00
3.007210E+00	5.272210E+00	2.919890E+00
3.093490E+00	5.342930E+00	2.992930E+00
5.296720E+00	2.243000E+00	2.918040E+00
5.379310E+00	2.348150E+00	2.987190E+00
5.461090E+00	2.478770E+00	3.097270E+00
5.515590E+00	2.625250E+00	3.100310E+00
5.572440E+00	2.740600E+00	3.157040E+00
5.622460E+00	2.866320E+00	3.203840E+00
5.663940E+00	2.992510E+00	3.251410E+00
5.680850E+00	3.125470E+00	3.297860E+00
5.685400E+00	3.254710E+00	3.337640E+00
5.669930E+00	3.374540E+00	3.382390E+00
5.654800E+00	3.485660E+00	3.433870E+00
5.160820E+00	2.096290E+00	2.787990E+00
5.230280E+00	2.165420E+00	2.865310E+00
5.596800E+00	3.593060E+00	3.399970E+00
5.570620E+00	3.680500E+00	3.474090E+00
5.050230E+00	1.994910E+00	2.718440E+00
4.949360E+00	1.899950E+00	2.636140E+00
4.953010E+00	1.917900E+00	2.517570E+00
5.512100E+00	3.774710E+00	3.450090E+00
5.486820E+00	3.855260E+00	3.506070E+00
5.457740E+00	3.934140E+00	3.559570E+00
4.892550E+00	1.831290E+00	2.628700E+00
4.790660E+00	1.720290E+00	2.502890E+00
4.826490E+00	1.774140E+00	2.418840E+00
5.393250E+00	4.017240E+00	3.529670E+00
5.357270E+00	4.090370E+00	3.540480E+00
5.403250E+00	4.072490E+00	3.596240E+00
5.366930E+00	4.132800E+00	3.600110E+00
4.708120E+00	1.637360E+00	2.418520E+00
4.613700E+00	1.544660E+00	2.332770E+00
4.650330E+00	1.601830E+00	2.269780E+00
5.319910E+00	4.208470E+00	3.628320E+00
5.277240E+00	4.274790E+00	3.660380E+00
4.512750E+00	1.464570E+00	2.260940E+00
4.401360E+00	1.409850E+00	2.215730E+00
4.435530E+00	1.446960E+00	2.120220E+00
5.221180E+00	4.329940E+00	3.651820E+00
5.169750E+00	4.400710E+00	3.688070E+00
4.259990E+00	1.362130E+00	2.167340E+00
4.072480E+00	1.306790E+00	2.091190E+00
4.210580E+00	1.366440E+00	2.058580E+00
5.119750E+00	4.450730E+00	3.670560E+00
5.145090E+00	4.440630E+00	3.728110E+00
5.115780E+00	4.484330E+00	3.744170E+00
3.911260E+00	1.335620E+00	1.891680E+00
3.837330E+00	1.298730E+00	2.004200E+00
5.041320E+00	4.601050E+00	3.696280E+00
5.066920E+00	4.555100E+00	3.713350E+00
5.059800E+00	4.613270E+00	3.773850E+00
3.714680E+00	1.272940E+00	1.994970E+00
3.558050E+00	1.275530E+00	1.989660E+00
3.672200E+00	1.300910E+00	1.900850E+00
4.968910E+00	4.746250E+00	3.729390E+00
5.018470E+00	4.683800E+00	3.753150E+00
5.007870E+00	4.731760E+00	3.807760E+00
3.445690E+00	1.352880E+00	1.843590E+00
3.297980E+00	1.331650E+00	1.929490E+00
4.918970E+00	4.805500E+00	3.723480E+00
4.958480E+00	4.802640E+00	3.819830E+00
3.213050E+00	1.433200E+00	1.798070E+00
3.078480E+00	1.427630E+00	1.899390E+00
4.888250E+00	4.840370E+00	3.734500E+00
4.904050E+00	4.841730E+00	3.780050E+00
3.007060E+00	1.560030E+00	1.789820E+00
2.887900E+00	1.552830E+00	1.891530E+00
4.773250E+00	4.866790E+00	3.677860E+00
4.800800E+00	4.881900E+00	3.751110E+00
4.863350E+00	4.865410E+00	3.772680E+00
2.824180E+00	1.714400E+00	1.800960E+00
2.720410E+00	1.699570E+00	1.904520E+00
4.663870E+00	4.879380E+00	3.641170E+00
4.691000E+00	4.900480E+00	3.707460E+00
4.743460E+00	4.890120E+00	3.721330E+00
2.669640E+00	1.880750E+00	1.831970E+00
2.571800E+00	1.859170E+00	1.932900E+00
4.525540E+00	4.938520E+00	3.577580E+00
4.575640E+00	4.944150E+00	3.659660E+00
4.636170E+00	4.916860E+00	3.688520E+00
2.531960E+00	2.053690E+00	1.872150E+00
2.442260E+00	2.029800E+00	1.967100E+00
4.499730E+00	4.979020E+00	3.599080E+00
4.521250E+00	4.983750E+00	3.641350E+00
2.412820E+00	2.230390E+00	1.908710E+00
2.329920E+00	2.202660E+00	2.000400E+00
4.403560E+00	5.089710E+00	3.571630E+00
4.480330E+00	5.025270E+00	3.627540E+00
2.302430E+00	2.422940E+00	1.949480E+00
2.266350E+00	2.317420E+00	2.023910E+00
4.333180E+00	5.128090E+00	3.500250E+00
4.344340E+00	5.148660E+00	3.554830E+00
2.206700E+00	2.429500E+00	2.039670E+00
2.127380E+00	2.593640E+00	2.063760E+00
2.210580E+00	2.612830E+00	1.985160E+00
4.202800E+00	5.238110E+00	3.478510E+00
4.293920E+00	5.178550E+00	3.525150E+00
2.131520E+00	2.775560E+00	2.020810E+00
2.050890E+00	2.745010E+00	2.099050E+00
4.128520E+00	5.259620E+00	3.409470E+00
4.140210E+00	5.291120E+00	3.470660E+00
2.045910E+00	2.928640E+00	2.064760E+00
1.971300E+00	2.893230E+00	2.140570E+00
3.880650E+00	5.341310E+00	3.277190E+00
3.981150E+00	5.341670E+00	3.385380E+00
4.087040E+00	5.309810E+00	3.438040E+00
1.972660E+00	3.110590E+00	2.122740E+00
1.926370E+00	2.999640E+00	2.168380E+00
3.838820E+00	5.381210E+00	3.297590E+00
3.882290E+00	5.384090E+00	3.347340E+00
1.890540E+00	3.128660E+00	2.192040E+00
1.861890E+00	3.259900E+00	2.218180E+00
1.927810E+00	3.361720E+00	2.187180E+00
3.671240E+00	5.438530E+00	3.281080E+00
3.809520E+00	5.415820E+00	3.332200E+00
1.851010E+00	3.398350E+00	2.256830E+00
1.830870E+00	3.538590E+00	2.274800E+00
1.886270E+00	3.574860E+00	2.241140E+00
1.949440E+00	3.791930E+00	2.280600E+00
2.025220E+00	4.032440E+00	2.324540E+00
3.558390E+00	5.445010E+00	3.201710E+00
3.570910E+00	5.470400E+00	3.265830E+00
1.850930E+00	3.700400E+00	2.328210E+00
1.913990E+00	3.905080E+00	2.346200E+00
1.935790E+00	4.026910E+00	2.382410E+00
1.985050E+00	4.103600E+00	2.389900E+00
2.041190E+00	4.201690E+00	2.405650E+00
2.121890E+00	4.357790E+00	2.427230E+00
2.212700E+00	4.495540E+00	2.464510E+00
2.308650E+00	4.618950E+00	2.508140E+00
2.418940E+00	4.745750E+00	2.571820E+00
3.287140E+00	5.432360E+00	3.109370E+00
3.360320E+00	5.470020E+00	3.199460E+00
3.497190E+00	5.476960E+00	3.235340E+00
1.937540E+00	4.140380E+00	2.441550E+00
2.021200E+00	4.312650E+00	2.474750E+00
2.106560E+00	4.455340E+00	2.505980E+00
2.203300E+00	4.583320E+00	2.546680E+00
2.291880E+00	4.675410E+00	2.574590E+00
2.326340E+00	4.738480E+00	2.617020E+00
2.381710E+00	4.782980E+00	2.631730E+00
2.451730E+00	4.840410E+00	2.669660E+00
2.562940E+00	4.940230E+00	2.731030E+00
2.676830E+00	5.045790E+00	2.798270E+00
2.794920E+00	5.154190E+00	2.872930E+00
2.909640E+00	5.261680E+00	2.938690E+00
3.012840E+00	5.340630E+00	3.018950E+00
3.104610E+00	5.409550E+00	3.091750E+00
3.222820E+00	5.456640E+00	3.143510E+00
2.335300E+00	4.805840E+00	2.684780E+00
2.448340E+00	4.917700E+00	2.764680E+00
2.566790E+00	5.028620E+00	2.825900E+00
2.687320E+00	5.132900E+00	2.895160E+00
2.807170E+00	5.242840E+00	2.973330E+00
2.930390E+00	5.343220E+00	3.048010E+00
3.016230E+00	5.388400E+00	3.088470E+00
5.489080E+00	2.441500E+00	3.251190E+00
5.459100E+00	2.397490E+00	3.235470E+00
5.466840E+00	2.428020E+00	3.189100E+00
5.509680E+00	2.494340E+00	3.244830E+00
5.283100E+00	2.210670E+00	3.122920E+00
5.207580E+00	2.133830E+00	3.051690E+00
5.243830E+00	2.173730E+00	2.970770E+00
5.377550E+00	2.324770E+00	3.123310E+00
5.560840E+00	2.624530E+00	3.253000E+00
5.609830E+00	2.762200E+00	3.264290E+00
5.647600E+00	2.861960E+00	3.322480E+00
5.687670E+00	2.983630E+00	3.372670E+00
5.706680E+00	3.118570E+00	3.409020E+00
5.711940E+00	3.248380E+00	3.438830E+00
5.693060E+00	3.366030E+00	3.485140E+00
5.671260E+00	3.478510E+00	3.539340E+00
5.149410E+00	2.076700E+00	3.067750E+00
5.092070E+00	2.017930E+00	2.978530E+00
5.131960E+00	2.058320E+00	2.915580E+00
5.629540E+00	3.583530E+00	3.496880E+00
5.598350E+00	3.662180E+00	3.552700E+00
4.996490E+00	1.934240E+00	2.844900E+00
5.553000E+00	3.768990E+00	3.569400E+00
5.508650E+00	3.869510E+00	3.586530E+00
5.499760E+00	3.924080E+00	3.629420E+00
4.808300E+00	1.700560E+00	2.672300E+00
4.739080E+00	1.618410E+00	2.633270E+00
4.740110E+00	1.651760E+00	2.535360E+00
4.866380E+00	1.777150E+00	2.693720E+00
5.467090E+00	4.010350E+00	3.646890E+00
5.433820E+00	4.103740E+00	3.665620E+00
5.396320E+00	4.160520E+00	3.670980E+00
5.445440E+00	4.143530E+00	3.724150E+00
5.398120E+00	4.200100E+00	3.741500E+00
4.559140E+00	1.443350E+00	2.535580E+00
4.447680E+00	1.382800E+00	2.482450E+00
4.524430E+00	1.430580E+00	2.451940E+00
4.579800E+00	1.488680E+00	2.404390E+00
4.635910E+00	1.506880E+00	2.573070E+00
5.277120E+00	4.304130E+00	3.719240E+00
5.326170E+00	4.258320E+00	3.725580E+00
5.306380E+00	4.297710E+00	3.782590E+00
4.348020E+00	1.372360E+00	2.306130E+00
4.266580E+00	1.329000E+00	2.371530E+00
5.246390E+00	4.351630E+00	3.769500E+00
4.150830E+00	1.286780E+00	2.339240E+00
3.982380E+00	1.245010E+00	2.304430E+00
4.109380E+00	1.287630E+00	2.239620E+00
5.183590E+00	4.425870E+00	3.807400E+00
5.144900E+00	4.483150E+00	3.835670E+00
3.826490E+00	1.266690E+00	2.123810E+00
3.751580E+00	1.215530E+00	2.217900E+00
5.114640E+00	4.541860E+00	3.840380E+00
5.099970E+00	4.609790E+00	3.870390E+00
3.640420E+00	1.191770E+00	2.216000E+00
3.487860E+00	1.192620E+00	2.222040E+00
3.601150E+00	1.222920E+00	2.129470E+00
5.069110E+00	4.676920E+00	3.869000E+00
5.029000E+00	4.766440E+00	3.887810E+00
3.380340E+00	1.253050E+00	2.069790E+00
3.242410E+00	1.232570E+00	2.161710E+00
4.995760E+00	4.815660E+00	3.883150E+00
5.018060E+00	4.816890E+00	3.921860E+00
4.998980E+00	4.838450E+00	3.918680E+00
3.158130E+00	1.323890E+00	2.028800E+00
3.033490E+00	1.305970E+00	2.125860E+00
4.893630E+00	4.881380E+00	3.876170E+00
4.966880E+00	4.849640E+00	3.902050E+00
2.957630E+00	1.420010E+00	2.002730E+00
2.847830E+00	1.405260E+00	2.106730E+00
4.835900E+00	4.897400E+00	3.831570E+00
4.839100E+00	4.915690E+00	3.888720E+00
2.779550E+00	1.539510E+00	1.996550E+00
2.680250E+00	1.521890E+00	2.101290E+00
4.716470E+00	4.915530E+00	3.767510E+00
4.743120E+00	4.922550E+00	3.814290E+00
4.792820E+00	4.929180E+00	3.880620E+00
2.621420E+00	1.681710E+00	2.008700E+00
2.527610E+00	1.654820E+00	2.111090E+00
4.609410E+00	4.959300E+00	3.733650E+00
4.640890E+00	4.973200E+00	3.805960E+00
4.697280E+00	4.944320E+00	3.821930E+00
2.479720E+00	1.833390E+00	2.033370E+00
2.389420E+00	1.804910E+00	2.130660E+00
4.518470E+00	5.051830E+00	3.726110E+00
4.582640E+00	5.007300E+00	3.773650E+00
2.351900E+00	2.006630E+00	2.064080E+00
2.265240E+00	1.971220E+00	2.163630E+00
4.461960E+00	5.083020E+00	3.667880E+00
4.470190E+00	5.107990E+00	3.715380E+00
2.226980E+00	2.213440E+00	2.098940E+00
2.160490E+00	2.114370E+00	2.198820E+00
4.348790E+00	5.191280E+00	3.620600E+00
4.425420E+00	5.145600E+00	3.681730E+00
2.133030E+00	2.249960E+00	2.168670E+00
2.104340E+00	2.198420E+00	2.217770E+00
2.111610E+00	2.410120E+00	2.128460E+00
4.274590E+00	5.238970E+00	3.586910E+00
4.306210E+00	5.287600E+00	3.687290E+00
2.060110E+00	2.301060E+00	2.219700E+00
1.994830E+00	2.500590E+00	2.219910E+00
2.052260E+00	2.589840E+00	2.135770E+00
4.134370E+00	5.347540E+00	3.555000E+00
4.225160E+00	5.310140E+00	3.614630E+00
1.975620E+00	2.711020E+00	2.178850E+00
1.902000E+00	2.674080E+00	2.260910E+00
4.059000E+00	5.358470E+00	3.491130E+00
4.067530E+00	5.382090E+00	3.548180E+00
1.886520E+00	2.900170E+00	2.219740E+00
1.852640E+00	2.783180E+00	2.285840E+00
3.893140E+00	5.430990E+00	3.433810E+00
4.003820E+00	5.400430E+00	3.511440E+00
1.806990E+00	2.911980E+00	2.297850E+00
1.777770E+00	3.050190E+00	2.320300E+00
1.815920E+00	3.159440E+00	2.261240E+00
3.781430E+00	5.461650E+00	3.396030E+00
3.822070E+00	5.496510E+00	3.507610E+00
1.745190E+00	3.199340E+00	2.331180E+00
1.736640E+00	3.352000E+00	2.369570E+00
1.782500E+00	3.448420E+00	2.318740E+00
3.567640E+00	5.508190E+00	3.344550E+00
3.697050E+00	5.500850E+00	3.423860E+00
1.711810E+00	3.491590E+00	2.383080E+00
1.709420E+00	3.621880E+00	2.418600E+00
1.766440E+00	3.664510E+00	2.387660E+00
1.826990E+00	3.926040E+00	2.418490E+00
3.455460E+00	5.513660E+00	3.313590E+00
3.484870E+00	5.557350E+00	3.427600E+00
1.724310E+00	3.761380E+00	2.450850E+00
1.742190E+00	3.920780E+00	2.481450E+00
1.783580E+00	4.005620E+00	2.481100E+00
1.835160E+00	4.106440E+00	2.492530E+00
1.919130E+00	4.267910E+00	2.518760E+00
1.998950E+00	4.409880E+00	2.545110E+00
2.085180E+00	4.548350E+00	2.587180E+00
2.208710E+00	4.684310E+00	2.631270E+00
3.137580E+00	5.467330E+00	3.185460E+00
3.217680E+00	5.507850E+00	3.263550E+00
3.355770E+00	5.530910E+00	3.350950E+00
1.738310E+00	4.043540E+00	2.532910E+00
1.816710E+00	4.220540E+00	2.563360E+00
1.896150E+00	4.373280E+00	2.585150E+00
1.976330E+00	4.479490E+00	2.604910E+00
2.011340E+00	4.562170E+00	2.640390E+00
2.088720E+00	4.630520E+00	2.646280E+00
2.126310E+00	4.700880E+00	2.683480E+00
2.215980E+00	4.780860E+00	2.716920E+00
2.317450E+00	4.892130E+00	2.787480E+00
2.446000E+00	5.025440E+00	2.873030E+00
2.589100E+00	5.115460E+00	2.915110E+00
2.691240E+00	5.216850E+00	2.993200E+00
2.824120E+00	5.339100E+00	3.093570E+00
3.007800E+00	5.433960E+00	3.175470E+00
2.876270E+00	5.427670E+00	3.214450E+00
3.115410E+00	5.485430E+00	3.243020E+00
2.013570E+00	4.644970E+00	2.696800E+00
2.107440E+00	4.761760E+00	2.743270E+00
2.201570E+00	4.840930E+00	2.784300E+00
2.245670E+00	4.909160E+00	2.834440E+00
2.324990E+00	4.968000E+00	2.856320E+00
2.356210E+00	5.027440E+00	2.901340E+00
2.413020E+00	5.098160E+00	2.964970E+00
2.555380E+00	5.176500E+00	3.003040E+00
2.683880E+00	5.291580E+00	3.087110E+00
2.765210E+00	5.367630E+00	3.168030E+00
2.260470E+00	4.987350E+00	2.902100E+00
2.336560E+00	5.053530E+00	2.938600E+00
5.445370E+00	2.369810E+00	3.364920E+00
5.410310E+00	2.329260E+00	3.340910E+00
5.428690E+00	2.352500E+00	3.279960E+00
5.492510E+00	2.443530E+00	3.341800E+00
5.540220E+00	2.543230E+00	3.341990E+00
5.544730E+00	2.525060E+00	3.430310E+00
5.588410E+00	2.620060E+00	3.429860E+00
5.232870E+00	2.156870E+00	3.179630E+00
5.344390E+00	2.268240E+00	3.286880E+00
5.623740E+00	2.737820E+00	3.372190E+00
5.675160E+00	2.851580E+00	3.441500E+00
5.712820E+00	2.986540E+00	3.515150E+00
5.720470E+00	3.139170E+00	3.507250E+00
5.718430E+00	3.245910E+00	3.546180E+00
5.699830E+00	3.360950E+00	3.590200E+00
5.690380E+00	3.468770E+00	3.643510E+00
5.073430E+00	2.003470E+00	3.084180E+00
5.164390E+00	2.089280E+00	3.197260E+00
5.645390E+00	3.587480E+00	3.602910E+00
5.606210E+00	3.685010E+00	3.618690E+00
5.642780E+00	3.650410E+00	3.673860E+00
5.613940E+00	3.749580E+00	3.692040E+00
4.843590E+00	1.676000E+00	2.956730E+00
4.789700E+00	1.609020E+00	2.907350E+00
4.826180E+00	1.671760E+00	2.879190E+00
4.848470E+00	1.732200E+00	2.807280E+00
4.886250E+00	1.744450E+00	2.972790E+00
4.921990E+00	1.840160E+00	2.843730E+00
4.962110E+00	1.871190E+00	2.990090E+00
5.555720E+00	3.862180E+00	3.665690E+00
5.524380E+00	3.941020E+00	3.684530E+00
5.567180E+00	3.915350E+00	3.735220E+00
5.536790E+00	3.984420E+00	3.744450E+00
4.703730E+00	1.525680E+00	2.813560E+00
4.604950E+00	1.440490E+00	2.772610E+00
4.608640E+00	1.460010E+00	2.643960E+00
4.745960E+00	1.591730E+00	2.756810E+00
5.503710E+00	4.080290E+00	3.765170E+00
5.464980E+00	4.155870E+00	3.786040E+00
5.441480E+00	4.202600E+00	3.841260E+00
4.510640E+00	1.378570E+00	2.728410E+00
4.381000E+00	1.327830E+00	2.689130E+00
4.477990E+00	1.376240E+00	2.622860E+00
5.366480E+00	4.256060E+00	3.813990E+00
5.316780E+00	4.321860E+00	3.872970E+00
4.247110E+00	1.304800E+00	2.477510E+00
4.176530E+00	1.264070E+00	2.571490E+00
5.252750E+00	4.376280E+00	3.855600E+00
5.281320E+00	4.369490E+00	3.902240E+00
5.247580E+00	4.413660E+00	3.921690E+00
4.044560E+00	1.213010E+00	2.569020E+00
3.893480E+00	1.188390E+00	2.503190E+00
4.017780E+00	1.222200E+00	2.449630E+00
5.150350E+00	4.503720E+00	3.878400E+00
5.185970E+00	4.470600E+00	3.900190E+00
5.170760E+00	4.521460E+00	3.934300E+00
3.746300E+00	1.179970E+00	2.341640E+00
3.712050E+00	1.121290E+00	2.489540E+00
5.112670E+00	4.634640E+00	3.915200E+00
5.152920E+00	4.592660E+00	3.958840E+00
5.129940E+00	4.662930E+00	3.971080E+00
3.560090E+00	1.108370E+00	2.459590E+00
3.410340E+00	1.089640E+00	2.449150E+00
3.536650E+00	1.139610E+00	2.372710E+00
5.047850E+00	4.797190E+00	3.957860E+00
5.100730E+00	4.737230E+00	3.989660E+00
5.072920E+00	4.806210E+00	4.023030E+00
3.323960E+00	1.156700E+00	2.302360E+00
3.192090E+00	1.131070E+00	2.395480E+00
5.005230E+00	4.861590E+00	3.998180E+00
3.111150E+00	1.210080E+00	2.255590E+00
2.997970E+00	1.190600E+00	2.357270E+00
4.943880E+00	4.886660E+00	3.949560E+00
4.946660E+00	4.903940E+00	4.003930E+00
2.921330E+00	1.288300E+00	2.226010E+00
2.820220E+00	1.267090E+00	2.333400E+00
4.839190E+00	4.944310E+00	3.974290E+00
4.905730E+00	4.920600E+00	3.989280E+00
2.748550E+00	1.385320E+00	2.212220E+00
2.654670E+00	1.365180E+00	2.321080E+00
4.728350E+00	4.976600E+00	3.933850E+00
4.781020E+00	4.965500E+00	3.966510E+00
2.585220E+00	1.499150E+00	2.204500E+00
2.496190E+00	1.475100E+00	2.314870E+00
4.679350E+00	4.984220E+00	3.888030E+00
4.685590E+00	5.008830E+00	3.944060E+00
2.437910E+00	1.629160E+00	2.213730E+00
2.348160E+00	1.600510E+00	2.325550E+00
4.555330E+00	5.057400E+00	3.811730E+00
4.590740E+00	5.065870E+00	3.891890E+00
4.652490E+00	5.024930E+00	3.924000E+00
2.300520E+00	1.773720E+00	2.234320E+00
2.211500E+00	1.744610E+00	2.348890E+00
4.464200E+00	5.154190E+00	3.772890E+00
4.524270E+00	5.112850E+00	3.842750E+00
2.179640E+00	1.936370E+00	2.267100E+00
2.086120E+00	1.903040E+00	2.372500E+00
4.389420E+00	5.236570E+00	3.735080E+00
4.430580E+00	5.237450E+00	3.818300E+00
2.061000E+00	2.123650E+00	2.294780E+00
1.986820E+00	2.048270E+00	2.406840E+00
4.346240E+00	5.298620E+00	3.754230E+00
4.378080E+00	5.316550E+00	3.830630E+00
1.966490E+00	2.168700E+00	2.369490E+00
1.932960E+00	2.129410E+00	2.420990E+00
1.960480E+00	2.323680E+00	2.318490E+00
4.189040E+00	5.363680E+00	3.646650E+00
4.234300E+00	5.383060E+00	3.733080E+00
4.308710E+00	5.350770E+00	3.780690E+00
1.900230E+00	2.233630E+00	2.412280E+00
1.841590E+00	2.431290E+00	2.396250E+00
1.903120E+00	2.516990E+00	2.310230E+00
4.059920E+00	5.421780E+00	3.616150E+00
4.150640E+00	5.412390E+00	3.681660E+00
1.815150E+00	2.681370E+00	2.347130E+00
1.781740E+00	2.561410E+00	2.422150E+00
3.940680E+00	5.465630E+00	3.568680E+00
4.000510E+00	5.489170E+00	3.685190E+00
1.733770E+00	2.695940E+00	2.434440E+00
1.693500E+00	2.834480E+00	2.444930E+00
1.734340E+00	2.945450E+00	2.374320E+00
3.876540E+00	5.503220E+00	3.579320E+00
3.912010E+00	5.510660E+00	3.630820E+00
1.656010E+00	2.980950E+00	2.452910E+00
1.604970E+00	3.169730E+00	2.471640E+00
1.677000E+00	3.250380E+00	2.405310E+00
3.602860E+00	5.550600E+00	3.473070E+00
3.718350E+00	5.541270E+00	3.547640E+00
3.830400E+00	5.533020E+00	3.608220E+00
1.624970E+00	3.328050E+00	2.474630E+00
1.587890E+00	3.274250E+00	2.496900E+00
1.639590E+00	3.551100E+00	2.453690E+00
3.542820E+00	5.578320E+00	3.509610E+00
3.604140E+00	5.594080E+00	3.598060E+00
1.580740E+00	3.401600E+00	2.515020E+00
1.566360E+00	3.558910E+00	2.517340E+00
1.605890E+00	3.663110E+00	2.521570E+00
1.652400E+00	3.828760E+00	2.523220E+00
3.234530E+00	5.557880E+00	3.389270E+00
3.360970E+00	5.576310E+00	3.471120E+00
3.476780E+00	5.596350E+00	3.543240E+00
1.557040E+00	3.713630E+00	2.573660E+00
1.587460E+00	3.892330E+00	2.584870E+00
1.585050E+00	3.979900E+00	2.611010E+00
1.643380E+00	4.008170E+00	2.582370E+00
1.714070E+00	4.168170E+00	2.606230E+00
1.791820E+00	4.331020E+00	2.625750E+00
1.886150E+00	4.497980E+00	2.662050E+00
2.973150E+00	5.469380E+00	3.266560E+00
3.086890E+00	5.510750E+00	3.323010E+00
3.150030E+00	5.567210E+00	3.424410E+00
3.227270E+00	5.601610E+00	3.499410E+00
1.603070E+00	4.097990E+00	2.642660E+00
1.689250E+00	4.282730E+00	2.667030E+00
1.766360E+00	4.405190E+00	2.680160E+00
1.793980E+00	4.486570E+00	2.712330E+00
1.841880E+00	4.542960E+00	2.716090E+00
1.896460E+00	4.611620E+00	2.731450E+00
1.982180E+00	4.729200E+00	2.776380E+00
2.117000E+00	4.864860E+00	2.838840E+00
2.464290E+00	5.212580E+00	3.082690E+00
2.591650E+00	5.277300E+00	3.104750E+00
2.673650E+00	5.350950E+00	3.172710E+00
2.765020E+00	5.417860E+00	3.264170E+00
2.923360E+00	5.495670E+00	3.334990E+00
3.054630E+00	5.553980E+00	3.434920E+00
3.136160E+00	5.585880E+00	3.475040E+00
1.791460E+00	4.566250E+00	2.760860E+00
1.867800E+00	4.666920E+00	2.785570E+00
1.902480E+00	4.741420E+00	2.823500E+00
1.987660E+00	4.807630E+00	2.842340E+00
2.028690E+00	4.882010E+00	2.893920E+00
2.129110E+00	4.998560E+00	2.967820E+00
2.314590E+00	5.099370E+00	3.005840E+00
2.354160E+00	5.203570E+00	3.104540E+00
2.436700E+00	5.301180E+00	3.196970E+00
2.573900E+00	5.336340E+00	3.193480E+00
2.665000E+00	5.383810E+00	3.237820E+00
1.911070E+00	4.820940E+00	2.890360E+00
1.999320E+00	4.919650E+00	2.945730E+00
2.023100E+00	4.978630E+00	2.995060E+00
2.070880E+00	5.027110E+00	3.024800E+00
2.114340E+00	5.101770E+00	3.091400E+00
2.238720E+00	5.149560E+00	3.095820E+00
2.318940E+00	5.244490E+00	3.164830E+00
2.008450E+00	5.024290E+00	3.058500E+00
5.412250E+00	2.335990E+00	3.432470E+00
5.469360E+00	2.399060E+00	3.432580E+00
5.515320E+00	2.463350E+00	3.499140E+00
5.566210E+00	2.553110E+00	3.533350E+00
5.606470E+00	2.632340E+00	3.554650E+00
5.683060E+00	2.810090E+00	3.620240E+00
5.666630E+00	2.766600E+00	3.600610E+00
5.685580E+00	2.846250E+00	3.558020E+00
5.704190E+00	2.915020E+00	3.585130E+00
5.699540E+00	2.863400E+00	3.636120E+00
5.717050E+00	2.960040E+00	3.635030E+00
5.234930E+00	2.170580E+00	3.357990E+00
5.335040E+00	2.265000E+00	3.454640E+00
5.647970E+00	2.731280E+00	3.510050E+00
5.725060E+00	3.110590E+00	3.634860E+00
5.722640E+00	3.256210E+00	3.636910E+00
5.718750E+00	3.347770E+00	3.689270E+00
5.716680E+00	3.451130E+00	3.747750E+00
4.820310E+00	1.600640E+00	3.225100E+00
4.771320E+00	1.544830E+00	3.176480E+00
4.810920E+00	1.603740E+00	3.136880E+00
4.852090E+00	1.683480E+00	3.077070E+00
4.861920E+00	1.666660E+00	3.249330E+00
4.949920E+00	1.834490E+00	3.141260E+00
4.935600E+00	1.793050E+00	3.291700E+00
5.028770E+00	1.942710E+00	3.172040E+00
5.024250E+00	1.928640E+00	3.323800E+00
5.118150E+00	2.043260E+00	3.303670E+00
5.688410E+00	3.565010E+00	3.704400E+00
5.668150E+00	3.657740E+00	3.756270E+00
5.654220E+00	3.750580E+00	3.803260E+00
4.689780E+00	1.473280E+00	3.120150E+00
4.606460E+00	1.420130E+00	3.052240E+00
4.653270E+00	1.447940E+00	2.998450E+00
4.728840E+00	1.521050E+00	2.982470E+00
5.613570E+00	3.844530E+00	3.765290E+00
5.596450E+00	3.933260E+00	3.817280E+00
5.560740E+00	4.011590E+00	3.817390E+00
5.598880E+00	3.989090E+00	3.871910E+00
5.570000E+00	4.060940E+00	3.885870E+00
4.555540E+00	1.397820E+00	2.875200E+00
4.498670E+00	1.362450E+00	3.035510E+00
5.507840E+00	4.140690E+00	3.861200E+00
5.486560E+00	4.197860E+00	3.932200E+00
4.380660E+00	1.315630E+00	2.989830E+00
4.275880E+00	1.284560E+00	2.902330E+00
4.391550E+00	1.323840E+00	2.857860E+00
5.408530E+00	4.257850E+00	3.907090E+00
5.378560E+00	4.308170E+00	3.978590E+00
4.193620E+00	1.256070E+00	2.715750E+00
4.102960E+00	1.208400E+00	2.864480E+00
5.312390E+00	4.364280E+00	3.959380E+00
5.291100E+00	4.407820E+00	4.008170E+00
3.942570E+00	1.172970E+00	2.652000E+00
5.239130E+00	4.475670E+00	4.019270E+00
5.196400E+00	4.539270E+00	4.007650E+00
5.225440E+00	4.530930E+00	4.058810E+00
5.210120E+00	4.574690E+00	4.062370E+00
3.745080E+00	1.097910E+00	2.630750E+00
3.628470E+00	1.051750E+00	2.684110E+00
3.584390E+00	1.086400E+00	2.547010E+00
5.147450E+00	4.690570E+00	4.030320E+00
5.190500E+00	4.648130E+00	4.076790E+00
5.164920E+00	4.719950E+00	4.091310E+00
3.488070E+00	1.016210E+00	2.733560E+00
3.321080E+00	1.010650E+00	2.686030E+00
3.446090E+00	1.045040E+00	2.598230E+00
5.070220E+00	4.850200E+00	4.079170E+00
5.134120E+00	4.795000E+00	4.112990E+00
5.107380E+00	4.872510E+00	4.167820E+00
3.260720E+00	1.068110E+00	2.539410E+00
3.129970E+00	1.037620E+00	2.631910E+00
5.037030E+00	4.879070E+00	4.072610E+00
5.056140E+00	4.889560E+00	4.124930E+00
3.068490E+00	1.105730E+00	2.492860E+00
2.953810E+00	1.090960E+00	2.601720E+00
4.935650E+00	4.936100E+00	4.093090E+00
5.010230E+00	4.907580E+00	4.109600E+00
2.889460E+00	1.167550E+00	2.461970E+00
2.785280E+00	1.152410E+00	2.578120E+00
4.879240E+00	4.954250E+00	4.053200E+00
4.884110E+00	4.971500E+00	4.110460E+00
2.722330E+00	1.246220E+00	2.443270E+00
2.622400E+00	1.230050E+00	2.557450E+00
4.760080E+00	4.986750E+00	3.997990E+00
4.788530E+00	4.989530E+00	4.041480E+00
4.839300E+00	4.989270E+00	4.102940E+00
2.560240E+00	1.340960E+00	2.430860E+00
2.466820E+00	1.327530E+00	2.547340E+00
4.684520E+00	5.051530E+00	4.027140E+00
4.743350E+00	5.014600E+00	4.045580E+00
2.406850E+00	1.453830E+00	2.427730E+00
2.320910E+00	1.436890E+00	2.539960E+00
4.634820E+00	5.074010E+00	3.979310E+00
4.640840E+00	5.096740E+00	4.036590E+00
2.257790E+00	1.571410E+00	2.450100E+00
2.239750E+00	1.510930E+00	2.537250E+00
4.477980E+00	5.201540E+00	3.873220E+00
4.535000E+00	5.174110E+00	3.954970E+00
4.600270E+00	5.131860E+00	4.019290E+00
2.184170E+00	1.574450E+00	2.532450E+00
2.118150E+00	1.713920E+00	2.469680E+00
4.435140E+00	5.282930E+00	3.880640E+00
4.475500E+00	5.274580E+00	3.950650E+00
1.997330E+00	1.886330E+00	2.486960E+00
4.407810E+00	5.327820E+00	3.887880E+00
4.430490E+00	5.331550E+00	3.931200E+00
1.885030E+00	2.080370E+00	2.498170E+00
4.271520E+00	5.399550E+00	3.810380E+00
4.312720E+00	5.413140E+00	3.889770E+00
4.388850E+00	5.370040E+00	3.920230E+00
1.769130E+00	2.222920E+00	2.568930E+00
1.825150E+00	2.283550E+00	2.476220E+00
4.089890E+00	5.465310E+00	3.724460E+00
4.156270E+00	5.477230E+00	3.808380E+00
4.235700E+00	5.449610E+00	3.848780E+00
1.741800E+00	2.467570E+00	2.502030E+00
1.685160E+00	2.357370E+00	2.610590E+00
4.050600E+00	5.492680E+00	3.747340E+00
4.079510E+00	5.499040E+00	3.788640E+00
1.664810E+00	2.508120E+00	2.577340E+00
1.640760E+00	2.442990E+00	2.627170E+00
1.650080E+00	2.726450E+00	2.522920E+00
3.899140E+00	5.554610E+00	3.711120E+00
4.010980E+00	5.526660E+00	3.775080E+00
1.612060E+00	2.561640E+00	2.618090E+00
1.582010E+00	2.716580E+00	2.598610E+00
1.587820E+00	2.819610E+00	2.564680E+00
1.578970E+00	2.974940E+00	2.533730E+00
3.747830E+00	5.579380E+00	3.668530E+00
3.808720E+00	5.610690E+00	3.794450E+00
1.534150E+00	2.847180E+00	2.608690E+00
1.482830E+00	3.064200E+00	2.610860E+00
1.536250E+00	3.222660E+00	2.534050E+00
3.661290E+00	5.607710E+00	3.678630E+00
3.698010E+00	5.619410E+00	3.740780E+00
1.465380E+00	3.248890E+00	2.598410E+00
1.424140E+00	3.183780E+00	2.631750E+00
1.493450E+00	3.465760E+00	2.575580E+00
3.358330E+00	5.617540E+00	3.590710E+00
3.486380E+00	5.634990E+00	3.659420E+00
3.603770E+00	5.637050E+00	3.716290E+00
1.408160E+00	3.340900E+00	2.659790E+00
1.414990E+00	3.533820E+00	2.635140E+00
1.410140E+00	3.633290E+00	2.665390E+00
1.469190E+00	3.670800E+00	2.632330E+00
1.519260E+00	3.903250E+00	2.639910E+00
3.233790E+00	5.642590E+00	3.614730E+00
3.350280E+00	5.669150E+00	3.729450E+00
1.414440E+00	3.785700E+00	2.693680E+00
1.457900E+00	3.960320E+00	2.702170E+00
1.459200E+00	4.044440E+00	2.728720E+00
1.514220E+00	4.070380E+00	2.695670E+00
1.586820E+00	4.233130E+00	2.713870E+00
1.682440E+00	4.416420E+00	2.736140E+00
2.799740E+00	5.483200E+00	3.368550E+00
2.918820E+00	5.565940E+00	3.483920E+00
3.107940E+00	5.604840E+00	3.542210E+00
3.143910E+00	5.648260E+00	3.638730E+00
3.213640E+00	5.676550E+00	3.698610E+00
1.479320E+00	4.156150E+00	2.762350E+00
1.556880E+00	4.336780E+00	2.777740E+00
1.617260E+00	4.449130E+00	2.797400E+00
1.622200E+00	4.503200E+00	2.824600E+00
1.688040E+00	4.534080E+00	2.802670E+00
1.773980E+00	4.677860E+00	2.843780E+00
2.537410E+00	5.365450E+00	3.263490E+00
2.647810E+00	5.426290E+00	3.316020E+00
2.749480E+00	5.509710E+00	3.442760E+00
2.808650E+00	5.565830E+00	3.534240E+00
2.889280E+00	5.622560E+00	3.632040E+00
3.030200E+00	5.633490E+00	3.637640E+00
3.131230E+00	5.672650E+00	3.708960E+00
1.642890E+00	4.575920E+00	2.850730E+00
1.675600E+00	4.664990E+00	2.888230E+00
1.727980E+00	4.719590E+00	2.899090E+00
1.792110E+00	4.789720E+00	2.923560E+00
1.900740E+00	4.917780E+00	2.996750E+00
2.187470E+00	5.175510E+00	3.144370E+00
2.243360E+00	5.231520E+00	3.186920E+00
2.328070E+00	5.320370E+00	3.263360E+00
2.491630E+00	5.399790E+00	3.336190E+00
2.616610E+00	5.484950E+00	3.430270E+00
2.708990E+00	5.544480E+00	3.528120E+00
2.779400E+00	5.590440E+00	3.610120E+00
1.680930E+00	4.740940E+00	2.946000E+00
1.772070E+00	4.844780E+00	2.992120E+00
1.809010E+00	4.912430E+00	3.043170E+00
1.864520E+00	4.957790E+00	3.059020E+00
1.919870E+00	5.008940E+00	3.087290E+00
2.006480E+00	5.107590E+00	3.160250E+00
2.150180E+00	5.211860E+00	3.204960E+00
2.234930E+00	5.275000E+00	3.247420E+00
1.826240E+00	4.978920E+00	3.110780E+00
1.907420E+00	5.053150E+00	3.144860E+00
5.461310E+00	2.390410E+00	3.522350E+00
5.536700E+00	2.502150E+00	3.606730E+00
5.485880E+00	2.431320E+00	3.621020E+00
5.582960E+00	2.573860E+00	3.665550E+00
5.636790E+00	2.684750E+00	3.624240E+00
5.635560E+00	2.646600E+00	3.715520E+00
5.681580E+00	2.754370E+00	3.693240E+00
5.723600E+00	2.879640E+00	3.733790E+00
5.735180E+00	2.998940E+00	3.713540E+00
5.741640E+00	2.960370E+00	3.793220E+00
5.744530E+00	3.079730E+00	3.789720E+00
5.193490E+00	2.138140E+00	3.595910E+00
5.156920E+00	2.094290E+00	3.562410E+00
5.180060E+00	2.118860E+00	3.484440E+00
5.267030E+00	2.209210E+00	3.567650E+00
5.390040E+00	2.331110E+00	3.618430E+00
5.741590E+00	3.221190E+00	3.730250E+00
5.735910E+00	3.331380E+00	3.793800E+00
5.732330E+00	3.426120E+00	3.836100E+00
4.737690E+00	1.514550E+00	3.423940E+00
4.691790E+00	1.472360E+00	3.376000E+00
4.727420E+00	1.497660E+00	3.283620E+00
4.809170E+00	1.596560E+00	3.366300E+00
4.901660E+00	1.731780E+00	3.431830E+00
5.000530E+00	1.882190E+00	3.510230E+00
5.101100E+00	2.024970E+00	3.497340E+00
5.718740E+00	3.552650E+00	3.832220E+00
5.688150E+00	3.669970E+00	3.839760E+00
5.688710E+00	3.733750E+00	3.878530E+00
4.612770E+00	1.425340E+00	3.276090E+00
5.667790E+00	3.837180E+00	3.883910E+00
5.636510E+00	3.935090E+00	3.897060E+00
5.631110E+00	3.992060E+00	3.940180E+00
5.616450E+00	4.057500E+00	3.990680E+00
4.477660E+00	1.358390E+00	3.219430E+00
4.400570E+00	1.327960E+00	3.199560E+00
4.412940E+00	1.331510E+00	3.101760E+00
5.557930E+00	4.131780E+00	3.956770E+00
5.525530E+00	4.188570E+00	4.027440E+00
4.283440E+00	1.295280E+00	3.122150E+00
5.451980E+00	4.249490E+00	4.000580E+00
5.419860E+00	4.293240E+00	4.054600E+00
4.099110E+00	1.208220E+00	3.053900E+00
3.972740E+00	1.156820E+00	3.012470E+00
4.016500E+00	1.171590E+00	2.929030E+00
5.362120E+00	4.362750E+00	4.073810E+00
5.303920E+00	4.422910E+00	4.067340E+00
5.337200E+00	4.415740E+00	4.112930E+00
5.307490E+00	4.458000E+00	4.119680E+00
3.861430E+00	1.126270E+00	2.829210E+00
3.823700E+00	1.093300E+00	3.034990E+00
5.273880E+00	4.537980E+00	4.138020E+00
5.240680E+00	4.601530E+00	4.125990E+00
5.274710E+00	4.598710E+00	4.173040E+00
5.259640E+00	4.641450E+00	4.176930E+00
3.677850E+00	1.021680E+00	3.001340E+00
3.584190E+00	1.007700E+00	2.959260E+00
3.640030E+00	1.029560E+00	2.860570E+00
5.187260E+00	4.754640E+00	4.147990E+00
5.231670E+00	4.714880E+00	4.191500E+00
5.199080E+00	4.789140E+00	4.202630E+00
3.420510E+00	9.764100E-01	2.892140E+00
5.140050E+00	4.880880E+00	4.211650E+00
5.160280E+00	4.851700E+00	4.214330E+00
5.147810E+00	4.884520E+00	4.240480E+00
3.192140E+00	9.931520E-01	2.784700E+00
5.046290E+00	4.928770E+00	4.215760E+00
5.118330E+00	4.900380E+00	4.236190E+00
3.010050E+00	1.024520E+00	2.738270E+00
4.986330E+00	4.944550E+00	4.169470E+00
4.991120E+00	4.961240E+00	4.225890E+00
2.838910E+00	1.070390E+00	2.710740E+00
4.887860E+00	4.999490E+00	4.194180E+00
4.951460E+00	4.974030E+00	4.210550E+00
2.676900E+00	1.136100E+00	2.689940E+00
4.777460E+00	5.040210E+00	4.155190E+00
4.831280E+00	5.026000E+00	4.186470E+00
2.520160E+00	1.216260E+00	2.674320E+00
4.727410E+00	5.051560E+00	4.109370E+00
4.735290E+00	5.072130E+00	4.165680E+00
2.364060E+00	1.317440E+00	2.662960E+00
4.642550E+00	5.135180E+00	4.125200E+00
4.701340E+00	5.089980E+00	4.147510E+00
2.202280E+00	1.468340E+00	2.636360E+00
4.557500E+00	5.196320E+00	4.048810E+00
4.587710E+00	5.184330E+00	4.104160E+00
2.055120E+00	1.585900E+00	2.672820E+00
2.112670E+00	1.612340E+00	2.576710E+00
4.512080E+00	5.265900E+00	4.037410E+00
2.020490E+00	1.727110E+00	2.578560E+00
1.955560E+00	1.708810E+00	2.675290E+00
4.435970E+00	5.380890E+00	4.027320E+00
1.911790E+00	1.862080E+00	2.602530E+00
1.844120E+00	1.780730E+00	2.748950E+00
4.366720E+00	5.422240E+00	3.969390E+00
4.372360E+00	5.445760E+00	4.019560E+00
1.798660E+00	2.006710E+00	2.637790E+00
1.727070E+00	1.968380E+00	2.759290E+00
4.198950E+00	5.498010E+00	3.889070E+00
4.241590E+00	5.516600E+00	3.970410E+00
4.324310E+00	5.472120E+00	3.998380E+00
1.700540E+00	2.169130E+00	2.676540E+00
1.638000E+00	2.132020E+00	2.780160E+00
4.063930E+00	5.543540E+00	3.870790E+00
4.154660E+00	5.541180E+00	3.930280E+00
1.613580E+00	2.359190E+00	2.698020E+00
1.589130E+00	2.244880E+00	2.791500E+00
3.939090E+00	5.585990E+00	3.837600E+00
3.992300E+00	5.609460E+00	3.953700E+00
1.542450E+00	2.368670E+00	2.795380E+00
1.471920E+00	2.536610E+00	2.812670E+00
1.529320E+00	2.621240E+00	2.690830E+00
3.868430E+00	5.617290E+00	3.857700E+00
3.902840E+00	5.626320E+00	3.910470E+00
1.446050E+00	2.717510E+00	2.754250E+00
1.393700E+00	2.684950E+00	2.833740E+00
1.454550E+00	2.870930E+00	2.682290E+00
3.670460E+00	5.665040E+00	3.855410E+00
3.819030E+00	5.644090E+00	3.897200E+00
1.378170E+00	2.867070E+00	2.764530E+00
1.318360E+00	2.833320E+00	2.850730E+00
1.373790E+00	3.099410E+00	2.698220E+00
3.505330E+00	5.677520E+00	3.784500E+00
3.536400E+00	5.710290E+00	3.879100E+00
1.304920E+00	2.989500E+00	2.798580E+00
1.267630E+00	2.931180E+00	2.855480E+00
1.268330E+00	3.157480E+00	2.774670E+00
1.312330E+00	3.315880E+00	2.734650E+00
1.338560E+00	3.558420E+00	2.698390E+00
3.420470E+00	5.693120E+00	3.804690E+00
3.456840E+00	5.710610E+00	3.856050E+00
1.235980E+00	3.045500E+00	2.852530E+00
1.199150E+00	3.197030E+00	2.829280E+00
1.238950E+00	3.297160E+00	2.795890E+00
1.247590E+00	3.461050E+00	2.775410E+00
1.268720E+00	3.617020E+00	2.776420E+00
1.324900E+00	3.765420E+00	2.763350E+00
1.392240E+00	3.977840E+00	2.762330E+00
3.209250E+00	5.720560E+00	3.817690E+00
3.367400E+00	5.715640E+00	3.848120E+00
1.170140E+00	3.373560E+00	2.862510E+00
1.190620E+00	3.580560E+00	2.829760E+00
1.243150E+00	3.738060E+00	2.827080E+00
1.292660E+00	3.904750E+00	2.823610E+00
1.335570E+00	4.032860E+00	2.828670E+00
1.336460E+00	4.102390E+00	2.855280E+00
1.392450E+00	4.127680E+00	2.821020E+00
1.457780E+00	4.279650E+00	2.830760E+00
1.544310E+00	4.452700E+00	2.847930E+00
2.974360E+00	5.657150E+00	3.692930E+00
3.057060E+00	5.683530E+00	3.758480E+00
3.098650E+00	5.723700E+00	3.838120E+00
1.352490E+00	4.204530E+00	2.884000E+00
1.423470E+00	4.373060E+00	2.893640E+00
1.485930E+00	4.489930E+00	2.912210E+00
1.487990E+00	4.544410E+00	2.941130E+00
1.569010E+00	4.601390E+00	2.913480E+00
2.365390E+00	5.423990E+00	3.403910E+00
2.508650E+00	5.471840E+00	3.453710E+00
2.599270E+00	5.534350E+00	3.538100E+00
2.693600E+00	5.587060E+00	3.630750E+00
2.791680E+00	5.648620E+00	3.746770E+00
2.936480E+00	5.685500E+00	3.769750E+00
3.028920E+00	5.721210E+00	3.841610E+00
1.493410E+00	4.605840E+00	2.974420E+00
1.507740E+00	4.669620E+00	3.012880E+00
1.574840E+00	4.702870E+00	2.988250E+00
1.682890E+00	4.847110E+00	3.058810E+00
2.045830E+00	5.235450E+00	3.293310E+00
2.217900E+00	5.323890E+00	3.325970E+00
2.253510E+00	5.405890E+00	3.426790E+00
2.309950E+00	5.465020E+00	3.500050E+00
2.458770E+00	5.516860E+00	3.551180E+00
2.586420E+00	5.585170E+00	3.649010E+00
2.673590E+00	5.630090E+00	3.726420E+00
1.539000E+00	4.741490E+00	3.054240E+00
1.583510E+00	4.834500E+00	3.111240E+00
1.644590E+00	4.891360E+00	3.131310E+00
1.724030E+00	4.962950E+00	3.163520E+00
1.876640E+00	5.098250E+00	3.224630E+00
1.934090E+00	5.208170E+00	3.327230E+00
1.990890E+00	5.286600E+00	3.386780E+00
2.137110E+00	5.367070E+00	3.415840E+00
2.225660E+00	5.427200E+00	3.475320E+00
1.598010E+00	4.913830E+00	3.193020E+00
1.728970E+00	5.051650E+00	3.271760E+00
1.845360E+00	5.173090E+00	3.335670E+00
1.911380E+00	5.238800E+00	3.373750E+00
5.527760E+00	2.484180E+00	3.692730E+00
5.604750E+00	2.577960E+00	3.781000E+00
5.550480E+00	2.502760E+00	3.787470E+00
5.650380E+00	2.646370E+00	3.813750E+00
5.700340E+00	2.750960E+00	3.832730E+00
5.732220E+00	2.859960E+00	3.861330E+00
5.748380E+00	2.965450E+00	3.887410E+00
5.760550E+00	3.076910E+00	3.924020E+00
4.846670E+00	1.646220E+00	3.706320E+00
4.821180E+00	1.610610E+00	3.655590E+00
4.859580E+00	1.659560E+00	3.578060E+00
4.939570E+00	1.778540E+00	3.596390E+00
4.897890E+00	1.717820E+00	3.715540E+00
4.986360E+00	1.853850E+00	3.627140E+00
4.961880E+00	1.820580E+00	3.723050E+00
5.018670E+00	1.911580E+00	3.688280E+00
5.141570E+00	2.081120E+00	3.659550E+00
5.212330E+00	2.164250E+00	3.687880E+00
5.287300E+00	2.238140E+00	3.743510E+00
5.373250E+00	2.320990E+00	3.799760E+00
5.469360E+00	2.411360E+00	3.766650E+00
5.752270E+00	3.207840E+00	3.856650E+00
5.755010E+00	3.334510E+00	3.906320E+00
5.748900E+00	3.450460E+00	3.899190E+00
5.770310E+00	3.407730E+00	3.960060E+00
5.771180E+00	3.516660E+00	3.961920E+00
4.672510E+00	1.468240E+00	3.525320E+00
4.772990E+00	1.558600E+00	3.584610E+00
5.071590E+00	1.985920E+00	3.626450E+00
5.728450E+00	3.651700E+00	3.924490E+00
5.714250E+00	3.749490E+00	3.937220E+00
5.743590E+00	3.705480E+00	3.994070E+00
5.731810E+00	3.801300E+00	4.005090E+00
4.562010E+00	1.413080E+00	3.511560E+00
4.489430E+00	1.378520E+00	3.492170E+00
4.510820E+00	1.380650E+00	3.375450E+00
5.683210E+00	3.909130E+00	3.969900E+00
5.666900E+00	3.976360E+00	4.030340E+00
5.645970E+00	4.041730E+00	4.086940E+00
4.398550E+00	1.338170E+00	3.400830E+00
5.592000E+00	4.118860E+00	4.053750E+00
5.560440E+00	4.174920E+00	4.121800E+00
4.245020E+00	1.287840E+00	3.364250E+00
4.151470E+00	1.244410E+00	3.344540E+00
4.164570E+00	1.244670E+00	3.218400E+00
5.483980E+00	4.246470E+00	4.100420E+00
5.431570E+00	4.305520E+00	4.113330E+00
5.474060E+00	4.286440E+00	4.164630E+00
5.430820E+00	4.341800E+00	4.167310E+00
4.021860E+00	1.175300E+00	3.251600E+00
[truncated: 21,888 more rows]
