# Supplementary material for: A New MRI-Based Model of Heart Function with Coupled Hemodynamics and Application to Normal and Diseased Canine Left Ventricles
Source: Front Bioeng Biotechnol. 2015 Sep 23;3:140. doi: 10.3389/fbioe.2015.00140 (PMC4585083; doi:10.3389/fbioe.2015.00140)
Supplement: Supplementary file 8 [file Data_Sheet_8.ZIP › Case4_HF_LBBB_Diastole/nodes/case4_diastole_time_0.1200.csv]

4.547780E+00	3.824980E+00	1.830300E+00
4.468830E+00	3.804980E+00	1.722940E+00
4.507510E+00	3.871470E+00	1.822970E+00
4.498180E+00	3.934470E+00	1.883180E+00
4.574850E+00	3.893570E+00	1.945330E+00
4.526930E+00	3.983570E+00	1.996340E+00
4.429990E+00	3.920110E+00	1.795040E+00
4.332920E+00	3.896980E+00	1.687140E+00
4.429360E+00	4.020020E+00	1.925880E+00
4.406590E+00	4.119080E+00	2.013030E+00
4.491160E+00	4.070670E+00	2.067600E+00
4.450970E+00	4.134430E+00	2.086130E+00
4.331720E+00	3.992900E+00	1.791750E+00
4.271600E+00	3.965390E+00	1.689380E+00
4.303300E+00	4.115440E+00	1.905280E+00
4.355650E+00	4.157250E+00	2.001460E+00
4.388350E+00	4.179700E+00	2.075940E+00
4.234920E+00	4.039500E+00	1.745740E+00
4.207090E+00	4.120390E+00	1.812320E+00
4.226860E+00	4.157730E+00	1.862750E+00
4.234140E+00	4.193930E+00	1.911420E+00
4.313160E+00	4.187010E+00	1.992080E+00
4.174120E+00	4.164510E+00	1.834090E+00
4.844060E+00	3.452330E+00	1.835490E+00
4.773220E+00	3.415640E+00	1.713800E+00
4.790780E+00	3.516140E+00	1.829070E+00
4.777750E+00	3.630440E+00	1.916010E+00
4.865310E+00	3.524810E+00	1.924610E+00
4.775700E+00	3.761870E+00	2.068380E+00
4.882040E+00	3.648470E+00	2.070910E+00
4.776620E+00	3.875830E+00	2.193740E+00
4.886460E+00	3.800440E+00	2.257870E+00
4.828370E+00	3.909850E+00	2.316440E+00
4.683190E+00	3.573480E+00	1.742280E+00
4.624120E+00	3.470150E+00	1.573420E+00
4.627990E+00	3.751370E+00	1.866540E+00
4.683220E+00	3.873600E+00	2.076230E+00
4.711940E+00	3.931830E+00	2.182450E+00
4.750360E+00	3.966750E+00	2.294120E+00
4.526120E+00	3.471610E+00	1.467140E+00
4.420640E+00	3.440220E+00	1.346400E+00
4.448600E+00	3.538300E+00	1.453660E+00
4.508050E+00	3.623110E+00	1.579770E+00
4.617300E+00	4.005380E+00	2.172890E+00
4.610670E+00	4.105860E+00	2.309080E+00
4.706460E+00	4.054210E+00	2.376240E+00
4.655990E+00	4.131050E+00	2.415630E+00
4.362450E+00	3.593060E+00	1.422590E+00
4.299330E+00	3.511590E+00	1.302290E+00
4.313760E+00	3.759390E+00	1.531980E+00
4.499880E+00	4.150040E+00	2.192010E+00
4.574470E+00	4.178920E+00	2.367150E+00
4.222370E+00	3.623040E+00	1.329190E+00
4.118130E+00	3.806120E+00	1.442500E+00
4.203370E+00	3.932190E+00	1.601360E+00
4.396900E+00	4.239690E+00	2.179410E+00
4.475470E+00	4.257730E+00	2.324160E+00
4.083430E+00	3.939880E+00	1.553390E+00
4.027290E+00	3.890490E+00	1.479420E+00
4.105550E+00	4.082560E+00	1.717850E+00
4.279430E+00	4.251790E+00	2.047620E+00
4.331150E+00	4.353100E+00	2.238860E+00
4.385980E+00	4.389360E+00	2.352950E+00
4.450340E+00	4.349810E+00	2.398870E+00
4.415260E+00	4.421200E+00	2.436120E+00
3.985530E+00	3.983230E+00	1.538730E+00
3.939880E+00	4.122790E+00	1.662610E+00
4.025530E+00	4.170160E+00	1.757240E+00
4.114530E+00	4.225890E+00	1.870620E+00
4.166220E+00	4.346900E+00	2.044970E+00
4.195520E+00	4.438470E+00	2.153390E+00
4.269900E+00	4.450670E+00	2.254930E+00
4.340700E+00	4.432160E+00	2.341250E+00
3.965810E+00	4.227800E+00	1.773320E+00
3.882980E+00	4.195890E+00	1.713820E+00
4.000520E+00	4.336590E+00	1.901640E+00
4.061360E+00	4.447690E+00	2.053770E+00
4.136690E+00	4.484910E+00	2.144790E+00
4.192510E+00	4.515280E+00	2.237430E+00
3.872910E+00	4.269700E+00	1.779390E+00
3.889670E+00	4.362190E+00	1.872690E+00
3.955520E+00	4.421280E+00	1.949020E+00
3.961070E+00	4.475520E+00	1.998730E+00
3.989750E+00	4.521490E+00	2.064920E+00
4.086620E+00	4.528000E+00	2.151780E+00
3.880690E+00	4.444340E+00	1.948760E+00
3.928360E+00	4.502950E+00	2.011170E+00
5.126210E+00	3.560270E+00	2.376100E+00
5.089820E+00	3.507800E+00	2.274580E+00
5.076960E+00	3.588930E+00	2.314700E+00
5.078140E+00	3.653610E+00	2.384640E+00
5.020020E+00	3.293100E+00	1.953720E+00
4.982510E+00	3.197990E+00	1.838100E+00
4.926570E+00	3.378100E+00	1.880240E+00
4.944810E+00	3.522650E+00	2.041730E+00
5.032130E+00	3.417200E+00	2.100830E+00
5.001910E+00	3.637920E+00	2.243470E+00
4.966830E+00	3.757920E+00	2.325470E+00
5.016760E+00	3.752140E+00	2.400550E+00
4.957660E+00	3.825790E+00	2.393440E+00
4.930850E+00	3.124630E+00	1.718350E+00
4.835330E+00	3.085520E+00	1.571140E+00
4.854680E+00	3.247620E+00	1.695470E+00
4.818510E+00	3.974040E+00	2.402860E+00
4.896720E+00	3.918640E+00	2.427930E+00
4.855450E+00	3.987990E+00	2.476580E+00
4.696220E+00	3.067300E+00	1.386550E+00
4.572710E+00	3.011870E+00	1.240790E+00
4.593570E+00	3.147270E+00	1.327840E+00
4.643080E+00	3.285850E+00	1.451620E+00
4.770110E+00	4.009170E+00	2.392430E+00
4.801910E+00	4.034020E+00	2.479330E+00
4.464600E+00	3.242590E+00	1.265330E+00
4.369020E+00	3.136930E+00	1.122250E+00
4.644890E+00	4.187750E+00	2.490230E+00
4.743530E+00	4.120830E+00	2.536010E+00
4.697580E+00	4.197410E+00	2.594320E+00
4.240330E+00	3.147520E+00	1.048250E+00
4.112350E+00	3.111700E+00	9.934550E-01
4.145580E+00	3.238550E+00	1.062410E+00
4.217730E+00	3.382000E+00	1.148070E+00
4.564000E+00	4.248220E+00	2.450650E+00
4.629340E+00	4.249630E+00	2.565450E+00
4.037800E+00	3.298260E+00	1.064340E+00
3.966550E+00	3.210330E+00	1.008050E+00
3.965510E+00	3.477730E+00	1.128500E+00
4.050850E+00	3.638750E+00	1.272300E+00
4.510280E+00	4.295810E+00	2.421950E+00
4.545840E+00	4.318370E+00	2.517610E+00
3.875320E+00	3.333280E+00	1.033150E+00
3.773050E+00	3.534450E+00	1.139770E+00
3.893860E+00	3.652200E+00	1.210340E+00
3.932310E+00	3.828000E+00	1.374450E+00
4.451060E+00	4.430190E+00	2.506090E+00
4.484090E+00	4.398220E+00	2.520700E+00
4.467930E+00	4.435180E+00	2.547490E+00
3.781280E+00	3.718350E+00	1.250030E+00
3.685510E+00	3.650880E+00	1.195770E+00
3.766830E+00	3.869200E+00	1.380300E+00
3.850750E+00	3.996340E+00	1.502130E+00
4.279630E+00	4.497060E+00	2.331420E+00
4.354740E+00	4.481960E+00	2.431670E+00
4.429410E+00	4.457190E+00	2.519350E+00
3.654950E+00	3.762780E+00	1.270110E+00
3.657170E+00	3.904280E+00	1.383290E+00
3.732580E+00	3.991550E+00	1.474610E+00
3.779590E+00	4.148440E+00	1.650560E+00
4.237260E+00	4.537110E+00	2.324750E+00
4.272540E+00	4.557070E+00	2.410620E+00
3.636020E+00	4.027480E+00	1.490340E+00
3.652340E+00	4.154520E+00	1.628070E+00
3.703610E+00	4.226900E+00	1.701150E+00
3.770960E+00	4.321450E+00	1.806760E+00
4.011000E+00	4.588450E+00	2.159200E+00
4.114590E+00	4.585920E+00	2.268020E+00
4.197750E+00	4.569490E+00	2.329680E+00
3.634620E+00	4.267860E+00	1.735130E+00
3.698130E+00	4.383370E+00	1.850740E+00
3.711320E+00	4.448680E+00	1.916040E+00
3.781890E+00	4.449520E+00	1.933680E+00
3.890520E+00	4.541640E+00	2.050080E+00
3.941960E+00	4.625890E+00	2.168700E+00
4.024550E+00	4.666130E+00	2.299370E+00
3.751080E+00	4.530020E+00	2.004610E+00
3.849280E+00	4.621500E+00	2.129590E+00
3.919800E+00	4.672530E+00	2.232600E+00
5.204210E+00	3.428450E+00	2.430400E+00
5.198290E+00	3.354900E+00	2.369850E+00
5.158850E+00	3.455710E+00	2.360780E+00
5.188970E+00	3.514460E+00	2.462170E+00
5.177120E+00	2.972640E+00	2.042650E+00
5.143520E+00	2.893770E+00	1.921220E+00
5.138670E+00	3.018060E+00	1.975480E+00
5.093760E+00	3.198640E+00	2.036230E+00
5.176840E+00	3.075140E+00	2.132650E+00
5.133780E+00	3.367040E+00	2.239130E+00
5.182800E+00	3.233260E+00	2.252570E+00
5.085460E+00	3.744540E+00	2.502660E+00
5.148330E+00	3.638650E+00	2.490620E+00
5.091760E+00	3.800120E+00	2.584150E+00
5.161510E+00	3.739850E+00	2.640800E+00
5.109120E+00	3.846260E+00	2.671900E+00
5.070130E+00	2.822360E+00	1.772370E+00
4.995640E+00	2.728210E+00	1.642670E+00
4.986890E+00	2.841480E+00	1.662990E+00
5.023590E+00	2.994970E+00	1.771730E+00
5.014660E+00	3.869640E+00	2.548060E+00
4.990900E+00	3.971450E+00	2.664040E+00
5.071670E+00	3.929560E+00	2.728610E+00
5.020940E+00	4.000050E+00	2.757550E+00
4.868700E+00	2.659030E+00	1.457770E+00
4.743330E+00	2.569400E+00	1.313530E+00
4.771940E+00	2.696100E+00	1.350860E+00
4.828090E+00	2.850860E+00	1.461080E+00
4.897320E+00	4.003720E+00	2.575080E+00
4.950280E+00	4.043130E+00	2.709860E+00
4.646580E+00	2.763570E+00	1.237000E+00
4.549480E+00	2.650970E+00	1.124070E+00
4.822560E+00	4.066480E+00	2.570030E+00
4.855230E+00	4.103470E+00	2.670210E+00
4.411550E+00	2.645270E+00	1.004670E+00
4.276100E+00	2.593330E+00	9.276930E-01
4.307330E+00	2.731480E+00	9.498460E-01
4.374550E+00	2.881860E+00	1.030440E+00
4.696460E+00	4.249880E+00	2.664260E+00
4.773760E+00	4.194850E+00	2.694500E+00
4.744440E+00	4.253910E+00	2.733680E+00
4.159720E+00	2.861230E+00	9.294950E-01
3.995310E+00	2.766210E+00	8.816430E-01
4.625400E+00	4.310320E+00	2.639320E+00
4.700800E+00	4.304520E+00	2.733980E+00
3.885350E+00	3.095900E+00	9.420800E-01
3.737610E+00	2.930670E+00	9.283240E-01
4.555140E+00	4.369820E+00	2.609550E+00
4.619930E+00	4.375120E+00	2.712610E+00
3.658180E+00	3.150810E+00	9.925560E-01
3.523730E+00	3.084790E+00	9.881070E-01
3.697780E+00	3.333970E+00	1.048140E+00
4.501460E+00	4.449540E+00	2.636070E+00
3.523230E+00	3.301070E+00	1.051810E+00
3.383950E+00	3.238040E+00	1.081670E+00
3.566760E+00	3.568480E+00	1.156170E+00
4.377530E+00	4.523910E+00	2.552520E+00
4.440280E+00	4.533850E+00	2.665070E+00
3.399580E+00	3.422780E+00	1.126550E+00
3.313100E+00	3.346950E+00	1.124860E+00
3.390320E+00	3.626180E+00	1.217960E+00
3.515970E+00	3.837320E+00	1.344230E+00
4.277250E+00	4.612220E+00	2.529020E+00
4.359440E+00	4.596910E+00	2.642680E+00
3.286920E+00	3.472130E+00	1.189900E+00
3.283060E+00	3.640780E+00	1.259930E+00
3.360870E+00	3.761270E+00	1.312000E+00
3.380550E+00	3.911800E+00	1.415840E+00
3.512840E+00	4.079250E+00	1.559490E+00
4.165670E+00	4.641930E+00	2.423000E+00
4.221200E+00	4.659490E+00	2.531180E+00
4.267160E+00	4.679070E+00	2.634760E+00
3.266650E+00	3.774520E+00	1.358550E+00
3.288640E+00	3.928840E+00	1.459520E+00
3.373690E+00	4.026050E+00	1.516410E+00
3.419080E+00	4.134020E+00	1.622100E+00
3.513570E+00	4.247720E+00	1.733140E+00
3.618660E+00	4.409670E+00	1.882820E+00
4.079310E+00	4.693750E+00	2.405580E+00
4.098480E+00	4.726420E+00	2.497340E+00
4.178460E+00	4.699920E+00	2.554940E+00
3.293250E+00	4.062820E+00	1.581340E+00
3.402620E+00	4.235950E+00	1.728140E+00
3.491900E+00	4.340790E+00	1.819580E+00
3.530640E+00	4.424620E+00	1.903660E+00
3.587950E+00	4.474790E+00	1.950080E+00
3.651410E+00	4.541690E+00	2.008080E+00
3.748630E+00	4.632110E+00	2.108710E+00
3.839550E+00	4.690050E+00	2.222480E+00
3.925090E+00	4.735220E+00	2.338280E+00
4.021240E+00	4.734680E+00	2.406470E+00
3.543060E+00	4.517500E+00	1.994230E+00
3.642980E+00	4.634950E+00	2.101870E+00
3.746630E+00	4.708660E+00	2.203390E+00
3.822580E+00	4.742890E+00	2.293030E+00
5.260530E+00	2.860380E+00	2.246040E+00
5.238310E+00	2.752570E+00	2.122420E+00
5.215770E+00	2.918570E+00	2.130510E+00
5.228350E+00	3.107280E+00	2.295450E+00
5.269240E+00	2.977920E+00	2.339390E+00
5.230580E+00	3.253730E+00	2.384690E+00
5.272220E+00	3.164140E+00	2.449230E+00
5.255330E+00	3.385420E+00	2.523590E+00
5.225070E+00	3.591930E+00	2.609570E+00
5.294230E+00	3.507660E+00	2.674670E+00
5.230560E+00	3.680140E+00	2.696510E+00
5.296940E+00	3.626330E+00	2.765570E+00
5.236010E+00	3.737450E+00	2.772650E+00
5.210210E+00	2.649310E+00	1.986850E+00
5.147760E+00	2.561730E+00	1.867830E+00
5.152790E+00	2.714210E+00	1.875300E+00
5.128950E+00	3.886600E+00	2.756820E+00
5.189210E+00	3.833990E+00	2.803490E+00
5.142100E+00	3.919740E+00	2.841110E+00
5.069630E+00	2.476700E+00	1.750310E+00
4.969470E+00	2.394010E+00	1.622710E+00
4.983520E+00	2.545930E+00	1.615280E+00
5.002020E+00	4.054910E+00	2.817610E+00
5.088830E+00	3.996310E+00	2.873890E+00
5.045680E+00	4.067180E+00	2.909710E+00
4.856370E+00	2.313200E+00	1.485620E+00
4.716590E+00	2.262690E+00	1.348800E+00
4.807810E+00	2.396620E+00	1.399040E+00
4.933580E+00	4.102940E+00	2.776160E+00
4.976830E+00	4.127190E+00	2.880790E+00
4.550130E+00	2.449670E+00	1.126650E+00
4.505720E+00	2.271950E+00	1.127120E+00
4.877420E+00	4.176780E+00	2.805510E+00
4.871910E+00	4.228890E+00	2.861460E+00
4.927980E+00	4.209350E+00	2.907330E+00
4.882400E+00	4.264330E+00	2.906260E+00
4.382570E+00	2.223360E+00	1.053690E+00
4.230030E+00	2.295840E+00	9.577390E-01
4.345490E+00	2.368450E+00	9.840000E-01
4.799630E+00	4.273620E+00	2.825550E+00
4.786130E+00	4.367030E+00	2.895840E+00
4.859140E+00	4.329180E+00	2.935070E+00
4.836300E+00	4.382110E+00	2.952260E+00
4.115180E+00	2.490080E+00	8.871530E-01
3.989440E+00	2.323680E+00	8.941450E-01
4.707440E+00	4.364850E+00	2.814680E+00
4.717270E+00	4.428770E+00	2.890740E+00
4.795670E+00	4.426940E+00	2.958540E+00
3.844910E+00	2.640460E+00	8.613160E-01
3.671150E+00	2.563040E+00	9.031480E-01
4.617580E+00	4.451810E+00	2.813920E+00
4.672310E+00	4.472090E+00	2.893610E+00
4.717090E+00	4.499910E+00	2.969070E+00
3.571860E+00	2.840440E+00	9.357550E-01
3.421470E+00	2.767780E+00	9.745710E-01
4.512200E+00	4.518030E+00	2.757900E+00
4.565860E+00	4.522980E+00	2.848800E+00
4.630320E+00	4.513020E+00	2.906820E+00
3.378760E+00	3.028630E+00	1.032640E+00
3.241950E+00	2.966510E+00	1.086380E+00
4.433390E+00	4.583630E+00	2.742880E+00
4.498170E+00	4.575100E+00	2.836060E+00
3.235920E+00	3.253900E+00	1.144590E+00
3.121250E+00	3.124470E+00	1.180640E+00
4.354590E+00	4.650310E+00	2.733270E+00
4.421780E+00	4.636450E+00	2.828960E+00
3.115870E+00	3.298850E+00	1.216170E+00
3.071470E+00	3.222860E+00	1.237570E+00
3.163210E+00	3.541370E+00	1.285750E+00
4.304840E+00	4.697280E+00	2.728760E+00
4.341360E+00	4.711500E+00	2.826070E+00
3.053920E+00	3.356200E+00	1.278730E+00
3.055160E+00	3.535880E+00	1.345710E+00
3.091840E+00	3.653070E+00	1.367480E+00
3.155260E+00	3.840980E+00	1.456190E+00
4.138480E+00	4.740490E+00	2.580230E+00
4.184050E+00	4.756750E+00	2.665900E+00
4.261320E+00	4.738800E+00	2.737120E+00
3.032660E+00	3.677710E+00	1.423360E+00
3.048030E+00	3.845310E+00	1.518270E+00
3.096680E+00	3.934670E+00	1.548240E+00
3.162980E+00	4.040640E+00	1.602820E+00
3.283090E+00	4.209460E+00	1.737960E+00
3.409030E+00	4.381330E+00	1.862800E+00
3.974520E+00	4.766420E+00	2.419930E+00
4.006200E+00	4.788450E+00	2.505310E+00
4.094090E+00	4.780990E+00	2.601350E+00
3.039540E+00	3.983770E+00	1.615720E+00
3.151910E+00	4.172970E+00	1.740000E+00
3.263280E+00	4.329900E+00	1.848850E+00
3.349040E+00	4.434460E+00	1.931500E+00
3.364450E+00	4.492940E+00	1.985070E+00
3.433650E+00	4.508720E+00	1.986530E+00
3.516840E+00	4.626350E+00	2.089280E+00
3.638520E+00	4.728710E+00	2.213930E+00
3.753710E+00	4.762910E+00	2.285830E+00
3.825280E+00	4.796710E+00	2.382590E+00
3.929540E+00	4.790090E+00	2.439410E+00
3.394750E+00	4.567370E+00	2.043650E+00
3.444610E+00	4.656910E+00	2.116290E+00
3.524370E+00	4.704470E+00	2.168680E+00
3.555780E+00	4.750740E+00	2.231740E+00
3.611070E+00	4.790660E+00	2.301010E+00
3.711000E+00	4.796810E+00	2.322390E+00
3.465690E+00	4.729230E+00	2.195740E+00
3.534990E+00	4.775340E+00	2.264270E+00
5.357950E+00	2.972660E+00	2.583020E+00
5.340740E+00	2.893630E+00	2.523390E+00
5.321710E+00	3.014470E+00	2.503470E+00
5.327910E+00	3.219550E+00	2.597410E+00
5.371420E+00	3.077950E+00	2.644830E+00
5.342250E+00	3.385310E+00	2.692920E+00
5.403180E+00	3.246590E+00	2.730050E+00
5.352610E+00	3.513330E+00	2.769630E+00
5.424600E+00	3.406600E+00	2.830790E+00
5.354120E+00	3.581140E+00	2.817850E+00
5.391580E+00	3.536970E+00	2.846360E+00
5.370390E+00	3.625670E+00	2.895400E+00
5.277390E+00	2.636940E+00	2.250310E+00
5.242010E+00	2.515230E+00	2.135650E+00
5.236620E+00	2.614680E+00	2.089210E+00
5.289600E+00	2.795420E+00	2.345200E+00
5.247900E+00	3.780210E+00	2.845860E+00
5.296410E+00	3.722660E+00	2.875010E+00
5.271720E+00	3.804230E+00	2.924520E+00
5.193500E+00	2.415600E+00	2.021650E+00
5.111230E+00	2.332280E+00	1.909640E+00
5.136070E+00	2.438630E+00	1.882730E+00
5.155890E+00	3.953330E+00	2.916510E+00
5.222300E+00	3.900880E+00	2.962580E+00
5.166860E+00	3.983750E+00	2.986940E+00
5.009880E+00	2.240480E+00	1.788260E+00
4.909540E+00	2.149350E+00	1.681420E+00
4.937810E+00	2.265440E+00	1.635110E+00
5.045460E+00	4.110920E+00	2.966710E+00
5.118480E+00	4.056690E+00	3.017110E+00
5.079000E+00	4.132510E+00	3.051520E+00
4.785690E+00	2.051480E+00	1.581820E+00
4.661590E+00	2.029060E+00	1.434150E+00
4.762880E+00	2.134570E+00	1.475770E+00
5.006990E+00	4.181930E+00	2.989540E+00
5.008990E+00	4.226500E+00	3.042220E+00
5.059730E+00	4.192830E+00	3.094490E+00
5.022910E+00	4.254960E+00	3.096740E+00
4.545160E+00	2.127640E+00	1.237180E+00
4.491130E+00	1.961810E+00	1.302530E+00
4.950480E+00	4.281090E+00	3.007540E+00
4.959090E+00	4.346240E+00	3.066510E+00
5.007280E+00	4.316400E+00	3.124190E+00
4.978940E+00	4.382610E+00	3.123830E+00
4.292370E+00	2.121880E+00	1.066920E+00
4.895740E+00	4.398410E+00	3.032810E+00
4.886640E+00	4.490640E+00	3.098330E+00
4.961770E+00	4.446670E+00	3.154000E+00
4.932540E+00	4.509540E+00	3.166430E+00
4.054330E+00	2.111420E+00	9.999110E-01
3.879170E+00	2.148890E+00	9.557120E-01
3.925210E+00	2.212790E+00	9.196900E-01
4.813550E+00	4.482950E+00	3.027250E+00
4.818920E+00	4.542330E+00	3.090500E+00
4.877680E+00	4.553350E+00	3.153720E+00
3.775030E+00	2.313820E+00	9.164750E-01
3.647600E+00	2.203040E+00	9.878080E-01
4.763310E+00	4.535910E+00	3.042160E+00
4.765170E+00	4.575300E+00	3.093770E+00
4.803020E+00	4.609060E+00	3.170570E+00
3.505470E+00	2.497070E+00	9.447990E-01
3.351200E+00	2.451310E+00	1.028620E+00
4.562600E+00	4.573920E+00	2.922390E+00
4.634190E+00	4.569590E+00	3.000370E+00
4.705420E+00	4.576720E+00	3.067090E+00
4.737970E+00	4.611150E+00	3.135970E+00
3.277320E+00	2.709520E+00	1.043530E+00
3.146040E+00	2.663080E+00	1.117180E+00
4.486590E+00	4.631820E+00	2.919320E+00
4.549930E+00	4.640020E+00	3.037860E+00
3.120120E+00	2.906460E+00	1.148840E+00
3.015520E+00	2.860760E+00	1.220250E+00
4.416590E+00	4.685670E+00	2.906320E+00
4.459940E+00	4.690460E+00	2.994090E+00
3.018340E+00	3.125170E+00	1.259820E+00
2.959060E+00	2.989680E+00	1.279300E+00
4.377490E+00	4.724050E+00	2.904000E+00
4.402510E+00	4.727560E+00	2.956760E+00
2.922770E+00	3.133550E+00	1.348370E+00
2.861930E+00	3.320430E+00	1.422570E+00
2.965940E+00	3.424690E+00	1.383080E+00
4.220520E+00	4.776020E+00	2.754410E+00
4.257060E+00	4.790010E+00	2.838840E+00
4.345860E+00	4.764320E+00	2.923650E+00
2.880580E+00	3.498650E+00	1.463760E+00
2.837230E+00	3.430640E+00	1.485440E+00
2.930610E+00	3.733640E+00	1.533940E+00
4.019460E+00	4.840090E+00	2.634060E+00
4.112570E+00	4.826080E+00	2.725170E+00
4.185920E+00	4.805120E+00	2.776330E+00
2.823340E+00	3.568340E+00	1.524420E+00
2.831520E+00	3.732890E+00	1.597490E+00
2.869070E+00	3.832980E+00	1.618060E+00
2.913130E+00	3.961110E+00	1.665610E+00
3.027110E+00	4.133660E+00	1.755680E+00
3.134430E+00	4.298020E+00	1.848750E+00
3.267740E+00	4.456370E+00	1.971590E+00
3.892540E+00	4.849460E+00	2.558250E+00
3.969600E+00	4.872580E+00	2.666860E+00
4.028510E+00	4.901980E+00	2.778350E+00
2.814760E+00	3.864590E+00	1.673550E+00
2.842510E+00	4.015020E+00	1.745620E+00
2.927650E+00	4.109320E+00	1.778270E+00
3.005770E+00	4.246900E+00	1.857850E+00
3.106110E+00	4.391630E+00	1.938840E+00
3.195810E+00	4.508030E+00	2.030300E+00
3.324380E+00	4.620000E+00	2.106920E+00
3.702250E+00	4.857500E+00	2.438700E+00
3.792550E+00	4.890070E+00	2.558720E+00
3.831000E+00	4.922770E+00	2.655940E+00
3.926260E+00	4.906330E+00	2.706660E+00
2.867820E+00	4.174630E+00	1.862330E+00
2.977750E+00	4.344450E+00	1.943490E+00
3.082370E+00	4.473230E+00	2.025950E+00
3.187870E+00	4.593250E+00	2.103600E+00
3.267300E+00	4.670780E+00	2.168100E+00
3.285950E+00	4.718640E+00	2.221310E+00
3.365450E+00	4.726510E+00	2.214870E+00
3.507080E+00	4.809450E+00	2.318830E+00
3.566360E+00	4.876950E+00	2.442640E+00
3.628600E+00	4.921780E+00	2.540970E+00
3.732300E+00	4.921460E+00	2.578270E+00
3.334160E+00	4.785920E+00	2.301450E+00
3.452530E+00	4.870950E+00	2.407260E+00
3.525720E+00	4.915850E+00	2.492950E+00
5.512680E+00	3.221350E+00	2.882450E+00
5.496510E+00	3.164370E+00	2.857610E+00
5.473400E+00	3.258240E+00	2.837100E+00
5.484760E+00	3.343700E+00	2.880740E+00
5.520870E+00	3.284940E+00	2.912960E+00
5.506460E+00	3.403100E+00	2.953790E+00
5.329850E+00	2.593150E+00	2.496020E+00
5.293150E+00	2.496450E+00	2.402850E+00
5.299350E+00	2.619070E+00	2.375890E+00
5.336510E+00	2.779780E+00	2.501570E+00
5.354210E+00	2.698280E+00	2.563590E+00
5.384780E+00	2.900110E+00	2.644580E+00
5.441930E+00	3.096130E+00	2.774040E+00
5.446770E+00	3.527040E+00	2.929450E+00
5.433330E+00	3.620150E+00	2.999430E+00
5.257470E+00	2.403590E+00	2.298980E+00
5.201940E+00	2.309580E+00	2.189590E+00
5.228460E+00	2.407940E+00	2.162710E+00
5.364920E+00	3.735040E+00	3.021830E+00
5.303600E+00	3.831000E+00	3.021190E+00
5.339540E+00	3.817920E+00	3.075970E+00
5.302090E+00	3.882440E+00	3.104680E+00
5.128400E+00	2.227340E+00	2.097220E+00
5.043580E+00	2.142950E+00	2.010340E+00
5.079150E+00	2.234430E+00	1.953660E+00
5.180870E+00	4.011370E+00	3.060900E+00
5.226780E+00	3.964000E+00	3.080900E+00
5.203170E+00	4.033490E+00	3.147110E+00
4.923810E+00	2.028660E+00	1.908250E+00
4.842330E+00	1.974000E+00	1.792100E+00
4.896110E+00	2.058740E+00	1.770730E+00
5.102600E+00	4.151000E+00	3.117940E+00
5.140940E+00	4.108680E+00	3.133870E+00
5.129420E+00	4.172230E+00	3.198720E+00
4.708800E+00	1.930150E+00	1.613850E+00
5.043090E+00	4.278080E+00	3.154510E+00
5.075570E+00	4.238960E+00	3.178900E+00
5.068260E+00	4.299770E+00	3.234960E+00
4.515390E+00	1.863490E+00	1.417790E+00
4.378740E+00	1.807100E+00	1.363250E+00
4.416020E+00	1.885100E+00	1.311970E+00
5.002840E+00	4.408670E+00	3.182790E+00
5.028840E+00	4.367870E+00	3.208360E+00
5.022800E+00	4.428400E+00	3.263550E+00
4.264120E+00	1.941350E+00	1.181350E+00
4.154100E+00	1.840520E+00	1.231720E+00
4.930370E+00	4.551310E+00	3.221810E+00
4.977440E+00	4.493880E+00	3.240710E+00
4.969430E+00	4.539710E+00	3.296800E+00
3.956350E+00	1.981190E+00	1.057250E+00
4.872960E+00	4.605180E+00	3.222080E+00
4.923590E+00	4.598120E+00	3.294920E+00
3.740500E+00	2.005020E+00	1.079250E+00
3.568100E+00	1.990980E+00	1.112240E+00
3.597880E+00	2.093580E+00	1.048110E+00
4.831770E+00	4.641020E+00	3.231590E+00
4.854580E+00	4.667040E+00	3.310060E+00
3.435510E+00	2.218800E+00	1.055950E+00
3.285710E+00	2.194660E+00	1.149130E+00
4.632380E+00	4.629070E+00	3.111350E+00
4.692170E+00	4.629460E+00	3.147210E+00
4.726330E+00	4.668660E+00	3.232520E+00
4.790830E+00	4.671930E+00	3.262030E+00
3.200780E+00	2.426370E+00	1.115350E+00
3.072450E+00	2.408020E+00	1.215020E+00
4.582690E+00	4.658360E+00	3.121710E+00
4.599500E+00	4.688740E+00	3.195230E+00
4.657790E+00	4.672330E+00	3.209600E+00
3.026920E+00	2.637760E+00	1.208180E+00
2.930560E+00	2.615640E+00	1.303180E+00
4.488650E+00	4.706380E+00	3.079180E+00
4.542230E+00	4.695330E+00	3.139360E+00
2.912990E+00	2.865940E+00	1.317980E+00
2.861090E+00	2.745650E+00	1.356570E+00
4.402650E+00	4.771170E+00	3.047260E+00
2.811600E+00	2.878430E+00	1.413470E+00
2.746700E+00	3.077520E+00	1.500590E+00
2.835670E+00	3.100320E+00	1.418880E+00
4.283570E+00	4.840530E+00	2.968920E+00
4.331470E+00	4.872610E+00	3.095580E+00
2.774420E+00	3.345260E+00	1.512880E+00
2.682730E+00	3.251250E+00	1.567020E+00
4.162850E+00	4.873120E+00	2.882640E+00
4.222090E+00	4.886440E+00	2.969840E+00
4.254640E+00	4.897510E+00	3.029050E+00
2.700110E+00	3.410620E+00	1.601520E+00
2.656730E+00	3.353720E+00	1.619900E+00
2.730040E+00	3.640820E+00	1.633930E+00
4.079130E+00	4.932500E+00	2.879400E+00
4.107580E+00	4.973040E+00	2.974120E+00
4.192820E+00	4.926710E+00	3.004390E+00
2.639850E+00	3.483120E+00	1.651250E+00
2.635710E+00	3.640220E+00	1.702880E+00
2.677730E+00	3.756460E+00	1.728250E+00
2.726230E+00	3.944040E+00	1.785340E+00
3.883250E+00	4.944670E+00	2.742290E+00
3.934590E+00	4.978520E+00	2.834190E+00
4.025690E+00	4.979230E+00	2.897970E+00
2.619780E+00	3.786970E+00	1.780640E+00
2.628890E+00	3.942170E+00	1.840710E+00
2.674440E+00	4.040250E+00	1.866350E+00
2.735450E+00	4.194710E+00	1.944530E+00
2.869830E+00	4.319410E+00	1.961800E+00
2.959660E+00	4.439980E+00	2.034910E+00
3.070660E+00	4.564050E+00	2.110650E+00
3.180270E+00	4.691620E+00	2.200770E+00
3.687830E+00	4.948550E+00	2.603680E+00
3.730790E+00	4.981500E+00	2.673690E+00
3.832110E+00	4.989480E+00	2.767340E+00
2.620380E+00	4.059620E+00	1.908970E+00
2.643850E+00	4.177330E+00	1.974540E+00
2.679400E+00	4.240890E+00	1.992770E+00
2.698380E+00	4.309480E+00	2.029590E+00
2.819390E+00	4.398440E+00	2.045140E+00
2.948170E+00	4.538570E+00	2.119570E+00
3.050610E+00	4.628540E+00	2.179880E+00
3.086470E+00	4.693210E+00	2.233330E+00
3.144070E+00	4.734000E+00	2.259030E+00
3.210380E+00	4.785570E+00	2.308800E+00
3.311250E+00	4.879110E+00	2.425230E+00
3.445070E+00	4.922830E+00	2.483920E+00
3.521580E+00	4.969330E+00	2.573470E+00
3.640090E+00	4.971540E+00	2.623430E+00
2.634410E+00	4.240640E+00	2.017000E+00
3.094380E+00	4.760970E+00	2.303660E+00
3.187340E+00	4.837620E+00	2.374770E+00
3.211880E+00	4.884920E+00	2.428360E+00
3.254650E+00	4.910690E+00	2.459100E+00
3.288080E+00	4.943200E+00	2.508270E+00
3.394310E+00	4.951580E+00	2.523370E+00
3.205350E+00	4.916450E+00	2.467750E+00
5.532890E+00	3.055590E+00	2.920320E+00
5.515980E+00	2.994390E+00	2.898090E+00
5.500160E+00	3.068830E+00	2.866340E+00
5.542600E+00	3.157140E+00	2.934620E+00
5.566380E+00	3.289780E+00	3.004840E+00
5.559460E+00	3.400020E+00	3.055150E+00
5.307460E+00	2.422770E+00	2.541000E+00
5.257240E+00	2.324280E+00	2.462390E+00
5.268780E+00	2.392080E+00	2.400990E+00
5.341520E+00	2.549270E+00	2.583330E+00
5.405430E+00	2.746220E+00	2.712790E+00
5.462130E+00	2.932270E+00	2.811500E+00
5.513030E+00	3.537880E+00	3.072260E+00
5.450360E+00	3.651480E+00	3.075770E+00
5.486290E+00	3.633280E+00	3.121780E+00
5.447480E+00	3.709980E+00	3.151570E+00
5.201770E+00	2.235910E+00	2.376320E+00
5.137740E+00	2.159710E+00	2.311900E+00
5.171080E+00	2.227570E+00	2.241920E+00
5.375840E+00	3.807500E+00	3.138910E+00
5.358040E+00	3.879990E+00	3.219890E+00
5.046800E+00	2.070360E+00	2.245640E+00
4.967830E+00	2.013850E+00	2.134980E+00
5.022180E+00	2.084250E+00	2.112390E+00
5.281940E+00	3.957670E+00	3.193400E+00
5.262470E+00	4.017860E+00	3.253630E+00
4.852760E+00	1.929510E+00	1.934600E+00
5.213450E+00	4.099470E+00	3.264800E+00
5.179450E+00	4.172480E+00	3.297000E+00
4.693660E+00	1.830710E+00	1.736780E+00
4.585620E+00	1.735230E+00	1.682100E+00
4.559980E+00	1.799210E+00	1.547830E+00
5.139340E+00	4.233840E+00	3.306320E+00
5.116480E+00	4.301200E+00	3.342160E+00
4.491300E+00	1.675500E+00	1.633150E+00
4.347550E+00	1.631830E+00	1.560560E+00
4.441690E+00	1.710930E+00	1.521430E+00
5.081720E+00	4.363340E+00	3.339440E+00
5.060550E+00	4.426920E+00	3.368230E+00
4.227320E+00	1.722680E+00	1.372090E+00
4.049770E+00	1.645640E+00	1.376750E+00
5.022730E+00	4.487370E+00	3.364870E+00
4.976040E+00	4.574300E+00	3.380500E+00
3.905960E+00	1.806700E+00	1.196130E+00
3.831050E+00	1.704010E+00	1.302420E+00
4.920310E+00	4.649240E+00	3.375020E+00
4.960640E+00	4.627290E+00	3.425660E+00
4.937280E+00	4.662490E+00	3.432550E+00
3.703360E+00	1.707110E+00	1.307760E+00
3.533010E+00	1.741820E+00	1.306060E+00
3.650280E+00	1.805340E+00	1.229500E+00
4.878170E+00	4.693530E+00	3.375480E+00
4.896810E+00	4.709830E+00	3.449760E+00
3.394200E+00	1.964830E+00	1.213900E+00
3.244160E+00	1.942550E+00	1.310680E+00
4.752530E+00	4.702920E+00	3.298010E+00
4.777340E+00	4.733560E+00	3.371010E+00
4.838120E+00	4.730160E+00	3.401800E+00
3.146950E+00	2.175600E+00	1.250510E+00
3.023220E+00	2.159590E+00	1.356090E+00
4.629640E+00	4.705000E+00	3.256620E+00
4.657940E+00	4.732120E+00	3.325090E+00
4.718140E+00	4.731670E+00	3.346100E+00
2.959230E+00	2.397680E+00	1.320250E+00
2.854780E+00	2.374820E+00	1.424620E+00
4.480690E+00	4.759690E+00	3.156600E+00
4.541530E+00	4.747680E+00	3.232150E+00
4.595250E+00	4.741930E+00	3.294470E+00
2.813880E+00	2.644080E+00	1.413000E+00
2.733710E+00	2.546700E+00	1.504850E+00
4.413210E+00	4.830340E+00	3.160130E+00
4.472490E+00	4.826370E+00	3.266280E+00
2.710070E+00	2.713380E+00	1.506270E+00
2.645240E+00	2.684860E+00	1.570000E+00
2.727350E+00	2.863110E+00	1.496400E+00
4.373020E+00	4.877050E+00	3.164500E+00
4.400720E+00	4.875690E+00	3.215740E+00
2.649670E+00	2.834010E+00	1.568400E+00
2.600120E+00	2.786240E+00	1.606760E+00
2.642140E+00	3.049140E+00	1.586180E+00
4.253930E+00	4.949370E+00	3.109650E+00
4.342050E+00	4.919730E+00	3.183530E+00
2.565050E+00	2.908290E+00	1.634160E+00
2.521100E+00	3.136250E+00	1.690110E+00
2.595710E+00	3.301680E+00	1.648000E+00
4.171030E+00	4.985990E+00	3.067080E+00
4.202530E+00	5.035390E+00	3.170240E+00
2.512900E+00	3.320390E+00	1.719900E+00
2.467090E+00	3.254860E+00	1.731930E+00
2.534300E+00	3.552420E+00	1.741950E+00
3.980680E+00	5.022260E+00	2.926630E+00
4.025460E+00	5.066260E+00	3.028720E+00
4.115440E+00	5.050620E+00	3.092410E+00
2.454030E+00	3.385680E+00	1.780510E+00
2.439110E+00	3.545200E+00	1.806660E+00
2.478110E+00	3.655310E+00	1.829500E+00
2.524820E+00	3.853060E+00	1.875180E+00
3.749130E+00	5.060100E+00	2.799380E+00
3.848300E+00	5.064220E+00	2.880950E+00
3.933220E+00	5.069550E+00	2.963750E+00
2.423140E+00	3.684450E+00	1.878700E+00
2.433380E+00	3.848640E+00	1.933860E+00
2.477570E+00	3.949750E+00	1.948500E+00
2.542460E+00	4.106670E+00	1.994160E+00
2.724080E+00	4.408230E+00	2.090760E+00
2.822700E+00	4.516930E+00	2.139690E+00
2.955110E+00	4.649990E+00	2.225070E+00
3.601320E+00	5.050960E+00	2.725460E+00
3.693250E+00	5.104210E+00	2.825780E+00
3.761920E+00	5.150530E+00	2.917370E+00
2.426740E+00	3.973610E+00	1.994330E+00
2.459230E+00	4.117370E+00	2.056100E+00
2.517310E+00	4.204050E+00	2.070180E+00
2.601080E+00	4.314560E+00	2.079720E+00
2.691650E+00	4.472460E+00	2.152630E+00
2.796190E+00	4.590450E+00	2.223350E+00
2.869860E+00	4.678650E+00	2.280760E+00
2.973400E+00	4.750160E+00	2.327340E+00
3.098450E+00	4.856910E+00	2.420190E+00
3.385810E+00	5.025650E+00	2.619270E+00
3.484510E+00	5.089170E+00	2.714060E+00
3.515900E+00	5.144330E+00	2.785100E+00
3.638100E+00	5.148460E+00	2.852220E+00
2.470400E+00	4.248640E+00	2.124630E+00
2.563030E+00	4.418820E+00	2.173590E+00
2.665990E+00	4.550060E+00	2.233830E+00
2.765500E+00	4.650910E+00	2.298670E+00
2.862040E+00	4.741780E+00	2.346470E+00
2.959430E+00	4.809810E+00	2.399620E+00
2.999510E+00	4.868040E+00	2.460540E+00
3.070100E+00	4.905950E+00	2.487190E+00
3.177810E+00	4.960400E+00	2.529360E+00
3.240360E+00	5.041990E+00	2.622560E+00
3.303450E+00	5.098750E+00	2.698960E+00
3.418080E+00	5.115810E+00	2.726490E+00
3.019610E+00	4.932960E+00	2.533820E+00
3.138260E+00	5.027540E+00	2.608430E+00
3.211720E+00	5.077450E+00	2.660330E+00
5.440320E+00	2.596960E+00	2.862860E+00
5.406280E+00	2.525980E+00	2.817840E+00
5.413050E+00	2.615370E+00	2.777430E+00
5.464650E+00	2.789240E+00	2.850520E+00
5.474780E+00	2.684000E+00	2.904080E+00
5.508900E+00	2.909840E+00	2.903440E+00
5.522820E+00	2.826420E+00	2.959540E+00
5.561580E+00	2.994440E+00	2.984790E+00
5.599670E+00	3.151120E+00	3.057810E+00
5.617060E+00	3.300360E+00	3.116440E+00
5.585510E+00	3.430480E+00	3.125030E+00
5.628640E+00	3.381560E+00	3.185430E+00
5.594250E+00	3.497810E+00	3.202980E+00
5.270960E+00	2.291250E+00	2.626280E+00
5.212900E+00	2.198190E+00	2.576920E+00
5.225130E+00	2.245350E+00	2.492280E+00
5.327850E+00	2.414210E+00	2.664250E+00
5.522800E+00	3.618220E+00	3.183170E+00
5.493530E+00	3.706560E+00	3.264780E+00
5.139590E+00	2.105890E+00	2.525380E+00
5.078820E+00	2.056810E+00	2.439470E+00
5.120640E+00	2.113210E+00	2.408180E+00
5.427690E+00	3.796980E+00	3.237720E+00
5.401160E+00	3.866200E+00	3.301450E+00
4.972070E+00	1.985400E+00	2.268430E+00
5.337070E+00	3.959700E+00	3.325220E+00
5.279910E+00	4.038350E+00	3.321980E+00
5.310190E+00	4.027570E+00	3.365950E+00
5.284520E+00	4.084650E+00	3.388580E+00
4.824950E+00	1.856340E+00	2.057080E+00
4.724270E+00	1.756970E+00	2.005390E+00
4.715690E+00	1.795140E+00	1.877850E+00
5.188240E+00	4.194480E+00	3.345030E+00
5.226930E+00	4.155390E+00	3.367380E+00
5.207750E+00	4.211230E+00	3.407380E+00
4.640110E+00	1.680080E+00	1.947970E+00
4.544600E+00	1.601970E+00	1.871140E+00
4.564730E+00	1.664040E+00	1.779290E+00
5.126120E+00	4.325520E+00	3.391960E+00
5.170950E+00	4.283680E+00	3.436970E+00
5.132130E+00	4.350240E+00	3.448670E+00
4.432530E+00	1.535980E+00	1.803280E+00
4.270900E+00	1.486760E+00	1.727570E+00
4.395090E+00	1.562200E+00	1.705830E+00
5.064430E+00	4.447310E+00	3.418050E+00
5.095420E+00	4.409160E+00	3.452640E+00
5.064990E+00	4.466990E+00	3.482360E+00
4.145530E+00	1.549680E+00	1.544290E+00
3.968700E+00	1.474810E+00	1.557420E+00
4.989830E+00	4.591680E+00	3.459740E+00
5.022580E+00	4.531380E+00	3.470070E+00
5.011200E+00	4.574310E+00	3.530880E+00
3.824920E+00	1.602760E+00	1.408550E+00
3.746320E+00	1.522600E+00	1.497220E+00
4.962100E+00	4.653800E+00	3.506550E+00
3.630190E+00	1.514100E+00	1.492750E+00
3.465620E+00	1.559030E+00	1.504560E+00
3.585540E+00	1.594820E+00	1.417180E+00
4.920970E+00	4.719710E+00	3.513360E+00
4.940030E+00	4.713040E+00	3.554990E+00
4.918560E+00	4.742020E+00	3.550120E+00
3.342370E+00	1.731920E+00	1.393220E+00
3.192570E+00	1.723230E+00	1.485270E+00
4.799520E+00	4.766030E+00	3.435530E+00
4.824170E+00	4.783270E+00	3.512000E+00
4.890110E+00	4.756530E+00	3.534200E+00
3.101910E+00	1.933570E+00	1.412190E+00
2.980710E+00	1.923960E+00	1.515870E+00
4.686180E+00	4.763300E+00	3.394220E+00
4.708870E+00	4.794150E+00	3.463470E+00
4.763320E+00	4.793980E+00	3.483020E+00
2.911630E+00	2.140950E+00	1.459200E+00
2.810330E+00	2.119000E+00	1.561210E+00
4.541530E+00	4.795490E+00	3.327330E+00
4.589550E+00	4.811370E+00	3.409710E+00
4.653200E+00	4.797610E+00	3.441880E+00
2.764170E+00	2.335800E+00	1.525300E+00
2.673980E+00	2.306920E+00	1.618520E+00
4.507400E+00	4.831300E+00	3.342190E+00
4.529170E+00	4.839430E+00	3.385940E+00
2.648860E+00	2.514850E+00	1.591380E+00
2.557720E+00	2.483490E+00	1.676850E+00
4.394850E+00	4.924340E+00	3.293940E+00
4.477170E+00	4.876240E+00	3.366400E+00
2.543420E+00	2.713530E+00	1.656330E+00
2.466660E+00	2.625890E+00	1.737730E+00
4.293140E+00	4.997410E+00	3.231160E+00
4.345120E+00	5.028180E+00	3.353620E+00
2.450190E+00	2.761840E+00	1.733850E+00
2.415120E+00	2.709510E+00	1.766630E+00
2.452040E+00	2.934340E+00	1.720810E+00
4.242950E+00	5.047770E+00	3.235450E+00
4.270560E+00	5.059330E+00	3.293490E+00
2.383810E+00	2.815020E+00	1.784570E+00
2.327070E+00	3.027210E+00	1.824410E+00
2.404950E+00	3.203060E+00	1.768820E+00
4.075400E+00	5.104380E+00	3.120480E+00
4.129610E+00	5.130590E+00	3.218140E+00
4.214650E+00	5.090410E+00	3.269630E+00
2.306400E+00	3.243860E+00	1.843030E+00
2.233110E+00	3.186930E+00	1.891780E+00
2.350640E+00	3.463670E+00	1.852850E+00
3.860930E+00	5.141410E+00	2.993010E+00
3.942480E+00	5.173100E+00	3.099940E+00
4.039720E+00	5.157730E+00	3.157990E+00
2.255070E+00	3.356840E+00	1.913660E+00
2.196660E+00	3.293050E+00	1.935350E+00
2.255560E+00	3.527170E+00	1.928780E+00
2.329670E+00	3.758690E+00	1.973620E+00
3.817210E+00	5.186410E+00	3.002740E+00
3.852940E+00	5.206660E+00	3.055250E+00
2.177600E+00	3.443100E+00	1.975960E+00
2.223840E+00	3.627720E+00	1.996280E+00
2.241690E+00	3.770990E+00	2.043550E+00
2.284330E+00	3.873040E+00	2.051940E+00
2.350250E+00	4.031230E+00	2.076400E+00
3.549190E+00	5.222020E+00	2.882030E+00
3.674730E+00	5.229750E+00	2.960430E+00
3.781410E+00	5.234490E+00	3.026620E+00
2.231940E+00	3.925280E+00	2.112100E+00
2.290050E+00	4.097310E+00	2.157800E+00
2.300400E+00	4.187440E+00	2.204180E+00
2.364100E+00	4.214450E+00	2.172840E+00
2.446260E+00	4.370110E+00	2.212940E+00
2.546010E+00	4.509060E+00	2.264040E+00
2.647530E+00	4.625040E+00	2.316070E+00
2.750050E+00	4.720170E+00	2.372850E+00
2.866800E+00	4.832360E+00	2.455400E+00
3.388190E+00	5.206020E+00	2.815980E+00
3.489140E+00	5.270710E+00	2.900940E+00
3.572290E+00	5.316140E+00	3.007150E+00
2.329600E+00	4.307650E+00	2.249630E+00
2.430910E+00	4.469410E+00	2.296700E+00
2.535100E+00	4.594660E+00	2.349030E+00
2.636890E+00	4.698260E+00	2.395860E+00
2.732550E+00	4.774160E+00	2.444280E+00
2.769910E+00	4.832410E+00	2.501210E+00
2.827500E+00	4.871550E+00	2.520780E+00
2.896860E+00	4.925670E+00	2.552030E+00
3.020430E+00	5.015810E+00	2.626630E+00
3.180110E+00	5.124240E+00	2.716810E+00
3.245620E+00	5.231290E+00	2.821440E+00
3.321240E+00	5.310940E+00	2.924950E+00
3.440740E+00	5.316410E+00	2.944600E+00
2.783460E+00	4.895530E+00	2.571360E+00
2.894280E+00	4.999400E+00	2.631770E+00
3.019210E+00	5.101880E+00	2.723080E+00
3.129450E+00	5.206750E+00	2.799290E+00
3.206700E+00	5.288770E+00	2.875250E+00
5.332510E+00	2.301890E+00	2.868940E+00
5.273110E+00	2.228440E+00	2.795060E+00
5.304240E+00	2.303830E+00	2.747830E+00
5.381570E+00	2.440430E+00	2.820340E+00
5.392380E+00	2.402330E+00	2.908930E+00
5.456780E+00	2.554960E+00	2.938280E+00
5.525380E+00	2.713580E+00	3.021930E+00
5.575160E+00	2.857220E+00	3.076510E+00
5.624720E+00	2.997840E+00	3.121640E+00
5.656310E+00	3.138610E+00	3.173130E+00
5.669520E+00	3.267030E+00	3.223390E+00
5.649330E+00	3.383960E+00	3.272310E+00
5.624820E+00	3.498010E+00	3.324830E+00
5.221500E+00	2.156580E+00	2.779460E+00
5.166020E+00	2.099690E+00	2.688730E+00
5.201250E+00	2.153810E+00	2.663890E+00
5.564240E+00	3.606320E+00	3.289670E+00
5.532160E+00	3.700080E+00	3.369670E+00
5.076030E+00	2.035870E+00	2.556790E+00
5.462450E+00	3.801710E+00	3.345610E+00
5.414170E+00	3.885910E+00	3.369230E+00
5.460620E+00	3.856140E+00	3.420770E+00
5.413080E+00	3.937750E+00	3.446050E+00
4.937810E+00	1.920540E+00	2.373580E+00
4.842250E+00	1.814710E+00	2.310660E+00
4.838450E+00	1.836240E+00	2.187440E+00
5.343810E+00	4.020780E+00	3.421850E+00
5.334770E+00	4.079030E+00	3.473040E+00
4.771060E+00	1.740220E+00	2.261800E+00
4.681100E+00	1.654790E+00	2.187920E+00
4.703070E+00	1.705200E+00	2.102050E+00
5.290590E+00	4.160630E+00	3.492780E+00
5.235220E+00	4.229950E+00	3.490510E+00
5.271530E+00	4.219790E+00	3.544150E+00
5.237400E+00	4.269810E+00	3.565320E+00
4.582340E+00	1.560630E+00	2.096790E+00
4.479100E+00	1.484910E+00	2.025580E+00
4.510120E+00	1.535960E+00	1.940740E+00
5.136780E+00	4.379540E+00	3.525280E+00
5.176470E+00	4.332540E+00	3.539370E+00
5.164150E+00	4.376730E+00	3.596820E+00
4.352870E+00	1.433020E+00	1.971570E+00
4.174530E+00	1.387790E+00	1.893940E+00
4.314010E+00	1.446890E+00	1.873960E+00
5.115180E+00	4.427390E+00	3.575780E+00
4.063130E+00	1.411760E+00	1.710450E+00
3.931180E+00	1.372910E+00	1.750840E+00
5.065020E+00	4.509460E+00	3.601240E+00
5.020880E+00	4.601860E+00	3.617060E+00
3.763470E+00	1.376230E+00	1.729970E+00
3.610870E+00	1.355970E+00	1.745570E+00
3.651640E+00	1.391690E+00	1.664460E+00
3.744080E+00	1.438980E+00	1.606420E+00
4.976030E+00	4.679320E+00	3.605770E+00
5.021000E+00	4.648250E+00	3.680690E+00
4.985870E+00	4.704240E+00	3.671730E+00
3.514450E+00	1.443820E+00	1.622300E+00
3.352390E+00	1.431090E+00	1.693340E+00
4.926700E+00	4.756130E+00	3.621500E+00
3.277160E+00	1.557440E+00	1.581130E+00
3.130070E+00	1.558420E+00	1.676760E+00
4.863410E+00	4.798460E+00	3.591380E+00
4.870900E+00	4.832230E+00	3.682140E+00
3.054130E+00	1.724360E+00	1.586650E+00
2.930690E+00	1.721190E+00	1.687140E+00
4.729320E+00	4.823050E+00	3.533000E+00
4.754180E+00	4.844870E+00	3.604400E+00
4.814350E+00	4.839180E+00	3.631820E+00
2.867670E+00	1.913290E+00	1.615570E+00
2.763090E+00	1.898510E+00	1.718740E+00
4.619310E+00	4.834720E+00	3.488110E+00
4.644160E+00	4.858820E+00	3.563290E+00
4.699220E+00	4.849990E+00	3.585260E+00
2.713150E+00	2.097660E+00	1.659270E+00
2.619950E+00	2.080230E+00	1.764320E+00
4.518250E+00	4.895960E+00	3.461480E+00
4.582140E+00	4.877720E+00	3.527970E+00
2.582320E+00	2.281330E+00	1.713180E+00
2.496820E+00	2.253980E+00	1.811100E+00
4.433310E+00	4.964900E+00	3.415060E+00
4.473980E+00	4.984900E+00	3.532120E+00
2.473010E+00	2.447590E+00	1.764900E+00
2.392920E+00	2.419040E+00	1.848300E+00
4.390830E+00	5.026810E+00	3.419200E+00
4.416790E+00	5.029470E+00	3.474110E+00
2.376640E+00	2.629010E+00	1.815770E+00
2.334930E+00	2.530920E+00	1.874610E+00
4.271570E+00	5.125680E+00	3.394050E+00
4.364520E+00	5.076070E+00	3.446990E+00
2.283970E+00	2.639950E+00	1.897600E+00
2.212260E+00	2.805890E+00	1.936200E+00
2.297870E+00	2.821760E+00	1.858490E+00
4.191930E+00	5.144960E+00	3.320970E+00
4.206220E+00	5.177980E+00	3.381650E+00
2.220670E+00	3.000550E+00	1.906010E+00
2.129080E+00	2.966310E+00	1.977750E+00
4.002400E+00	5.209290E+00	3.196870E+00
4.064030E+00	5.236600E+00	3.296550E+00
4.155820E+00	5.200560E+00	3.346770E+00
2.132430E+00	3.203950E+00	1.966120E+00
2.054110E+00	3.104810E+00	2.041470E+00
3.850260E+00	5.280580E+00	3.135960E+00
3.959070E+00	5.263690E+00	3.230450E+00
2.044410E+00	3.239670E+00	2.042360E+00
2.007470E+00	3.186010E+00	2.069790E+00
2.072860E+00	3.417850E+00	2.057310E+00
2.144030E+00	3.670250E+00	2.074480E+00
3.716570E+00	5.313870E+00	3.082420E+00
3.786370E+00	5.371290E+00	3.214620E+00
1.998720E+00	3.294730E+00	2.099830E+00
1.995310E+00	3.462430E+00	2.120490E+00
2.041500E+00	3.580570E+00	2.108980E+00
2.067300E+00	3.726030E+00	2.153080E+00
2.130930E+00	3.888930E+00	2.168150E+00
2.216680E+00	4.116370E+00	2.225440E+00
3.642910E+00	5.351230E+00	3.091380E+00
3.685870E+00	5.376560E+00	3.154410E+00
1.979850E+00	3.622630E+00	2.181520E+00
2.040670E+00	3.852170E+00	2.222630E+00
2.107870E+00	4.005630E+00	2.239480E+00
2.136320E+00	4.118640E+00	2.284090E+00
2.185820E+00	4.192250E+00	2.292560E+00
2.238350E+00	4.287540E+00	2.306900E+00
2.323680E+00	4.432850E+00	2.334770E+00
2.423380E+00	4.565660E+00	2.378160E+00
2.525790E+00	4.674180E+00	2.431060E+00
2.641990E+00	4.791730E+00	2.503870E+00
3.395920E+00	5.358020E+00	2.997110E+00
3.474440E+00	5.406860E+00	3.082540E+00
3.601370E+00	5.393870E+00	3.127770E+00
2.141380E+00	4.233910E+00	2.343740E+00
2.223800E+00	4.396010E+00	2.377880E+00
2.316750E+00	4.531390E+00	2.414490E+00
2.416180E+00	4.646450E+00	2.463110E+00
2.509300E+00	4.729230E+00	2.501890E+00
2.548320E+00	4.788910E+00	2.551810E+00
2.607720E+00	4.829590E+00	2.569430E+00
2.674800E+00	4.882310E+00	2.601790E+00
2.782390E+00	4.976560E+00	2.661260E+00
2.895230E+00	5.084090E+00	2.731480E+00
3.010180E+00	5.187910E+00	2.810210E+00
3.113150E+00	5.283200E+00	2.884000E+00
3.215230E+00	5.372210E+00	2.998860E+00
3.345930E+00	5.393840E+00	3.047880E+00
2.563110E+00	4.851250E+00	2.621050E+00
2.672600E+00	4.953550E+00	2.684600E+00
2.785380E+00	5.060670E+00	2.757790E+00
2.899760E+00	5.171690E+00	2.823070E+00
3.007770E+00	5.267350E+00	2.898500E+00
3.094810E+00	5.338800E+00	2.972540E+00
5.297690E+00	2.236770E+00	2.906490E+00
5.381330E+00	2.343600E+00	2.977000E+00
5.464740E+00	2.475910E+00	3.087950E+00
5.519930E+00	2.622570E+00	3.091930E+00
5.577690E+00	2.737790E+00	3.148710E+00
5.627890E+00	2.863530E+00	3.195870E+00
5.669020E+00	2.989920E+00	3.243650E+00
5.685090E+00	3.124140E+00	3.290580E+00
5.689060E+00	3.255000E+00	3.330480E+00
5.673160E+00	3.377000E+00	3.375500E+00
5.657840E+00	3.490110E+00	3.427010E+00
5.160030E+00	2.088180E+00	2.775300E+00
5.230440E+00	2.158190E+00	2.852940E+00
5.600100E+00	3.599160E+00	3.393440E+00
5.573580E+00	3.687710E+00	3.467790E+00
5.048230E+00	1.986600E+00	2.704820E+00
4.946630E+00	1.892270E+00	2.622230E+00
4.949620E+00	1.910520E+00	2.506020E+00
5.514890E+00	3.782660E+00	3.444070E+00
5.489280E+00	3.863290E+00	3.500340E+00
5.460050E+00	3.942320E+00	3.553930E+00
4.890140E+00	1.824060E+00	2.613990E+00
4.789030E+00	1.714380E+00	2.489510E+00
4.823420E+00	1.768210E+00	2.407160E+00
5.395150E+00	4.025230E+00	3.524270E+00
5.358930E+00	4.097780E+00	3.535340E+00
5.405270E+00	4.080190E+00	3.590900E+00
5.368790E+00	4.140070E+00	3.594930E+00
4.708120E+00	1.632190E+00	2.405690E+00
4.616050E+00	1.540130E+00	2.320460E+00
4.650720E+00	1.597480E+00	2.258950E+00
5.321750E+00	4.215220E+00	3.623240E+00
5.279170E+00	4.280900E+00	3.655480E+00
4.516810E+00	1.461000E+00	2.249450E+00
4.406530E+00	1.407180E+00	2.204470E+00
4.439780E+00	1.443910E+00	2.109940E+00
5.223170E+00	4.335440E+00	3.646990E+00
5.172170E+00	4.405710E+00	3.683240E+00
4.264980E+00	1.360540E+00	2.156970E+00
4.076090E+00	1.305780E+00	2.081830E+00
4.214960E+00	1.364790E+00	2.049180E+00
5.122440E+00	4.455430E+00	3.665580E+00
5.147860E+00	4.445400E+00	3.723340E+00
5.118830E+00	4.488840E+00	3.739460E+00
3.912860E+00	1.333430E+00	1.883160E+00
3.838130E+00	1.297020E+00	1.995800E+00
5.044970E+00	4.604750E+00	3.691560E+00
5.070280E+00	4.559090E+00	3.708640E+00
5.063650E+00	4.617040E+00	3.769460E+00
3.714010E+00	1.270590E+00	1.986950E+00
3.555990E+00	1.272420E+00	1.982050E+00
3.671130E+00	1.298000E+00	1.892610E+00
4.973760E+00	4.749390E+00	3.724760E+00
5.022810E+00	4.687230E+00	3.748680E+00
5.012610E+00	4.735110E+00	3.803560E+00
3.442750E+00	1.348840E+00	1.835470E+00
3.294240E+00	1.327610E+00	1.922050E+00
4.924310E+00	4.808390E+00	3.718860E+00
4.963730E+00	4.805700E+00	3.815780E+00
3.208840E+00	1.428850E+00	1.789870E+00
3.073800E+00	1.423560E+00	1.891680E+00
4.893860E+00	4.843080E+00	3.729990E+00
4.909620E+00	4.844520E+00	3.775830E+00
3.002370E+00	1.556910E+00	1.782030E+00
2.882960E+00	1.549910E+00	1.883910E+00
4.779440E+00	4.869050E+00	3.672970E+00
4.806940E+00	4.884260E+00	3.746720E+00
4.869190E+00	4.868030E+00	3.768430E+00
2.819490E+00	1.713570E+00	1.793570E+00
2.715760E+00	1.698750E+00	1.897150E+00
4.670710E+00	4.881190E+00	3.635820E+00
4.697840E+00	4.902410E+00	3.702610E+00
4.749920E+00	4.892250E+00	3.716680E+00
2.665370E+00	1.882550E+00	1.824870E+00
2.567660E+00	1.860560E+00	1.925740E+00
4.532930E+00	4.939470E+00	3.571780E+00
4.583170E+00	4.945530E+00	3.654360E+00
4.643410E+00	4.918570E+00	3.683420E+00
2.528100E+00	2.057200E+00	1.864810E+00
2.438510E+00	2.032910E+00	1.959570E+00
4.507460E+00	4.979840E+00	3.593380E+00
4.529030E+00	4.984770E+00	3.635950E+00
2.409090E+00	2.234710E+00	1.900260E+00
2.326460E+00	2.206410E+00	1.992260E+00
4.411910E+00	5.089980E+00	3.565690E+00
4.488370E+00	5.026020E+00	3.622050E+00
2.299260E+00	2.426250E+00	1.940510E+00
2.263200E+00	2.320800E+00	2.015550E+00
4.341630E+00	5.127890E+00	3.493530E+00
4.352990E+00	5.148670E+00	3.548660E+00
2.203790E+00	2.432310E+00	2.030840E+00
2.125060E+00	2.595200E+00	2.054750E+00
2.208170E+00	2.614550E+00	1.976010E+00
4.211870E+00	5.237380E+00	3.470880E+00
4.302650E+00	5.178290E+00	3.518540E+00
2.129850E+00	2.775910E+00	2.011620E+00
2.049250E+00	2.745290E+00	2.090140E+00
4.137710E+00	5.258450E+00	3.400560E+00
4.149380E+00	5.290210E+00	3.462700E+00
2.045040E+00	2.927820E+00	2.056170E+00
1.970390E+00	2.892390E+00	2.132200E+00
3.888680E+00	5.339230E+00	3.265400E+00
3.989820E+00	5.340120E+00	3.375730E+00
4.096100E+00	5.308690E+00	3.429520E+00
1.972320E+00	3.108990E+00	2.114610E+00
1.925790E+00	2.998220E+00	2.160070E+00
3.846780E+00	5.379170E+00	3.285990E+00
3.890700E+00	5.382220E+00	3.336630E+00
1.890230E+00	3.126890E+00	2.184190E+00
1.861690E+00	3.257950E+00	2.210480E+00
1.927590E+00	3.359850E+00	2.179240E+00
3.678310E+00	5.435990E+00	3.268020E+00
3.817500E+00	5.413770E+00	3.321010E+00
1.850750E+00	3.396540E+00	2.249370E+00
1.830530E+00	3.537050E+00	2.267470E+00
1.885910E+00	3.573380E+00	2.233490E+00
1.949060E+00	3.791100E+00	2.272970E+00
2.025140E+00	4.032320E+00	2.317060E+00
3.564500E+00	5.442170E+00	3.186580E+00
3.577160E+00	5.467600E+00	3.252180E+00
1.850530E+00	3.699360E+00	2.320780E+00
1.913750E+00	3.904760E+00	2.338790E+00
1.935730E+00	4.026950E+00	2.374980E+00
1.985130E+00	4.103740E+00	2.382560E+00
2.041430E+00	4.201830E+00	2.398000E+00
2.122220E+00	4.357430E+00	2.419070E+00
2.212940E+00	4.494080E+00	2.455420E+00
2.308630E+00	4.615820E+00	2.498000E+00
2.418630E+00	4.740430E+00	2.559640E+00
3.290470E+00	5.428840E+00	3.091520E+00
3.364620E+00	5.466540E+00	3.183020E+00
3.502680E+00	5.473940E+00	3.220790E+00
1.937690E+00	4.140730E+00	2.434240E+00
2.021560E+00	4.312680E+00	2.467160E+00
2.106950E+00	4.454380E+00	2.497550E+00
2.203540E+00	4.580820E+00	2.537420E+00
2.291870E+00	4.671390E+00	2.564090E+00
2.326200E+00	4.733380E+00	2.605520E+00
2.381420E+00	4.777180E+00	2.619360E+00
2.451260E+00	4.833950E+00	2.656380E+00
2.562150E+00	4.933030E+00	2.715390E+00
2.675910E+00	5.038830E+00	2.780430E+00
2.794170E+00	5.148300E+00	2.853030E+00
2.909370E+00	5.256650E+00	2.917160E+00
3.013360E+00	5.336530E+00	2.999180E+00
3.106030E+00	5.405700E+00	3.073010E+00
3.225450E+00	5.452940E+00	3.125960E+00
2.335020E+00	4.800040E+00	2.672730E+00
2.447600E+00	4.910990E+00	2.750580E+00
2.565680E+00	5.021870E+00	2.809240E+00
2.686060E+00	5.126940E+00	2.876240E+00
2.806210E+00	5.237920E+00	2.953100E+00
2.930120E+00	5.339090E+00	3.028660E+00
3.016730E+00	5.384500E+00	3.069870E+00
5.493560E+00	2.439530E+00	3.242390E+00
5.463360E+00	2.395470E+00	3.226150E+00
5.470940E+00	2.425720E+00	3.179660E+00
5.514250E+00	2.492240E+00	3.236290E+00
5.285410E+00	2.206700E+00	3.110220E+00
5.208600E+00	2.128450E+00	3.037810E+00
5.244660E+00	2.167660E+00	2.957900E+00
5.380670E+00	2.321590E+00	3.112380E+00
5.565600E+00	2.621990E+00	3.245090E+00
5.614750E+00	2.759120E+00	3.256520E+00
5.651890E+00	2.858670E+00	3.315170E+00
5.691070E+00	2.980350E+00	3.365510E+00
5.709270E+00	3.116660E+00	3.402260E+00
5.714160E+00	3.248210E+00	3.432110E+00
5.695080E+00	3.367950E+00	3.478710E+00
5.673280E+00	3.482410E+00	3.532960E+00
5.149930E+00	2.071040E+00	3.052560E+00
5.091540E+00	2.011040E+00	2.962380E+00
5.131460E+00	2.050960E+00	2.900410E+00
5.632240E+00	3.589210E+00	3.490490E+00
5.600990E+00	3.668910E+00	3.546450E+00
4.994890E+00	1.926760E+00	2.828630E+00
5.555690E+00	3.776650E+00	3.563340E+00
5.511170E+00	3.877480E+00	3.580760E+00
5.502300E+00	3.932190E+00	3.623660E+00
4.807860E+00	1.693790E+00	2.655720E+00
4.740570E+00	1.612280E+00	2.617000E+00
4.740290E+00	1.646060E+00	2.520960E+00
4.864790E+00	1.769900E+00	2.677290E+00
5.469520E+00	4.018430E+00	3.641260E+00
5.436060E+00	4.111270E+00	3.660300E+00
5.398460E+00	4.167800E+00	3.665730E+00
5.447760E+00	4.150770E+00	3.718970E+00
5.400410E+00	4.207070E+00	3.736390E+00
4.564850E+00	1.438750E+00	2.520100E+00
4.454460E+00	1.379610E+00	2.467820E+00
4.530090E+00	1.426540E+00	2.437650E+00
4.583970E+00	1.484060E+00	2.390550E+00
4.640350E+00	1.501380E+00	2.556770E+00
5.279270E+00	4.309980E+00	3.714470E+00
5.328340E+00	4.264730E+00	3.720650E+00
5.308740E+00	4.303710E+00	3.777880E+00
4.353970E+00	1.370190E+00	2.293930E+00
4.272760E+00	1.327440E+00	2.358780E+00
5.248820E+00	4.357060E+00	3.764910E+00
4.156110E+00	1.285820E+00	2.327160E+00
3.985270E+00	1.243760E+00	2.293920E+00
4.113840E+00	1.286830E+00	2.228920E+00
5.186520E+00	4.430850E+00	3.802880E+00
5.148260E+00	4.487900E+00	3.831190E+00
3.827210E+00	1.265160E+00	2.115100E+00
3.751400E+00	1.213150E+00	2.209470E+00
5.118290E+00	4.546270E+00	3.836020E+00
5.104070E+00	4.613950E+00	3.866240E+00
3.639050E+00	1.188490E+00	2.208160E+00
3.485390E+00	1.188530E+00	2.215170E+00
3.599390E+00	1.219830E+00	2.121850E+00
5.073650E+00	4.680790E+00	3.864920E+00
5.034040E+00	4.769960E+00	3.883950E+00
3.377040E+00	1.249100E+00	2.062950E+00
3.238700E+00	1.228300E+00	2.155650E+00
5.001040E+00	4.818900E+00	3.879410E+00
5.023340E+00	4.820280E+00	3.918270E+00
5.004390E+00	4.841710E+00	3.915140E+00
3.153930E+00	1.319810E+00	2.022150E+00
3.029270E+00	1.302020E+00	2.119870E+00
4.899640E+00	4.884200E+00	3.872460E+00
4.972450E+00	4.852750E+00	3.898450E+00
2.952930E+00	1.416300E+00	1.995770E+00
2.843220E+00	1.401720E+00	2.100200E+00
4.842070E+00	4.899940E+00	3.827680E+00
4.845480E+00	4.918330E+00	3.885110E+00
2.774830E+00	1.536820E+00	1.989480E+00
2.675600E+00	1.519140E+00	2.094230E+00
4.723180E+00	4.917550E+00	3.763180E+00
4.749730E+00	4.924690E+00	3.810310E+00
4.799360E+00	4.931600E+00	3.877020E+00
2.616920E+00	1.680740E+00	2.001480E+00
2.523350E+00	1.653580E+00	2.103950E+00
4.616870E+00	4.960890E+00	3.728940E+00
4.648230E+00	4.974950E+00	3.801880E+00
4.704250E+00	4.946300E+00	3.817970E+00
2.475790E+00	1.834280E+00	2.026270E+00
2.385520E+00	1.805330E+00	2.123240E+00
4.526370E+00	5.052890E+00	3.721530E+00
4.590220E+00	5.008750E+00	3.769380E+00
2.348310E+00	2.009240E+00	2.056560E+00
2.261850E+00	1.973340E+00	2.156190E+00
4.470250E+00	5.083740E+00	3.662780E+00
4.478460E+00	5.108800E+00	3.710760E+00
2.223780E+00	2.216770E+00	2.090830E+00
2.157470E+00	2.117150E+00	2.191190E+00
4.357910E+00	5.191470E+00	3.614950E+00
4.434150E+00	5.146180E+00	3.676730E+00
2.130010E+00	2.253100E+00	2.160400E+00
2.101450E+00	2.201370E+00	2.209920E+00
2.108840E+00	2.412690E+00	2.119740E+00
4.283660E+00	5.238770E+00	3.580880E+00
4.315300E+00	5.287680E+00	3.682400E+00
2.057460E+00	2.303750E+00	2.211840E+00
1.992580E+00	2.502270E+00	2.211640E+00
2.050110E+00	2.591160E+00	2.127060E+00
4.143450E+00	5.346780E+00	3.548360E+00
4.234280E+00	5.309770E+00	3.608870E+00
1.974000E+00	2.711260E+00	2.170240E+00
1.900370E+00	2.674330E+00	2.252830E+00
4.067920E+00	5.357400E+00	3.483380E+00
4.076450E+00	5.381110E+00	3.541280E+00
1.885670E+00	2.899130E+00	2.211730E+00
1.851340E+00	2.782710E+00	2.278030E+00
3.901930E+00	5.429260E+00	3.424260E+00
4.012580E+00	5.399190E+00	3.503790E+00
1.806120E+00	2.910760E+00	2.290460E+00
1.777180E+00	3.048490E+00	2.313200E+00
1.815610E+00	3.157590E+00	2.253970E+00
3.789430E+00	5.459540E+00	3.385650E+00
3.830100E+00	5.494690E+00	3.499220E+00
1.744790E+00	3.197390E+00	2.324310E+00
1.736250E+00	3.350140E+00	2.362810E+00
1.782160E+00	3.446710E+00	2.311700E+00
3.573910E+00	5.505330E+00	3.332570E+00
3.704480E+00	5.498400E+00	3.413420E+00
1.711360E+00	3.489950E+00	2.376260E+00
1.708930E+00	3.620700E+00	2.411890E+00
1.766000E+00	3.663440E+00	2.380700E+00
1.826780E+00	3.925950E+00	2.411330E+00
3.460540E+00	5.510440E+00	3.300640E+00
3.490130E+00	5.554390E+00	3.417020E+00
1.723860E+00	3.760720E+00	2.444040E+00
1.741900E+00	3.920830E+00	2.474690E+00
1.783430E+00	4.005910E+00	2.474200E+00
1.835210E+00	4.106940E+00	2.485530E+00
1.919440E+00	4.268350E+00	2.511350E+00
1.999350E+00	4.409540E+00	2.537290E+00
2.085560E+00	4.546540E+00	2.578500E+00
2.208840E+00	4.680340E+00	2.621080E+00
3.139370E+00	5.463370E+00	3.168130E+00
3.220230E+00	5.504120E+00	3.248890E+00
3.359930E+00	5.527400E+00	3.338340E+00
1.738150E+00	4.044080E+00	2.526120E+00
1.816880E+00	4.221280E+00	2.556120E+00
1.896490E+00	4.373460E+00	2.577470E+00
1.976730E+00	4.478750E+00	2.596680E+00
2.011690E+00	4.560530E+00	2.631850E+00
2.089010E+00	4.627710E+00	2.637080E+00
2.126480E+00	4.696980E+00	2.673460E+00
2.215910E+00	4.775870E+00	2.706140E+00
2.316860E+00	4.886030E+00	2.775000E+00
2.444720E+00	5.018930E+00	2.857550E+00
2.587580E+00	5.109520E+00	2.897380E+00
2.689580E+00	5.211860E+00	2.974110E+00
2.822980E+00	5.335020E+00	3.075160E+00
3.008170E+00	5.430030E+00	3.158240E+00
2.875350E+00	5.423680E+00	3.197890E+00
3.116940E+00	5.481490E+00	3.227260E+00
2.013800E+00	4.642400E+00	2.687860E+00
2.107460E+00	4.757440E+00	2.733210E+00
2.201270E+00	4.835600E+00	2.773330E+00
2.245000E+00	4.903300E+00	2.822420E+00
2.323980E+00	4.961650E+00	2.842670E+00
2.354850E+00	5.021140E+00	2.886720E+00
2.411200E+00	5.092500E+00	2.949640E+00
2.553360E+00	5.171440E+00	2.985810E+00
2.681810E+00	5.287320E+00	3.069120E+00
2.763490E+00	5.363740E+00	3.151120E+00
2.259330E+00	4.981320E+00	2.889050E+00
2.335000E+00	5.047600E+00	2.924270E+00
5.450520E+00	2.368440E+00	3.356240E+00
5.415190E+00	2.327820E+00	3.331540E+00
5.433120E+00	2.350720E+00	3.270470E+00
5.497570E+00	2.441870E+00	3.333570E+00
5.545180E+00	2.541090E+00	3.334320E+00
5.550010E+00	2.522960E+00	3.423190E+00
5.593140E+00	2.617180E+00	3.423020E+00
5.235020E+00	2.152970E+00	3.166110E+00
5.348480E+00	2.266220E+00	3.276140E+00
5.628190E+00	2.734310E+00	3.364890E+00
5.678360E+00	2.847670E+00	3.434940E+00
5.714360E+00	2.982660E+00	3.509140E+00
5.721720E+00	3.137160E+00	3.501140E+00
5.719300E+00	3.245310E+00	3.540120E+00
5.700800E+00	3.362400E+00	3.584200E+00
5.691750E+00	3.472140E+00	3.637300E+00
5.073280E+00	1.997510E+00	3.067630E+00
5.165810E+00	2.084850E+00	3.182510E+00
5.647530E+00	3.592910E+00	3.596670E+00
5.608800E+00	3.691960E+00	3.612380E+00
5.645180E+00	3.656590E+00	3.667610E+00
5.616720E+00	3.756830E+00	3.685770E+00
4.844050E+00	1.668780E+00	2.937650E+00
4.791620E+00	1.602090E+00	2.888690E+00
4.826770E+00	1.664660E+00	2.860300E+00
4.847960E+00	1.725100E+00	2.789250E+00
4.885810E+00	1.737140E+00	2.953560E+00
4.920580E+00	1.832870E+00	2.826250E+00
4.961050E+00	1.864310E+00	2.972320E+00
5.558420E+00	3.869980E+00	3.659810E+00
5.527040E+00	3.949020E+00	3.678780E+00
5.569980E+00	3.923010E+00	3.729450E+00
5.539510E+00	3.992120E+00	3.738850E+00
4.707940E+00	1.519300E+00	2.795160E+00
4.611260E+00	1.434950E+00	2.754510E+00
4.614530E+00	1.454440E+00	2.626350E+00
4.748340E+00	1.585310E+00	2.739240E+00
5.506230E+00	4.087600E+00	3.759910E+00
5.467410E+00	4.162890E+00	3.780970E+00
5.444030E+00	4.209470E+00	3.836240E+00
4.518080E+00	1.374360E+00	2.711240E+00
4.389150E+00	1.325060E+00	2.672220E+00
4.485410E+00	1.372540E+00	2.606380E+00
5.368950E+00	4.262590E+00	3.809100E+00
5.319500E+00	4.327860E+00	3.868350E+00
4.253640E+00	1.303270E+00	2.463670E+00
4.182800E+00	1.262590E+00	2.556800E+00
5.255580E+00	4.381720E+00	3.851130E+00
5.284270E+00	4.375140E+00	3.897790E+00
5.250790E+00	4.419090E+00	3.917330E+00
4.048960E+00	1.210990E+00	2.555570E+00
3.895490E+00	1.185370E+00	2.491520E+00
4.021550E+00	1.220540E+00	2.437460E+00
5.153980E+00	4.508550E+00	3.873980E+00
5.189490E+00	4.475690E+00	3.895770E+00
5.174600E+00	4.526380E+00	3.930050E+00
3.746210E+00	1.176590E+00	2.332600E+00
3.711750E+00	1.116260E+00	2.480040E+00
5.117060E+00	4.638900E+00	3.911160E+00
5.157130E+00	4.597270E+00	3.954850E+00
5.134600E+00	4.667330E+00	3.967220E+00
3.558570E+00	1.102630E+00	2.451500E+00
3.408000E+00	1.083630E+00	2.442270E+00
3.534820E+00	1.134520E+00	2.365160E+00
5.053070E+00	4.800840E+00	3.954320E+00
5.105800E+00	4.741400E+00	3.985990E+00
5.078260E+00	4.810130E+00	4.019700E+00
3.321000E+00	1.151820E+00	2.296340E+00
3.189080E+00	1.126130E+00	2.389940E+00
5.010810E+00	4.864980E+00	3.994990E+00
3.107480E+00	1.205760E+00	2.250090E+00
2.994700E+00	1.186550E+00	2.352090E+00
4.949780E+00	4.889720E+00	3.946200E+00
4.952640E+00	4.907090E+00	4.000830E+00
2.917300E+00	1.284510E+00	2.220330E+00
2.816810E+00	1.263510E+00	2.327890E+00
4.845670E+00	4.947030E+00	3.971140E+00
4.911940E+00	4.923590E+00	3.986140E+00
2.744400E+00	1.381990E+00	2.205970E+00
2.651150E+00	1.361910E+00	2.314780E+00
4.735320E+00	4.978780E+00	3.930590E+00
4.787680E+00	4.967940E+00	3.963420E+00
2.580920E+00	1.496360E+00	2.197430E+00
2.492620E+00	1.472260E+00	2.307760E+00
4.686670E+00	4.986200E+00	3.884480E+00
4.692840E+00	5.010860E+00	3.940910E+00
2.433960E+00	1.627670E+00	2.206420E+00
2.344750E+00	1.598690E+00	2.318080E+00
4.563020E+00	5.058710E+00	3.807900E+00
4.598390E+00	5.067420E+00	3.888600E+00
4.659950E+00	5.026800E+00	3.920750E+00
2.296970E+00	1.773700E+00	2.226990E+00
2.208310E+00	1.744190E+00	2.341300E+00
4.472550E+00	5.155010E+00	3.768860E+00
4.532150E+00	5.114010E+00	3.839280E+00
2.176550E+00	1.938000E+00	2.259800E+00
2.083280E+00	1.904200E+00	2.365250E+00
4.398430E+00	5.237050E+00	3.730630E+00
4.439210E+00	5.238140E+00	3.814750E+00
2.058330E+00	2.126100E+00	2.287580E+00
1.984280E+00	2.050210E+00	2.399910E+00
4.355060E+00	5.298910E+00	3.750130E+00
4.386630E+00	5.317020E+00	3.827360E+00
1.964030E+00	2.171060E+00	2.362410E+00
1.930530E+00	2.131570E+00	2.414080E+00
1.958130E+00	2.325910E+00	2.311100E+00
4.198160E+00	5.363190E+00	3.641230E+00
4.243030E+00	5.382840E+00	3.728760E+00
4.317270E+00	5.350910E+00	3.776970E+00
1.897810E+00	2.235930E+00	2.405070E+00
1.839410E+00	2.432780E+00	2.388820E+00
1.901050E+00	2.518270E+00	2.302390E+00
4.068860E+00	5.420800E+00	3.610060E+00
4.159750E+00	5.411780E+00	3.676500E+00
1.813540E+00	2.681340E+00	2.339540E+00
1.779790E+00	2.562020E+00	2.414940E+00
3.949240E+00	5.464190E+00	3.561550E+00
4.008910E+00	5.488110E+00	3.679670E+00
1.732050E+00	2.695580E+00	2.427230E+00
1.692080E+00	2.833380E+00	2.437970E+00
1.733400E+00	2.943940E+00	2.367230E+00
3.884770E+00	5.501620E+00	3.572120E+00
3.920340E+00	5.509230E+00	3.624320E+00
1.654870E+00	2.979200E+00	2.446040E+00
1.604080E+00	3.167740E+00	2.465290E+00
1.676440E+00	3.248330E+00	2.398560E+00
3.609250E+00	5.548080E+00	3.463420E+00
3.725340E+00	5.539310E+00	3.539560E+00
3.838140E+00	5.531430E+00	3.601300E+00
1.624260E+00	3.326160E+00	2.468310E+00
1.587020E+00	3.272310E+00	2.490710E+00
1.639000E+00	3.549690E+00	2.447200E+00
3.548370E+00	5.575970E+00	3.500620E+00
3.610010E+00	5.592380E+00	3.590270E+00
1.579920E+00	3.399900E+00	2.508940E+00
1.565590E+00	3.557650E+00	2.511290E+00
1.605220E+00	3.662220E+00	2.515270E+00
1.651900E+00	3.828530E+00	2.516720E+00
3.237210E+00	5.554320E+00	3.377540E+00
3.364960E+00	5.573370E+00	3.460840E+00
3.481560E+00	5.594230E+00	3.534510E+00
1.556260E+00	3.713020E+00	2.567470E+00
1.586910E+00	3.892530E+00	2.578420E+00
1.584570E+00	3.980510E+00	2.604290E+00
1.643030E+00	4.008800E+00	2.575540E+00
1.714000E+00	4.169180E+00	2.599080E+00
1.791990E+00	4.331700E+00	2.618250E+00
1.886460E+00	4.497480E+00	2.653600E+00
2.973100E+00	5.465460E+00	3.251500E+00
3.088090E+00	5.506850E+00	3.309360E+00
3.151830E+00	5.563690E+00	3.413000E+00
3.229710E+00	5.598990E+00	3.489650E+00
1.602730E+00	4.099030E+00	2.635740E+00
1.689180E+00	4.283890E+00	2.659460E+00
1.766460E+00	4.405710E+00	2.672350E+00
1.794110E+00	4.486510E+00	2.704190E+00
1.842050E+00	4.542270E+00	2.707760E+00
1.896630E+00	4.610000E+00	2.722880E+00
1.982200E+00	4.725900E+00	2.767140E+00
2.116560E+00	4.859690E+00	2.828130E+00
2.461600E+00	5.208100E+00	3.066710E+00
2.589130E+00	5.273070E+00	3.087530E+00
2.671260E+00	5.347060E+00	3.156100E+00
2.763160E+00	5.414100E+00	3.249340E+00
2.922790E+00	5.491760E+00	3.321470E+00
3.055460E+00	5.550520E+00	3.423620E+00
3.137760E+00	5.582870E+00	3.464590E+00
1.791490E+00	4.565530E+00	2.752650E+00
1.867810E+00	4.664780E+00	2.776810E+00
1.902350E+00	4.738310E+00	2.814260E+00
1.987400E+00	4.803570E+00	2.832730E+00
2.028080E+00	4.877210E+00	2.883650E+00
2.127770E+00	4.993020E+00	2.955840E+00
2.312600E+00	5.094130E+00	2.991910E+00
2.351180E+00	5.199180E+00	3.089630E+00
2.433280E+00	5.297460E+00	3.182190E+00
2.571010E+00	5.332580E+00	3.177850E+00
2.662440E+00	5.380090E+00	3.222590E+00
1.910640E+00	4.817080E+00	2.880820E+00
1.998420E+00	4.914850E+00	2.935410E+00
2.021780E+00	4.973720E+00	2.984350E+00
2.069200E+00	5.022160E+00	3.013530E+00
2.111910E+00	5.097250E+00	3.079500E+00
2.236020E+00	5.145110E+00	3.082640E+00
2.315520E+00	5.240570E+00	3.150550E+00
2.006640E+00	5.019700E+00	3.047810E+00
5.417830E+00	2.334870E+00	3.424010E+00
5.474960E+00	2.397750E+00	3.424790E+00
5.521040E+00	2.461620E+00	3.492590E+00
5.571400E+00	2.550550E+00	3.527520E+00
5.610860E+00	2.628890E+00	3.549120E+00
5.685250E+00	2.805280E+00	3.615200E+00
5.669450E+00	2.761930E+00	3.595400E+00
5.687750E+00	2.841810E+00	3.552520E+00
5.705460E+00	2.910500E+00	3.579730E+00
5.700990E+00	2.858550E+00	3.631170E+00
5.717590E+00	2.955400E+00	3.629840E+00
5.238520E+00	2.168260E+00	3.346540E+00
5.340460E+00	2.263830E+00	3.445650E+00
5.651620E+00	2.727230E+00	3.504000E+00
5.725060E+00	3.107630E+00	3.629500E+00
5.722750E+00	3.255410E+00	3.631170E+00
5.719240E+00	3.348480E+00	3.683590E+00
5.718040E+00	3.453460E+00	3.741910E+00
4.821120E+00	1.593200E+00	3.210530E+00
4.773490E+00	1.537460E+00	3.161210E+00
4.812180E+00	1.596510E+00	3.120220E+00
4.852290E+00	1.676370E+00	3.058870E+00
4.861720E+00	1.659320E+00	3.234500E+00
4.949130E+00	1.828010E+00	3.123670E+00
4.934680E+00	1.786510E+00	3.277310E+00
5.028460E+00	1.937010E+00	3.155280E+00
5.024200E+00	1.923590E+00	3.310020E+00
5.119490E+00	2.039210E+00	3.289860E+00
5.690300E+00	3.569470E+00	3.698340E+00
5.670720E+00	3.663290E+00	3.750210E+00
5.657260E+00	3.756810E+00	3.797200E+00
4.693990E+00	1.466320E+00	3.104220E+00
4.612200E+00	1.414220E+00	3.036060E+00
4.658790E+00	1.441580E+00	2.980750E+00
4.732700E+00	1.514250E+00	2.964280E+00
5.616470E+00	3.851620E+00	3.759430E+00
5.599430E+00	3.940500E+00	3.811560E+00
5.563560E+00	4.018910E+00	3.811890E+00
5.601910E+00	3.996250E+00	3.866250E+00
5.572820E+00	4.067920E+00	3.880550E+00
4.562590E+00	1.392840E+00	2.857280E+00
4.505370E+00	1.358150E+00	3.020390E+00
5.510420E+00	4.147590E+00	3.856150E+00
5.489210E+00	4.204570E+00	3.927280E+00
4.388070E+00	1.312690E+00	2.974450E+00
4.283030E+00	1.282370E+00	2.886540E+00
4.399560E+00	1.320920E+00	2.840840E+00
5.411270E+00	4.264560E+00	3.902170E+00
5.381460E+00	4.314430E+00	3.974020E+00
4.200280E+00	1.254270E+00	2.699980E+00
4.108270E+00	1.205990E+00	2.849760E+00
5.315440E+00	4.370110E+00	3.954990E+00
5.294430E+00	4.413490E+00	4.003960E+00
3.945440E+00	1.169380E+00	2.638730E+00
5.242870E+00	4.481060E+00	4.015190E+00
5.200440E+00	4.544320E+00	4.003660E+00
5.229560E+00	4.536250E+00	4.054910E+00
5.214470E+00	4.579840E+00	4.058570E+00
3.745340E+00	1.091980E+00	2.620000E+00
3.627740E+00	1.044270E+00	2.674040E+00
3.583180E+00	1.079990E+00	2.538200E+00
5.152400E+00	4.695160E+00	4.026650E+00
5.195340E+00	4.653130E+00	4.073140E+00
5.170260E+00	4.724850E+00	4.087760E+00
3.486580E+00	1.008740E+00	2.724780E+00
3.318940E+00	1.004020E+00	2.678450E+00
3.444200E+00	1.038040E+00	2.590220E+00
5.075860E+00	4.854170E+00	4.076110E+00
5.139760E+00	4.799630E+00	4.109700E+00
5.113350E+00	4.876930E+00	4.164900E+00
3.258280E+00	1.062470E+00	2.533120E+00
3.127520E+00	1.032640E+00	2.625630E+00
5.042780E+00	4.882790E+00	4.069650E+00
5.062070E+00	4.893540E+00	4.122070E+00
3.065800E+00	1.101320E+00	2.487570E+00
2.951570E+00	1.087130E+00	2.596170E+00
4.941960E+00	4.939450E+00	4.090360E+00
5.016240E+00	4.911270E+00	4.106820E+00
2.886670E+00	1.163820E+00	2.456720E+00
2.783330E+00	1.148920E+00	2.572520E+00
4.885660E+00	4.957270E+00	4.050410E+00
4.890710E+00	4.974690E+00	4.107880E+00
2.719630E+00	1.242720E+00	2.437480E+00
2.620640E+00	1.226460E+00	2.551150E+00
4.766800E+00	4.989110E+00	3.995130E+00
4.795140E+00	4.992080E+00	4.038840E+00
4.845940E+00	4.992220E+00	4.100450E+00
2.557520E+00	1.337650E+00	2.424340E+00
2.465100E+00	1.324020E+00	2.540330E+00
4.691530E+00	5.053580E+00	4.024640E+00
4.750100E+00	5.016940E+00	4.043060E+00
2.403890E+00	1.450730E+00	2.420000E+00
2.318860E+00	1.433700E+00	2.532170E+00
4.642170E+00	5.075810E+00	3.976590E+00
4.648010E+00	5.098600E+00	4.034290E+00
2.255000E+00	1.569290E+00	2.442340E+00
2.237520E+00	1.508230E+00	2.529280E+00
4.486330E+00	5.202480E+00	3.870080E+00
4.542860E+00	5.175410E+00	3.952370E+00
4.607650E+00	5.133530E+00	4.017000E+00
2.181790E+00	1.572290E+00	2.524490E+00
2.115300E+00	1.713140E+00	2.461840E+00
4.443620E+00	5.283680E+00	3.877700E+00
4.483580E+00	5.275580E+00	3.948210E+00
1.994740E+00	1.887140E+00	2.479980E+00
4.416200E+00	5.328450E+00	3.885110E+00
4.438640E+00	5.332320E+00	3.928760E+00
1.882600E+00	2.082160E+00	2.491550E+00
4.279890E+00	5.399570E+00	3.806960E+00
4.320920E+00	5.413430E+00	3.887070E+00
4.397050E+00	5.370650E+00	3.917770E+00
1.766700E+00	2.224550E+00	2.562580E+00
1.822860E+00	2.285430E+00	2.469470E+00
4.098570E+00	5.464590E+00	3.719630E+00
4.164550E+00	5.476890E+00	3.804650E+00
4.243890E+00	5.449570E+00	3.845640E+00
1.739610E+00	2.468470E+00	2.495210E+00
1.682650E+00	2.358410E+00	2.604230E+00
4.058820E+00	5.491940E+00	3.742670E+00
4.087580E+00	5.498510E+00	3.784490E+00
1.662390E+00	2.508560E+00	2.570640E+00
1.638110E+00	2.443600E+00	2.620570E+00
1.648130E+00	2.725720E+00	2.516050E+00
3.906760E+00	5.553540E+00	3.705490E+00
4.018670E+00	5.526020E+00	3.770570E+00
1.609540E+00	2.561650E+00	2.611520E+00
1.579690E+00	2.715730E+00	2.591970E+00
1.585860E+00	2.818400E+00	2.558170E+00
1.577450E+00	2.973190E+00	2.527330E+00
3.754520E+00	5.578110E+00	3.661950E+00
3.815020E+00	5.610540E+00	3.789000E+00
1.531990E+00	2.845790E+00	2.602400E+00
1.480970E+00	3.062300E+00	2.604900E+00
1.535100E+00	3.220720E+00	2.528100E+00
3.667330E+00	5.606640E+00	3.671650E+00
3.703910E+00	5.618980E+00	3.734360E+00
1.463850E+00	3.246970E+00	2.592610E+00
1.422250E+00	3.181810E+00	2.625930E+00
1.492330E+00	3.464290E+00	2.569770E+00
3.361980E+00	5.615980E+00	3.582030E+00
3.490940E+00	5.634150E+00	3.651660E+00
3.609160E+00	5.636620E+00	3.709240E+00
1.406430E+00	3.339180E+00	2.654160E+00
1.413600E+00	3.532600E+00	2.629390E+00
1.408830E+00	3.632510E+00	2.659640E+00
1.468110E+00	3.670130E+00	2.626390E+00
1.518570E+00	3.903610E+00	2.633590E+00
3.236150E+00	5.641590E+00	3.606100E+00
3.353590E+00	5.669810E+00	3.721170E+00
1.413300E+00	3.785580E+00	2.687720E+00
1.457110E+00	3.961020E+00	2.695820E+00
1.458500E+00	4.045450E+00	2.722310E+00
1.513670E+00	4.071430E+00	2.689090E+00
1.586540E+00	4.234500E+00	2.706540E+00
1.682340E+00	4.417190E+00	2.728250E+00
2.798090E+00	5.479470E+00	3.355840E+00
2.918240E+00	5.562950E+00	3.473490E+00
3.109210E+00	5.602710E+00	3.532740E+00
3.145470E+00	5.647690E+00	3.629920E+00
3.215730E+00	5.677030E+00	3.690060E+00
1.478780E+00	4.157490E+00	2.755670E+00
1.556560E+00	4.338020E+00	2.770440E+00
1.617020E+00	4.449850E+00	2.789470E+00
1.621930E+00	4.503560E+00	2.816490E+00
1.687870E+00	4.534040E+00	2.794510E+00
1.773770E+00	4.676030E+00	2.835170E+00
2.534200E+00	5.361990E+00	3.249560E+00
2.645000E+00	5.422700E+00	3.302520E+00
2.747390E+00	5.506380E+00	3.431550E+00
2.807180E+00	5.563430E+00	3.524750E+00
2.888510E+00	5.621660E+00	3.623370E+00
3.030700E+00	5.632800E+00	3.628970E+00
3.132630E+00	5.673370E+00	3.700200E+00
1.642590E+00	4.575640E+00	2.842510E+00
1.675200E+00	4.663700E+00	2.879680E+00
1.727570E+00	4.717550E+00	2.890340E+00
1.791600E+00	4.786750E+00	2.914610E+00
1.899650E+00	4.913490E+00	2.986990E+00
2.184300E+00	5.171390E+00	3.131420E+00
2.239820E+00	5.227780E+00	3.173660E+00
2.324180E+00	5.317170E+00	3.250530E+00
2.487980E+00	5.396570E+00	3.323760E+00
2.613440E+00	5.481620E+00	3.418750E+00
2.706650E+00	5.541940E+00	3.518560E+00
2.777730E+00	5.588970E+00	3.601560E+00
1.680340E+00	4.738910E+00	2.937330E+00
1.771220E+00	4.841580E+00	2.983380E+00
1.807750E+00	4.908710E+00	3.034090E+00
1.862990E+00	4.953640E+00	3.049330E+00
1.917960E+00	5.004620E+00	3.077070E+00
2.003700E+00	5.103690E+00	3.149390E+00
2.146510E+00	5.208200E+00	3.192410E+00
2.231030E+00	5.271760E+00	3.234930E+00
1.824380E+00	4.975000E+00	3.101240E+00
1.905010E+00	5.049160E+00	3.134630E+00
5.467370E+00	2.389160E+00	3.515770E+00
5.542620E+00	2.499830E+00	3.601620E+00
5.492410E+00	2.429620E+00	3.615940E+00
5.588160E+00	2.570560E+00	3.661120E+00
5.640510E+00	2.680390E+00	3.619250E+00
5.639680E+00	2.642220E+00	3.711510E+00
5.684240E+00	2.749260E+00	3.688790E+00
5.724600E+00	2.874450E+00	3.729520E+00
5.735230E+00	2.994290E+00	3.708790E+00
5.742060E+00	2.955240E+00	3.789010E+00
5.744590E+00	3.075780E+00	3.785140E+00
5.197920E+00	2.135920E+00	3.589670E+00
5.160310E+00	2.091530E+00	3.555250E+00
5.183530E+00	2.116400E+00	3.474940E+00
5.272510E+00	2.207800E+00	3.560800E+00
5.396850E+00	2.330040E+00	3.613000E+00
5.741500E+00	3.219430E+00	3.724970E+00
5.736710E+00	3.331180E+00	3.788410E+00
5.734150E+00	3.427400E+00	3.830410E+00
4.738520E+00	1.505940E+00	3.418410E+00
4.693730E+00	1.464110E+00	3.369300E+00
4.729670E+00	1.490000E+00	3.272690E+00
4.809170E+00	1.588560E+00	3.356820E+00
4.900270E+00	1.724110E+00	3.422110E+00
5.000120E+00	1.876560E+00	3.502470E+00
5.102920E+00	2.021290E+00	3.487950E+00
5.721200E+00	3.555860E+00	3.826350E+00
5.691190E+00	3.674960E+00	3.833730E+00
5.692160E+00	3.739190E+00	3.872420E+00
4.616570E+00	1.418530E+00	3.266350E+00
5.671120E+00	3.843320E+00	3.878050E+00
5.639730E+00	3.941920E+00	3.891270E+00
5.634280E+00	3.998770E+00	3.934570E+00
5.619380E+00	4.063780E+00	3.985510E+00
4.482950E+00	1.353820E+00	3.209380E+00
4.406310E+00	1.324330E+00	3.189450E+00
4.419470E+00	1.328080E+00	3.088690E+00
5.560600E+00	4.138340E+00	3.951790E+00
5.528140E+00	4.194830E+00	4.022770E+00
4.289190E+00	1.292750E+00	3.110870E+00
5.454720E+00	4.255920E+00	3.995920E+00
5.422760E+00	4.299470E+00	4.050150E+00
4.103510E+00	1.205540E+00	3.042620E+00
3.975570E+00	1.152630E+00	3.001560E+00
4.020240E+00	1.168080E+00	2.916140E+00
5.365370E+00	4.368830E+00	4.069560E+00
5.307490E+00	4.428740E+00	4.063220E+00
5.340850E+00	4.421850E+00	4.108780E+00
5.311390E+00	4.464010E+00	4.115620E+00
3.863180E+00	1.120970E+00	2.817080E+00
3.824870E+00	1.087180E+00	3.025750E+00
5.278210E+00	4.543750E+00	4.134180E+00
5.245330E+00	4.606970E+00	4.122310E+00
5.279420E+00	4.604430E+00	4.169380E+00
5.264630E+00	4.647060E+00	4.173360E+00
3.677760E+00	1.013950E+00	2.992370E+00
3.583480E+00	9.998040E-01	2.950150E+00
3.639580E+00	1.021590E+00	2.850420E+00
5.192880E+00	4.759760E+00	4.144570E+00
5.237140E+00	4.720360E+00	4.188060E+00
5.204820E+00	4.794310E+00	4.199410E+00
3.418800E+00	9.692410E-01	2.883490E+00
5.146080E+00	4.885520E+00	4.208780E+00
5.166210E+00	4.856510E+00	4.211360E+00
5.153880E+00	4.889250E+00	4.237650E+00
3.189830E+00	9.881170E-01	2.777610E+00
5.052490E+00	4.932890E+00	4.213170E+00
5.124470E+00	4.904950E+00	4.233440E+00
3.007900E+00	1.020610E+00	2.732060E+00
4.992640E+00	4.948260E+00	4.166910E+00
4.997440E+00	4.965060E+00	4.223490E+00
2.837190E+00	1.066930E+00	2.704800E+00
4.894500E+00	5.002830E+00	4.191900E+00
4.957910E+00	4.977650E+00	4.208190E+00
2.675750E+00	1.132430E+00	2.683660E+00
4.784100E+00	5.042880E+00	4.153130E+00
4.837900E+00	5.029010E+00	4.184360E+00
2.519370E+00	1.212330E+00	2.667390E+00
4.734200E+00	5.053920E+00	4.107250E+00
4.741970E+00	5.074590E+00	4.163810E+00
2.363230E+00	1.313500E+00	2.655230E+00
4.649660E+00	5.137200E+00	4.123430E+00
4.708170E+00	5.092260E+00	4.145670E+00
2.200620E+00	1.465150E+00	2.627920E+00
4.564960E+00	5.197850E+00	4.046840E+00
4.595020E+00	5.186120E+00	4.102430E+00
2.053050E+00	1.583740E+00	2.664730E+00
2.110330E+00	1.610490E+00	2.568700E+00
4.519600E+00	5.267210E+00	4.035530E+00
2.017910E+00	1.726330E+00	2.570950E+00
1.952930E+00	1.707780E+00	2.667530E+00
4.443430E+00	5.381920E+00	4.025600E+00
1.909140E+00	1.862460E+00	2.595500E+00
1.841210E+00	1.780160E+00	2.741840E+00
4.374590E+00	5.422910E+00	3.967300E+00
4.379850E+00	5.446660E+00	4.017780E+00
1.795960E+00	2.007840E+00	2.631320E+00
1.723990E+00	1.968960E+00	2.753140E+00
4.206880E+00	5.498000E+00	3.886100E+00
4.248930E+00	5.517080E+00	3.968090E+00
4.331790E+00	5.472840E+00	3.996420E+00
1.697780E+00	2.170420E+00	2.670390E+00
1.634910E+00	2.132880E+00	2.774390E+00
4.071340E+00	5.543400E+00	3.867200E+00
4.162130E+00	5.541360E+00	3.927390E+00
1.610780E+00	2.359940E+00	2.691880E+00
1.586020E+00	2.245670E+00	2.785760E+00
3.945930E+00	5.585860E+00	3.833110E+00
3.998660E+00	5.610190E+00	3.949920E+00
1.539380E+00	2.369070E+00	2.789690E+00
1.468660E+00	2.536270E+00	2.806880E+00
1.526570E+00	2.620710E+00	2.684600E+00
3.874800E+00	5.617580E+00	3.852780E+00
3.909130E+00	5.627020E+00	3.905860E+00
1.442960E+00	2.716390E+00	2.748190E+00
1.390200E+00	2.683850E+00	2.827930E+00
1.451970E+00	2.869350E+00	2.676210E+00
3.675700E+00	5.666440E+00	3.848740E+00
3.824920E+00	5.645060E+00	3.891920E+00
1.375140E+00	2.865460E+00	2.758800E+00
1.314880E+00	2.831780E+00	2.845310E+00
1.371410E+00	3.097500E+00	2.692570E+00
3.509600E+00	5.678670E+00	3.776960E+00
3.540700E+00	5.712980E+00	3.871310E+00
1.301800E+00	2.987670E+00	2.793210E+00
1.264150E+00	2.929430E+00	2.850290E+00
1.265610E+00	3.155700E+00	2.769630E+00
1.310140E+00	3.314240E+00	2.729460E+00
1.336940E+00	3.557400E+00	2.692970E+00
3.424120E+00	5.695120E+00	3.796430E+00
3.460640E+00	5.713450E+00	3.847700E+00
1.232620E+00	3.043680E+00	2.847540E+00
1.196100E+00	3.195310E+00	2.824480E+00
1.236350E+00	3.295580E+00	2.791040E+00
1.245420E+00	3.459860E+00	2.770520E+00
1.266940E+00	3.616340E+00	2.771440E+00
1.323500E+00	3.765280E+00	2.757910E+00
1.391320E+00	3.978650E+00	2.756210E+00
3.211170E+00	5.723630E+00	3.808620E+00
3.370650E+00	5.718800E+00	3.839230E+00
1.167320E+00	3.372210E+00	2.857940E+00
1.188440E+00	3.579800E+00	2.825110E+00
1.241430E+00	3.737870E+00	2.822110E+00
1.291420E+00	3.905260E+00	2.818230E+00
1.334600E+00	4.033850E+00	2.822800E+00
1.335580E+00	4.103590E+00	2.849300E+00
1.391710E+00	4.128980E+00	2.814680E+00
1.457250E+00	4.281080E+00	2.823800E+00
1.543940E+00	4.453490E+00	2.840220E+00
2.974330E+00	5.657450E+00	3.684420E+00
3.057790E+00	5.685240E+00	3.749780E+00
3.099730E+00	5.727330E+00	3.828710E+00
1.351730E+00	4.205980E+00	2.877530E+00
1.422900E+00	4.374310E+00	2.886600E+00
1.485420E+00	4.490600E+00	2.904660E+00
1.487440E+00	4.544710E+00	2.933650E+00
1.568540E+00	4.601040E+00	2.905550E+00
2.360910E+00	5.421170E+00	3.392730E+00
2.504890E+00	5.468900E+00	3.443080E+00
2.596170E+00	5.531900E+00	3.528820E+00
2.691220E+00	5.585670E+00	3.622450E+00
2.790210E+00	5.649430E+00	3.738740E+00
2.936140E+00	5.687350E+00	3.761140E+00
3.029390E+00	5.724780E+00	3.832420E+00
1.492790E+00	4.605610E+00	2.967040E+00
1.507010E+00	4.668780E+00	3.005460E+00
1.574160E+00	4.701540E+00	2.980270E+00
1.681770E+00	4.844320E+00	3.050490E+00
2.041690E+00	5.232710E+00	3.282490E+00
2.213520E+00	5.321160E+00	3.314560E+00
2.248740E+00	5.403520E+00	3.416480E+00
2.305290E+00	5.462720E+00	3.490680E+00
2.454800E+00	5.514560E+00	3.542360E+00
2.583370E+00	5.583830E+00	3.641120E+00
2.671180E+00	5.630110E+00	3.718720E+00
1.538100E+00	4.739940E+00	3.046670E+00
1.582240E+00	4.832190E+00	3.103480E+00
1.643020E+00	4.888530E+00	3.123080E+00
1.722040E+00	4.959670E+00	3.154740E+00
1.873620E+00	5.094970E+00	3.214850E+00
1.929770E+00	5.205830E+00	3.317210E+00
1.986050E+00	5.284660E+00	3.376880E+00
2.132090E+00	5.364940E+00	3.405640E+00
2.220700E+00	5.425060E+00	3.465740E+00
1.596150E+00	4.911250E+00	3.185170E+00
1.726080E+00	5.049050E+00	3.263320E+00
1.841230E+00	5.170940E+00	3.326330E+00
1.906600E+00	5.236870E+00	3.363910E+00
5.534150E+00	2.481730E+00	3.688640E+00
5.610030E+00	2.574060E+00	3.777950E+00
5.556890E+00	2.499660E+00	3.784750E+00
5.654630E+00	2.641560E+00	3.810780E+00
5.703150E+00	2.745380E+00	3.829510E+00
5.733790E+00	2.854350E+00	3.857850E+00
5.749270E+00	2.960060E+00	3.883490E+00
5.761610E+00	3.072520E+00	3.919680E+00
4.844290E+00	1.635810E+00	3.711770E+00
4.819210E+00	1.600400E+00	3.659470E+00
4.857720E+00	1.650410E+00	3.577000E+00
4.937830E+00	1.770600E+00	3.593980E+00
4.895420E+00	1.707910E+00	3.719880E+00
4.985490E+00	1.847140E+00	3.624740E+00
4.960360E+00	1.812460E+00	3.725560E+00
5.018720E+00	1.905490E+00	3.687380E+00
5.145060E+00	2.077890E+00	3.655420E+00
5.217640E+00	2.162080E+00	3.684070E+00
5.294000E+00	2.236430E+00	3.740930E+00
5.380800E+00	2.319160E+00	3.798160E+00
5.476540E+00	2.409280E+00	3.763900E+00
5.752960E+00	3.205320E+00	3.851630E+00
5.756900E+00	3.333730E+00	3.900910E+00
5.751530E+00	3.451670E+00	3.893370E+00
5.773550E+00	3.407830E+00	3.954330E+00
5.774990E+00	3.518230E+00	3.955960E+00
4.673180E+00	1.459030E+00	3.526290E+00
4.771930E+00	1.548820E+00	3.586440E+00
5.073060E+00	1.981370E+00	3.622020E+00
5.732080E+00	3.655600E+00	3.918520E+00
5.718070E+00	3.754400E+00	3.931210E+00
5.747990E+00	3.709230E+00	3.988110E+00
5.735970E+00	3.805730E+00	3.999340E+00
4.563670E+00	1.405300E+00	3.513550E+00
4.491700E+00	1.372050E+00	3.494280E+00
4.514210E+00	1.374680E+00	3.371690E+00
5.686660E+00	3.914940E+00	3.964290E+00
5.670250E+00	3.981990E+00	4.024980E+00
5.649100E+00	4.047160E+00	4.081860E+00
4.402070E+00	1.333440E+00	3.399700E+00
5.594710E+00	4.124790E+00	4.048950E+00
5.563070E+00	4.180780E+00	4.117210E+00
4.248340E+00	1.284510E+00	3.363040E+00
4.154480E+00	1.241190E+00	3.343220E+00
4.168710E+00	1.242000E+00	3.211250E+00
5.486720E+00	4.252630E+00	4.095950E+00
5.434570E+00	4.311730E+00	4.108980E+00
5.476920E+00	4.292540E+00	4.160340E+00
5.433990E+00	4.347990E+00	4.163120E+00
4.024370E+00	1.171380E+00	3.246990E+00
[truncated: 21,888 more rows]
