# Supplementary material for: A New MRI-Based Model of Heart Function with Coupled Hemodynamics and Application to Normal and Diseased Canine Left Ventricles
Source: Front Bioeng Biotechnol. 2015 Sep 23;3:140. doi: 10.3389/fbioe.2015.00140 (PMC4585083; doi:10.3389/fbioe.2015.00140)
Supplement: Supplementary file 8 [file Data_Sheet_8.ZIP › Case4_HF_LBBB_Diastole/nodes/case4_diastole_time_0.1300.csv]

4.546450E+00	3.833000E+00	1.828760E+00
4.467670E+00	3.812680E+00	1.721480E+00
4.506450E+00	3.878780E+00	1.821410E+00
4.497340E+00	3.941370E+00	1.881410E+00
4.573650E+00	3.901300E+00	1.943540E+00
4.526200E+00	3.990260E+00	1.994280E+00
4.429350E+00	3.926620E+00	1.793360E+00
4.332550E+00	3.903060E+00	1.685370E+00
4.429100E+00	4.025980E+00	1.923720E+00
4.406970E+00	4.124030E+00	2.010240E+00
4.490990E+00	4.076430E+00	2.065040E+00
4.451320E+00	4.139510E+00	2.083120E+00
4.331710E+00	3.998300E+00	1.789710E+00
4.271740E+00	3.970500E+00	1.687310E+00
4.304010E+00	4.119900E+00	1.902490E+00
4.356420E+00	4.161730E+00	1.998370E+00
4.389200E+00	4.184260E+00	2.072520E+00
4.235500E+00	4.043860E+00	1.743330E+00
4.208170E+00	4.124210E+00	1.809370E+00
4.228100E+00	4.161540E+00	1.859550E+00
4.235560E+00	4.197660E+00	1.907920E+00
4.314250E+00	4.191120E+00	1.988740E+00
4.175560E+00	4.168050E+00	1.830690E+00
4.843130E+00	3.462760E+00	1.832390E+00
4.772090E+00	3.425800E+00	1.711070E+00
4.789480E+00	3.526540E+00	1.826460E+00
4.776230E+00	3.640650E+00	1.913700E+00
4.864230E+00	3.535490E+00	1.921560E+00
4.774240E+00	3.771690E+00	2.066000E+00
4.880790E+00	3.659090E+00	2.068020E+00
4.775430E+00	3.884820E+00	2.191160E+00
4.885310E+00	3.810440E+00	2.254930E+00
4.827360E+00	3.918860E+00	2.313480E+00
4.681490E+00	3.583630E+00	1.740320E+00
4.622300E+00	3.480940E+00	1.571280E+00
4.626280E+00	3.760860E+00	1.864800E+00
4.681910E+00	3.882160E+00	2.074040E+00
4.710830E+00	3.940200E+00	2.179910E+00
4.749460E+00	3.974900E+00	2.291260E+00
4.524230E+00	3.482180E+00	1.465060E+00
4.418600E+00	3.451220E+00	1.344000E+00
4.446820E+00	3.548390E+00	1.451700E+00
4.506420E+00	3.632420E+00	1.578180E+00
4.616490E+00	4.012790E+00	2.170260E+00
4.610540E+00	4.112010E+00	2.305830E+00
4.705980E+00	4.061400E+00	2.373000E+00
4.656010E+00	4.137240E+00	2.412000E+00
4.360950E+00	3.602310E+00	1.420600E+00
4.297600E+00	3.521310E+00	1.299880E+00
4.312950E+00	3.766540E+00	1.530180E+00
4.500210E+00	4.155230E+00	2.188740E+00
4.574890E+00	4.184310E+00	2.363340E+00
4.221230E+00	3.630930E+00	1.326750E+00
4.117990E+00	3.811470E+00	1.439760E+00
4.203650E+00	3.937020E+00	1.599060E+00
4.398130E+00	4.243970E+00	2.175320E+00
4.476630E+00	4.261940E+00	2.319900E+00
4.083970E+00	3.943850E+00	1.550510E+00
4.027650E+00	3.894320E+00	1.476220E+00
4.106670E+00	4.086020E+00	1.714780E+00
4.281050E+00	4.255410E+00	2.043570E+00
4.333340E+00	4.356230E+00	2.233780E+00
4.388370E+00	4.392290E+00	2.347430E+00
4.452250E+00	4.353170E+00	2.393820E+00
4.417840E+00	4.423900E+00	2.430320E+00
3.986310E+00	3.986280E+00	1.535240E+00
3.941280E+00	4.125270E+00	1.658580E+00
4.027140E+00	4.172910E+00	1.753420E+00
4.116460E+00	4.229090E+00	1.866470E+00
4.168780E+00	4.349760E+00	2.039770E+00
4.198760E+00	4.441030E+00	2.147050E+00
4.272930E+00	4.453070E+00	2.248820E+00
4.343510E+00	4.434710E+00	2.335270E+00
3.967700E+00	4.230210E+00	1.768900E+00
3.884680E+00	4.198090E+00	1.709190E+00
4.003020E+00	4.339030E+00	1.896390E+00
4.064650E+00	4.449960E+00	2.047300E+00
4.140340E+00	4.487210E+00	2.137780E+00
4.196130E+00	4.517230E+00	2.230480E+00
3.874920E+00	4.271810E+00	1.774340E+00
3.892250E+00	4.364310E+00	1.866810E+00
3.958520E+00	4.423460E+00	1.942720E+00
3.964370E+00	4.477530E+00	1.991910E+00
3.993350E+00	4.523310E+00	2.057630E+00
4.090450E+00	4.529930E+00	2.144390E+00
3.883780E+00	4.446310E+00	1.941880E+00
3.931780E+00	4.504780E+00	2.003960E+00
5.126010E+00	3.569950E+00	2.372320E+00
5.089510E+00	3.517510E+00	2.270750E+00
5.076500E+00	3.598840E+00	2.311110E+00
5.077610E+00	3.663770E+00	2.381080E+00
5.020620E+00	3.301150E+00	1.949290E+00
4.983680E+00	3.205200E+00	1.833380E+00
4.926320E+00	3.387770E+00	1.876500E+00
4.944000E+00	3.533050E+00	2.038350E+00
5.031910E+00	3.426710E+00	2.096820E+00
5.001090E+00	3.648210E+00	2.240160E+00
4.965870E+00	3.768180E+00	2.322260E+00
5.015990E+00	3.762290E+00	2.397190E+00
4.956750E+00	3.835610E+00	2.390210E+00
4.932290E+00	3.131070E+00	1.713680E+00
4.836190E+00	3.092210E+00	1.566830E+00
4.854840E+00	3.256480E+00	1.691570E+00
4.817690E+00	3.982640E+00	2.399630E+00
4.895820E+00	3.927940E+00	2.424640E+00
4.854710E+00	3.996480E+00	2.473220E+00
4.695530E+00	3.075560E+00	1.382520E+00
4.571150E+00	3.020640E+00	1.236290E+00
4.591920E+00	3.157380E+00	1.324230E+00
4.641500E+00	3.296470E+00	1.448670E+00
4.769410E+00	4.017120E+00	2.389240E+00
4.801350E+00	4.041710E+00	2.475970E+00
4.462330E+00	3.253930E+00	1.262070E+00
4.366340E+00	3.148470E+00	1.118090E+00
4.645300E+00	4.193300E+00	2.486240E+00
4.743470E+00	4.127240E+00	2.532340E+00
4.698060E+00	4.203030E+00	2.590100E+00
4.237360E+00	3.158990E+00	1.044210E+00
4.108870E+00	3.123200E+00	9.892000E-01
4.142480E+00	3.250250E+00	1.058810E+00
4.215420E+00	3.392610E+00	1.145060E+00
4.564900E+00	4.252910E+00	2.446370E+00
4.630220E+00	4.254530E+00	2.561020E+00
4.034770E+00	3.308780E+00	1.060990E+00
3.962830E+00	3.221220E+00	1.004540E+00
3.963350E+00	3.485940E+00	1.124920E+00
4.049880E+00	3.645240E+00	1.269110E+00
4.511620E+00	4.299830E+00	2.417390E+00
4.547280E+00	4.322210E+00	2.512920E+00
3.872110E+00	3.342350E+00	1.029720E+00
3.771010E+00	3.540290E+00	1.135320E+00
3.892820E+00	3.657430E+00	1.206200E+00
3.932350E+00	3.831740E+00	1.370470E+00
4.453570E+00	4.432760E+00	2.500410E+00
4.486270E+00	4.401110E+00	2.515360E+00
4.470450E+00	4.437700E+00	2.541800E+00
3.780520E+00	3.722060E+00	1.245150E+00
3.684150E+00	3.654640E+00	1.190370E+00
3.766870E+00	3.871730E+00	1.375270E+00
3.851510E+00	3.998700E+00	1.497750E+00
4.282950E+00	4.499020E+00	2.324840E+00
4.357870E+00	4.484080E+00	2.425230E+00
4.432170E+00	4.459460E+00	2.513390E+00
3.654190E+00	3.765460E+00	1.264310E+00
3.657120E+00	3.906260E+00	1.377410E+00
3.733040E+00	3.993480E+00	1.469420E+00
3.780830E+00	4.150360E+00	1.645640E+00
4.240880E+00	4.538720E+00	2.317760E+00
4.276190E+00	4.558390E+00	2.403560E+00
3.636360E+00	4.029140E+00	1.484610E+00
3.653230E+00	4.156190E+00	1.622380E+00
3.704920E+00	4.228630E+00	1.695560E+00
3.772920E+00	4.323250E+00	1.801020E+00
4.015000E+00	4.589810E+00	2.151190E+00
4.118660E+00	4.587120E+00	2.260200E+00
4.201650E+00	4.570760E+00	2.322220E+00
3.635880E+00	4.269450E+00	1.729090E+00
3.700190E+00	4.384970E+00	1.844090E+00
3.713810E+00	4.450190E+00	1.908670E+00
3.784660E+00	4.451190E+00	1.926580E+00
3.894130E+00	4.543140E+00	2.042240E+00
3.946150E+00	4.626800E+00	2.159940E+00
4.028970E+00	4.666330E+00	2.290520E+00
3.754100E+00	4.531200E+00	1.996690E+00
3.853260E+00	4.622260E+00	2.120600E+00
3.924210E+00	4.672720E+00	2.223190E+00
5.204630E+00	3.436560E+00	2.426320E+00
5.198650E+00	3.362220E+00	2.365650E+00
5.158910E+00	3.464770E+00	2.356680E+00
5.189270E+00	3.523200E+00	2.458260E+00
5.179490E+00	2.973840E+00	2.036830E+00
5.147130E+00	2.893770E+00	1.914920E+00
5.141290E+00	3.020480E+00	1.969620E+00
5.094860E+00	3.204950E+00	2.031210E+00
5.178240E+00	3.078330E+00	2.127290E+00
5.133910E+00	3.375260E+00	2.234870E+00
5.183360E+00	3.239280E+00	2.247900E+00
5.085000E+00	3.754240E+00	2.499190E+00
5.148240E+00	3.648050E+00	2.486990E+00
5.091370E+00	3.809350E+00	2.580680E+00
5.161550E+00	3.749070E+00	2.637100E+00
5.108780E+00	3.855060E+00	2.668380E+00
5.074300E+00	2.821630E+00	1.766220E+00
4.999860E+00	2.726760E+00	1.636520E+00
4.990550E+00	2.842180E+00	1.657200E+00
5.026550E+00	2.998070E+00	1.766170E+00
5.013990E+00	3.878630E+00	2.544730E+00
4.990280E+00	3.979820E+00	2.660470E+00
5.071200E+00	3.937880E+00	2.725070E+00
5.020460E+00	4.007810E+00	2.753960E+00
4.871480E+00	2.658190E+00	1.452140E+00
4.744870E+00	2.568590E+00	1.307770E+00
4.773430E+00	2.697130E+00	1.345370E+00
4.829790E+00	2.853820E+00	1.456060E+00
4.896670E+00	4.012000E+00	2.571520E+00
4.949820E+00	4.050760E+00	2.706170E+00
4.646450E+00	2.767410E+00	1.231260E+00
4.549060E+00	2.653980E+00	1.117260E+00
4.822180E+00	4.073790E+00	2.566430E+00
4.855020E+00	4.110510E+00	2.666350E+00
4.410350E+00	2.649630E+00	9.966760E-01
4.274340E+00	2.597800E+00	9.185880E-01
4.305170E+00	2.738220E+00	9.417680E-01
4.372240E+00	2.890590E+00	1.024210E+00
4.697290E+00	4.255050E+00	2.659710E+00
4.774130E+00	4.200710E+00	2.690280E+00
4.745220E+00	4.259070E+00	2.729210E+00
4.156280E+00	2.871090E+00	9.225940E-01
3.990750E+00	2.775370E+00	8.738780E-01
4.626750E+00	4.314650E+00	2.634480E+00
4.702000E+00	4.309080E+00	2.729270E+00
3.880770E+00	3.106880E+00	9.381570E-01
3.731410E+00	2.941100E+00	9.236320E-01
4.557030E+00	4.373220E+00	2.604410E+00
4.621800E+00	4.378760E+00	2.707420E+00
3.653080E+00	3.159820E+00	9.889710E-01
3.518000E+00	3.092770E+00	9.844570E-01
3.694170E+00	3.341460E+00	1.044260E+00
4.504070E+00	4.452010E+00	2.630260E+00
3.519160E+00	3.307250E+00	1.047610E+00
3.379270E+00	3.243540E+00	1.077070E+00
3.564650E+00	3.572360E+00	1.150600E+00
4.380810E+00	4.525390E+00	2.545990E+00
4.443540E+00	4.535340E+00	2.658630E+00
3.396310E+00	3.426710E+00	1.120850E+00
3.309470E+00	3.350730E+00	1.119580E+00
3.388390E+00	3.628510E+00	1.211340E+00
3.515270E+00	3.839160E+00	1.337760E+00
4.281090E+00	4.612640E+00	2.521730E+00
4.363140E+00	4.597500E+00	2.635700E+00
3.284140E+00	3.474800E+00	1.183710E+00
3.281190E+00	3.642580E+00	1.253140E+00
3.359510E+00	3.762990E+00	1.304860E+00
3.379730E+00	3.913340E+00	1.408690E+00
3.512940E+00	4.080770E+00	1.553350E+00
4.170060E+00	4.642160E+00	2.414640E+00
4.225410E+00	4.659260E+00	2.523240E+00
4.271370E+00	4.678510E+00	2.626940E+00
3.265200E+00	3.776020E+00	1.351280E+00
3.287650E+00	3.930290E+00	1.452420E+00
3.373160E+00	4.027530E+00	1.509570E+00
3.419010E+00	4.135530E+00	1.615460E+00
3.514280E+00	4.249190E+00	1.726750E+00
3.620640E+00	4.411060E+00	1.875450E+00
4.084000E+00	4.693370E+00	2.396410E+00
4.103130E+00	4.725360E+00	2.488230E+00
4.182940E+00	4.699030E+00	2.546410E+00
3.292610E+00	4.064280E+00	1.574500E+00
3.402830E+00	4.237370E+00	1.721270E+00
3.492890E+00	4.342070E+00	1.812660E+00
3.532250E+00	4.425730E+00	1.895980E+00
3.590110E+00	4.475840E+00	1.941990E+00
3.654110E+00	4.542490E+00	1.999660E+00
3.752180E+00	4.632460E+00	2.099520E+00
3.843840E+00	4.689860E+00	2.212640E+00
3.929800E+00	4.734210E+00	2.328130E+00
4.025960E+00	4.733760E+00	2.396870E+00
3.545140E+00	4.518090E+00	1.985760E+00
3.646130E+00	4.634850E+00	2.092210E+00
3.750540E+00	4.708050E+00	2.193250E+00
3.826950E+00	4.741730E+00	2.282720E+00
5.261830E+00	2.858640E+00	2.240860E+00
5.240760E+00	2.748750E+00	2.116540E+00
5.217720E+00	2.918360E+00	2.124830E+00
5.229110E+00	3.110500E+00	2.290740E+00
5.270050E+00	2.978320E+00	2.334540E+00
5.231220E+00	3.259360E+00	2.380250E+00
5.273220E+00	3.167800E+00	2.444740E+00
5.256470E+00	3.391950E+00	2.519480E+00
5.225850E+00	3.600070E+00	2.605770E+00
5.296140E+00	3.514540E+00	2.670480E+00
5.231290E+00	3.688410E+00	2.692760E+00
5.298620E+00	3.633480E+00	2.761590E+00
5.236770E+00	3.745410E+00	2.768920E+00
5.213940E+00	2.644370E+00	1.980580E+00
5.152160E+00	2.556020E+00	1.861180E+00
5.157440E+00	2.710570E+00	1.868510E+00
5.128700E+00	3.894860E+00	2.753280E+00
5.189430E+00	3.841970E+00	2.799880E+00
5.141940E+00	3.927730E+00	2.837420E+00
5.073770E+00	2.471060E+00	1.743880E+00
4.972700E+00	2.388860E+00	1.616540E+00
4.987500E+00	2.541980E+00	1.609100E+00
5.001680E+00	4.062070E+00	2.813890E+00
5.088530E+00	4.003980E+00	2.870120E+00
5.045460E+00	4.074130E+00	2.905900E+00
4.858710E+00	2.308420E+00	1.479770E+00
4.718540E+00	2.258400E+00	1.342780E+00
4.810200E+00	2.392880E+00	1.393180E+00
4.933370E+00	4.109800E+00	2.772300E+00
4.976750E+00	4.133740E+00	2.876780E+00
4.550780E+00	2.449090E+00	1.119310E+00
4.507030E+00	2.269450E+00	1.119910E+00
4.877580E+00	4.183030E+00	2.801290E+00
4.872370E+00	4.234790E+00	2.856930E+00
4.928290E+00	4.215450E+00	2.902880E+00
4.883070E+00	4.269960E+00	2.901610E+00
4.383500E+00	2.221340E+00	1.045670E+00
4.229380E+00	2.295930E+00	9.482050E-01
4.345350E+00	2.368680E+00	9.750380E-01
4.800460E+00	4.278800E+00	2.820960E+00
4.787690E+00	4.371400E+00	2.890840E+00
4.860270E+00	4.334140E+00	2.930270E+00
4.837860E+00	4.386590E+00	2.947240E+00
4.112480E+00	2.494090E+00	8.763650E-01
3.986230E+00	2.325750E+00	8.836840E-01
4.709130E+00	4.368870E+00	2.809630E+00
4.719500E+00	4.432430E+00	2.885270E+00
4.797660E+00	4.430950E+00	2.953290E+00
3.839130E+00	2.648350E+00	8.527460E-01
3.663610E+00	2.570110E+00	8.947560E-01
4.620120E+00	4.454840E+00	2.808230E+00
4.675000E+00	4.475320E+00	2.887780E+00
4.719820E+00	4.503100E+00	2.963400E+00
3.564550E+00	2.849480E+00	9.308110E-01
3.413270E+00	2.775650E+00	9.694640E-01
4.515200E+00	4.519910E+00	2.751890E+00
4.568930E+00	4.525170E+00	2.842770E+00
4.633350E+00	4.515740E+00	2.900800E+00
3.372450E+00	3.035570E+00	1.028650E+00
3.235680E+00	2.972230E+00	1.082050E+00
4.436900E+00	4.584540E+00	2.736360E+00
4.501590E+00	4.576400E+00	2.829800E+00
3.231810E+00	3.257660E+00	1.139470E+00
3.116810E+00	3.127950E+00	1.175670E+00
4.358560E+00	4.650260E+00	2.726120E+00
4.425680E+00	4.636760E+00	2.822140E+00
3.112540E+00	3.301270E+00	1.210560E+00
3.067990E+00	3.225280E+00	1.232170E+00
3.160960E+00	3.542990E+00	1.279010E+00
4.309030E+00	4.696600E+00	2.721190E+00
4.345660E+00	4.710800E+00	2.818640E+00
3.051240E+00	3.357840E+00	1.272820E+00
3.053060E+00	3.537060E+00	1.338940E+00
3.089960E+00	3.654280E+00	1.360270E+00
3.153810E+00	3.842300E+00	1.448890E+00
4.143140E+00	4.738980E+00	2.571210E+00
4.188660E+00	4.755020E+00	2.657120E+00
4.265660E+00	4.737550E+00	2.729220E+00
3.030870E+00	3.678740E+00	1.416220E+00
3.046560E+00	3.846420E+00	1.511240E+00
3.095360E+00	3.935950E+00	1.541070E+00
3.161930E+00	4.042040E+00	1.595660E+00
3.282850E+00	4.210770E+00	1.730990E+00
3.409840E+00	4.382390E+00	1.855130E+00
3.979270E+00	4.764950E+00	2.409900E+00
4.010840E+00	4.786480E+00	2.495570E+00
4.098780E+00	4.778910E+00	2.592010E+00
3.038250E+00	3.984960E+00	1.608610E+00
3.151200E+00	4.174200E+00	1.732840E+00
3.263340E+00	4.330870E+00	1.841320E+00
3.349830E+00	4.435130E+00	1.923080E+00
3.365500E+00	4.493210E+00	1.976210E+00
3.435070E+00	4.509070E+00	1.977780E+00
3.519190E+00	4.625870E+00	2.079640E+00
3.642070E+00	4.727330E+00	2.203090E+00
3.757790E+00	4.761330E+00	2.275300E+00
3.829810E+00	4.794510E+00	2.371730E+00
3.934300E+00	4.788090E+00	2.428960E+00
3.396180E+00	4.567050E+00	2.034290E+00
3.446640E+00	4.655790E+00	2.105970E+00
3.527090E+00	4.703070E+00	2.158040E+00
3.558850E+00	4.748720E+00	2.220760E+00
3.614600E+00	4.787980E+00	2.289670E+00
3.714980E+00	4.794440E+00	2.311360E+00
3.468090E+00	4.727190E+00	2.184690E+00
3.537970E+00	4.772770E+00	2.253090E+00
5.359800E+00	2.972350E+00	2.578030E+00
5.341880E+00	2.892230E+00	2.518600E+00
5.322970E+00	3.015040E+00	2.498770E+00
5.330240E+00	3.223150E+00	2.592680E+00
5.374060E+00	3.079030E+00	2.639810E+00
5.345020E+00	3.390570E+00	2.688340E+00
5.406990E+00	3.249570E+00	2.724880E+00
5.355440E+00	3.519420E+00	2.765150E+00
5.428830E+00	3.411030E+00	2.825670E+00
5.356780E+00	3.587520E+00	2.813470E+00
5.395010E+00	3.542790E+00	2.841610E+00
5.373170E+00	3.632200E+00	2.890890E+00
5.278820E+00	2.631310E+00	2.245000E+00
5.244300E+00	2.507950E+00	2.129780E+00
5.239370E+00	2.608920E+00	2.083300E+00
5.290390E+00	2.792220E+00	2.340240E+00
5.248770E+00	3.787890E+00	2.842070E+00
5.298000E+00	3.730070E+00	2.870940E+00
5.272810E+00	3.811600E+00	2.920640E+00
5.196230E+00	2.408150E+00	2.015550E+00
5.113700E+00	2.325210E+00	1.903330E+00
5.139890E+00	2.431710E+00	1.876060E+00
5.155810E+00	3.961120E+00	2.912690E+00
5.222720E+00	3.908270E+00	2.958810E+00
5.166920E+00	3.991070E+00	2.983120E+00
5.011330E+00	2.234370E+00	1.782180E+00
4.910300E+00	2.143830E+00	1.675350E+00
4.939850E+00	2.259800E+00	1.628910E+00
5.045400E+00	4.117400E+00	2.962800E+00
5.118490E+00	4.063480E+00	3.013260E+00
5.079130E+00	4.138730E+00	3.047520E+00
4.786150E+00	2.046570E+00	1.576030E+00
4.663160E+00	2.024040E+00	1.428330E+00
4.764340E+00	2.129650E+00	1.470040E+00
5.007170E+00	4.187930E+00	2.985400E+00
5.009410E+00	4.232150E+00	3.037950E+00
5.060080E+00	4.198710E+00	3.090260E+00
5.023520E+00	4.260420E+00	3.092370E+00
4.547050E+00	2.123680E+00	1.231080E+00
4.493310E+00	1.957240E+00	1.296950E+00
4.951200E+00	4.286410E+00	3.003050E+00
4.960240E+00	4.351060E+00	3.061840E+00
5.008240E+00	4.321400E+00	3.119670E+00
4.980360E+00	4.387220E+00	3.119050E+00
4.293190E+00	2.119570E+00	1.059450E+00
4.897350E+00	4.402880E+00	3.027820E+00
4.888980E+00	4.494660E+00	3.092940E+00
4.963680E+00	4.450970E+00	3.148930E+00
4.934930E+00	4.513510E+00	3.161150E+00
4.053110E+00	2.110410E+00	9.913970E-01
3.875680E+00	2.149250E+00	9.461950E-01
3.921730E+00	2.213730E+00	9.093360E-01
4.815920E+00	4.486680E+00	3.021870E+00
4.821730E+00	4.545760E+00	3.084990E+00
4.880490E+00	4.556960E+00	3.148260E+00
3.769450E+00	2.316850E+00	9.065540E-01
3.641140E+00	2.205170E+00	9.786510E-01
4.766170E+00	4.539070E+00	3.036600E+00
4.768360E+00	4.578260E+00	3.088110E+00
4.806430E+00	4.612050E+00	3.164950E+00
3.496940E+00	2.503290E+00	9.371010E-01
3.342250E+00	2.457070E+00	1.021670E+00
4.566050E+00	4.575720E+00	2.916230E+00
4.637600E+00	4.571880E+00	2.994380E+00
4.708800E+00	4.579370E+00	3.061260E+00
4.741580E+00	4.613800E+00	3.130150E+00
3.269250E+00	2.716130E+00	1.038420E+00
3.138250E+00	2.668890E+00	1.111830E+00
4.490460E+00	4.632610E+00	2.912790E+00
4.553930E+00	4.641310E+00	3.031580E+00
3.114060E+00	2.911280E+00	1.144110E+00
3.010310E+00	2.864650E+00	1.215370E+00
4.420900E+00	4.685580E+00	2.899180E+00
4.464240E+00	4.690730E+00	2.987350E+00
3.014770E+00	3.127580E+00	1.254680E+00
2.955120E+00	2.992380E+00	1.274180E+00
4.382000E+00	4.723490E+00	2.896560E+00
4.407020E+00	4.727180E+00	2.949560E+00
2.919870E+00	3.135160E+00	1.342740E+00
2.859870E+00	3.321120E+00	1.416380E+00
2.963790E+00	3.425630E+00	1.376550E+00
4.224970E+00	4.774250E+00	2.746180E+00
4.261530E+00	4.788300E+00	2.830910E+00
4.350440E+00	4.763360E+00	2.916130E+00
2.878730E+00	3.499180E+00	1.457010E+00
2.835440E+00	3.431040E+00	1.478920E+00
2.928950E+00	3.734390E+00	1.526890E+00
4.024090E+00	4.837140E+00	2.624160E+00
4.117180E+00	4.823450E+00	2.716030E+00
4.190440E+00	4.802930E+00	2.767840E+00
2.821710E+00	3.568670E+00	1.517800E+00
2.829920E+00	3.733360E+00	1.590480E+00
2.867560E+00	3.833630E+00	1.611110E+00
2.911740E+00	3.961970E+00	1.658490E+00
3.026190E+00	4.134670E+00	1.748700E+00
3.133990E+00	4.298930E+00	1.841010E+00
3.268220E+00	4.456660E+00	1.962940E+00
3.897160E+00	4.846120E+00	2.547380E+00
3.974260E+00	4.869050E+00	2.656350E+00
4.033150E+00	4.898580E+00	2.768430E+00
2.813360E+00	3.865070E+00	1.666750E+00
2.841310E+00	4.015630E+00	1.738760E+00
2.926630E+00	4.110110E+00	1.771300E+00
3.005040E+00	4.247680E+00	1.850280E+00
3.105810E+00	4.392090E+00	1.930390E+00
3.196070E+00	4.507700E+00	2.020970E+00
3.325630E+00	4.618810E+00	2.096750E+00
3.706340E+00	4.853850E+00	2.426910E+00
3.796940E+00	4.886080E+00	2.547100E+00
3.835630E+00	4.918370E+00	2.643920E+00
3.930980E+00	4.902330E+00	2.695520E+00
2.866900E+00	4.175230E+00	1.854860E+00
2.977120E+00	4.344880E+00	1.935380E+00
3.082160E+00	4.472980E+00	2.016710E+00
3.188260E+00	4.592000E+00	2.093410E+00
3.268330E+00	4.668710E+00	2.157200E+00
3.287230E+00	4.715870E+00	2.209950E+00
3.367280E+00	4.723910E+00	2.203420E+00
3.509980E+00	4.806010E+00	2.307180E+00
3.569840E+00	4.872530E+00	2.430140E+00
3.632490E+00	4.916930E+00	2.527980E+00
3.736550E+00	4.916940E+00	2.565880E+00
3.335950E+00	4.782060E+00	2.289470E+00
3.455260E+00	4.866220E+00	2.394500E+00
3.528990E+00	4.910900E+00	2.479930E+00
5.518290E+00	3.222830E+00	2.876520E+00
5.501840E+00	3.165400E+00	2.851740E+00
5.478470E+00	3.260490E+00	2.831480E+00
5.489810E+00	3.346760E+00	2.875250E+00
5.526470E+00	3.286970E+00	2.907120E+00
5.511540E+00	3.406590E+00	2.948290E+00
5.330240E+00	2.587330E+00	2.490970E+00
5.293580E+00	2.488970E+00	2.397550E+00
5.299960E+00	2.613190E+00	2.370850E+00
5.337230E+00	2.776440E+00	2.496710E+00
5.354950E+00	2.693980E+00	2.558490E+00
5.386850E+00	2.898710E+00	2.639390E+00
5.446090E+00	3.096840E+00	2.768550E+00
5.450880E+00	3.532260E+00	2.924390E+00
5.436730E+00	3.626040E+00	2.994670E+00
5.258240E+00	2.395500E+00	2.293550E+00
5.202800E+00	2.301190E+00	2.183790E+00
5.230170E+00	2.399900E+00	2.156920E+00
5.367260E+00	3.741940E+00	3.017400E+00
5.304950E+00	3.838040E+00	3.017190E+00
5.341330E+00	3.824910E+00	3.071730E+00
5.303380E+00	3.889470E+00	3.100560E+00
5.128790E+00	2.219210E+00	2.091120E+00
5.043040E+00	2.136290E+00	2.004440E+00
5.080180E+00	2.227280E+00	1.947490E+00
5.181130E+00	4.018340E+00	3.057000E+00
5.227340E+00	3.971060E+00	3.076960E+00
5.203690E+00	4.040260E+00	3.143070E+00
4.921780E+00	2.023330E+00	1.902120E+00
4.840700E+00	1.969260E+00	1.786110E+00
4.895320E+00	2.053610E+00	1.764800E+00
5.102910E+00	4.157150E+00	3.113780E+00
5.141270E+00	4.115030E+00	3.129790E+00
5.129940E+00	4.178210E+00	3.194480E+00
4.708830E+00	1.925410E+00	1.607870E+00
5.043860E+00	4.283380E+00	3.150080E+00
5.076210E+00	4.244560E+00	3.174530E+00
5.069260E+00	4.304810E+00	3.230580E+00
4.517480E+00	1.858660E+00	1.412290E+00
4.381380E+00	1.802190E+00	1.357780E+00
4.418390E+00	1.880480E+00	1.306520E+00
5.004420E+00	4.413120E+00	3.178010E+00
5.030170E+00	4.372490E+00	3.203790E+00
5.024570E+00	4.432640E+00	3.258870E+00
4.265770E+00	1.937590E+00	1.175370E+00
4.155650E+00	1.836420E+00	1.226110E+00
4.933050E+00	4.554950E+00	3.216630E+00
4.979660E+00	4.497820E+00	3.235750E+00
4.972030E+00	4.543350E+00	3.291860E+00
3.954980E+00	1.979130E+00	1.049870E+00
4.876180E+00	4.608420E+00	3.216690E+00
4.926700E+00	4.601440E+00	3.289790E+00
3.736700E+00	2.003980E+00	1.071530E+00
3.562860E+00	1.990450E+00	1.104660E+00
3.592060E+00	2.094380E+00	1.040040E+00
4.835360E+00	4.643960E+00	3.226070E+00
4.858430E+00	4.669950E+00	3.304650E+00
3.427530E+00	2.221970E+00	1.048040E+00
3.277740E+00	2.198030E+00	1.141950E+00
4.636440E+00	4.631070E+00	3.105140E+00
4.696130E+00	4.631790E+00	3.141160E+00
4.730500E+00	4.671000E+00	3.226680E+00
4.794790E+00	4.674560E+00	3.256450E+00
3.192180E+00	2.431810E+00	1.108920E+00
3.064930E+00	2.413030E+00	1.208940E+00
4.587020E+00	4.659900E+00	3.115350E+00
4.604130E+00	4.690330E+00	3.188880E+00
4.662240E+00	4.674330E+00	3.203440E+00
3.020360E+00	2.642600E+00	1.202860E+00
2.924990E+00	2.619930E+00	1.297570E+00
4.493170E+00	4.706900E+00	3.072550E+00
4.546820E+00	4.696410E+00	3.132880E+00
2.908790E+00	2.868930E+00	1.312650E+00
2.856540E+00	2.749110E+00	1.350790E+00
4.407410E+00	4.770750E+00	3.040220E+00
2.808260E+00	2.880680E+00	1.407750E+00
2.744610E+00	3.078370E+00	1.494630E+00
2.833130E+00	3.101570E+00	1.413100E+00
4.288260E+00	4.838910E+00	2.961260E+00
4.336630E+00	4.871550E+00	3.088240E+00
2.772760E+00	3.345510E+00	1.506650E+00
2.681180E+00	3.251290E+00	1.560550E+00
4.167630E+00	4.870400E+00	2.873770E+00
4.226940E+00	4.884250E+00	2.961630E+00
4.259630E+00	4.895710E+00	3.021200E+00
2.698630E+00	3.410510E+00	1.594840E+00
2.655310E+00	3.353520E+00	1.613220E+00
2.728560E+00	3.640850E+00	1.627160E+00
4.084060E+00	4.929220E+00	2.869610E+00
4.112760E+00	4.970110E+00	2.964630E+00
4.197900E+00	4.924360E+00	2.995870E+00
2.638440E+00	3.482790E+00	1.644240E+00
2.634360E+00	3.639930E+00	1.696030E+00
2.676390E+00	3.756340E+00	1.721390E+00
2.725090E+00	3.944200E+00	1.778610E+00
3.887980E+00	4.940400E+00	2.730590E+00
3.939480E+00	4.974500E+00	2.822750E+00
4.030670E+00	4.975750E+00	2.887590E+00
2.618560E+00	3.786680E+00	1.773830E+00
2.627830E+00	3.942040E+00	1.833750E+00
2.673450E+00	4.040320E+00	1.859330E+00
2.734610E+00	4.194970E+00	1.937060E+00
2.869040E+00	4.319750E+00	1.953700E+00
2.959070E+00	4.439780E+00	2.025820E+00
3.070520E+00	4.562860E+00	2.100500E+00
3.180810E+00	4.688980E+00	2.189330E+00
3.692050E+00	4.943570E+00	2.590460E+00
3.735160E+00	4.976620E+00	2.660530E+00
3.836770E+00	4.985100E+00	2.755100E+00
2.619460E+00	4.059590E+00	1.901880E+00
2.643030E+00	4.177440E+00	1.967070E+00
2.678580E+00	4.241050E+00	1.985070E+00
2.697570E+00	4.309550E+00	2.021580E+00
2.818590E+00	4.398330E+00	2.036400E+00
2.947570E+00	4.537520E+00	2.109420E+00
3.050460E+00	4.626480E+00	2.169060E+00
3.086560E+00	4.690230E+00	2.221800E+00
3.144510E+00	4.730520E+00	2.247140E+00
3.211310E+00	4.781410E+00	2.296630E+00
3.313130E+00	4.873830E+00	2.411990E+00
3.447870E+00	4.917530E+00	2.470410E+00
3.524960E+00	4.963950E+00	2.559540E+00
3.644240E+00	4.966240E+00	2.609450E+00
2.633610E+00	4.240720E+00	2.009260E+00
3.094640E+00	4.756880E+00	2.291450E+00
3.188260E+00	4.832590E+00	2.361830E+00
3.213050E+00	4.879440E+00	2.414880E+00
3.256170E+00	4.905100E+00	2.445430E+00
3.289920E+00	4.937440E+00	2.494120E+00
3.396890E+00	4.945900E+00	2.509140E+00
3.206550E+00	4.910710E+00	2.453800E+00
5.538410E+00	3.055060E+00	2.914080E+00
5.521200E+00	2.993400E+00	2.891810E+00
5.505310E+00	3.068720E+00	2.860340E+00
5.548450E+00	3.157630E+00	2.928450E+00
5.572150E+00	3.291380E+00	2.998800E+00
5.564730E+00	3.402990E+00	3.049360E+00
5.307600E+00	2.415450E+00	2.535340E+00
5.257160E+00	2.315980E+00	2.456540E+00
5.269030E+00	2.383920E+00	2.395510E+00
5.341920E+00	2.543260E+00	2.577900E+00
5.407240E+00	2.742930E+00	2.707230E+00
5.466160E+00	2.931050E+00	2.805630E+00
5.517460E+00	3.542540E+00	3.066930E+00
5.453760E+00	3.657540E+00	3.070880E+00
5.489980E+00	3.638990E+00	3.116710E+00
5.450640E+00	3.716570E+00	3.146610E+00
5.201360E+00	2.226900E+00	2.370110E+00
5.136790E+00	2.151200E+00	2.305610E+00
5.171020E+00	2.218970E+00	2.235940E+00
5.378060E+00	3.814490E+00	3.134380E+00
5.359860E+00	3.886970E+00	3.215490E+00
5.044700E+00	2.063140E+00	2.239330E+00
4.964830E+00	2.007700E+00	2.128610E+00
5.020330E+00	2.077600E+00	2.106380E+00
5.283040E+00	3.964610E+00	3.189250E+00
5.263490E+00	4.024470E+00	3.249520E+00
4.849930E+00	1.924790E+00	1.928350E+00
5.214260E+00	4.105620E+00	3.260730E+00
5.180320E+00	4.178290E+00	3.292790E+00
4.692930E+00	1.826430E+00	1.730640E+00
4.586310E+00	1.730710E+00	1.675640E+00
4.561370E+00	1.794530E+00	1.542010E+00
5.140310E+00	4.239340E+00	3.301990E+00
5.117740E+00	4.306240E+00	3.337760E+00
4.493180E+00	1.670920E+00	1.626750E+00
4.350380E+00	1.627100E+00	1.554260E+00
4.444110E+00	1.706090E+00	1.515510E+00
5.083250E+00	4.367930E+00	3.334970E+00
5.062500E+00	4.431190E+00	3.363600E+00
4.229930E+00	1.717660E+00	1.366460E+00
4.051720E+00	1.640550E+00	1.370740E+00
5.025050E+00	4.491300E+00	3.360110E+00
4.978990E+00	4.577750E+00	3.375620E+00
3.905550E+00	1.802820E+00	1.189980E+00
3.830800E+00	1.699280E+00	1.295990E+00
4.923970E+00	4.652380E+00	3.369840E+00
4.964030E+00	4.630490E+00	3.420770E+00
4.941020E+00	4.665570E+00	3.427540E+00
3.701820E+00	1.702600E+00	1.300870E+00
3.529940E+00	1.738160E+00	1.298900E+00
3.647490E+00	1.802020E+00	1.222650E+00
4.882270E+00	4.696480E+00	3.370100E+00
4.901010E+00	4.712730E+00	3.444630E+00
3.388160E+00	1.964730E+00	1.206560E+00
3.238420E+00	1.942890E+00	1.303690E+00
4.756890E+00	4.705280E+00	3.292350E+00
4.781910E+00	4.735980E+00	3.365490E+00
4.842560E+00	4.732870E+00	3.396400E+00
3.139650E+00	2.179140E+00	1.243830E+00
3.016970E+00	2.163210E+00	1.349660E+00
4.634370E+00	4.706760E+00	3.250500E+00
4.662910E+00	4.734010E+00	3.319130E+00
4.722920E+00	4.733840E+00	3.340360E+00
2.952950E+00	2.402380E+00	1.314200E+00
2.849400E+00	2.379330E+00	1.418360E+00
4.485620E+00	4.760070E+00	3.149920E+00
4.546450E+00	4.748690E+00	3.225870E+00
4.600260E+00	4.743420E+00	3.288390E+00
2.809440E+00	2.647670E+00	1.407020E+00
2.729650E+00	2.550350E+00	1.498500E+00
4.418440E+00	4.830050E+00	3.153210E+00
4.477800E+00	4.826750E+00	3.259980E+00
2.706690E+00	2.716060E+00	1.499930E+00
2.642040E+00	2.687440E+00	1.563180E+00
2.724560E+00	2.864930E+00	1.490360E+00
4.378450E+00	4.876420E+00	3.157370E+00
4.406240E+00	4.875380E+00	3.208920E+00
2.647070E+00	2.835690E+00	1.561830E+00
2.597450E+00	2.788060E+00	1.599830E+00
2.640300E+00	3.049680E+00	1.579630E+00
4.259400E+00	4.947750E+00	3.101690E+00
4.347710E+00	4.918910E+00	3.176230E+00
2.562990E+00	2.909210E+00	1.627270E+00
2.519750E+00	3.136080E+00	1.683290E+00
2.594370E+00	3.301370E+00	1.641230E+00
4.176520E+00	4.983740E+00	3.058310E+00
4.208490E+00	5.033780E+00	3.161940E+00
2.511740E+00	3.319840E+00	1.713100E+00
2.465970E+00	3.254280E+00	1.724980E+00
2.533120E+00	3.551830E+00	1.735170E+00
3.985750E+00	5.018750E+00	2.915720E+00
4.030820E+00	5.063560E+00	3.018700E+00
4.121160E+00	5.048400E+00	3.083230E+00
2.452970E+00	3.384890E+00	1.773510E+00
2.438050E+00	3.544340E+00	1.799610E+00
2.477010E+00	3.654560E+00	1.822500E+00
2.523790E+00	3.852590E+00	1.868310E+00
3.753610E+00	5.055850E+00	2.786220E+00
3.853250E+00	5.060340E+00	2.868480E+00
3.938420E+00	5.066210E+00	2.952370E+00
2.422060E+00	3.683570E+00	1.871380E+00
2.432420E+00	3.847990E+00	1.926800E+00
2.476660E+00	3.949320E+00	1.941480E+00
2.541670E+00	4.106570E+00	1.987080E+00
2.723210E+00	4.407980E+00	2.081860E+00
2.821860E+00	4.516000E+00	2.129660E+00
2.954590E+00	4.647510E+00	2.213960E+00
3.605300E+00	5.046000E+00	2.710950E+00
3.697710E+00	5.100120E+00	2.811720E+00
3.766840E+00	5.147120E+00	2.903830E+00
2.425880E+00	3.973170E+00	1.987210E+00
2.458490E+00	4.117200E+00	2.048890E+00
2.516580E+00	4.204000E+00	2.062640E+00
2.600270E+00	4.314520E+00	2.071590E+00
2.690710E+00	4.471840E+00	2.142980E+00
2.795320E+00	4.588650E+00	2.212960E+00
2.869120E+00	4.675570E+00	2.269270E+00
2.973070E+00	4.746040E+00	2.315120E+00
3.098930E+00	4.851470E+00	2.406800E+00
3.388550E+00	5.019810E+00	2.603660E+00
3.487830E+00	5.084230E+00	2.698760E+00
3.519520E+00	5.140090E+00	2.769620E+00
3.642570E+00	5.144580E+00	2.837160E+00
2.469680E+00	4.248570E+00	2.116800E+00
2.562170E+00	4.418410E+00	2.164710E+00
2.665030E+00	4.548690E+00	2.223890E+00
2.764610E+00	4.648160E+00	2.287770E+00
2.861320E+00	4.737660E+00	2.334140E+00
2.959120E+00	4.804850E+00	2.386730E+00
2.999500E+00	4.862550E+00	2.447140E+00
3.070530E+00	4.900150E+00	2.473200E+00
3.178940E+00	4.954370E+00	2.514560E+00
3.242060E+00	5.036170E+00	2.606750E+00
3.305700E+00	5.093530E+00	2.682710E+00
3.421080E+00	5.110940E+00	2.710460E+00
3.019820E+00	4.927040E+00	2.519420E+00
3.139300E+00	5.021450E+00	2.592310E+00
3.213260E+00	5.071850E+00	2.644020E+00
5.442630E+00	2.593260E+00	2.856390E+00
5.407870E+00	2.521410E+00	2.811270E+00
5.414750E+00	2.611310E+00	2.771460E+00
5.468080E+00	2.786760E+00	2.844400E+00
5.477980E+00	2.680980E+00	2.897620E+00
5.513660E+00	2.908240E+00	2.897170E+00
5.527250E+00	2.824230E+00	2.953180E+00
5.567150E+00	2.993110E+00	2.978310E+00
5.605580E+00	3.150940E+00	3.051350E+00
5.622700E+00	3.301630E+00	3.110120E+00
5.590700E+00	3.433700E+00	3.119060E+00
5.633640E+00	3.383860E+00	3.179380E+00
5.598850E+00	3.501700E+00	3.197200E+00
5.270830E+00	2.283440E+00	2.619390E+00
5.212300E+00	2.189720E+00	2.569530E+00
5.224700E+00	2.236730E+00	2.485800E+00
5.328150E+00	2.407450E+00	2.657970E+00
5.526640E+00	3.623600E+00	3.177970E+00
5.496700E+00	3.712800E+00	3.259780E+00
5.138260E+00	2.097540E+00	2.517690E+00
5.076750E+00	2.048760E+00	2.431990E+00
5.119130E+00	2.104720E+00	2.401270E+00
5.430260E+00	3.803770E+00	3.233020E+00
5.403340E+00	3.873120E+00	3.296860E+00
4.968880E+00	1.978900E+00	2.261500E+00
5.338770E+00	3.966690E+00	3.320760E+00
5.281180E+00	4.044870E+00	3.317770E+00
5.311720E+00	4.034280E+00	3.361580E+00
5.285920E+00	4.090960E+00	3.384320E+00
4.821690E+00	1.851850E+00	2.050560E+00
4.722120E+00	1.752980E+00	1.998450E+00
4.713880E+00	1.791100E+00	1.871310E+00
5.189300E+00	4.200230E+00	3.340730E+00
5.228080E+00	4.161300E+00	3.363140E+00
5.209030E+00	4.216900E+00	3.403040E+00
4.639350E+00	1.676130E+00	1.940660E+00
4.545720E+00	1.598130E+00	1.863940E+00
4.565430E+00	1.659960E+00	1.772580E+00
5.127590E+00	4.330400E+00	3.387550E+00
5.172410E+00	4.288860E+00	3.432620E+00
5.133830E+00	4.354920E+00	3.444300E+00
4.435290E+00	1.532100E+00	1.795900E+00
4.274300E+00	1.482820E+00	1.720160E+00
4.398010E+00	1.557900E+00	1.698780E+00
5.066580E+00	4.451480E+00	3.413420E+00
5.097410E+00	4.413500E+00	3.448160E+00
5.067340E+00	4.470970E+00	3.477860E+00
4.148460E+00	1.544920E+00	1.537510E+00
3.970630E+00	1.470090E+00	1.550010E+00
4.992920E+00	4.595010E+00	3.455080E+00
5.025290E+00	4.535010E+00	3.465490E+00
5.014260E+00	4.577670E+00	3.526460E+00
3.825220E+00	1.597570E+00	1.401580E+00
3.746190E+00	1.517510E+00	1.489580E+00
4.965730E+00	4.656850E+00	3.501910E+00
3.629070E+00	1.508920E+00	1.484750E+00
3.463150E+00	1.554420E+00	1.496560E+00
3.583760E+00	1.589880E+00	1.409510E+00
4.925130E+00	4.722550E+00	3.508600E+00
4.944150E+00	4.715910E+00	3.550410E+00
4.922870E+00	4.744790E+00	3.545500E+00
3.338260E+00	1.728840E+00	1.385440E+00
3.188290E+00	1.721000E+00	1.477700E+00
4.804210E+00	4.768450E+00	3.430270E+00
4.828890E+00	4.785700E+00	3.507150E+00
4.894560E+00	4.759220E+00	3.529480E+00
3.096370E+00	1.934500E+00	1.405150E+00
2.975970E+00	1.925230E+00	1.509240E+00
4.691330E+00	4.765290E+00	3.388470E+00
4.714040E+00	4.796150E+00	3.458170E+00
4.768250E+00	4.796170E+00	3.477960E+00
2.906250E+00	2.144630E+00	1.452800E+00
2.805800E+00	2.122450E+00	1.554900E+00
4.546830E+00	4.796530E+00	3.321320E+00
4.595080E+00	4.812810E+00	3.403950E+00
4.658600E+00	4.799390E+00	3.436310E+00
2.759690E+00	2.339950E+00	1.518990E+00
2.669880E+00	2.311010E+00	1.611770E+00
4.512910E+00	4.832070E+00	3.336190E+00
4.534800E+00	4.840410E+00	3.380100E+00
2.645060E+00	2.518450E+00	1.584400E+00
2.554170E+00	2.486880E+00	1.669590E+00
4.400830E+00	4.924200E+00	3.287310E+00
4.483010E+00	4.876820E+00	3.360350E+00
2.540640E+00	2.715550E+00	1.649100E+00
2.463810E+00	2.628060E+00	1.730310E+00
4.299110E+00	4.996500E+00	3.223830E+00
4.351730E+00	5.028020E+00	3.346970E+00
2.447780E+00	2.763220E+00	1.726360E+00
2.412560E+00	2.711050E+00	1.758940E+00
2.450290E+00	2.934740E+00	1.713570E+00
4.249050E+00	5.046680E+00	3.227870E+00
4.276890E+00	5.058640E+00	3.286390E+00
2.381710E+00	2.815870E+00	1.777000E+00
2.325740E+00	3.026890E+00	1.816970E+00
2.403870E+00	3.202410E+00	1.761660E+00
4.081320E+00	5.102360E+00	3.111040E+00
4.136020E+00	5.129200E+00	3.209540E+00
4.221010E+00	5.089440E+00	3.262070E+00
2.305480E+00	3.242930E+00	1.835730E+00
2.232220E+00	3.185950E+00	1.884400E+00
2.349660E+00	3.462610E+00	1.845440E+00
3.866300E+00	5.138420E+00	2.980810E+00
3.948520E+00	5.170880E+00	3.088810E+00
4.045960E+00	5.155940E+00	3.148260E+00
2.254230E+00	3.355720E+00	1.906380E+00
2.195870E+00	3.291870E+00	1.927990E+00
2.254650E+00	3.526030E+00	1.921470E+00
2.328680E+00	3.757800E+00	1.966350E+00
3.822610E+00	5.183630E+00	2.990050E+00
3.858730E+00	5.204240E+00	3.043040E+00
2.176770E+00	3.441840E+00	1.968550E+00
2.222900E+00	3.626650E+00	1.989040E+00
2.240740E+00	3.770120E+00	2.036310E+00
2.283440E+00	3.872380E+00	2.044850E+00
2.349470E+00	4.030880E+00	2.069170E+00
3.553380E+00	5.218560E+00	2.866020E+00
3.679720E+00	5.226730E+00	2.945620E+00
3.786840E+00	5.232000E+00	3.013720E+00
2.231070E+00	3.924740E+00	2.104860E+00
2.289350E+00	4.097110E+00	2.150600E+00
2.299780E+00	4.187350E+00	2.196810E+00
2.363430E+00	4.214360E+00	2.165090E+00
2.445560E+00	4.369810E+00	2.204760E+00
2.545160E+00	4.507940E+00	2.254790E+00
2.646560E+00	4.622630E+00	2.305570E+00
2.749150E+00	4.716370E+00	2.361100E+00
2.866220E+00	4.827180E+00	2.442340E+00
3.391260E+00	5.202020E+00	2.798830E+00
3.492950E+00	5.267520E+00	2.884640E+00
3.576820E+00	5.313630E+00	2.992480E+00
2.329020E+00	4.307460E+00	2.242020E+00
2.430210E+00	4.468520E+00	2.287980E+00
2.534240E+00	4.592560E+00	2.339270E+00
2.635880E+00	4.694710E+00	2.384360E+00
2.731660E+00	4.769700E+00	2.432160E+00
2.769150E+00	4.827340E+00	2.488590E+00
2.826880E+00	4.866090E+00	2.507450E+00
2.896480E+00	4.919770E+00	2.537590E+00
3.020750E+00	5.009800E+00	2.610790E+00
3.181490E+00	5.119130E+00	2.699920E+00
3.247600E+00	5.227360E+00	2.803960E+00
3.323960E+00	5.307800E+00	2.907930E+00
3.444310E+00	5.313500E+00	2.928340E+00
2.782770E+00	4.889920E+00	2.557760E+00
2.893920E+00	4.993260E+00	2.615870E+00
3.019560E+00	5.096650E+00	2.706540E+00
3.130590E+00	5.202440E+00	2.781480E+00
3.208420E+00	5.285240E+00	2.857570E+00
5.333540E+00	2.296240E+00	2.860630E+00
5.273430E+00	2.221690E+00	2.786550E+00
5.304600E+00	2.297110E+00	2.740430E+00
5.382840E+00	2.435270E+00	2.813330E+00
5.394080E+00	2.397670E+00	2.901260E+00
5.459350E+00	2.551430E+00	2.931440E+00
5.529430E+00	2.710930E+00	3.015350E+00
5.580170E+00	2.854920E+00	3.069910E+00
5.630360E+00	2.995870E+00	3.114810E+00
5.661660E+00	3.137780E+00	3.166630E+00
5.674320E+00	3.267450E+00	3.217190E+00
5.653490E+00	3.386080E+00	3.266480E+00
5.628550E+00	3.501750E+00	3.319130E+00
5.221370E+00	2.149390E+00	2.770260E+00
5.165120E+00	2.091690E+00	2.679530E+00
5.200600E+00	2.145640E+00	2.655470E+00
5.567830E+00	3.611420E+00	3.284380E+00
5.535300E+00	3.706290E+00	3.364470E+00
5.074120E+00	2.027920E+00	2.548050E+00
5.465140E+00	3.808470E+00	3.340740E+00
5.416450E+00	3.892970E+00	3.364490E+00
5.463130E+00	3.863010E+00	3.415960E+00
5.415320E+00	3.944870E+00	3.441300E+00
4.934420E+00	1.913910E+00	2.365380E+00
4.839140E+00	1.809320E+00	2.302390E+00
4.834990E+00	1.831320E+00	2.180220E+00
5.345620E+00	4.027640E+00	3.417330E+00
5.336520E+00	4.085440E+00	3.468680E+00
4.768700E+00	1.735530E+00	2.253430E+00
4.680210E+00	1.650570E+00	2.179390E+00
4.701280E+00	1.701090E+00	2.094270E+00
5.292200E+00	4.166520E+00	3.488540E+00
5.236770E+00	4.235410E+00	3.486280E+00
5.273280E+00	4.225350E+00	3.539940E+00
5.239230E+00	4.275020E+00	3.561140E+00
4.583640E+00	1.556770E+00	2.088410E+00
4.482080E+00	1.481460E+00	2.017250E+00
4.512240E+00	1.532280E+00	1.933010E+00
5.138790E+00	4.383980E+00	3.521010E+00
5.178330E+00	4.337270E+00	3.535180E+00
5.166360E+00	4.381250E+00	3.592610E+00
4.356720E+00	1.429950E+00	1.963160E+00
4.178120E+00	1.385200E+00	1.885750E+00
4.317680E+00	1.443600E+00	1.865890E+00
5.117570E+00	4.431610E+00	3.571480E+00
4.065940E+00	1.408080E+00	1.702730E+00
3.932870E+00	1.369630E+00	1.743000E+00
5.067860E+00	4.513240E+00	3.596940E+00
5.024240E+00	4.605150E+00	3.612840E+00
3.763640E+00	1.372570E+00	1.722060E+00
3.609710E+00	1.352130E+00	1.737690E+00
3.650820E+00	1.387310E+00	1.656190E+00
3.744080E+00	1.434350E+00	1.598300E+00
4.979950E+00	4.682330E+00	3.601410E+00
5.024710E+00	4.651430E+00	3.676640E+00
4.989980E+00	4.707240E+00	3.667580E+00
3.512550E+00	1.439160E+00	1.613990E+00
3.349440E+00	1.426660E+00	1.685170E+00
4.931220E+00	4.758920E+00	3.617080E+00
3.273800E+00	1.553530E+00	1.573200E+00
3.126190E+00	1.555000E+00	1.669010E+00
4.868210E+00	4.800990E+00	3.586870E+00
4.875890E+00	4.834720E+00	3.678040E+00
3.049900E+00	1.722760E+00	1.579310E+00
2.926480E+00	1.720060E+00	1.680030E+00
4.734540E+00	4.825050E+00	3.528150E+00
4.759500E+00	4.846950E+00	3.599900E+00
4.819490E+00	4.841480E+00	3.627490E+00
2.863260E+00	1.914800E+00	1.608890E+00
2.759130E+00	1.899920E+00	1.712390E+00
4.624910E+00	4.836290E+00	3.482810E+00
4.649910E+00	4.860510E+00	3.558420E+00
4.704770E+00	4.851890E+00	3.580580E+00
2.709090E+00	2.100980E+00	1.652830E+00
2.616160E+00	2.083230E+00	1.757860E+00
4.524260E+00	4.896920E+00	3.455940E+00
4.588030E+00	4.879100E+00	3.522880E+00
2.578520E+00	2.285140E+00	1.706290E+00
2.493210E+00	2.257420E+00	1.804110E+00
4.439880E+00	4.965300E+00	3.408870E+00
4.480550E+00	4.985710E+00	3.526900E+00
2.469630E+00	2.450690E+00	1.757500E+00
2.389510E+00	2.422000E+00	1.840530E+00
4.397640E+00	5.027040E+00	3.412960E+00
4.423580E+00	5.029920E+00	3.468350E+00
2.373870E+00	2.630860E+00	1.807990E+00
2.331820E+00	2.533220E+00	1.866670E+00
4.278550E+00	5.125450E+00	3.387430E+00
4.371440E+00	5.076290E+00	3.440980E+00
2.281360E+00	2.641400E+00	1.889720E+00
2.210330E+00	2.806250E+00	1.928420E+00
2.295890E+00	2.822290E+00	1.850780E+00
4.198800E+00	5.144230E+00	3.313460E+00
4.213510E+00	5.177550E+00	3.374470E+00
2.219400E+00	3.000050E+00	1.898390E+00
2.127830E+00	2.965720E+00	1.970170E+00
4.008890E+00	5.207720E+00	3.186950E+00
4.071000E+00	5.235620E+00	3.288050E+00
4.163140E+00	5.199900E+00	3.339020E+00
2.131650E+00	3.202780E+00	1.958730E+00
2.053280E+00	3.103740E+00	2.034420E+00
3.856500E+00	5.278730E+00	3.124180E+00
3.965710E+00	5.262280E+00	3.220490E+00
2.043730E+00	3.238370E+00	2.035320E+00
2.006780E+00	3.184720E+00	2.062840E+00
2.072090E+00	3.416530E+00	2.050080E+00
2.143060E+00	3.669210E+00	2.067020E+00
3.722020E+00	5.311780E+00	3.069430E+00
3.792470E+00	5.369790E+00	3.203720E+00
1.998050E+00	3.293350E+00	2.092860E+00
1.994510E+00	3.461090E+00	2.113350E+00
2.040610E+00	3.579400E+00	2.101810E+00
2.066300E+00	3.725100E+00	2.145650E+00
2.130010E+00	3.888370E+00	2.160840E+00
2.216040E+00	4.116250E+00	2.218380E+00
3.648120E+00	5.349130E+00	3.077920E+00
3.691480E+00	5.374720E+00	3.141890E+00
1.978920E+00	3.621560E+00	2.174470E+00
2.039760E+00	3.851610E+00	2.215660E+00
2.107090E+00	4.005390E+00	2.232400E+00
2.135730E+00	4.118600E+00	2.277140E+00
2.185310E+00	4.192230E+00	2.285430E+00
2.237880E+00	4.287400E+00	2.299620E+00
2.323140E+00	4.432150E+00	2.326610E+00
2.422680E+00	4.563910E+00	2.368960E+00
2.524920E+00	4.671070E+00	2.420670E+00
2.641050E+00	4.787130E+00	2.491940E+00
3.399260E+00	5.355330E+00	2.981330E+00
3.478480E+00	5.404530E+00	3.068330E+00
3.606500E+00	5.391840E+00	3.114480E+00
2.140940E+00	4.233930E+00	2.336520E+00
2.223410E+00	4.395560E+00	2.370280E+00
2.316230E+00	4.529990E+00	2.405950E+00
2.415480E+00	4.643740E+00	2.453490E+00
2.508460E+00	4.725460E+00	2.491290E+00
2.547440E+00	4.784410E+00	2.540500E+00
2.606800E+00	4.824610E+00	2.557300E+00
2.673880E+00	4.876840E+00	2.588600E+00
2.781670E+00	4.970700E+00	2.646290E+00
2.894860E+00	5.078750E+00	2.715160E+00
3.010460E+00	5.183550E+00	2.792820E+00
3.114210E+00	5.279510E+00	2.865920E+00
3.217070E+00	5.369290E+00	2.982700E+00
3.348980E+00	5.391200E+00	3.032610E+00
2.562190E+00	4.846160E+00	2.608920E+00
2.671590E+00	4.947800E+00	2.670240E+00
2.784590E+00	5.055440E+00	2.742270E+00
2.899320E+00	5.167180E+00	2.805740E+00
3.008000E+00	5.263610E+00	2.880800E+00
3.095710E+00	5.335570E+00	2.955640E+00
5.298650E+00	2.230980E+00	2.897210E+00
5.383210E+00	2.339280E+00	2.968790E+00
5.468000E+00	2.472990E+00	3.080400E+00
5.523810E+00	2.619900E+00	3.085110E+00
5.582340E+00	2.735010E+00	3.141900E+00
5.632690E+00	2.860820E+00	3.189340E+00
5.673560E+00	2.987430E+00	3.237300E+00
5.688990E+00	3.122710E+00	3.284590E+00
5.692560E+00	3.254960E+00	3.324580E+00
5.676360E+00	3.378820E+00	3.369820E+00
5.660910E+00	3.493580E+00	3.421380E+00
5.159420E+00	2.080780E+00	2.765150E+00
5.230680E+00	2.151560E+00	2.843040E+00
5.603350E+00	3.604140E+00	3.388040E+00
5.576570E+00	3.693620E+00	3.462570E+00
5.046540E+00	1.979010E+00	2.693930E+00
4.944320E+00	1.885210E+00	2.611100E+00
4.946780E+00	1.903650E+00	2.496610E+00
5.517700E+00	3.789220E+00	3.439070E+00
5.491820E+00	3.869980E+00	3.495570E+00
5.462470E+00	3.949170E+00	3.549210E+00
4.888080E+00	1.817400E+00	2.602230E+00
4.787680E+00	1.708810E+00	2.478630E+00
4.820950E+00	1.762530E+00	2.397490E+00
5.397260E+00	4.031970E+00	3.519720E+00
5.360860E+00	4.104100E+00	3.530980E+00
5.407460E+00	4.086680E+00	3.586410E+00
5.370860E+00	4.146290E+00	3.590530E+00
4.708190E+00	1.627240E+00	2.395090E+00
4.618170E+00	1.535700E+00	2.310080E+00
4.651260E+00	1.593180E+00	2.249640E+00
5.323830E+00	4.221070E+00	3.618910E+00
5.281300E+00	4.286200E+00	3.651320E+00
4.520430E+00	1.457350E+00	2.239580E+00
4.411130E+00	1.404280E+00	2.194650E+00
4.443660E+00	1.440710E+00	2.100760E+00
5.225350E+00	4.340270E+00	3.642890E+00
5.174710E+00	4.410150E+00	3.679110E+00
4.269470E+00	1.358530E+00	2.147780E+00
4.079380E+00	1.304290E+00	2.073380E+00
4.218940E+00	1.362800E+00	2.040640E+00
5.125200E+00	4.459640E+00	3.661320E+00
5.150660E+00	4.449660E+00	3.719270E+00
5.121840E+00	4.492870E+00	3.735460E+00
3.914370E+00	1.331070E+00	1.875200E+00
3.838920E+00	1.294980E+00	1.988110E+00
5.048420E+00	4.608120E+00	3.687560E+00
5.073530E+00	4.562690E+00	3.704650E+00
5.067280E+00	4.620470E+00	3.765710E+00
3.713500E+00	1.268010E+00	1.979670E+00
3.554240E+00	1.269220E+00	1.975180E+00
3.670270E+00	1.295020E+00	1.885030E+00
4.978130E+00	4.752280E+00	3.720860E+00
5.026800E+00	4.690360E+00	3.744880E+00
5.016940E+00	4.738190E+00	3.799980E+00
3.440280E+00	1.345020E+00	1.828090E+00
3.291050E+00	1.323750E+00	1.915420E+00
4.929040E+00	4.811050E+00	3.714950E+00
4.968450E+00	4.808530E+00	3.812320E+00
3.205300E+00	1.424890E+00	1.782520E+00
3.069820E+00	1.419770E+00	1.884900E+00
4.898830E+00	4.845620E+00	3.726170E+00
4.914580E+00	4.847110E+00	3.772240E+00
2.998410E+00	1.554010E+00	1.775100E+00
2.878720E+00	1.547110E+00	1.877250E+00
4.784850E+00	4.871210E+00	3.668820E+00
4.812330E+00	4.886510E+00	3.742990E+00
4.874360E+00	4.870490E+00	3.764810E+00
2.815430E+00	1.712570E+00	1.786980E+00
2.711630E+00	1.697730E+00	1.890680E+00
4.676630E+00	4.883010E+00	3.631300E+00
4.703750E+00	4.904320E+00	3.698490E+00
4.755530E+00	4.894310E+00	3.712750E+00
2.661490E+00	1.883750E+00	1.818510E+00
2.563850E+00	1.861420E+00	1.919470E+00
4.539270E+00	4.940630E+00	3.566870E+00
4.589660E+00	4.947030E+00	3.649830E+00
4.649660E+00	4.920310E+00	3.679100E+00
2.524430E+00	2.059810E+00	1.858290E+00
2.434870E+00	2.035200E+00	1.953000E+00
4.514060E+00	4.980900E+00	3.588550E+00
4.535670E+00	4.985990E+00	3.631370E+00
2.405410E+00	2.238000E+00	1.892870E+00
2.322980E+00	2.209250E+00	1.985200E+00
4.418970E+00	5.090620E+00	3.560670E+00
4.495190E+00	5.027030E+00	3.617400E+00
2.296020E+00	2.428790E+00	1.932790E+00
2.259970E+00	2.323350E+00	2.008350E+00
4.348760E+00	5.128170E+00	3.487870E+00
4.360310E+00	5.149100E+00	3.543430E+00
2.200740E+00	2.434440E+00	2.023260E+00
2.122550E+00	2.596370E+00	2.047120E+00
2.205600E+00	2.615860E+00	1.968240E+00
4.219390E+00	5.237230E+00	3.464510E+00
4.310000E+00	5.178500E+00	3.512970E+00
2.127920E+00	2.776190E+00	2.003910E+00
2.047330E+00	2.745490E+00	2.082620E+00
4.145340E+00	5.257970E+00	3.393110E+00
4.156970E+00	5.289910E+00	3.456070E+00
2.043810E+00	2.927200E+00	2.048940E+00
1.969110E+00	2.891740E+00	2.125120E+00
3.895300E+00	5.337950E+00	3.255610E+00
3.996940E+00	5.339300E+00	3.367710E+00
4.103600E+00	5.308220E+00	3.422400E+00
1.971540E+00	3.107760E+00	2.107720E+00
1.924790E+00	2.997120E+00	2.153050E+00
3.853330E+00	5.377920E+00	3.276340E+00
3.897600E+00	5.381130E+00	3.327710E+00
1.889490E+00	3.125520E+00	2.177490E+00
1.861020E+00	3.256440E+00	2.203840E+00
1.926870E+00	3.358430E+00	2.172380E+00
3.684050E+00	5.434310E+00	3.257190E+00
3.824040E+00	5.412520E+00	3.311680E+00
1.849990E+00	3.395130E+00	2.242830E+00
1.829670E+00	3.535840E+00	2.260950E+00
1.885020E+00	3.572230E+00	2.226730E+00
1.948110E+00	3.790450E+00	2.266120E+00
2.024440E+00	4.032250E+00	2.310290E+00
3.569480E+00	5.440140E+00	3.174000E+00
3.582240E+00	5.465670E+00	3.240810E+00
1.849540E+00	3.698530E+00	2.314020E+00
1.912880E+00	3.904510E+00	2.332000E+00
1.935000E+00	4.027010E+00	2.368180E+00
1.984550E+00	4.103900E+00	2.375860E+00
2.040990E+00	4.202010E+00	2.391080E+00
2.121900E+00	4.357240E+00	2.411820E+00
2.212590E+00	4.493070E+00	2.447520E+00
2.308130E+00	4.613560E+00	2.489300E+00
2.417900E+00	4.736550E+00	2.549330E+00
3.293090E+00	5.426140E+00	3.076750E+00
3.368060E+00	5.463930E+00	3.169350E+00
3.507110E+00	5.471800E+00	3.208710E+00
1.937160E+00	4.141050E+00	2.427530E+00
2.021240E+00	4.312780E+00	2.460340E+00
2.106710E+00	4.453740E+00	2.490110E+00
2.203220E+00	4.579020E+00	2.529390E+00
2.291370E+00	4.668460E+00	2.555090E+00
2.325600E+00	4.729660E+00	2.595710E+00
2.380700E+00	4.772940E+00	2.608860E+00
2.450410E+00	4.829200E+00	2.645170E+00
2.561080E+00	4.927680E+00	2.702270E+00
2.674760E+00	5.033620E+00	2.765550E+00
2.793230E+00	5.143820E+00	2.836510E+00
2.908870E+00	5.252740E+00	2.899300E+00
3.013580E+00	5.333300E+00	2.982790E+00
3.107030E+00	5.402650E+00	3.057490E+00
3.227480E+00	5.450080E+00	3.111450E+00
2.334320E+00	4.795780E+00	2.662480E+00
2.446550E+00	4.906020E+00	2.738680E+00
2.564360E+00	5.016810E+00	2.795280E+00
2.684660E+00	5.122410E+00	2.860470E+00
2.805130E+00	5.234080E+00	2.936250E+00
2.929680E+00	5.335820E+00	3.012630E+00
3.016970E+00	5.381400E+00	3.054470E+00
5.497470E+00	2.437290E+00	3.235120E+00
5.467110E+00	2.393170E+00	3.218450E+00
5.474560E+00	2.423200E+00	3.171940E+00
5.518220E+00	2.489920E+00	3.229270E+00
5.287570E+00	2.202740E+00	3.099750E+00
5.209640E+00	2.123340E+00	3.026470E+00
5.245500E+00	2.161980E+00	2.947520E+00
5.383480E+00	2.318320E+00	3.103440E+00
5.569760E+00	2.619360E+00	3.238610E+00
5.619070E+00	2.756120E+00	3.250170E+00
5.655750E+00	2.855520E+00	3.309160E+00
5.694300E+00	2.977240E+00	3.359630E+00
5.711910E+00	3.114740E+00	3.396690E+00
5.716570E+00	3.247750E+00	3.426590E+00
5.697380E+00	3.369290E+00	3.473420E+00
5.675610E+00	3.485380E+00	3.527700E+00
5.150560E+00	2.065690E+00	3.040070E+00
5.091200E+00	2.004660E+00	2.949270E+00
5.131140E+00	2.044170E+00	2.888200E+00
5.635040E+00	3.593760E+00	3.485240E+00
5.603740E+00	3.674390E+00	3.541290E+00
4.993550E+00	1.919950E+00	2.815620E+00
5.558430E+00	3.782900E+00	3.558340E+00
5.513750E+00	3.884080E+00	3.575970E+00
5.504870E+00	3.938930E+00	3.618880E+00
4.807400E+00	1.687620E+00	2.642490E+00
4.741700E+00	1.606670E+00	2.603980E+00
4.740430E+00	1.640740E+00	2.509310E+00
4.863400E+00	1.763280E+00	2.664170E+00
5.471980E+00	4.025140E+00	3.636600E+00
5.438360E+00	4.117620E+00	3.655860E+00
5.400730E+00	4.174020E+00	3.661300E+00
5.450100E+00	4.156870E+00	3.714650E+00
5.402750E+00	4.213000E+00	3.732120E+00
4.569600E+00	1.434340E+00	2.507480E+00
4.460190E+00	1.376330E+00	2.455760E+00
4.534870E+00	1.422520E+00	2.425850E+00
4.587560E+00	1.479540E+00	2.379050E+00
4.643990E+00	1.496250E+00	2.543630E+00
5.281550E+00	4.315060E+00	3.710450E+00
5.330630E+00	4.270240E+00	3.716500E+00
5.311160E+00	4.308880E+00	3.773920E+00
4.359180E+00	1.367700E+00	2.283500E+00
4.278120E+00	1.325470E+00	2.348010E+00
5.251310E+00	4.361800E+00	3.761020E+00
4.160730E+00	1.284330E+00	2.316870E+00
3.987840E+00	1.242040E+00	2.284870E+00
4.117810E+00	1.285460E+00	2.219590E+00
5.189430E+00	4.435260E+00	3.799020E+00
5.151540E+00	4.492140E+00	3.827360E+00
3.827900E+00	1.263170E+00	2.107310E+00
3.751260E+00	1.210430E+00	2.202080E+00
5.121780E+00	4.550210E+00	3.832310E+00
5.107940E+00	4.617700E+00	3.862680E+00
3.637860E+00	1.185000E+00	2.201310E+00
3.483230E+00	1.184390E+00	2.209220E+00
3.597870E+00	1.216510E+00	2.115090E+00
5.077860E+00	4.684320E+00	3.861400E+00
5.038620E+00	4.773190E+00	3.880630E+00
3.374190E+00	1.245140E+00	2.056910E+00
3.235460E+00	1.224070E+00	2.150420E+00
5.005800E+00	4.821900E+00	3.876200E+00
5.028120E+00	4.823410E+00	3.915170E+00
5.009260E+00	4.844730E+00	3.912080E+00
3.150330E+00	1.315870E+00	2.016350E+00
3.025580E+00	1.298160E+00	2.114750E+00
4.905010E+00	4.886880E+00	3.869250E+00
4.977450E+00	4.855650E+00	3.895340E+00
2.948880E+00	1.412760E+00	1.989750E+00
2.839170E+00	1.398270E+00	2.094630E+00
4.847560E+00	4.902380E+00	3.824330E+00
4.851160E+00	4.920870E+00	3.881970E+00
2.770710E+00	1.534180E+00	1.983400E+00
2.671440E+00	1.516410E+00	2.088230E+00
4.729010E+00	4.919550E+00	3.759490E+00
4.755520E+00	4.926800E+00	3.806890E+00
4.805140E+00	4.933960E+00	3.873890E+00
2.612870E+00	1.679580E+00	1.995260E+00
2.519430E+00	1.652160E+00	2.097850E+00
4.623290E+00	4.962550E+00	3.724920E+00
4.654590E+00	4.976750E+00	3.798370E+00
4.710320E+00	4.948280E+00	3.814570E+00
2.472090E+00	1.834710E+00	2.020130E+00
2.381770E+00	1.805340E+00	2.116900E+00
4.533090E+00	5.054140E+00	3.717630E+00
4.596740E+00	5.010300E+00	3.765720E+00
2.344760E+00	2.011100E+00	2.050050E+00
2.258440E+00	1.974790E+00	2.149790E+00
4.477260E+00	5.084710E+00	3.658460E+00
4.485460E+00	5.109850E+00	3.706830E+00
2.220470E+00	2.219270E+00	2.083820E+00
2.154300E+00	2.119190E+00	2.184610E+00
4.365600E+00	5.192050E+00	3.610150E+00
4.441520E+00	5.147060E+00	3.672490E+00
2.126830E+00	2.255440E+00	2.153280E+00
2.098370E+00	2.203550E+00	2.203160E+00
2.105880E+00	2.414630E+00	2.112260E+00
4.291240E+00	5.239040E+00	3.575800E+00
4.322880E+00	5.288160E+00	3.678250E+00
2.054600E+00	2.305740E+00	2.205080E+00
1.990080E+00	2.503500E+00	2.204580E+00
2.047730E+00	2.592140E+00	2.119660E+00
4.150930E+00	5.346590E+00	3.542810E+00
4.241830E+00	5.309900E+00	3.604040E+00
1.972080E+00	2.711400E+00	2.162950E+00
1.898440E+00	2.674460E+00	2.245920E+00
4.075260E+00	5.356970E+00	3.476910E+00
4.083780E+00	5.380760E+00	3.535510E+00
1.884450E+00	2.898290E+00	2.204940E+00
1.849730E+00	2.782270E+00	2.271360E+00
3.909080E+00	5.428320E+00	3.416300E+00
4.019740E+00	5.398640E+00	3.497400E+00
1.804910E+00	2.909760E+00	2.284120E+00
1.776210E+00	3.047130E+00	2.307060E+00
1.814860E+00	3.156140E+00	2.247690E+00
3.795950E+00	5.458280E+00	3.376990E+00
3.836600E+00	5.493750E+00	3.492180E+00
1.743980E+00	3.195830E+00	2.318300E+00
1.735400E+00	3.348650E+00	2.356790E+00
1.781330E+00	3.445350E+00	2.305420E+00
3.578990E+00	5.503450E+00	3.322580E+00
3.710450E+00	5.496940E+00	3.404730E+00
1.710410E+00	3.488640E+00	2.370090E+00
1.707920E+00	3.619750E+00	2.405730E+00
1.765010E+00	3.662580E+00	2.374320E+00
1.825910E+00	3.925880E+00	2.404700E+00
3.464620E+00	5.508240E+00	3.289870E+00
3.494340E+00	5.552580E+00	3.408160E+00
1.722830E+00	3.760180E+00	2.437750E+00
1.740990E+00	3.920860E+00	2.468380E+00
1.782630E+00	4.006140E+00	2.467780E+00
1.834590E+00	4.107360E+00	2.479050E+00
1.919050E+00	4.268740E+00	2.504600E+00
1.999100E+00	4.409360E+00	2.530300E+00
2.085330E+00	4.545260E+00	2.570860E+00
2.208440E+00	4.677440E+00	2.612290E+00
3.140700E+00	5.460290E+00	3.153730E+00
3.222200E+00	5.501350E+00	3.236690E+00
3.363240E+00	5.525010E+00	3.327810E+00
1.737360E+00	4.044510E+00	2.519800E+00
1.816360E+00	4.221910E+00	2.549450E+00
1.896160E+00	4.373690E+00	2.570510E+00
1.976490E+00	4.478290E+00	2.589350E+00
2.011440E+00	4.559380E+00	2.624320E+00
2.088720E+00	4.625670E+00	2.629030E+00
2.126100E+00	4.694150E+00	2.664760E+00
2.215350E+00	4.772210E+00	2.696860E+00
2.315910E+00	4.881520E+00	2.764360E+00
2.443240E+00	5.014070E+00	2.844490E+00
2.585950E+00	5.105030E+00	2.882530E+00
2.687890E+00	5.207990E+00	2.958160E+00
2.821810E+00	5.331770E+00	3.059880E+00
3.008310E+00	5.426930E+00	3.143930E+00
2.874400E+00	5.420540E+00	3.184100E+00
3.118060E+00	5.478490E+00	3.214130E+00
2.013470E+00	4.640560E+00	2.680030E+00
2.106970E+00	4.754270E+00	2.724490E+00
2.200540E+00	4.831680E+00	2.763880E+00
2.243990E+00	4.898970E+00	2.812120E+00
2.322690E+00	4.956940E+00	2.831050E+00
2.353280E+00	5.016450E+00	2.874300E+00
2.409290E+00	5.088240E+00	2.936670E+00
2.551350E+00	5.167560E+00	2.971350E+00
2.679840E+00	5.283970E+00	3.054150E+00
2.761860E+00	5.360640E+00	3.137050E+00
2.257940E+00	4.976850E+00	2.877890E+00
2.333290E+00	5.043170E+00	2.912070E+00
5.455030E+00	2.366670E+00	3.348780E+00
5.419500E+00	2.325970E+00	3.323500E+00
5.437020E+00	2.348610E+00	3.262510E+00
5.501970E+00	2.439860E+00	3.326610E+00
5.549470E+00	2.538740E+00	3.327900E+00
5.554560E+00	2.520630E+00	3.417110E+00
5.597270E+00	2.614250E+00	3.417240E+00
5.237100E+00	2.149090E+00	3.154810E+00
5.352170E+00	2.263870E+00	3.266980E+00
5.632150E+00	2.730890E+00	3.358840E+00
5.681350E+00	2.844010E+00	3.429500E+00
5.716180E+00	2.979090E+00	3.504150E+00
5.723370E+00	3.135140E+00	3.496080E+00
5.720720E+00	3.244480E+00	3.535100E+00
5.702370E+00	3.363320E+00	3.579210E+00
5.693670E+00	3.474640E+00	3.632160E+00
5.073360E+00	1.991970E+00	3.053960E+00
5.167290E+00	2.080550E+00	3.170060E+00
5.649960E+00	3.597210E+00	3.591530E+00
5.611540E+00	3.697590E+00	3.607160E+00
5.647810E+00	3.661540E+00	3.662450E+00
5.619560E+00	3.762630E+00	3.680650E+00
4.844440E+00	1.662420E+00	2.922160E+00
4.793150E+00	1.596010E+00	2.873620E+00
4.827200E+00	1.658380E+00	2.845130E+00
4.847460E+00	1.718730E+00	2.774840E+00
4.885470E+00	1.730660E+00	2.937900E+00
4.919360E+00	1.826300E+00	2.812290E+00
4.960240E+00	1.858110E+00	2.957860E+00
5.561120E+00	3.876380E+00	3.654950E+00
5.529680E+00	3.955630E+00	3.674020E+00
5.572720E+00	3.929300E+00	3.724710E+00
5.542140E+00	3.998460E+00	3.734240E+00
4.711310E+00	1.513620E+00	2.780390E+00
4.616420E+00	1.429890E+00	2.739890E+00
4.619340E+00	1.449290E+00	2.612160E+00
4.750210E+00	1.579540E+00	2.725190E+00
5.508680E+00	4.093660E+00	3.755590E+00
5.469800E+00	4.168790E+00	3.776770E+00
5.446520E+00	4.215290E+00	3.832070E+00
4.524220E+00	1.370350E+00	2.697320E+00
4.395980E+00	1.322200E+00	2.658400E+00
4.491550E+00	1.368890E+00	2.593010E+00
5.371430E+00	4.268170E+00	3.805000E+00
5.322180E+00	4.333020E+00	3.864470E+00
4.259250E+00	1.301360E+00	2.452140E+00
4.188150E+00	1.260770E+00	2.544670E+00
5.258380E+00	4.386480E+00	3.847350E+00
5.287140E+00	4.380060E+00	3.894030E+00
5.253900E+00	4.423830E+00	3.913630E+00
4.052780E+00	1.208780E+00	2.544370E+00
3.897220E+00	1.182270E+00	2.481740E+00
4.024860E+00	1.218530E+00	2.427220E+00
5.157460E+00	4.512830E+00	3.870230E+00
5.192870E+00	4.480190E+00	3.892030E+00
5.178230E+00	4.530730E+00	3.926450E+00
3.746110E+00	1.173100E+00	2.324870E+00
3.711440E+00	1.111480E+00	2.472120E+00
5.121160E+00	4.642750E+00	3.907690E+00
5.161080E+00	4.601380E+00	3.951440E+00
5.138940E+00	4.671290E+00	3.963890E+00
3.557180E+00	1.097230E+00	2.444760E+00
3.405890E+00	1.077980E+00	2.436560E+00
3.533170E+00	1.129580E+00	2.358790E+00
5.057810E+00	4.804190E+00	3.951260E+00
5.110450E+00	4.745180E+00	3.982830E+00
5.083130E+00	4.813700E+00	4.016810E+00
3.318380E+00	1.147060E+00	2.291250E+00
3.186390E+00	1.121360E+00	2.385350E+00
5.015860E+00	4.868140E+00	3.992200E+00
3.104250E+00	1.201510E+00	2.245460E+00
2.991770E+00	1.182540E+00	2.347800E+00
4.955060E+00	4.892600E+00	3.943280E+00
4.958010E+00	4.910060E+00	3.998120E+00
2.913750E+00	1.280780E+00	2.215560E+00
2.813720E+00	1.259940E+00	2.323330E+00
4.851440E+00	4.949660E+00	3.968370E+00
4.917490E+00	4.926440E+00	3.983380E+00
2.740680E+00	1.378710E+00	2.200720E+00
2.647910E+00	1.358670E+00	2.309550E+00
4.741410E+00	4.980970E+00	3.927750E+00
4.793570E+00	4.970330E+00	3.960690E+00
2.577010E+00	1.493580E+00	2.191510E+00
2.489270E+00	1.469450E+00	2.301840E+00
4.693030E+00	4.988210E+00	3.881390E+00
4.699140E+00	5.012910E+00	3.938160E+00
2.430240E+00	1.626040E+00	2.200250E+00
2.341440E+00	1.596780E+00	2.311820E+00
4.569640E+00	5.060170E+00	3.804610E+00
4.605010E+00	5.069100E+00	3.885730E+00
4.666420E+00	5.028750E+00	3.917910E+00
2.293510E+00	1.773350E+00	2.220780E+00
2.205120E+00	1.743480E+00	2.334900E+00
4.479620E+00	5.156080E+00	3.765410E+00
4.538930E+00	5.115360E+00	3.836270E+00
2.173370E+00	1.939040E+00	2.253550E+00
2.080310E+00	1.904850E+00	2.359050E+00
4.405970E+00	5.237860E+00	3.726850E+00
4.446510E+00	5.239130E+00	3.811690E+00
2.055470E+00	2.127880E+00	2.281370E+00
1.981550E+00	2.051540E+00	2.393950E+00
4.362440E+00	5.299570E+00	3.746640E+00
4.393830E+00	5.317840E+00	3.824520E+00
1.961320E+00	2.172770E+00	2.356260E+00
1.927870E+00	2.133110E+00	2.408100E+00
1.955540E+00	2.327530E+00	2.304710E+00
4.205670E+00	5.363240E+00	3.636660E+00
4.250240E+00	5.383110E+00	3.725110E+00
4.324430E+00	5.351460E+00	3.773790E+00
1.895130E+00	2.237580E+00	2.398820E+00
1.836950E+00	2.433820E+00	2.382350E+00
1.898710E+00	2.519170E+00	2.295640E+00
4.076210E+00	5.420490E+00	3.604930E+00
4.167220E+00	5.411750E+00	3.672150E+00
1.811630E+00	2.681220E+00	2.332980E+00
1.777590E+00	2.562370E+00	2.408680E+00
3.956170E+00	5.463560E+00	3.555570E+00
4.015730E+00	5.487830E+00	3.675010E+00
1.730060E+00	2.695180E+00	2.420950E+00
1.690380E+00	2.832410E+00	2.431900E+00
1.732120E+00	2.942690E+00	2.361070E+00
3.891430E+00	5.500920E+00	3.566050E+00
3.927050E+00	5.508690E+00	3.618830E+00
1.653420E+00	2.977740E+00	2.440020E+00
1.602860E+00	3.166100E+00	2.459650E+00
1.675470E+00	3.246680E+00	2.392590E+00
3.614380E+00	5.546660E+00	3.455310E+00
3.730950E+00	5.538390E+00	3.532760E+00
3.844400E+00	5.530790E+00	3.595450E+00
1.623180E+00	3.324630E+00	2.462640E+00
1.585820E+00	3.270710E+00	2.485170E+00
1.637940E+00	3.548550E+00	2.441260E+00
3.552810E+00	5.574790E+00	3.493040E+00
3.614720E+00	5.591840E+00	3.583620E+00
1.578730E+00	3.398510E+00	2.503410E+00
1.564400E+00	3.556610E+00	2.505710E+00
1.604060E+00	3.661480E+00	2.509400E+00
1.650850E+00	3.828330E+00	2.510640E+00
3.239310E+00	5.551950E+00	3.367710E+00
3.368130E+00	5.571690E+00	3.452160E+00
3.485380E+00	5.593330E+00	3.527100E+00
1.555020E+00	3.712490E+00	2.561670E+00
1.585810E+00	3.892670E+00	2.572340E+00
1.583510E+00	3.980980E+00	2.597980E+00
1.642060E+00	4.009290E+00	2.569130E+00
1.713290E+00	4.170010E+00	2.592440E+00
1.791510E+00	4.332300E+00	2.611430E+00
1.886130E+00	4.497200E+00	2.646080E+00
2.972920E+00	5.462460E+00	3.238970E+00
3.088960E+00	5.504020E+00	3.297970E+00
3.153200E+00	5.561420E+00	3.403420E+00
3.231620E+00	5.597620E+00	3.481400E+00
1.601810E+00	4.099860E+00	2.629290E+00
1.688500E+00	4.284850E+00	2.652560E+00
1.765970E+00	4.406190E+00	2.665300E+00
1.793670E+00	4.486550E+00	2.696930E+00
1.841660E+00	4.541830E+00	2.700370E+00
1.896240E+00	4.608860E+00	2.715320E+00
1.981710E+00	4.723500E+00	2.759060E+00
2.115730E+00	4.855890E+00	2.818860E+00
2.459050E+00	5.204660E+00	3.053270E+00
2.586760E+00	5.269760E+00	3.073160E+00
2.669050E+00	5.343980E+00	3.142250E+00
2.761460E+00	5.411190E+00	3.236990E+00
2.922190E+00	5.488870E+00	3.310200E+00
3.056030E+00	5.548270E+00	3.414140E+00
3.138980E+00	5.581110E+00	3.455780E+00
1.791020E+00	4.565070E+00	2.745390E+00
1.867320E+00	4.663250E+00	2.769100E+00
1.901770E+00	4.736060E+00	2.806160E+00
1.986720E+00	4.800590E+00	2.824340E+00
2.027120E+00	4.873690E+00	2.874730E+00
2.126210E+00	4.988940E+00	2.945500E+00
2.310570E+00	5.090220E+00	2.980060E+00
2.348390E+00	5.195870E+00	3.077010E+00
2.430190E+00	5.294610E+00	3.169740E+00
2.568390E+00	5.329650E+00	3.164790E+00
2.660130E+00	5.377170E+00	3.209870E+00
1.909820E+00	4.814270E+00	2.872470E+00
1.997230E+00	4.911340E+00	2.926420E+00
2.020260E+00	4.970130E+00	2.975040E+00
2.067400E+00	5.018540E+00	3.003780E+00
2.109510E+00	5.093950E+00	3.069240E+00
2.233440E+00	5.141820E+00	3.071380E+00
2.312390E+00	5.237630E+00	3.138470E+00
2.004740E+00	5.016360E+00	3.038520E+00
5.422730E+00	2.333300E+00	3.416520E+00
5.479810E+00	2.396030E+00	3.418000E+00
5.525960E+00	2.459610E+00	3.486800E+00
5.575900E+00	2.547900E+00	3.522380E+00
5.614740E+00	2.625570E+00	3.544280E+00
5.687540E+00	2.800960E+00	3.610820E+00
5.672190E+00	2.757680E+00	3.590870E+00
5.689990E+00	2.837760E+00	3.547840E+00
5.707070E+00	2.906400E+00	3.575150E+00
5.702750E+00	2.854220E+00	3.626880E+00
5.718720E+00	2.951230E+00	3.625410E+00
5.241920E+00	2.165740E+00	3.336390E+00
5.345320E+00	2.262240E+00	3.437470E+00
5.654930E+00	2.723430E+00	3.498900E+00
5.725860E+00	3.104860E+00	3.624960E+00
5.723700E+00	3.254420E+00	3.626370E+00
5.720540E+00	3.348780E+00	3.678840E+00
5.720060E+00	3.455090E+00	3.737050E+00
4.822130E+00	1.586850E+00	3.197900E+00
4.775540E+00	1.531160E+00	3.148180E+00
4.813440E+00	1.590310E+00	3.106180E+00
4.852610E+00	1.670210E+00	3.043770E+00
4.861930E+00	1.653060E+00	3.221530E+00
4.948740E+00	1.822270E+00	3.108890E+00
4.934390E+00	1.780850E+00	3.264520E+00
5.028510E+00	1.931790E+00	3.141120E+00
5.024670E+00	1.919020E+00	3.297670E+00
5.121060E+00	2.035330E+00	3.277700E+00
5.692610E+00	3.572900E+00	3.693350E+00
5.673500E+00	3.667680E+00	3.745220E+00
5.660320E+00	3.761740E+00	3.792240E+00
4.697630E+00	1.460320E+00	3.090830E+00
4.617060E+00	1.408990E+00	3.022570E+00
4.663400E+00	1.436000E+00	2.966180E+00
4.735900E+00	1.508320E+00	2.949400E+00
5.619320E+00	3.857360E+00	3.754640E+00
5.602280E+00	3.946420E+00	3.806870E+00
5.566240E+00	4.024920E+00	3.807390E+00
5.604770E+00	4.002100E+00	3.861630E+00
5.575460E+00	4.073650E+00	3.876210E+00
4.568410E+00	1.388260E+00	2.842690E+00
4.511040E+00	1.354130E+00	3.007780E+00
5.512900E+00	4.153370E+00	3.851980E+00
5.491730E+00	4.210200E+00	3.923230E+00
4.394390E+00	1.309760E+00	2.961650E+00
4.289150E+00	1.280050E+00	2.873470E+00
4.406280E+00	1.318010E+00	2.826900E+00
5.413920E+00	4.270220E+00	3.898090E+00
5.384240E+00	4.319750E+00	3.970230E+00
4.205950E+00	1.252240E+00	2.687020E+00
4.112880E+00	1.203550E+00	2.837540E+00
5.318380E+00	4.375150E+00	3.951290E+00
5.297630E+00	4.418420E+00	4.000410E+00
3.947900E+00	1.165920E+00	2.627760E+00
5.246400E+00	4.485770E+00	4.011740E+00
5.204220E+00	4.548760E+00	4.000290E+00
5.233420E+00	4.540910E+00	4.051590E+00
5.218530E+00	4.584380E+00	4.055340E+00
3.745510E+00	1.086590E+00	2.611140E+00
3.627020E+00	1.037610E+00	2.665790E+00
3.582070E+00	1.074090E+00	2.530910E+00
5.156980E+00	4.699280E+00	4.023490E+00
5.199830E+00	4.657580E+00	4.069990E+00
5.175160E+00	4.729230E+00	4.084690E+00
3.485220E+00	1.002110E+00	2.717640E+00
3.317010E+00	9.979770E-01	2.672320E+00
3.442490E+00	1.031660E+00	2.583670E+00
5.081010E+00	4.857820E+00	4.073420E+00
5.144890E+00	4.803790E+00	4.106850E+00
5.118780E+00	4.880950E+00	4.162320E+00
3.256090E+00	1.057170E+00	2.527980E+00
3.125340E+00	1.027860E+00	2.620580E+00
5.048000E+00	4.886240E+00	4.067040E+00
5.067470E+00	4.897230E+00	4.119530E+00
3.063390E+00	1.097030E+00	2.483270E+00
2.949540E+00	1.083310E+00	2.591700E+00
4.947650E+00	4.942620E+00	4.087920E+00
5.021700E+00	4.914710E+00	4.104330E+00
2.884140E+00	1.160100E+00	2.452440E+00
2.781490E+00	1.145410E+00	2.568000E+00
4.891440E+00	4.960170E+00	4.047920E+00
4.896660E+00	4.977770E+00	4.105540E+00
2.717110E+00	1.239240E+00	2.432750E+00
2.618870E+00	1.222920E+00	2.546020E+00
4.772730E+00	4.991460E+00	3.992600E+00
4.801020E+00	4.994600E+00	4.036470E+00
4.851900E+00	4.995100E+00	4.098180E+00
2.554920E+00	1.334390E+00	2.418960E+00
2.463300E+00	1.320610E+00	2.534560E+00
4.697690E+00	5.055700E+00	4.022400E+00
4.756060E+00	5.019290E+00	4.040790E+00
2.400970E+00	1.447690E+00	2.413600E+00
2.316710E+00	1.430590E+00	2.525710E+00
4.648560E+00	5.077710E+00	3.974180E+00
4.654300E+00	5.100590E+00	4.032200E+00
2.252210E+00	1.567120E+00	2.435890E+00
2.235190E+00	1.505560E+00	2.522670E+00
4.493440E+00	5.203700E+00	3.867340E+00
4.549630E+00	5.176930E+00	3.950040E+00
4.614080E+00	5.135360E+00	4.014910E+00
2.179310E+00	1.570090E+00	2.517860E+00
2.112390E+00	1.712120E+00	2.455270E+00
4.450780E+00	5.284740E+00	3.875130E+00
4.490430E+00	5.276860E+00	3.946040E+00
1.992020E+00	1.887500E+00	2.474040E+00
4.423260E+00	5.329420E+00	3.882680E+00
4.445520E+00	5.333420E+00	3.926600E+00
1.879990E+00	2.083370E+00	2.485830E+00
4.286860E+00	5.400050E+00	3.804020E+00
4.327810E+00	5.414170E+00	3.884690E+00
4.403950E+00	5.371620E+00	3.915580E+00
1.764070E+00	2.225650E+00	2.557010E+00
1.820330E+00	2.286730E+00	2.463580E+00
4.105650E+00	5.464530E+00	3.715530E+00
4.171350E+00	5.477140E+00	3.801450E+00
4.250670E+00	5.450050E+00	3.842920E+00
1.737170E+00	2.469020E+00	2.489230E+00
1.679930E+00	2.359030E+00	2.598590E+00
4.065510E+00	5.491910E+00	3.738710E+00
4.094170E+00	5.498640E+00	3.780930E+00
1.659760E+00	2.508720E+00	2.564720E+00
1.635260E+00	2.443870E+00	2.614680E+00
1.645940E+00	2.725000E+00	2.510010E+00
3.912880E+00	5.553370E+00	3.700710E+00
4.024910E+00	5.526100E+00	3.766720E+00
1.606830E+00	2.561450E+00	2.605670E+00
1.577180E+00	2.714890E+00	2.586060E+00
1.583710E+00	2.817290E+00	2.552410E+00
1.575700E+00	2.971700E+00	2.521670E+00
3.759890E+00	5.577860E+00	3.656340E+00
3.820090E+00	5.611220E+00	3.784300E+00
1.529690E+00	2.844520E+00	2.596810E+00
1.478960E+00	3.060660E+00	2.599560E+00
1.533700E+00	3.219110E+00	2.522750E+00
3.672150E+00	5.606680E+00	3.665660E+00
3.708630E+00	5.619540E+00	3.728840E+00
1.462120E+00	3.245360E+00	2.587350E+00
1.420240E+00	3.180130E+00	2.620670E+00
1.490910E+00	3.463050E+00	2.564420E+00
3.364890E+00	5.615670E+00	3.574590E+00
3.494590E+00	5.634480E+00	3.644980E+00
3.613470E+00	5.637250E+00	3.703160E+00
1.404550E+00	3.337730E+00	2.649020E+00
1.411950E+00	3.531550E+00	2.624060E+00
1.407230E+00	3.631820E+00	2.654260E+00
1.466660E+00	3.669520E+00	2.620830E+00
1.517380E+00	3.903850E+00	2.627640E+00
3.238010E+00	5.641790E+00	3.598700E+00
3.356230E+00	5.671490E+00	3.714030E+00
1.411800E+00	3.785400E+00	2.682140E+00
1.455850E+00	3.961530E+00	2.689870E+00
1.457340E+00	4.046210E+00	2.716350E+00
1.512620E+00	4.072230E+00	2.682960E+00
1.585700E+00	4.235600E+00	2.699810E+00
1.681720E+00	4.417850E+00	2.721160E+00
2.796600E+00	5.476760E+00	3.345230E+00
2.917680E+00	5.561140E+00	3.464740E+00
3.110170E+00	5.601820E+00	3.524700E+00
3.146680E+00	5.648290E+00	3.622360E+00
3.217380E+00	5.678550E+00	3.682710E+00
1.477770E+00	4.158530E+00	2.749510E+00
1.555760E+00	4.339010E+00	2.763820E+00
1.616310E+00	4.450460E+00	2.782370E+00
1.621220E+00	4.503900E+00	2.809270E+00
1.687240E+00	4.534080E+00	2.787270E+00
1.773140E+00	4.674710E+00	2.827590E+00
2.531350E+00	5.359330E+00	3.237890E+00
2.642520E+00	5.419990E+00	3.291250E+00
2.745550E+00	5.504090E+00	3.422180E+00
2.805890E+00	5.562140E+00	3.516780E+00
2.887820E+00	5.621850E+00	3.616010E+00
3.031060E+00	5.633250E+00	3.621560E+00
3.133730E+00	5.675090E+00	3.692690E+00
1.641880E+00	4.575490E+00	2.835250E+00
1.674440E+00	4.662790E+00	2.872160E+00
1.726790E+00	4.716090E+00	2.882670E+00
1.790750E+00	4.784590E+00	2.906770E+00
1.898330E+00	4.910360E+00	2.978460E+00
2.181340E+00	5.168360E+00	3.120330E+00
2.236600E+00	5.225020E+00	3.162360E+00
2.320740E+00	5.314790E+00	3.239690E+00
2.484790E+00	5.394180E+00	3.313340E+00
2.610710E+00	5.479280E+00	3.409110E+00
2.704650E+00	5.540460E+00	3.510560E+00
2.776300E+00	5.588560E+00	3.594330E+00
1.679450E+00	4.737460E+00	2.929720E+00
1.770130E+00	4.839270E+00	2.975720E+00
1.806310E+00	4.906020E+00	3.026120E+00
1.861320E+00	4.950650E+00	3.040840E+00
1.915980E+00	5.001500E+00	3.068130E+00
2.001050E+00	5.100900E+00	3.139980E+00
2.143150E+00	5.205550E+00	3.181640E+00
2.227540E+00	5.269380E+00	3.224310E+00
1.822460E+00	4.972190E+00	3.092850E+00
1.902650E+00	5.046320E+00	3.125680E+00
5.472610E+00	2.387550E+00	3.509760E+00
5.547720E+00	2.497400E+00	3.596830E+00
5.498020E+00	2.427690E+00	3.611000E+00
5.592700E+00	2.567410E+00	3.656930E+00
5.643930E+00	2.676370E+00	3.614790E+00
5.643400E+00	2.638280E+00	3.707720E+00
5.686890E+00	2.744740E+00	3.684790E+00
5.726090E+00	2.869910E+00	3.725720E+00
5.736090E+00	2.990170E+00	3.704660E+00
5.743240E+00	2.950770E+00	3.785240E+00
5.745580E+00	3.072260E+00	3.781120E+00
5.202210E+00	2.133670E+00	3.582930E+00
5.163770E+00	2.088860E+00	3.547760E+00
5.186980E+00	2.113890E+00	3.465870E+00
5.277540E+00	2.206150E+00	3.553880E+00
5.402800E+00	2.328620E+00	3.607460E+00
5.742390E+00	3.217660E+00	3.720470E+00
5.738370E+00	3.330730E+00	3.783840E+00
5.736610E+00	3.428170E+00	3.825610E+00
4.739680E+00	1.498610E+00	3.412830E+00
4.695780E+00	1.457020E+00	3.362880E+00
4.731880E+00	1.483450E+00	3.262970E+00
4.809680E+00	1.581780E+00	3.347950E+00
4.899780E+00	1.717610E+00	3.412650E+00
5.000500E+00	1.871680E+00	3.494470E+00
5.105100E+00	2.017860E+00	3.478700E+00
5.724040E+00	3.558250E+00	3.821470E+00
5.694360E+00	3.678880E+00	3.828750E+00
5.695580E+00	3.743460E+00	3.867410E+00
4.620030E+00	1.412550E+00	3.257690E+00
5.674300E+00	3.848220E+00	3.873270E+00
5.642770E+00	3.947480E+00	3.886550E+00
5.637210E+00	4.004220E+00	3.930030E+00
5.622080E+00	4.068910E+00	3.981320E+00
4.487600E+00	1.349540E+00	3.200650E+00
4.411350E+00	1.320780E+00	3.180720E+00
4.425110E+00	1.324730E+00	3.077630E+00
5.563110E+00	4.143790E+00	3.947720E+00
5.530620E+00	4.200070E+00	4.018930E+00
4.294260E+00	1.290120E+00	3.101250E+00
5.457330E+00	4.261320E+00	3.992090E+00
5.425540E+00	4.304760E+00	4.046480E+00
4.107430E+00	1.202870E+00	3.033080E+00
3.978110E+00	1.148820E+00	2.992430E+00
4.023530E+00	1.164810E+00	2.905390E+00
5.368480E+00	4.374060E+00	4.066000E+00
5.310890E+00	4.433810E+00	4.059740E+00
5.344320E+00	4.427160E+00	4.105280E+00
5.315090E+00	4.469240E+00	4.112180E+00
3.864680E+00	1.116230E+00	2.807050E+00
3.825930E+00	1.081830E+00	3.018020E+00
5.282260E+00	4.548770E+00	4.130920E+00
5.249660E+00	4.611740E+00	4.119170E+00
5.283780E+00	4.609420E+00	4.166260E+00
5.269230E+00	4.651980E+00	4.170290E+00
3.677670E+00	1.007300E+00	2.984950E+00
3.582830E+00	9.929560E-01	2.942660E+00
3.639140E+00	1.014650E+00	2.842080E+00
5.197980E+00	4.764290E+00	4.141620E+00
5.242120E+00	4.725160E+00	4.185090E+00
5.210010E+00	4.798850E+00	4.196630E+00
3.417280E+00	9.628500E-01	2.876440E+00
5.151550E+00	4.889690E+00	4.206260E+00
5.171580E+00	4.860800E+00	4.208770E+00
5.159370E+00	4.893490E+00	4.235170E+00
3.187810E+00	9.833240E-01	2.771890E+00
5.058100E+00	4.936670E+00	4.210850E+00
5.130030E+00	4.909080E+00	4.231000E+00
3.006000E+00	1.016710E+00	2.727080E+00
4.998320E+00	4.951730E+00	4.164610E+00
5.003120E+00	4.968600E+00	4.221330E+00
2.835600E+00	1.063410E+00	2.700050E+00
4.900440E+00	5.006020E+00	4.189820E+00
4.963690E+00	4.981050E+00	4.206050E+00
2.674550E+00	1.128790E+00	2.678600E+00
4.790030E+00	5.045530E+00	4.151220E+00
4.843820E+00	5.031940E+00	4.182410E+00
2.518380E+00	1.208540E+00	2.661740E+00
4.740210E+00	5.056300E+00	4.105290E+00
4.747900E+00	5.077080E+00	4.162070E+00
2.362110E+00	1.309750E+00	2.648870E+00
4.655940E+00	5.139370E+00	4.121740E+00
4.714210E+00	5.094610E+00	4.143930E+00
2.198730E+00	1.462030E+00	2.620900E+00
4.571460E+00	5.199610E+00	4.045010E+00
4.601470E+00	5.188100E+00	4.100780E+00
2.050820E+00	1.581530E+00	2.657960E+00
2.107880E+00	1.608550E+00	2.562000E+00
4.526080E+00	5.268780E+00	4.033800E+00
2.015250E+00	1.725320E+00	2.564530E+00
1.950230E+00	1.706530E+00	2.660980E+00
4.449780E+00	5.383280E+00	4.024010E+00
1.906410E+00	1.862460E+00	2.589510E+00
1.838330E+00	1.779300E+00	2.735820E+00
4.381220E+00	5.423980E+00	3.965400E+00
4.386180E+00	5.447930E+00	4.016150E+00
1.793180E+00	2.008480E+00	2.625740E+00
1.720940E+00	1.969120E+00	2.747820E+00
4.213410E+00	5.498560E+00	3.883520E+00
4.255000E+00	5.518020E+00	3.966020E+00
4.338080E+00	5.473970E+00	3.994640E+00
1.694900E+00	2.171200E+00	2.664970E+00
1.631780E+00	2.133280E+00	2.769280E+00
4.077400E+00	5.543900E+00	3.864090E+00
4.168240E+00	5.542110E+00	3.924860E+00
1.607830E+00	2.360290E+00	2.686410E+00
1.582820E+00	2.246020E+00	2.780620E+00
3.951450E+00	5.586470E+00	3.829240E+00
4.003830E+00	5.611470E+00	3.946650E+00
1.536180E+00	2.369090E+00	2.784560E+00
1.465300E+00	2.535720E+00	2.801630E+00
1.523690E+00	2.620070E+00	2.679030E+00
3.879940E+00	5.618610E+00	3.848530E+00
3.914220E+00	5.628350E+00	3.901870E+00
1.439790E+00	2.715260E+00	2.742740E+00
1.386640E+00	2.682690E+00	2.822640E+00
1.449310E+00	2.867910E+00	2.670770E+00
3.679920E+00	5.668550E+00	3.843000E+00
3.829690E+00	5.646680E+00	3.887360E+00
1.372100E+00	2.863970E+00	2.753630E+00
1.311420E+00	2.830300E+00	2.840390E+00
1.369000E+00	3.095830E+00	2.687490E+00
3.513020E+00	5.680670E+00	3.770470E+00
3.544160E+00	5.716190E+00	3.864650E+00
1.298730E+00	2.986020E+00	2.788360E+00
1.260750E+00	2.927800E+00	2.845580E+00
1.262950E+00	3.154130E+00	2.765070E+00
1.307930E+00	3.312830E+00	2.724740E+00
1.335140E+00	3.556500E+00	2.687960E+00
3.427040E+00	5.697860E+00	3.789340E+00
3.463700E+00	5.716830E+00	3.840570E+00
1.229390E+00	3.042030E+00	2.843020E+00
1.193170E+00	3.193760E+00	2.820130E+00
1.233820E+00	3.294190E+00	2.786630E+00
1.243220E+00	3.458790E+00	2.766020E+00
1.265020E+00	3.615700E+00	2.766810E+00
1.321840E+00	3.765090E+00	2.752810E+00
1.389990E+00	3.979230E+00	2.750480E+00
3.212720E+00	5.727240E+00	3.800910E+00
3.373260E+00	5.722490E+00	3.831640E+00
1.164620E+00	3.370990E+00	2.853750E+00
1.186230E+00	3.579080E+00	2.820800E+00
1.239540E+00	3.737610E+00	2.817450E+00
1.289880E+00	3.905580E+00	2.813180E+00
1.333260E+00	4.034570E+00	2.817320E+00
1.334340E+00	4.104490E+00	2.843750E+00
1.390550E+00	4.129960E+00	2.808810E+00
1.456300E+00	4.282190E+00	2.817480E+00
1.543160E+00	4.454150E+00	2.833330E+00
2.974260E+00	5.658730E+00	3.677170E+00
3.058350E+00	5.687730E+00	3.742340E+00
3.100590E+00	5.731370E+00	3.820740E+00
1.350590E+00	4.207080E+00	2.871590E+00
1.421970E+00	4.375270E+00	2.880250E+00
1.484570E+00	4.491150E+00	2.897950E+00
1.486590E+00	4.544960E+00	2.927030E+00
1.567740E+00	4.600820E+00	2.898540E+00
2.357070E+00	5.419180E+00	3.383310E+00
2.501680E+00	5.466870E+00	3.434170E+00
2.593540E+00	5.530450E+00	3.521050E+00
2.689210E+00	5.585320E+00	3.615450E+00
2.788970E+00	5.651050E+00	3.731950E+00
2.935830E+00	5.689900E+00	3.753830E+00
3.029750E+00	5.728730E+00	3.824650E+00
1.491900E+00	4.605470E+00	2.960520E+00
1.506050E+00	4.668180E+00	2.998930E+00
1.573210E+00	4.700590E+00	2.973260E+00
1.680470E+00	4.842320E+00	3.043170E+00
2.037980E+00	5.230820E+00	3.273170E+00
2.209680E+00	5.319230E+00	3.304860E+00
2.244640E+00	5.401900E+00	3.407760E+00
2.301330E+00	5.461240E+00	3.482790E+00
2.451450E+00	5.513190E+00	3.534960E+00
2.580800E+00	5.583470E+00	3.634490E+00
2.669160E+00	5.630990E+00	3.712230E+00
1.537010E+00	4.738830E+00	3.039990E+00
1.580850E+00	4.830540E+00	3.096620E+00
1.641380E+00	4.886510E+00	3.115800E+00
1.720030E+00	4.957350E+00	3.146990E+00
1.870780E+00	5.092700E+00	3.206300E+00
1.925910E+00	5.204290E+00	3.308490E+00
1.981810E+00	5.283450E+00	3.368350E+00
2.127760E+00	5.363540E+00	3.396940E+00
2.216480E+00	5.423670E+00	3.457620E+00
1.594280E+00	4.909440E+00	3.178210E+00
1.723370E+00	5.047310E+00	3.255880E+00
1.837530E+00	5.169580E+00	3.318140E+00
1.902390E+00	5.235670E+00	3.355340E+00
5.539610E+00	2.479260E+00	3.684530E+00
5.614630E+00	2.570540E+00	3.774750E+00
5.562370E+00	2.496740E+00	3.781650E+00
5.658480E+00	2.637370E+00	3.807710E+00
5.705990E+00	2.740590E+00	3.826340E+00
5.735800E+00	2.849550E+00	3.854550E+00
5.750910E+00	2.955430E+00	3.879860E+00
5.763490E+00	3.068710E+00	3.915760E+00
4.843030E+00	1.627010E+00	3.714930E+00
4.818260E+00	1.591750E+00	3.661360E+00
4.856880E+00	1.642670E+00	3.574670E+00
4.937170E+00	1.763850E+00	3.590230E+00
4.894150E+00	1.699540E+00	3.721890E+00
4.985570E+00	1.841390E+00	3.620890E+00
4.959880E+00	1.805530E+00	3.725870E+00
5.019560E+00	1.900220E+00	3.684680E+00
5.148670E+00	2.074890E+00	3.650100E+00
5.222630E+00	2.159900E+00	3.679200E+00
5.299980E+00	2.234610E+00	3.737210E+00
5.387340E+00	2.317250E+00	3.795400E+00
5.482660E+00	2.407150E+00	3.760580E+00
5.754600E+00	3.202970E+00	3.847250E+00
5.759500E+00	3.332820E+00	3.896270E+00
5.754660E+00	3.452400E+00	3.888450E+00
5.777220E+00	3.407660E+00	3.949440E+00
5.779010E+00	3.519270E+00	3.950960E+00
4.674190E+00	1.451070E+00	3.526290E+00
4.771640E+00	1.540460E+00	3.586840E+00
5.075080E+00	1.977320E+00	3.616370E+00
5.735750E+00	3.658590E+00	3.913570E+00
5.721760E+00	3.758220E+00	3.926310E+00
5.752190E+00	3.712110E+00	3.983200E+00
5.739830E+00	3.809200E+00	3.994660E+00
4.565430E+00	1.398340E+00	3.514590E+00
4.493940E+00	1.366090E+00	3.495520E+00
4.517380E+00	1.369210E+00	3.367940E+00
5.689870E+00	3.919620E+00	3.959730E+00
5.673320E+00	3.986550E+00	4.020630E+00
5.651960E+00	4.051630E+00	4.077740E+00
4.405350E+00	1.328850E+00	3.398260E+00
5.597250E+00	4.129730E+00	4.045020E+00
5.565570E+00	4.185730E+00	4.113440E+00
4.251460E+00	1.281060E+00	3.361700E+00
4.157340E+00	1.237840E+00	3.341880E+00
4.172460E+00	1.239210E+00	3.205070E+00
5.489330E+00	4.257830E+00	4.092280E+00
5.437440E+00	4.317010E+00	4.105390E+00
5.479660E+00	4.297690E+00	4.156820E+00
5.437030E+00	4.353270E+00	4.159640E+00
4.026730E+00	1.167680E+00	3.243000E+00
[truncated: 21,888 more rows]
