# Supplementary material for: A New MRI-Based Model of Heart Function with Coupled Hemodynamics and Application to Normal and Diseased Canine Left Ventricles
Source: Front Bioeng Biotechnol. 2015 Sep 23;3:140. doi: 10.3389/fbioe.2015.00140 (PMC4585083; doi:10.3389/fbioe.2015.00140)
Supplement: Supplementary file 8 [file Data_Sheet_8.ZIP › Case4_HF_LBBB_Diastole/nodes/case4_diastole_time_0.1400.csv]

4.544840E+00	3.840670E+00	1.827220E+00
4.466310E+00	3.819980E+00	1.720070E+00
4.505150E+00	3.885740E+00	1.819850E+00
4.496270E+00	3.947890E+00	1.879630E+00
4.572160E+00	3.908680E+00	1.941740E+00
4.525230E+00	3.996560E+00	1.992200E+00
4.428520E+00	3.932740E+00	1.791680E+00
4.332050E+00	3.908710E+00	1.683670E+00
4.428650E+00	4.031490E+00	1.921530E+00
4.407180E+00	4.128590E+00	2.007420E+00
4.490610E+00	4.081810E+00	2.062450E+00
4.451480E+00	4.144230E+00	2.080080E+00
4.331560E+00	4.003270E+00	1.787680E+00
4.271760E+00	3.975140E+00	1.685310E+00
4.304580E+00	4.123940E+00	1.899670E+00
4.357040E+00	4.165810E+00	1.995240E+00
4.389870E+00	4.188440E+00	2.069060E+00
4.235960E+00	4.047760E+00	1.740940E+00
4.209140E+00	4.127600E+00	1.806410E+00
4.229210E+00	4.164920E+00	1.856330E+00
4.236850E+00	4.200970E+00	1.904410E+00
4.315190E+00	4.194830E+00	1.985360E+00
4.176890E+00	4.171160E+00	1.827270E+00
4.841550E+00	3.473330E+00	1.829330E+00
4.770390E+00	3.436100E+00	1.708400E+00
4.787610E+00	3.536920E+00	1.823910E+00
4.774190E+00	3.650740E+00	1.911450E+00
4.862530E+00	3.546110E+00	1.918610E+00
4.772290E+00	3.781250E+00	2.063710E+00
4.878930E+00	3.669680E+00	2.065230E+00
4.773770E+00	3.893500E+00	2.188690E+00
4.883630E+00	3.820160E+00	2.252160E+00
4.825840E+00	3.927620E+00	2.310670E+00
4.679340E+00	3.593650E+00	1.738440E+00
4.620050E+00	3.491750E+00	1.569270E+00
4.624180E+00	3.770020E+00	1.863100E+00
4.680200E+00	3.890430E+00	2.071880E+00
4.709300E+00	3.948250E+00	2.177450E+00
4.748130E+00	3.982720E+00	2.288520E+00
4.522040E+00	3.492680E+00	1.463200E+00
4.416360E+00	3.462190E+00	1.341910E+00
4.444830E+00	3.558240E+00	1.449990E+00
4.504510E+00	3.641530E+00	1.576710E+00
4.615360E+00	4.019790E+00	2.167680E+00
4.610100E+00	4.117830E+00	2.302640E+00
4.705120E+00	4.068220E+00	2.369890E+00
4.655680E+00	4.143110E+00	2.408480E+00
4.359300E+00	3.611260E+00	1.418870E+00
4.295790E+00	3.530770E+00	1.297840E+00
4.312020E+00	3.773300E+00	1.528550E+00
4.500320E+00	4.160070E+00	2.185490E+00
4.575010E+00	4.189390E+00	2.359600E+00
4.220060E+00	3.638470E+00	1.324650E+00
4.117810E+00	3.816310E+00	1.437290E+00
4.203830E+00	3.941390E+00	1.596860E+00
4.399180E+00	4.247850E+00	2.171250E+00
4.477570E+00	4.265810E+00	2.315700E+00
4.084440E+00	3.947330E+00	1.547790E+00
4.027970E+00	3.897650E+00	1.473250E+00
4.107680E+00	4.089010E+00	1.711760E+00
4.282520E+00	4.258660E+00	2.039530E+00
4.335370E+00	4.358990E+00	2.228750E+00
4.390580E+00	4.394880E+00	2.341990E+00
4.453950E+00	4.356190E+00	2.388860E+00
4.420210E+00	4.426260E+00	2.424650E+00
3.987040E+00	3.988840E+00	1.531920E+00
3.942580E+00	4.127250E+00	1.654650E+00
4.028640E+00	4.175210E+00	1.749650E+00
4.118260E+00	4.231850E+00	1.862340E+00
4.171220E+00	4.352210E+00	2.034600E+00
4.201830E+00	4.443180E+00	2.140820E+00
4.275790E+00	4.455090E+00	2.242840E+00
4.346140E+00	4.436900E+00	2.329400E+00
3.969470E+00	4.232180E+00	1.764550E+00
3.886270E+00	4.199810E+00	1.704640E+00
4.005390E+00	4.341050E+00	1.891200E+00
4.067810E+00	4.451820E+00	2.040920E+00
4.143810E+00	4.489090E+00	2.130920E+00
4.199570E+00	4.518780E+00	2.223700E+00
3.876800E+00	4.273470E+00	1.769360E+00
3.894680E+00	4.366010E+00	1.861000E+00
3.961370E+00	4.425210E+00	1.936530E+00
3.967500E+00	4.479110E+00	1.985240E+00
3.996780E+00	4.524710E+00	2.050520E+00
4.094100E+00	4.531450E+00	2.137170E+00
3.886710E+00	4.447860E+00	1.935130E+00
3.935020E+00	4.506180E+00	1.996910E+00
5.125300E+00	3.579650E+00	2.368700E+00
5.088690E+00	3.527260E+00	2.267040E+00
5.075490E+00	3.608780E+00	2.307690E+00
5.076530E+00	3.673930E+00	2.377720E+00
5.020540E+00	3.309410E+00	1.944850E+00
4.984160E+00	3.212680E+00	1.828580E+00
4.925380E+00	3.397680E+00	1.872770E+00
4.942560E+00	3.543470E+00	2.035060E+00
5.031070E+00	3.436430E+00	2.092850E+00
4.999700E+00	3.658460E+00	2.237010E+00
4.964340E+00	3.778240E+00	2.319260E+00
5.014650E+00	3.772250E+00	2.394070E+00
4.955280E+00	3.845170E+00	2.387210E+00
4.933030E+00	3.137830E+00	1.708940E+00
4.836430E+00	3.099270E+00	1.562480E+00
4.854330E+00	3.265570E+00	1.687680E+00
4.816360E+00	3.990930E+00	2.396590E+00
4.894360E+00	3.936980E+00	2.421560E+00
4.853460E+00	4.004620E+00	2.470080E+00
4.694360E+00	3.084230E+00	1.378620E+00
4.569300E+00	3.029750E+00	1.232050E+00
4.589880E+00	3.167900E+00	1.320840E+00
4.639490E+00	3.307240E+00	1.445920E+00
4.768260E+00	4.024720E+00	2.386210E+00
4.800340E+00	4.049050E+00	2.472790E+00
4.459840E+00	3.265400E+00	1.259170E+00
4.363550E+00	3.160290E+00	1.114390E+00
4.645380E+00	4.198540E+00	2.482370E+00
4.743020E+00	4.133350E+00	2.528820E+00
4.698180E+00	4.208350E+00	2.586040E+00
4.234410E+00	3.170560E+00	1.040690E+00
4.105550E+00	3.134680E+00	9.855470E-01
4.139510E+00	3.261840E+00	1.055760E+00
4.213140E+00	3.403060E+00	1.142520E+00
4.565520E+00	4.257280E+00	2.442210E+00
4.630780E+00	4.259140E+00	2.556730E+00
4.031950E+00	3.319040E+00	1.058180E+00
3.959400E+00	3.231900E+00	1.001610E+00
3.961390E+00	3.493770E+00	1.121860E+00
4.048970E+00	3.651290E+00	1.266310E+00
4.512720E+00	4.303510E+00	2.412950E+00
4.548470E+00	4.325750E+00	2.508360E+00
3.869230E+00	3.351080E+00	1.026830E+00
3.769250E+00	3.545670E+00	1.131360E+00
3.891930E+00	3.662170E+00	1.202500E+00
3.932420E+00	3.834950E+00	1.366820E+00
4.455850E+00	4.435020E+00	2.494890E+00
4.488230E+00	4.403700E+00	2.510160E+00
4.472730E+00	4.439900E+00	2.536270E+00
3.779910E+00	3.725270E+00	1.240680E+00
3.683020E+00	3.657910E+00	1.185380E+00
3.766960E+00	3.873740E+00	1.370540E+00
3.852220E+00	4.000540E+00	1.493600E+00
4.286080E+00	4.500630E+00	2.318420E+00
4.360790E+00	4.485840E+00	2.418960E+00
4.434710E+00	4.461400E+00	2.507590E+00
3.653600E+00	3.767630E+00	1.258900E+00
3.657130E+00	3.907710E+00	1.371820E+00
3.733510E+00	3.994900E+00	1.464490E+00
3.781990E+00	4.151820E+00	1.640850E+00
4.244310E+00	4.539950E+00	2.310950E+00
4.279640E+00	4.559340E+00	2.396690E+00
3.636690E+00	4.030310E+00	1.479110E+00
3.654040E+00	4.157420E+00	1.616800E+00
3.706130E+00	4.229910E+00	1.690090E+00
3.774750E+00	4.324630E+00	1.795370E+00
4.018830E+00	4.590760E+00	2.143390E+00
4.122550E+00	4.587910E+00	2.252580E+00
4.205360E+00	4.571630E+00	2.314970E+00
3.637030E+00	4.270630E+00	1.723170E+00
3.702100E+00	4.386170E+00	1.837540E+00
3.716140E+00	4.451280E+00	1.901460E+00
3.787270E+00	4.452450E+00	1.919610E+00
3.897570E+00	4.544210E+00	2.034590E+00
3.950150E+00	4.627270E+00	2.151420E+00
4.033220E+00	4.666110E+00	2.281910E+00
3.756940E+00	4.531960E+00	1.988960E+00
3.857070E+00	4.622580E+00	2.111840E+00
3.928430E+00	4.672470E+00	2.214060E+00
5.204700E+00	3.444810E+00	2.422310E+00
5.198670E+00	3.369770E+00	2.361480E+00
5.158530E+00	3.473990E+00	2.352670E+00
5.189170E+00	3.531970E+00	2.454500E+00
5.181300E+00	2.975120E+00	2.030790E+00
5.150090E+00	2.893790E+00	1.908340E+00
5.143280E+00	3.023030E+00	1.963570E+00
5.095350E+00	3.211520E+00	2.026100E+00
5.179120E+00	3.081720E+00	2.121790E+00
5.133540E+00	3.383710E+00	2.230650E+00
5.183510E+00	3.245510E+00	2.243180E+00
5.084010E+00	3.763770E+00	2.495970E+00
5.147660E+00	3.657440E+00	2.483560E+00
5.090430E+00	3.818410E+00	2.577460E+00
5.161080E+00	3.758150E+00	2.633650E+00
5.107910E+00	3.863700E+00	2.665120E+00
5.077820E+00	2.820880E+00	1.759760E+00
5.003450E+00	2.725260E+00	1.630060E+00
4.993570E+00	2.842970E+00	1.651160E+00
5.028840E+00	3.001320E+00	1.760410E+00
5.012780E+00	3.887420E+00	2.541640E+00
4.989140E+00	3.987920E+00	2.657160E+00
5.070210E+00	3.945990E+00	2.721790E+00
5.019490E+00	4.015310E+00	2.750620E+00
4.873760E+00	2.657420E+00	1.446260E+00
4.746020E+00	2.567900E+00	1.301880E+00
4.774500E+00	2.698340E+00	1.339770E+00
4.830980E+00	2.857040E+00	1.450930E+00
4.895520E+00	4.019980E+00	2.568210E+00
4.948890E+00	4.058080E+00	2.702740E+00
4.645990E+00	2.771520E+00	1.225620E+00
4.548400E+00	2.657200E+00	1.110610E+00
4.821350E+00	4.080800E+00	2.563040E+00
4.854360E+00	4.117240E+00	2.662700E+00
4.409000E+00	2.654140E+00	9.889970E-01
4.272510E+00	2.602330E+00	9.099130E-01
4.302940E+00	2.745050E+00	9.341440E-01
4.369810E+00	2.899600E+00	1.018400E+00
4.697770E+00	4.259900E+00	2.655370E+00
4.774100E+00	4.206280E+00	2.686260E+00
4.745640E+00	4.263930E+00	2.724950E+00
4.152910E+00	2.881050E+00	9.162950E-01
3.986350E+00	2.784420E+00	8.667900E-01
4.627780E+00	4.318660E+00	2.629830E+00
4.702860E+00	4.313330E+00	2.724750E+00
3.876580E+00	3.117660E+00	9.348820E-01
3.725660E+00	2.951330E+00	9.196450E-01
4.558640E+00	4.376320E+00	2.599410E+00
4.623360E+00	4.382110E+00	2.702410E+00
3.648490E+00	3.168530E+00	9.859720E-01
3.512880E+00	3.100430E+00	9.813830E-01
3.690980E+00	3.348560E+00	1.040890E+00
4.506410E+00	4.454180E+00	2.624630E+00
3.515610E+00	3.313050E+00	1.043900E+00
3.375200E+00	3.248690E+00	1.072990E+00
3.562880E+00	3.575770E+00	1.145470E+00
4.383860E+00	4.526530E+00	2.539650E+00
4.446540E+00	4.536490E+00	2.652410E+00
3.393530E+00	3.430250E+00	1.115590E+00
3.306380E+00	3.354160E+00	1.114740E+00
3.386780E+00	3.630410E+00	1.205120E+00
3.514720E+00	3.840530E+00	1.331600E+00
4.284740E+00	4.612700E+00	2.514640E+00
4.366620E+00	4.597750E+00	2.628920E+00
3.281810E+00	3.477110E+00	1.177950E+00
3.279630E+00	3.643980E+00	1.246710E+00
3.358380E+00	3.764270E+00	1.298060E+00
3.379030E+00	3.914450E+00	1.401790E+00
3.513040E+00	4.081870E+00	1.547400E+00
4.174260E+00	4.642000E+00	2.406510E+00
4.229410E+00	4.658670E+00	2.515520E+00
4.275360E+00	4.677590E+00	2.619320E+00
3.263990E+00	3.777110E+00	1.344350E+00
3.286790E+00	3.931350E+00	1.445570E+00
3.372680E+00	4.028620E+00	1.502960E+00
3.418920E+00	4.136670E+00	1.608960E+00
3.514890E+00	4.250270E+00	1.720480E+00
3.622460E+00	4.412050E+00	1.868190E+00
4.088510E+00	4.692590E+00	2.387470E+00
4.107600E+00	4.723900E+00	2.479350E+00
4.187210E+00	4.697770E+00	2.538110E+00
3.292000E+00	4.065380E+00	1.567840E+00
3.402970E+00	4.238430E+00	1.714540E+00
3.493760E+00	4.342990E+00	1.805840E+00
3.533710E+00	4.426470E+00	1.888420E+00
3.592100E+00	4.476480E+00	1.934070E+00
3.656630E+00	4.542880E+00	1.991440E+00
3.755560E+00	4.632390E+00	2.090580E+00
3.847960E+00	4.689250E+00	2.203080E+00
3.934310E+00	4.732780E+00	2.318290E+00
4.030500E+00	4.732430E+00	2.387560E+00
3.547040E+00	4.518280E+00	1.977480E+00
3.649110E+00	4.634320E+00	2.082790E+00
3.754270E+00	4.707010E+00	2.183420E+00
3.831160E+00	4.740150E+00	2.272690E+00
5.262700E+00	2.856850E+00	2.235490E+00
5.242620E+00	2.744740E+00	2.110380E+00
5.219150E+00	2.918180E+00	2.118920E+00
5.229540E+00	3.113900E+00	2.285910E+00
5.270560E+00	2.978800E+00	2.329530E+00
5.231600E+00	3.265170E+00	2.375780E+00
5.274060E+00	3.171630E+00	2.440160E+00
5.257390E+00	3.398620E+00	2.515400E+00
5.226230E+00	3.608220E+00	2.602140E+00
5.297750E+00	3.521430E+00	2.666380E+00
5.231560E+00	3.696630E+00	2.689200E+00
5.299920E+00	3.640620E+00	2.757750E+00
5.237080E+00	3.753270E+00	2.765390E+00
5.216990E+00	2.639160E+00	1.973970E+00
5.155830E+00	2.549960E+00	1.854100E+00
5.161400E+00	2.706730E+00	1.861350E+00
5.127940E+00	3.902970E+00	2.749980E+00
5.189150E+00	3.849820E+00	2.796490E+00
5.141280E+00	3.935600E+00	2.833950E+00
5.077180E+00	2.465130E+00	1.736950E+00
4.975220E+00	2.383580E+00	1.609850E+00
4.990840E+00	2.537900E+00	1.602490E+00
5.000890E+00	4.068990E+00	2.810400E+00
5.087740E+00	4.011440E+00	2.866600E+00
5.044800E+00	4.080840E+00	2.902310E+00
4.860440E+00	2.303660E+00	1.473450E+00
4.720020E+00	2.254270E+00	1.336430E+00
4.812100E+00	2.389170E+00	1.386980E+00
4.932710E+00	4.116400E+00	2.768670E+00
4.976240E+00	4.140050E+00	2.872990E+00
4.551200E+00	2.448630E+00	1.112050E+00
4.508130E+00	2.267150E+00	1.112790E+00
4.877330E+00	4.189010E+00	2.797270E+00
4.872430E+00	4.240420E+00	2.852610E+00
4.928190E+00	4.221270E+00	2.898670E+00
4.883330E+00	4.275290E+00	2.897190E+00
4.384280E+00	2.219540E+00	1.037880E+00
4.228650E+00	2.296150E+00	9.390990E-01
4.345100E+00	2.369020E+00	9.663840E-01
4.800930E+00	4.283690E+00	2.816590E+00
4.788890E+00	4.375480E+00	2.886030E+00
4.861040E+00	4.338790E+00	2.925670E+00
4.839070E+00	4.390760E+00	2.942420E+00
4.109780E+00	2.498040E+00	8.661310E-01
3.983020E+00	2.327840E+00	8.737890E-01
4.710490E+00	4.372600E+00	2.804770E+00
4.721380E+00	4.435780E+00	2.880000E+00
4.799290E+00	4.434660E+00	2.948240E+00
3.833550E+00	2.656110E+00	8.448540E-01
3.656380E+00	2.576990E+00	8.871630E-01
4.622350E+00	4.457560E+00	2.802720E+00
4.677330E+00	4.478210E+00	2.882170E+00
4.722200E+00	4.505940E+00	2.957960E+00
3.557810E+00	2.858240E+00	9.266210E-01
3.405750E+00	2.783200E+00	9.651130E-01
4.517930E+00	4.521480E+00	2.746090E+00
4.571700E+00	4.527040E+00	2.836950E+00
4.636040E+00	4.518130E+00	2.894990E+00
3.366860E+00	3.042170E+00	1.025250E+00
3.230140E+00	2.977690E+00	1.078310E+00
4.440140E+00	4.585120E+00	2.730040E+00
4.504730E+00	4.577370E+00	2.823720E+00
3.228330E+00	3.261110E+00	1.134830E+00
3.113060E+00	3.131170E+00	1.171200E+00
4.362280E+00	4.649870E+00	2.719160E+00
4.429320E+00	4.636730E+00	2.815520E+00
3.109780E+00	3.303410E+00	1.205410E+00
3.065130E+00	3.227450E+00	1.227230E+00
3.159100E+00	3.544270E+00	1.272670E+00
4.313000E+00	4.695590E+00	2.713820E+00
4.349730E+00	4.709750E+00	2.811370E+00
3.049060E+00	3.359210E+00	1.267310E+00
3.051340E+00	3.537940E+00	1.332550E+00
3.088390E+00	3.655160E+00	1.353400E+00
3.152560E+00	3.843280E+00	1.441910E+00
4.147590E+00	4.737090E+00	2.562430E+00
4.193060E+00	4.752920E+00	2.648580E+00
4.269780E+00	4.735960E+00	2.721520E+00
3.029370E+00	3.679460E+00	1.409420E+00
3.045270E+00	3.847230E+00	1.504500E+00
3.094170E+00	3.936910E+00	1.534140E+00
3.160960E+00	4.043110E+00	1.588710E+00
3.282570E+00	4.211760E+00	1.724150E+00
3.410520E+00	4.383100E+00	1.847580E+00
3.983830E+00	4.763080E+00	2.400170E+00
4.015310E+00	4.784130E+00	2.486090E+00
4.103280E+00	4.776450E+00	2.582890E+00
3.037080E+00	3.985840E+00	1.601740E+00
3.150500E+00	4.175140E+00	1.725820E+00
3.263320E+00	4.331540E+00	1.833910E+00
3.350490E+00	4.435450E+00	1.914790E+00
3.366410E+00	4.493110E+00	1.967540E+00
3.436340E+00	4.509060E+00	1.969240E+00
3.521360E+00	4.624990E+00	2.070240E+00
3.645440E+00	4.725520E+00	2.192550E+00
3.761690E+00	4.759340E+00	2.265070E+00
3.834190E+00	4.791910E+00	2.361150E+00
3.938870E+00	4.785690E+00	2.418800E+00
3.397460E+00	4.566350E+00	2.025150E+00
3.448500E+00	4.654280E+00	2.095910E+00
3.529650E+00	4.701260E+00	2.147680E+00
3.561750E+00	4.746280E+00	2.210070E+00
3.617970E+00	4.784890E+00	2.278630E+00
3.718800E+00	4.791680E+00	2.300640E+00
3.470320E+00	4.724760E+00	2.173940E+00
3.540780E+00	4.769810E+00	2.242210E+00
5.361550E+00	2.972040E+00	2.572940E+00
5.342850E+00	2.890810E+00	2.513700E+00
5.324110E+00	3.015670E+00	2.493960E+00
5.332500E+00	3.226840E+00	2.587870E+00
5.376640E+00	3.080150E+00	2.634710E+00
5.347620E+00	3.395900E+00	2.683780E+00
5.410700E+00	3.252540E+00	2.719690E+00
5.357970E+00	3.525490E+00	2.760760E+00
5.432820E+00	3.415440E+00	2.820570E+00
5.359070E+00	3.593890E+00	2.809210E+00
5.398080E+00	3.548570E+00	2.836970E+00
5.375530E+00	3.638720E+00	2.886530E+00
5.279700E+00	2.625370E+00	2.239480E+00
5.245900E+00	2.500190E+00	2.123590E+00
5.241460E+00	2.602790E+00	2.077080E+00
5.290780E+00	2.788890E+00	2.335110E+00
5.249170E+00	3.795460E+00	2.838490E+00
5.299140E+00	3.737420E+00	2.867050E+00
5.273410E+00	3.818870E+00	2.916960E+00
5.198180E+00	2.400220E+00	2.009050E+00
5.115330E+00	2.317700E+00	1.896470E+00
5.142890E+00	2.424390E+00	1.868900E+00
5.155240E+00	3.968750E+00	2.909110E+00
5.222670E+00	3.915550E+00	2.955250E+00
5.166520E+00	3.998200E+00	2.979530E+00
5.011930E+00	2.228000E+00	1.775470E+00
4.910230E+00	2.138270E+00	1.668600E+00
4.941100E+00	2.254070E+00	1.622100E+00
5.044920E+00	4.123660E+00	2.959110E+00
5.118070E+00	4.070060E+00	3.009620E+00
5.078860E+00	4.144760E+00	3.043700E+00
4.785900E+00	2.041840E+00	1.569560E+00
4.664200E+00	2.019400E+00	1.422000E+00
4.765200E+00	2.124920E+00	1.463800E+00
5.006950E+00	4.193690E+00	2.981470E+00
5.009450E+00	4.237550E+00	3.033880E+00
5.060040E+00	4.204390E+00	3.086220E+00
5.023750E+00	4.265620E+00	3.088200E+00
4.548650E+00	2.120030E+00	1.224860E+00
4.495190E+00	1.953160E+00	1.291130E+00
4.951540E+00	4.291440E+00	2.998770E+00
4.961040E+00	4.355580E+00	3.057380E+00
5.008840E+00	4.326130E+00	3.115350E+00
4.981410E+00	4.391520E+00	3.114470E+00
4.293900E+00	2.117580E+00	1.052240E+00
4.898610E+00	4.407040E+00	3.023030E+00
4.890940E+00	4.498320E+00	3.087770E+00
4.965210E+00	4.454930E+00	3.144080E+00
4.936920E+00	4.517090E+00	3.156120E+00
4.051860E+00	2.109680E+00	9.833550E-01
3.872190E+00	2.149780E+00	9.372490E-01
3.918250E+00	2.214750E+00	8.995790E-01
4.817920E+00	4.490080E+00	3.016710E+00
4.824160E+00	4.548820E+00	3.079690E+00
4.882910E+00	4.560180E+00	3.143040E+00
3.763970E+00	2.319870E+00	8.973010E-01
3.634830E+00	2.207400E+00	9.701470E-01
4.768660E+00	4.541880E+00	3.031250E+00
4.771190E+00	4.580840E+00	3.082670E+00
4.809460E+00	4.614620E+00	3.159540E+00
3.488820E+00	2.509310E+00	9.301890E-01
3.333840E+00	2.462710E+00	1.015450E+00
4.569180E+00	4.577170E+00	2.910270E+00
4.640680E+00	4.573820E+00	2.988600E+00
4.711820E+00	4.581640E+00	3.055640E+00
4.744830E+00	4.616040E+00	3.124540E+00
3.261900E+00	2.722510E+00	1.034020E+00
3.131210E+00	2.674560E+00	1.107150E+00
4.494040E+00	4.633050E+00	2.906450E+00
4.557620E+00	4.642240E+00	3.025490E+00
3.108780E+00	2.915890E+00	1.139970E+00
3.005860E+00	2.868370E+00	1.211060E+00
4.424930E+00	4.685130E+00	2.892230E+00
4.468250E+00	4.690630E+00	2.980810E+00
3.011830E+00	3.129800E+00	1.250000E+00
2.951860E+00	2.994940E+00	1.269560E+00
4.386240E+00	4.722550E+00	2.889300E+00
4.411260E+00	4.726440E+00	2.942540E+00
2.917560E+00	3.136620E+00	1.337560E+00
2.858260E+00	3.321640E+00	1.410600E+00
2.962060E+00	3.426320E+00	1.370410E+00
4.229200E+00	4.772130E+00	2.738160E+00
4.265780E+00	4.786230E+00	2.823140E+00
4.354770E+00	4.762040E+00	2.908790E+00
2.877240E+00	3.499490E+00	1.450660E+00
2.834020E+00	3.431250E+00	1.472790E+00
2.927530E+00	3.734870E+00	1.520180E+00
4.028570E+00	4.833830E+00	2.614460E+00
4.121620E+00	4.820470E+00	2.707060E+00
4.194770E+00	4.800380E+00	2.759530E+00
2.820350E+00	3.568790E+00	1.511530E+00
2.828540E+00	3.733570E+00	1.583800E+00
2.866230E+00	3.834020E+00	1.604450E+00
2.910490E+00	3.962550E+00	1.651630E+00
3.025310E+00	4.135400E+00	1.741890E+00
3.133510E+00	4.299540E+00	1.833420E+00
3.268570E+00	4.456610E+00	1.954440E+00
3.901630E+00	4.842390E+00	2.536730E+00
3.978790E+00	4.865150E+00	2.646030E+00
4.037670E+00	4.894810E+00	2.758620E+00
2.812120E+00	3.865290E+00	1.660230E+00
2.840220E+00	4.015960E+00	1.732140E+00
2.925670E+00	4.110620E+00	1.764520E+00
3.004310E+00	4.248160E+00	1.842870E+00
3.105430E+00	4.392230E+00	1.922080E+00
3.196210E+00	4.507010E+00	2.011850E+00
3.326720E+00	4.617230E+00	2.086820E+00
3.710280E+00	4.849830E+00	2.415400E+00
3.801200E+00	4.881720E+00	2.535670E+00
3.840160E+00	4.913570E+00	2.632020E+00
3.935570E+00	4.897970E+00	2.684540E+00
2.866010E+00	4.175520E+00	1.847560E+00
2.976450E+00	4.344990E+00	1.927420E+00
3.081850E+00	4.472370E+00	2.007660E+00
3.188510E+00	4.590370E+00	2.083460E+00
3.269210E+00	4.666250E+00	2.146570E+00
3.288350E+00	4.712690E+00	2.198880E+00
3.368950E+00	4.720910E+00	2.192260E+00
3.512720E+00	4.802190E+00	2.295820E+00
3.573200E+00	4.867700E+00	2.417870E+00
3.636290E+00	4.911680E+00	2.515180E+00
3.740690E+00	4.912040E+00	2.553690E+00
3.337590E+00	4.777800E+00	2.277770E+00
3.457860E+00	4.861100E+00	2.382000E+00
3.532160E+00	4.905550E+00	2.467100E+00
5.523700E+00	3.224150E+00	2.870560E+00
5.507010E+00	3.166290E+00	2.845830E+00
5.483360E+00	3.262640E+00	2.825850E+00
5.494600E+00	3.349730E+00	2.869800E+00
5.531790E+00	3.288850E+00	2.901300E+00
5.516280E+00	3.409960E+00	2.942840E+00
5.330210E+00	2.581200E+00	2.485840E+00
5.293460E+00	2.481010E+00	2.392130E+00
5.300080E+00	2.606990E+00	2.365650E+00
5.337670E+00	2.772980E+00	2.491750E+00
5.355370E+00	2.689480E+00	2.553330E+00
5.388790E+00	2.897260E+00	2.634120E+00
5.450150E+00	3.097470E+00	2.763020E+00
5.454580E+00	3.537380E+00	2.919460E+00
5.439650E+00	3.631880E+00	2.990060E+00
5.258360E+00	2.386870E+00	2.287910E+00
5.202890E+00	2.292190E+00	2.177650E+00
5.231140E+00	2.391330E+00	2.150810E+00
5.369110E+00	3.748770E+00	3.013150E+00
5.305830E+00	3.845010E+00	3.013380E+00
5.342640E+00	3.831820E+00	3.067660E+00
5.304200E+00	3.896450E+00	3.096630E+00
5.128300E+00	2.210450E+00	2.084550E+00
5.041600E+00	2.129180E+00	1.997990E+00
5.080320E+00	2.219680E+00	1.940750E+00
5.180940E+00	4.025150E+00	3.053300E+00
5.227440E+00	3.978010E+00	3.073200E+00
5.203770E+00	4.046850E+00	3.139250E+00
4.918820E+00	2.017800E+00	1.895260E+00
4.838220E+00	1.964540E+00	1.779350E+00
4.893660E+00	2.048430E+00	1.758150E+00
5.102810E+00	4.163130E+00	3.109800E+00
5.141180E+00	4.121220E+00	3.125900E+00
5.130070E+00	4.184000E+00	3.190430E+00
4.708170E+00	1.921000E+00	1.601140E+00
5.044260E+00	4.288410E+00	3.145870E+00
5.076460E+00	4.249910E+00	3.170370E+00
5.069880E+00	4.309570E+00	3.226400E+00
4.519200E+00	1.854380E+00	1.406330E+00
4.383800E+00	1.797960E+00	1.351940E+00
4.420520E+00	1.876450E+00	1.300830E+00
5.005640E+00	4.417240E+00	3.173450E+00
5.031140E+00	4.376810E+00	3.199420E+00
5.025970E+00	4.436550E+00	3.254380E+00
4.267320E+00	1.934390E+00	1.169510E+00
4.157120E+00	1.832990E+00	1.220570E+00
4.935340E+00	4.558170E+00	3.211680E+00
4.981490E+00	4.501380E+00	3.231030E+00
4.974230E+00	4.546580E+00	3.287140E+00
3.953600E+00	1.977510E+00	1.042950E+00
4.879010E+00	4.611240E+00	3.211520E+00
4.929410E+00	4.604320E+00	3.284890E+00
3.732960E+00	2.003330E+00	1.064310E+00
3.557780E+00	1.990320E+00	1.097560E+00
3.586370E+00	2.095430E+00	1.032540E+00
4.838570E+00	4.646470E+00	3.220770E+00
4.861870E+00	4.672390E+00	3.299450E+00
3.419850E+00	2.225260E+00	1.040750E+00
3.270220E+00	2.201610E+00	1.135350E+00
4.640150E+00	4.632660E+00	3.099120E+00
4.699720E+00	4.633710E+00	3.135330E+00
4.734270E+00	4.672890E+00	3.221070E+00
4.798370E+00	4.676740E+00	3.251080E+00
3.184190E+00	2.437260E+00	1.103140E+00
3.058110E+00	2.418090E+00	1.203480E+00
4.591030E+00	4.661030E+00	3.109170E+00
4.608410E+00	4.691480E+00	3.182740E+00
4.666300E+00	4.675880E+00	3.197500E+00
3.014590E+00	2.647350E+00	1.198160E+00
2.920160E+00	2.624210E+00	1.292510E+00
4.497390E+00	4.707030E+00	3.066110E+00
4.551080E+00	4.697090E+00	3.126580E+00
2.905300E+00	2.871830E+00	1.307840E+00
2.852730E+00	2.752530E+00	1.345580E+00
4.411890E+00	4.769950E+00	3.033360E+00
2.805570E+00	2.882890E+00	1.402530E+00
2.743000E+00	3.079160E+00	1.489120E+00
2.831150E+00	3.102710E+00	1.407780E+00
4.292760E+00	4.836930E+00	2.953730E+00
4.341590E+00	4.870090E+00	3.081010E+00
2.771450E+00	3.345610E+00	1.500800E+00
2.680010E+00	3.251240E+00	1.554480E+00
4.172240E+00	4.867320E+00	2.865030E+00
4.231610E+00	4.881690E+00	2.953530E+00
4.264440E+00	4.893530E+00	3.013450E+00
2.697450E+00	3.410250E+00	1.588510E+00
2.654200E+00	3.353210E+00	1.606910E+00
2.727310E+00	3.640670E+00	1.620710E+00
4.088860E+00	4.925550E+00	2.859890E+00
4.117820E+00	4.966780E+00	2.955190E+00
4.202810E+00	4.921630E+00	2.987450E+00
2.637290E+00	3.482320E+00	1.637600E+00
2.633210E+00	3.639440E+00	1.689510E+00
2.675230E+00	3.755990E+00	1.714850E+00
2.724060E+00	3.944080E+00	1.772120E+00
3.892620E+00	4.935730E+00	2.718970E+00
3.944270E+00	4.970100E+00	2.811390E+00
4.035540E+00	4.971870E+00	2.877270E+00
2.617500E+00	3.786150E+00	1.767300E+00
2.626880E+00	3.941610E+00	1.827030E+00
2.672560E+00	4.040080E+00	1.852550E+00
2.733810E+00	4.194900E+00	1.929790E+00
2.868250E+00	4.319760E+00	1.945790E+00
2.958420E+00	4.439220E+00	2.016920E+00
3.070270E+00	4.561280E+00	2.090580E+00
3.181200E+00	4.685950E+00	2.178170E+00
3.696160E+00	4.938220E+00	2.577420E+00
3.739450E+00	4.971350E+00	2.647480E+00
3.841360E+00	4.980320E+00	2.742900E+00
2.618630E+00	4.059240E+00	1.895030E+00
2.642260E+00	4.177190E+00	1.959820E+00
2.677810E+00	4.240830E+00	1.977570E+00
2.696780E+00	4.309240E+00	2.013780E+00
2.817770E+00	4.397850E+00	2.027840E+00
2.946900E+00	4.536070E+00	2.099520E+00
3.050200E+00	4.624010E+00	2.158490E+00
3.086530E+00	4.686840E+00	2.210540E+00
3.144810E+00	4.726640E+00	2.235540E+00
3.212100E+00	4.776850E+00	2.284730E+00
3.314880E+00	4.868140E+00	2.398990E+00
3.450550E+00	4.911830E+00	2.457110E+00
3.528240E+00	4.958160E+00	2.545750E+00
3.648290E+00	4.960530E+00	2.595610E+00
2.632850E+00	4.240420E+00	2.001730E+00
3.094760E+00	4.752370E+00	2.279510E+00
3.189030E+00	4.827150E+00	2.349160E+00
3.214090E+00	4.873550E+00	2.401640E+00
3.257570E+00	4.899100E+00	2.431960E+00
3.291650E+00	4.931260E+00	2.480140E+00
3.399370E+00	4.939810E+00	2.495090E+00
3.207620E+00	4.904550E+00	2.440050E+00
5.543680E+00	3.054340E+00	2.907850E+00
5.526180E+00	2.992220E+00	2.885540E+00
5.510270E+00	3.068450E+00	2.854320E+00
5.554030E+00	3.157920E+00	2.922270E+00
5.577530E+00	3.292770E+00	2.992820E+00
5.569570E+00	3.405780E+00	3.043640E+00
5.307220E+00	2.407640E+00	2.529650E+00
5.256480E+00	2.307080E+00	2.450610E+00
5.268670E+00	2.375210E+00	2.389900E+00
5.341890E+00	2.536890E+00	2.572460E+00
5.408770E+00	2.739480E+00	2.701690E+00
5.470010E+00	2.929690E+00	2.799740E+00
5.521390E+00	3.547070E+00	3.061740E+00
5.456660E+00	3.663540E+00	3.066150E+00
5.493160E+00	3.644640E+00	3.111810E+00
5.453260E+00	3.723080E+00	3.141850E+00
5.200220E+00	2.217190E+00	2.363720E+00
5.135040E+00	2.141990E+00	2.299070E+00
5.170170E+00	2.209710E+00	2.229640E+00
5.379760E+00	3.821400E+00	3.130060E+00
5.361190E+00	3.893890E+00	3.211290E+00
5.041760E+00	2.055330E+00	2.232660E+00
4.960900E+00	2.001090E+00	2.121700E+00
5.017580E+00	2.070430E+00	2.099870E+00
5.283690E+00	3.971460E+00	3.185290E+00
5.264090E+00	4.030950E+00	3.245600E+00
4.846230E+00	1.919970E+00	1.921370E+00
5.214670E+00	4.111600E+00	3.256840E+00
5.180790E+00	4.183920E+00	3.288760E+00
4.691560E+00	1.822470E+00	1.723710E+00
4.586530E+00	1.726710E+00	1.668370E+00
4.562310E+00	1.790390E+00	1.535510E+00
5.140880E+00	4.244610E+00	3.297860E+00
5.118610E+00	4.311000E+00	3.333570E+00
4.494710E+00	1.666980E+00	1.619580E+00
4.353020E+00	1.623120E+00	1.547290E+00
4.446240E+00	1.701940E+00	1.508950E+00
5.084400E+00	4.372220E+00	3.330690E+00
5.064040E+00	4.435110E+00	3.359160E+00
4.232420E+00	1.713430E+00	1.360510E+00
4.053650E+00	1.636260E+00	1.364450E+00
5.026950E+00	4.494850E+00	3.355560E+00
4.981520E+00	4.580760E+00	3.370970E+00
3.905170E+00	1.799620E+00	1.184040E+00
3.830600E+00	1.695290E+00	1.289530E+00
4.927200E+00	4.655020E+00	3.364890E+00
4.967000E+00	4.633210E+00	3.416120E+00
4.944320E+00	4.668140E+00	3.422780E+00
3.700370E+00	1.698800E+00	1.293980E+00
3.527040E+00	1.735160E+00	1.291830E+00
3.644820E+00	1.799320E+00	1.216010E+00
4.885950E+00	4.698910E+00	3.364940E+00
4.904760E+00	4.715080E+00	3.439760E+00
3.382430E+00	1.965100E+00	1.199620E+00
3.233070E+00	1.943750E+00	1.297020E+00
4.760840E+00	4.707150E+00	3.286910E+00
4.786080E+00	4.737890E+00	3.360200E+00
4.846580E+00	4.735040E+00	3.391250E+00
3.132890E+00	2.182990E+00	1.237650E+00
3.011310E+00	2.167210E+00	1.343670E+00
4.638730E+00	4.708030E+00	3.244600E+00
4.667480E+00	4.735390E+00	3.313390E+00
4.727280E+00	4.735480E+00	3.334860E+00
2.947370E+00	2.407230E+00	1.308660E+00
2.844700E+00	2.384050E+00	1.412580E+00
4.490230E+00	4.760030E+00	3.143440E+00
4.551030E+00	4.749250E+00	3.219780E+00
4.604910E+00	4.744410E+00	3.282510E+00
2.805690E+00	2.651310E+00	1.401550E+00
2.726210E+00	2.554110E+00	1.492620E+00
4.423390E+00	4.829340E+00	3.146460E+00
4.482820E+00	4.826680E+00	3.253860E+00
2.703900E+00	2.718800E+00	1.494060E+00
2.639390E+00	2.690120E+00	1.556800E+00
2.722330E+00	2.866760E+00	1.484790E+00
4.383650E+00	4.875350E+00	3.150370E+00
4.411500E+00	4.874620E+00	3.202240E+00
2.645000E+00	2.837400E+00	1.555720E+00
2.595280E+00	2.789960E+00	1.593360E+00
2.638890E+00	3.050210E+00	1.573510E+00
4.264710E+00	4.945720E+00	3.093820E+00
4.353170E+00	4.917640E+00	3.169050E+00
2.561360E+00	2.910170E+00	1.620810E+00
2.518730E+00	3.135900E+00	1.676870E+00
2.593350E+00	3.300990E+00	1.634850E+00
4.181870E+00	4.981070E+00	3.049600E+00
4.214280E+00	5.031730E+00	3.153730E+00
2.510860E+00	3.319220E+00	1.706670E+00
2.465130E+00	3.253650E+00	1.718410E+00
2.532140E+00	3.551070E+00	1.728700E+00
3.990730E+00	5.014830E+00	2.904850E+00
4.036090E+00	5.060420E+00	3.008700E+00
4.126770E+00	5.045730E+00	3.074070E+00
2.452140E+00	3.384020E+00	1.766850E+00
2.437180E+00	3.543320E+00	1.792870E+00
2.476060E+00	3.653600E+00	1.815770E+00
2.522890E+00	3.851840E+00	1.861690E+00
3.758040E+00	5.051170E+00	2.773080E+00
3.858150E+00	5.056000E+00	2.855990E+00
3.943550E+00	5.062440E+00	2.941000E+00
2.421130E+00	3.682460E+00	1.864310E+00
2.431560E+00	3.847040E+00	1.919980E+00
2.475850E+00	3.948560E+00	1.934680E+00
2.540950E+00	4.106110E+00	1.980220E+00
2.722350E+00	4.407320E+00	2.073170E+00
2.820970E+00	4.514640E+00	2.119880E+00
2.953970E+00	4.644620E+00	2.203110E+00
3.609240E+00	5.040580E+00	2.696430E+00
3.702110E+00	5.095560E+00	2.797650E+00
3.771740E+00	5.143210E+00	2.890230E+00
2.425110E+00	3.972360E+00	1.980320E+00
2.457820E+00	4.116640E+00	2.041890E+00
2.515900E+00	4.203540E+00	2.055300E+00
2.599500E+00	4.314050E+00	2.063680E+00
2.689760E+00	4.470760E+00	2.133590E+00
2.794400E+00	4.586400E+00	2.202840E+00
2.868290E+00	4.672050E+00	2.258060E+00
2.972620E+00	4.741490E+00	2.303180E+00
3.099280E+00	4.845590E+00	2.393640E+00
3.391190E+00	5.013500E+00	2.588140E+00
3.491090E+00	5.078800E+00	2.683460E+00
3.523100E+00	5.135330E+00	2.754080E+00
3.647000E+00	5.140170E+00	2.822040E+00
2.469020E+00	4.248040E+00	2.109200E+00
2.561330E+00	4.417530E+00	2.156080E+00
2.664060E+00	4.546850E+00	2.214240E+00
2.763660E+00	4.644940E+00	2.277130E+00
2.860500E+00	4.733090E+00	2.322090E+00
2.958700E+00	4.799430E+00	2.374100E+00
2.999360E+00	4.856600E+00	2.433940E+00
3.070830E+00	4.893890E+00	2.459390E+00
3.179950E+00	4.947900E+00	2.499920E+00
3.243660E+00	5.029850E+00	2.591010E+00
3.307870E+00	5.087760E+00	2.666420E+00
3.424020E+00	5.105530E+00	2.694400E+00
3.019900E+00	4.920640E+00	2.505180E+00
3.140210E+00	5.014840E+00	2.576280E+00
3.214700E+00	5.065720E+00	2.627740E+00
5.444520E+00	2.589300E+00	2.850040E+00
5.409000E+00	2.516520E+00	2.804810E+00
5.416080E+00	2.607010E+00	2.765570E+00
5.471200E+00	2.784090E+00	2.838330E+00
5.480790E+00	2.677710E+00	2.891260E+00
5.518150E+00	2.906430E+00	2.890920E+00
5.531300E+00	2.821800E+00	2.946890E+00
5.572370E+00	2.991510E+00	2.971870E+00
5.611050E+00	3.150470E+00	3.044930E+00
5.627820E+00	3.302620E+00	3.103900E+00
5.595370E+00	3.436740E+00	3.113190E+00
5.638070E+00	3.385930E+00	3.173480E+00
5.602850E+00	3.505400E+00	3.191590E+00
5.270130E+00	2.275020E+00	2.612560E+00
5.211060E+00	2.180580E+00	2.562170E+00
5.223630E+00	2.227450E+00	2.479250E+00
5.327950E+00	2.400240E+00	2.651760E+00
5.529930E+00	3.628890E+00	3.172940E+00
5.499320E+00	3.718940E+00	3.254970E+00
5.136220E+00	2.088500E+00	2.509960E+00
5.073910E+00	2.040020E+00	2.424390E+00
5.116850E+00	2.095520E+00	2.394190E+00
5.432280E+00	3.810450E+00	3.228530E+00
5.405010E+00	3.879990E+00	3.292450E+00
4.964820E+00	1.971860E+00	2.254210E+00
5.339990E+00	3.973600E+00	3.316480E+00
5.282000E+00	4.051260E+00	3.313750E+00
5.312800E+00	4.040850E+00	3.357410E+00
5.286880E+00	4.097120E+00	3.380250E+00
4.817670E+00	1.847190E+00	2.043400E+00
4.719340E+00	1.749080E+00	1.990770E+00
4.711420E+00	1.787260E+00	1.863940E+00
5.189960E+00	4.205770E+00	3.336610E+00
5.228820E+00	4.167030E+00	3.359080E+00
5.209890E+00	4.222350E+00	3.398910E+00
4.638070E+00	1.672440E+00	1.932550E+00
4.546510E+00	1.594710E+00	1.855930E+00
4.565710E+00	1.656340E+00	1.765050E+00
5.128670E+00	4.334990E+00	3.383340E+00
5.173450E+00	4.293750E+00	3.428500E+00
5.135120E+00	4.359280E+00	3.440150E+00
4.437880E+00	1.528810E+00	1.787710E+00
4.277650E+00	1.479620E+00	1.711990E+00
4.400740E+00	1.554290E+00	1.690950E+00
5.068300E+00	4.455280E+00	3.409000E+00
5.098990E+00	4.417480E+00	3.443890E+00
5.069270E+00	4.474570E+00	3.473590E+00
4.151350E+00	1.541000E+00	1.530150E+00
3.972570E+00	1.466230E+00	1.542060E+00
4.995610E+00	4.597870E+00	3.450650E+00
5.027570E+00	4.538190E+00	3.461160E+00
5.016900E+00	4.580570E+00	3.522280E+00
3.825570E+00	1.593180E+00	1.394370E+00
3.746110E+00	1.513240E+00	1.481610E+00
4.968930E+00	4.659400E+00	3.497520E+00
3.628050E+00	1.504550E+00	1.476470E+00
3.460850E+00	1.550560E+00	1.488420E+00
3.582110E+00	1.585690E+00	1.401700E+00
4.928850E+00	4.724840E+00	3.504100E+00
4.947840E+00	4.718240E+00	3.546090E+00
4.926760E+00	4.747010E+00	3.541140E+00
3.334460E+00	1.726460E+00	1.377760E+00
3.184410E+00	1.719440E+00	1.470260E+00
4.808490E+00	4.770330E+00	3.425260E+00
4.833200E+00	4.787570E+00	3.502550E+00
4.898580E+00	4.761340E+00	3.525030E+00
3.091340E+00	1.936000E+00	1.398420E+00
2.971740E+00	1.927080E+00	1.502910E+00
4.696070E+00	4.766730E+00	3.382970E+00
4.718800E+00	4.797580E+00	3.453130E+00
4.772790E+00	4.797800E+00	3.473160E+00
2.901490E+00	2.148750E+00	1.446800E+00
2.801830E+00	2.126360E+00	1.548950E+00
4.551800E+00	4.797090E+00	3.315510E+00
4.600250E+00	4.813700E+00	3.398410E+00
4.663610E+00	4.800610E+00	3.430990E+00
2.755800E+00	2.344360E+00	1.513100E+00
2.666320E+00	2.315400E+00	1.605420E+00
4.518100E+00	4.832360E+00	3.330360E+00
4.540100E+00	4.840880E+00	3.374440E+00
2.641830E+00	2.522220E+00	1.577860E+00
2.551090E+00	2.490470E+00	1.662740E+00
4.406570E+00	4.923590E+00	3.280810E+00
4.488570E+00	4.876890E+00	3.354470E+00
2.538320E+00	2.717690E+00	1.642300E+00
2.461340E+00	2.630380E+00	1.723270E+00
4.304910E+00	4.995130E+00	3.216590E+00
4.358150E+00	5.027350E+00	3.340450E+00
2.445760E+00	2.764700E+00	1.719300E+00
2.410380E+00	2.712720E+00	1.751650E+00
2.448910E+00	2.935210E+00	1.706750E+00
4.254990E+00	5.045140E+00	3.220390E+00
4.283070E+00	5.057490E+00	3.279400E+00
2.379940E+00	2.816810E+00	1.769830E+00
2.324710E+00	3.026630E+00	1.809910E+00
2.403060E+00	3.201760E+00	1.754880E+00
4.087160E+00	5.099860E+00	3.101600E+00
4.142340E+00	5.127310E+00	3.200970E+00
4.227230E+00	5.087990E+00	3.254590E+00
2.304800E+00	3.241980E+00	1.828770E+00
2.231580E+00	3.184980E+00	1.877360E+00
2.348870E+00	3.461430E+00	1.838330E+00
3.871630E+00	5.134930E+00	2.968540E+00
3.954490E+00	5.168140E+00	3.077670E+00
4.052120E+00	5.153660E+00	3.138530E+00
2.253590E+00	3.354520E+00	1.899410E+00
2.195300E+00	3.290660E+00	1.920960E+00
2.253910E+00	3.524740E+00	1.914430E+00
2.327810E+00	3.756640E+00	1.959310E+00
3.827980E+00	5.180310E+00	2.977270E+00
3.864480E+00	5.201260E+00	3.030760E+00
2.176110E+00	3.440470E+00	1.961400E+00
2.222090E+00	3.625370E+00	1.982010E+00
2.239880E+00	3.768960E+00	2.029270E+00
2.282630E+00	3.871380E+00	2.037950E+00
2.348760E+00	4.030120E+00	2.062140E+00
3.557540E+00	5.214480E+00	2.849870E+00
3.684670E+00	5.223100E+00	2.930680E+00
3.792240E+00	5.228930E+00	3.000720E+00
2.230270E+00	3.923840E+00	2.097790E+00
2.288720E+00	4.096480E+00	2.143600E+00
2.299230E+00	4.186790E+00	2.189650E+00
2.362830E+00	4.213800E+00	2.157570E+00
2.444900E+00	4.369010E+00	2.196830E+00
2.544320E+00	4.506300E+00	2.245820E+00
2.645550E+00	4.619710E+00	2.295350E+00
2.748170E+00	4.712080E+00	2.349630E+00
2.865520E+00	4.821510E+00	2.429490E+00
3.394250E+00	5.197380E+00	2.781600E+00
3.496730E+00	5.263680E+00	2.868200E+00
3.581320E+00	5.310440E+00	2.977640E+00
2.328510E+00	4.306770E+00	2.234680E+00
2.429560E+00	4.467080E+00	2.279550E+00
2.533380E+00	4.589920E+00	2.329800E+00
2.634820E+00	4.690630E+00	2.373150E+00
2.730700E+00	4.764720E+00	2.420290E+00
2.768290E+00	4.821770E+00	2.476160E+00
2.826140E+00	4.860130E+00	2.494300E+00
2.895960E+00	4.913370E+00	2.523310E+00
3.020940E+00	5.003240E+00	2.595010E+00
3.182770E+00	5.113400E+00	2.682970E+00
3.249500E+00	5.222740E+00	2.786380E+00
3.326630E+00	5.303900E+00	2.890680E+00
3.447830E+00	5.309880E+00	2.911910E+00
2.781950E+00	4.883790E+00	2.544330E+00
2.893410E+00	4.986560E+00	2.600050E+00
3.019780E+00	5.090800E+00	2.689950E+00
3.131600E+00	5.197430E+00	2.763560E+00
3.210050E+00	5.280950E+00	2.839760E+00
5.334040E+00	2.290110E+00	2.852440E+00
5.273190E+00	2.214390E+00	2.778150E+00
5.304420E+00	2.289880E+00	2.733130E+00
5.383620E+00	2.429730E+00	2.806450E+00
5.395260E+00	2.392640E+00	2.893750E+00
5.461450E+00	2.547620E+00	2.924750E+00
5.532990E+00	2.708010E+00	3.008880E+00
5.584670E+00	2.852310E+00	3.063390E+00
5.635440E+00	2.993530E+00	3.108070E+00
5.666430E+00	3.136580E+00	3.160250E+00
5.678500E+00	3.267530E+00	3.211140E+00
5.657040E+00	3.387940E+00	3.260810E+00
5.631650E+00	3.505250E+00	3.313620E+00
5.220650E+00	2.141630E+00	2.761180E+00
5.163570E+00	2.083020E+00	2.670430E+00
5.199320E+00	2.136820E+00	2.647150E+00
5.570840E+00	3.616390E+00	3.279270E+00
5.537860E+00	3.712380E+00	3.359470E+00
5.071480E+00	2.019290E+00	2.539310E+00
5.467270E+00	3.815120E+00	3.336090E+00
5.418200E+00	3.899970E+00	3.359960E+00
5.465090E+00	3.869780E+00	3.411370E+00
5.417030E+00	3.951870E+00	3.436770E+00
4.930190E+00	1.906750E+00	2.356970E+00
4.835300E+00	1.803600E+00	2.293820E+00
4.830790E+00	1.826140E+00	2.172500E+00
5.346930E+00	4.034330E+00	3.413030E+00
5.337800E+00	4.091670E+00	3.464530E+00
4.765700E+00	1.730660E+00	2.244650E+00
4.678800E+00	1.646370E+00	2.170320E+00
4.698910E+00	1.697010E+00	2.085840E+00
5.293370E+00	4.172220E+00	3.484490E+00
5.237890E+00	4.240630E+00	3.482260E+00
5.274580E+00	4.230680E+00	3.535930E+00
5.240610E+00	4.279960E+00	3.557170E+00
4.584630E+00	1.553110E+00	2.079370E+00
4.484900E+00	1.478390E+00	2.008210E+00
4.514120E+00	1.529010E+00	1.924500E+00
5.140380E+00	4.388090E+00	3.516950E+00
5.179780E+00	4.341700E+00	3.531200E+00
5.168130E+00	4.385430E+00	3.588610E+00
4.360530E+00	1.427400E+00	1.953980E+00
4.181720E+00	1.383300E+00	1.876810E+00
4.321310E+00	1.440920E+00	1.857000E+00
5.119530E+00	4.435470E+00	3.567380E+00
4.068760E+00	1.405210E+00	1.694330E+00
3.934560E+00	1.367160E+00	1.734550E+00
5.070260E+00	4.516580E+00	3.592880E+00
5.027180E+00	4.607960E+00	3.608850E+00
3.763810E+00	1.369680E+00	1.713670E+00
3.608540E+00	1.349020E+00	1.729450E+00
3.650030E+00	1.383710E+00	1.647500E+00
3.744120E+00	1.430550E+00	1.589740E+00
4.983440E+00	4.684810E+00	3.597300E+00
5.028010E+00	4.654120E+00	3.672830E+00
4.993650E+00	4.709700E+00	3.663690E+00
3.510750E+00	1.435260E+00	1.605400E+00
3.346640E+00	1.422940E+00	1.676880E+00
4.935290E+00	4.761140E+00	3.612940E+00
3.270700E+00	1.550320E+00	1.565240E+00
3.122630E+00	1.552220E+00	1.661360E+00
4.872600E+00	4.802940E+00	3.582620E+00
4.880510E+00	4.836650E+00	3.674200E+00
3.046100E+00	1.721810E+00	1.572170E+00
2.922710E+00	1.719520E+00	1.673170E+00
4.739380E+00	4.826490E+00	3.523540E+00
4.764460E+00	4.848470E+00	3.595650E+00
4.824260E+00	4.843220E+00	3.623410E+00
2.859370E+00	1.916890E+00	1.602510E+00
2.755620E+00	1.901850E+00	1.706350E+00
4.630160E+00	4.837310E+00	3.477750E+00
4.655320E+00	4.861630E+00	3.553780E+00
4.709970E+00	4.853210E+00	3.576150E+00
2.705530E+00	2.104760E+00	1.646740E+00
2.612790E+00	2.086650E+00	1.751720E+00
4.529970E+00	4.897340E+00	3.450600E+00
4.593610E+00	4.879920E+00	3.518010E+00
2.575190E+00	2.289260E+00	1.699780E+00
2.489940E+00	2.261180E+00	1.797430E+00
4.446180E+00	4.965150E+00	3.402870E+00
4.486850E+00	4.985970E+00	3.521880E+00
2.466620E+00	2.454020E+00	1.750440E+00
2.386380E+00	2.425200E+00	1.833060E+00
4.404220E+00	5.026730E+00	3.406880E+00
4.430120E+00	5.029840E+00	3.462790E+00
2.371430E+00	2.632860E+00	1.800560E+00
2.329020E+00	2.535710E+00	1.859080E+00
4.285370E+00	5.124710E+00	3.380920E+00
4.378170E+00	5.075970E+00	3.435120E+00
2.279020E+00	2.643010E+00	1.882180E+00
2.208670E+00	2.806720E+00	1.921010E+00
2.294220E+00	2.822940E+00	1.843460E+00
4.205530E+00	5.142980E+00	3.306020E+00
4.220650E+00	5.176560E+00	3.367410E+00
2.218420E+00	2.999620E+00	1.891160E+00
2.126850E+00	2.965210E+00	1.962960E+00
4.015310E+00	5.205610E+00	3.177040E+00
4.077900E+00	5.234070E+00	3.279580E+00
4.170340E+00	5.198680E+00	3.331360E+00
2.131110E+00	3.201590E+00	1.951660E+00
2.052680E+00	3.102680E+00	2.027670E+00
3.862710E+00	5.276260E+00	3.112340E+00
3.972260E+00	5.260300E+00	3.210560E+00
2.043270E+00	3.237050E+00	2.028560E+00
2.006320E+00	3.183420E+00	2.056170E+00
2.071490E+00	3.415100E+00	2.043080E+00
2.142190E+00	3.667910E+00	2.059730E+00
3.727420E+00	5.309060E+00	3.056370E+00
3.798530E+00	5.367660E+00	3.192780E+00
1.997590E+00	3.291920E+00	2.086150E+00
1.993880E+00	3.459620E+00	2.106400E+00
2.039850E+00	3.578050E+00	2.094810E+00
2.065400E+00	3.723890E+00	2.138380E+00
2.129170E+00	3.887450E+00	2.153700E+00
2.215480E+00	4.115680E+00	2.211510E+00
3.653290E+00	5.346350E+00	3.064360E+00
3.697030E+00	5.372190E+00	3.129300E+00
1.978110E+00	3.620270E+00	2.167570E+00
2.038930E+00	3.850720E+00	2.208830E+00
2.106390E+00	4.004720E+00	2.225490E+00
2.135210E+00	4.118090E+00	2.270370E+00
2.184860E+00	4.191710E+00	2.278520E+00
2.237480E+00	4.286740E+00	2.292580E+00
2.322660E+00	4.430880E+00	2.318720E+00
2.422000E+00	4.561590E+00	2.360060E+00
2.524030E+00	4.667420E+00	2.410550E+00
2.640040E+00	4.782010E+00	2.480240E+00
3.402540E+00	5.351880E+00	2.965340E+00
3.482470E+00	5.401450E+00	3.054000E+00
3.611610E+00	5.389080E+00	3.101050E+00
2.140570E+00	4.233420E+00	2.329510E+00
2.223090E+00	4.394540E+00	2.362940E+00
2.315750E+00	4.528010E+00	2.397710E+00
2.414780E+00	4.640460E+00	2.444170E+00
2.507600E+00	4.721140E+00	2.480940E+00
2.546520E+00	4.779360E+00	2.529400E+00
2.605800E+00	4.819090E+00	2.545360E+00
2.672870E+00	4.870810E+00	2.575570E+00
2.780810E+00	4.964240E+00	2.631380E+00
2.894350E+00	5.072750E+00	2.698790E+00
3.010600E+00	5.178450E+00	2.775330E+00
3.115150E+00	5.275030E+00	2.847670E+00
3.218820E+00	5.365540E+00	2.966330E+00
3.351960E+00	5.387750E+00	3.017130E+00
2.561190E+00	4.840490E+00	2.596950E+00
2.670450E+00	4.941450E+00	2.655950E+00
2.783650E+00	5.049550E+00	2.726720E+00
2.898720E+00	5.161930E+00	2.788340E+00
3.008090E+00	5.259040E+00	2.862920E+00
3.096500E+00	5.331490E+00	2.938470E+00
5.299070E+00	2.224700E+00	2.888050E+00
5.384570E+00	2.334590E+00	2.960690E+00
5.470680E+00	2.469780E+00	3.072940E+00
5.527120E+00	2.616930E+00	3.078410E+00
5.586350E+00	2.731900E+00	3.135200E+00
5.636830E+00	2.857750E+00	3.182930E+00
5.677410E+00	2.984530E+00	3.231090E+00
5.692230E+00	3.120900E+00	3.278740E+00
5.695400E+00	3.254540E+00	3.318850E+00
5.678930E+00	3.380340E+00	3.364320E+00
5.663360E+00	3.496760E+00	3.415980E+00
5.158180E+00	2.072780E+00	2.755100E+00
5.230340E+00	2.144380E+00	2.833270E+00
5.606010E+00	3.608960E+00	3.382840E+00
5.578980E+00	3.699370E+00	3.457560E+00
5.044120E+00	1.970830E+00	2.683170E+00
4.941230E+00	1.877660E+00	2.600080E+00
4.943160E+00	1.896260E+00	2.487170E+00
5.519940E+00	3.795630E+00	3.434310E+00
5.493810E+00	3.876530E+00	3.491020E+00
5.464340E+00	3.955870E+00	3.544710E+00
4.885270E+00	1.810340E+00	2.590570E+00
4.785670E+00	1.702980E+00	2.467690E+00
4.817780E+00	1.756530E+00	2.387640E+00
5.398860E+00	4.038530E+00	3.515400E+00
5.362290E+00	4.110240E+00	3.526820E+00
5.409110E+00	4.092970E+00	3.582150E+00
5.372430E+00	4.152330E+00	3.586340E+00
4.707730E+00	1.622160E+00	2.384300E+00
4.619950E+00	1.531280E+00	2.299370E+00
4.651390E+00	1.588900E+00	2.239890E+00
5.325400E+00	4.226670E+00	3.614800E+00
5.282940E+00	4.291200E+00	3.647390E+00
4.523860E+00	1.453870E+00	2.229240E+00
4.415670E+00	1.401700E+00	2.184280E+00
4.447440E+00	1.437870E+00	2.090950E+00
5.227080E+00	4.344770E+00	3.639000E+00
5.176790E+00	4.414220E+00	3.675210E+00
4.273980E+00	1.356970E+00	2.137990E+00
4.082700E+00	1.303390E+00	2.064340E+00
4.222940E+00	1.361350E+00	2.031450E+00
5.127500E+00	4.463430E+00	3.657310E+00
5.153000E+00	4.453510E+00	3.715450E+00
5.124390E+00	4.496470E+00	3.731710E+00
3.915860E+00	1.329460E+00	1.866650E+00
3.839620E+00	1.293600E+00	1.979950E+00
5.051450E+00	4.611000E+00	3.683800E+00
5.076330E+00	4.565830E+00	3.700910E+00
5.070500E+00	4.623430E+00	3.762200E+00
3.712870E+00	1.266050E+00	1.972030E+00
3.552360E+00	1.266580E+00	1.968090E+00
3.669320E+00	1.292720E+00	1.877090E+00
4.982070E+00	4.754620E+00	3.717230E+00
5.030380E+00	4.693000E+00	3.741330E+00
5.020870E+00	4.740770E+00	3.796650E+00
3.437790E+00	1.341830E+00	1.820530E+00
3.287860E+00	1.320420E+00	1.908770E+00
4.933380E+00	4.813150E+00	3.711320E+00
4.972800E+00	4.810840E+00	3.809110E+00
3.201910E+00	1.421510E+00	1.775190E+00
3.065980E+00	1.416470E+00	1.878250E+00
4.903430E+00	4.847600E+00	3.722610E+00
4.919190E+00	4.849180E+00	3.768910E+00
2.994720E+00	1.551640E+00	1.768340E+00
2.874730E+00	1.544770E+00	1.870810E+00
4.789900E+00	4.872810E+00	3.664920E+00
4.817400E+00	4.888230E+00	3.739490E+00
4.879200E+00	4.872420E+00	3.761430E+00
2.811730E+00	1.712070E+00	1.780650E+00
2.707790E+00	1.697130E+00	1.884480E+00
4.682220E+00	4.884240E+00	3.627010E+00
4.709330E+00	4.905650E+00	3.694630E+00
4.760820E+00	4.895810E+00	3.709050E+00
2.657960E+00	1.885410E+00	1.812440E+00
2.560310E+00	1.862670E+00	1.913470E+00
4.545350E+00	4.941240E+00	3.562150E+00
4.595880E+00	4.947950E+00	3.645530E+00
4.655590E+00	4.921470E+00	3.675000E+00
2.521070E+00	2.062810E+00	1.852070E+00
2.431470E+00	2.037830E+00	1.946700E+00
4.520400E+00	4.981410E+00	3.583930E+00
4.542060E+00	4.986650E+00	3.626990E+00
2.402000E+00	2.241610E+00	1.885770E+00
2.319700E+00	2.212380E+00	1.978390E+00
4.425840E+00	5.090700E+00	3.555840E+00
4.501760E+00	5.027480E+00	3.612970E+00
2.293010E+00	2.431560E+00	1.925350E+00
2.256920E+00	2.326150E+00	2.001400E+00
4.355730E+00	5.127900E+00	3.482350E+00
4.367470E+00	5.148970E+00	3.538370E+00
2.197870E+00	2.436790E+00	2.015930E+00
2.120250E+00	2.597700E+00	2.039750E+00
2.203270E+00	2.617330E+00	1.960790E+00
4.226740E+00	5.236510E+00	3.458310E+00
4.317200E+00	5.178160E+00	3.507550E+00
2.126230E+00	2.776600E+00	1.996530E+00
2.045630E+00	2.745820E+00	2.075390E+00
4.152830E+00	5.256900E+00	3.385780E+00
4.164390E+00	5.289030E+00	3.449590E+00
2.042820E+00	2.926660E+00	2.042010E+00
1.968080E+00	2.891170E+00	2.118320E+00
3.901840E+00	5.336080E+00	3.245820E+00
4.003960E+00	5.337890E+00	3.359780E+00
4.110970E+00	5.307160E+00	3.415400E+00
1.970990E+00	3.106550E+00	2.101110E+00
1.924060E+00	2.996080E+00	2.146310E+00
3.859810E+00	5.376050E+00	3.266680E+00
3.904400E+00	5.379420E+00	3.318820E+00
1.888990E+00	3.124150E+00	2.171040E+00
1.860580E+00	3.254880E+00	2.197430E+00
1.926360E+00	3.356910E+00	2.165740E+00
3.689720E+00	5.431960E+00	3.246310E+00
3.830520E+00	5.410640E+00	3.302360E+00
1.849430E+00	3.393610E+00	2.236460E+00
1.828970E+00	3.534460E+00	2.254570E+00
1.884270E+00	3.570880E+00	2.220110E+00
1.947260E+00	3.789500E+00	2.259380E+00
2.023810E+00	4.031760E+00	2.303660E+00
3.574430E+00	5.437380E+00	3.161270E+00
3.587260E+00	5.463040E+00	3.229340E+00
1.848680E+00	3.697430E+00	2.307360E+00
1.912100E+00	3.903890E+00	2.325310E+00
1.934350E+00	4.026650E+00	2.361520E+00
1.984040E+00	4.103610E+00	2.369320E+00
2.040630E+00	4.201670E+00	2.384360E+00
2.121660E+00	4.356490E+00	2.404820E+00
2.212320E+00	4.491480E+00	2.439920E+00
2.307650E+00	4.610730E+00	2.480880E+00
2.417170E+00	4.732090E+00	2.539270E+00
3.295640E+00	5.422600E+00	3.061790E+00
3.371440E+00	5.460490E+00	3.155480E+00
3.511480E+00	5.468920E+00	3.196520E+00
1.936700E+00	4.140900E+00	2.420980E+00
2.021010E+00	4.312350E+00	2.453730E+00
2.106540E+00	4.452510E+00	2.482930E+00
2.202950E+00	4.576640E+00	2.521630E+00
2.290900E+00	4.664940E+00	2.546330E+00
2.325000E+00	4.725330E+00	2.586130E+00
2.379960E+00	4.768090E+00	2.598580E+00
2.449510E+00	4.823860E+00	2.634120E+00
2.559900E+00	4.921730E+00	2.689220E+00
2.673470E+00	5.027740E+00	2.750650E+00
2.792130E+00	5.138600E+00	2.819900E+00
2.908200E+00	5.247980E+00	2.881220E+00
3.013680E+00	5.329200E+00	2.966170E+00
3.107920E+00	5.398720E+00	3.041770E+00
3.229430E+00	5.446340E+00	3.096780E+00
2.333590E+00	4.790920E+00	2.652400E+00
2.445410E+00	4.900440E+00	2.726850E+00
2.562910E+00	5.011100E+00	2.781300E+00
2.683100E+00	5.117130E+00	2.844600E+00
2.803880E+00	5.229400E+00	2.919160E+00
2.929100E+00	5.331660E+00	2.996370E+00
3.017080E+00	5.377410E+00	3.038860E+00
5.500760E+00	2.434810E+00	3.227810E+00
5.470250E+00	2.390630E+00	3.210690E+00
5.477560E+00	2.420420E+00	3.164240E+00
5.521550E+00	2.487340E+00	3.222250E+00
5.289220E+00	2.198440E+00	3.089160E+00
5.210170E+00	2.117840E+00	3.015040E+00
5.245800E+00	2.155830E+00	2.937190E+00
5.385740E+00	2.314730E+00	3.094480E+00
5.573230E+00	2.616430E+00	3.232170E+00
5.622670E+00	2.752770E+00	3.243910E+00
5.658860E+00	2.851980E+00	3.303240E+00
5.696780E+00	2.973710E+00	3.353860E+00
5.713850E+00	3.112400E+00	3.391250E+00
5.718330E+00	3.246900E+00	3.421230E+00
5.699080E+00	3.370300E+00	3.468290E+00
5.677380E+00	3.488070E+00	3.522620E+00
5.150680E+00	2.059970E+00	3.027420E+00
5.090280E+00	1.997830E+00	2.936120E+00
5.130190E+00	2.036850E+00	2.876050E+00
5.637260E+00	3.598110E+00	3.480200E+00
5.605950E+00	3.679700E+00	3.536320E+00
4.991530E+00	1.912720E+00	2.802760E+00
5.560610E+00	3.788970E+00	3.553570E+00
5.515780E+00	3.890540E+00	3.571400E+00
5.506890E+00	3.945510E+00	3.614330E+00
4.806270E+00	1.681200E+00	2.629390E+00
4.742280E+00	1.600910E+00	2.591050E+00
4.739980E+00	1.635250E+00	2.497650E+00
4.861270E+00	1.756320E+00	2.651200E+00
5.473870E+00	4.031620E+00	3.632200E+00
5.440110E+00	4.123740E+00	3.651650E+00
5.402450E+00	4.180000E+00	3.657100E+00
5.451880E+00	4.162710E+00	3.710580E+00
5.404540E+00	4.218640E+00	3.728090E+00
4.574090E+00	1.429930E+00	2.494730E+00
4.465770E+00	1.373190E+00	2.443470E+00
4.539450E+00	1.418560E+00	2.413810E+00
4.590870E+00	1.475030E+00	2.367280E+00
4.647240E+00	1.491100E+00	2.530470E+00
5.283350E+00	4.319820E+00	3.706660E+00
5.332390E+00	4.275450E+00	3.712590E+00
5.313070E+00	4.313730E+00	3.770190E+00
4.364370E+00	1.365510E+00	2.272610E+00
4.283500E+00	1.323830E+00	2.336840E+00
5.253330E+00	4.366200E+00	3.757370E+00
4.165360E+00	1.283300E+00	2.306180E+00
3.990360E+00	1.240830E+00	2.275440E+00
4.121810E+00	1.284610E+00	2.209760E+00
5.191880E+00	4.439280E+00	3.795400E+00
5.154340E+00	4.495950E+00	3.823780E+00
3.828470E+00	1.261780E+00	2.099120E+00
3.750930E+00	1.208210E+00	2.194430E+00
5.124830E+00	4.553720E+00	3.828840E+00
5.111410E+00	4.621000E+00	3.859350E+00
3.636420E+00	1.181970E+00	2.194300E+00
3.480820E+00	1.180640E+00	2.203250E+00
3.596130E+00	1.213680E+00	2.108140E+00
5.081690E+00	4.687390E+00	3.858110E+00
5.042840E+00	4.775940E+00	3.877560E+00
3.371180E+00	1.241630E+00	2.050870E+00
3.232080E+00	1.220210E+00	2.145320E+00
5.010220E+00	4.824400E+00	3.873230E+00
5.032550E+00	4.826060E+00	3.912310E+00
5.013820E+00	4.847270E+00	3.909250E+00
3.146710E+00	1.312360E+00	2.010680E+00
3.021870E+00	1.294650E+00	2.109840E+00
4.910080E+00	4.889050E+00	3.866270E+00
4.982130E+00	4.858060E+00	3.892470E+00
2.944930E+00	1.409610E+00	1.983930E+00
2.835170E+00	1.395130E+00	2.089300E+00
4.852770E+00	4.904300E+00	3.821210E+00
4.856580E+00	4.922900E+00	3.879040E+00
2.766760E+00	1.531900E+00	1.977570E+00
2.667370E+00	1.513960E+00	2.082480E+00
4.734540E+00	4.920990E+00	3.756040E+00
4.761030E+00	4.928380E+00	3.803710E+00
4.810670E+00	4.935810E+00	3.870980E+00
2.609010E+00	1.678740E+00	1.989310E+00
2.515610E+00	1.651010E+00	2.091990E+00
4.629440E+00	4.963630E+00	3.721140E+00
4.660700E+00	4.978000E+00	3.795090E+00
4.716130E+00	4.949730E+00	3.811400E+00
2.468550E+00	1.835460E+00	2.014240E+00
2.378140E+00	1.805640E+00	2.110810E+00
4.539590E+00	5.054840E+00	3.713960E+00
4.603030E+00	5.011320E+00	3.762300E+00
2.341350E+00	2.013270E+00	2.043780E+00
2.255130E+00	1.976540E+00	2.143610E+00
4.484040E+00	5.085130E+00	3.654360E+00
4.492250E+00	5.110350E+00	3.703130E+00
2.217290E+00	2.222050E+00	2.077020E+00
2.151230E+00	2.121520E+00	2.178220E+00
4.373150E+00	5.192040E+00	3.605520E+00
4.448670E+00	5.147360E+00	3.668470E+00
2.123770E+00	2.258040E+00	2.146390E+00
2.095410E+00	2.206000E+00	2.196590E+00
2.103060E+00	2.416790E+00	2.104970E+00
4.298670E+00	5.238740E+00	3.570890E+00
4.330290E+00	5.288080E+00	3.674320E+00
2.051870E+00	2.307960E+00	2.198520E+00
1.987750E+00	2.504920E+00	2.197720E+00
2.045540E+00	2.593270E+00	2.112500E+00
4.158260E+00	5.345830E+00	3.537420E+00
4.249200E+00	5.309460E+00	3.599410E+00
1.970380E+00	2.711680E+00	2.155900E+00
1.896720E+00	2.674730E+00	2.239220E+00
4.082470E+00	5.355960E+00	3.470570E+00
4.090990E+00	5.379830E+00	3.529890E+00
1.883480E+00	2.897520E+00	2.198390E+00
1.848360E+00	2.781950E+00	2.264900E+00
3.916100E+00	5.426770E+00	3.408420E+00
4.026770E+00	5.397520E+00	3.491150E+00
1.803960E+00	2.908830E+00	2.277980E+00
1.775510E+00	3.045800E+00	2.301130E+00
1.814370E+00	3.154670E+00	2.241640E+00
3.802380E+00	5.456420E+00	3.368330E+00
3.842970E+00	5.492270E+00	3.485220E+00
1.743430E+00	3.194250E+00	2.312470E+00
1.734790E+00	3.347070E+00	2.350940E+00
1.780700E+00	3.443850E+00	2.299280E+00
3.583990E+00	5.500940E+00	3.312520E+00
3.716300E+00	5.494910E+00	3.396070E+00
1.709680E+00	3.487160E+00	2.364060E+00
1.707080E+00	3.618570E+00	2.399680E+00
1.764170E+00	3.661470E+00	2.368030E+00
1.825130E+00	3.925430E+00	2.398150E+00
3.468610E+00	5.505380E+00	3.279030E+00
3.498450E+00	5.550270E+00	3.399250E+00
1.721940E+00	3.759350E+00	2.431540E+00
1.740190E+00	3.920550E+00	2.462140E+00
1.781920E+00	4.005990E+00	2.461450E+00
1.834050E+00	4.107350E+00	2.472680E+00
1.918750E+00	4.268640E+00	2.498030E+00
1.998930E+00	4.408630E+00	2.523520E+00
2.085170E+00	4.543380E+00	2.563480E+00
2.208080E+00	4.673940E+00	2.603740E+00
3.141930E+00	5.456300E+00	3.139130E+00
3.224100E+00	5.497820E+00	3.224350E+00
3.366470E+00	5.522000E+00	3.317150E+00
1.736660E+00	4.044550E+00	2.513550E+00
1.815940E+00	4.222070E+00	2.542910E+00
1.895930E+00	4.373380E+00	2.563730E+00
1.976330E+00	4.477240E+00	2.582250E+00
2.011270E+00	4.557650E+00	2.617010E+00
2.088490E+00	4.623040E+00	2.621210E+00
2.125760E+00	4.690710E+00	2.656290E+00
2.214810E+00	4.767970E+00	2.687770E+00
2.314900E+00	4.876410E+00	2.753800E+00
2.441630E+00	5.008550E+00	2.831400E+00
2.584170E+00	5.099800E+00	2.867570E+00
2.686020E+00	5.203270E+00	2.941990E+00
2.820490E+00	5.327630E+00	3.044410E+00
3.008340E+00	5.422910E+00	3.129430E+00
2.873320E+00	5.416480E+00	3.170110E+00
3.119090E+00	5.474640E+00	3.200800E+00
2.013220E+00	4.638130E+00	2.672400E+00
2.106510E+00	4.750520E+00	2.715950E+00
2.199800E+00	4.827180E+00	2.754560E+00
2.242930E+00	4.894040E+00	2.801880E+00
2.321320E+00	4.951600E+00	2.819440E+00
2.351600E+00	5.011100E+00	2.861840E+00
2.407260E+00	5.083290E+00	2.923590E+00
2.549180E+00	5.162910E+00	2.956720E+00
2.677700E+00	5.279750E+00	3.039000E+00
2.760070E+00	5.356650E+00	3.122810E+00
2.256470E+00	4.971770E+00	2.866700E+00
2.331470E+00	5.038080E+00	2.899800E+00
5.458920E+00	2.364720E+00	3.340990E+00
5.423240E+00	2.323950E+00	3.315090E+00
5.440350E+00	2.346290E+00	3.254340E+00
5.505700E+00	2.437650E+00	3.319470E+00
5.553050E+00	2.536130E+00	3.321400E+00
5.558350E+00	2.518090E+00	3.410830E+00
5.600610E+00	2.611060E+00	3.411360E+00
5.238710E+00	2.144920E+00	3.143210E+00
5.355350E+00	2.261340E+00	3.257430E+00
5.635300E+00	2.727140E+00	3.352810E+00
5.683570E+00	2.840010E+00	3.424120E+00
5.717270E+00	2.975150E+00	3.499220E+00
5.724390E+00	3.132740E+00	3.491120E+00
5.721570E+00	3.243280E+00	3.530200E+00
5.703420E+00	3.363920E+00	3.574360E+00
5.695110E+00	3.476840E+00	3.627180E+00
5.072930E+00	1.986130E+00	3.040020E+00
5.168360E+00	2.076020E+00	3.157140E+00
5.651870E+00	3.601290E+00	3.586580E+00
5.613740E+00	3.703030E+00	3.602130E+00
5.649950E+00	3.666260E+00	3.657480E+00
5.621850E+00	3.768180E+00	3.675760E+00
4.844310E+00	1.655990E+00	2.906600E+00
4.794210E+00	1.589880E+00	2.858570E+00
4.827070E+00	1.651990E+00	2.830060E+00
4.846290E+00	1.712150E+00	2.760590E+00
4.884570E+00	1.724040E+00	2.922150E+00
4.917470E+00	1.819430E+00	2.798450E+00
4.958860E+00	1.851680E+00	2.943310E+00
5.563270E+00	3.882610E+00	3.650330E+00
5.531750E+00	3.962030E+00	3.669510E+00
5.574880E+00	3.935370E+00	3.720200E+00
5.544190E+00	4.004540E+00	3.729890E+00
4.714250E+00	1.507920E+00	2.765710E+00
4.621290E+00	1.424840E+00	2.725240E+00
4.623800E+00	1.444120E+00	2.597990E+00
4.751560E+00	1.573670E+00	2.711230E+00
5.510560E+00	4.099470E+00	3.751520E+00
5.471620E+00	4.174440E+00	3.772800E+00
5.448430E+00	4.220810E+00	3.828150E+00
4.530170E+00	1.366380E+00	2.683300E+00
4.402740E+00	1.319520E+00	2.644430E+00
4.497510E+00	1.365330E+00	2.579560E+00
5.373350E+00	4.273430E+00	3.801160E+00
5.324340E+00	4.337850E+00	3.860840E+00
4.264870E+00	1.299760E+00	2.440300E+00
4.193500E+00	1.259320E+00	2.532280E+00
5.260700E+00	4.390880E+00	3.843800E+00
5.289520E+00	4.384610E+00	3.890520E+00
5.256510E+00	4.428190E+00	3.910180E+00
4.056580E+00	1.206990E+00	2.532880E+00
3.898790E+00	1.179600E+00	2.471730E+00
4.028130E+00	1.216980E+00	2.416650E+00
5.160460E+00	4.516670E+00	3.866730E+00
5.195760E+00	4.484250E+00	3.888540E+00
5.181380E+00	4.534620E+00	3.923110E+00
3.745780E+00	1.170020E+00	2.316960E+00
3.710870E+00	1.107070E+00	2.464090E+00
5.124870E+00	4.646140E+00	3.904450E+00
5.164600E+00	4.605050E+00	3.948280E+00
5.142870E+00	4.674790E+00	3.960810E+00
3.555490E+00	1.092140E+00	2.438040E+00
3.403510E+00	1.072640E+00	2.430980E+00
3.531230E+00	1.124980E+00	2.352430E+00
5.062210E+00	4.807070E+00	3.948440E+00
5.114730E+00	4.748490E+00	3.979900E+00
5.087690E+00	4.816840E+00	4.014150E+00
3.315530E+00	1.142610E+00	2.286280E+00
3.183510E+00	1.116890E+00	2.381000E+00
5.020610E+00	4.870860E+00	3.989630E+00
3.100900E+00	1.197590E+00	2.241070E+00
2.988740E+00	1.178830E+00	2.343800E+00
4.960040E+00	4.895010E+00	3.940580E+00
4.963100E+00	4.912580E+00	3.995630E+00
2.910170E+00	1.277360E+00	2.211070E+00
2.810610E+00	1.256660E+00	2.319060E+00
4.856960E+00	4.951800E+00	3.965820E+00
4.922770E+00	4.928810E+00	3.980850E+00
2.736990E+00	1.375690E+00	2.195730E+00
2.644680E+00	1.355670E+00	2.304570E+00
4.747240E+00	4.982650E+00	3.925130E+00
4.799220E+00	4.972250E+00	3.958200E+00
2.573170E+00	1.491040E+00	2.185850E+00
2.485940E+00	1.466830E+00	2.296150E+00
4.699130E+00	4.989690E+00	3.878540E+00
4.705180E+00	5.014470E+00	3.935640E+00
2.426590E+00	1.624630E+00	2.194310E+00
2.338190E+00	1.595070E+00	2.305770E+00
4.576070E+00	5.061110E+00	3.801530E+00
4.611450E+00	5.070270E+00	3.883090E+00
4.672640E+00	5.030180E+00	3.915320E+00
2.290150E+00	1.773240E+00	2.214800E+00
2.202000E+00	1.743010E+00	2.328700E+00
4.486510E+00	5.156620E+00	3.762190E+00
4.545550E+00	5.116210E+00	3.833480E+00
2.170290E+00	1.940360E+00	2.247500E+00
2.077460E+00	1.905790E+00	2.353050E+00
4.413320E+00	5.238090E+00	3.723310E+00
4.453620E+00	5.239600E+00	3.808870E+00
2.052720E+00	2.129930E+00	2.275330E+00
1.978980E+00	2.053150E+00	2.388180E+00
4.369640E+00	5.299690E+00	3.743390E+00
4.400860E+00	5.318130E+00	3.821930E+00
1.958760E+00	2.174770E+00	2.350260E+00
1.925370E+00	2.134930E+00	2.402270E+00
1.953090E+00	2.329380E+00	2.298480E+00
4.212990E+00	5.362710E+00	3.632300E+00
4.257260E+00	5.382830E+00	3.721680E+00
4.331420E+00	5.351480E+00	3.770840E+00
1.892640E+00	2.239500E+00	2.392730E+00
1.834680E+00	2.435070E+00	2.376020E+00
1.896560E+00	2.520250E+00	2.289060E+00
4.083410E+00	5.419610E+00	3.599950E+00
4.174480E+00	5.411150E+00	3.668000E+00
1.809950E+00	2.681240E+00	2.326580E+00
1.775600E+00	2.562880E+00	2.402560E+00
3.962930E+00	5.462380E+00	3.549730E+00
4.022340E+00	5.487020E+00	3.670520E+00
1.728330E+00	2.694920E+00	2.414820E+00
1.688970E+00	2.831530E+00	2.426010E+00
1.731130E+00	2.941500E+00	2.355100E+00
3.897920E+00	5.499690E+00	3.560090E+00
3.933550E+00	5.507630E+00	3.613480E+00
1.652290E+00	2.976330E+00	2.434200E+00
1.601960E+00	3.164440E+00	2.454180E+00
1.674800E+00	3.244980E+00	2.386800E+00
3.619400E+00	5.544760E+00	3.447190E+00
3.736410E+00	5.537030E+00	3.526010E+00
3.850490E+00	5.529670E+00	3.589670E+00
1.622370E+00	3.323010E+00	2.457140E+00
1.584920E+00	3.269060E+00	2.479790E+00
1.637090E+00	3.547220E+00	2.435460E+00
3.557160E+00	5.573200E+00	3.485410E+00
3.619290E+00	5.590990E+00	3.576940E+00
1.577810E+00	3.396990E+00	2.498020E+00
1.563450E+00	3.555380E+00	2.500240E+00
1.603090E+00	3.660500E+00	2.503620E+00
1.649940E+00	3.827820E+00	2.504620E+00
3.241330E+00	5.549010E+00	3.357790E+00
3.371220E+00	5.569590E+00	3.443400E+00
3.489110E+00	5.592130E+00	3.519640E+00
1.553960E+00	3.711700E+00	2.555930E+00
1.584850E+00	3.892480E+00	2.566300E+00
1.582590E+00	3.981090E+00	2.591710E+00
1.641220E+00	4.009400E+00	2.562790E+00
1.712690E+00	4.170400E+00	2.585890E+00
1.791150E+00	4.332400E+00	2.604740E+00
1.885900E+00	4.496350E+00	2.638770E+00
2.972640E+00	5.458630E+00	3.226280E+00
3.089730E+00	5.500460E+00	3.286440E+00
3.154490E+00	5.558630E+00	3.393740E+00
3.233460E+00	5.595920E+00	3.473050E+00
1.601020E+00	4.100290E+00	2.622910E+00
1.687950E+00	4.285320E+00	2.645790E+00
1.765610E+00	4.406150E+00	2.658410E+00
1.793340E+00	4.486060E+00	2.689840E+00
1.841370E+00	4.540830E+00	2.693170E+00
1.895950E+00	4.607170E+00	2.707930E+00
1.981290E+00	4.720540E+00	2.751130E+00
2.114890E+00	4.851510E+00	2.809660E+00
2.456350E+00	5.200470E+00	3.039660E+00
2.584240E+00	5.265620E+00	3.058620E+00
2.666700E+00	5.340020E+00	3.128220E+00
2.759640E+00	5.407450E+00	3.224480E+00
2.921500E+00	5.485250E+00	3.298820E+00
3.056530E+00	5.545480E+00	3.404550E+00
3.140130E+00	5.578940E+00	3.446870E+00
1.790650E+00	4.564070E+00	2.738280E+00
1.866930E+00	4.661160E+00	2.761540E+00
1.901250E+00	4.733240E+00	2.798180E+00
1.986070E+00	4.797070E+00	2.816050E+00
2.026160E+00	4.869610E+00	2.865830E+00
2.124590E+00	4.984270E+00	2.935110E+00
2.308420E+00	5.085650E+00	2.968090E+00
2.345450E+00	5.191840E+00	3.064240E+00
2.426960E+00	5.291000E+00	3.157120E+00
2.565620E+00	5.325880E+00	3.151550E+00
2.657680E+00	5.373420E+00	3.196980E+00
1.909060E+00	4.810920E+00	2.864200E+00
1.996040E+00	4.907280E+00	2.917430E+00
2.018710E+00	4.966000E+00	2.965670E+00
2.065530E+00	5.014370E+00	2.993930E+00
2.107030E+00	5.090070E+00	3.058840E+00
2.230730E+00	5.137880E+00	3.059960E+00
2.309130E+00	5.233970E+00	3.126210E+00
2.002800E+00	5.012490E+00	3.029120E+00
5.427030E+00	2.331640E+00	3.408490E+00
5.484000E+00	2.394170E+00	3.410810E+00
5.530160E+00	2.457470E+00	3.480610E+00
5.579610E+00	2.545100E+00	3.516910E+00
5.617820E+00	2.622070E+00	3.539190E+00
5.689040E+00	2.796410E+00	3.606310E+00
5.674120E+00	2.753220E+00	3.586170E+00
5.691470E+00	2.833430E+00	3.543120E+00
5.707970E+00	2.901990E+00	3.570530E+00
5.703790E+00	2.849640E+00	3.622480E+00
5.719190E+00	2.946760E+00	3.620930E+00
5.244950E+00	2.163160E+00	3.325410E+00
5.349720E+00	2.260630E+00	3.428450E+00
5.657420E+00	2.719370E+00	3.493710E+00
5.726100E+00	3.101740E+00	3.620440E+00
5.724150E+00	3.253070E+00	3.621640E+00
5.721430E+00	3.348760E+00	3.674170E+00
5.721710E+00	3.456410E+00	3.732280E+00
4.822950E+00	1.580730E+00	3.184440E+00
4.777410E+00	1.525060E+00	3.134480E+00
4.814430E+00	1.584270E+00	3.091580E+00
4.852540E+00	1.664100E+00	3.028310E+00
4.861960E+00	1.647040E+00	3.207610E+00
4.947940E+00	1.816520E+00	3.093600E+00
4.933890E+00	1.775410E+00	3.250610E+00
5.028140E+00	1.926450E+00	3.126390E+00
5.024900E+00	1.914590E+00	3.284150E+00
5.122330E+00	2.031410E+00	3.264600E+00
5.694480E+00	3.576060E+00	3.688540E+00
5.675830E+00	3.671800E+00	3.740400E+00
5.662880E+00	3.766400E+00	3.787490E+00
4.701100E+00	1.454530E+00	3.076960E+00
4.621790E+00	1.403890E+00	3.008690E+00
4.667780E+00	1.430510E+00	2.951350E+00
4.738770E+00	1.502450E+00	2.934350E+00
5.621620E+00	3.862870E+00	3.750070E+00
5.604540E+00	3.952110E+00	3.802410E+00
5.568310E+00	4.030660E+00	3.803150E+00
5.607000E+00	4.007660E+00	3.857280E+00
5.577480E+00	4.079100E+00	3.872130E+00
4.574030E+00	1.383740E+00	2.827960E+00
4.516670E+00	1.350250E+00	2.994770E+00
5.514780E+00	4.158870E+00	3.848050E+00
5.493640E+00	4.215500E+00	3.919460E+00
4.400730E+00	1.307010E+00	2.948460E+00
4.295340E+00	1.277980E+00	2.860060E+00
4.412950E+00	1.315260E+00	2.812750E+00
5.415970E+00	4.275520E+00	3.894310E+00
5.386460E+00	4.324700E+00	3.966710E+00
4.211650E+00	1.250550E+00	2.673810E+00
4.117540E+00	1.201480E+00	2.824980E+00
5.320820E+00	4.379840E+00	3.947850E+00
5.300340E+00	4.422990E+00	3.997100E+00
3.950240E+00	1.162900E+00	2.616580E+00
5.249460E+00	4.490080E+00	4.008540E+00
5.207570E+00	4.552770E+00	3.997160E+00
5.236840E+00	4.545150E+00	4.048530E+00
5.222180E+00	4.588500E+00	4.052340E+00
3.745430E+00	1.081560E+00	2.602170E+00
3.626020E+00	1.031300E+00	2.657520E+00
3.580650E+00	1.068510E+00	2.523620E+00
5.161180E+00	4.702970E+00	4.020550E+00
5.203940E+00	4.661610E+00	4.067080E+00
5.179690E+00	4.733160E+00	4.081860E+00
3.483600E+00	9.958200E-01	2.710560E+00
3.314860E+00	9.922840E-01	2.666350E+00
3.440490E+00	1.025590E+00	2.577210E+00
5.085880E+00	4.861050E+00	4.070940E+00
5.149690E+00	4.807510E+00	4.104210E+00
5.123930E+00	4.884540E+00	4.159940E+00
3.253690E+00	1.052170E+00	2.523040E+00
3.123010E+00	1.023430E+00	2.615770E+00
5.052970E+00	4.889280E+00	4.064630E+00
5.072620E+00	4.900500E+00	4.117180E+00
3.060860E+00	1.093070E+00	2.479230E+00
2.947450E+00	1.079840E+00	2.587520E+00
4.953110E+00	4.945370E+00	4.085680E+00
5.026910E+00	4.917750E+00	4.102050E+00
2.881560E+00	1.156710E+00	2.448480E+00
2.779640E+00	1.142240E+00	2.563760E+00
4.896990E+00	4.962630E+00	4.045640E+00
4.902380E+00	4.980420E+00	4.103410E+00
2.714580E+00	1.236070E+00	2.428320E+00
2.617140E+00	1.219690E+00	2.541160E+00
4.778430E+00	4.993350E+00	3.990290E+00
4.806690E+00	4.996700E+00	4.034310E+00
4.857650E+00	4.997550E+00	4.096120E+00
2.552330E+00	1.331380E+00	2.413840E+00
2.461540E+00	1.317460E+00	2.529030E+00
4.703640E+00	5.057360E+00	4.020380E+00
4.761830E+00	5.021210E+00	4.038740E+00
2.398090E+00	1.444850E+00	2.407430E+00
2.314620E+00	1.427690E+00	2.519440E+00
4.654750E+00	5.079130E+00	3.971990E+00
4.660420E+00	5.102150E+00	4.030340E+00
2.249480E+00	1.565150E+00	2.429640E+00
2.232950E+00	1.503080E+00	2.516230E+00
4.500380E+00	5.204410E+00	3.864820E+00
4.556240E+00	5.177980E+00	3.947940E+00
4.620370E+00	5.136760E+00	4.013050E+00
2.176930E+00	1.568080E+00	2.511400E+00
2.109600E+00	1.711330E+00	2.448900E+00
4.457750E+00	5.285290E+00	3.872810E+00
4.497090E+00	5.277670E+00	3.944120E+00
1.989480E+00	1.888130E+00	2.468290E+00
4.430140E+00	5.329880E+00	3.880490E+00
4.452200E+00	5.334030E+00	3.924680E+00
1.877590E+00	2.084860E+00	2.480290E+00
4.293670E+00	5.400000E+00	3.801320E+00
4.334550E+00	5.414390E+00	3.882550E+00
4.410690E+00	5.372090E+00	3.913640E+00
1.761690E+00	2.227000E+00	2.551570E+00
1.818010E+00	2.288270E+00	2.457850E+00
4.112530E+00	5.463910E+00	3.711640E+00
4.177930E+00	5.476850E+00	3.798480E+00
4.257270E+00	5.449990E+00	3.840440E+00
1.734960E+00	2.469770E+00	2.483360E+00
1.677470E+00	2.359860E+00	2.593050E+00
4.072000E+00	5.491350E+00	3.734940E+00
4.100560E+00	5.498250E+00	3.777590E+00
1.657380E+00	2.509050E+00	2.558880E+00
1.632670E+00	2.444340E+00	2.608870E+00
1.644030E+00	2.724400E+00	2.504090E+00
3.918770E+00	5.552740E+00	3.696070E+00
4.030930E+00	5.525710E+00	3.763050E+00
1.604390E+00	2.561410E+00	2.599920E+00
1.574940E+00	2.714150E+00	2.580240E+00
1.581840E+00	2.816260E+00	2.546770E+00
1.574260E+00	2.970240E+00	2.516160E+00
3.765070E+00	5.577270E+00	3.650780E+00
3.824970E+00	5.611570E+00	3.779680E+00
1.527670E+00	2.843320E+00	2.591320E+00
1.477290E+00	3.059040E+00	2.594360E+00
1.532610E+00	3.217450E+00	2.517560E+00
3.676810E+00	5.606440E+00	3.659670E+00
3.713170E+00	5.619850E+00	3.723340E+00
1.460740E+00	3.243680E+00	2.582240E+00
1.418580E+00	3.178410E+00	2.615550E+00
1.489770E+00	3.461660E+00	2.559190E+00
3.367730E+00	5.615190E+00	3.567030E+00
3.498130E+00	5.634660E+00	3.638210E+00
3.617640E+00	5.637700E+00	3.697030E+00
1.403020E+00	3.336170E+00	2.644030E+00
1.410600E+00	3.530330E+00	2.618860E+00
1.405890E+00	3.630900E+00	2.648980E+00
1.465440E+00	3.668680E+00	2.615350E+00
1.516350E+00	3.903780E+00	2.621750E+00
3.239820E+00	5.641900E+00	3.591160E+00
3.358800E+00	5.673150E+00	3.706730E+00
1.410530E+00	3.784960E+00	2.676660E+00
1.454780E+00	3.961700E+00	2.684000E+00
1.456360E+00	4.046610E+00	2.710460E+00
1.511730E+00	4.072670E+00	2.676900E+00
1.585000E+00	4.236260E+00	2.693190E+00
1.681230E+00	4.418020E+00	2.714200E+00
2.795010E+00	5.473330E+00	3.334520E+00
2.917050E+00	5.558880E+00	3.455930E+00
3.111080E+00	5.600680E+00	3.516550E+00
3.147840E+00	5.648840E+00	3.614640E+00
3.218980E+00	5.680070E+00	3.675210E+00
1.476930E+00	4.159190E+00	2.743430E+00
1.555130E+00	4.339550E+00	2.757310E+00
1.615760E+00	4.450570E+00	2.775390E+00
1.620670E+00	4.503730E+00	2.802180E+00
1.686750E+00	4.533610E+00	2.780170E+00
1.772620E+00	4.672870E+00	2.820130E+00
2.528370E+00	5.355910E+00	3.226090E+00
2.639910E+00	5.416500E+00	3.279860E+00
2.743640E+00	5.501210E+00	3.412750E+00
2.804550E+00	5.560480E+00	3.508760E+00
2.887100E+00	5.621900E+00	3.608560E+00
3.031370E+00	5.633610E+00	3.614030E+00
3.134800E+00	5.676830E+00	3.685010E+00
1.641310E+00	4.574820E+00	2.828110E+00
1.673810E+00	4.661370E+00	2.864730E+00
1.726130E+00	4.714110E+00	2.875100E+00
1.789980E+00	4.781920E+00	2.899000E+00
1.897020E+00	4.906730E+00	2.969900E+00
2.178250E+00	5.164700E+00	3.109050E+00
2.233240E+00	5.221600E+00	3.150870E+00
2.317180E+00	5.311740E+00	3.228710E+00
2.481490E+00	5.391090E+00	3.302810E+00
2.607900E+00	5.476290E+00	3.399420E+00
2.702580E+00	5.538560E+00	3.502530E+00
2.774830E+00	5.587920E+00	3.587070E+00
1.678680E+00	4.735500E+00	2.922200E+00
1.769100E+00	4.836470E+00	2.968060E+00
1.804910E+00	4.902850E+00	3.018080E+00
1.859650E+00	4.947160E+00	3.032270E+00
1.913980E+00	4.997880E+00	3.059080E+00
1.998330E+00	5.097590E+00	3.130380E+00
2.139670E+00	5.202290E+00	3.170660E+00
2.223930E+00	5.266380E+00	3.213510E+00
1.820530E+00	4.968900E+00	3.084340E+00
1.900240E+00	5.042980E+00	3.116580E+00
5.477200E+00	2.385880E+00	3.503150E+00
5.552050E+00	2.494900E+00	3.591480E+00
5.502910E+00	2.425770E+00	3.605310E+00
5.596420E+00	2.564200E+00	3.652230E+00
5.646510E+00	2.672200E+00	3.610060E+00
5.646300E+00	2.634290E+00	3.703530E+00
5.688760E+00	2.740100E+00	3.680540E+00
5.726950E+00	2.865190E+00	3.721750E+00
5.736380E+00	2.985780E+00	3.700460E+00
5.743890E+00	2.946120E+00	3.781300E+00
5.746130E+00	3.068500E+00	3.777000E+00
5.206310E+00	2.131750E+00	3.574480E+00
5.167090E+00	2.086500E+00	3.538540E+00
5.190200E+00	2.111550E+00	3.455420E+00
5.282270E+00	2.204690E+00	3.545580E+00
5.408200E+00	2.327310E+00	3.600840E+00
5.742890E+00	3.215550E+00	3.715990E+00
5.739720E+00	3.329970E+00	3.779280E+00
5.738780E+00	3.428630E+00	3.820830E+00
4.740890E+00	1.491660E+00	3.406080E+00
4.697860E+00	1.450290E+00	3.355380E+00
4.734040E+00	1.477200E+00	3.252340E+00
4.810170E+00	1.575380E+00	3.337830E+00
4.899250E+00	1.711560E+00	3.401540E+00
5.000840E+00	1.867230E+00	3.484660E+00
5.107160E+00	2.014720E+00	3.467750E+00
5.726540E+00	3.560360E+00	3.816690E+00
5.697110E+00	3.682530E+00	3.823910E+00
5.698510E+00	3.747430E+00	3.862590E+00
4.623510E+00	1.406830E+00	3.248220E+00
5.676940E+00	3.852860E+00	3.868720E+00
5.645190E+00	3.952760E+00	3.882060E+00
5.639500E+00	4.009340E+00	3.925760E+00
5.624130E+00	4.073730E+00	3.977400E+00
4.492310E+00	1.345440E+00	3.191280E+00
4.416490E+00	1.317420E+00	3.171390E+00
4.430800E+00	1.321560E+00	3.066080E+00
5.565000E+00	4.148950E+00	3.943920E+00
5.532470E+00	4.205000E+00	4.015360E+00
4.299480E+00	1.287720E+00	3.091110E+00
5.459330E+00	4.266370E+00	3.988530E+00
5.427740E+00	4.309690E+00	4.043070E+00
4.111480E+00	1.200530E+00	3.023130E+00
3.980650E+00	1.145400E+00	2.982980E+00
4.026850E+00	1.161930E+00	2.894300E+00
5.371080E+00	4.378930E+00	4.062690E+00
5.313790E+00	4.438520E+00	4.056490E+00
5.347290E+00	4.432090E+00	4.102010E+00
5.318290E+00	4.474080E+00	4.108980E+00
3.866060E+00	1.111880E+00	2.796790E+00
3.826910E+00	1.076890E+00	3.010060E+00
5.285850E+00	4.553370E+00	4.127910E+00
5.253580E+00	4.616100E+00	4.116250E+00
5.287740E+00	4.614000E+00	4.163370E+00
5.273440E+00	4.656490E+00	4.167450E+00
3.677410E+00	1.001080E+00	2.977380E+00
3.581970E+00	9.865390E-01	2.935080E+00
3.638460E+00	1.008100E+00	2.833640E+00
5.202700E+00	4.768370E+00	4.138920E+00
5.246710E+00	4.729530E+00	4.182360E+00
5.214840E+00	4.802950E+00	4.194090E+00
3.415540E+00	9.568730E-01	2.869420E+00
5.156720E+00	4.893430E+00	4.203940E+00
5.176630E+00	4.864650E+00	4.206390E+00
5.164560E+00	4.897300E+00	4.232900E+00
3.185640E+00	9.789060E-01	2.766340E+00
5.063460E+00	4.940050E+00	4.208720E+00
5.135310E+00	4.912790E+00	4.228760E+00
3.004030E+00	1.013190E+00	2.722340E+00
5.003740E+00	4.954780E+00	4.162500E+00
5.008540E+00	4.971740E+00	4.219360E+00
2.834030E+00	1.060280E+00	2.695570E+00
4.906130E+00	5.008770E+00	4.187960E+00
4.969210E+00	4.984020E+00	4.204120E+00
2.673430E+00	1.125530E+00	2.673810E+00
4.795750E+00	5.047780E+00	4.149520E+00
4.849520E+00	5.034460E+00	4.180670E+00
2.517470E+00	1.205090E+00	2.656340E+00
4.746030E+00	5.058280E+00	4.103550E+00
4.753650E+00	5.079160E+00	4.160530E+00
2.361090E+00	1.306280E+00	2.642700E+00
4.662080E+00	5.141130E+00	4.120270E+00
4.720070E+00	5.096560E+00	4.142410E+00
2.196960E+00	1.459120E+00	2.614040E+00
4.577830E+00	5.200940E+00	4.043410E+00
4.607790E+00	5.189680E+00	4.099350E+00
2.048760E+00	1.579520E+00	2.651340E+00
2.105550E+00	1.606810E+00	2.555460E+00
4.532400E+00	5.269910E+00	4.032300E+00
2.012760E+00	1.724530E+00	2.558300E+00
1.947770E+00	1.705510E+00	2.654600E+00
4.455960E+00	5.384190E+00	4.022660E+00
1.903910E+00	1.862720E+00	2.583700E+00
1.835730E+00	1.778670E+00	2.729960E+00
4.387660E+00	5.424550E+00	3.963760E+00
4.392340E+00	5.448730E+00	4.014770E+00
1.790680E+00	2.009390E+00	2.620350E+00
1.718210E+00	1.969530E+00	2.742660E+00
4.219710E+00	5.498590E+00	3.881180E+00
4.260860E+00	5.518470E+00	3.964200E+00
4.344180E+00	5.474620E+00	3.993110E+00
1.692310E+00	2.172250E+00	2.659680E+00
1.628960E+00	2.133930E+00	2.764290E+00
4.083240E+00	5.543920E+00	3.861180E+00
4.174100E+00	5.542340E+00	3.922560E+00
1.605160E+00	2.360840E+00	2.681030E+00
1.579930E+00	2.246580E+00	2.775580E+00
3.956740E+00	5.586650E+00	3.825520E+00
4.008780E+00	5.612320E+00	3.943550E+00
1.533250E+00	2.369300E+00	2.779490E+00
1.462170E+00	2.535280E+00	2.796420E+00
1.521060E+00	2.619540E+00	2.673530E+00
3.884880E+00	5.619270E+00	3.844380E+00
3.919080E+00	5.629290E+00	3.898000E+00
1.436890E+00	2.714210E+00	2.737350E+00
1.383320E+00	2.681610E+00	2.817380E+00
1.446950E+00	2.866520E+00	2.665440E+00
3.683980E+00	5.670460E+00	3.837240E+00
3.834280E+00	5.647970E+00	3.882880E+00
1.369340E+00	2.862510E+00	2.748550E+00
1.308230E+00	2.828850E+00	2.835530E+00
1.366930E+00	3.094150E+00	2.682560E+00
3.516340E+00	5.682590E+00	3.763900E+00
3.547520E+00	5.719280E+00	3.857920E+00
1.295970E+00	2.984370E+00	2.783620E+00
1.257640E+00	2.926180E+00	2.840960E+00
1.260630E+00	3.152520E+00	2.760640E+00
1.306060E+00	3.311330E+00	2.720170E+00
1.333640E+00	3.555420E+00	2.683080E+00
3.429890E+00	5.700590E+00	3.782120E+00
3.466670E+00	5.720150E+00	3.833360E+00
1.226470E+00	3.040370E+00	2.838620E+00
1.190590E+00	3.192170E+00	2.815910E+00
1.231630E+00	3.292720E+00	2.782370E+00
1.241360E+00	3.457590E+00	2.761660E+00
1.263390E+00	3.614880E+00	2.762290E+00
1.320430E+00	3.764640E+00	2.747810E+00
1.388860E+00	3.979480E+00	2.744840E+00
3.214230E+00	5.730880E+00	3.793070E+00
3.375820E+00	5.726190E+00	3.823920E+00
1.162260E+00	3.369670E+00	2.849700E+00
1.184330E+00	3.578180E+00	2.816600E+00
1.237920E+00	3.737120E+00	2.812880E+00
1.288570E+00	3.905620E+00	2.808190E+00
1.332140E+00	4.034960E+00	2.811910E+00
1.333310E+00	4.105040E+00	2.838260E+00
1.389600E+00	4.130590E+00	2.802990E+00
1.455530E+00	4.282880E+00	2.811240E+00
1.542540E+00	4.454330E+00	2.826540E+00
2.974160E+00	5.659970E+00	3.669800E+00
3.058880E+00	5.690270E+00	3.734770E+00
3.101440E+00	5.735460E+00	3.812660E+00
1.349650E+00	4.207800E+00	2.865710E+00
1.421230E+00	4.375810E+00	2.873990E+00
1.483910E+00	4.491230E+00	2.891350E+00
1.485910E+00	4.544740E+00	2.920520E+00
1.567090E+00	4.600120E+00	2.891630E+00
2.353130E+00	5.416560E+00	3.373800E+00
2.498380E+00	5.464260E+00	3.425220E+00
2.590860E+00	5.528580E+00	3.513270E+00
2.687160E+00	5.584720E+00	3.608440E+00
2.787700E+00	5.652620E+00	3.725100E+00
2.935500E+00	5.692460E+00	3.746430E+00
3.030110E+00	5.732720E+00	3.816790E+00
1.491190E+00	4.604860E+00	2.954080E+00
1.505250E+00	4.667120E+00	2.992440E+00
1.572410E+00	4.699160E+00	2.966300E+00
1.679250E+00	4.839850E+00	3.035820E+00
2.034180E+00	5.228410E+00	3.263650E+00
2.205730E+00	5.316700E+00	3.295000E+00
2.240450E+00	5.399730E+00	3.398930E+00
2.297300E+00	5.459260E+00	3.474870E+00
2.448030E+00	5.511390E+00	3.527570E+00
2.578200E+00	5.582870E+00	3.627870E+00
2.667120E+00	5.631770E+00	3.705730E+00
1.536050E+00	4.737250E+00	3.033330E+00
1.579550E+00	4.828450E+00	3.089710E+00
1.639800E+00	4.884050E+00	3.108430E+00
1.718050E+00	4.954590E+00	3.139120E+00
1.867890E+00	5.089980E+00	3.197560E+00
1.921960E+00	5.202300E+00	3.299530E+00
1.977490E+00	5.281760E+00	3.359620E+00
2.123340E+00	5.361600E+00	3.388100E+00
2.212170E+00	5.421760E+00	3.449430E+00
1.592470E+00	4.907220E+00	3.171130E+00
1.720640E+00	5.045180E+00	3.248240E+00
1.833750E+00	5.167790E+00	3.309730E+00
1.898090E+00	5.234030E+00	3.346550E+00
5.544290E+00	2.476810E+00	3.679690E+00
5.618430E+00	2.567070E+00	3.770920E+00
5.567060E+00	2.493930E+00	3.777740E+00
5.661540E+00	2.633210E+00	3.804100E+00
5.708100E+00	2.735800E+00	3.822750E+00
5.737210E+00	2.844690E+00	3.850940E+00
5.752060E+00	2.950680E+00	3.875980E+00
5.765030E+00	3.064720E+00	3.911640E+00
4.841800E+00	1.618760E+00	3.716720E+00
4.817350E+00	1.583620E+00	3.661870E+00
4.856100E+00	1.635470E+00	3.570700E+00
4.936550E+00	1.757670E+00	3.584520E+00
4.892910E+00	1.691790E+00	3.722270E+00
4.985680E+00	1.836220E+00	3.615000E+00
4.959430E+00	1.799210E+00	3.724310E+00
5.020420E+00	1.895540E+00	3.679850E+00
5.152180E+00	2.072350E+00	3.642740E+00
5.227400E+00	2.158120E+00	3.672490E+00
5.305610E+00	2.233140E+00	3.731830E+00
5.393340E+00	2.315650E+00	3.791200E+00
5.488070E+00	2.405180E+00	3.756220E+00
5.755940E+00	3.200330E+00	3.842770E+00
5.761890E+00	3.331640E+00	3.891570E+00
5.757550E+00	3.452810E+00	3.883550E+00
5.780690E+00	3.407200E+00	3.944510E+00
5.782790E+00	3.520010E+00	3.945990E+00
4.675260E+00	1.443450E+00	3.525360E+00
4.771400E+00	1.532550E+00	3.585990E+00
5.077090E+00	1.973780E+00	3.608540E+00
5.739050E+00	3.661300E+00	3.908740E+00
5.724970E+00	3.761750E+00	3.921580E+00
5.755990E+00	3.714700E+00	3.978420E+00
5.743200E+00	3.812390E+00	3.990160E+00
4.567250E+00	1.391630E+00	3.514960E+00
4.496250E+00	1.360310E+00	3.496240E+00
4.520640E+00	1.363940E+00	3.363420E+00
5.692480E+00	3.924010E+00	3.955410E+00
5.675760E+00	3.990810E+00	4.016530E+00
5.654170E+00	4.055810E+00	4.073880E+00
4.408760E+00	1.324420E+00	3.396250E+00
5.599150E+00	4.134380E+00	4.041360E+00
5.567420E+00	4.190380E+00	4.109940E+00
4.254730E+00	1.277750E+00	3.359970E+00
4.160360E+00	1.234680E+00	3.340240E+00
4.176360E+00	1.236690E+00	3.198480E+00
5.491340E+00	4.262690E+00	4.088880E+00
5.439730E+00	4.321920E+00	4.102060E+00
5.481800E+00	4.302480E+00	4.153570E+00
5.439500E+00	4.358180E+00	4.156440E+00
4.029200E+00	1.164280E+00	3.238750E+00
[truncated: 21,888 more rows]
