# Supplementary material for: A New MRI-Based Model of Heart Function with Coupled Hemodynamics and Application to Normal and Diseased Canine Left Ventricles
Source: Front Bioeng Biotechnol. 2015 Sep 23;3:140. doi: 10.3389/fbioe.2015.00140 (PMC4585083; doi:10.3389/fbioe.2015.00140)
Supplement: Supplementary file 8 [file Data_Sheet_8.ZIP › Case4_HF_LBBB_Diastole/nodes/case4_diastole_time_0.1500.csv]

4.541740E+00	3.849550E+00	1.825890E+00
4.463690E+00	3.828330E+00	1.718980E+00
4.502540E+00	3.893650E+00	1.818470E+00
4.493970E+00	3.955160E+00	1.877950E+00
4.569160E+00	3.917100E+00	1.940040E+00
4.523010E+00	4.003520E+00	1.990110E+00
4.426650E+00	3.939490E+00	1.790170E+00
4.330760E+00	3.914780E+00	1.682270E+00
4.427260E+00	4.037310E+00	1.919340E+00
4.406680E+00	4.133210E+00	2.004360E+00
4.489210E+00	4.087540E+00	2.059690E+00
4.450840E+00	4.149090E+00	2.076740E+00
4.330690E+00	4.008420E+00	1.785750E+00
4.271230E+00	3.979840E+00	1.683550E+00
4.304680E+00	4.127840E+00	1.896690E+00
4.357120E+00	4.169790E+00	1.991830E+00
4.389940E+00	4.192560E+00	2.065220E+00
4.236030E+00	4.051480E+00	1.738660E+00
4.209870E+00	4.130600E+00	1.803340E+00
4.230090E+00	4.167920E+00	1.852910E+00
4.237930E+00	4.203850E+00	1.900610E+00
4.315740E+00	4.198300E+00	1.981660E+00
4.178090E+00	4.173750E+00	1.823650E+00
4.837730E+00	3.486750E+00	1.826100E+00
4.766560E+00	3.449290E+00	1.705720E+00
4.783570E+00	3.549890E+00	1.821340E+00
4.769970E+00	3.663160E+00	1.909260E+00
4.858610E+00	3.559310E+00	1.915540E+00
4.768290E+00	3.792670E+00	2.061450E+00
4.874810E+00	3.682770E+00	2.062360E+00
4.770180E+00	3.903700E+00	2.186210E+00
4.879870E+00	3.831780E+00	2.249390E+00
4.822360E+00	3.937950E+00	2.307830E+00
4.675190E+00	3.606020E+00	1.736750E+00
4.615840E+00	3.505380E+00	1.567600E+00
4.620220E+00	3.780840E+00	1.861580E+00
4.676660E+00	3.900080E+00	2.069740E+00
4.705990E+00	3.957530E+00	2.174960E+00
4.745040E+00	3.991750E+00	2.285720E+00
4.518230E+00	3.505790E+00	1.461890E+00
4.412680E+00	3.475930E+00	1.340600E+00
4.441470E+00	3.570240E+00	1.448930E+00
4.501080E+00	3.652590E+00	1.575720E+00
4.612730E+00	4.027580E+00	2.165020E+00
4.608400E+00	4.124190E+00	2.299180E+00
4.702730E+00	4.075890E+00	2.366590E+00
4.654060E+00	4.149550E+00	2.404630E+00
4.356540E+00	3.621950E+00	1.417880E+00
4.292960E+00	3.542210E+00	1.296670E+00
4.310230E+00	3.780930E+00	1.527480E+00
4.499510E+00	4.165100E+00	2.181900E+00
4.574080E+00	4.194760E+00	2.355460E+00
4.218180E+00	3.647200E+00	1.323380E+00
4.117290E+00	3.821230E+00	1.435450E+00
4.203600E+00	3.945700E+00	1.595020E+00
4.399690E+00	4.251540E+00	2.166700E+00
4.477840E+00	4.269590E+00	2.310970E+00
4.084730E+00	3.950420E+00	1.545430E+00
4.028170E+00	3.900540E+00	1.470720E+00
4.108590E+00	4.091410E+00	1.708800E+00
4.283750E+00	4.261490E+00	2.035000E+00
4.337240E+00	4.361260E+00	2.222990E+00
4.392590E+00	4.396950E+00	2.335710E+00
4.455260E+00	4.358870E+00	2.383170E+00
4.422380E+00	4.428040E+00	2.418110E+00
3.987740E+00	3.990650E+00	1.528880E+00
3.944010E+00	4.128250E+00	1.650710E+00
4.030220E+00	4.176690E+00	1.745740E+00
4.120080E+00	4.233900E+00	1.857880E+00
4.173780E+00	4.353950E+00	2.028720E+00
4.205120E+00	4.444520E+00	2.133670E+00
4.278750E+00	4.456360E+00	2.235920E+00
4.348720E+00	4.438430E+00	2.322580E+00
3.971420E+00	4.233190E+00	1.759940E+00
3.888060E+00	4.200420E+00	1.699930E+00
4.008020E+00	4.342150E+00	1.885450E+00
4.071340E+00	4.452730E+00	2.033610E+00
4.147640E+00	4.490010E+00	2.123040E+00
4.203310E+00	4.519370E+00	2.215880E+00
3.878940E+00	4.274030E+00	1.764030E+00
3.897480E+00	4.366610E+00	1.854560E+00
3.964610E+00	4.425910E+00	1.929560E+00
3.971080E+00	4.479610E+00	1.977670E+00
4.000710E+00	4.525010E+00	2.042370E+00
4.098200E+00	4.531910E+00	2.128840E+00
3.890090E+00	4.448230E+00	1.927530E+00
3.938750E+00	4.506430E+00	1.988890E+00
5.122840E+00	3.591760E+00	2.364840E+00
5.086080E+00	3.539490E+00	2.263010E+00
5.072590E+00	3.621190E+00	2.304060E+00
5.073490E+00	3.686520E+00	2.374230E+00
5.018750E+00	3.320090E+00	1.939710E+00
4.983000E+00	3.222500E+00	1.822910E+00
4.922310E+00	3.410510E+00	1.868620E+00
4.938990E+00	3.556510E+00	2.031550E+00
5.028320E+00	3.448870E+00	2.088380E+00
4.996240E+00	3.671140E+00	2.233740E+00
4.960730E+00	3.790390E+00	2.316230E+00
5.011290E+00	3.784300E+00	2.390930E+00
4.951760E+00	3.856630E+00	2.384200E+00
4.932220E+00	3.146850E+00	1.703400E+00
4.835070E+00	3.108800E+00	1.557600E+00
4.851890E+00	3.277430E+00	1.683410E+00
4.813180E+00	4.000520E+00	2.393490E+00
4.890880E+00	3.947650E+00	2.418450E+00
4.850390E+00	4.014060E+00	2.466870E+00
4.691490E+00	3.095900E+00	1.374690E+00
4.565880E+00	3.041880E+00	1.228020E+00
4.586060E+00	3.181940E+00	1.317750E+00
4.635620E+00	3.321200E+00	1.443460E+00
4.765410E+00	4.033420E+00	2.383080E+00
4.797680E+00	4.057440E+00	2.469480E+00
4.455820E+00	3.280150E+00	1.256950E+00
4.359310E+00	3.175660E+00	1.111510E+00
4.644320E+00	4.204170E+00	2.478100E+00
4.741190E+00	4.140180E+00	2.525000E+00
4.697120E+00	4.214150E+00	2.581540E+00
4.230300E+00	3.185310E+00	1.038250E+00
4.101210E+00	3.149080E+00	9.831640E-01
4.135570E+00	3.276150E+00	1.054000E+00
4.209930E+00	3.415920E+00	1.141100E+00
4.565270E+00	4.261750E+00	2.437550E+00
4.630370E+00	4.263960E+00	2.551920E+00
4.028410E+00	3.331430E+00	1.056690E+00
3.955210E+00	3.244870E+00	1.000150E+00
3.959000E+00	3.502720E+00	1.119950E+00
4.047680E+00	3.657910E+00	1.264350E+00
4.513160E+00	4.307090E+00	2.407920E+00
4.549010E+00	4.329180E+00	2.503160E+00
3.865870E+00	3.361310E+00	1.025260E+00
3.767380E+00	3.551290E+00	1.128280E+00
3.890910E+00	3.666940E+00	1.199580E+00
3.932450E+00	3.837620E+00	1.363700E+00
4.457880E+00	4.436720E+00	2.488500E+00
4.489820E+00	4.405880E+00	2.504160E+00
4.474740E+00	4.441570E+00	2.529860E+00
3.779340E+00	3.727980E+00	1.236730E+00
3.681980E+00	3.660700E+00	1.180910E+00
3.767200E+00	3.874770E+00	1.366080E+00
3.853070E+00	4.001340E+00	1.489650E+00
4.289350E+00	4.501360E+00	2.310980E+00
4.363690E+00	4.486810E+00	2.411700E+00
4.437070E+00	4.462690E+00	2.500880E+00
3.653190E+00	3.768930E+00	1.253780E+00
3.657380E+00	3.907950E+00	1.366300E+00
3.734170E+00	3.995120E+00	1.459650E+00
3.783360E+00	4.152070E+00	1.635930E+00
4.248010E+00	4.540180E+00	2.303040E+00
4.283320E+00	4.559240E+00	2.388710E+00
3.637270E+00	4.030180E+00	1.473570E+00
3.655110E+00	4.157310E+00	1.611010E+00
3.707600E+00	4.229900E+00	1.684330E+00
3.776900E+00	4.324830E+00	1.789200E+00
4.023230E+00	4.590480E+00	2.134360E+00
4.126940E+00	4.587480E+00	2.243720E+00
4.209440E+00	4.571360E+00	2.306550E+00
3.638450E+00	4.270500E+00	1.716860E+00
3.704380E+00	4.386080E+00	1.830290E+00
3.718880E+00	4.451040E+00	1.893390E+00
3.790320E+00	4.452450E+00	1.911780E+00
3.901550E+00	4.544010E+00	2.025830E+00
3.954800E+00	4.626330E+00	2.141560E+00
4.038110E+00	4.664360E+00	2.271850E+00
3.760280E+00	4.531350E+00	1.980190E+00
3.861540E+00	4.621400E+00	2.101700E+00
3.933350E+00	4.670610E+00	2.203430E+00
5.203480E+00	3.455250E+00	2.417840E+00
5.197460E+00	3.379450E+00	2.356710E+00
5.156600E+00	3.485640E+00	2.348230E+00
5.187650E+00	3.542880E+00	2.450440E+00
5.182330E+00	2.976660E+00	2.023180E+00
5.152460E+00	2.893640E+00	1.899990E+00
5.144380E+00	3.026280E+00	1.956050E+00
5.094450E+00	3.220090E+00	2.019940E+00
5.179000E+00	3.086130E+00	2.114980E+00
5.131650E+00	3.394570E+00	2.225810E+00
5.182500E+00	3.253530E+00	2.237580E+00
5.081110E+00	3.775330E+00	2.492720E+00
5.145330E+00	3.669080E+00	2.480000E+00
5.087590E+00	3.829350E+00	2.574230E+00
5.158810E+00	3.769150E+00	2.630160E+00
5.105150E+00	3.874090E+00	2.661830E+00
5.080850E+00	2.819700E+00	1.751580E+00
5.006520E+00	2.723140E+00	1.621930E+00
4.995870E+00	2.843960E+00	1.643690E+00
5.030180E+00	3.005590E+00	1.753340E+00
5.009620E+00	3.897960E+00	2.538520E+00
4.986140E+00	3.997450E+00	2.653790E+00
5.067350E+00	3.955640E+00	2.718450E+00
5.016770E+00	4.024110E+00	2.747160E+00
4.875270E+00	2.656410E+00	1.439120E+00
4.746340E+00	2.567140E+00	1.295040E+00
4.774600E+00	2.700060E+00	1.333320E+00
4.831060E+00	2.861500E+00	1.445000E+00
4.892550E+00	4.029260E+00	2.564780E+00
4.946250E+00	4.066560E+00	2.699140E+00
4.644290E+00	2.777150E+00	1.219620E+00
4.546640E+00	2.661610E+00	1.103560E+00
4.818920E+00	4.088810E+00	2.559440E+00
4.852140E+00	4.124940E+00	2.658780E+00
4.406580E+00	2.660090E+00	9.810540E-01
4.269660E+00	2.608170E+00	9.010190E-01
4.299580E+00	2.753800E+00	9.265760E-01
4.366040E+00	2.911450E+00	1.012940E+00
4.697200E+00	4.265070E+00	2.650510E+00
4.772820E+00	4.212440E+00	2.681820E+00
4.745010E+00	4.269180E+00	2.720170E+00
4.148340E+00	2.893770E+00	9.107140E-01
3.980740E+00	2.795640E+00	8.604620E-01
4.628020E+00	4.322730E+00	2.624540E+00
4.702870E+00	4.317760E+00	2.719620E+00
3.871560E+00	3.130800E+00	9.331760E-01
3.718870E+00	2.963770E+00	9.172670E-01
4.559720E+00	4.379220E+00	2.593650E+00
4.624340E+00	4.385340E+00	2.696640E+00
3.643370E+00	3.178830E+00	9.845140E-01
3.507260E+00	3.109380E+00	9.797450E-01
3.687530E+00	3.356590E+00	1.038700E+00
4.508450E+00	4.455820E+00	2.618100E+00
3.511930E+00	3.319450E+00	1.041230E+00
3.371100E+00	3.254330E+00	1.069910E+00
3.561250E+00	3.578820E+00	1.140860E+00
4.386920E+00	4.526760E+00	2.532260E+00
4.449460E+00	4.536770E+00	2.645170E+00
3.390920E+00	3.433640E+00	1.110890E+00
3.303510E+00	3.357530E+00	1.110490E+00
3.385510E+00	3.631520E+00	1.199000E+00
3.514460E+00	3.840750E+00	1.325430E+00
4.288650E+00	4.611500E+00	2.506340E+00
4.370230E+00	4.596810E+00	2.620950E+00
3.279850E+00	3.478920E+00	1.172490E+00
3.278490E+00	3.644510E+00	1.240250E+00
3.357640E+00	3.764460E+00	1.291150E+00
3.378680E+00	3.914300E+00	1.394670E+00
3.513400E+00	4.081690E+00	1.541230E+00
4.178940E+00	4.640360E+00	2.396990E+00
4.233800E+00	4.656570E+00	2.506460E+00
4.279700E+00	4.675110E+00	2.610350E+00
3.263210E+00	3.777120E+00	1.337250E+00
3.286300E+00	3.931220E+00	1.438460E+00
3.372520E+00	4.028450E+00	1.496100E+00
3.419100E+00	4.136510E+00	1.602130E+00
3.515780E+00	4.250020E+00	1.713770E+00
3.624660E+00	4.411650E+00	1.860120E+00
4.093660E+00	4.690110E+00	2.376970E+00
4.112680E+00	4.720600E+00	2.468890E+00
4.191970E+00	4.694770E+00	2.528350E+00
3.291710E+00	4.065260E+00	1.560880E+00
3.403380E+00	4.238150E+00	1.707350E+00
3.494920E+00	4.342560E+00	1.798380E+00
3.535520E+00	4.425760E+00	1.880010E+00
3.594500E+00	4.475620E+00	1.925170E+00
3.659620E+00	4.541730E+00	1.982110E+00
3.759560E+00	4.630710E+00	2.080280E+00
3.852810E+00	4.686870E+00	2.191920E+00
3.939570E+00	4.729400E+00	2.306770E+00
4.035730E+00	4.729250E+00	2.376610E+00
3.549360E+00	4.516880E+00	1.968130E+00
3.652660E+00	4.631990E+00	2.071960E+00
3.758700E+00	4.704090E+00	2.171990E+00
3.836120E+00	4.736550E+00	2.260950E+00
5.262890E+00	2.854270E+00	2.228710E+00
5.243890E+00	2.739060E+00	2.102440E+00
5.219860E+00	2.917750E+00	2.111430E+00
5.229130E+00	3.118310E+00	2.280020E+00
5.270390E+00	2.979280E+00	2.323350E+00
5.231030E+00	3.272600E+00	2.370540E+00
5.274300E+00	3.176500E+00	2.434700E+00
5.257420E+00	3.407030E+00	2.510810E+00
5.225220E+00	3.618320E+00	2.598300E+00
5.298450E+00	3.529890E+00	2.661940E+00
5.230330E+00	3.706680E+00	2.685530E+00
5.300060E+00	3.649370E+00	2.753670E+00
5.235880E+00	3.762790E+00	2.761760E+00
5.219620E+00	2.631820E+00	1.965360E+00
5.159060E+00	2.541470E+00	1.844740E+00
5.165020E+00	2.701270E+00	1.852080E+00
5.125340E+00	3.912710E+00	2.746610E+00
5.187170E+00	3.859290E+00	2.793020E+00
5.138780E+00	3.945040E+00	2.830370E+00
5.080010E+00	2.456930E+00	1.727780E+00
4.976890E+00	2.376470E+00	1.601040E+00
4.993580E+00	2.532330E+00	1.593970E+00
4.998460E+00	4.077030E+00	2.806700E+00
5.085200E+00	4.020210E+00	2.862930E+00
5.042540E+00	4.088650E+00	2.898480E+00
4.861270E+00	2.297530E+00	1.465260E+00
4.720800E+00	2.249250E+00	1.328660E+00
4.813260E+00	2.384410E+00	1.379280E+00
4.930510E+00	4.123990E+00	2.764750E+00
4.974230E+00	4.147320E+00	2.868850E+00
4.550890E+00	2.448250E+00	1.104140E+00
4.508810E+00	2.264670E+00	1.105070E+00
4.875700E+00	4.195790E+00	2.792830E+00
4.871210E+00	4.246690E+00	2.847800E+00
4.926740E+00	4.227820E+00	2.894000E+00
4.882430E+00	4.281150E+00	2.892240E+00
4.384700E+00	2.217830E+00	1.029730E+00
4.227270E+00	2.296800E+00	9.297360E-01
4.344210E+00	2.369710E+00	9.572900E-01
4.800350E+00	4.289000E+00	2.811650E+00
4.789320E+00	4.379730E+00	2.880500E+00
4.860860E+00	4.343780E+00	2.920440E+00
4.839490E+00	4.395140E+00	2.936870E+00
4.105990E+00	2.502980E+00	8.556870E-01
3.978680E+00	2.330680E+00	8.638050E-01
4.711170E+00	4.376370E+00	2.799160E+00
4.722710E+00	4.439050E+00	2.873890E+00
4.800280E+00	4.438400E+00	2.942400E+00
3.826530E+00	2.665650E+00	8.376120E-01
3.647550E+00	2.585420E+00	8.804460E-01
4.624170E+00	4.459970E+00	2.796300E+00
4.679230E+00	4.480830E+00	2.875650E+00
4.724180E+00	4.508520E+00	2.951630E+00
3.550000E+00	2.868800E+00	9.239830E-01
3.397230E+00	2.792250E+00	9.621970E-01
4.520480E+00	4.522380E+00	2.739320E+00
4.574260E+00	4.528330E+00	2.830130E+00
4.638430E+00	4.520060E+00	2.888230E+00
3.360880E+00	3.049820E+00	1.023190E+00
3.224410E+00	2.984040E+00	1.075720E+00
4.443410E+00	4.584690E+00	2.722630E+00
4.507830E+00	4.577480E+00	2.816590E+00
3.225090E+00	3.264630E+00	1.130890E+00
3.109650E+00	3.134580E+00	1.167430E+00
4.366220E+00	4.648120E+00	2.710940E+00
4.433090E+00	4.635490E+00	2.807690E+00
3.107520E+00	3.305270E+00	1.200670E+00
3.062790E+00	3.229480E+00	1.222770E+00
3.157770E+00	3.544770E+00	1.266350E+00
4.317270E+00	4.693020E+00	2.705110E+00
4.354100E+00	4.707140E+00	2.802750E+00
3.047480E+00	3.360100E+00	1.262010E+00
3.050250E+00	3.538000E+00	1.326150E+00
3.087390E+00	3.655060E+00	1.346390E+00
3.151780E+00	3.843150E+00	1.434690E+00
4.152610E+00	4.733240E+00	2.552050E+00
4.197940E+00	4.748860E+00	2.638480E+00
4.274280E+00	4.732640E+00	2.712390E+00
3.028470E+00	3.679180E+00	1.402490E+00
3.044480E+00	3.846960E+00	1.497570E+00
3.093430E+00	3.936740E+00	1.526970E+00
3.160380E+00	4.043000E+00	1.581480E+00
3.282580E+00	4.211450E+00	1.716850E+00
3.411500E+00	4.382360E+00	1.839230E+00
3.989120E+00	4.759200E+00	2.388720E+00
4.020470E+00	4.779670E+00	2.474860E+00
4.108400E+00	4.771860E+00	2.572040E+00
3.036380E+00	3.985550E+00	1.594640E+00
3.150150E+00	4.174790E+00	1.718380E+00
3.263570E+00	4.330800E+00	1.825810E+00
3.351430E+00	4.434180E+00	1.905560E+00
3.367620E+00	4.491300E+00	1.957800E+00
3.437940E+00	4.507360E+00	1.959620E+00
3.524010E+00	4.622220E+00	2.059450E+00
3.649480E+00	4.721540E+00	2.180310E+00
3.766320E+00	4.755240E+00	2.253100E+00
3.839360E+00	4.787000E+00	2.348660E+00
3.944210E+00	4.781090E+00	2.406820E+00
3.399070E+00	4.563790E+00	2.014770E+00
3.450780E+00	4.650670E+00	2.084350E+00
3.532740E+00	4.697290E+00	2.135680E+00
3.565260E+00	4.741530E+00	2.197600E+00
3.622030E+00	4.779320E+00	2.265680E+00
3.723350E+00	4.786580E+00	2.288050E+00
3.473030E+00	4.719990E+00	2.161470E+00
3.544190E+00	4.764390E+00	2.229470E+00
5.363030E+00	2.971440E+00	2.566850E+00
5.343350E+00	2.888750E+00	2.507780E+00
5.324840E+00	3.016340E+00	2.488170E+00
5.334500E+00	3.231410E+00	2.582260E+00
5.379150E+00	3.081400E+00	2.628690E+00
5.349770E+00	3.402470E+00	2.678620E+00
5.414420E+00	3.256020E+00	2.713680E+00
5.359810E+00	3.532860E+00	2.755940E+00
5.436590E+00	3.420660E+00	2.814810E+00
5.360470E+00	3.601640E+00	2.804600E+00
5.400470E+00	3.555520E+00	2.831890E+00
5.376900E+00	3.646640E+00	2.881810E+00
5.279830E+00	2.617070E+00	2.232380E+00
5.246750E+00	2.489340E+00	2.115450E+00
5.242980E+00	2.594200E+00	2.068940E+00
5.290440E+00	2.784220E+00	2.328700E+00
5.248040E+00	3.804590E+00	2.834790E+00
5.298940E+00	3.746300E+00	2.862980E+00
5.272550E+00	3.827610E+00	2.913130E+00
5.199290E+00	2.389180E+00	2.000370E+00
5.115810E+00	2.307290E+00	1.887160E+00
5.145170E+00	2.414230E+00	1.859330E+00
5.152900E+00	3.977810E+00	2.905390E+00
5.221000E+00	3.924280E+00	2.951530E+00
5.164480E+00	4.006630E+00	2.975760E+00
5.011050E+00	2.219360E+00	1.766270E+00
4.908530E+00	2.131060E+00	1.659310E+00
4.941080E+00	2.246510E+00	1.612910E+00
5.042950E+00	4.130910E+00	2.955090E+00
5.116100E+00	4.077750E+00	3.005720E+00
5.077150E+00	4.151730E+00	3.039510E+00
4.784250E+00	2.036120E+00	1.560730E+00
4.664510E+00	2.014160E+00	1.413850E+00
4.765080E+00	2.119190E+00	1.455630E+00
5.005380E+00	4.200250E+00	2.977130E+00
5.008230E+00	4.243620E+00	3.029350E+00
5.058660E+00	4.210850E+00	3.081740E+00
5.022780E+00	4.271410E+00	3.083520E+00
4.549950E+00	2.116020E+00	1.217770E+00
4.496960E+00	1.949010E+00	1.284270E+00
4.950780E+00	4.296970E+00	2.993950E+00
4.960900E+00	4.360450E+00	3.052270E+00
5.008410E+00	4.331270E+00	3.110450E+00
4.981590E+00	4.396080E+00	3.109220E+00
4.294370E+00	2.115880E+00	1.044940E+00
4.899080E+00	4.411400E+00	3.017490E+00
4.892300E+00	4.501950E+00	3.081780E+00
4.965990E+00	4.458970E+00	3.138500E+00
4.938300E+00	4.520590E+00	3.150330E+00
4.050000E+00	2.109630E+00	9.755340E-01
3.867620E+00	2.151110E+00	9.285560E-01
3.913640E+00	2.216500E+00	8.899170E-01
4.819380E+00	4.493410E+00	3.010700E+00
4.826200E+00	4.551660E+00	3.073520E+00
4.884880E+00	4.563180E+00	3.136980E+00
3.757000E+00	2.323860E+00	8.883190E-01
3.626980E+00	2.210740E+00	9.621070E-01
4.770810E+00	4.544420E+00	3.025010E+00
4.773750E+00	4.583050E+00	3.076300E+00
4.812270E+00	4.616760E+00	3.153220E+00
3.479110E+00	2.516750E+00	9.242000E-01
3.324050E+00	2.469900E+00	1.010150E+00
4.572220E+00	4.577900E+00	2.903260E+00
4.643600E+00	4.575170E+00	2.981820E+00
4.714650E+00	4.583410E+00	3.049060E+00
4.747930E+00	4.617750E+00	3.117960E+00
3.253730E+00	2.730280E+00	1.030820E+00
3.123650E+00	2.681630E+00	1.103480E+00
4.497700E+00	4.632440E+00	2.898970E+00
4.561390E+00	4.642250E+00	3.018280E+00
3.103520E+00	2.921300E+00	1.136810E+00
3.001670E+00	2.872810E+00	1.207460E+00
4.429180E+00	4.683310E+00	2.884010E+00
4.472470E+00	4.689300E+00	2.973060E+00
3.009450E+00	3.132020E+00	1.245810E+00
2.949170E+00	2.997810E+00	1.265470E+00
4.390770E+00	4.720070E+00	2.880680E+00
4.415780E+00	4.724230E+00	2.934230E+00
2.916020E+00	3.137930E+00	1.332680E+00
2.857500E+00	3.321590E+00	1.404930E+00
2.961080E+00	3.426280E+00	1.364320E+00
4.233890E+00	4.768110E+00	2.728620E+00
4.270480E+00	4.782310E+00	2.813870E+00
4.359460E+00	4.759060E+00	2.900050E+00
2.876540E+00	3.498940E+00	1.444310E+00
2.833440E+00	3.430680E+00	1.466660E+00
2.926760E+00	3.734290E+00	1.513350E+00
4.033740E+00	4.828160E+00	2.602850E+00
4.126660E+00	4.815250E+00	2.696320E+00
4.199600E+00	4.795790E+00	2.749610E+00
2.819780E+00	3.568000E+00	1.505230E+00
2.827890E+00	3.732660E+00	1.577040E+00
2.865560E+00	3.833250E+00	1.597720E+00
2.909840E+00	3.961900E+00	1.644640E+00
3.024860E+00	4.134860E+00	1.734740E+00
3.133350E+00	4.298740E+00	1.825190E+00
3.269190E+00	4.454890E+00	1.944950E+00
3.906900E+00	4.836120E+00	2.524000E+00
3.984050E+00	4.858700E+00	2.633620E+00
4.042910E+00	4.888560E+00	2.746760E+00
2.811560E+00	3.864310E+00	1.653640E+00
2.839750E+00	4.015000E+00	1.725380E+00
2.925230E+00	4.109830E+00	1.757460E+00
3.003980E+00	4.247240E+00	1.834940E+00
3.105330E+00	4.390800E+00	1.912890E+00
3.196580E+00	4.504470E+00	2.001570E+00
3.328120E+00	4.613530E+00	2.075430E+00
3.715010E+00	4.843090E+00	2.401690E+00
3.806300E+00	4.874590E+00	2.521920E+00
3.845570E+00	4.905840E+00	2.617580E+00
3.940960E+00	4.890860E+00	2.671250E+00
2.865670E+00	4.174360E+00	1.839870E+00
2.976130E+00	4.343580E+00	1.918720E+00
3.081770E+00	4.469960E+00	1.997510E+00
3.188980E+00	4.586630E+00	2.072100E+00
3.270360E+00	4.661410E+00	2.134300E+00
3.289790E+00	4.706940E+00	2.186010E+00
3.371010E+00	4.715350E+00	2.179280E+00
3.516060E+00	4.795670E+00	2.282450E+00
3.577300E+00	4.859880E+00	2.403220E+00
3.640890E+00	4.903320E+00	2.499750E+00
3.745670E+00	4.904210E+00	2.538990E+00
3.339620E+00	4.770660E+00	2.264050E+00
3.461040E+00	4.852870E+00	2.367140E+00
3.536030E+00	4.897040E+00	2.451670E+00
5.529430E+00	3.225320E+00	2.863640E+00
5.512510E+00	3.166940E+00	2.838920E+00
5.488450E+00	3.264930E+00	2.819330E+00
5.499430E+00	3.353050E+00	2.863550E+00
5.537320E+00	3.290710E+00	2.894580E+00
5.520920E+00	3.413730E+00	2.936640E+00
5.329240E+00	2.572700E+00	2.479580E+00
5.292280E+00	2.469930E+00	2.385310E+00
5.299320E+00	2.598350E+00	2.359130E+00
5.337420E+00	2.768170E+00	2.485730E+00
5.355010E+00	2.683260E+00	2.547150E+00
5.390470E+00	2.895140E+00	2.627890E+00
5.454400E+00	3.097950E+00	2.756550E+00
5.457740E+00	3.543400E+00	2.914020E+00
5.441750E+00	3.638860E+00	2.985020E+00
5.257370E+00	2.374820E+00	2.280630E+00
5.201660E+00	2.279590E+00	2.169470E+00
5.231120E+00	2.379380E+00	2.142740E+00
5.369770E+00	3.756970E+00	3.008610E+00
5.305310E+00	3.853380E+00	3.009340E+00
5.342640E+00	3.840130E+00	3.063320E+00
5.303610E+00	3.904840E+00	3.092420E+00
5.126110E+00	2.198250E+00	2.075630E+00
5.038140E+00	2.119390E+00	1.989080E+00
5.078850E+00	2.209200E+00	1.931500E+00
5.179210E+00	4.033180E+00	3.049360E+00
5.226020E+00	3.986280E+00	3.069210E+00
5.202390E+00	4.054570E+00	3.135130E+00
4.913340E+00	2.010470E+00	1.885540E+00
4.833560E+00	1.958600E+00	1.769760E+00
4.889960E+00	2.041720E+00	1.748790E+00
5.101280E+00	4.170020E+00	3.105400E+00
5.139650E+00	4.128410E+00	3.121640E+00
5.128850E+00	4.190600E+00	3.185950E+00
4.706170E+00	1.915990E+00	1.591850E+00
5.043510E+00	4.293950E+00	3.141140E+00
5.075480E+00	4.255880E+00	3.165740E+00
5.069440E+00	4.314750E+00	3.221700E+00
4.520770E+00	1.850050E+00	1.398750E+00
4.386500E+00	1.794030E+00	1.344880E+00
4.422750E+00	1.872600E+00	1.294180E+00
5.006000E+00	4.421550E+00	3.168220E+00
5.031190E+00	4.381390E+00	3.194440E+00
5.026560E+00	4.440530E+00	3.249270E+00
4.268940E+00	1.931680E+00	1.163600E+00
4.158820E+00	1.830280E+00	1.214940E+00
4.937130E+00	4.561180E+00	3.205980E+00
4.982670E+00	4.504860E+00	3.225620E+00
4.975890E+00	4.549580E+00	3.281740E+00
3.951730E+00	1.976780E+00	1.036550E+00
4.881530E+00	4.613690E+00	3.205510E+00
4.931760E+00	4.606820E+00	3.279230E+00
3.728290E+00	2.003780E+00	1.057620E+00
3.551640E+00	1.991470E+00	1.090900E+00
3.579380E+00	2.097700E+00	1.025530E+00
4.841580E+00	4.648470E+00	3.214590E+00
4.865160E+00	4.674240E+00	3.293420E+00
3.410650E+00	2.230070E+00	1.034050E+00
3.261540E+00	2.207020E+00	1.129240E+00
4.643870E+00	4.633480E+00	3.092020E+00
4.703250E+00	4.634960E+00	3.128490E+00
4.738030E+00	4.674060E+00	3.214520E+00
4.801860E+00	4.678280E+00	3.244820E+00
3.175170E+00	2.444480E+00	1.098120E+00
3.050790E+00	2.424970E+00	1.198570E+00
4.595140E+00	4.661240E+00	3.101850E+00
4.612840E+00	4.691660E+00	3.175510E+00
4.670430E+00	4.676580E+00	3.190530E+00
3.008700E+00	2.653400E+00	1.194160E+00
2.915540E+00	2.629860E+00	1.287870E+00
4.501850E+00	4.705960E+00	3.058480E+00
4.555550E+00	4.696690E+00	3.119120E+00
2.902380E+00	2.875330E+00	1.303470E+00
2.849460E+00	2.756930E+00	1.340700E+00
4.416750E+00	4.767650E+00	3.025190E+00
2.803660E+00	2.885600E+00	1.397530E+00
2.742350E+00	3.079860E+00	1.483670E+00
2.830050E+00	3.103740E+00	1.402680E+00
4.297750E+00	4.833120E+00	2.944700E+00
4.347160E+00	4.866880E+00	3.072320E+00
2.771060E+00	3.345090E+00	1.494980E+00
2.679870E+00	3.250700E+00	1.548400E+00
4.177460E+00	4.861990E+00	2.854490E+00
4.236870E+00	4.877090E+00	2.943780E+00
4.269870E+00	4.889410E+00	3.004110E+00
2.697240E+00	3.409200E+00	1.582150E+00
2.654110E+00	3.352200E+00	1.600550E+00
2.726870E+00	3.639420E+00	1.614210E+00
4.094410E+00	4.919380E+00	2.848060E+00
4.123670E+00	4.961030E+00	2.943680E+00
4.208410E+00	4.916760E+00	2.977270E+00
2.637140E+00	3.480900E+00	1.630920E+00
2.632970E+00	3.637820E+00	1.682950E+00
2.674910E+00	3.754390E+00	1.708280E+00
2.723790E+00	3.942600E+00	1.765540E+00
3.898110E+00	4.928190E+00	2.704830E+00
3.949920E+00	4.962900E+00	2.797520E+00
4.041240E+00	4.965400E+00	2.864650E+00
2.617320E+00	3.784300E+00	1.760730E+00
2.626780E+00	3.939690E+00	1.820210E+00
2.672450E+00	4.038350E+00	1.845620E+00
2.733640E+00	4.193290E+00	1.922120E+00
2.867880E+00	4.318210E+00	1.937200E+00
2.958040E+00	4.436890E+00	2.006990E+00
3.070200E+00	4.557590E+00	2.079310E+00
3.181780E+00	4.680360E+00	2.165260E+00
3.701130E+00	4.929730E+00	2.561650E+00
3.744640E+00	4.962960E+00	2.631580E+00
3.846860E+00	4.972580E+00	2.727950E+00
2.618590E+00	4.057350E+00	1.888000E+00
2.642190E+00	4.175360E+00	1.952200E+00
2.677660E+00	4.239020E+00	1.969610E+00
2.696520E+00	4.307300E+00	2.005340E+00
2.817300E+00	4.395640E+00	2.018370E+00
2.946410E+00	4.532540E+00	2.088320E+00
3.050070E+00	4.619170E+00	2.146350E+00
3.086630E+00	4.680800E+00	2.197480E+00
3.145280E+00	4.719950E+00	2.222010E+00
3.213140E+00	4.769310E+00	2.270790E+00
3.317060E+00	4.859120E+00	2.383460E+00
3.453860E+00	4.902820E+00	2.441120E+00
3.532280E+00	4.949050E+00	2.529030E+00
3.653230E+00	4.951510E+00	2.578800E+00
2.632750E+00	4.238480E+00	1.993730E+00
3.095030E+00	4.744880E+00	2.265540E+00
3.190050E+00	4.818440E+00	2.334160E+00
3.215410E+00	4.864250E+00	2.385840E+00
3.259320E+00	4.889660E+00	2.415800E+00
3.293810E+00	4.921550E+00	2.463260E+00
3.402430E+00	4.930240E+00	2.478110E+00
3.208970E+00	4.894870E+00	2.423550E+00
5.549220E+00	3.052910E+00	2.900570E+00
5.531370E+00	2.990240E+00	2.878220E+00
5.515520E+00	3.067660E+00	2.847290E+00
5.559960E+00	3.157730E+00	2.915040E+00
5.583030E+00	3.293920E+00	2.985890E+00
5.574270E+00	3.408740E+00	3.037100E+00
5.305680E+00	2.396800E+00	2.522720E+00
5.254470E+00	2.294640E+00	2.443170E+00
5.267120E+00	2.363080E+00	2.382790E+00
5.340840E+00	2.528050E+00	2.565930E+00
5.409750E+00	2.734710E+00	2.695220E+00
5.473920E+00	2.927580E+00	2.792850E+00
5.524810E+00	3.552280E+00	3.055950E+00
5.458680E+00	3.670720E+00	3.060960E+00
5.495540E+00	3.651330E+00	3.106400E+00
5.454860E+00	3.730810E+00	3.136660E+00
5.197450E+00	2.203590E+00	2.355500E+00
5.131380E+00	2.129150E+00	2.290540E+00
5.167670E+00	2.196770E+00	2.221300E+00
5.380210E+00	3.829660E+00	3.125420E+00
5.361230E+00	3.902180E+00	3.206740E+00
5.036440E+00	2.044490E+00	2.223750E+00
4.954190E+00	1.992020E+00	2.112190E+00
5.012420E+00	2.060540E+00	2.090920E+00
5.282940E+00	3.979600E+00	3.181030E+00
5.263370E+00	4.038550E+00	3.241350E+00
4.840000E+00	1.913760E+00	1.911450E+00
5.213770E+00	4.118540E+00	3.252570E+00
5.180010E+00	4.190330E+00	3.284300E+00
4.688810E+00	1.818030E+00	1.713890E+00
4.586150E+00	1.722560E+00	1.658130E+00
4.562830E+00	1.786150E+00	1.526670E+00
5.140270E+00	4.250480E+00	3.293260E+00
5.118430E+00	4.316140E+00	3.328880E+00
4.496260E+00	1.663160E+00	1.609630E+00
4.356230E+00	1.619540E+00	1.537910E+00
4.448570E+00	1.698020E+00	1.500200E+00
5.084610E+00	4.376710E+00	3.325840E+00
5.064750E+00	4.439070E+00	3.354130E+00
4.235450E+00	1.709790E+00	1.353470E+00
4.056160E+00	1.632710E+00	1.357040E+00
5.028150E+00	4.498250E+00	3.350400E+00
4.983570E+00	4.583400E+00	3.365670E+00
3.904710E+00	1.797320E+00	1.178280E+00
3.830500E+00	1.692160E+00	1.282530E+00
4.930160E+00	4.657100E+00	3.359200E+00
4.969620E+00	4.635420E+00	3.410840E+00
4.947350E+00	4.670110E+00	3.417360E+00
3.698810E+00	1.695890E+00	1.286490E+00
3.523810E+00	1.733200E+00	1.284200E+00
3.641710E+00	1.797640E+00	1.209330E+00
4.889490E+00	4.700670E+00	3.359000E+00
4.908360E+00	4.716710E+00	3.434220E+00
3.375810E+00	1.967030E+00	1.192860E+00
3.227200E+00	1.946450E+00	1.290220E+00
4.764820E+00	4.708270E+00	3.280590E+00
4.790290E+00	4.738970E+00	3.354090E+00
4.850550E+00	4.736440E+00	3.385320E+00
3.125440E+00	2.188920E+00	1.231770E+00
3.005430E+00	2.173530E+00	1.337750E+00
4.643250E+00	4.708350E+00	3.237680E+00
4.672250E+00	4.735770E+00	3.306700E+00
4.731770E+00	4.736220E+00	3.328480E+00
2.941690E+00	2.414080E+00	1.303380E+00
2.840220E+00	2.390850E+00	1.406840E+00
4.495180E+00	4.758690E+00	3.135780E+00
4.555930E+00	4.748670E+00	3.212610E+00
4.609840E+00	4.744340E+00	3.275630E+00
2.802480E+00	2.656200E+00	1.396250E+00
2.723350E+00	2.559390E+00	1.486640E+00
4.428850E+00	4.827100E+00	3.138420E+00
4.488350E+00	4.825260E+00	3.246630E+00
2.701870E+00	2.722530E+00	1.488120E+00
2.637540E+00	2.693890E+00	1.550180E+00
2.720970E+00	2.869090E+00	1.479230E+00
4.389480E+00	4.872630E+00	3.142000E+00
4.417390E+00	4.872300E+00	3.194300E+00
2.643860E+00	2.839700E+00	1.549460E+00
2.594030E+00	2.792590E+00	1.586650E+00
2.638550E+00	3.050700E+00	1.567330E+00
4.270780E+00	4.941720E+00	3.084320E+00
4.359370E+00	4.914630E+00	3.160430E+00
2.560780E+00	2.911460E+00	1.614140E+00
2.518860E+00	3.135440E+00	1.670300E+00
2.593410E+00	3.299990E+00	1.628410E+00
4.188040E+00	4.976220E+00	3.039040E+00
4.221040E+00	5.027660E+00	3.143810E+00
2.511090E+00	3.317940E+00	1.700130E+00
2.465470E+00	3.252490E+00	1.711720E+00
2.532160E+00	3.549290E+00	1.722160E+00
3.996600E+00	5.008270E+00	2.891520E+00
4.042340E+00	5.054900E+00	2.996410E+00
4.133360E+00	5.040810E+00	3.062890E+00
2.452460E+00	3.382330E+00	1.760050E+00
2.437380E+00	3.541240E+00	1.785990E+00
2.476130E+00	3.651400E+00	1.808920E+00
2.522900E+00	3.849660E+00	1.854960E+00
3.763410E+00	5.043500E+00	2.756860E+00
3.864040E+00	5.048790E+00	2.840550E+00
3.949660E+00	5.056010E+00	2.926960E+00
2.421260E+00	3.680010E+00	1.857090E+00
2.431670E+00	3.844630E+00	1.912990E+00
2.475950E+00	3.946260E+00	1.927730E+00
2.541020E+00	4.104100E+00	1.973080E+00
2.721870E+00	4.404870E+00	2.063560E+00
2.820310E+00	4.511230E+00	2.108860E+00
2.953450E+00	4.639240E+00	2.190590E+00
3.614100E+00	5.031820E+00	2.678480E+00
3.707500E+00	5.087970E+00	2.780230E+00
3.777720E+00	5.136460E+00	2.873300E+00
2.425260E+00	3.970000E+00	1.973210E+00
2.457970E+00	4.114490E+00	2.034560E+00
2.515960E+00	4.201430E+00	2.047530E+00
2.599300E+00	4.311900E+00	2.055120E+00
2.689150E+00	4.467700E+00	2.123110E+00
2.793630E+00	4.581860E+00	2.191280E+00
2.867520E+00	4.665840E+00	2.245070E+00
2.972230E+00	4.733920E+00	2.289220E+00
3.099770E+00	4.836270E+00	2.377990E+00
3.394470E+00	5.003530E+00	2.569160E+00
3.495150E+00	5.070000E+00	2.664520E+00
3.527540E+00	5.127350E+00	2.734740E+00
3.652440E+00	5.132660E+00	2.803240E+00
2.469100E+00	4.245820E+00	2.101110E+00
2.560960E+00	4.414780E+00	2.146560E+00
2.663330E+00	4.542830E+00	2.203330E+00
2.762810E+00	4.639140E+00	2.264870E+00
2.859700E+00	4.725460E+00	2.308030E+00
2.958300E+00	4.790710E+00	2.359170E+00
2.999270E+00	4.847180E+00	2.418180E+00
3.071250E+00	4.884050E+00	2.442790E+00
3.181210E+00	4.937760E+00	2.482220E+00
3.245640E+00	5.019830E+00	2.571720E+00
3.310570E+00	5.078380E+00	2.646230E+00
3.427680E+00	5.096660E+00	2.674450E+00
3.020030E+00	4.910590E+00	2.488000E+00
3.141340E+00	5.004390E+00	2.556690E+00
3.216490E+00	5.055860E+00	2.607670E+00
5.445670E+00	2.583840E+00	2.842690E+00
5.409210E+00	2.509790E+00	2.797280E+00
5.416650E+00	2.601100E+00	2.758720E+00
5.474020E+00	2.780330E+00	2.831300E+00
5.483060E+00	2.673200E+00	2.883930E+00
5.522690E+00	2.903690E+00	2.883640E+00
5.535180E+00	2.818300E+00	2.939600E+00
5.577750E+00	2.988930E+00	2.964340E+00
5.616650E+00	3.149170E+00	3.037440E+00
5.632840E+00	3.303170E+00	3.096740E+00
5.599770E+00	3.439940E+00	3.106500E+00
5.642190E+00	3.387840E+00	3.166710E+00
5.606350E+00	3.509430E+00	3.185260E+00
5.268070E+00	2.263270E+00	2.604230E+00
5.208200E+00	2.167850E+00	2.553090E+00
5.221040E+00	2.214500E+00	2.471060E+00
5.326580E+00	2.390260E+00	2.644360E+00
5.532480E+00	3.635110E+00	3.167360E+00
5.501020E+00	3.726230E+00	3.249670E+00
5.132240E+00	2.075920E+00	2.500290E+00
5.068780E+00	2.027890E+00	2.414690E+00
5.112500E+00	2.082710E+00	2.385140E+00
5.433200E+00	3.818410E+00	3.223660E+00
5.405520E+00	3.888220E+00	3.287640E+00
4.958020E+00	1.962180E+00	2.244500E+00
5.339950E+00	3.981820E+00	3.311820E+00
5.281580E+00	4.058730E+00	3.309350E+00
5.312640E+00	4.048540E+00	3.352860E+00
5.286630E+00	4.104250E+00	3.375780E+00
4.811210E+00	1.841150E+00	2.033360E+00
4.714830E+00	1.744370E+00	1.979920E+00
4.707250E+00	1.782790E+00	1.853400E+00
5.189390E+00	4.212040E+00	3.332030E+00
5.228350E+00	4.173580E+00	3.354590E+00
5.209580E+00	4.228440E+00	3.394340E+00
4.635790E+00	1.668300E+00	1.921010E+00
4.547200E+00	1.591180E+00	1.844520E+00
4.565600E+00	1.652600E+00	1.754340E+00
5.128740E+00	4.339870E+00	3.378640E+00
5.173440E+00	4.299030E+00	3.423930E+00
5.135460E+00	4.363830E+00	3.435510E+00
4.441140E+00	1.525740E+00	1.776160E+00
4.282060E+00	1.477010E+00	1.700640E+00
4.404170E+00	1.551020E+00	1.680020E+00
5.069220E+00	4.459020E+00	3.404020E+00
5.099710E+00	4.421490E+00	3.439100E+00
5.070450E+00	4.478000E+00	3.468810E+00
4.155120E+00	1.537810E+00	1.520470E+00
3.975230E+00	1.463210E+00	1.531690E+00
4.997840E+00	4.600290E+00	3.445660E+00
5.029260E+00	4.541060E+00	3.456290E+00
5.019050E+00	4.583030E+00	3.517600E+00
3.826200E+00	1.589590E+00	1.385850E+00
3.746260E+00	1.509770E+00	1.471740E+00
4.971840E+00	4.661340E+00	3.492570E+00
3.627060E+00	1.500960E+00	1.466310E+00
3.458420E+00	1.547580E+00	1.478680E+00
3.580400E+00	1.582330E+00	1.392530E+00
4.932430E+00	4.726400E+00	3.499030E+00
4.951360E+00	4.719830E+00	3.541260E+00
4.930560E+00	4.748450E+00	3.536250E+00
3.330400E+00	1.725360E+00	1.369260E+00
3.180460E+00	1.719340E+00	1.461940E+00
4.812840E+00	4.771350E+00	3.419520E+00
4.837600E+00	4.788560E+00	3.497350E+00
4.902570E+00	4.762650E+00	3.520020E+00
3.086150E+00	1.939630E+00	1.391440E+00
2.967680E+00	1.931140E+00	1.496230E+00
4.701010E+00	4.767150E+00	3.376630E+00
4.723820E+00	4.798010E+00	3.447360E+00
4.777520E+00	4.798500E+00	3.467690E+00
2.896840E+00	2.155330E+00	1.440700E+00
2.798220E+00	2.132730E+00	1.542760E+00
4.557210E+00	4.796440E+00	3.308680E+00
4.605860E+00	4.813420E+00	3.391970E+00
4.668950E+00	4.800750E+00	3.424870E+00
2.752320E+00	2.350890E+00	1.507040E+00
2.663290E+00	2.322020E+00	1.598720E+00
4.523840E+00	4.831360E+00	3.323520E+00
4.545970E+00	4.840090E+00	3.367820E+00
2.639250E+00	2.527670E+00	1.571020E+00
2.548680E+00	2.495770E+00	1.655430E+00
4.413110E+00	4.921390E+00	3.273100E+00
4.494800E+00	4.875580E+00	3.347560E+00
2.536880E+00	2.720760E+00	1.635150E+00
2.459670E+00	2.633830E+00	1.715710E+00
4.311620E+00	4.991970E+00	3.207910E+00
4.365620E+00	5.025040E+00	3.332710E+00
2.444690E+00	2.766910E+00	1.711810E+00
2.409090E+00	2.715260E+00	1.743840E+00
2.448650E+00	2.935880E+00	1.699640E+00
4.261940E+00	5.041760E+00	3.211390E+00
4.290320E+00	5.054590E+00	3.271030E+00
2.379210E+00	2.818280E+00	1.762220E+00
2.324930E+00	3.026300E+00	1.802570E+00
2.403510E+00	3.200630E+00	1.747920E+00
4.094110E+00	5.095130E+00	3.090030E+00
4.149860E+00	5.123370E+00	3.190550E+00
4.234570E+00	5.084700E+00	3.245590E+00
2.305440E+00	3.240460E+00	1.821620E+00
2.232330E+00	3.183520E+00	1.870110E+00
2.349300E+00	3.459250E+00	1.831030E+00
3.878080E+00	5.128770E+00	2.953290E+00
3.961670E+00	5.162970E+00	3.063930E+00
4.059530E+00	5.149140E+00	3.126560E+00
2.254260E+00	3.352530E+00	1.892230E+00
2.196120E+00	3.288760E+00	1.913730E+00
2.254360E+00	3.522380E+00	1.907160E+00
2.327980E+00	3.754090E+00	1.952050E+00
3.834540E+00	5.174300E+00	2.961310E+00
3.871480E+00	5.195700E+00	3.015470E+00
2.176760E+00	3.438140E+00	1.954010E+00
2.222400E+00	3.622890E+00	1.974700E+00
2.240060E+00	3.766440E+00	2.021910E+00
2.282800E+00	3.868940E+00	2.030760E+00
2.348950E+00	4.027780E+00	2.054810E+00
3.562700E+00	5.207280E+00	2.829640E+00
3.690780E+00	5.216540E+00	2.911960E+00
3.798860E+00	5.223220E+00	2.984490E+00
2.230440E+00	3.921440E+00	2.090380E+00
2.288960E+00	4.094300E+00	2.136250E+00
2.299510E+00	4.184600E+00	2.182090E+00
2.363050E+00	4.211520E+00	2.149610E+00
2.444840E+00	4.366420E+00	2.188210E+00
2.543850E+00	4.502570E+00	2.235800E+00
2.644720E+00	4.614270E+00	2.283650E+00
2.747230E+00	4.704830E+00	2.336280E+00
2.864780E+00	4.812430E+00	2.414230E+00
3.397970E+00	5.189360E+00	2.760090E+00
3.501430E+00	5.256720E+00	2.847580E+00
3.586930E+00	5.304370E+00	2.958940E+00
2.328720E+00	4.304370E+00	2.226790E+00
2.429410E+00	4.463600E+00	2.270250E+00
2.532800E+00	4.584870E+00	2.319060E+00
2.633860E+00	4.683610E+00	2.360180E+00
2.729730E+00	4.756550E+00	2.406340E+00
2.767380E+00	4.812830E+00	2.461410E+00
2.825340E+00	4.850650E+00	2.478570E+00
2.895370E+00	4.903280E+00	2.506120E+00
3.021180E+00	4.992820E+00	2.575720E+00
3.184350E+00	5.103980E+00	2.661920E+00
3.251840E+00	5.214660E+00	2.764400E+00
3.329960E+00	5.296660E+00	2.868900E+00
3.452220E+00	5.303140E+00	2.891200E+00
2.781040E+00	4.874060E+00	2.528190E+00
2.892800E+00	4.975880E+00	2.580760E+00
3.020020E+00	5.081150E+00	2.669370E+00
3.132820E+00	5.188750E+00	2.741190E+00
3.212050E+00	5.273200E+00	2.817410E+00
5.333400E+00	2.281620E+00	2.842640E+00
5.271640E+00	2.204250E+00	2.768000E+00
5.303020E+00	2.279840E+00	2.724350E+00
5.383350E+00	2.422090E+00	2.798380E+00
5.395420E+00	2.385710E+00	2.884900E+00
5.462760E+00	2.542400E+00	2.917000E+00
5.536110E+00	2.703910E+00	3.001370E+00
5.588960E+00	2.848470E+00	3.055790E+00
5.640410E+00	2.989870E+00	3.100190E+00
5.671020E+00	3.134300E+00	3.152810E+00
5.682340E+00	3.266860E+00	3.204170E+00
5.660080E+00	3.389580E+00	3.254320E+00
5.634080E+00	3.509020E+00	3.307380E+00
5.218460E+00	2.130860E+00	2.750130E+00
5.160220E+00	2.071000E+00	2.659260E+00
5.196380E+00	2.124570E+00	2.636980E+00
5.573110E+00	3.622180E+00	3.273560E+00
5.539550E+00	3.719570E+00	3.353910E+00
5.066620E+00	2.007350E+00	2.528440E+00
5.468370E+00	3.823030E+00	3.330980E+00
5.418810E+00	3.908340E+00	3.354970E+00
5.466020E+00	3.877840E+00	3.406320E+00
5.417610E+00	3.960160E+00	3.431800E+00
4.923210E+00	1.897000E+00	2.346080E+00
4.829090E+00	1.796010E+00	2.282510E+00
4.824110E+00	1.819290E+00	2.161980E+00
5.347060E+00	4.042150E+00	3.408340E+00
5.337940E+00	4.098880E+00	3.459980E+00
4.760810E+00	1.724390E+00	2.232900E+00
4.676280E+00	1.641240E+00	2.157930E+00
4.695030E+00	1.692050E+00	2.074110E+00
5.293430E+00	4.178710E+00	3.480040E+00
5.237930E+00	4.246400E+00	3.477840E+00
5.274820E+00	4.236610E+00	3.531520E+00
5.240990E+00	4.285310E+00	3.552810E+00
4.585610E+00	1.548930E+00	2.066810E+00
4.488530E+00	1.475250E+00	1.995570E+00
4.516430E+00	1.525650E+00	1.912470E+00
5.141100E+00	4.392260E+00	3.512440E+00
5.180290E+00	4.346330E+00	3.526790E+00
5.169030E+00	4.389660E+00	3.584200E+00
4.365630E+00	1.425250E+00	1.941060E+00
4.186590E+00	1.382350E+00	1.864340E+00
4.326180E+00	1.438770E+00	1.844470E+00
5.120670E+00	4.439230E+00	3.562830E+00
4.072600E+00	1.403280E+00	1.682870E+00
3.936880E+00	1.365760E+00	1.723150E+00
5.072010E+00	4.519600E+00	3.588390E+00
5.029700E+00	4.610240E+00	3.604450E+00
3.764170E+00	1.367840E+00	1.702620E+00
3.607210E+00	1.346880E+00	1.718830E+00
3.649230E+00	1.381060E+00	1.636330E+00
3.744380E+00	1.427680E+00	1.578730E+00
4.986690E+00	4.686610E+00	3.592730E+00
5.030990E+00	4.656200E+00	3.668650E+00
4.997130E+00	4.711450E+00	3.659430E+00
3.508820E+00	1.432240E+00	1.594670E+00
3.343580E+00	1.420110E+00	1.666740E+00
4.939300E+00	4.762530E+00	3.608350E+00
3.267480E+00	1.548130E+00	1.555820E+00
3.119010E+00	1.550580E+00	1.652490E+00
4.877090E+00	4.804010E+00	3.577870E+00
4.885320E+00	4.837690E+00	3.669990E+00
3.042440E+00	1.722480E+00	1.564210E+00
2.919200E+00	1.720690E+00	1.665630E+00
4.744550E+00	4.826930E+00	3.518320E+00
4.769790E+00	4.848980E+00	3.590890E+00
4.829310E+00	4.844010E+00	3.618860E+00
2.855860E+00	1.921300E+00	1.595730E+00
2.752530E+00	1.905940E+00	1.699910E+00
4.635890E+00	4.837180E+00	3.471930E+00
4.661290E+00	4.861610E+00	3.548520E+00
4.715620E+00	4.853460E+00	3.571150E+00
2.702440E+00	2.111010E+00	1.640310E+00
2.609900E+00	2.092410E+00	1.745170E+00
4.536390E+00	4.896470E+00	3.444400E+00
4.599850E+00	4.879550E+00	3.512420E+00
2.572410E+00	2.295560E+00	1.692830E+00
2.487170E+00	2.267080E+00	1.790190E+00
4.453370E+00	4.963490E+00	3.395860E+00
4.494110E+00	4.984870E+00	3.516120E+00
2.464220E+00	2.459060E+00	1.742780E+00
2.383840E+00	2.430160E+00	1.824870E+00
4.411850E+00	5.024850E+00	3.399760E+00
4.437700E+00	5.028270E+00	3.456350E+00
2.369810E+00	2.635930E+00	1.792510E+00
2.326920E+00	2.539570E+00	1.850830E+00
4.293490E+00	5.122280E+00	3.373200E+00
4.386070E+00	5.074110E+00	3.428280E+00
2.277530E+00	2.645570E+00	1.874000E+00
2.208120E+00	2.807620E+00	1.913120E+00
2.293620E+00	2.824020E+00	1.835680E+00
4.213550E+00	5.139880E+00	3.297100E+00
4.229180E+00	5.173780E+00	3.359010E+00
2.218760E+00	2.999130E+00	1.883630E+00
2.127240E+00	2.964670E+00	1.955430E+00
4.023070E+00	5.201280E+00	3.164880E+00
4.086240E+00	5.230510E+00	3.269300E+00
4.178970E+00	5.195540E+00	3.322170E+00
2.132040E+00	3.199870E+00	1.944410E+00
2.053540E+00	3.101270E+00	2.020700E+00
3.870300E+00	5.271320E+00	3.097620E+00
3.980210E+00	5.256120E+00	3.198380E+00
2.044290E+00	3.235110E+00	2.021610E+00
2.007370E+00	3.181590E+00	2.049320E+00
2.072260E+00	3.412760E+00	2.035810E+00
2.142450E+00	3.665330E+00	2.052080E+00
3.734070E+00	5.303730E+00	3.040080E+00
3.806000E+00	5.363170E+00	3.179190E+00
1.998610E+00	3.289770E+00	2.079250E+00
1.994620E+00	3.457180E+00	2.099200E+00
2.040300E+00	3.575590E+00	2.087490E+00
2.065600E+00	3.721380E+00	2.130720E+00
2.129330E+00	3.885100E+00	2.146170E+00
2.215780E+00	4.113600E+00	2.204270E+00
3.659680E+00	5.340860E+00	3.047390E+00
3.703890E+00	5.367050E+00	3.113600E+00
1.978490E+00	3.617860E+00	2.160340E+00
2.039090E+00	3.848530E+00	2.201620E+00
2.106620E+00	4.002630E+00	2.218200E+00
2.135580E+00	4.116120E+00	2.263200E+00
2.185280E+00	4.189630E+00	2.271180E+00
2.237850E+00	4.284420E+00	2.285050E+00
2.322790E+00	4.427650E+00	2.310090E+00
2.421750E+00	4.556940E+00	2.350090E+00
2.523340E+00	4.661000E+00	2.398920E+00
2.639040E+00	4.773620E+00	2.466460E+00
3.406630E+00	5.345290E+00	2.945140E+00
3.487430E+00	5.395430E+00	3.035990E+00
3.617940E+00	5.383550E+00	3.084220E+00
2.141070E+00	4.231320E+00	2.322050E+00
2.223470E+00	4.391700E+00	2.354970E+00
2.315810E+00	4.523830E+00	2.388570E+00
2.414410E+00	4.634550E+00	2.433540E+00
2.506900E+00	4.713840E+00	2.468930E+00
2.545650E+00	4.771080E+00	2.516350E+00
2.604780E+00	4.810160E+00	2.531210E+00
2.671750E+00	4.861180E+00	2.559970E+00
2.779780E+00	4.953910E+00	2.613220E+00
2.893680E+00	5.062870E+00	2.678520E+00
3.010720E+00	5.169670E+00	2.753520E+00
3.116270E+00	5.266900E+00	2.824760E+00
3.220970E+00	5.358440E+00	2.945620E+00
3.355660E+00	5.381130E+00	2.997600E+00
2.560170E+00	4.831360E+00	2.582690E+00
2.669120E+00	4.931220E+00	2.638590E+00
2.782470E+00	5.039830E+00	2.707510E+00
2.897920E+00	5.152890E+00	2.766690E+00
3.008140E+00	5.250790E+00	2.840460E+00
3.097420E+00	5.323850E+00	2.916750E+00
5.298290E+00	2.216000E+00	2.876980E+00
5.384970E+00	2.328140E+00	2.951000E+00
5.472580E+00	2.465410E+00	3.064080E+00
5.529840E+00	2.612830E+00	3.070560E+00
5.589860E+00	2.727510E+00	3.127360E+00
5.640540E+00	2.853290E+00	3.175420E+00
5.680810E+00	2.980160E+00	3.223810E+00
5.694940E+00	3.117810E+00	3.271900E+00
5.697630E+00	3.253190E+00	3.312210E+00
5.680830E+00	3.381530E+00	3.357990E+00
5.665060E+00	3.500080E+00	3.409840E+00
5.155230E+00	2.061720E+00	2.742800E+00
5.228610E+00	2.134460E+00	2.821380E+00
5.607900E+00	3.614510E+00	3.376990E+00
5.580570E+00	3.706110E+00	3.451960E+00
5.039520E+00	1.959640E+00	2.669950E+00
4.935720E+00	1.867510E+00	2.586470E+00
4.936990E+00	1.886220E+00	2.475280E+00
5.521250E+00	3.803190E+00	3.429060E+00
5.494850E+00	3.884300E+00	3.485990E+00
5.465210E+00	3.963770E+00	3.539740E+00
4.880180E+00	1.800990E+00	2.576130E+00
4.781930E+00	1.695450E+00	2.453800E+00
4.812450E+00	1.748640E+00	2.374970E+00
5.399360E+00	4.046160E+00	3.510660E+00
5.362640E+00	4.117310E+00	3.522240E+00
5.409700E+00	4.100230E+00	3.577470E+00
5.372910E+00	4.159240E+00	3.581710E+00
4.706300E+00	1.615790E+00	2.370320E+00
4.621800E+00	1.525950E+00	2.285190E+00
4.650990E+00	1.583690E+00	2.226820E+00
5.325900E+00	4.232910E+00	3.610290E+00
5.283600E+00	4.296590E+00	3.643110E+00
4.528180E+00	1.449930E+00	2.215270E+00
4.421640E+00	1.399190E+00	2.170100E+00
4.452380E+00	1.435040E+00	2.077380E+00
5.227890E+00	4.349460E+00	3.634760E+00
5.178060E+00	4.418250E+00	3.670950E+00
4.280030E+00	1.355990E+00	2.124510E+00
4.087180E+00	1.303590E+00	2.051870E+00
4.228340E+00	1.360710E+00	2.018680E+00
5.129030E+00	4.467030E+00	3.652920E+00
5.154600E+00	4.457200E+00	3.711310E+00
5.126310E+00	4.499810E+00	3.727650E+00
3.917890E+00	1.329090E+00	1.855010E+00
3.840540E+00	1.293400E+00	1.968920E+00
5.054090E+00	4.613370E+00	3.679690E+00
5.078640E+00	4.568550E+00	3.696840E+00
5.073390E+00	4.625900E+00	3.758420E+00
3.712000E+00	1.265110E+00	1.961910E+00
3.549900E+00	1.264770E+00	1.959000E+00
3.668120E+00	1.291480E+00	1.866640E+00
4.985950E+00	4.756230E+00	3.713290E+00
5.033770E+00	4.695020E+00	3.737490E+00
5.024750E+00	4.742720E+00	3.793080E+00
3.434830E+00	1.339500E+00	1.811060E+00
3.284060E+00	1.317800E+00	1.900750E+00
4.937820E+00	4.814450E+00	3.707380E+00
4.977280E+00	4.812450E+00	3.805700E+00
3.198180E+00	1.418980E+00	1.766450E+00
3.061760E+00	1.413970E+00	1.870590E+00
4.908260E+00	4.848740E+00	3.718750E+00
4.924060E+00	4.850440E+00	3.765330E+00
2.990980E+00	1.550360E+00	1.760660E+00
2.870640E+00	1.543450E+00	1.863670E+00
4.795370E+00	4.873420E+00	3.660610E+00
4.822920E+00	4.889030E+00	3.735710E+00
4.884400E+00	4.873500E+00	3.757800E+00
2.808250E+00	1.713130E+00	1.773750E+00
2.704110E+00	1.697970E+00	1.877770E+00
4.688400E+00	4.884350E+00	3.622220E+00
4.715510E+00	4.905920E+00	3.690390E+00
4.766620E+00	4.896330E+00	3.705020E+00
2.654820E+00	1.889140E+00	1.805930E+00
2.557080E+00	1.865760E+00	1.907050E+00
4.552280E+00	4.940570E+00	3.556780E+00
4.602960E+00	4.947640E+00	3.640700E+00
4.662240E+00	4.921480E+00	3.670480E+00
2.518150E+00	2.068010E+00	1.845380E+00
2.428450E+00	2.042520E+00	1.939910E+00
4.527700E+00	4.980600E+00	3.578690E+00
4.549410E+00	4.986030E+00	3.622080E+00
2.399070E+00	2.247370E+00	1.878050E+00
2.316830E+00	2.217500E+00	1.970950E+00
4.433930E+00	5.089360E+00	3.550340E+00
4.509370E+00	5.026620E+00	3.607990E+00
2.290580E+00	2.435920E+00	1.917180E+00
2.254360E+00	2.330650E+00	1.993750E+00
4.364010E+00	5.126100E+00	3.475950E+00
4.376020E+00	5.147340E+00	3.532570E+00
2.195590E+00	2.440590E+00	2.007860E+00
2.118780E+00	2.599970E+00	2.031740E+00
2.201770E+00	2.619760E+00	1.952690E+00
4.235550E+00	5.234090E+00	3.451060E+00
4.325830E+00	5.176260E+00	3.501300E+00
2.125640E+00	2.777460E+00	1.988650E+00
2.045050E+00	2.746640E+00	2.067640E+00
4.161850E+00	5.253930E+00	3.377050E+00
4.173320E+00	5.286360E+00	3.441980E+00
2.043190E+00	2.926130E+00	2.034750E+00
1.968420E+00	2.890650E+00	2.111190E+00
3.909840E+00	5.332010E+00	3.233800E+00
4.012490E+00	5.334500E+00	3.350220E+00
4.119890E+00	5.304230E+00	3.407070E+00
1.971980E+00	3.104950E+00	2.094310E+00
1.924860E+00	2.994850E+00	2.139360E+00
3.867770E+00	5.371960E+00	3.254810E+00
3.912720E+00	5.375570E+00	3.308000E+00
1.890070E+00	3.122330E+00	2.164450E+00
1.861730E+00	3.252670E+00	2.190920E+00
1.927320E+00	3.354580E+00	2.158910E+00
3.696710E+00	5.427140E+00	3.232830E+00
3.838480E+00	5.406530E+00	3.290920E+00
1.850330E+00	3.391240E+00	2.229930E+00
1.829600E+00	3.532110E+00	2.247970E+00
1.884800E+00	3.568520E+00	2.213220E+00
1.947460E+00	3.787350E+00	2.252270E+00
2.024100E+00	4.029940E+00	2.296620E+00
3.580590E+00	5.431830E+00	3.145300E+00
3.593500E+00	5.457770E+00	3.215020E+00
1.849000E+00	3.695200E+00	2.300360E+00
1.912320E+00	3.902040E+00	2.318190E+00
1.934660E+00	4.025020E+00	2.354420E+00
1.984450E+00	4.102010E+00	2.362340E+00
2.041150E+00	4.199900E+00	2.377170E+00
2.122200E+00	4.354070E+00	2.397260E+00
2.212680E+00	4.487860E+00	2.431560E+00
2.307620E+00	4.605450E+00	2.471360E+00
2.416650E+00	4.724590E+00	2.527590E+00
3.298800E+00	5.415800E+00	3.042950E+00
3.375640E+00	5.453840E+00	3.138010E+00
3.516930E+00	5.463250E+00	3.181270E+00
1.937170E+00	4.139490E+00	2.413950E+00
2.021590E+00	4.310450E+00	2.446590E+00
2.107100E+00	4.449440E+00	2.475060E+00
2.203230E+00	4.572000E+00	2.512930E+00
2.290810E+00	4.658740E+00	2.536310E+00
2.324690E+00	4.718000E+00	2.575030E+00
2.379420E+00	4.760040E+00	2.586560E+00
2.448680E+00	4.815150E+00	2.621020E+00
2.558570E+00	4.912080E+00	2.673410E+00
2.671880E+00	5.018030E+00	2.732310E+00
2.790710E+00	5.129590E+00	2.799240E+00
2.907280E+00	5.239350E+00	2.858490E+00
3.013730E+00	5.321540E+00	2.945170E+00
3.108980E+00	5.391260E+00	3.021970E+00
3.231830E+00	5.439250E+00	3.078340E+00
2.333050E+00	4.782870E+00	2.640550E+00
2.444200E+00	4.891350E+00	2.712600E+00
2.561160E+00	5.001660E+00	2.764160E+00
2.681130E+00	5.108060E+00	2.824900E+00
2.802230E+00	5.220900E+00	2.897660E+00
2.928280E+00	5.323870E+00	2.975880E+00
3.017150E+00	5.369890E+00	3.019220E+00
5.503420E+00	2.431510E+00	3.218800E+00
5.472770E+00	2.387250E+00	3.201070E+00
5.479850E+00	2.416670E+00	3.154890E+00
5.524230E+00	2.483890E+00	3.213700E+00
5.290030E+00	2.192600E+00	3.075880E+00
5.209580E+00	2.110330E+00	3.000760E+00
5.244880E+00	2.147360E+00	2.924530E+00
5.387220E+00	2.309840E+00	3.083480E+00
5.576070E+00	2.612430E+00	3.224460E+00
5.625650E+00	2.748080E+00	3.236500E+00
5.661290E+00	2.846940E+00	3.296220E+00
5.698480E+00	2.968520E+00	3.347030E+00
5.715020E+00	3.108660E+00	3.384850E+00
5.719320E+00	3.245000E+00	3.414980E+00
5.700040E+00	3.370870E+00	3.462370E+00
5.678420E+00	3.490800E+00	3.516800E+00
5.149560E+00	2.052240E+00	3.011450E+00
5.087680E+00	1.988570E+00	2.919730E+00
5.127570E+00	2.026810E+00	2.861060E+00
5.638750E+00	3.603040E+00	3.474500E+00
5.607400E+00	3.685890E+00	3.530700E+00
4.987440E+00	1.903050E+00	2.786940E+00
5.561940E+00	3.796110E+00	3.548240E+00
5.516880E+00	3.898190E+00	3.566310E+00
5.507940E+00	3.953240E+00	3.609280E+00
4.803570E+00	1.672970E+00	2.613170E+00
4.742040E+00	1.593680E+00	2.574910E+00
4.738410E+00	1.628290E+00	2.482900E+00
4.857090E+00	1.747220E+00	2.635170E+00
5.474740E+00	4.039120E+00	3.627370E+00
5.440820E+00	4.130740E+00	3.647040E+00
5.403090E+00	4.186770E+00	3.652500E+00
5.452620E+00	4.169340E+00	3.706120E+00
5.405290E+00	4.224920E+00	3.723730E+00
4.579510E+00	1.424670E+00	2.478340E+00
4.472860E+00	1.369730E+00	2.427460E+00
4.545120E+00	1.413900E+00	2.398090E+00
4.594780E+00	1.469610E+00	2.351870E+00
4.650800E+00	1.484800E+00	2.513800E+00
5.284230E+00	4.324870E+00	3.702540E+00
5.333160E+00	4.281100E+00	3.708360E+00
5.314070E+00	4.318900E+00	3.766160E+00
4.371180E+00	1.363520E+00	2.257950E+00
4.290580E+00	1.322630E+00	2.321920E+00
5.254520E+00	4.370740E+00	3.753410E+00
4.171480E+00	1.283080E+00	2.291850E+00
3.993600E+00	1.240500E+00	2.262800E+00
4.127150E+00	1.284730E+00	2.196370E+00
5.193630E+00	4.443230E+00	3.791500E+00
5.156560E+00	4.499550E+00	3.819950E+00
3.829120E+00	1.261440E+00	2.088120E+00
3.750280E+00	1.206640E+00	2.184350E+00
5.127420E+00	4.556890E+00	3.825140E+00
5.114580E+00	4.623900E+00	3.855800E+00
3.634270E+00	1.179330E+00	2.185260E+00
3.477480E+00	1.177050E+00	2.195840E+00
3.593670E+00	1.211450E+00	2.099200E+00
5.085370E+00	4.689950E+00	3.854600E+00
5.047090E+00	4.778100E+00	3.874320E+00
3.367300E+00	1.238600E+00	2.043520E+00
3.227810E+00	1.216660E+00	2.139460E+00
5.014800E+00	4.826280E+00	3.870110E+00
5.037170E+00	4.828140E+00	3.909320E+00
5.018610E+00	4.849210E+00	3.906310E+00
3.142420E+00	1.309400E+00	2.004160E+00
3.017500E+00	1.291600E+00	2.104440E+00
4.915590E+00	4.890450E+00	3.863140E+00
4.987090E+00	4.859810E+00	3.889470E+00
2.940570E+00	1.407140E+00	1.977460E+00
2.830750E+00	1.392580E+00	2.083520E+00
4.858490E+00	4.905380E+00	3.817880E+00
4.862570E+00	4.924120E+00	3.875990E+00
2.762650E+00	1.530480E+00	1.971210E+00
2.663080E+00	1.512250E+00	2.076230E+00
4.740700E+00	4.921440E+00	3.752320E+00
4.767180E+00	4.929020E+00	3.800320E+00
4.816840E+00	4.936820E+00	3.867940E+00
2.605220E+00	1.679140E+00	1.982880E+00
2.511780E+00	1.650890E+00	2.085630E+00
4.636420E+00	4.963570E+00	3.717020E+00
4.667680E+00	4.978200E+00	3.791610E+00
4.722680E+00	4.950190E+00	3.808040E+00
2.465220E+00	1.837800E+00	2.007890E+00
2.374680E+00	1.807370E+00	2.104200E+00
4.547150E+00	5.054350E+00	3.709970E+00
4.610280E+00	5.011210E+00	3.758630E+00
2.338280E+00	2.017340E+00	2.036980E+00
2.252150E+00	1.980030E+00	2.136890E+00
4.491990E+00	5.084250E+00	3.649820E+00
4.500240E+00	5.109600E+00	3.699110E+00
2.214540E+00	2.226690E+00	2.069540E+00
2.148580E+00	2.125660E+00	2.171200E+00
4.382210E+00	5.190520E+00	3.600310E+00
4.457150E+00	5.146310E+00	3.664050E+00
2.121230E+00	2.262390E+00	2.138840E+00
2.092940E+00	2.210210E+00	2.189380E+00
2.100870E+00	2.420390E+00	2.096940E+00
4.307620E+00	5.236860E+00	3.565320E+00
4.339180E+00	5.286510E+00	3.670040E+00
2.049720E+00	2.311720E+00	2.191320E+00
1.986220E+00	2.507420E+00	2.190230E+00
2.044220E+00	2.595290E+00	2.104720E+00
4.167120E+00	5.343340E+00	3.531230E+00
4.258060E+00	5.307420E+00	3.594220E+00
1.969800E+00	2.712490E+00	2.148350E+00
1.896110E+00	2.675570E+00	2.231990E+00
4.091230E+00	5.353120E+00	3.463120E+00
4.099730E+00	5.377100E+00	3.523380E+00
1.883940E+00	2.896770E+00	2.191560E+00
1.848250E+00	2.781920E+00	2.258040E+00
3.924650E+00	5.423130E+00	3.398960E+00
4.035300E+00	5.394550E+00	3.483810E+00
1.804440E+00	2.907860E+00	2.271580E+00
1.776360E+00	3.044180E+00	2.295050E+00
1.815470E+00	3.152710E+00	2.235480E+00
3.810290E+00	5.452340E+00	3.357790E+00
3.850730E+00	5.488800E+00	3.476920E+00
1.744500E+00	3.192110E+00	2.306580E+00
1.735730E+00	3.344750E+00	2.345010E+00
1.781520E+00	3.441480E+00	2.292990E+00
3.590180E+00	5.495920E+00	3.300070E+00
3.723470E+00	5.490640E+00	3.385560E+00
1.710420E+00	3.484790E+00	2.357910E+00
1.707550E+00	3.616440E+00	2.393410E+00
1.764560E+00	3.659330E+00	2.361470E+00
1.825380E+00	3.923840E+00	2.391170E+00
3.473560E+00	5.499860E+00	3.265560E+00
3.503540E+00	5.545670E+00	3.388310E+00
1.722240E+00	3.757510E+00	2.425040E+00
1.740430E+00	3.919210E+00	2.455500E+00
1.782210E+00	4.004780E+00	2.454680E+00
1.834450E+00	4.106240E+00	2.465820E+00
1.919320E+00	4.267230E+00	2.490900E+00
1.999540E+00	4.406310E+00	2.516050E+00
2.085670E+00	4.539450E+00	2.555220E+00
2.208160E+00	4.667770E+00	2.593940E+00
3.143410E+00	5.448750E+00	3.120750E+00
3.226440E+00	5.491140E+00	3.208910E+00
3.370480E+00	5.516240E+00	3.303930E+00
1.736960E+00	4.043610E+00	2.506830E+00
1.816440E+00	4.221100E+00	2.535760E+00
1.896520E+00	4.371670E+00	2.556220E+00
1.976920E+00	4.474470E+00	2.574340E+00
2.011750E+00	4.553950E+00	2.608790E+00
2.088820E+00	4.618080E+00	2.612320E+00
2.125900E+00	4.684630E+00	2.646540E+00
2.214570E+00	4.760800E+00	2.677140E+00
2.313930E+00	4.868030E+00	2.741140E+00
2.439750E+00	4.999360E+00	2.815360E+00
2.581950E+00	5.090820E+00	2.849030E+00
2.683620E+00	5.194760E+00	2.921680E+00
2.818750E+00	5.319870E+00	3.024990E+00
3.008310E+00	5.415320E+00	3.111210E+00
2.871900E+00	5.408790E+00	3.152570E+00
3.120330E+00	5.467370E+00	3.184050E+00
2.013530E+00	4.633500E+00	2.663660E+00
2.106450E+00	4.744050E+00	2.705980E+00
2.199260E+00	4.819670E+00	2.743490E+00
2.241900E+00	4.885900E+00	2.789550E+00
2.319820E+00	4.942790E+00	2.805350E+00
2.349670E+00	5.002150E+00	2.846570E+00
2.404800E+00	5.074780E+00	2.907380E+00
2.546460E+00	5.154640E+00	2.938460E+00
2.674970E+00	5.271900E+00	3.020020E+00
2.757770E+00	5.349100E+00	3.104970E+00
2.254870E+00	4.963290E+00	2.853070E+00
2.329340E+00	5.029480E+00	2.884700E+00
5.462430E+00	2.362300E+00	3.330800E+00
5.426620E+00	2.321430E+00	3.304070E+00
5.443170E+00	2.343270E+00	3.243960E+00
5.508920E+00	2.434800E+00	3.310390E+00
5.556030E+00	2.532690E+00	3.313280E+00
5.561600E+00	2.514840E+00	3.402730E+00
5.603280E+00	2.606850E+00	3.403960E+00
5.239530E+00	2.139370E+00	3.128340E+00
5.358110E+00	2.258070E+00	3.244990E+00
5.637670E+00	2.722000E+00	3.345500E+00
5.684930E+00	2.834440E+00	3.417600E+00
5.717430E+00	2.969520E+00	3.493230E+00
5.724530E+00	3.128950E+00	3.485230E+00
5.721570E+00	3.240990E+00	3.524400E+00
5.703730E+00	3.363990E+00	3.568660E+00
5.695890E+00	3.478940E+00	3.621400E+00
5.071100E+00	1.978410E+00	3.022330E+00
5.168540E+00	2.070070E+00	3.140340E+00
5.653090E+00	3.605910E+00	3.580930E+00
5.615190E+00	3.709380E+00	3.596440E+00
5.651430E+00	3.671690E+00	3.651800E+00
5.623390E+00	3.774610E+00	3.670270E+00
4.842960E+00	1.647980E+00	2.887160E+00
4.794540E+00	1.582320E+00	2.839810E+00
4.825690E+00	1.644000E+00	2.811410E+00
4.843460E+00	1.703740E+00	2.743020E+00
4.882090E+00	1.715690E+00	2.902400E+00
4.913580E+00	1.810460E+00	2.781410E+00
4.955710E+00	1.843320E+00	2.925070E+00
5.564550E+00	3.889940E+00	3.645160E+00
5.532870E+00	3.969520E+00	3.664510E+00
5.576170E+00	3.942470E+00	3.715180E+00
5.545290E+00	4.011580E+00	3.725100E+00
4.717220E+00	1.500980E+00	2.747390E+00
4.627000E+00	1.418810E+00	2.706780E+00
4.628980E+00	1.437880E+00	2.580110E+00
4.752340E+00	1.566350E+00	2.693860E+00
5.511440E+00	4.106090E+00	3.747050E+00
5.472420E+00	4.180790E+00	3.768480E+00
5.449290E+00	4.226920E+00	3.823910E+00
4.537540E+00	1.361780E+00	2.665450E+00
4.411360E+00	1.316820E+00	2.626450E+00
4.504930E+00	1.361290E+00	2.562350E+00
5.374300E+00	4.279150E+00	3.797010E+00
5.325640E+00	4.342930E+00	3.856940E+00
4.272250E+00	1.298620E+00	2.424660E+00
4.200460E+00	1.258480E+00	2.516080E+00
5.262260E+00	4.395380E+00	3.839980E+00
5.291130E+00	4.389320E+00	3.886750E+00
5.258440E+00	4.432590E+00	3.906500E+00
4.061460E+00	1.205820E+00	2.517770E+00
3.900590E+00	1.177310E+00	2.458590E+00
4.032340E+00	1.216150E+00	2.402610E+00
5.162930E+00	4.520270E+00	3.863010E+00
5.198050E+00	4.488180E+00	3.884830E+00
5.184070E+00	4.538310E+00	3.919590E+00
3.745040E+00	1.167200E+00	2.306640E+00
3.709720E+00	1.102360E+00	2.453770E+00
5.128360E+00	4.649140E+00	3.901020E+00
5.167850E+00	4.608440E+00	3.944950E+00
5.146690E+00	4.677960E+00	3.957570E+00
3.552900E+00	1.086570E+00	2.429610E+00
3.400120E+00	1.066780E+00	2.424260E+00
3.528350E+00	1.120100E+00	2.344490E+00
5.066760E+00	4.809450E+00	3.945500E+00
5.119040E+00	4.751410E+00	3.976860E+00
5.092470E+00	4.819580E+00	4.011400E+00
3.311700E+00	1.138060E+00	2.280470E+00
3.179770E+00	1.112360E+00	2.376170E+00
5.025720E+00	4.873070E+00	3.986990E+00
3.096760E+00	1.193920E+00	2.236280E+00
2.985090E+00	1.175420E+00	2.339590E+00
4.965440E+00	4.896770E+00	3.937810E+00
4.968680E+00	4.914530E+00	3.993100E+00
2.906060E+00	1.274410E+00	2.206310E+00
2.807120E+00	1.253840E+00	2.314610E+00
4.863120E+00	4.953240E+00	3.963250E+00
4.928590E+00	4.930550E+00	3.978290E+00
2.732970E+00	1.373200E+00	2.190380E+00
2.641250E+00	1.353160E+00	2.299220E+00
4.753850E+00	4.983480E+00	3.922490E+00
4.805580E+00	4.973410E+00	3.955680E+00
2.569150E+00	1.489150E+00	2.179710E+00
2.482550E+00	1.464750E+00	2.289860E+00
4.706080E+00	4.990210E+00	3.875620E+00
4.712080E+00	5.015140E+00	3.933140E+00
2.422950E+00	1.624110E+00	2.187800E+00
2.335020E+00	1.594090E+00	2.299040E+00
4.583580E+00	5.060950E+00	3.798300E+00
4.618960E+00	5.070430E+00	3.880420E+00
4.679790E+00	5.030660E+00	3.912720E+00
2.286970E+00	1.774350E+00	2.208260E+00
2.199160E+00	1.743620E+00	2.321800E+00
4.494690E+00	5.155930E+00	3.758790E+00
4.553380E+00	5.115960E+00	3.830620E+00
2.167570E+00	1.943290E+00	2.240870E+00
2.075060E+00	1.908210E+00	2.346420E+00
4.422070E+00	5.236970E+00	3.719550E+00
4.462110E+00	5.238800E+00	3.806030E+00
2.050470E+00	2.133660E+00	2.268680E+00
1.977010E+00	2.056340E+00	2.381850E+00
4.378270E+00	5.298410E+00	3.740000E+00
4.409290E+00	5.317110E+00	3.819400E+00
1.956840E+00	2.178400E+00	2.343640E+00
1.923550E+00	2.138360E+00	2.395840E+00
1.951340E+00	2.332650E+00	2.291610E+00
4.221790E+00	5.360550E+00	3.627480E+00
4.265690E+00	5.381050E+00	3.718070E+00
4.339830E+00	5.350090E+00	3.767850E+00
1.890900E+00	2.242990E+00	2.386040E+00
1.833290E+00	2.437490E+00	2.369030E+00
1.895310E+00	2.522330E+00	2.281870E+00
4.092150E+00	5.416920E+00	3.594300E+00
4.183210E+00	5.408870E+00	3.663480E+00
1.809420E+00	2.681770E+00	2.319660E+00
1.774610E+00	2.564160E+00	2.395880E+00
3.971110E+00	5.459350E+00	3.542960E+00
4.030280E+00	5.484500E+00	3.665530E+00
1.727770E+00	2.695080E+00	2.408200E+00
1.688880E+00	2.830760E+00	2.419770E+00
1.731640E+00	2.940190E+00	2.348900E+00
3.905770E+00	5.496590E+00	3.553140E+00
3.941370E+00	5.504780E+00	3.607350E+00
1.652700E+00	2.974740E+00	2.428200E+00
1.602690E+00	3.162300E+00	2.448690E+00
1.675800E+00	3.242660E+00	2.381000E+00
3.625560E+00	5.540750E+00	3.437300E+00
3.743060E+00	5.533840E+00	3.517970E+00
3.857860E+00	5.526770E+00	3.582930E+00
1.623160E+00	3.320720E+00	2.451620E+00
1.585640E+00	3.266810E+00	2.474430E+00
1.637680E+00	3.545020E+00	2.429540E+00
3.562480E+00	5.569750E+00	3.476130E+00
3.624860E+00	5.588600E+00	3.568900E+00
1.578450E+00	3.394750E+00	2.492620E+00
1.563930E+00	3.553350E+00	2.494700E+00
1.603460E+00	3.658630E+00	2.497660E+00
1.650190E+00	3.826380E+00	2.498290E+00
3.243840E+00	5.543450E+00	3.345530E+00
3.375020E+00	5.565330E+00	3.432620E+00
3.493670E+00	5.589260E+00	3.510550E+00
1.554260E+00	3.710040E+00	2.550010E+00
1.585090E+00	3.891410E+00	2.559900E+00
1.582820E+00	3.980320E+00	2.585010E+00
1.641480E+00	4.008600E+00	2.555970E+00
1.713070E+00	4.169830E+00	2.578710E+00
1.791640E+00	4.331320E+00	2.597330E+00
1.886450E+00	4.493850E+00	2.630550E+00
2.972220E+00	5.451410E+00	3.210410E+00
3.090670E+00	5.493790E+00	3.272100E+00
3.156080E+00	5.553260E+00	3.381810E+00
3.235740E+00	5.592290E+00	3.462820E+00
1.601310E+00	4.099880E+00	2.615960E+00
1.688350E+00	4.284790E+00	2.638280E+00
1.766070E+00	4.404860E+00	2.650660E+00
1.793800E+00	4.484090E+00	2.681840E+00
1.841810E+00	4.538180E+00	2.685000E+00
1.896300E+00	4.603540E+00	2.699470E+00
1.981350E+00	4.715180E+00	2.741900E+00
2.114240E+00	4.844160E+00	2.798680E+00
2.453000E+00	5.192810E+00	3.022710E+00
2.581050E+00	5.257900E+00	3.040470E+00
2.663690E+00	5.332500E+00	3.110670E+00
2.757300E+00	5.400330E+00	3.208900E+00
2.920580E+00	5.478420E+00	3.284720E+00
3.057140E+00	5.540110E+00	3.392770E+00
3.141550E+00	5.574550E+00	3.435950E+00
1.791010E+00	4.561430E+00	2.730150E+00
1.867130E+00	4.657000E+00	2.752770E+00
1.901250E+00	4.728060E+00	2.788850E+00
1.985790E+00	4.790930E+00	2.806250E+00
2.025410E+00	4.862680E+00	2.855180E+00
2.122880E+00	4.976370E+00	2.922420E+00
2.305860E+00	5.077740E+00	2.953290E+00
2.341860E+00	5.184470E+00	3.048380E+00
2.422920E+00	5.284080E+00	3.141380E+00
2.562130E+00	5.318700E+00	3.135040E+00
2.654560E+00	5.366240E+00	3.180910E+00
1.908690E+00	4.804990E+00	2.854390E+00
1.994990E+00	4.900360E+00	2.906590E+00
2.017160E+00	4.958930E+00	2.954280E+00
2.063520E+00	5.007180E+00	2.981880E+00
2.104170E+00	5.083180E+00	3.046010E+00
2.227490E+00	5.130810E+00	3.045810E+00
2.305120E+00	5.227110E+00	3.110970E+00
2.000730E+00	5.005730E+00	3.017610E+00
5.431160E+00	2.329710E+00	3.397600E+00
5.487880E+00	2.391930E+00	3.401240E+00
5.534020E+00	2.454900E+00	3.472220E+00
5.582850E+00	2.541620E+00	3.509530E+00
5.620270E+00	2.617580E+00	3.532410E+00
5.689690E+00	2.790380E+00	3.600430E+00
5.675220E+00	2.747350E+00	3.580030E+00
5.692040E+00	2.827540E+00	3.537170E+00
5.707910E+00	2.895910E+00	3.564750E+00
5.703930E+00	2.843480E+00	3.616810E+00
5.718690E+00	2.940570E+00	3.615280E+00
5.247760E+00	2.160070E+00	3.310440E+00
5.354120E+00	2.258890E+00	3.415820E+00
5.659100E+00	2.713970E+00	3.487150E+00
5.725430E+00	3.097120E+00	3.614910E+00
5.723790E+00	3.250620E+00	3.615990E+00
5.721700E+00	3.348080E+00	3.668620E+00
5.722930E+00	3.457440E+00	3.726650E+00
4.823460E+00	1.573660E+00	3.166380E+00
4.779290E+00	1.517990E+00	3.116380E+00
4.814980E+00	1.577150E+00	3.072590E+00
4.851430E+00	1.656710E+00	3.008570E+00
4.861330E+00	1.640090E+00	3.188780E+00
4.945800E+00	1.809420E+00	3.073800E+00
4.932500E+00	1.769130E+00	3.231510E+00
5.026520E+00	1.919680E+00	3.107210E+00
5.024390E+00	1.909380E+00	3.265460E+00
5.122960E+00	2.026580E+00	3.246790E+00
5.695800E+00	3.579480E+00	3.682980E+00
5.677640E+00	3.676470E+00	3.734860E+00
5.664840E+00	3.771720E+00	3.782080E+00
4.705120E+00	1.447890E+00	3.058910E+00
4.627530E+00	1.398090E+00	2.990740E+00
4.672890E+00	1.424110E+00	2.932440E+00
4.741710E+00	1.495430E+00	2.915290E+00
5.623150E+00	3.869270E+00	3.744940E+00
5.605920E+00	3.958690E+00	3.797430E+00
5.569430E+00	4.037240E+00	3.798470E+00
5.608270E+00	4.014020E+00	3.852460E+00
5.578490E+00	4.085280E+00	3.867660E+00
4.580860E+00	1.378530E+00	2.809290E+00
4.523770E+00	1.346020E+00	2.977860E+00
5.515620E+00	4.165070E+00	3.843780E+00
5.494500E+00	4.221360E+00	3.915400E+00
4.408910E+00	1.304360E+00	2.931280E+00
4.303390E+00	1.276280E+00	2.842610E+00
4.421410E+00	1.312540E+00	2.794600E+00
5.417030E+00	4.281240E+00	3.890250E+00
5.387810E+00	4.329970E+00	3.962970E+00
4.219040E+00	1.249370E+00	2.656610E+00
4.123620E+00	1.199960E+00	2.808520E+00
5.322490E+00	4.384710E+00	3.944170E+00
5.302400E+00	4.427700E+00	3.993590E+00
3.953070E+00	1.160110E+00	2.601980E+00
5.252040E+00	4.494400E+00	4.005160E+00
5.210560E+00	4.556670E+00	3.993880E+00
5.239920E+00	4.549370E+00	4.045300E+00
5.225600E+00	4.592540E+00	4.049200E+00
3.744940E+00	1.076030E+00	2.590620E+00
3.624280E+00	1.024080E+00	2.647000E+00
3.578390E+00	1.062250E+00	2.514440E+00
5.165370E+00	4.706400E+00	4.017490E+00
5.208010E+00	4.665510E+00	4.064020E+00
5.184310E+00	4.736900E+00	4.078920E+00
3.481130E+00	9.886790E-01	2.701700E+00
3.311830E+00	9.860040E-01	2.659140E+00
3.437540E+00	1.018720E+00	2.569270E+00
5.091120E+00	4.863950E+00	4.068400E+00
5.154730E+00	4.810970E+00	4.101520E+00
5.129510E+00	4.887890E+00	4.157540E+00
3.250430E+00	1.046820E+00	2.517280E+00
3.119990E+00	1.018900E+00	2.610280E+00
5.058370E+00	4.891940E+00	4.062190E+00
5.078250E+00	4.903460E+00	4.114820E+00
3.057700E+00	1.089190E+00	2.474850E+00
2.945020E+00	1.076640E+00	2.582960E+00
4.959170E+00	4.947620E+00	4.083480E+00
5.032640E+00	4.920390E+00	4.099760E+00
2.878630E+00	1.153730E+00	2.444360E+00
2.777770E+00	1.139490E+00	2.559200E+00
4.903220E+00	4.964510E+00	4.043400E+00
4.908810E+00	4.982520E+00	4.101370E+00
2.711950E+00	1.233360E+00	2.423640E+00
2.615640E+00	1.216890E+00	2.535860E+00
4.784900E+00	4.994500E+00	3.988020E+00
4.813150E+00	4.998130E+00	4.032210E+00
4.864180E+00	4.999440E+00	4.094160E+00
2.549780E+00	1.328820E+00	2.408260E+00
2.460140E+00	1.314670E+00	2.522800E+00
4.710520E+00	5.058270E+00	4.018500E+00
4.768420E+00	5.022430E+00	4.036790E+00
2.395360E+00	1.442490E+00	2.400520E+00
2.312920E+00	1.425170E+00	2.512260E+00
4.661950E+00	5.079690E+00	3.969910E+00
4.667560E+00	5.102910E+00	4.028660E+00
2.247010E+00	1.563800E+00	2.422570E+00
2.231100E+00	1.501060E+00	2.508820E+00
4.508650E+00	5.203960E+00	3.862360E+00
4.564080E+00	5.178040E+00	3.945980E+00
4.627780E+00	5.137300E+00	4.011390E+00
2.174960E+00	1.566660E+00	2.503990E+00
2.107230E+00	1.711500E+00	2.441730E+00
4.466050E+00	5.284630E+00	3.870610E+00
4.505000E+00	5.277410E+00	3.942420E+00
1.987500E+00	1.890100E+00	2.461910E+00
4.438360E+00	5.329110E+00	3.878480E+00
4.460150E+00	5.333490E+00	3.923010E+00
1.875910E+00	2.087860E+00	2.474180E+00
4.301870E+00	5.398530E+00	3.798650E+00
4.342650E+00	5.413260E+00	3.880630E+00
4.418720E+00	5.371340E+00	3.911960E+00
1.760120E+00	2.229720E+00	2.545550E+00
1.816490E+00	2.291180E+00	2.451530E+00
4.120770E+00	5.461610E+00	3.707460E+00
4.185790E+00	5.475010E+00	3.795500E+00
4.265170E+00	5.448500E+00	3.838080E+00
1.733660E+00	2.471460E+00	2.476890E+00
1.675860E+00	2.361780E+00	2.586860E+00
4.079760E+00	5.489170E+00	3.730900E+00
4.108190E+00	5.496270E+00	3.774110E+00
1.655950E+00	2.510200E+00	2.552420E+00
1.631000E+00	2.445740E+00	2.602400E+00
1.643290E+00	2.724120E+00	2.497690E+00
3.925790E+00	5.550540E+00	3.690840E+00
4.038110E+00	5.523780E+00	3.759130E+00
1.602920E+00	2.562010E+00	2.593560E+00
1.573830E+00	2.713730E+00	2.573900E+00
1.581210E+00	2.815340E+00	2.540740E+00
1.574270E+00	2.968620E+00	2.510430E+00
3.771320E+00	5.575190E+00	3.644280E+00
3.830790E+00	5.610740E+00	3.774400E+00
1.526900E+00	2.842160E+00	2.585470E+00
1.477080E+00	3.057120E+00	2.589060E+00
1.533110E+00	3.215280E+00	2.512370E+00
3.682420E+00	5.604910E+00	3.652550E+00
3.718610E+00	5.619050E+00	3.716870E+00
1.460970E+00	3.241500E+00	2.577180E+00
1.418530E+00	3.176260E+00	2.610470E+00
1.490190E+00	3.459560E+00	2.553990E+00
3.371220E+00	5.613370E+00	3.557790E+00
3.502460E+00	5.633770E+00	3.630010E+00
3.622680E+00	5.637120E+00	3.689690E+00
1.403120E+00	3.334080E+00	2.639160E+00
1.410860E+00	3.528410E+00	2.613740E+00
1.406100E+00	3.629260E+00	2.643730E+00
1.465690E+00	3.667050E+00	2.609810E+00
1.516580E+00	3.902890E+00	2.615540E+00
3.242070E+00	5.640910E+00	3.581940E+00
3.361980E+00	5.674290E+00	3.697800E+00
1.410740E+00	3.783770E+00	2.671110E+00
1.455020E+00	3.961110E+00	2.677830E+00
1.456650E+00	4.046280E+00	2.704220E+00
1.512010E+00	4.072350E+00	2.670390E+00
1.585360E+00	4.236040E+00	2.685890E+00
1.681630E+00	4.417010E+00	2.706350E+00
2.793000E+00	5.466810E+00	3.321360E+00
2.916260E+00	5.554270E+00	3.445210E+00
3.112210E+00	5.597850E+00	3.506600E+00
3.149310E+00	5.648420E+00	3.605210E+00
3.221000E+00	5.681020E+00	3.666060E+00
1.477300E+00	4.159090E+00	2.736840E+00
1.555520E+00	4.339140E+00	2.750050E+00
1.616150E+00	4.449480E+00	2.767470E+00
1.621030E+00	4.502220E+00	2.794120E+00
1.687080E+00	4.531680E+00	2.772070E+00
1.772750E+00	4.669030E+00	2.811440E+00
2.524630E+00	5.349310E+00	3.211440E+00
2.636640E+00	5.409800E+00	3.265800E+00
2.741240E+00	5.495570E+00	3.401290E+00
2.802900E+00	5.556780E+00	3.499130E+00
2.886240E+00	5.620700E+00	3.599620E+00
3.031810E+00	5.632920E+00	3.604900E+00
3.136160E+00	5.678020E+00	3.675650E+00
1.641600E+00	4.572610E+00	2.819910E+00
1.673940E+00	4.658070E+00	2.856100E+00
1.726130E+00	4.710070E+00	2.866240E+00
1.789730E+00	4.776940E+00	2.889830E+00
1.895900E+00	4.900380E+00	2.959580E+00
2.174560E+00	5.157960E+00	3.095060E+00
2.229160E+00	5.215110E+00	3.136580E+00
2.312780E+00	5.305760E+00	3.215100E+00
2.477380E+00	5.385020E+00	3.289870E+00
2.604390E+00	5.470410E+00	3.387650E+00
2.700040E+00	5.534440E+00	3.492920E+00
2.773040E+00	5.585720E+00	3.578420E+00
1.678590E+00	4.731470E+00	2.913410E+00
1.768490E+00	4.831310E+00	2.958960E+00
1.803760E+00	4.897130E+00	3.008420E+00
1.858100E+00	4.940950E+00	3.021870E+00
1.911940E+00	4.991440E+00	3.048020E+00
1.995230E+00	5.091510E+00	3.118560E+00
2.135500E+00	5.196050E+00	3.157040E+00
2.219530E+00	5.260500E+00	3.200110E+00
1.818690E+00	4.962940E+00	3.074020E+00
1.897670E+00	5.036880E+00	3.105430E+00
5.481670E+00	2.384040E+00	3.493860E+00
5.556130E+00	2.492000E+00	3.583800E+00
5.507760E+00	2.423730E+00	3.596880E+00
5.599760E+00	2.560340E+00	3.645460E+00
5.648390E+00	2.666860E+00	3.603650E+00
5.648690E+00	2.629370E+00	3.697500E+00
5.689880E+00	2.734140E+00	3.674770E+00
5.727040E+00	2.858940E+00	3.716470E+00
5.735820E+00	2.979750E+00	3.695100E+00
5.743870E+00	2.939880E+00	3.776070E+00
5.746070E+00	3.063240E+00	3.771710E+00
5.210880E+00	2.130190E+00	3.560970E+00
5.170730E+00	2.084360E+00	3.524060E+00
5.193520E+00	2.109150E+00	3.440060E+00
5.287390E+00	2.203530E+00	3.532840E+00
5.413860E+00	2.326230E+00	3.590670E+00
5.742750E+00	3.212230E+00	3.710510E+00
5.740710E+00	3.328420E+00	3.773730E+00
5.740780E+00	3.428630E+00	3.815060E+00
4.742460E+00	1.483940E+00	3.395680E+00
4.700560E+00	1.442820E+00	3.344270E+00
4.736620E+00	1.470170E+00	3.237610E+00
4.810560E+00	1.568240E+00	3.323190E+00
4.898230E+00	1.704960E+00	3.384950E+00
5.000900E+00	1.862590E+00	3.469310E+00
5.109180E+00	2.011480E+00	3.451220E+00
5.728790E+00	3.562460E+00	3.811050E+00
5.699460E+00	3.686600E+00	3.818310E+00
5.700980E+00	3.751880E+00	3.857060E+00
4.627950E+00	1.400490E+00	3.235070E+00
5.678900E+00	3.858160E+00	3.863570E+00
5.646730E+00	3.958830E+00	3.877060E+00
5.640820E+00	4.015130E+00	3.921070E+00
5.625170E+00	4.079120E+00	3.973120E+00
4.498460E+00	1.341110E+00	3.178540E+00
4.423280E+00	1.314100E+00	3.158760E+00
4.438170E+00	1.318420E+00	3.050820E+00
5.565820E+00	4.154730E+00	3.939790E+00
5.533270E+00	4.210420E+00	4.011530E+00
4.306420E+00	1.285680E+00	3.077540E+00
5.460360E+00	4.271830E+00	3.984740E+00
5.429060E+00	4.314970E+00	4.039450E+00
4.116870E+00	1.198690E+00	3.009880E+00
3.983960E+00	1.142130E+00	2.970480E+00
4.031160E+00	1.159360E+00	2.879690E+00
5.372950E+00	4.384080E+00	4.059170E+00
5.316120E+00	4.443410E+00	4.053050E+00
5.349660E+00	4.437280E+00	4.098550E+00
5.320990E+00	4.479100E+00	4.105610E+00
3.867600E+00	1.107340E+00	2.783420E+00
3.828050E+00	1.071620E+00	2.999570E+00
5.289150E+00	4.558050E+00	4.124750E+00
5.257370E+00	4.620460E+00	4.113200E+00
5.291570E+00	4.618650E+00	4.160340E+00
5.277620E+00	4.661030E+00	4.164480E+00
3.676800E+00	9.941380E-01	2.967550E+00
3.580550E+00	9.793230E-01	2.925330E+00
3.637220E+00	1.000660E+00	2.822800E+00
5.207570E+00	4.772280E+00	4.136140E+00
5.251410E+00	4.733850E+00	4.179540E+00
5.219900E+00	4.806930E+00	4.191490E+00
3.413000E+00	9.502270E-01	2.860580E+00
5.162310E+00	4.896980E+00	4.201620E+00
5.182050E+00	4.868340E+00	4.204000E+00
5.170180E+00	4.900950E+00	4.230620E+00
3.182770E+00	9.743090E-01	2.759660E+00
5.069340E+00	4.943140E+00	4.206640E+00
5.141050E+00	4.916290E+00	4.226540E+00
3.001670E+00	1.009840E+00	2.716900E+00
5.009740E+00	4.957450E+00	4.160470E+00
5.014540E+00	4.974530E+00	4.217500E+00
2.832410E+00	1.057500E+00	2.690570E+00
4.912480E+00	5.011050E+00	4.186250E+00
4.975320E+00	4.986590E+00	4.202310E+00
2.672610E+00	1.122650E+00	2.668470E+00
4.802280E+00	5.049460E+00	4.148020E+00
4.855950E+00	5.036460E+00	4.179120E+00
2.517120E+00	1.201960E+00	2.650230E+00
4.752730E+00	5.059610E+00	4.101990E+00
4.760230E+00	5.080650E+00	4.159230E+00
2.360730E+00	1.303080E+00	2.635580E+00
4.669240E+00	5.142170E+00	4.119110E+00
4.726830E+00	5.097860E+00	4.141150E+00
2.195790E+00	1.456570E+00	2.606030E+00
4.585380E+00	5.201410E+00	4.042100E+00
4.615260E+00	5.190460E+00	4.098260E+00
2.047320E+00	1.578050E+00	2.643630E+00
2.103730E+00	1.605720E+00	2.547920E+00
4.539900E+00	5.270130E+00	4.031130E+00
2.010840E+00	1.724660E+00	2.551190E+00
1.945950E+00	1.705340E+00	2.647270E+00
4.463290E+00	5.384080E+00	4.021720E+00
1.902100E+00	1.864220E+00	2.577180E+00
1.833840E+00	1.778970E+00	2.723280E+00
4.395330E+00	5.423940E+00	3.962480E+00
4.399630E+00	5.448420E+00	4.013820E+00
1.788970E+00	2.011680E+00	2.614370E+00
1.716260E+00	1.971130E+00	2.736910E+00
4.227170E+00	5.497190E+00	3.879020E+00
4.267760E+00	5.517690E+00	3.962690E+00
4.351420E+00	5.474100E+00	3.991980E+00
1.690560E+00	2.174630E+00	2.653800E+00
1.626950E+00	2.135770E+00	2.758720E+00
4.090180E+00	5.542470E+00	3.858260E+00
4.181000E+00	5.541220E+00	3.920460E+00
1.603330E+00	2.362400E+00	2.675020E+00
1.577840E+00	2.248230E+00	2.769960E+00
3.963010E+00	5.585530E+00	3.821490E+00
4.014590E+00	5.612020E+00	3.940350E+00
1.531100E+00	2.370370E+00	2.773800E+00
1.459850E+00	2.535410E+00	2.790600E+00
1.519380E+00	2.619450E+00	2.667450E+00
3.890740E+00	5.618770E+00	3.839740E+00
3.924820E+00	5.629120E+00	3.893770E+00
1.434960E+00	2.713390E+00	2.731460E+00
1.380910E+00	2.680790E+00	2.811590E+00
1.445820E+00	2.865110E+00	2.659780E+00
3.688850E+00	5.671720E+00	3.830440E+00
3.839720E+00	5.648300E+00	3.877790E+00
1.367730E+00	2.861050E+00	2.743180E+00
1.306080E+00	2.827450E+00	2.830390E+00
1.366340E+00	3.092180E+00	2.677600E+00
3.520390E+00	5.684020E+00	3.755940E+00
3.551610E+00	5.722140E+00	3.849810E+00
1.294500E+00	2.982590E+00	2.778780E+00
1.255710E+00	2.924490E+00	2.836220E+00
1.259790E+00	3.150620E+00	2.756350E+00
1.305810E+00	3.309390E+00	2.715790E+00
1.333760E+00	3.553710E+00	2.678360E+00
3.433390E+00	5.703080E+00	3.773340E+00
3.470310E+00	5.723370E+00	3.824610E+00
1.224900E+00	3.038540E+00	2.834270E+00
1.189580E+00	3.190280E+00	2.811930E+00
1.231060E+00	3.290870E+00	2.778370E+00
1.241180E+00	3.455880E+00	2.757600E+00
1.263410E+00	3.613460E+00	2.758000E+00
1.320600E+00	3.763530E+00	2.742890E+00
1.389150E+00	3.979010E+00	2.738980E+00
3.216160E+00	5.734570E+00	3.783510E+00
3.378990E+00	5.729900E+00	3.814490E+00
1.161650E+00	3.367950E+00	2.846040E+00
1.184180E+00	3.576770E+00	2.812770E+00
1.238020E+00	3.736020E+00	2.808550E+00
1.288850E+00	3.905000E+00	2.803210E+00
1.332520E+00	4.034650E+00	2.806350E+00
1.333770E+00	4.104880E+00	2.832540E+00
1.390030E+00	4.130480E+00	2.796820E+00
1.456000E+00	4.282710E+00	2.804440E+00
1.542960E+00	4.453310E+00	2.818890E+00
2.974090E+00	5.660470E+00	3.660910E+00
3.059620E+00	5.692520E+00	3.725570E+00
3.102570E+00	5.739680E+00	3.802840E+00
1.350200E+00	4.207710E+00	2.859480E+00
1.421760E+00	4.375330E+00	2.867100E+00
1.484370E+00	4.490040E+00	2.883960E+00
1.486310E+00	4.543150E+00	2.913200E+00
1.567360E+00	4.597840E+00	2.883720E+00
2.348280E+00	5.411180E+00	3.362230E+00
2.494300E+00	5.458960E+00	3.414390E+00
2.587570E+00	5.524490E+00	3.504020E+00
2.684670E+00	5.582550E+00	3.600180E+00
2.786210E+00	5.653490E+00	3.717000E+00
2.935160E+00	5.694680E+00	3.737550E+00
3.030640E+00	5.736800E+00	3.807290E+00
1.491490E+00	4.602710E+00	2.946790E+00
1.505400E+00	4.664320E+00	2.985030E+00
1.572450E+00	4.695850E+00	2.958260E+00
1.678540E+00	4.835100E+00	3.027110E+00
2.029660E+00	5.223460E+00	3.251910E+00
2.200910E+00	5.311510E+00	3.282870E+00
2.235330E+00	5.395050E+00	3.388190E+00
2.292390E+00	5.454920E+00	3.465410E+00
2.443860E+00	5.507390E+00	3.518820E+00
2.575040E+00	5.580670E+00	3.620150E+00
2.664660E+00	5.631510E+00	3.698150E+00
1.535950E+00	4.733710E+00	3.025640E+00
1.578910E+00	4.824170E+00	3.081610E+00
1.638680E+00	4.879220E+00	3.099660E+00
1.716290E+00	4.949320E+00	3.129630E+00
1.864700E+00	5.084720E+00	3.186840E+00
1.917370E+00	5.197900E+00	3.288500E+00
1.972360E+00	5.277780E+00	3.348920E+00
2.117990E+00	5.357260E+00	3.377330E+00
2.206930E+00	5.417490E+00	3.439540E+00
1.591130E+00	4.902680E+00	3.162750E+00
1.717870E+00	5.040740E+00	3.238990E+00
1.829460E+00	5.163720E+00	3.299410E+00
1.893070E+00	5.230070E+00	3.335760E+00
5.548880E+00	2.474120E+00	3.672310E+00
5.621990E+00	2.563040E+00	3.764940E+00
5.571750E+00	2.490900E+00	3.771300E+00
5.664230E+00	2.628220E+00	3.798560E+00
5.709680E+00	2.729840E+00	3.817490E+00
5.738080E+00	2.838470E+00	3.845850E+00
5.752720E+00	2.944430E+00	3.870710E+00
5.766280E+00	3.059340E+00	3.906210E+00
4.840270E+00	1.609650E+00	3.716460E+00
4.816280E+00	1.574620E+00	3.660020E+00
4.855090E+00	1.627630E+00	3.562820E+00
4.935630E+00	1.751170E+00	3.573920E+00
4.891320E+00	1.683390E+00	3.719720E+00
4.985650E+00	1.830960E+00	3.604000E+00
4.958750E+00	1.792600E+00	3.718890E+00
5.021340E+00	1.890980E+00	3.670000E+00
5.156200E+00	2.070270E+00	3.629940E+00
5.232850E+00	2.156920E+00	3.660850E+00
5.311980E+00	2.232310E+00	3.722100E+00
5.399950E+00	2.314580E+00	3.783250E+00
5.493730E+00	2.403370E+00	3.748840E+00
5.756990E+00	3.196440E+00	3.837120E+00
5.764260E+00	3.329610E+00	3.885750E+00
5.760440E+00	3.452770E+00	3.877600E+00
5.784380E+00	3.406100E+00	3.938440E+00
5.786730E+00	3.520410E+00	3.939980E+00
4.676780E+00	1.434930E+00	3.522490E+00
4.771210E+00	1.523730E+00	3.582680E+00
5.079330E+00	1.970490E+00	3.594950E+00
5.742160E+00	3.664190E+00	3.903080E+00
5.727780E+00	3.765630E+00	3.916160E+00
5.759610E+00	3.717440E+00	3.972840E+00
5.746130E+00	3.815880E+00	3.985000E+00
4.569790E+00	1.384150E+00	3.514160E+00
4.499440E+00	1.353950E+00	3.496130E+00
4.525060E+00	1.358230E+00	3.356460E+00
5.694310E+00	3.928970E+00	3.950570E+00
5.677280E+00	3.995570E+00	4.011990E+00
5.655340E+00	4.060410E+00	4.069670E+00
4.413460E+00	1.319810E+00	3.392740E+00
5.599960E+00	4.139540E+00	4.037390E+00
5.568150E+00	4.195480E+00	4.106180E+00
4.259310E+00	1.274590E+00	3.357100E+00
4.164610E+00	1.231750E+00	3.337640E+00
4.181680E+00	1.234600E+00	3.189490E+00
5.492350E+00	4.267940E+00	4.085270E+00
5.441150E+00	4.327160E+00	4.098550E+00
5.483030E+00	4.307620E+00	4.150150E+00
5.441200E+00	4.363410E+00	4.153050E+00
4.032610E+00	1.161070E+00	3.232930E+00
[truncated: 21,888 more rows]
