# Supplementary material for: A New MRI-Based Model of Heart Function with Coupled Hemodynamics and Application to Normal and Diseased Canine Left Ventricles
Source: Front Bioeng Biotechnol. 2015 Sep 23;3:140. doi: 10.3389/fbioe.2015.00140 (PMC4585083; doi:10.3389/fbioe.2015.00140)
Supplement: Supplementary file 8 [file Data_Sheet_8.ZIP › Case4_HF_LBBB_Diastole/nodes/case4_diastole_time_0.1600.csv]

4.541610E+00	3.854410E+00	1.823990E+00
4.463690E+00	3.832950E+00	1.717160E+00
4.502610E+00	3.898140E+00	1.816530E+00
4.494200E+00	3.959410E+00	1.875880E+00
4.569160E+00	3.921820E+00	1.937990E+00
4.523320E+00	4.007630E+00	1.987930E+00
4.427000E+00	3.943520E+00	1.788140E+00
4.331260E+00	3.918430E+00	1.680300E+00
4.427860E+00	4.040940E+00	1.917070E+00
4.407630E+00	4.136330E+00	2.001770E+00
4.489870E+00	4.091140E+00	2.057230E+00
4.451790E+00	4.152340E+00	2.074030E+00
4.331400E+00	4.011720E+00	1.783590E+00
4.272000E+00	3.982880E+00	1.681480E+00
4.305790E+00	4.130590E+00	1.894140E+00
4.358270E+00	4.172610E+00	1.989120E+00
4.391150E+00	4.195490E+00	2.062300E+00
4.237030E+00	4.054080E+00	1.736410E+00
4.211140E+00	4.132910E+00	1.800780E+00
4.231440E+00	4.170240E+00	1.850200E+00
4.239370E+00	4.206130E+00	1.897770E+00
4.317030E+00	4.200870E+00	1.978860E+00
4.179540E+00	4.175880E+00	1.820860E+00
4.837570E+00	3.493300E+00	1.823540E+00
4.766170E+00	3.455760E+00	1.703320E+00
4.783180E+00	3.556290E+00	1.819070E+00
4.769560E+00	3.669450E+00	1.907120E+00
4.858490E+00	3.565780E+00	1.913100E+00
4.768130E+00	3.798580E+00	2.059290E+00
4.874800E+00	3.689410E+00	2.059960E+00
4.770270E+00	3.909210E+00	2.183950E+00
4.880150E+00	3.837850E+00	2.247040E+00
4.822700E+00	3.943600E+00	2.305390E+00
4.674600E+00	3.612260E+00	1.734750E+00
4.615190E+00	3.512100E+00	1.565450E+00
4.619830E+00	3.786510E+00	1.859610E+00
4.676620E+00	3.905390E+00	2.067540E+00
4.706130E+00	3.962700E+00	2.172640E+00
4.745380E+00	3.996840E+00	2.283290E+00
4.517670E+00	3.512240E+00	1.459810E+00
4.412180E+00	3.482640E+00	1.338300E+00
4.441080E+00	3.576230E+00	1.446970E+00
4.500690E+00	3.658310E+00	1.573880E+00
4.613070E+00	4.032100E+00	2.162610E+00
4.609150E+00	4.128180E+00	2.296450E+00
4.703360E+00	4.080460E+00	2.363950E+00
4.654970E+00	4.153650E+00	2.401730E+00
4.356350E+00	3.627380E+00	1.415940E+00
4.292680E+00	3.547800E+00	1.294560E+00
4.310440E+00	3.785120E+00	1.525630E+00
4.500450E+00	4.168440E+00	2.179140E+00
4.575140E+00	4.198360E+00	2.352450E+00
4.218220E+00	3.651700E+00	1.321330E+00
4.117860E+00	3.824130E+00	1.433330E+00
4.204450E+00	3.948550E+00	1.592890E+00
4.401080E+00	4.254280E+00	2.163530E+00
4.479230E+00	4.272420E+00	2.307770E+00
4.085670E+00	3.952650E+00	1.543150E+00
4.028970E+00	3.902560E+00	1.468400E+00
4.109840E+00	4.093390E+00	1.706320E+00
4.285290E+00	4.263760E+00	2.031890E+00
4.339080E+00	4.363300E+00	2.219420E+00
4.394590E+00	4.399000E+00	2.331880E+00
4.457030E+00	4.361220E+00	2.379590E+00
4.424480E+00	4.430020E+00	2.414180E+00
3.988740E+00	3.992240E+00	1.526390E+00
3.945300E+00	4.129490E+00	1.647910E+00
4.031660E+00	4.178210E+00	1.742940E+00
4.121750E+00	4.235760E+00	1.854790E+00
4.175750E+00	4.355630E+00	2.025140E+00
4.207400E+00	4.446040E+00	2.129570E+00
4.280940E+00	4.457910E+00	2.231940E+00
4.350890E+00	4.440200E+00	2.318570E+00
3.972950E+00	4.234450E+00	1.756910E+00
3.889460E+00	4.201460E+00	1.696870E+00
4.009860E+00	4.343420E+00	1.881980E+00
4.073580E+00	4.453940E+00	2.029530E+00
4.150080E+00	4.491310E+00	2.118680E+00
4.205740E+00	4.520540E+00	2.211570E+00
3.880470E+00	4.275010E+00	1.760760E+00
3.899290E+00	4.367600E+00	1.850860E+00
3.966640E+00	4.426950E+00	1.925660E+00
3.973240E+00	4.480530E+00	1.973550E+00
4.003020E+00	4.525850E+00	2.038020E+00
4.100690E+00	4.532940E+00	2.124360E+00
3.892120E+00	4.449080E+00	1.923390E+00
3.940950E+00	4.507220E+00	1.984610E+00
5.124530E+00	3.597930E+00	2.362090E+00
5.087590E+00	3.545580E+00	2.260200E+00
5.073850E+00	3.627500E+00	2.301400E+00
5.074710E+00	3.692990E+00	2.371610E+00
5.020060E+00	3.325210E+00	1.936430E+00
4.984480E+00	3.227160E+00	1.819300E+00
4.922680E+00	3.416790E+00	1.865690E+00
4.939340E+00	3.562940E+00	2.028930E+00
5.029480E+00	3.454960E+00	2.085350E+00
4.996920E+00	3.677590E+00	2.231220E+00
4.961320E+00	3.796720E+00	2.313790E+00
5.012130E+00	3.790570E+00	2.388450E+00
4.952370E+00	3.862750E+00	2.381740E+00
4.933640E+00	3.151110E+00	1.699710E+00
4.836080E+00	3.113300E+00	1.553950E+00
4.852330E+00	3.283090E+00	1.680320E+00
4.813690E+00	4.005880E+00	2.390950E+00
4.891420E+00	3.953520E+00	2.415900E+00
4.851010E+00	4.019380E+00	2.464290E+00
4.691830E+00	3.101410E+00	1.370960E+00
4.566030E+00	3.047380E+00	1.223820E+00
4.585830E+00	3.188600E+00	1.314340E+00
4.635190E+00	3.327910E+00	1.440780E+00
4.765950E+00	4.038390E+00	2.380530E+00
4.798360E+00	4.062330E+00	2.466870E+00
4.455310E+00	3.287090E+00	1.253960E+00
4.358740E+00	3.182680E+00	1.107710E+00
4.645460E+00	4.207950E+00	2.475040E+00
4.742140E+00	4.144490E+00	2.522150E+00
4.698400E+00	4.218100E+00	2.578360E+00
4.229520E+00	3.191940E+00	1.034570E+00
4.100150E+00	3.155340E+00	9.792790E-01
4.134710E+00	3.282540E+00	1.050780E+00
4.209410E+00	3.421960E+00	1.138530E+00
4.566600E+00	4.264950E+00	2.434370E+00
4.631790E+00	4.267430E+00	2.548640E+00
4.027530E+00	3.336970E+00	1.053750E+00
3.953940E+00	3.250510E+00	9.968550E-01
3.958500E+00	3.506920E+00	1.117270E+00
4.047790E+00	3.661340E+00	1.262040E+00
4.514670E+00	4.309850E+00	2.404610E+00
4.550630E+00	4.331940E+00	2.499780E+00
3.864820E+00	3.365860E+00	1.022300E+00
3.766870E+00	3.553990E+00	1.125220E+00
3.890940E+00	3.669450E+00	1.196870E+00
3.933050E+00	3.839420E+00	1.361100E+00
4.459970E+00	4.438700E+00	2.484650E+00
4.491770E+00	4.408070E+00	2.500460E+00
4.476870E+00	4.443570E+00	2.525980E+00
3.779450E+00	3.729590E+00	1.233700E+00
3.681760E+00	3.662250E+00	1.177500E+00
3.767720E+00	3.875770E+00	1.363000E+00
3.853990E+00	4.002390E+00	1.486860E+00
4.291690E+00	4.502710E+00	2.306770E+00
4.366020E+00	4.488380E+00	2.407510E+00
4.439280E+00	4.464490E+00	2.496890E+00
3.653250E+00	3.769900E+00	1.250300E+00
3.657800E+00	3.908580E+00	1.362800E+00
3.734860E+00	3.995820E+00	1.456520E+00
3.784470E+00	4.152870E+00	1.632810E+00
4.250470E+00	4.541250E+00	2.298680E+00
4.285820E+00	4.560240E+00	2.384290E+00
3.637840E+00	4.030680E+00	1.470200E+00
3.655960E+00	4.157880E+00	1.607570E+00
3.708670E+00	4.230520E+00	1.680940E+00
3.778320E+00	4.325550E+00	1.785680E+00
4.025760E+00	4.591090E+00	2.129660E+00
4.129570E+00	4.588150E+00	2.239020E+00
4.212020E+00	4.572190E+00	2.301970E+00
3.639440E+00	4.271000E+00	1.713290E+00
3.705800E+00	4.386600E+00	1.826360E+00
3.720510E+00	4.451480E+00	1.889150E+00
3.792130E+00	4.453040E+00	1.907610E+00
3.903810E+00	4.544570E+00	2.021280E+00
3.957390E+00	4.626610E+00	2.136520E+00
4.040880E+00	4.664400E+00	2.266680E+00
3.762170E+00	4.531620E+00	1.975690E+00
3.863990E+00	4.621500E+00	2.096580E+00
3.936050E+00	4.670490E+00	2.198060E+00
5.206190E+00	3.460520E+00	2.414830E+00
5.200300E+00	3.384320E+00	2.353540E+00
5.158880E+00	3.491480E+00	2.345200E+00
5.189960E+00	3.548430E+00	2.447660E+00
5.186350E+00	2.977080E+00	2.018640E+00
5.156690E+00	2.893190E+00	1.895050E+00
5.147950E+00	3.027600E+00	1.951600E+00
5.096860E+00	3.224130E+00	2.016150E+00
5.182580E+00	3.088080E+00	2.110830E+00
5.133800E+00	3.399930E+00	2.222620E+00
5.185540E+00	3.257380E+00	2.234040E+00
5.082310E+00	3.781410E+00	2.490240E+00
5.147020E+00	3.675150E+00	2.477380E+00
5.088810E+00	3.835260E+00	2.571740E+00
5.160490E+00	3.775030E+00	2.627600E+00
5.106390E+00	3.879850E+00	2.659310E+00
5.084860E+00	2.818700E+00	1.746590E+00
5.010460E+00	2.721530E+00	1.616550E+00
4.999200E+00	2.844050E+00	1.638820E+00
5.033030E+00	3.007400E+00	1.748990E+00
5.010500E+00	3.903770E+00	2.536040E+00
4.987070E+00	4.002940E+00	2.651150E+00
5.068450E+00	3.961140E+00	2.715880E+00
5.017820E+00	4.029290E+00	2.744530E+00
4.878520E+00	2.655180E+00	1.433500E+00
4.749200E+00	2.565740E+00	1.288810E+00
4.777130E+00	2.700170E+00	1.327670E+00
4.833180E+00	2.863260E+00	1.440300E+00
4.893360E+00	4.034630E+00	2.562090E+00
4.947250E+00	4.071640E+00	2.696400E+00
4.645820E+00	2.779160E+00	1.213890E+00
4.548200E+00	2.662690E+00	1.096680E+00
4.819790E+00	4.093620E+00	2.556690E+00
4.853200E+00	4.129720E+00	2.655860E+00
4.407450E+00	2.661720E+00	9.734720E-01
4.269930E+00	2.609460E+00	8.926980E-01
4.299630E+00	2.756790E+00	9.192950E-01
4.365950E+00	2.916390E+00	1.007190E+00
4.698690E+00	4.268770E+00	2.647190E+00
4.774120E+00	4.216570E+00	2.678690E+00
4.746530E+00	4.272920E+00	2.716900E+00
4.147390E+00	2.898780E+00	9.044600E-01
3.978930E+00	2.799520E+00	8.534080E-01
4.629710E+00	4.325910E+00	2.621060E+00
4.704570E+00	4.321150E+00	2.716210E+00
3.869800E+00	3.136290E+00	9.293260E-01
3.715990E+00	2.968520E+00	9.123970E-01
4.561620E+00	4.381830E+00	2.590000E+00
4.626330E+00	4.388200E+00	2.692950E+00
3.641190E+00	3.183110E+00	9.809020E-01
3.504640E+00	3.112940E+00	9.759820E-01
3.686190E+00	3.360130E+00	1.035420E+00
4.510680E+00	4.457900E+00	2.614140E+00
3.510250E+00	3.322220E+00	1.037680E+00
3.369020E+00	3.256710E+00	1.065980E+00
3.560610E+00	3.580390E+00	1.137220E+00
4.389360E+00	4.528090E+00	2.528000E+00
4.451960E+00	4.538240E+00	2.640910E+00
3.389590E+00	3.435260E+00	1.106780E+00
3.301930E+00	3.359060E+00	1.106490E+00
3.384860E+00	3.632270E+00	1.194830E+00
3.514470E+00	3.841270E+00	1.321610E+00
4.291300E+00	4.612100E+00	2.501740E+00
4.372930E+00	4.597710E+00	2.616410E+00
3.278700E+00	3.479900E+00	1.168290E+00
3.277780E+00	3.645030E+00	1.236000E+00
3.357240E+00	3.764910E+00	1.286890E+00
3.378540E+00	3.914670E+00	1.390510E+00
3.513760E+00	4.082120E+00	1.537650E+00
4.181800E+00	4.640650E+00	2.391920E+00
4.236610E+00	4.656760E+00	2.501540E+00
4.282590E+00	4.675280E+00	2.605380E+00
3.262690E+00	3.777490E+00	1.332920E+00
3.286020E+00	3.931580E+00	1.434350E+00
3.372500E+00	4.028840E+00	1.492190E+00
3.419320E+00	4.136920E+00	1.598290E+00
3.516430E+00	4.250410E+00	1.710080E+00
3.625990E+00	4.411980E+00	1.855880E+00
4.096630E+00	4.689980E+00	2.371510E+00
4.115670E+00	4.720200E+00	2.463400E+00
4.194920E+00	4.694600E+00	2.523100E+00
3.291580E+00	4.065640E+00	1.556980E+00
3.403730E+00	4.238470E+00	1.703460E+00
3.495690E+00	4.342800E+00	1.794440E+00
3.536610E+00	4.425870E+00	1.875690E+00
3.595890E+00	4.475700E+00	1.920660E+00
3.661300E+00	4.541700E+00	1.977430E+00
3.761730E+00	4.630500E+00	2.075150E+00
3.855430E+00	4.686490E+00	2.186370E+00
3.942460E+00	4.728730E+00	2.300970E+00
4.038680E+00	4.728770E+00	2.370990E+00
3.550680E+00	4.516660E+00	1.963470E+00
3.654590E+00	4.631430E+00	2.066640E+00
3.761070E+00	4.703380E+00	2.166370E+00
3.838790E+00	4.735670E+00	2.255120E+00
5.267470E+00	2.852520E+00	2.224570E+00
5.248870E+00	2.735660E+00	2.097640E+00
5.224280E+00	2.917160E+00	2.106890E+00
5.232920E+00	3.120320E+00	2.276340E+00
5.274880E+00	2.979170E+00	2.319520E+00
5.234530E+00	3.276230E+00	2.367190E+00
5.278450E+00	3.178800E+00	2.431310E+00
5.260770E+00	3.411310E+00	2.507860E+00
5.227630E+00	3.623660E+00	2.595670E+00
5.301760E+00	3.534260E+00	2.659170E+00
5.232480E+00	3.712060E+00	2.682980E+00
5.302820E+00	3.654020E+00	2.751090E+00
5.237910E+00	3.767950E+00	2.759270E+00
5.224590E+00	2.627570E+00	1.960200E+00
5.164010E+00	2.536520E+00	1.839030E+00
5.170050E+00	2.698020E+00	1.846550E+00
5.126610E+00	3.918230E+00	2.744070E+00
5.188760E+00	3.864610E+00	2.790510E+00
5.140150E+00	3.950510E+00	2.827720E+00
5.084460E+00	2.451980E+00	1.721860E+00
4.980780E+00	2.371770E+00	1.594720E+00
4.997690E+00	2.528720E+00	1.588050E+00
4.999600E+00	4.081960E+00	2.803930E+00
5.086450E+00	4.025400E+00	2.860220E+00
5.043790E+00	4.093490E+00	2.895680E+00
4.864880E+00	2.292970E+00	1.458570E+00
4.724530E+00	2.244850E+00	1.321320E+00
4.816890E+00	2.380710E+00	1.372630E+00
4.931660E+00	4.128780E+00	2.761840E+00
4.975530E+00	4.152040E+00	2.865840E+00
4.553480E+00	2.446490E+00	1.096360E+00
4.511940E+00	2.261340E+00	1.097040E+00
4.877060E+00	4.200310E+00	2.789650E+00
4.872770E+00	4.251040E+00	2.844460E+00
4.928260E+00	4.232290E+00	2.890720E+00
4.884110E+00	4.285320E+00	2.888860E+00
4.387360E+00	2.214600E+00	1.021140E+00
4.228310E+00	2.294790E+00	9.205040E-01
4.345850E+00	2.368070E+00	9.485170E-01
4.802000E+00	4.292860E+00	2.808300E+00
4.791370E+00	4.383190E+00	2.876860E+00
4.862750E+00	4.347580E+00	2.916930E+00
4.841590E+00	4.398690E+00	2.933230E+00
4.105450E+00	2.503280E+00	8.460330E-01
3.977450E+00	2.329520E+00	8.540390E-01
4.713200E+00	4.379570E+00	2.795510E+00
4.725060E+00	4.442110E+00	2.869980E+00
4.802570E+00	4.441690E+00	2.938630E+00
3.823690E+00	2.668320E+00	8.296480E-01
3.643430E+00	2.587330E+00	8.725730E-01
4.626570E+00	4.462600E+00	2.792290E+00
4.681780E+00	4.483630E+00	2.871560E+00
4.726780E+00	4.511310E+00	2.947650E+00
3.546360E+00	2.872510E+00	9.189220E-01
3.392950E+00	2.795150E+00	9.570040E-01
4.522950E+00	4.524200E+00	2.735240E+00
4.576890E+00	4.530460E+00	2.825970E+00
4.641120E+00	4.522560E+00	2.884050E+00
3.357860E+00	3.052740E+00	1.019160E+00
3.221210E+00	2.986360E+00	1.071460E+00
4.446090E+00	4.585900E+00	2.718290E+00
4.510570E+00	4.579030E+00	2.812320E+00
3.223190E+00	3.266150E+00	1.126790E+00
3.107430E+00	3.135950E+00	1.163260E+00
4.369100E+00	4.648750E+00	2.706240E+00
4.436060E+00	4.636460E+00	2.803080E+00
3.105920E+00	3.306160E+00	1.196490E+00
3.061050E+00	3.230380E+00	1.218590E+00
3.156750E+00	3.545260E+00	1.261950E+00
4.320230E+00	4.693260E+00	2.700200E+00
4.357250E+00	4.707520E+00	2.797780E+00
3.046130E+00	3.360640E+00	1.257770E+00
3.049200E+00	3.538320E+00	1.321730E+00
3.086500E+00	3.655360E+00	1.341880E+00
3.151170E+00	3.843490E+00	1.430410E+00
4.155660E+00	4.732730E+00	2.546500E+00
4.201030E+00	4.748380E+00	2.632980E+00
4.277300E+00	4.732550E+00	2.707300E+00
3.027580E+00	3.679420E+00	1.398080E+00
3.043780E+00	3.847230E+00	1.493430E+00
3.092840E+00	3.937070E+00	1.522810E+00
3.159980E+00	4.043360E+00	1.577410E+00
3.282650E+00	4.211700E+00	1.712940E+00
3.412130E+00	4.382410E+00	1.834940E+00
3.992070E+00	4.758400E+00	2.382890E+00
4.023430E+00	4.778710E+00	2.469050E+00
4.111480E+00	4.771030E+00	2.566290E+00
3.035790E+00	3.985820E+00	1.590580E+00
3.149940E+00	4.174980E+00	1.714370E+00
3.263770E+00	4.330780E+00	1.821650E+00
3.352030E+00	4.433920E+00	1.900960E+00
3.368350E+00	4.490800E+00	1.953030E+00
3.438880E+00	4.506940E+00	1.954880E+00
3.525460E+00	4.621360E+00	2.054210E+00
3.651640E+00	4.720310E+00	2.174360E+00
3.768810E+00	4.754070E+00	2.247210E+00
3.842170E+00	4.785650E+00	2.342440E+00
3.947170E+00	4.779980E+00	2.400750E+00
3.400000E+00	4.562950E+00	2.009740E+00
3.452050E+00	4.649390E+00	2.078800E+00
3.534410E+00	4.695940E+00	2.129920E+00
3.567150E+00	4.739900E+00	2.191590E+00
3.624210E+00	4.777430E+00	2.259390E+00
3.725800E+00	4.784980E+00	2.281870E+00
3.474520E+00	4.718250E+00	2.155520E+00
3.546040E+00	4.762470E+00	2.223350E+00
5.368380E+00	2.970690E+00	2.563390E+00
5.348390E+00	2.887170E+00	2.504310E+00
5.329670E+00	3.016330E+00	2.484720E+00
5.339310E+00	3.233580E+00	2.578980E+00
5.384500E+00	3.081720E+00	2.625340E+00
5.354040E+00	3.405810E+00	2.675610E+00
5.419670E+00	3.257630E+00	2.710440E+00
5.363530E+00	3.536660E+00	2.753140E+00
5.441390E+00	3.423280E+00	2.811710E+00
5.363850E+00	3.605710E+00	2.801890E+00
5.404360E+00	3.559110E+00	2.829040E+00
5.380220E+00	3.650830E+00	2.879060E+00
5.284720E+00	2.612150E+00	2.228070E+00
5.251730E+00	2.483030E+00	2.110490E+00
5.247970E+00	2.589210E+00	2.064020E+00
5.295280E+00	2.781270E+00	2.324760E+00
5.250040E+00	3.809610E+00	2.832290E+00
5.301420E+00	3.751080E+00	2.860390E+00
5.274600E+00	3.832430E+00	2.910620E+00
5.203860E+00	2.382710E+00	1.995050E+00
5.119800E+00	2.300930E+00	1.881260E+00
5.149900E+00	2.408240E+00	1.853400E+00
5.154320E+00	3.983090E+00	2.902700E+00
5.222650E+00	3.929290E+00	2.948950E+00
5.165940E+00	4.011620E+00	2.973090E+00
5.014230E+00	2.213540E+00	1.759970E+00
4.911450E+00	2.125510E+00	1.652380E+00
4.944570E+00	2.241140E+00	1.606090E+00
5.044290E+00	4.135550E+00	2.952210E+00
5.117510E+00	4.082490E+00	3.002950E+00
5.078630E+00	4.156280E+00	3.036560E+00
4.787220E+00	2.030800E+00	1.553450E+00
4.668340E+00	2.008780E+00	1.406120E+00
4.768530E+00	2.114180E+00	1.448460E+00
5.006840E+00	4.204660E+00	2.974070E+00
5.009840E+00	4.247840E+00	3.026200E+00
5.060270E+00	4.215240E+00	3.078630E+00
5.024510E+00	4.275530E+00	3.080320E+00
4.553640E+00	2.111600E+00	1.210170E+00
4.500970E+00	1.943820E+00	1.276610E+00
4.952520E+00	4.300990E+00	2.990660E+00
4.962880E+00	4.364230E+00	3.048840E+00
5.010320E+00	4.335140E+00	3.107140E+00
4.983730E+00	4.399760E+00	3.105710E+00
4.296760E+00	2.112290E+00	1.036570E+00
4.901280E+00	4.415000E+00	3.013840E+00
4.894870E+00	4.505290E+00	3.077920E+00
4.968370E+00	4.462470E+00	3.134850E+00
4.940890E+00	4.523850E+00	3.146590E+00
4.050320E+00	2.106580E+00	9.666060E-01
3.865980E+00	2.148650E+00	9.190350E-01
3.912120E+00	2.214390E+00	8.799280E-01
4.821880E+00	4.496540E+00	3.006870E+00
4.828950E+00	4.554630E+00	3.069590E+00
4.887670E+00	4.566240E+00	3.133110E+00
3.753890E+00	2.323090E+00	8.789590E-01
3.623090E+00	2.209280E+00	9.529880E-01
4.773530E+00	4.547200E+00	3.021070E+00
4.776680E+00	4.585730E+00	3.072280E+00
4.815360E+00	4.619460E+00	3.149210E+00
3.474210E+00	2.518130E+00	9.168500E-01
3.318810E+00	2.471200E+00	1.003320E+00
4.575080E+00	4.579820E+00	2.899000E+00
4.646540E+00	4.577430E+00	2.977630E+00
4.717640E+00	4.585910E+00	3.044940E+00
4.751100E+00	4.620260E+00	3.113830E+00
3.249330E+00	2.732620E+00	1.025660E+00
3.119230E+00	2.683690E+00	1.098210E+00
4.500730E+00	4.633780E+00	2.894480E+00
4.564640E+00	4.643960E+00	3.013860E+00
3.100320E+00	2.923180E+00	1.132380E+00
2.998780E+00	2.874280E+00	1.203070E+00
4.432430E+00	4.684140E+00	2.879150E+00
4.475780E+00	4.690390E+00	2.968410E+00
3.007530E+00	3.132930E+00	1.241650E+00
2.946910E+00	2.998850E+00	1.261140E+00
4.394110E+00	4.720630E+00	2.875650E+00
4.419160E+00	4.724930E+00	2.929320E+00
2.914290E+00	3.138510E+00	1.328270E+00
2.856200E+00	3.321760E+00	1.400570E+00
2.959860E+00	3.426520E+00	1.359830E+00
4.236970E+00	4.767710E+00	2.723320E+00
4.273680E+00	4.782060E+00	2.808620E+00
4.362840E+00	4.759380E+00	2.894960E+00
2.875410E+00	3.499010E+00	1.439890E+00
2.832270E+00	3.430720E+00	1.462280E+00
2.925830E+00	3.734410E+00	1.509060E+00
4.036800E+00	4.826840E+00	2.596740E+00
4.129810E+00	4.814280E+00	2.690500E+00
4.202750E+00	4.795160E+00	2.744110E+00
2.818720E+00	3.567980E+00	1.501000E+00
2.826920E+00	3.732640E+00	1.572790E+00
2.864710E+00	3.833300E+00	1.593610E+00
2.909130E+00	3.961990E+00	1.640550E+00
3.024490E+00	4.134940E+00	1.730840E+00
3.133260E+00	4.298650E+00	1.820960E+00
3.269600E+00	4.454380E+00	1.940280E+00
3.909890E+00	4.834390E+00	2.517470E+00
3.987170E+00	4.857050E+00	2.627100E+00
4.046140E+00	4.887140E+00	2.740360E+00
2.810770E+00	3.864240E+00	1.649650E+00
2.839150E+00	4.014890E+00	1.721500E+00
2.924770E+00	4.109770E+00	1.753560E+00
3.003720E+00	4.247060E+00	1.830800E+00
3.105310E+00	4.390360E+00	1.908340E+00
3.196860E+00	4.503520E+00	1.996620E+00
3.328950E+00	4.612130E+00	2.070010E+00
3.717600E+00	4.840900E+00	2.394910E+00
3.809170E+00	4.872430E+00	2.514960E+00
3.848690E+00	4.903580E+00	2.610170E+00
3.944150E+00	4.888970E+00	2.664290E+00
2.865270E+00	4.174070E+00	1.835750E+00
2.975910E+00	4.343100E+00	1.914360E+00
3.081780E+00	4.469010E+00	1.992630E+00
3.189310E+00	4.585110E+00	2.066720E+00
3.271060E+00	4.659480E+00	2.128520E+00
3.290640E+00	4.704640E+00	2.179950E+00
3.372180E+00	4.713210E+00	2.173140E+00
3.517890E+00	4.793300E+00	2.276010E+00
3.579550E+00	4.857110E+00	2.396060E+00
3.643450E+00	4.900490E+00	2.492100E+00
3.748470E+00	4.901710E+00	2.531590E+00
3.340780E+00	4.767850E+00	2.257550E+00
3.462810E+00	4.849780E+00	2.359980E+00
3.538180E+00	4.893980E+00	2.444130E+00
5.535350E+00	3.225670E+00	2.860230E+00
5.518490E+00	3.167000E+00	2.835510E+00
5.494050E+00	3.265910E+00	2.816040E+00
5.504670E+00	3.354620E+00	2.860370E+00
5.542960E+00	3.291460E+00	2.891280E+00
5.525950E+00	3.415520E+00	2.933500E+00
5.334080E+00	2.567360E+00	2.475950E+00
5.297130E+00	2.463210E+00	2.381250E+00
5.304210E+00	2.593110E+00	2.355180E+00
5.342410E+00	2.765020E+00	2.482190E+00
5.360130E+00	2.679170E+00	2.543640E+00
5.395980E+00	2.893470E+00	2.624460E+00
5.460120E+00	3.097860E+00	2.753220E+00
5.461920E+00	3.546450E+00	2.911110E+00
5.445330E+00	3.642480E+00	2.982240E+00
5.261900E+00	2.367600E+00	2.276270E+00
5.205750E+00	2.271980E+00	2.164500E+00
5.235720E+00	2.372350E+00	2.137830E+00
5.372610E+00	3.761310E+00	3.005940E+00
5.307480E+00	3.858000E+00	3.006790E+00
5.345080E+00	3.844660E+00	3.060680E+00
5.305750E+00	3.909550E+00	3.089760E+00
5.129600E+00	2.190650E+00	2.070090E+00
5.040610E+00	2.112760E+00	1.983330E+00
5.082140E+00	2.202510E+00	1.925560E+00
5.180780E+00	4.037990E+00	3.046630E+00
5.227750E+00	3.991120E+00	3.066520E+00
5.204100E+00	4.059230E+00	3.132350E+00
4.915030E+00	2.004350E+00	1.878810E+00
4.835480E+00	1.952950E+00	1.762690E+00
4.892140E+00	2.036080E+00	1.741960E+00
5.102910E+00	4.174580E+00	3.102350E+00
5.141270E+00	4.133010E+00	3.118690E+00
5.130590E+00	4.195000E+00	3.182910E+00
4.709230E+00	1.910360E+00	1.584040E+00
5.045330E+00	4.297960E+00	3.137930E+00
5.077250E+00	4.260050E+00	3.162600E+00
5.071370E+00	4.318570E+00	3.218540E+00
4.524840E+00	1.844490E+00	1.391050E+00
4.390740E+00	1.788190E+00	1.336950E+00
4.426800E+00	1.867180E+00	1.286450E+00
5.008210E+00	4.425110E+00	3.164760E+00
5.033270E+00	4.385010E+00	3.191120E+00
5.028860E+00	4.443930E+00	3.245890E+00
4.272010E+00	1.926860E+00	1.155720E+00
4.161520E+00	1.824970E+00	1.207120E+00
4.939850E+00	4.564220E+00	3.202310E+00
4.985170E+00	4.508080E+00	3.222090E+00
4.978590E+00	4.552610E+00	3.278220E+00
3.951720E+00	1.972800E+00	1.027980E+00
4.884540E+00	4.616510E+00	3.201670E+00
4.934740E+00	4.609670E+00	3.275550E+00
3.726130E+00	2.000320E+00	1.048860E+00
3.548270E+00	1.988420E+00	1.082360E+00
3.575720E+00	2.095540E+00	1.016950E+00
4.844790E+00	4.651130E+00	3.210650E+00
4.868550E+00	4.676900E+00	3.289530E+00
3.405580E+00	2.229510E+00	1.025910E+00
3.256400E+00	2.206910E+00	1.121770E+00
4.647270E+00	4.635650E+00	3.087610E+00
4.706610E+00	4.637310E+00	3.124200E+00
4.741510E+00	4.676390E+00	3.210380E+00
4.805260E+00	4.680770E+00	3.240840E+00
3.169900E+00	2.445940E+00	1.091650E+00
3.046170E+00	2.426490E+00	1.192650E+00
4.598680E+00	4.663150E+00	3.097320E+00
4.616570E+00	4.693610E+00	3.171010E+00
4.674070E+00	4.678750E+00	3.186160E+00
3.004880E+00	2.655150E+00	1.189160E+00
2.912060E+00	2.631510E+00	1.282750E+00
4.505380E+00	4.707250E+00	3.053830E+00
4.559200E+00	4.698340E+00	3.114530E+00
2.899830E+00	2.876490E+00	1.298890E+00
2.846600E+00	2.758300E+00	1.335790E+00
4.420360E+00	4.768370E+00	3.020300E+00
2.801450E+00	2.886500E+00	1.392900E+00
2.740790E+00	3.080170E+00	1.479240E+00
2.828400E+00	3.104180E+00	1.398270E+00
4.301220E+00	4.833050E+00	2.939460E+00
4.351080E+00	4.867220E+00	3.067110E+00
2.769860E+00	3.345080E+00	1.490690E+00
2.678580E+00	3.250640E+00	1.543890E+00
4.180890E+00	4.861170E+00	2.848570E+00
4.240430E+00	4.876670E+00	2.938180E+00
4.273580E+00	4.889250E+00	2.998670E+00
2.696060E+00	3.409020E+00	1.577680E+00
2.652920E+00	3.352000E+00	1.596060E+00
2.725850E+00	3.639220E+00	1.609980E+00
4.097940E+00	4.918190E+00	2.841540E+00
4.127450E+00	4.960100E+00	2.937230E+00
4.212140E+00	4.916240E+00	2.971430E+00
2.636010E+00	3.480600E+00	1.626410E+00
2.631980E+00	3.637440E+00	1.678720E+00
2.674010E+00	3.754030E+00	1.704170E+00
2.723130E+00	3.942240E+00	1.761650E+00
3.901360E+00	4.926120E+00	2.697430E+00
3.953350E+00	4.961110E+00	2.790130E+00
4.044820E+00	4.964040E+00	2.857760E+00
2.616500E+00	3.783810E+00	1.756670E+00
2.626140E+00	3.939120E+00	1.816190E+00
2.671920E+00	4.037820E+00	1.841670E+00
2.733260E+00	4.192730E+00	1.918060E+00
2.867570E+00	4.317640E+00	1.932880E+00
2.957830E+00	4.435930E+00	2.002190E+00
3.070240E+00	4.556040E+00	2.073990E+00
3.182200E+00	4.678030E+00	2.159200E+00
3.703940E+00	4.926970E+00	2.553740E+00
3.747620E+00	4.960330E+00	2.623500E+00
3.850090E+00	4.970400E+00	2.720180E+00
2.618100E+00	4.056730E+00	1.884050E+00
2.641800E+00	4.174680E+00	1.948140E+00
2.677300E+00	4.238320E+00	1.965470E+00
2.696170E+00	4.306490E+00	2.001080E+00
2.816980E+00	4.394690E+00	2.013760E+00
2.946190E+00	4.531000E+00	2.083030E+00
3.050100E+00	4.617090E+00	2.140670E+00
3.086790E+00	4.678230E+00	2.191400E+00
3.145640E+00	4.717140E+00	2.215710E+00
3.213790E+00	4.766210E+00	2.264240E+00
3.318310E+00	4.855550E+00	2.376080E+00
3.455710E+00	4.899450E+00	2.433380E+00
3.534550E+00	4.945800E+00	2.520820E+00
3.656010E+00	4.948510E+00	2.570400E+00
2.632390E+00	4.237710E+00	1.989580E+00
3.095280E+00	4.741710E+00	2.259050E+00
3.190700E+00	4.814840E+00	2.327110E+00
3.216220E+00	4.860450E+00	2.378380E+00
3.260350E+00	4.885860E+00	2.408130E+00
3.295060E+00	4.917720E+00	2.455200E+00
3.404160E+00	4.926600E+00	2.469910E+00
3.209800E+00	4.890920E+00	2.415740E+00
5.555350E+00	3.051760E+00	2.897100E+00
5.537540E+00	2.988710E+00	2.874720E+00
5.521550E+00	3.066860E+00	2.843870E+00
5.566060E+00	3.157310E+00	2.911560E+00
5.588690E+00	3.294260E+00	2.982540E+00
5.579460E+00	3.410040E+00	3.033860E+00
5.310310E+00	2.389900E+00	2.518900E+00
5.258750E+00	2.286850E+00	2.438990E+00
5.271640E+00	2.355660E+00	2.378640E+00
5.345750E+00	2.522300E+00	2.562330E+00
5.415130E+00	2.731320E+00	2.691840E+00
5.479840E+00	2.925910E+00	2.789440E+00
5.529140E+00	3.554820E+00	3.052960E+00
5.462270E+00	3.674410E+00	3.058120E+00
5.499330E+00	3.654710E+00	3.103500E+00
5.458270E+00	3.734780E+00	3.133800E+00
5.201380E+00	2.195070E+00	2.350790E+00
5.134560E+00	2.120950E+00	2.285600E+00
5.171310E+00	2.188750E+00	2.216320E+00
5.382920E+00	3.834090E+00	3.122680E+00
5.363720E+00	3.906720E+00	3.203990E+00
5.038520E+00	2.037030E+00	2.218480E+00
4.955630E+00	1.985050E+00	2.106190E+00
5.014400E+00	2.053580E+00	2.085280E+00
5.284970E+00	3.984240E+00	3.178320E+00
5.265350E+00	4.043000E+00	3.238620E+00
4.841420E+00	1.907810E+00	1.904580E+00
5.215630E+00	4.122880E+00	3.249750E+00
5.181920E+00	4.194570E+00	3.281320E+00
4.691530E+00	1.812400E+00	1.706220E+00
4.589850E+00	1.716560E+00	1.649900E+00
4.566670E+00	1.780420E+00	1.518790E+00
5.142230E+00	4.254550E+00	3.290190E+00
5.120520E+00	4.319920E+00	3.325750E+00
4.500500E+00	1.657050E+00	1.601290E+00
4.360700E+00	1.613250E+00	1.529470E+00
4.452920E+00	1.691950E+00	1.492040E+00
5.086830E+00	4.380290E+00	3.322610E+00
5.067180E+00	4.442470E+00	3.350800E+00
4.239260E+00	1.703560E+00	1.345290E+00
4.058920E+00	1.626190E+00	1.348620E+00
5.030730E+00	4.501440E+00	3.347010E+00
4.986470E+00	4.586290E+00	3.362200E+00
3.905280E+00	1.791940E+00	1.170100E+00
3.831030E+00	1.685890E+00	1.273910E+00
4.933480E+00	4.659860E+00	3.355480E+00
4.972760E+00	4.638170E+00	3.407350E+00
4.950690E+00	4.672800E+00	3.413790E+00
3.698090E+00	1.689760E+00	1.277620E+00
3.521730E+00	1.727890E+00	1.275500E+00
3.640030E+00	1.792580E+00	1.200800E+00
4.893060E+00	4.703340E+00	3.355130E+00
4.911960E+00	4.719300E+00	3.430580E+00
3.371720E+00	1.964400E+00	1.184580E+00
3.223100E+00	1.944410E+00	1.282400E+00
4.768450E+00	4.710610E+00	3.276540E+00
4.794090E+00	4.741340E+00	3.350140E+00
4.854290E+00	4.738970E+00	3.381470E+00
3.120590E+00	2.189250E+00	1.224810E+00
3.001070E+00	2.174250E+00	1.331150E+00
4.647060E+00	4.710380E+00	3.233320E+00
4.676260E+00	4.737890E+00	3.302430E+00
4.735660E+00	4.738470E+00	3.324370E+00
2.937550E+00	2.415760E+00	1.297540E+00
2.836470E+00	2.392590E+00	1.401070E+00
4.498980E+00	4.759930E+00	3.131080E+00
4.559800E+00	4.750270E+00	3.208140E+00
4.613840E+00	4.746220E+00	3.271270E+00
2.799500E+00	2.657670E+00	1.391140E+00
2.720380E+00	2.560960E+00	1.481330E+00
4.432840E+00	4.827940E+00	3.133520E+00
4.492480E+00	4.826490E+00	3.242110E+00
2.699360E+00	2.723710E+00	1.483040E+00
2.635000E+00	2.695080E+00	1.544820E+00
2.718920E+00	2.869860E+00	1.474510E+00
4.393640E+00	4.873270E+00	3.136910E+00
4.421620E+00	4.873140E+00	3.189400E+00
2.641780E+00	2.840450E+00	1.544470E+00
2.591840E+00	2.793420E+00	1.581480E+00
2.636980E+00	3.050920E+00	1.562610E+00
4.274890E+00	4.941710E+00	3.078720E+00
4.363690E+00	4.915160E+00	3.155190E+00
2.558970E+00	2.911890E+00	1.609150E+00
2.517560E+00	3.135320E+00	1.665660E+00
2.592210E+00	3.299770E+00	1.623900E+00
4.192100E+00	4.975760E+00	3.032960E+00
4.225450E+00	5.027590E+00	3.137990E+00
2.510000E+00	3.317580E+00	1.695700E+00
2.464360E+00	3.252140E+00	1.707160E+00
2.531190E+00	3.548800E+00	1.717930E+00
4.000230E+00	5.006830E+00	2.884300E+00
4.046240E+00	5.053950E+00	2.989620E+00
4.137570E+00	5.040280E+00	3.056530E+00
2.451450E+00	3.381810E+00	1.755570E+00
2.436470E+00	3.540580E+00	1.781610E+00
2.475260E+00	3.650710E+00	1.804630E+00
2.522210E+00	3.848950E+00	1.850930E+00
3.766540E+00	5.041250E+00	2.748530E+00
3.867560E+00	5.046910E+00	2.832440E+00
3.953380E+00	5.054570E+00	2.919420E+00
2.420410E+00	3.679190E+00	1.852630E+00
2.431000E+00	3.843800E+00	1.908850E+00
2.475380E+00	3.945460E+00	1.923690E+00
2.540610E+00	4.103340E+00	1.969170E+00
2.721500E+00	4.403780E+00	2.058880E+00
2.819950E+00	4.509700E+00	2.103680E+00
2.953260E+00	4.636850E+00	2.184780E+00
3.616860E+00	5.028900E+00	2.669500E+00
3.710610E+00	5.085670E+00	2.771360E+00
3.781210E+00	5.134600E+00	2.864530E+00
2.424710E+00	3.969130E+00	1.969140E+00
2.457570E+00	4.113630E+00	2.030560E+00
2.515610E+00	4.200560E+00	2.043450E+00
2.598950E+00	4.310960E+00	2.050820E+00
2.688740E+00	4.466290E+00	2.118110E+00
2.793250E+00	4.579800E+00	2.185900E+00
2.867200E+00	4.663070E+00	2.239080E+00
2.972130E+00	4.730620E+00	2.282760E+00
3.100160E+00	4.832360E+00	2.370680E+00
3.396340E+00	4.999780E+00	2.559970E+00
3.497450E+00	5.066850E+00	2.655190E+00
3.530060E+00	5.124590E+00	2.725160E+00
3.655550E+00	5.130320E+00	2.793750E+00
2.468760E+00	4.244860E+00	2.096920E+00
2.560590E+00	4.413510E+00	2.141950E+00
2.662900E+00	4.540960E+00	2.198210E+00
2.762390E+00	4.636490E+00	2.259210E+00
2.859370E+00	4.722070E+00	2.301560E+00
2.958200E+00	4.786910E+00	2.352250E+00
2.999330E+00	4.843130E+00	2.410850E+00
3.071580E+00	4.879900E+00	2.435040E+00
3.182000E+00	4.933600E+00	2.473830E+00
3.246810E+00	5.015830E+00	2.562500E+00
3.312120E+00	5.074740E+00	2.636480E+00
3.429760E+00	5.093390E+00	2.664700E+00
3.020210E+00	4.906320E+00	2.479970E+00
3.142050E+00	5.000090E+00	2.547430E+00
3.217550E+00	5.051880E+00	2.598080E+00
5.450900E+00	2.579650E+00	2.839210E+00
5.414310E+00	2.504760E+00	2.793660E+00
5.421790E+00	2.596800E+00	2.755330E+00
5.479700E+00	2.777480E+00	2.827920E+00
5.488590E+00	2.669700E+00	2.880490E+00
5.528740E+00	2.901640E+00	2.880180E+00
5.540970E+00	2.815690E+00	2.936200E+00
5.583930E+00	2.987100E+00	2.960810E+00
5.622760E+00	3.148140E+00	3.033860E+00
5.638540E+00	3.303160E+00	3.093270E+00
5.604970E+00	3.441320E+00	3.103170E+00
5.647480E+00	3.388540E+00	3.163350E+00
5.611130E+00	3.511240E+00	3.182070E+00
5.272420E+00	2.255470E+00	2.599970E+00
5.212130E+00	2.159440E+00	2.548430E+00
5.225050E+00	2.206220E+00	2.466610E+00
5.331310E+00	2.383570E+00	2.640540E+00
5.536440E+00	3.638170E+00	3.164420E+00
5.504600E+00	3.729880E+00	3.246780E+00
5.135390E+00	2.067500E+00	2.495320E+00
5.071280E+00	2.019630E+00	2.409520E+00
5.115450E+00	2.074320E+00	2.380160E+00
5.436180E+00	3.822570E+00	3.220880E+00
5.408330E+00	3.892650E+00	3.284810E+00
4.959480E+00	1.954860E+00	2.238810E+00
5.342420E+00	3.986400E+00	3.308980E+00
5.283710E+00	4.063110E+00	3.306580E+00
5.314960E+00	4.052960E+00	3.350040E+00
5.288840E+00	4.108540E+00	3.372960E+00
4.812530E+00	1.835090E+00	2.026800E+00
4.717000E+00	1.738390E+00	1.972620E+00
4.709550E+00	1.776960E+00	1.845790E+00
5.191420E+00	4.216230E+00	3.329010E+00
5.230420E+00	4.177810E+00	3.351650E+00
5.211710E+00	4.232510E+00	3.391360E+00
4.638920E+00	1.662160E+00	1.913060E+00
4.551250E+00	1.585140E+00	1.836420E+00
4.569320E+00	1.646660E+00	1.746260E+00
5.130940E+00	4.343550E+00	3.375520E+00
5.175620E+00	4.302790E+00	3.420930E+00
5.137760E+00	4.367360E+00	3.432440E+00
4.445990E+00	1.519550E+00	1.767660E+00
4.286800E+00	1.470620E+00	1.691800E+00
4.408950E+00	1.544730E+00	1.671400E+00
5.071740E+00	4.462320E+00	3.400740E+00
5.102150E+00	4.424860E+00	3.435920E+00
5.073050E+00	4.481140E+00	3.465650E+00
4.158980E+00	1.531140E+00	1.511630E+00
3.977770E+00	1.456250E+00	1.522460E+00
5.000810E+00	4.603070E+00	3.442350E+00
5.032020E+00	4.544000E+00	3.453070E+00
5.022010E+00	4.585790E+00	3.514470E+00
3.827110E+00	1.582770E+00	1.376840E+00
3.746650E+00	1.502750E+00	1.462440E+00
4.975120E+00	4.663970E+00	3.489260E+00
3.626500E+00	1.493930E+00	1.456890E+00
3.456630E+00	1.541210E+00	1.469590E+00
3.579290E+00	1.575800E+00	1.383380E+00
4.936010E+00	4.728930E+00	3.495630E+00
4.954960E+00	4.722380E+00	3.537960E+00
4.934260E+00	4.750940E+00	3.532930E+00
3.327400E+00	1.720560E+00	1.360460E+00
3.177170E+00	1.715310E+00	1.453710E+00
4.816710E+00	4.773690E+00	3.415770E+00
4.841530E+00	4.790890E+00	3.493850E+00
4.906350E+00	4.765110E+00	3.516620E+00
3.082100E+00	1.938180E+00	1.383900E+00
2.963970E+00	1.930170E+00	1.489330E+00
4.705140E+00	4.769300E+00	3.372530E+00
4.727980E+00	4.800130E+00	3.443540E+00
4.781550E+00	4.800710E+00	3.464050E+00
2.892870E+00	2.156300E+00	1.434340E+00
2.794630E+00	2.133730E+00	1.536690E+00
4.561390E+00	4.798070E+00	3.304340E+00
4.610250E+00	4.815270E+00	3.387790E+00
4.673250E+00	4.802780E+00	3.420860E+00
2.748920E+00	2.352580E+00	1.501380E+00
2.659930E+00	2.323740E+00	1.592870E+00
4.528160E+00	4.832830E+00	3.319150E+00
4.550410E+00	4.841690E+00	3.363540E+00
2.636250E+00	2.529290E+00	1.565380E+00
2.545680E+00	2.497320E+00	1.649730E+00
4.417720E+00	4.922340E+00	3.268260E+00
4.499360E+00	4.876950E+00	3.343120E+00
2.534510E+00	2.721720E+00	1.629780E+00
2.457100E+00	2.634860E+00	1.710190E+00
4.316140E+00	4.992400E+00	3.202650E+00
4.370670E+00	5.025940E+00	3.327840E+00
2.442500E+00	2.767570E+00	1.706470E+00
2.406730E+00	2.716000E+00	1.738330E+00
2.446980E+00	2.936070E+00	1.694610E+00
4.266500E+00	5.042020E+00	3.206000E+00
4.295090E+00	5.055090E+00	3.265910E+00
2.377210E+00	2.818680E+00	1.756960E+00
2.323540E+00	3.026100E+00	1.797650E+00
2.402380E+00	3.200250E+00	1.743240E+00
4.098460E+00	5.094610E+00	3.083490E+00
4.154580E+00	5.123270E+00	3.184490E+00
4.239310E+00	5.084960E+00	3.240200E+00
2.304440E+00	3.239900E+00	1.816950E+00
2.231320E+00	3.182920E+00	1.865380E+00
2.348380E+00	3.458510E+00	1.826400E+00
3.881920E+00	5.127320E+00	2.945190E+00
3.965980E+00	5.162050E+00	3.056450E+00
4.064080E+00	5.148660E+00	3.119840E+00
2.253380E+00	3.351790E+00	1.887660E+00
2.195240E+00	3.288010E+00	1.909110E+00
2.253530E+00	3.521540E+00	1.902670E+00
2.327230E+00	3.753190E+00	1.947720E+00
3.838390E+00	5.172840E+00	2.952920E+00
3.875580E+00	5.194470E+00	3.007350E+00
2.175940E+00	3.437250E+00	1.949410E+00
2.221600E+00	3.621980E+00	1.970270E+00
2.239320E+00	3.765490E+00	2.017570E+00
2.282160E+00	3.868020E+00	2.026580E+00
2.348460E+00	4.026870E+00	2.050710E+00
3.565610E+00	5.204870E+00	2.819570E+00
3.694260E+00	5.214580E+00	2.902410E+00
3.802690E+00	5.221780E+00	2.976020E+00
2.229820E+00	3.920510E+00	2.086120E+00
2.288540E+00	4.093400E+00	2.132220E+00
2.299170E+00	4.183670E+00	2.178060E+00
2.362710E+00	4.210550E+00	2.145430E+00
2.444530E+00	4.365220E+00	2.183930E+00
2.543470E+00	4.500820E+00	2.231050E+00
2.644250E+00	4.611760E+00	2.278220E+00
2.746790E+00	4.701550E+00	2.330140E+00
2.864490E+00	4.808430E+00	2.407190E+00
3.400070E+00	5.186350E+00	2.749620E+00
3.504060E+00	5.254250E+00	2.837400E+00
3.590050E+00	5.302330E+00	2.949550E+00
2.328450E+00	4.303280E+00	2.222770E+00
2.429110E+00	4.461960E+00	2.265750E+00
2.532400E+00	4.582520E+00	2.314030E+00
2.633350E+00	4.680400E+00	2.354200E+00
2.729260E+00	4.752870E+00	2.399910E+00
2.766960E+00	4.808840E+00	2.454590E+00
2.824990E+00	4.846480E+00	2.471310E+00
2.895150E+00	4.898880E+00	2.498130E+00
3.021410E+00	4.988390E+00	2.566670E+00
3.185290E+00	5.100100E+00	2.651870E+00
3.253180E+00	5.211360E+00	2.753860E+00
3.331810E+00	5.293730E+00	2.858360E+00
3.454660E+00	5.300590E+00	2.881020E+00
2.780620E+00	4.869760E+00	2.520720E+00
2.892560E+00	4.971230E+00	2.571780E+00
3.020240E+00	5.077010E+00	2.659670E+00
3.133560E+00	5.185070E+00	2.730560E+00
3.213190E+00	5.269890E+00	2.806730E+00
5.338140E+00	2.275120E+00	2.838140E+00
5.276010E+00	2.196890E+00	2.763260E+00
5.307500E+00	2.272790E+00	2.720110E+00
5.388330E+00	2.416400E+00	2.794540E+00
5.400440E+00	2.380190E+00	2.880840E+00
5.467950E+00	2.538190E+00	2.913430E+00
5.541700E+00	2.700710E+00	2.997920E+00
5.594890E+00	2.845740E+00	3.052270E+00
5.646680E+00	2.987470E+00	3.096490E+00
5.676970E+00	3.132740E+00	3.149230E+00
5.687880E+00	3.266180E+00	3.200730E+00
5.665180E+00	3.390110E+00	3.251010E+00
5.638870E+00	3.510650E+00	3.304120E+00
5.222480E+00	2.123080E+00	2.745000E+00
5.163750E+00	2.062590E+00	2.653940E+00
5.200210E+00	2.116190E+00	2.632020E+00
5.577270E+00	3.624960E+00	3.270530E+00
5.543430E+00	3.723110E+00	3.350880E+00
5.069270E+00	1.999000E+00	2.523030E+00
5.471610E+00	3.827120E+00	3.328100E+00
5.421760E+00	3.912860E+00	3.352040E+00
5.469200E+00	3.882080E+00	3.403410E+00
5.420540E+00	3.964650E+00	3.428880E+00
4.924720E+00	1.889360E+00	2.340150E+00
4.830660E+00	1.789140E+00	2.276220E+00
4.825450E+00	1.812800E+00	2.155610E+00
5.349570E+00	4.046570E+00	3.405490E+00
5.340370E+00	4.103100E+00	3.457180E+00
4.762890E+00	1.717820E+00	2.226150E+00
4.679370E+00	1.634750E+00	2.150500E+00
4.697590E+00	1.685710E+00	2.066680E+00
5.295740E+00	4.182760E+00	3.477220E+00
5.240160E+00	4.250260E+00	3.474980E+00
5.277180E+00	4.240480E+00	3.528710E+00
5.243370E+00	4.288990E+00	3.550000E+00
4.589950E+00	1.542610E+00	2.059020E+00
4.493720E+00	1.469040E+00	1.987390E+00
4.521100E+00	1.519510E+00	1.904290E+00
5.143550E+00	4.395640E+00	3.509440E+00
5.182670E+00	4.349810E+00	3.523890E+00
5.171620E+00	4.393050E+00	3.581260E+00
4.371190E+00	1.418980E+00	1.932350E+00
4.191330E+00	1.376060E+00	1.855330E+00
4.331480E+00	1.432420E+00	1.835560E+00
5.123350E+00	4.442500E+00	3.559790E+00
4.076220E+00	1.396660E+00	1.673700E+00
3.939240E+00	1.359100E+00	1.714020E+00
5.074880E+00	4.522590E+00	3.585370E+00
5.032850E+00	4.612970E+00	3.601430E+00
3.764920E+00	1.360920E+00	1.693500E+00
3.606630E+00	1.339840E+00	1.709980E+00
3.648960E+00	1.373830E+00	1.626860E+00
3.744910E+00	1.420480E+00	1.569160E+00
4.990180E+00	4.689220E+00	3.589590E+00
5.034360E+00	4.658870E+00	3.665750E+00
5.000720E+00	4.714040E+00	3.656450E+00
3.507500E+00	1.425210E+00	1.585350E+00
3.341300E+00	1.413300E+00	1.657960E+00
4.943150E+00	4.765040E+00	3.605160E+00
3.264860E+00	1.542420E+00	1.547280E+00
3.115860E+00	1.545250E+00	1.644470E+00
4.881130E+00	4.806410E+00	3.574580E+00
4.889540E+00	4.840100E+00	3.666950E+00
3.039050E+00	1.719020E+00	1.556560E+00
2.915630E+00	1.717600E+00	1.658430E+00
4.748810E+00	4.829070E+00	3.514770E+00
4.774190E+00	4.851180E+00	3.587540E+00
4.833610E+00	4.846330E+00	3.615630E+00
2.852200E+00	1.920570E+00	1.589000E+00
2.749010E+00	1.905270E+00	1.693720E+00
4.640380E+00	4.839100E+00	3.468050E+00
4.665970E+00	4.863640E+00	3.544870E+00
4.720160E+00	4.855580E+00	3.567650E+00
2.698930E+00	2.112020E+00	1.634300E+00
2.606400E+00	2.093230E+00	1.739330E+00
4.541120E+00	4.898070E+00	3.440290E+00
4.604590E+00	4.881400E+00	3.508610E+00
2.569100E+00	2.297150E+00	1.687060E+00
2.483750E+00	2.268480E+00	1.784360E+00
4.458420E+00	4.964780E+00	3.391300E+00
4.499260E+00	4.986400E+00	3.512190E+00
2.461140E+00	2.460500E+00	1.736990E+00
2.380540E+00	2.431510E+00	1.818810E+00
4.417040E+00	5.026010E+00	3.395170E+00
4.442900E+00	5.029560E+00	3.452080E+00
2.367200E+00	2.636800E+00	1.786840E+00
2.323970E+00	2.540600E+00	1.844990E+00
4.298750E+00	5.123030E+00	3.368340E+00
4.391360E+00	5.075230E+00	3.423830E+00
2.274960E+00	2.646220E+00	1.868350E+00
2.206130E+00	2.807720E+00	1.907810E+00
2.291670E+00	2.824240E+00	1.830410E+00
4.218640E+00	5.140220E+00	3.291710E+00
4.234550E+00	5.174310E+00	3.353830E+00
2.217370E+00	2.998810E+00	1.878640E+00
2.125810E+00	2.964260E+00	1.950440E+00
4.027740E+00	5.200800E+00	3.158080E+00
4.091290E+00	5.230450E+00	3.263350E+00
4.184330E+00	5.195860E+00	3.316630E+00
2.131120E+00	3.199130E+00	1.939720E+00
2.052520E+00	3.100560E+00	2.016120E+00
3.874680E+00	5.270300E+00	3.089770E+00
3.984890E+00	5.255590E+00	3.191640E+00
2.043460E+00	3.234260E+00	2.017120E+00
2.006500E+00	3.180730E+00	2.044840E+00
2.071480E+00	3.411810E+00	2.031290E+00
2.141650E+00	3.664340E+00	2.047510E+00
3.737820E+00	5.302230E+00	3.031670E+00
3.810220E+00	5.362090E+00	3.171970E+00
1.997830E+00	3.288830E+00	2.074820E+00
1.993860E+00	3.456160E+00	2.094720E+00
2.039530E+00	3.574610E+00	2.083060E+00
2.064820E+00	3.720400E+00	2.126210E+00
2.128670E+00	3.884180E+00	2.141830E+00
2.215390E+00	4.112740E+00	2.200310E+00
3.663240E+00	5.339120E+00	3.038740E+00
3.707710E+00	5.365500E+00	3.105490E+00
1.977740E+00	3.616880E+00	2.155980E+00
2.038440E+00	3.847660E+00	2.197430E+00
2.106100E+00	4.001790E+00	2.214100E+00
2.135220E+00	4.115290E+00	2.259260E+00
2.184990E+00	4.188730E+00	2.267230E+00
2.237620E+00	4.283390E+00	2.281130E+00
2.322560E+00	4.426160E+00	2.305840E+00
2.421420E+00	4.554780E+00	2.345360E+00
2.522900E+00	4.658060E+00	2.393520E+00
2.638520E+00	4.769830E+00	2.460100E+00
3.408880E+00	5.342640E+00	2.935240E+00
3.490140E+00	5.393060E+00	3.027050E+00
3.621420E+00	5.381650E+00	3.075670E+00
2.140830E+00	4.230400E+00	2.318060E+00
2.223300E+00	4.390410E+00	2.350930E+00
2.315580E+00	4.521910E+00	2.384160E+00
2.414050E+00	4.631840E+00	2.428540E+00
2.506440E+00	4.710520E+00	2.463350E+00
2.545150E+00	4.767340E+00	2.510310E+00
2.604230E+00	4.806150E+00	2.524660E+00
2.671180E+00	4.856870E+00	2.552740E+00
2.779290E+00	4.949340E+00	2.604790E+00
2.893400E+00	5.058500E+00	2.669020E+00
3.010870E+00	5.165800E+00	2.743250E+00
3.116940E+00	5.263320E+00	2.813910E+00
3.222170E+00	5.355240E+00	2.935670E+00
3.357680E+00	5.378310E+00	2.988070E+00
2.559580E+00	4.827260E+00	2.576090E+00
2.668430E+00	4.926620E+00	2.630510E+00
2.781900E+00	5.035470E+00	2.698550E+00
2.897570E+00	5.148790E+00	2.756560E+00
3.008240E+00	5.247010E+00	2.829870E+00
3.097990E+00	5.320310E+00	2.906430E+00
5.302960E+00	2.209180E+00	2.871970E+00
5.389910E+00	2.322690E+00	2.946630E+00
5.477940E+00	2.461270E+00	3.060100E+00
5.535290E+00	2.609370E+00	3.066990E+00
5.595690E+00	2.724210E+00	3.123760E+00
5.646390E+00	2.850280E+00	3.171890E+00
5.686610E+00	2.977400E+00	3.220280E+00
5.700460E+00	3.115820E+00	3.268450E+00
5.702980E+00	3.252140E+00	3.308770E+00
5.685900E+00	3.381820E+00	3.354640E+00
5.669910E+00	3.501480E+00	3.406550E+00
5.158850E+00	2.053630E+00	2.737140E+00
5.232830E+00	2.126940E+00	2.815980E+00
5.612280E+00	3.617140E+00	3.373840E+00
5.584690E+00	3.709410E+00	3.448870E+00
5.042280E+00	1.951340E+00	2.663840E+00
4.937890E+00	1.859510E+00	2.580040E+00
4.938810E+00	1.878440E+00	2.469300E+00
5.524820E+00	3.807020E+00	3.426120E+00
5.498170E+00	3.888400E+00	3.483090E+00
5.468400E+00	3.968070E+00	3.536810E+00
4.882420E+00	1.793200E+00	2.569350E+00
4.784540E+00	1.688290E+00	2.446870E+00
4.814480E+00	1.741430E+00	2.368330E+00
5.402130E+00	4.050450E+00	3.507820E+00
5.365220E+00	4.121500E+00	3.519430E+00
5.412510E+00	4.104450E+00	3.574630E+00
5.375610E+00	4.163430E+00	3.578840E+00
4.709840E+00	1.608840E+00	2.363020E+00
4.626600E+00	1.519180E+00	2.277480E+00
4.654860E+00	1.577140E+00	2.219400E+00
5.328500E+00	4.236880E+00	3.607460E+00
5.286140E+00	4.300240E+00	3.640370E+00
4.533800E+00	1.443480E+00	2.207320E+00
4.427810E+00	1.392870E+00	2.161710E+00
4.458170E+00	1.428680E+00	2.068970E+00
5.230440E+00	4.352920E+00	3.631980E+00
5.180800E+00	4.421550E+00	3.668110E+00
4.285730E+00	1.349990E+00	2.116140E+00
4.091430E+00	1.297530E+00	2.043520E+00
4.233490E+00	1.354740E+00	2.010220E+00
5.131890E+00	4.470230E+00	3.649980E+00
5.157470E+00	4.460380E+00	3.708520E+00
5.129280E+00	4.502860E+00	3.724900E+00
3.920190E+00	1.322490E+00	1.846110E+00
3.842110E+00	1.286700E+00	1.960680E+00
5.057300E+00	4.616110E+00	3.676850E+00
5.081720E+00	4.571390E+00	3.694050E+00
5.076740E+00	4.628680E+00	3.755740E+00
3.712200E+00	1.257960E+00	1.954010E+00
3.548810E+00	1.257320E+00	1.951530E+00
3.667930E+00	1.284270E+00	1.858220E+00
4.989720E+00	4.758770E+00	3.710470E+00
5.037320E+00	4.697670E+00	3.734750E+00
5.028540E+00	4.745380E+00	3.790450E+00
3.432970E+00	1.332300E+00	1.802940E+00
3.281460E+00	1.310630E+00	1.893620E+00
4.941840E+00	4.816910E+00	3.704520E+00
4.981360E+00	4.815030E+00	3.803110E+00
3.195240E+00	1.412500E+00	1.758670E+00
3.058330E+00	1.407590E+00	1.863550E+00
4.912490E+00	4.851180E+00	3.715890E+00
4.928320E+00	4.852930E+00	3.762610E+00
2.987570E+00	1.545450E+00	1.753590E+00
2.866820E+00	1.538530E+00	1.856990E+00
4.799880E+00	4.875700E+00	3.657470E+00
4.827480E+00	4.891390E+00	3.732820E+00
4.888840E+00	4.875970E+00	3.755020E+00
2.804600E+00	1.710170E+00	1.767220E+00
2.700130E+00	1.694930E+00	1.871420E+00
4.693260E+00	4.886490E+00	3.618770E+00
4.720390E+00	4.908120E+00	3.687220E+00
4.771300E+00	4.898590E+00	3.701990E+00
2.651090E+00	1.888290E+00	1.799830E+00
2.553240E+00	1.864670E+00	1.901190E+00
4.557380E+00	4.942340E+00	3.553020E+00
4.608240E+00	4.949670E+00	3.637180E+00
4.667350E+00	4.923620E+00	3.667130E+00
2.514520E+00	2.068560E+00	1.839580E+00
2.424640E+00	2.042800E+00	1.934110E+00
4.532960E+00	4.982330E+00	3.574980E+00
4.554750E+00	4.987870E+00	3.618520E+00
2.395390E+00	2.248640E+00	1.871980E+00
2.313150E+00	2.218480E+00	1.965110E+00
4.439450E+00	5.090780E+00	3.546490E+00
4.514770E+00	5.028310E+00	3.604400E+00
2.287320E+00	2.437020E+00	1.911280E+00
2.250910E+00	2.331620E+00	1.988010E+00
4.369490E+00	5.127230E+00	3.471690E+00
4.381700E+00	5.148600E+00	3.528560E+00
2.192310E+00	2.441450E+00	2.002010E+00
2.116050E+00	2.600370E+00	2.026140E+00
2.199120E+00	2.620290E+00	1.947070E+00
4.241060E+00	5.234770E+00	3.446450E+00
4.331440E+00	5.177320E+00	3.497100E+00
2.123560E+00	2.777470E+00	1.983330E+00
2.042870E+00	2.746560E+00	2.062330E+00
4.167350E+00	5.254280E+00	3.371750E+00
4.178780E+00	5.286830E+00	3.437230E+00
2.041710E+00	2.925660E+00	2.029880E+00
1.966840E+00	2.890110E+00	2.106300E+00
3.914430E+00	5.331330E+00	3.227200E+00
4.017490E+00	5.334320E+00	3.344690E+00
4.125270E+00	5.304500E+00	3.402020E+00
1.970980E+00	3.104110E+00	2.089780E+00
1.923590E+00	2.994080E+00	2.134620E+00
3.872280E+00	5.371170E+00	3.248310E+00
3.917480E+00	5.374990E+00	3.301930E+00
1.889140E+00	3.121390E+00	2.160040E+00
1.860990E+00	3.251630E+00	2.186670E+00
1.926590E+00	3.353550E+00	2.154560E+00
3.700560E+00	5.425670E+00	3.225750E+00
3.842970E+00	5.405690E+00	3.284630E+00
1.849670E+00	3.390190E+00	2.225790E+00
1.828980E+00	3.531100E+00	2.243920E+00
1.884120E+00	3.567520E+00	2.209020E+00
1.946800E+00	3.786480E+00	2.248100E+00
2.023660E+00	4.029200E+00	2.292670E+00
3.583960E+00	5.429810E+00	3.137180E+00
3.596900E+00	5.455890E+00	3.207640E+00
1.848370E+00	3.694270E+00	2.296190E+00
1.911780E+00	3.901290E+00	2.314080E+00
1.934250E+00	4.024370E+00	2.350420E+00
1.984120E+00	4.101360E+00	2.358470E+00
2.040930E+00	4.199150E+00	2.373290E+00
2.122070E+00	4.352980E+00	2.393360E+00
2.212550E+00	4.486210E+00	2.427430E+00
2.307370E+00	4.603040E+00	2.466820E+00
2.416230E+00	4.721190E+00	2.522120E+00
3.300520E+00	5.412750E+00	3.033820E+00
3.377910E+00	5.450910E+00	3.129400E+00
3.519880E+00	5.461030E+00	3.173550E+00
1.936930E+00	4.138910E+00	2.410090E+00
2.021490E+00	4.309620E+00	2.442840E+00
2.107040E+00	4.448050E+00	2.471100E+00
2.203100E+00	4.569880E+00	2.508690E+00
2.290550E+00	4.655930E+00	2.531550E+00
2.324340E+00	4.714700E+00	2.569800E+00
2.378980E+00	4.756410E+00	2.580920E+00
2.448130E+00	4.811220E+00	2.614900E+00
2.557830E+00	4.907740E+00	2.666070E+00
2.671060E+00	5.013620E+00	2.723770E+00
2.790020E+00	5.125440E+00	2.789620E+00
2.906880E+00	5.235290E+00	2.847830E+00
3.013830E+00	5.317870E+00	2.935240E+00
3.109600E+00	5.387670E+00	3.012550E+00
3.233150E+00	5.435890E+00	3.069440E+00
2.332600E+00	4.779250E+00	2.634990E+00
2.443480E+00	4.887240E+00	2.705930E+00
2.560240E+00	4.997350E+00	2.756190E+00
2.680130E+00	5.103820E+00	2.815720E+00
2.801430E+00	5.216830E+00	2.887610E+00
2.927940E+00	5.320030E+00	2.966240E+00
3.017250E+00	5.366180E+00	3.009940E+00
5.508920E+00	2.427860E+00	3.214660E+00
5.478260E+00	2.383400E+00	3.196690E+00
5.485300E+00	2.412710E+00	3.150660E+00
5.529710E+00	2.480330E+00	3.209770E+00
5.295160E+00	2.186830E+00	3.069990E+00
5.214110E+00	2.103650E+00	2.994430E+00
5.249370E+00	2.140430E+00	2.918880E+00
5.392530E+00	2.304920E+00	3.078580E+00
5.581590E+00	2.609050E+00	3.220870E+00
5.631340E+00	2.744710E+00	3.232970E+00
5.666910E+00	2.843620E+00	3.292740E+00
5.704090E+00	2.965320E+00	3.343520E+00
5.720320E+00	3.106330E+00	3.381460E+00
5.724500E+00	3.243680E+00	3.411620E+00
5.704990E+00	3.370860E+00	3.459110E+00
5.683310E+00	3.491940E+00	3.513540E+00
5.153880E+00	2.045260E+00	3.004420E+00
5.091410E+00	1.980830E+00	2.912550E+00
5.131370E+00	2.018840E+00	2.854430E+00
5.643240E+00	3.605360E+00	3.471350E+00
5.611780E+00	3.688940E+00	3.527530E+00
4.990280E+00	1.895180E+00	2.779920E+00
5.565850E+00	3.799740E+00	3.545210E+00
5.520390E+00	3.902260E+00	3.563360E+00
5.511370E+00	3.957430E+00	3.606320E+00
4.806690E+00	1.665430E+00	2.605700E+00
4.746030E+00	1.586470E+00	2.567340E+00
4.741840E+00	1.621250E+00	2.475650E+00
4.859740E+00	1.739360E+00	2.627830E+00
5.477870E+00	4.043310E+00	3.624500E+00
5.443710E+00	4.134880E+00	3.644220E+00
5.405900E+00	4.190910E+00	3.649650E+00
5.455510E+00	4.173340E+00	3.703380E+00
5.408100E+00	4.228850E+00	3.721000E+00
4.585710E+00	1.417800E+00	2.470230E+00
4.479570E+00	1.363310E+00	2.419230E+00
4.551380E+00	1.407150E+00	2.390000E+00
4.600490E+00	1.462600E+00	2.343800E+00
4.656360E+00	1.477640E+00	2.505750E+00
5.286840E+00	4.328380E+00	3.699890E+00
5.335830E+00	4.284820E+00	3.705680E+00
5.316810E+00	4.322460E+00	3.763570E+00
4.377550E+00	1.357380E+00	2.249650E+00
4.296830E+00	1.316600E+00	2.313630E+00
5.257250E+00	4.374110E+00	3.750810E+00
4.176930E+00	1.276980E+00	2.283550E+00
3.997060E+00	1.233850E+00	2.254960E+00
4.132040E+00	1.278650E+00	2.188110E+00
5.196610E+00	4.446480E+00	3.788850E+00
5.159740E+00	4.502720E+00	3.817310E+00
3.830660E+00	1.254380E+00	2.080250E+00
3.750970E+00	1.198930E+00	2.177170E+00
5.130710E+00	4.559910E+00	3.822550E+00
5.118140E+00	4.626880E+00	3.853240E+00
3.633880E+00	1.170960E+00	2.178460E+00
3.475990E+00	1.168390E+00	2.189760E+00
3.592910E+00	1.203290E+00	2.092140E+00
5.089150E+00	4.692860E+00	3.852030E+00
5.051080E+00	4.780870E+00	3.871860E+00
3.365040E+00	1.230490E+00	2.036990E+00
3.225020E+00	1.208430E+00	2.133790E+00
5.018940E+00	4.828960E+00	3.867680E+00
5.041310E+00	4.830900E+00	3.906980E+00
5.022840E+00	4.851940E+00	3.903950E+00
3.139270E+00	1.302170E+00	1.997950E+00
3.014070E+00	1.284450E+00	2.098940E+00
4.920270E+00	4.893130E+00	3.860570E+00
4.991430E+00	4.862500E+00	3.887050E+00
2.936840E+00	1.400960E+00	1.971230E+00
2.826790E+00	1.386390E+00	2.077760E+00
4.863260E+00	4.907950E+00	3.815190E+00
4.867520E+00	4.926800E+00	3.873410E+00
2.758700E+00	1.525720E+00	1.965170E+00
2.658790E+00	1.507220E+00	2.070270E+00
4.745590E+00	4.923730E+00	3.749410E+00
4.772120E+00	4.931420E+00	3.797570E+00
4.821850E+00	4.939410E+00	3.865340E+00
2.601110E+00	1.675980E+00	1.976890E+00
2.507510E+00	1.647500E+00	2.079770E+00
4.641690E+00	4.965710E+00	3.713850E+00
4.673030E+00	4.980500E+00	3.788730E+00
4.727830E+00	4.952560E+00	3.805260E+00
2.461220E+00	1.836360E+00	2.002170E+00
2.370430E+00	1.805530E+00	2.098360E+00
4.552590E+00	5.056250E+00	3.706850E+00
4.615690E+00	5.013340E+00	3.755650E+00
2.334300E+00	2.017290E+00	2.031220E+00
2.248060E+00	1.979650E+00	2.131150E+00
4.497540E+00	5.085940E+00	3.646420E+00
4.505840E+00	5.111370E+00	3.695950E+00
2.210740E+00	2.227470E+00	2.063670E+00
2.144670E+00	2.126010E+00	2.165470E+00
4.388210E+00	5.191930E+00	3.596520E+00
4.462950E+00	5.147960E+00	3.660670E+00
2.117460E+00	2.263090E+00	2.132990E+00
2.089150E+00	2.210750E+00	2.183670E+00
2.097470E+00	2.421090E+00	2.091050E+00
4.313400E+00	5.237950E+00	3.561430E+00
4.345000E+00	5.287820E+00	3.666740E+00
2.046240E+00	2.312290E+00	2.185770E+00
1.983230E+00	2.507750E+00	2.184750E+00
2.041510E+00	2.595550E+00	2.099220E+00
4.172560E+00	5.343890E+00	3.527130E+00
4.263680E+00	5.308340E+00	3.590540E+00
1.967510E+00	2.712340E+00	2.143040E+00
1.893740E+00	2.675350E+00	2.226810E+00
4.096480E+00	5.353360E+00	3.458490E+00
4.105020E+00	5.377460E+00	3.519160E+00
1.882420E+00	2.896100E+00	2.186820E+00
1.846300E+00	2.781430E+00	2.253180E+00
3.929550E+00	5.422710E+00	3.393480E+00
4.040350E+00	5.394650E+00	3.479270E+00
1.802990E+00	2.907080E+00	2.267090E+00
1.775300E+00	3.043220E+00	2.290870E+00
1.814640E+00	3.151700E+00	2.231340E+00
3.814720E+00	5.451480E+00	3.351920E+00
3.855150E+00	5.488410E+00	3.472030E+00
1.743790E+00	3.191020E+00	2.302630E+00
1.735190E+00	3.343650E+00	2.341190E+00
1.780950E+00	3.440410E+00	2.289040E+00
3.593540E+00	5.494200E+00	3.293540E+00
3.727430E+00	5.489560E+00	3.379780E+00
1.709970E+00	3.483710E+00	2.354110E+00
1.707160E+00	3.615490E+00	2.389690E+00
1.764080E+00	3.658400E+00	2.357570E+00
1.824970E+00	3.923180E+00	2.387220E+00
3.476220E+00	5.497650E+00	3.258690E+00
3.506280E+00	5.544080E+00	3.382530E+00
1.721900E+00	3.756710E+00	2.421310E+00
1.740200E+00	3.918640E+00	2.451820E+00
1.781980E+00	4.004270E+00	2.450970E+00
1.834280E+00	4.105770E+00	2.462100E+00
1.919250E+00	4.266620E+00	2.487130E+00
1.999530E+00	4.405270E+00	2.512240E+00
2.085630E+00	4.537680E+00	2.551140E+00
2.207960E+00	4.664980E+00	2.589220E+00
3.144250E+00	5.445040E+00	3.111940E+00
3.227710E+00	5.487970E+00	3.201370E+00
3.372620E+00	5.513800E+00	3.297250E+00
1.736900E+00	4.043200E+00	2.503240E+00
1.816460E+00	4.220660E+00	2.532030E+00
1.896570E+00	4.370890E+00	2.552380E+00
1.976960E+00	4.473210E+00	2.570370E+00
2.011760E+00	4.552270E+00	2.604730E+00
2.088750E+00	4.615850E+00	2.607990E+00
2.125740E+00	4.681890E+00	2.641850E+00
2.214250E+00	4.757560E+00	2.672080E+00
2.313300E+00	4.864240E+00	2.735190E+00
2.438720E+00	4.995120E+00	2.807850E+00
2.580800E+00	5.086630E+00	2.840410E+00
2.682420E+00	5.190610E+00	2.912170E+00
2.817940E+00	5.315940E+00	3.015940E+00
3.008360E+00	5.411470E+00	3.102590E+00
2.871260E+00	5.404770E+00	3.144340E+00
3.121030E+00	5.463770E+00	3.176000E+00
2.013500E+00	4.631390E+00	2.659420E+00
2.106230E+00	4.741120E+00	2.701220E+00
2.198830E+00	4.816270E+00	2.738230E+00
2.241260E+00	4.882190E+00	2.783730E+00
2.318960E+00	4.938770E+00	2.798740E+00
2.348610E+00	4.998020E+00	2.839430E+00
2.403510E+00	5.070750E+00	2.899800E+00
2.545080E+00	5.150630E+00	2.929950E+00
2.673640E+00	5.267910E+00	3.011180E+00
2.756670E+00	5.345150E+00	3.096660E+00
2.253970E+00	4.959380E+00	2.846660E+00
2.328210E+00	5.025470E+00	2.877640E+00
5.468420E+00	2.358740E+00	3.325990E+00
5.432570E+00	2.317650E+00	3.298930E+00
5.448820E+00	2.339390E+00	3.239190E+00
5.514740E+00	2.431330E+00	3.306090E+00
5.561720E+00	2.529290E+00	3.309410E+00
5.567530E+00	2.511460E+00	3.398730E+00
5.609060E+00	2.603340E+00	3.400260E+00
5.244650E+00	2.133520E+00	3.121720E+00
5.363900E+00	2.253660E+00	3.239300E+00
5.643480E+00	2.718310E+00	3.341860E+00
5.690410E+00	2.830840E+00	3.414190E+00
5.722710E+00	2.966100E+00	3.489910E+00
5.729660E+00	3.126610E+00	3.481950E+00
5.726690E+00	3.239480E+00	3.521110E+00
5.708790E+00	3.363760E+00	3.565380E+00
5.701060E+00	3.479810E+00	3.618050E+00
5.075070E+00	1.971250E+00	3.014580E+00
5.173430E+00	2.063780E+00	3.132860E+00
5.657810E+00	3.608140E+00	3.577700E+00
5.619740E+00	3.712540E+00	3.593190E+00
5.656210E+00	3.674420E+00	3.648530E+00
5.627800E+00	3.777910E+00	3.667120E+00
4.846770E+00	1.640380E+00	2.878690E+00
4.798870E+00	1.574950E+00	2.831570E+00
4.829380E+00	1.636480E+00	2.803240E+00
4.846580E+00	1.696120E+00	2.735220E+00
4.885580E+00	1.707900E+00	2.893810E+00
4.916370E+00	1.802730E+00	2.773890E+00
4.958900E+00	1.835800E+00	2.917110E+00
5.568330E+00	3.893860E+00	3.642150E+00
5.536370E+00	3.973600E+00	3.661580E+00
5.579900E+00	3.946360E+00	3.712230E+00
5.548730E+00	4.015520E+00	3.722260E+00
4.722570E+00	1.493720E+00	2.739160E+00
4.633480E+00	1.411670E+00	2.698310E+00
4.635260E+00	1.430590E+00	2.571680E+00
4.756750E+00	1.559090E+00	2.686000E+00
5.514530E+00	4.109990E+00	3.744340E+00
5.475380E+00	4.184700E+00	3.765790E+00
5.452310E+00	4.230810E+00	3.821230E+00
4.544510E+00	1.355130E+00	2.657080E+00
4.418760E+00	1.310480E+00	2.617750E+00
4.511840E+00	1.354780E+00	2.554020E+00
5.377180E+00	4.282910E+00	3.794370E+00
5.328580E+00	4.346500E+00	3.854390E+00
4.278610E+00	1.292560E+00	2.416320E+00
4.206520E+00	1.252260E+00	2.507640E+00
5.265210E+00	4.398780E+00	3.837430E+00
5.294160E+00	4.392780E+00	3.884240E+00
5.261560E+00	4.435980E+00	3.904010E+00
4.066170E+00	1.199030E+00	2.509650E+00
3.903300E+00	1.169430E+00	2.450970E+00
4.036540E+00	1.209330E+00	2.394600E+00
5.166220E+00	4.523450E+00	3.860440E+00
5.201290E+00	4.491460E+00	3.882280E+00
5.187440E+00	4.541510E+00	3.917140E+00
3.745810E+00	1.158870E+00	2.299770E+00
3.710330E+00	1.093310E+00	2.447340E+00
5.132070E+00	4.652190E+00	3.898530E+00
5.171440E+00	4.611570E+00	3.942550E+00
5.150540E+00	4.681070E+00	3.955180E+00
3.552330E+00	1.077070E+00	2.423860E+00
3.398690E+00	1.057130E+00	2.419140E+00
3.527460E+00	1.110820E+00	2.338680E+00
5.070870E+00	4.812310E+00	3.943210E+00
5.123080E+00	4.754460E+00	3.974550E+00
5.096710E+00	4.822590E+00	4.009200E+00
3.309610E+00	1.129180E+00	2.275320E+00
3.177410E+00	1.103500E+00	2.371550E+00
5.030130E+00	4.875940E+00	3.984790E+00
3.093810E+00	1.185840E+00	2.231330E+00
2.982140E+00	1.167520E+00	2.335030E+00
4.970020E+00	4.899530E+00	3.935470E+00
4.973370E+00	4.917400E+00	3.990880E+00
2.902550E+00	1.267360E+00	2.201240E+00
2.803750E+00	1.246860E+00	2.309810E+00
4.868140E+00	4.956020E+00	3.960900E+00
4.933440E+00	4.933390E+00	3.976000E+00
2.729060E+00	1.367180E+00	2.185000E+00
2.637470E+00	1.347070E+00	2.293920E+00
4.759070E+00	4.986040E+00	3.920060E+00
4.810690E+00	4.976090E+00	3.953340E+00
2.564920E+00	1.484120E+00	2.173950E+00
2.478460E+00	1.459610E+00	2.284120E+00
4.711470E+00	4.992680E+00	3.873010E+00
4.717440E+00	5.017670E+00	3.930730E+00
2.418640E+00	1.620530E+00	2.181950E+00
2.330850E+00	1.590250E+00	2.293180E+00
4.589120E+00	5.063080E+00	3.795510E+00
4.624600E+00	5.072780E+00	3.877870E+00
4.685270E+00	5.033140E+00	3.910250E+00
2.282800E+00	1.772230E+00	2.202560E+00
2.194930E+00	1.741140E+00	2.315880E+00
4.500430E+00	5.157790E+00	3.755890E+00
4.559080E+00	5.118090E+00	3.827970E+00
2.163470E+00	1.942570E+00	2.235180E+00
2.071010E+00	1.907190E+00	2.340770E+00
4.427980E+00	5.238600E+00	3.716460E+00
4.468030E+00	5.240680E+00	3.803340E+00
2.046720E+00	2.133860E+00	2.263210E+00
1.973260E+00	2.056130E+00	2.376480E+00
4.384050E+00	5.299930E+00	3.737090E+00
4.415110E+00	5.318870E+00	3.816850E+00
1.953130E+00	2.178640E+00	2.338160E+00
1.919870E+00	2.138450E+00	2.390460E+00
1.947970E+00	2.333020E+00	2.286210E+00
4.227340E+00	5.361400E+00	3.623970E+00
4.271160E+00	5.382180E+00	3.715090E+00
4.345470E+00	5.351550E+00	3.765130E+00
1.887310E+00	2.243260E+00	2.380600E+00
1.830150E+00	2.437630E+00	2.363680E+00
1.892390E+00	2.522440E+00	2.276520E+00
4.097490E+00	5.417390E+00	3.590420E+00
4.188680E+00	5.409680E+00	3.660080E+00
1.807100E+00	2.681400E+00	2.314650E+00
1.771970E+00	2.563990E+00	2.390910E+00
3.975930E+00	5.459390E+00	3.538660E+00
4.035130E+00	5.485020E+00	3.661980E+00
1.725550E+00	2.694560E+00	2.403390E+00
1.687200E+00	2.829980E+00	2.415360E+00
1.730300E+00	2.939260E+00	2.344550E+00
3.910340E+00	5.496560E+00	3.548770E+00
3.946000E+00	5.504980E+00	3.603320E+00
1.651500E+00	2.973720E+00	2.424060E+00
1.602090E+00	3.161180E+00	2.445100E+00
1.675210E+00	3.241510E+00	2.377180E+00
3.628930E+00	5.539700E+00	3.431860E+00
3.746800E+00	5.533460E+00	3.513250E+00
3.862140E+00	5.526800E+00	3.578670E+00
1.622800E+00	3.319620E+00	2.448160E+00
1.585280E+00	3.265710E+00	2.471060E+00
1.637420E+00	3.544020E+00	2.426040E+00
3.565400E+00	5.568930E+00	3.471010E+00
3.627990E+00	5.588550E+00	3.564190E+00
1.578290E+00	3.393690E+00	2.489390E+00
1.563920E+00	3.552410E+00	2.491570E+00
1.603420E+00	3.657770E+00	2.494340E+00
1.650130E+00	3.825730E+00	2.494840E+00
3.245180E+00	5.540950E+00	3.339390E+00
3.377070E+00	5.563780E+00	3.426990E+00
3.496170E+00	5.588690E+00	3.505530E+00
1.554470E+00	3.709260E+00	2.546910E+00
1.585320E+00	3.890890E+00	2.556640E+00
1.583170E+00	3.979910E+00	2.581700E+00
1.641640E+00	4.008200E+00	2.552480E+00
1.713250E+00	4.169520E+00	2.575070E+00
1.791800E+00	4.330790E+00	2.593620E+00
1.886570E+00	4.492690E+00	2.626510E+00
2.972080E+00	5.447680E+00	3.202880E+00
3.091210E+00	5.490500E+00	3.265170E+00
3.156950E+00	5.550790E+00	3.375880E+00
3.236980E+00	5.590910E+00	3.457530E+00
1.601740E+00	4.099600E+00	2.612620E+00
1.688720E+00	4.284450E+00	2.634670E+00
1.766360E+00	4.404190E+00	2.646920E+00
1.794090E+00	4.483110E+00	2.678020E+00
1.842020E+00	4.536890E+00	2.681080E+00
1.896420E+00	4.601830E+00	2.695410E+00
1.981310E+00	4.712700E+00	2.737500E+00
2.113810E+00	4.840790E+00	2.793480E+00
2.451340E+00	5.188950E+00	3.014820E+00
2.579500E+00	5.253970E+00	3.032070E+00
2.662240E+00	5.328530E+00	3.102510E+00
2.756190E+00	5.396520E+00	3.201630E+00
2.920200E+00	5.474860E+00	3.278030E+00
3.057510E+00	5.537530E+00	3.386990E+00
3.142340E+00	5.572630E+00	3.430440E+00
1.791340E+00	4.560080E+00	2.726360E+00
1.867300E+00	4.654990E+00	2.748650E+00
1.901320E+00	4.725590E+00	2.784480E+00
1.985640E+00	4.788060E+00	2.801630E+00
2.025030E+00	4.859430E+00	2.850180E+00
2.122020E+00	4.972640E+00	2.916490E+00
2.304560E+00	5.073950E+00	2.946390E+00
2.340120E+00	5.180720E+00	3.041040E+00
2.421000E+00	5.280370E+00	3.134090E+00
2.560450E+00	5.314890E+00	3.127410E+00
2.653070E+00	5.362370E+00	3.173440E+00
1.908630E+00	4.802120E+00	2.849860E+00
1.994560E+00	4.897040E+00	2.901560E+00
2.016520E+00	4.955480E+00	2.949020E+00
2.062640E+00	5.003650E+00	2.976310E+00
2.102910E+00	5.079680E+00	3.040110E+00
2.225960E+00	5.127220E+00	3.039250E+00
2.303240E+00	5.223490E+00	3.103960E+00
1.999940E+00	5.002300E+00	3.012370E+00
5.437470E+00	2.326200E+00	3.392350E+00
5.494030E+00	2.388580E+00	3.396580E+00
5.540220E+00	2.451650E+00	3.467960E+00
5.588910E+00	2.538240E+00	3.505640E+00
5.626220E+00	2.613950E+00	3.528730E+00
5.695360E+00	2.786410E+00	3.597010E+00
5.681050E+00	2.743350E+00	3.576520E+00
5.697510E+00	2.823750E+00	3.533820E+00
5.713330E+00	2.892140E+00	3.561410E+00
5.709450E+00	2.839570E+00	3.613480E+00
5.724140E+00	2.936800E+00	3.611940E+00
5.253670E+00	2.155310E+00	3.303460E+00
5.360660E+00	2.255100E+00	3.409730E+00
5.664820E+00	2.710170E+00	3.483640E+00
5.730660E+00	3.094330E+00	3.611640E+00
5.729050E+00	3.249050E+00	3.612670E+00
5.726940E+00	3.347490E+00	3.665340E+00
5.728340E+00	3.457840E+00	3.723330E+00
4.828170E+00	1.566360E+00	3.158200E+00
4.784530E+00	1.510620E+00	3.108240E+00
4.819620E+00	1.569870E+00	3.064170E+00
4.855400E+00	1.649350E+00	2.999930E+00
4.865680E+00	1.632820E+00	3.180240E+00
4.949480E+00	1.802260E+00	3.065080E+00
4.936600E+00	1.762210E+00	3.222760E+00
5.030550E+00	1.912760E+00	3.098750E+00
5.028880E+00	1.903120E+00	3.256860E+00
5.128000E+00	2.020660E+00	3.238670E+00
5.700780E+00	3.581150E+00	3.679760E+00
5.682570E+00	3.678910E+00	3.731630E+00
5.669570E+00	3.774620E+00	3.778910E+00
4.711250E+00	1.440530E+00	3.050780E+00
4.634240E+00	1.391020E+00	2.982630E+00
4.679330E+00	1.416830E+00	2.923970E+00
4.747200E+00	1.488080E+00	2.906860E+00
5.627270E+00	3.872790E+00	3.741930E+00
5.609840E+00	3.962460E+00	3.794460E+00
5.572930E+00	4.041060E+00	3.795660E+00
5.612060E+00	4.017770E+00	3.849560E+00
5.581920E+00	4.089030E+00	3.864930E+00
4.587800E+00	1.371660E+00	2.800810E+00
4.530890E+00	1.339470E+00	2.970080E+00
5.518750E+00	4.168920E+00	3.841110E+00
5.497600E+00	4.225140E+00	3.912820E+00
4.416430E+00	1.298080E+00	2.923240E+00
4.310580E+00	1.270090E+00	2.834300E+00
4.428890E+00	1.306290E+00	2.786100E+00
5.420070E+00	4.285030E+00	3.887650E+00
5.390910E+00	4.333610E+00	3.960510E+00
4.225520E+00	1.243050E+00	2.648030E+00
4.129510E+00	1.193160E+00	2.800370E+00
5.325600E+00	4.388250E+00	3.941720E+00
5.305650E+00	4.431210E+00	3.991200E+00
3.956610E+00	1.152180E+00	2.594120E+00
5.255430E+00	4.497790E+00	4.002820E+00
5.214070E+00	4.559930E+00	3.991550E+00
5.243520E+00	4.552770E+00	4.043020E+00
5.229320E+00	4.595900E+00	4.046940E+00
3.746150E+00	1.066710E+00	2.584010E+00
3.624660E+00	1.013810E+00	2.640850E+00
3.578190E+00	1.052480E+00	2.508600E+00
5.169410E+00	4.709630E+00	4.015190E+00
5.212030E+00	4.668900E+00	4.061760E+00
5.188570E+00	4.740290E+00	4.076670E+00
3.480780E+00	9.785230E-01	2.696320E+00
3.310660E+00	9.762000E-01	2.654280E+00
3.436650E+00	1.008540E+00	2.563970E+00
5.095630E+00	4.867090E+00	4.066280E+00
5.159150E+00	4.814290E+00	4.099380E+00
5.134220E+00	4.891250E+00	4.155490E+00
3.248740E+00	1.037600E+00	2.512710E+00
3.118170E+00	1.009900E+00	2.605870E+00
5.062970E+00	4.895030E+00	4.060080E+00
5.082990E+00	4.906710E+00	4.112740E+00
3.055440E+00	1.080940E+00	2.470650E+00
2.942860E+00	1.068620E+00	2.578730E+00
4.964200E+00	4.950740E+00	4.081360E+00
5.037430E+00	4.923560E+00	4.097690E+00
2.875840E+00	1.146120E+00	2.439970E+00
2.775360E+00	1.132110E+00	2.554760E+00
4.908340E+00	4.967530E+00	4.041210E+00
4.914070E+00	4.985680E+00	4.099250E+00
2.708810E+00	1.226450E+00	2.418820E+00
2.612890E+00	1.209930E+00	2.530860E+00
4.790070E+00	4.997200E+00	3.985780E+00
4.818350E+00	5.000980E+00	4.030060E+00
4.869490E+00	5.002530E+00	4.092070E+00
2.546330E+00	1.322780E+00	2.403000E+00
2.457110E+00	1.308560E+00	2.517340E+00
4.715920E+00	5.060960E+00	4.016370E+00
4.773690E+00	5.025210E+00	4.034680E+00
2.391380E+00	1.437100E+00	2.394490E+00
2.309460E+00	1.419860E+00	2.506310E+00
4.667490E+00	5.082240E+00	3.967660E+00
4.673150E+00	5.105610E+00	4.026580E+00
2.243100E+00	1.559770E+00	2.416650E+00
2.227470E+00	1.496440E+00	2.502790E+00
4.514570E+00	5.206070E+00	3.859830E+00
4.569900E+00	5.180430E+00	3.943710E+00
4.633480E+00	5.139940E+00	4.009270E+00
2.171220E+00	1.562670E+00	2.497970E+00
2.103170E+00	1.708790E+00	2.435790E+00
4.471910E+00	5.286630E+00	3.868210E+00
4.510740E+00	5.279640E+00	3.940250E+00
1.983710E+00	1.888960E+00	2.456500E+00
4.444150E+00	5.331050E+00	3.876150E+00
4.465860E+00	5.335570E+00	3.920840E+00
1.872360E+00	2.087700E+00	2.469040E+00
4.307390E+00	5.399960E+00	3.796050E+00
4.348290E+00	5.415030E+00	3.878290E+00
4.424430E+00	5.373320E+00	3.909760E+00
1.756860E+00	2.229750E+00	2.540640E+00
1.813230E+00	2.291340E+00	2.446470E+00
4.125950E+00	5.462410E+00	3.704200E+00
4.190970E+00	5.476200E+00	3.792740E+00
4.270530E+00	5.449960E+00	3.835580E+00
1.730810E+00	2.471380E+00	2.471960E+00
1.672870E+00	2.361700E+00	2.582050E+00
4.084650E+00	5.489990E+00	3.727730E+00
4.113120E+00	5.497300E+00	3.771160E+00
1.653220E+00	2.509940E+00	2.547610E+00
1.628130E+00	2.445540E+00	2.597530E+00
1.641230E+00	2.723470E+00	2.493140E+00
3.930030E+00	5.551120E+00	3.687200E+00
4.042660E+00	5.524700E+00	3.756020E+00
1.600430E+00	2.561620E+00	2.588960E+00
1.571810E+00	2.713030E+00	2.569500E+00
1.579570E+00	2.814520E+00	2.536600E+00
1.573170E+00	2.967610E+00	2.506610E+00
3.774960E+00	5.575570E+00	3.640150E+00
3.834390E+00	5.612010E+00	3.770690E+00
1.525450E+00	2.841300E+00	2.581580E+00
1.476460E+00	3.056100E+00	2.585780E+00
1.532780E+00	3.214190E+00	2.509160E+00
3.685660E+00	5.605480E+00	3.648160E+00
3.721840E+00	5.620100E+00	3.712710E+00
1.460910E+00	3.240440E+00	2.574250E+00
1.418450E+00	3.175200E+00	2.607570E+00
1.490410E+00	3.458570E+00	2.551150E+00
3.373130E+00	5.613240E+00	3.552700E+00
3.504880E+00	5.634390E+00	3.625240E+00
3.625600E+00	5.638140E+00	3.685180E+00
1.403530E+00	3.333100E+00	2.636650E+00
1.411510E+00	3.527500E+00	2.611260E+00
1.406980E+00	3.628460E+00	2.641350E+00
1.466320E+00	3.666250E+00	2.607130E+00
1.517170E+00	3.902400E+00	2.612600E+00
3.243300E+00	5.641060E+00	3.576940E+00
3.363770E+00	5.675840E+00	3.692710E+00
1.411840E+00	3.783120E+00	2.668770E+00
1.456110E+00	3.960660E+00	2.675240E+00
1.457870E+00	4.045900E+00	2.701690E+00
1.512880E+00	4.072020E+00	2.667540E+00
1.586090E+00	4.235740E+00	2.682610E+00
1.682180E+00	4.416350E+00	2.702750E+00
2.792080E+00	5.463320E+00	3.315190E+00
2.915940E+00	5.551960E+00	3.440010E+00
3.112850E+00	5.596780E+00	3.501500E+00
3.150130E+00	5.648780E+00	3.600160E+00
3.222120E+00	5.682230E+00	3.661010E+00
1.478630E+00	4.158730E+00	2.734240E+00
1.556570E+00	4.338620E+00	2.747030E+00
1.617040E+00	4.448640E+00	2.764090E+00
1.621970E+00	4.501140E+00	2.790730E+00
1.687750E+00	4.530510E+00	2.768500E+00
1.773160E+00	4.667030E+00	2.807540E+00
2.522870E+00	5.345690E+00	3.204690E+00
2.635100E+00	5.406110E+00	3.259300E+00
2.740140E+00	5.492500E+00	3.395900E+00
2.802160E+00	5.554870E+00	3.494480E+00
2.885880E+00	5.620280E+00	3.595090E+00
3.032080E+00	5.632960E+00	3.600120E+00
3.136920E+00	5.679260E+00	3.670570E+00
1.642470E+00	4.571200E+00	2.816460E+00
1.674720E+00	4.656120E+00	2.852470E+00
1.726710E+00	4.707840E+00	2.862420E+00
1.790030E+00	4.774350E+00	2.885790E+00
1.895650E+00	4.897160E+00	2.954920E+00
2.172880E+00	5.154400E+00	3.088610E+00
2.227290E+00	5.211600E+00	3.130010E+00
2.310790E+00	5.302380E+00	3.208910E+00
2.475490E+00	5.381550E+00	3.283940E+00
2.602790E+00	5.467100E+00	3.382230E+00
2.698890E+00	5.532190E+00	3.488370E+00
2.772240E+00	5.584620E+00	3.574190E+00
1.679380E+00	4.729090E+00	2.909790E+00
1.768800E+00	4.828480E+00	2.955070E+00
1.803800E+00	4.893990E+00	3.004280E+00
1.857840E+00	4.937630E+00	3.017310E+00
1.911370E+00	4.987990E+00	3.043110E+00
1.994090E+00	5.088150E+00	3.113270E+00
2.133700E+00	5.192590E+00	3.150850E+00
2.217570E+00	5.257160E+00	3.194020E+00
1.818490E+00	4.959540E+00	3.069640E+00
1.896960E+00	5.033450E+00	3.100570E+00
5.488110E+00	2.380860E+00	3.489120E+00
5.562670E+00	2.488680E+00	3.579600E+00
5.514580E+00	2.420550E+00	3.592290E+00
5.606180E+00	2.556800E+00	3.641580E+00
5.654510E+00	2.662920E+00	3.599980E+00
5.654930E+00	2.625540E+00	3.693890E+00
5.695810E+00	2.730070E+00	3.671300E+00
5.732610E+00	2.855010E+00	3.713220E+00
5.741260E+00	2.976100E+00	3.691830E+00
5.749560E+00	2.936040E+00	3.772800E+00
5.751660E+00	3.060080E+00	3.768450E+00
5.217600E+00	2.126040E+00	3.553900E+00
5.177050E+00	2.079830E+00	3.516640E+00
5.199690E+00	2.104530E+00	3.432560E+00
5.294270E+00	2.199830E+00	3.526300E+00
5.421000E+00	2.323060E+00	3.585240E+00
5.748190E+00	3.210210E+00	3.707210E+00
5.746330E+00	3.327430E+00	3.770410E+00
5.746650E+00	3.428560E+00	3.811650E+00
4.747930E+00	1.476070E+00	3.390270E+00
4.706530E+00	1.434930E+00	3.338630E+00
4.742270E+00	1.462710E+00	3.230660E+00
4.815420E+00	1.560830E+00	3.316120E+00
4.902810E+00	1.697640E+00	3.376820E+00
5.005710E+00	1.856530E+00	3.461540E+00
5.114900E+00	2.006200E+00	3.443060E+00
5.734290E+00	3.563590E+00	3.807740E+00
5.704700E+00	3.688860E+00	3.815010E+00
5.706080E+00	3.754430E+00	3.853810E+00
4.634430E+00	1.393100E+00	3.228750E+00
5.683410E+00	3.861270E+00	3.860500E+00
5.650880E+00	3.962440E+00	3.874040E+00
5.644680E+00	4.018680E+00	3.918210E+00
5.628730E+00	4.082590E+00	3.970460E+00
4.505450E+00	1.334380E+00	3.172410E+00
4.430530E+00	1.307530E+00	3.152640E+00
4.445530E+00	1.312020E+00	3.043630E+00
5.569080E+00	4.158420E+00	3.937180E+00
5.536460E+00	4.214060E+00	4.009040E+00
4.313470E+00	1.279380E+00	3.070960E+00
5.463470E+00	4.275510E+00	3.982280E+00
5.432270E+00	4.318650E+00	4.037050E+00
4.122730E+00	1.191860E+00	3.003290E+00
3.988310E+00	1.134430E+00	2.964130E+00
4.036010E+00	1.151980E+00	2.872370E+00
5.376320E+00	4.387800E+00	4.056780E+00
5.319560E+00	4.447040E+00	4.050690E+00
5.353250E+00	4.441070E+00	4.096170E+00
5.324620E+00	4.482830E+00	4.103270E+00
3.870500E+00	1.098710E+00	2.776410E+00
3.830940E+00	1.062810E+00	2.994080E+00
5.292920E+00	4.561650E+00	4.122520E+00
5.261300E+00	4.623980E+00	4.110990E+00
5.295540E+00	4.622270E+00	4.158160E+00
5.281730E+00	4.664650E+00	4.162310E+00
3.678320E+00	9.842740E-01	2.962250E+00
3.581360E+00	9.692050E-01	2.919970E+00
3.638160E+00	9.903320E-01	2.816830E+00
5.211910E+00	4.775730E+00	4.134000E+00
5.255700E+00	4.737420E+00	4.177420E+00
5.224300E+00	4.810390E+00	4.189450E+00
3.412670E+00	9.400710E-01	2.855380E+00
5.166990E+00	4.900400E+00	4.199630E+00
5.186640E+00	4.871760E+00	4.202000E+00
5.174900E+00	4.904400E+00	4.228660E+00
3.181410E+00	9.652540E-01	2.755080E+00
5.074210E+00	4.946480E+00	4.204690E+00
5.145850E+00	4.919730E+00	4.224570E+00
2.999940E+00	1.001630E+00	2.712620E+00
5.014690E+00	4.960680E+00	4.158480E+00
5.019490E+00	4.977810E+00	4.215600E+00
2.830480E+00	1.049820E+00	2.686260E+00
4.917690E+00	5.014280E+00	4.184310E+00
4.980360E+00	4.989850E+00	4.200390E+00
2.670510E+00	1.115260E+00	2.663750E+00
4.807580E+00	5.052500E+00	4.146110E+00
4.861220E+00	5.039620E+00	4.177220E+00
2.514800E+00	1.194990E+00	2.644990E+00
4.758100E+00	5.062520E+00	4.100030E+00
4.765580E+00	5.083650E+00	4.157390E+00
2.358060E+00	1.296780E+00	2.629790E+00
4.674980E+00	5.145130E+00	4.117200E+00
4.732290E+00	5.100830E+00	4.139280E+00
2.192380E+00	1.451430E+00	2.599700E+00
4.591200E+00	5.204100E+00	4.040090E+00
4.621150E+00	5.193380E+00	4.096320E+00
2.043840E+00	1.574270E+00	2.637650E+00
2.100000E+00	1.602100E+00	2.541900E+00
4.545590E+00	5.272670E+00	4.029180E+00
2.007040E+00	1.722120E+00	2.545430E+00
1.942230E+00	1.702670E+00	2.641450E+00
4.468810E+00	5.386470E+00	4.019840E+00
1.898390E+00	1.862850E+00	2.571770E+00
1.830370E+00	1.776990E+00	2.718050E+00
4.400890E+00	5.426040E+00	3.960420E+00
4.405090E+00	5.450740E+00	4.011880E+00
1.785520E+00	2.011120E+00	2.609410E+00
1.713020E+00	1.970380E+00	2.732260E+00
4.232290E+00	5.498720E+00	3.876580E+00
4.272720E+00	5.519580E+00	3.960550E+00
4.356740E+00	5.476250E+00	3.989970E+00
1.687350E+00	2.174520E+00	2.649040E+00
1.624010E+00	2.135530E+00	2.754350E+00
4.094810E+00	5.543860E+00	3.855500E+00
4.185790E+00	5.542880E+00	3.918030E+00
1.600540E+00	2.362260E+00	2.670490E+00
1.575120E+00	2.248110E+00	2.765700E+00
3.967060E+00	5.586850E+00	3.818280E+00
4.018610E+00	5.613910E+00	3.937440E+00
1.528660E+00	2.370190E+00	2.769700E+00
1.457870E+00	2.535050E+00	2.786730E+00
1.517290E+00	2.618920E+00	2.663290E+00
3.894520E+00	5.620380E+00	3.836230E+00
3.928640E+00	5.630980E+00	3.890400E+00
1.433380E+00	2.712730E+00	2.727720E+00
1.379500E+00	2.680220E+00	2.808070E+00
1.444660E+00	2.864230E+00	2.656230E+00
3.691870E+00	5.673940E+00	3.825980E+00
3.843270E+00	5.650290E+00	3.874050E+00
1.366880E+00	2.860270E+00	2.740060E+00
1.305490E+00	2.826810E+00	2.827600E+00
1.366220E+00	3.091240E+00	2.674890E+00
3.522750E+00	5.685980E+00	3.751140E+00
3.554080E+00	5.724960E+00	3.844840E+00
1.294420E+00	2.981810E+00	2.776310E+00
1.255720E+00	2.923820E+00	2.833890E+00
1.260460E+00	3.149830E+00	2.754420E+00
1.306670E+00	3.308540E+00	2.713860E+00
1.334900E+00	3.552910E+00	2.676390E+00
3.435410E+00	5.705490E+00	3.768180E+00
3.472460E+00	5.726220E+00	3.819420E+00
1.225480E+00	3.037860E+00	2.832360E+00
1.190910E+00	3.189590E+00	2.810500E+00
1.232400E+00	3.290130E+00	2.776900E+00
1.242890E+00	3.455140E+00	2.756270E+00
1.265320E+00	3.612760E+00	2.756690E+00
1.322390E+00	3.762880E+00	2.741240E+00
1.390820E+00	3.978530E+00	2.736870E+00
3.217240E+00	5.737270E+00	3.778190E+00
3.380810E+00	5.732880E+00	3.809050E+00
1.163910E+00	3.367310E+00	2.845180E+00
1.186730E+00	3.576110E+00	2.811980E+00
1.240620E+00	3.735360E+00	2.807580E+00
1.291320E+00	3.904410E+00	2.801920E+00
1.334860E+00	4.034110E+00	2.804750E+00
1.336280E+00	4.104300E+00	2.830980E+00
1.392080E+00	4.129980E+00	2.794810E+00
1.457770E+00	4.282130E+00	2.802030E+00
1.544310E+00	4.452350E+00	2.815920E+00
2.974110E+00	5.661100E+00	3.656250E+00
3.060050E+00	5.694230E+00	3.720620E+00
3.103210E+00	5.742500E+00	3.797500E+00
1.352850E+00	4.207020E+00	2.857790E+00
1.423970E+00	4.374390E+00	2.864940E+00
1.486240E+00	4.488780E+00	2.881440E+00
1.488200E+00	4.541620E+00	2.910770E+00
1.568650E+00	4.596190E+00	2.880700E+00
2.346170E+00	5.407890E+00	3.357050E+00
2.492470E+00	5.455830E+00	3.409470E+00
2.586100E+00	5.522120E+00	3.499750E+00
2.683550E+00	5.581350E+00	3.596200E+00
2.785540E+00	5.654100E+00	3.712880E+00
2.935050E+00	5.696220E+00	3.732850E+00
3.030970E+00	5.739450E+00	3.802180E+00
1.493380E+00	4.600840E+00	2.944420E+00
1.507280E+00	4.662040E+00	2.982660E+00
1.573810E+00	4.693550E+00	2.955330E+00
1.679280E+00	4.832130E+00	3.023700E+00
2.027970E+00	5.220310E+00	3.246800E+00
2.198860E+00	5.308320E+00	3.277440E+00
2.233200E+00	5.391940E+00	3.383480E+00
2.290360E+00	5.452010E+00	3.461290E+00
2.442050E+00	5.504840E+00	3.514900E+00
2.573660E+00	5.579310E+00	3.616540E+00
2.663560E+00	5.631340E+00	3.694430E+00
1.537670E+00	4.731030E+00	3.023140E+00
1.580270E+00	4.821070E+00	3.078870E+00
1.639580E+00	4.875920E+00	3.096470E+00
1.716630E+00	4.945880E+00	3.125950E+00
1.863900E+00	5.081420E+00	3.182320E+00
1.915960E+00	5.194710E+00	3.283910E+00
1.970650E+00	5.274720E+00	3.344480E+00
2.115900E+00	5.354190E+00	3.372710E+00
2.204820E+00	5.414480E+00	3.435280E+00
1.592300E+00	4.899240E+00	3.159980E+00
1.717930E+00	5.037360E+00	3.235570E+00
1.828470E+00	5.160510E+00	3.295330E+00
1.891620E+00	5.226880E+00	3.331400E+00
5.555710E+00	2.470830E+00	3.668070E+00
5.628610E+00	2.559420E+00	3.761230E+00
5.578730E+00	2.487490E+00	3.767310E+00
5.670720E+00	2.624300E+00	3.795010E+00
5.715930E+00	2.725670E+00	3.814090E+00
5.744070E+00	2.834420E+00	3.842570E+00
5.758780E+00	2.940540E+00	3.867370E+00
5.772400E+00	3.056080E+00	3.902860E+00
4.844520E+00	1.601280E+00	3.714920E+00
4.820720E+00	1.566280E+00	3.657850E+00
4.859630E+00	1.619830E+00	3.558060E+00
4.940290E+00	1.743990E+00	3.567830E+00
4.895670E+00	1.675310E+00	3.717020E+00
4.990550E+00	1.824560E+00	3.597690E+00
4.963390E+00	1.785530E+00	3.714850E+00
5.026630E+00	1.884970E+00	3.664050E+00
5.162810E+00	2.065690E+00	3.622890E+00
5.239970E+00	2.153040E+00	3.654350E+00
5.319430E+00	2.228910E+00	3.716410E+00
5.407560E+00	2.311380E+00	3.778320E+00
5.500940E+00	2.400230E+00	3.744390E+00
5.763020E+00	3.194130E+00	3.833700E+00
5.770430E+00	3.328440E+00	3.882300E+00
5.766600E+00	3.452750E+00	3.874120E+00
5.790830E+00	3.405540E+00	3.934930E+00
5.792960E+00	3.520750E+00	3.936540E+00
4.682320E+00	1.426510E+00	3.520180E+00
4.776020E+00	1.515400E+00	3.580000E+00
5.085270E+00	1.965080E+00	3.587540E+00
5.747720E+00	3.665940E+00	3.899780E+00
5.732900E+00	3.767980E+00	3.912980E+00
5.765140E+00	3.719250E+00	3.969600E+00
5.751060E+00	3.818170E+00	3.981970E+00
4.575610E+00	1.376070E+00	3.512860E+00
4.505420E+00	1.346240E+00	3.495220E+00
4.531560E+00	1.350880E+00	3.352630E+00
5.698600E+00	3.932090E+00	3.947640E+00
5.681300E+00	3.998720E+00	4.009190E+00
5.659120E+00	4.063630E+00	4.067000E+00
4.420060E+00	1.312560E+00	3.390410E+00
5.603370E+00	4.143050E+00	4.034830E+00
5.571530E+00	4.199080E+00	4.103690E+00
4.265560E+00	1.267610E+00	3.355110E+00
4.170610E+00	1.224440E+00	3.335760E+00
4.187940E+00	1.227820E+00	3.184840E+00
5.495600E+00	4.271600E+00	4.082860E+00
5.444480E+00	4.330880E+00	4.096170E+00
5.486340E+00	4.311290E+00	4.147830E+00
5.444640E+00	4.367170E+00	4.150730E+00
4.037550E+00	1.153580E+00	3.229690E+00
[truncated: 21,888 more rows]
