# Supplementary material for: A New MRI-Based Model of Heart Function with Coupled Hemodynamics and Application to Normal and Diseased Canine Left Ventricles
Source: Front Bioeng Biotechnol. 2015 Sep 23;3:140. doi: 10.3389/fbioe.2015.00140 (PMC4585083; doi:10.3389/fbioe.2015.00140)
Supplement: Supplementary file 8 [file Data_Sheet_8.ZIP › Case4_HF_LBBB_Diastole/nodes/case4_diastole_time_0.1700.csv]

4.543460E+00	3.858480E+00	1.821390E+00
4.465510E+00	3.836830E+00	1.714580E+00
4.504500E+00	3.902060E+00	1.813940E+00
4.496160E+00	3.963200E+00	1.873280E+00
4.571110E+00	3.925840E+00	1.935410E+00
4.525310E+00	4.011270E+00	1.985370E+00
4.428950E+00	3.947150E+00	1.785580E+00
4.333180E+00	3.921610E+00	1.677930E+00
4.429840E+00	4.044250E+00	1.914540E+00
4.409660E+00	4.139240E+00	1.999220E+00
4.491920E+00	4.094450E+00	2.054620E+00
4.453900E+00	4.155400E+00	2.071350E+00
4.333350E+00	4.014690E+00	1.781230E+00
4.273940E+00	3.985600E+00	1.679260E+00
4.307790E+00	4.133100E+00	1.891770E+00
4.360290E+00	4.175210E+00	1.986620E+00
4.393260E+00	4.198220E+00	2.059650E+00
4.238980E+00	4.056460E+00	1.734260E+00
4.213170E+00	4.135020E+00	1.798580E+00
4.233510E+00	4.172370E+00	1.847910E+00
4.241430E+00	4.208180E+00	1.895450E+00
4.319040E+00	4.203200E+00	1.976420E+00
4.181620E+00	4.177800E+00	1.818650E+00
4.840310E+00	3.497600E+00	1.820590E+00
4.768500E+00	3.460110E+00	1.700150E+00
4.785510E+00	3.560750E+00	1.816210E+00
4.771830E+00	3.674100E+00	1.904400E+00
4.861290E+00	3.570170E+00	1.910330E+00
4.770630E+00	3.803180E+00	2.056630E+00
4.877970E+00	3.694210E+00	2.057190E+00
4.772930E+00	3.913720E+00	2.181260E+00
4.883500E+00	3.842610E+00	2.244300E+00
4.825830E+00	3.948270E+00	2.302580E+00
4.676500E+00	3.616850E+00	1.731880E+00
4.617110E+00	3.516730E+00	1.562120E+00
4.621740E+00	3.790960E+00	1.856930E+00
4.678920E+00	3.909860E+00	2.064810E+00
4.708610E+00	3.967090E+00	2.169900E+00
4.748150E+00	4.001210E+00	2.280520E+00
4.519550E+00	3.516700E+00	1.456390E+00
4.414130E+00	3.487090E+00	1.334510E+00
4.442890E+00	3.580500E+00	1.443770E+00
4.502490E+00	3.662720E+00	1.570930E+00
4.615320E+00	4.036000E+00	2.159930E+00
4.611590E+00	4.131790E+00	2.293660E+00
4.706120E+00	4.084550E+00	2.361080E+00
4.657660E+00	4.157440E+00	2.398790E+00
4.358120E+00	3.631240E+00	1.412990E+00
4.294360E+00	3.551440E+00	1.291360E+00
4.312240E+00	3.788440E+00	1.523170E+00
4.502600E+00	4.171540E+00	2.176430E+00
4.577590E+00	4.201680E+00	2.349580E+00
4.219900E+00	3.654820E+00	1.318610E+00
4.119570E+00	3.826290E+00	1.431270E+00
4.206440E+00	3.951070E+00	1.590710E+00
4.403200E+00	4.256790E+00	2.160830E+00
4.481480E+00	4.275090E+00	2.304940E+00
4.087530E+00	3.954460E+00	1.541270E+00
4.030680E+00	3.904040E+00	1.466640E+00
4.111760E+00	4.095070E+00	1.704420E+00
4.287320E+00	4.265760E+00	2.029410E+00
4.341150E+00	4.365070E+00	2.216710E+00
4.396830E+00	4.400900E+00	2.328930E+00
4.459330E+00	4.363470E+00	2.376650E+00
4.426800E+00	4.431930E+00	2.411140E+00
3.990500E+00	3.993400E+00	1.524770E+00
3.947120E+00	4.130280E+00	1.646370E+00
4.033550E+00	4.179330E+00	1.741170E+00
4.123780E+00	4.237270E+00	1.852650E+00
4.177780E+00	4.356900E+00	2.022700E+00
4.209510E+00	4.447120E+00	2.126860E+00
4.283020E+00	4.459120E+00	2.229170E+00
4.353080E+00	4.441770E+00	2.315650E+00
3.974810E+00	4.235190E+00	1.755220E+00
3.891220E+00	4.201910E+00	1.695400E+00
4.011750E+00	4.344070E+00	1.880030E+00
4.075560E+00	4.454500E+00	2.027160E+00
4.152160E+00	4.492040E+00	2.116010E+00
4.207790E+00	4.521280E+00	2.208800E+00
3.882210E+00	4.275310E+00	1.759230E+00
3.901120E+00	4.367760E+00	1.849090E+00
3.968540E+00	4.427200E+00	1.923630E+00
3.975120E+00	4.480640E+00	1.971400E+00
4.004940E+00	4.525900E+00	2.035680E+00
4.102700E+00	4.533320E+00	2.121760E+00
3.893960E+00	4.448990E+00	1.921450E+00
3.942810E+00	4.507130E+00	1.982460E+00
5.130600E+00	3.602400E+00	2.359110E+00
5.093340E+00	3.549790E+00	2.257250E+00
5.079180E+00	3.632090E+00	2.298490E+00
5.079970E+00	3.697830E+00	2.368680E+00
5.025010E+00	3.328240E+00	1.933240E+00
4.989480E+00	3.229700E+00	1.815660E+00
4.926300E+00	3.420790E+00	1.862560E+00
4.943070E+00	3.567340E+00	2.026110E+00
5.034680E+00	3.458910E+00	2.082290E+00
5.001290E+00	3.682350E+00	2.228380E+00
4.965400E+00	3.801650E+00	2.310930E+00
5.016620E+00	3.795480E+00	2.385590E+00
4.956370E+00	3.867740E+00	2.378830E+00
4.938320E+00	3.153330E+00	1.695630E+00
4.840290E+00	3.115700E+00	1.549220E+00
4.855690E+00	3.286450E+00	1.676670E+00
4.816850E+00	4.010420E+00	2.388100E+00
4.895060E+00	3.958410E+00	2.412960E+00
4.854400E+00	4.023960E+00	2.461400E+00
4.695750E+00	3.104500E+00	1.365040E+00
4.569870E+00	3.050180E+00	1.216870E+00
4.588970E+00	3.192500E+00	1.308750E+00
4.637660E+00	3.332180E+00	1.436540E+00
4.768900E+00	4.042720E+00	2.377690E+00
4.801500E+00	4.066640E+00	2.463990E+00
4.457740E+00	3.291290E+00	1.248930E+00
4.361210E+00	3.186430E+00	1.101470E+00
4.648200E+00	4.211530E+00	2.472060E+00
4.745200E+00	4.148550E+00	2.519130E+00
4.701490E+00	4.221980E+00	2.575180E+00
4.231330E+00	3.195320E+00	1.028530E+00
4.101360E+00	3.158150E+00	9.731340E-01
4.136050E+00	3.285740E+00	1.045770E+00
4.210920E+00	3.425460E+00	1.134590E+00
4.569060E+00	4.267960E+00	2.431480E+00
4.634600E+00	4.270810E+00	2.545560E+00
4.028460E+00	3.339630E+00	1.049510E+00
3.954520E+00	3.252950E+00	9.919030E-01
3.959430E+00	3.508960E+00	1.114250E+00
4.049180E+00	3.663390E+00	1.259690E+00
4.517010E+00	4.312480E+00	2.401720E+00
4.553120E+00	4.334640E+00	2.496820E+00
3.865270E+00	3.367750E+00	1.018590E+00
3.767490E+00	3.554900E+00	1.122720E+00
3.892030E+00	3.670610E+00	1.194750E+00
3.934550E+00	3.840460E+00	1.359370E+00
4.462370E+00	4.440710E+00	2.481570E+00
4.494220E+00	4.410300E+00	2.497390E+00
4.479360E+00	4.445650E+00	2.522830E+00
3.780460E+00	3.730070E+00	1.231880E+00
3.682500E+00	3.662480E+00	1.175470E+00
3.769010E+00	3.875970E+00	1.361540E+00
3.855540E+00	4.002880E+00	1.485480E+00
4.293810E+00	4.503780E+00	2.303880E+00
4.368270E+00	4.489840E+00	2.404480E+00
4.441690E+00	4.466340E+00	2.493760E+00
3.654150E+00	3.769850E+00	1.248630E+00
3.658980E+00	3.908350E+00	1.361440E+00
3.736220E+00	3.995810E+00	1.455280E+00
3.786050E+00	4.152940E+00	1.631580E+00
4.252560E+00	4.542020E+00	2.295780E+00
4.287970E+00	4.561060E+00	2.381270E+00
3.639060E+00	4.030370E+00	1.469090E+00
3.657370E+00	4.157500E+00	1.606500E+00
3.710160E+00	4.230220E+00	1.679800E+00
3.779930E+00	4.325330E+00	1.784290E+00
4.027710E+00	4.590950E+00	2.127060E+00
4.131600E+00	4.588330E+00	2.236180E+00
4.214120E+00	4.572690E+00	2.299010E+00
3.640830E+00	4.270450E+00	1.712210E+00
3.707380E+00	4.385960E+00	1.824940E+00
3.722150E+00	4.450700E+00	1.887530E+00
3.793830E+00	4.452540E+00	1.905880E+00
3.905670E+00	4.544190E+00	2.019040E+00
3.959360E+00	4.626060E+00	2.133850E+00
4.042920E+00	4.663930E+00	2.263690E+00
3.763850E+00	4.530750E+00	1.973800E+00
3.865880E+00	4.620650E+00	2.094080E+00
3.938050E+00	4.669650E+00	2.195210E+00
5.213970E+00	3.464190E+00	2.411730E+00
5.208600E+00	3.387560E+00	2.350300E+00
5.166080E+00	3.495490E+00	2.342050E+00
5.196840E+00	3.552460E+00	2.444720E+00
5.196400E+00	2.976310E+00	2.014360E+00
5.166140E+00	2.891730E+00	1.890410E+00
5.156500E+00	3.027550E+00	1.947510E+00
5.103890E+00	3.226200E+00	2.012630E+00
5.192240E+00	3.088580E+00	2.106910E+00
5.140800E+00	3.403370E+00	2.219440E+00
5.194300E+00	3.259510E+00	2.230590E+00
5.087300E+00	3.786210E+00	2.487390E+00
5.152920E+00	3.679810E+00	2.474480E+00
5.093720E+00	3.840130E+00	2.568860E+00
5.166090E+00	3.779790E+00	2.624730E+00
5.111240E+00	3.884720E+00	2.656400E+00
5.093210E+00	2.816830E+00	1.741480E+00
5.018900E+00	2.718920E+00	1.610120E+00
5.006510E+00	2.842940E+00	1.633220E+00
5.039610E+00	3.007710E+00	1.744580E+00
5.014850E+00	3.908740E+00	2.533090E+00
4.991240E+00	4.007840E+00	2.648100E+00
5.072880E+00	3.965970E+00	2.712940E+00
5.021960E+00	4.034030E+00	2.741510E+00
4.886620E+00	2.652530E+00	1.425350E+00
4.757540E+00	2.562360E+00	1.278570E+00
4.784620E+00	2.698460E+00	1.318620E+00
4.839290E+00	2.863300E+00	1.433530E+00
4.897110E+00	4.039380E+00	2.559050E+00
4.951160E+00	4.076350E+00	2.693300E+00
4.652040E+00	2.778890E+00	1.204490E+00
4.554630E+00	2.661200E+00	1.085260E+00
4.823150E+00	4.098010E+00	2.553680E+00
4.856780E+00	4.134200E+00	2.652710E+00
4.412490E+00	2.660440E+00	9.614400E-01
4.273650E+00	2.607570E+00	8.799020E-01
4.303090E+00	2.756630E+00	9.081350E-01
4.369430E+00	2.918130E+00	9.979920E-01
4.701800E+00	4.272460E+00	2.643980E+00
4.777440E+00	4.220620E+00	2.675500E+00
4.749780E+00	4.276720E+00	2.713670E+00
4.149260E+00	2.900140E+00	8.948070E-01
3.979560E+00	2.799600E+00	8.427520E-01
4.632610E+00	4.329110E+00	2.617870E+00
4.707730E+00	4.324680E+00	2.712940E+00
3.869890E+00	3.138300E+00	9.234490E-01
3.715090E+00	2.969530E+00	9.048530E-01
4.564320E+00	4.384510E+00	2.586830E+00
4.629320E+00	4.391260E+00	2.689650E+00
3.640620E+00	3.184360E+00	9.760650E-01
3.503560E+00	3.113670E+00	9.710340E-01
3.686210E+00	3.361250E+00	1.031890E+00
4.513350E+00	4.460160E+00	2.610860E+00
3.509860E+00	3.322760E+00	1.034180E+00
3.368250E+00	3.256960E+00	1.062210E+00
3.560990E+00	3.580450E+00	1.134940E+00
4.391740E+00	4.529510E+00	2.524810E+00
4.454580E+00	4.540000E+00	2.637560E+00
3.389410E+00	3.435200E+00	1.103850E+00
3.301470E+00	3.358950E+00	1.103390E+00
3.385150E+00	3.631820E+00	1.192730E+00
3.515290E+00	3.840790E+00	1.320140E+00
4.293540E+00	4.612760E+00	2.498520E+00
4.375420E+00	4.598880E+00	2.613010E+00
3.278540E+00	3.479550E+00	1.165670E+00
3.277970E+00	3.644460E+00	1.233950E+00
3.357730E+00	3.764290E+00	1.285160E+00
3.379260E+00	3.913970E+00	1.389170E+00
3.514820E+00	4.081510E+00	1.536660E+00
4.183990E+00	4.640760E+00	2.388680E+00
4.238870E+00	4.657040E+00	2.498170E+00
4.285030E+00	4.675780E+00	2.601810E+00
3.263060E+00	3.776820E+00	1.331200E+00
3.286590E+00	3.930860E+00	1.433060E+00
3.373290E+00	4.028100E+00	1.491130E+00
3.420310E+00	4.136080E+00	1.597360E+00
3.517620E+00	4.249560E+00	1.709130E+00
3.627500E+00	4.411000E+00	1.854480E+00
4.098790E+00	4.689600E+00	2.368230E+00
4.117870E+00	4.719820E+00	2.459940E+00
4.197230E+00	4.694610E+00	2.519550E+00
3.292290E+00	4.064820E+00	1.555970E+00
3.404750E+00	4.237430E+00	1.702560E+00
3.496910E+00	4.341660E+00	1.793370E+00
3.537980E+00	4.424570E+00	1.874370E+00
3.597370E+00	4.474430E+00	1.919130E+00
3.662890E+00	4.540410E+00	1.975620E+00
3.763510E+00	4.629190E+00	2.072820E+00
3.857370E+00	4.685300E+00	2.183590E+00
3.944550E+00	4.727610E+00	2.297720E+00
4.040810E+00	4.728040E+00	2.367660E+00
3.552090E+00	4.515090E+00	1.961880E+00
3.656280E+00	4.629690E+00	2.064400E+00
3.762920E+00	4.701750E+00	2.163690E+00
3.840760E+00	4.734190E+00	2.252100E+00
5.280140E+00	2.849960E+00	2.220380E+00
5.261850E+00	2.731740E+00	2.092820E+00
5.235920E+00	2.915540E+00	2.102470E+00
5.243470E+00	3.120980E+00	2.272680E+00
5.287320E+00	2.977960E+00	2.315650E+00
5.244010E+00	3.278350E+00	2.363860E+00
5.289080E+00	3.179810E+00	2.428000E+00
5.269150E+00	3.414290E+00	2.504930E+00
5.234340E+00	3.627870E+00	2.592840E+00
5.309170E+00	3.537530E+00	2.656550E+00
5.238550E+00	3.716390E+00	2.680240E+00
5.309220E+00	3.657680E+00	2.748570E+00
5.243550E+00	3.772190E+00	2.756620E+00
5.236450E+00	2.622990E+00	1.955030E+00
5.175310E+00	2.531220E+00	1.833090E+00
5.180890E+00	2.694270E+00	1.841050E+00
5.131370E+00	3.923020E+00	2.741180E+00
5.193870E+00	3.869210E+00	2.787720E+00
5.144950E+00	3.955340E+00	2.824750E+00
5.094960E+00	2.446320E+00	1.715060E+00
4.991220E+00	2.365470E+00	1.586260E+00
5.007270E+00	2.524020E+00	1.580450E+00
5.003680E+00	4.086670E+00	2.800810E+00
5.090820E+00	4.030110E+00	2.857220E+00
5.047920E+00	4.098120E+00	2.892580E+00
4.875220E+00	2.286080E+00	1.448520E+00
4.735270E+00	2.237110E+00	1.308920E+00
4.826770E+00	2.374840E+00	1.362070E+00
4.935550E+00	4.133430E+00	2.758610E+00
4.979610E+00	4.156770E+00	2.862520E+00
4.561450E+00	2.441940E+00	1.083210E+00
4.520580E+00	2.254400E+00	1.082900E+00
4.880840E+00	4.204810E+00	2.786310E+00
4.876570E+00	4.255440E+00	2.841040E+00
4.932230E+00	4.236880E+00	2.887280E+00
4.887910E+00	4.289640E+00	2.885430E+00
4.394780E+00	2.207300E+00	1.006230E+00
4.232940E+00	2.288850E+00	9.054140E-01
4.351590E+00	2.363080E+00	9.342950E-01
4.805510E+00	4.296850E+00	2.804950E+00
4.794980E+00	4.387010E+00	2.873340E+00
4.866500E+00	4.351680E+00	2.913460E+00
4.845330E+00	4.402660E+00	2.929680E+00
4.107910E+00	2.499920E+00	8.317890E-01
3.978790E+00	2.324160E+00	8.388880E-01
4.716580E+00	4.383110E+00	2.792030E+00
4.728650E+00	4.445690E+00	2.866320E+00
4.806270E+00	4.445460E+00	2.935040E+00
3.823150E+00	2.667010E+00	8.179280E-01
3.641490E+00	2.585200E+00	8.609040E-01
4.629820E+00	4.465630E+00	2.788750E+00
4.685330E+00	4.486970E+00	2.867850E+00
4.730430E+00	4.514720E+00	2.943970E+00
3.544590E+00	2.872690E+00	9.113620E-01
3.390480E+00	2.794740E+00	9.495000E-01
4.525800E+00	4.526410E+00	2.731840E+00
4.580070E+00	4.533070E+00	2.822400E+00
4.644590E+00	4.525610E+00	2.880360E+00
3.356350E+00	3.053020E+00	1.014130E+00
3.219280E+00	2.986300E+00	1.066280E+00
4.448820E+00	4.587560E+00	2.714820E+00
4.513620E+00	4.581160E+00	2.808710E+00
3.222360E+00	3.266010E+00	1.123290E+00
3.106150E+00	3.135730E+00	1.159380E+00
4.371760E+00	4.649880E+00	2.702650E+00
4.439070E+00	4.638130E+00	2.799310E+00
3.105190E+00	3.305810E+00	1.193370E+00
3.060080E+00	3.230040E+00	1.215220E+00
3.156630E+00	3.544700E+00	1.259560E+00
4.322830E+00	4.694040E+00	2.696540E+00
4.360170E+00	4.708660E+00	2.793890E+00
3.045520E+00	3.360190E+00	1.254890E+00
3.048940E+00	3.537750E+00	1.319330E+00
3.086480E+00	3.654730E+00	1.339780E+00
3.151460E+00	3.842780E+00	1.428860E+00
4.158000E+00	4.732510E+00	2.542810E+00
4.203510E+00	4.748380E+00	2.629140E+00
4.279880E+00	4.733040E+00	2.703530E+00
3.027510E+00	3.678800E+00	1.396040E+00
3.043930E+00	3.846550E+00	1.491880E+00
3.093170E+00	3.936310E+00	1.521470E+00
3.160490E+00	4.042490E+00	1.576290E+00
3.283480E+00	4.210570E+00	1.712040E+00
3.413290E+00	4.380930E+00	1.833810E+00
3.994200E+00	4.757380E+00	2.379460E+00
4.025600E+00	4.777800E+00	2.465450E+00
4.113810E+00	4.770560E+00	2.562500E+00
3.036110E+00	3.985000E+00	1.589300E+00
3.150580E+00	4.173800E+00	1.713410E+00
3.264670E+00	4.329250E+00	1.820640E+00
3.353140E+00	4.432120E+00	1.899720E+00
3.369520E+00	4.488790E+00	1.951630E+00
3.440150E+00	4.505050E+00	1.953410E+00
3.526940E+00	4.619220E+00	2.052220E+00
3.653420E+00	4.718170E+00	2.171680E+00
3.770710E+00	4.752250E+00	2.244220E+00
3.844220E+00	4.783980E+00	2.339040E+00
3.949320E+00	4.778730E+00	2.397200E+00
3.401250E+00	4.560690E+00	2.008080E+00
3.453480E+00	4.646810E+00	2.076700E+00
3.535990E+00	4.693480E+00	2.127540E+00
3.568800E+00	4.737390E+00	2.188950E+00
3.626010E+00	4.774950E+00	2.256360E+00
3.727720E+00	4.782860E+00	2.278690E+00
3.476050E+00	4.715440E+00	2.153060E+00
3.547680E+00	4.759790E+00	2.220570E+00
5.381450E+00	2.968880E+00	2.560180E+00
5.361840E+00	2.884580E+00	2.500890E+00
5.341930E+00	3.015280E+00	2.481410E+00
5.349750E+00	3.234650E+00	2.576060E+00
5.396300E+00	3.081070E+00	2.622440E+00
5.362680E+00	3.408080E+00	2.673010E+00
5.429690E+00	3.258340E+00	2.707900E+00
5.370910E+00	3.539450E+00	2.750720E+00
5.450020E+00	3.425000E+00	2.809350E+00
5.370690E+00	3.608800E+00	2.799500E+00
5.411670E+00	3.561720E+00	2.826720E+00
5.386860E+00	3.653980E+00	2.876710E+00
5.298870E+00	2.606750E+00	2.223500E+00
5.265740E+00	2.476390E+00	2.105250E+00
5.261080E+00	2.583910E+00	2.058960E+00
5.309310E+00	2.777540E+00	2.320620E+00
5.255450E+00	3.813820E+00	2.829670E+00
5.307250E+00	3.754900E+00	2.857900E+00
5.279850E+00	3.836440E+00	2.908080E+00
5.216660E+00	2.375750E+00	1.989370E+00
5.131600E+00	2.293610E+00	1.874710E+00
5.161810E+00	2.401710E+00	1.846990E+00
5.158980E+00	3.987780E+00	2.899770E+00
5.227480E+00	3.933660E+00	2.946230E+00
5.170420E+00	4.016080E+00	2.970240E+00
5.025460E+00	2.205620E+00	1.752060E+00
4.922780E+00	2.116690E+00	1.642830E+00
4.955720E+00	2.233300E+00	1.596710E+00
5.048350E+00	4.140080E+00	2.949080E+00
5.121730E+00	4.086930E+00	2.999980E+00
5.082740E+00	4.160750E+00	3.033440E+00
4.798600E+00	2.020870E+00	1.542400E+00
4.679910E+00	1.998180E+00	1.393190E+00
4.779600E+00	2.105240E+00	1.436960E+00
5.010830E+00	4.209160E+00	2.970800E+00
5.013820E+00	4.252260E+00	3.022890E+00
5.064350E+00	4.219670E+00	3.075400E+00
5.028510E+00	4.279880E+00	3.077010E+00
4.563450E+00	2.102810E+00	1.196540E+00
4.511350E+00	1.932590E+00	1.262490E+00
4.956420E+00	4.305310E+00	2.987260E+00
4.966880E+00	4.368500E+00	3.045320E+00
5.014320E+00	4.339410E+00	3.103740E+00
4.987820E+00	4.404040E+00	3.102140E+00
4.303440E+00	2.103850E+00	1.021420E+00
4.905230E+00	4.419150E+00	3.010220E+00
4.898940E+00	4.509320E+00	3.074190E+00
4.972510E+00	4.466680E+00	3.131200E+00
4.945000E+00	4.527890E+00	3.142930E+00
4.053510E+00	2.098380E+00	9.510360E-01
3.866610E+00	2.141180E+00	9.034320E-01
3.913060E+00	2.207500E+00	8.640020E-01
4.825710E+00	4.500290E+00	3.003220E+00
4.832920E+00	4.558340E+00	3.065870E+00
4.891780E+00	4.570120E+00	3.129390E+00
3.752850E+00	2.317890E+00	8.645650E-01
3.621040E+00	2.202940E+00	9.385900E-01
4.777350E+00	4.550730E+00	3.017360E+00
4.780660E+00	4.589270E+00	3.068480E+00
4.819520E+00	4.623120E+00	3.145400E+00
3.471180E+00	2.515590E+00	9.059270E-01
3.315180E+00	2.468700E+00	9.933460E-01
4.578420E+00	4.582400E+00	2.895300E+00
4.650190E+00	4.580470E+00	2.973850E+00
4.721580E+00	4.589290E+00	3.041080E+00
4.755250E+00	4.623780E+00	3.109900E+00
3.246390E+00	2.731910E+00	1.018440E+00
3.115990E+00	2.682880E+00	1.091230E+00
4.504020E+00	4.635890E+00	2.890650E+00
4.568330E+00	4.646610E+00	3.009940E+00
3.098170E+00	2.922930E+00	1.127270E+00
2.996530E+00	2.873930E+00	1.198140E+00
4.435700E+00	4.685880E+00	2.875140E+00
4.479280E+00	4.692470E+00	2.964400E+00
3.006250E+00	3.132590E+00	1.237960E+00
2.945110E+00	2.998520E+00	1.256880E+00
4.397320E+00	4.722110E+00	2.871590E+00
4.422520E+00	4.726630E+00	2.925250E+00
2.912950E+00	3.138100E+00	1.324570E+00
2.855320E+00	3.321290E+00	1.397590E+00
2.959280E+00	3.425970E+00	1.357030E+00
4.239580E+00	4.767990E+00	2.719420E+00
4.276520E+00	4.782670E+00	2.804560E+00
4.366030E+00	4.760670E+00	2.890870E+00
2.874880E+00	3.498480E+00	1.437370E+00
2.831580E+00	3.430220E+00	1.459600E+00
2.925690E+00	3.733790E+00	1.507130E+00
4.039160E+00	4.825980E+00	2.592670E+00
4.132330E+00	4.813980E+00	2.686410E+00
4.205400E+00	4.795300E+00	2.740050E+00
2.818260E+00	3.567460E+00	1.498690E+00
2.826690E+00	3.732030E+00	1.570820E+00
2.864670E+00	3.832610E+00	1.591920E+00
2.909310E+00	3.961140E+00	1.639120E+00
3.024970E+00	4.133790E+00	1.729780E+00
3.134000E+00	4.297080E+00	1.819930E+00
3.270600E+00	4.452300E+00	1.939000E+00
3.912140E+00	4.832920E+00	2.513410E+00
3.989600E+00	4.855960E+00	2.622730E+00
4.048780E+00	4.886520E+00	2.735810E+00
2.810750E+00	3.863490E+00	1.648020E+00
2.839360E+00	4.013930E+00	1.720160E+00
2.925160E+00	4.108610E+00	1.752390E+00
3.004310E+00	4.245530E+00	1.829700E+00
3.106080E+00	4.388370E+00	1.907150E+00
3.197800E+00	4.501040E+00	1.995170E+00
3.330150E+00	4.609400E+00	2.068140E+00
3.719650E+00	4.838550E+00	2.391150E+00
3.811380E+00	4.870510E+00	2.510730E+00
3.851120E+00	4.901870E+00	2.605440E+00
3.946690E+00	4.887720E+00	2.659600E+00
2.865730E+00	4.172630E+00	1.834530E+00
2.976540E+00	4.341190E+00	1.913160E+00
3.082580E+00	4.466570E+00	1.991250E+00
3.190300E+00	4.582160E+00	2.064980E+00
3.272220E+00	4.656290E+00	2.126430E+00
3.291870E+00	4.701280E+00	2.177640E+00
3.373560E+00	4.710060E+00	2.170730E+00
3.519560E+00	4.790320E+00	2.272970E+00
3.581450E+00	4.854200E+00	2.392280E+00
3.645580E+00	4.897830E+00	2.487690E+00
3.750730E+00	4.899500E+00	2.527060E+00
3.342170E+00	4.764340E+00	2.254780E+00
3.464540E+00	4.846350E+00	2.356380E+00
3.540090E+00	4.890880E+00	2.440030E+00
5.545370E+00	3.225390E+00	2.858000E+00
5.529030E+00	3.166380E+00	2.833200E+00
5.503820E+00	3.266170E+00	2.813740E+00
5.513580E+00	3.355460E+00	2.858180E+00
5.552290E+00	3.291580E+00	2.889130E+00
5.534390E+00	3.416510E+00	2.931380E+00
5.349290E+00	2.561000E+00	2.472050E+00
5.312820E+00	2.455680E+00	2.376800E+00
5.319310E+00	2.587140E+00	2.350870E+00
5.356780E+00	2.760890E+00	2.478540E+00
5.375290E+00	2.673880E+00	2.540020E+00
5.409620E+00	2.890700E+00	2.621330E+00
5.471310E+00	3.096960E+00	2.750720E+00
5.469340E+00	3.548560E+00	2.908930E+00
5.452040E+00	3.645030E+00	2.980040E+00
5.276780E+00	2.359660E+00	2.271490E+00
5.219750E+00	2.263550E+00	2.159110E+00
5.249800E+00	2.364810E+00	2.132540E+00
5.378450E+00	3.764540E+00	3.003640E+00
5.312590E+00	3.861730E+00	3.004350E+00
5.350390E+00	3.848150E+00	3.058310E+00
5.310760E+00	3.913350E+00	3.087250E+00
5.142950E+00	2.181750E+00	2.063990E+00
5.052570E+00	2.103860E+00	1.976590E+00
5.094160E+00	2.194280E+00	1.918780E+00
5.185220E+00	4.042330E+00	3.043780E+00
5.232410E+00	3.995340E+00	3.063780E+00
5.208520E+00	4.063410E+00	3.129550E+00
4.926930E+00	1.994090E+00	1.870280E+00
4.847030E+00	1.942340E+00	1.753080E+00
4.903490E+00	2.026480E+00	1.732800E+00
5.107090E+00	4.179030E+00	3.099200E+00
5.145540E+00	4.137420E+00	3.115640E+00
5.134740E+00	4.199280E+00	3.179840E+00
4.721330E+00	1.898510E+00	1.571970E+00
5.049320E+00	4.302210E+00	3.134660E+00
5.081280E+00	4.264300E+00	3.159420E+00
5.075340E+00	4.322660E+00	3.215370E+00
4.535700E+00	1.832170E+00	1.377570E+00
4.400710E+00	1.774770E+00	1.322550E+00
4.436800E+00	1.854950E+00	1.272050E+00
5.012270E+00	4.429280E+00	3.161270E+00
5.037270E+00	4.389140E+00	3.187760E+00
5.032920E+00	4.447980E+00	3.242510E+00
4.279580E+00	1.915520E+00	1.140350E+00
4.168050E+00	1.812180E+00	1.191800E+00
4.943990E+00	4.568130E+00	3.198700E+00
4.989260E+00	4.512070E+00	3.218580E+00
4.982770E+00	4.556540E+00	3.274700E+00
3.954230E+00	1.962480E+00	1.011950E+00
4.888760E+00	4.620310E+00	3.197940E+00
4.939050E+00	4.613570E+00	3.271900E+00
3.725640E+00	1.990650E+00	1.033200E+00
3.546000E+00	1.979480E+00	1.067780E+00
3.573500E+00	2.088130E+00	1.002770E+00
4.849070E+00	4.654840E+00	3.206870E+00
4.873060E+00	4.680730E+00	3.285710E+00
3.401910E+00	2.224230E+00	1.013220E+00
3.252070E+00	2.202210E+00	1.110240E+00
4.651390E+00	4.638880E+00	3.083530E+00
4.710860E+00	4.640770E+00	3.120140E+00
4.745900E+00	4.679920E+00	3.206400E+00
4.809640E+00	4.684410E+00	3.236990E+00
3.165750E+00	2.443710E+00	1.082330E+00
3.042140E+00	2.424690E+00	1.184520E+00
4.602760E+00	4.666160E+00	3.093210E+00
4.620870E+00	4.696760E+00	3.166870E+00
4.678460E+00	4.682140E+00	3.182050E+00
3.001700E+00	2.654420E+00	1.182820E+00
2.908780E+00	2.630830E+00	1.276580E+00
4.509240E+00	4.709670E+00	3.049680E+00
4.563280E+00	4.701140E+00	3.110380E+00
2.897560E+00	2.876120E+00	1.294100E+00
2.843830E+00	2.757890E+00	1.330490E+00
4.424030E+00	4.770250E+00	3.016090E+00
2.799240E+00	2.886160E+00	1.388380E+00
2.739210E+00	3.079800E+00	1.475560E+00
2.826940E+00	3.103790E+00	1.394610E+00
4.304460E+00	4.834030E+00	2.935190E+00
4.354940E+00	4.868820E+00	3.062630E+00
2.768960E+00	3.344630E+00	1.487810E+00
2.677370E+00	3.250220E+00	1.540640E+00
4.183900E+00	4.861380E+00	2.844010E+00
4.243700E+00	4.877340E+00	2.933670E+00
4.277090E+00	4.890240E+00	2.994140E+00
2.695190E+00	3.408530E+00	1.574830E+00
2.651920E+00	3.351540E+00	1.593090E+00
2.725420E+00	3.638640E+00	1.607740E+00
4.100950E+00	4.918000E+00	2.836690E+00
4.130760E+00	4.960270E+00	2.932270E+00
4.215570E+00	4.916870E+00	2.966700E+00
2.635240E+00	3.480080E+00	1.623720E+00
2.631510E+00	3.636830E+00	1.676460E+00
2.673760E+00	3.753320E+00	1.702180E+00
2.723220E+00	3.941280E+00	1.760070E+00
3.903960E+00	4.924770E+00	2.692470E+00
3.956220E+00	4.960160E+00	2.784880E+00
4.047860E+00	4.963630E+00	2.852670E+00
2.616300E+00	3.783030E+00	1.754720E+00
2.626220E+00	3.938080E+00	1.814500E+00
2.672140E+00	4.036640E+00	1.840170E+00
2.733700E+00	4.191140E+00	1.916740E+00
2.868120E+00	4.315770E+00	1.931640E+00
2.958510E+00	4.433460E+00	2.000800E+00
3.071070E+00	4.553090E+00	2.072350E+00
3.183260E+00	4.674490E+00	2.157030E+00
3.706250E+00	4.924530E+00	2.548880E+00
3.750060E+00	4.958170E+00	2.618370E+00
3.852710E+00	4.968920E+00	2.715000E+00
2.618360E+00	4.055480E+00	1.882560E+00
2.642230E+00	4.173100E+00	1.946770E+00
2.677780E+00	4.236580E+00	1.964140E+00
2.696700E+00	4.304520E+00	1.999760E+00
2.817570E+00	4.392390E+00	2.012400E+00
2.946910E+00	4.528000E+00	2.081410E+00
3.050940E+00	4.613720E+00	2.138800E+00
3.087720E+00	4.674540E+00	2.189270E+00
3.146680E+00	4.713330E+00	2.213350E+00
3.214970E+00	4.762290E+00	2.261550E+00
3.319790E+00	4.851660E+00	2.372560E+00
3.457510E+00	4.895960E+00	2.429270E+00
3.536570E+00	4.942710E+00	2.516120E+00
3.658340E+00	4.945890E+00	2.565330E+00
2.632880E+00	4.235930E+00	1.988240E+00
3.096280E+00	4.737660E+00	2.256590E+00
3.191910E+00	4.810630E+00	2.324050E+00
3.217520E+00	4.856190E+00	2.374910E+00
3.261750E+00	4.881730E+00	2.404420E+00
3.296570E+00	4.913710E+00	2.451120E+00
3.405930E+00	4.922940E+00	2.465540E+00
3.211120E+00	4.886600E+00	2.412010E+00
5.566410E+00	3.049990E+00	2.894860E+00
5.549270E+00	2.986440E+00	2.872380E+00
5.532690E+00	3.065360E+00	2.841550E+00
5.576450E+00	3.156340E+00	2.909360E+00
5.598040E+00	3.294020E+00	2.980440E+00
5.588180E+00	3.410530E+00	3.031760E+00
5.325970E+00	2.381620E+00	2.514850E+00
5.274080E+00	2.277810E+00	2.434530E+00
5.287080E+00	2.347290E+00	2.374090E+00
5.361400E+00	2.515190E+00	2.558570E+00
5.429580E+00	2.726560E+00	2.688740E+00
5.492450E+00	2.923220E+00	2.786860E+00
5.536670E+00	3.556340E+00	3.050880E+00
5.469020E+00	3.676940E+00	3.055900E+00
5.506310E+00	3.656910E+00	3.101330E+00
5.464760E+00	3.737440E+00	3.131550E+00
5.216770E+00	2.185140E+00	2.345710E+00
5.148680E+00	2.111090E+00	2.280310E+00
5.185450E+00	2.179510E+00	2.210910E+00
5.388470E+00	3.837350E+00	3.120360E+00
5.368930E+00	3.910110E+00	3.201610E+00
5.051360E+00	2.026990E+00	2.212660E+00
4.968300E+00	1.974280E+00	2.099160E+00
5.026830E+00	2.043810E+00	2.078730E+00
5.289670E+00	3.988020E+00	3.175780E+00
5.269830E+00	4.046750E+00	3.236040E+00
4.853210E+00	1.896680E+00	1.895760E+00
5.219900E+00	4.126840E+00	3.246980E+00
5.186140E+00	4.198650E+00	3.278380E+00
4.703340E+00	1.799920E+00	1.695150E+00
4.601660E+00	1.702680E+00	1.637790E+00
4.577940E+00	1.767430E+00	1.506190E+00
5.146340E+00	4.258620E+00	3.287170E+00
5.124580E+00	4.323920E+00	3.322680E+00
4.511930E+00	1.642210E+00	1.588430E+00
4.370780E+00	1.597900E+00	1.516010E+00
4.463790E+00	1.677480E+00	1.478570E+00
5.090910E+00	4.384310E+00	3.319410E+00
5.071330E+00	4.446490E+00	3.347510E+00
4.247670E+00	1.688490E+00	1.330100E+00
4.064720E+00	1.610590E+00	1.333460E+00
5.034920E+00	4.505420E+00	3.343630E+00
4.990800E+00	4.590220E+00	3.358690E+00
3.908030E+00	1.778960E+00	1.154400E+00
3.833290E+00	1.671190E+00	1.258270E+00
4.938090E+00	4.663850E+00	3.351730E+00
4.977240E+00	4.642080E+00	3.403810E+00
4.955290E+00	4.676730E+00	3.410170E+00
3.698470E+00	1.675280E+00	1.261870E+00
3.520010E+00	1.715200E+00	1.260750E+00
3.639360E+00	1.780340E+00	1.185650E+00
4.897750E+00	4.707280E+00	3.351310E+00
4.916650E+00	4.723190E+00	3.426920E+00
3.368170E+00	1.955960E+00	1.171030E+00
3.218780E+00	1.936680E+00	1.269940E+00
4.773010E+00	4.714230E+00	3.272590E+00
4.798800E+00	4.745050E+00	3.346230E+00
4.859010E+00	4.742790E+00	3.377680E+00
3.116060E+00	2.185200E+00	1.214530E+00
2.996350E+00	2.170730E+00	1.321610E+00
4.651560E+00	4.713710E+00	3.229210E+00
4.681040E+00	4.741420E+00	3.298270E+00
4.740430E+00	4.742120E+00	3.320320E+00
2.933390E+00	2.414260E+00	1.289820E+00
2.832370E+00	2.391310E+00	1.393870E+00
4.503080E+00	4.762420E+00	3.126830E+00
4.564110E+00	4.753140E+00	3.204000E+00
4.618430E+00	4.749450E+00	3.267130E+00
2.796380E+00	2.657200E+00	1.385480E+00
2.716910E+00	2.560440E+00	1.475460E+00
4.436970E+00	4.830090E+00	3.129130E+00
4.496930E+00	4.829090E+00	3.237860E+00
2.696450E+00	2.723390E+00	1.477860E+00
2.631910E+00	2.694770E+00	1.539510E+00
2.716620E+00	2.869540E+00	1.470020E+00
4.397820E+00	4.875240E+00	3.132390E+00
4.425970E+00	4.875340E+00	3.184950E+00
2.639320E+00	2.840150E+00	1.539870E+00
2.589170E+00	2.793150E+00	1.576710E+00
2.635210E+00	3.050570E+00	1.558780E+00
4.278810E+00	4.942920E+00	3.073940E+00
4.367950E+00	4.917010E+00	3.150580E+00
2.556730E+00	2.911580E+00	1.604840E+00
2.516040E+00	3.134930E+00	1.662160E+00
2.591100E+00	3.299340E+00	1.620830E+00
4.195840E+00	4.976470E+00	3.027990E+00
4.229580E+00	5.028650E+00	3.133070E+00
2.508940E+00	3.317120E+00	1.692710E+00
2.463140E+00	3.251690E+00	1.703970E+00
2.530580E+00	3.548230E+00	1.715470E+00
4.003340E+00	5.006280E+00	2.878980E+00
4.049650E+00	5.053830E+00	2.984430E+00
4.141350E+00	5.040770E+00	3.051440E+00
2.450530E+00	3.381280E+00	1.752680E+00
2.435850E+00	3.539960E+00	1.779040E+00
2.474840E+00	3.649980E+00	1.802270E+00
2.522150E+00	3.848010E+00	1.849040E+00
3.769150E+00	5.039510E+00	2.743000E+00
3.870480E+00	5.045750E+00	2.826830E+00
3.956570E+00	5.053890E+00	2.913910E+00
2.420040E+00	3.678380E+00	1.850250E+00
2.430940E+00	3.842800E+00	1.906880E+00
2.475490E+00	3.944310E+00	1.921920E+00
2.540960E+00	4.101910E+00	1.967730E+00
2.722110E+00	4.401300E+00	2.057480E+00
2.820600E+00	4.506770E+00	2.102140E+00
2.954020E+00	4.633190E+00	2.182840E+00
3.619210E+00	5.026390E+00	2.663970E+00
3.713260E+00	5.083740E+00	2.765510E+00
3.784160E+00	5.133080E+00	2.858530E+00
2.424890E+00	3.967910E+00	1.967420E+00
2.457990E+00	4.112070E+00	2.029110E+00
2.516130E+00	4.198780E+00	2.042100E+00
2.599510E+00	4.308900E+00	2.049520E+00
2.689390E+00	4.463440E+00	2.116650E+00
2.793920E+00	4.576420E+00	2.184270E+00
2.867940E+00	4.659110E+00	2.237110E+00
2.972990E+00	4.726290E+00	2.280390E+00
3.101240E+00	4.827910E+00	2.367560E+00
3.398220E+00	4.996150E+00	2.554850E+00
3.499560E+00	5.063850E+00	2.649580E+00
3.532310E+00	5.121860E+00	2.719240E+00
3.658220E+00	5.128170E+00	2.787590E+00
2.469370E+00	4.242880E+00	2.095630E+00
2.561270E+00	4.410920E+00	2.140700E+00
2.663590E+00	4.537710E+00	2.196780E+00
2.763110E+00	4.632580E+00	2.257470E+00
2.860160E+00	4.717660E+00	2.299370E+00
2.959080E+00	4.782270E+00	2.349590E+00
3.000270E+00	4.838440E+00	2.407780E+00
3.072650E+00	4.875310E+00	2.431580E+00
3.183310E+00	4.929170E+00	2.469710E+00
3.248310E+00	5.011670E+00	2.557580E+00
3.313810E+00	5.070980E+00	2.631050E+00
3.431770E+00	5.090130E+00	2.658940E+00
3.021210E+00	4.901530E+00	2.476370E+00
3.143340E+00	4.995540E+00	2.542790E+00
3.219000E+00	5.047660E+00	2.592940E+00
5.465280E+00	2.573410E+00	2.836320E+00
5.429370E+00	2.497530E+00	2.790490E+00
5.436360E+00	2.590710E+00	2.752280E+00
5.493090E+00	2.773240E+00	2.825280E+00
5.502450E+00	2.664430E+00	2.877800E+00
5.541020E+00	2.898650E+00	2.877770E+00
5.553350E+00	2.811950E+00	2.933830E+00
5.595380E+00	2.984660E+00	2.958550E+00
5.633480E+00	3.146670E+00	3.031640E+00
5.648390E+00	3.302590E+00	3.091080E+00
5.613880E+00	3.441790E+00	3.101010E+00
5.657040E+00	3.388460E+00	3.161110E+00
5.619680E+00	3.511990E+00	3.179890E+00
5.288170E+00	2.245720E+00	2.595790E+00
5.227730E+00	2.148920E+00	2.543860E+00
5.240450E+00	2.196340E+00	2.462000E+00
5.347080E+00	2.375070E+00	2.636750E+00
5.543670E+00	3.639990E+00	3.162270E+00
5.511450E+00	3.732130E+00	3.244550E+00
5.149810E+00	2.056860E+00	2.490520E+00
5.085030E+00	2.008900E+00	2.404330E+00
5.129630E+00	2.063940E+00	2.375050E+00
5.442070E+00	3.825420E+00	3.218620E+00
5.413980E+00	3.895780E+00	3.282430E+00
4.972320E+00	1.943850E+00	2.232540E+00
5.347440E+00	3.989830E+00	3.306520E+00
5.288230E+00	4.066740E+00	3.304020E+00
5.319640E+00	4.056460E+00	3.347550E+00
5.293310E+00	4.112130E+00	3.370380E+00
4.824290E+00	1.823430E+00	2.018760E+00
4.729120E+00	1.725250E+00	1.963370E+00
4.721700E+00	1.763900E+00	1.835520E+00
5.195690E+00	4.220270E+00	3.326070E+00
5.234750E+00	4.181720E+00	3.348840E+00
5.215950E+00	4.236390E+00	3.388510E+00
4.651220E+00	1.647940E+00	1.902830E+00
4.562950E+00	1.570390E+00	1.825640E+00
4.580940E+00	1.632400E+00	1.734940E+00
5.135030E+00	4.347490E+00	3.372470E+00
5.179720E+00	4.306600E+00	3.418060E+00
5.141850E+00	4.371200E+00	3.429450E+00
4.457190E+00	1.503770E+00	1.755990E+00
4.296340E+00	1.453860E+00	1.679080E+00
4.419710E+00	1.528950E+00	1.658910E+00
5.075890E+00	4.466250E+00	3.397510E+00
5.106270E+00	4.428730E+00	3.432830E+00
5.077190E+00	4.484950E+00	3.462530E+00
4.166680E+00	1.514430E+00	1.497420E+00
3.982840E+00	1.438640E+00	1.507890E+00
5.005150E+00	4.606890E+00	3.438990E+00
5.036230E+00	4.547800E+00	3.449850E+00
5.026330E+00	4.589560E+00	3.511280E+00
3.829670E+00	1.566770E+00	1.361510E+00
3.748260E+00	1.485980E+00	1.447500E+00
4.979670E+00	4.667820E+00	3.485850E+00
3.626630E+00	1.477680E+00	1.442170E+00
3.454780E+00	1.526370E+00	1.455460E+00
3.578640E+00	1.560920E+00	1.368610E+00
4.940720E+00	4.732790E+00	3.492130E+00
4.959720E+00	4.726280E+00	3.534520E+00
4.939060E+00	4.754810E+00	3.529470E+00
3.324090E+00	1.708840E+00	1.346630E+00
3.172980E+00	1.704640E+00	1.441090E+00
4.821480E+00	4.777400E+00	3.412010E+00
4.846370E+00	4.794630E+00	3.490250E+00
4.911160E+00	4.768940E+00	3.513120E+00
3.077410E+00	1.931380E+00	1.372620E+00
2.959060E+00	1.924110E+00	1.479120E+00
4.710060E+00	4.772930E+00	3.368450E+00
4.732950E+00	4.803760E+00	3.439660E+00
4.786440E+00	4.804370E+00	3.460310E+00
2.888140E+00	2.153200E+00	1.425560E+00
2.789900E+00	2.130890E+00	1.528550E+00
4.566050E+00	4.801100E+00	3.300170E+00
4.615200E+00	4.818600E+00	3.383680E+00
4.678260E+00	4.806330E+00	3.416840E+00
2.744760E+00	2.351370E+00	1.494460E+00
2.655550E+00	2.322550E+00	1.585950E+00
4.532900E+00	4.835750E+00	3.314920E+00
4.555300E+00	4.844760E+00	3.359350E+00
2.632550E+00	2.528790E+00	1.559380E+00
2.541850E+00	2.496840E+00	1.643790E+00
4.422470E+00	4.924720E+00	3.263730E+00
4.504310E+00	4.879820E+00	3.338770E+00
2.531520E+00	2.721440E+00	1.624710E+00
2.453740E+00	2.634540E+00	1.704870E+00
4.320490E+00	4.994050E+00	3.198030E+00
4.375630E+00	5.028150E+00	3.323310E+00
2.439660E+00	2.767280E+00	1.701650E+00
2.403630E+00	2.715690E+00	1.733290E+00
2.444790E+00	2.935740E+00	1.690410E+00
4.270830E+00	5.043380E+00	3.201310E+00
4.299660E+00	5.056710E+00	3.261330E+00
2.374570E+00	2.818340E+00	1.752410E+00
2.321670E+00	3.025670E+00	1.793830E+00
2.401030E+00	3.199790E+00	1.739890E+00
4.102320E+00	5.094920E+00	3.078300E+00
4.158850E+00	5.124000E+00	3.179480E+00
4.243770E+00	5.086230E+00	3.235480E+00
2.303230E+00	3.239380E+00	1.813740E+00
2.229970E+00	3.182340E+00	1.861990E+00
2.347620E+00	3.457890E+00	1.823620E+00
3.885150E+00	5.126370E+00	2.939430E+00
3.969720E+00	5.161560E+00	3.050790E+00
4.068060E+00	5.148790E+00	3.114550E+00
2.252470E+00	3.351160E+00	1.884720E+00
2.194200E+00	3.287380E+00	1.906040E+00
2.252950E+00	3.520830E+00	1.900070E+00
2.327050E+00	3.752270E+00	1.945580E+00
3.841590E+00	5.171660E+00	2.947080E+00
3.879020E+00	5.193490E+00	3.001590E+00
2.175260E+00	3.436530E+00	1.946650E+00
2.221260E+00	3.621150E+00	1.967900E+00
2.239240E+00	3.764500E+00	2.015470E+00
2.282250E+00	3.866900E+00	2.024720E+00
2.348800E+00	4.025490E+00	2.049150E+00
3.568110E+00	5.202300E+00	2.813290E+00
3.697210E+00	5.212580E+00	2.896100E+00
3.805860E+00	5.220370E+00	2.970200E+00
2.230080E+00	3.919240E+00	2.084380E+00
2.289090E+00	4.091820E+00	2.130910E+00
2.299900E+00	4.181800E+00	2.176980E+00
2.363380E+00	4.208620E+00	2.144240E+00
2.445300E+00	4.362740E+00	2.182860E+00
2.544260E+00	4.497690E+00	2.229890E+00
2.645020E+00	4.607890E+00	2.276740E+00
2.747580E+00	4.697060E+00	2.328220E+00
2.865310E+00	4.803630E+00	2.404580E+00
3.402090E+00	5.183010E+00	2.743460E+00
3.506390E+00	5.251300E+00	2.831150E+00
3.592640E+00	5.299710E+00	2.943710E+00
2.329320E+00	4.301010E+00	2.221900E+00
2.430060E+00	4.458840E+00	2.264850E+00
2.533290E+00	4.578760E+00	2.312910E+00
2.634200E+00	4.675900E+00	2.352590E+00
2.730070E+00	4.748080E+00	2.397880E+00
2.767760E+00	4.803920E+00	2.452240E+00
2.825800E+00	4.841510E+00	2.468580E+00
2.896020E+00	4.893790E+00	2.494810E+00
3.022450E+00	4.983460E+00	2.562390E+00
3.186680E+00	5.095820E+00	2.646470E+00
3.254720E+00	5.207340E+00	2.747970E+00
3.333610E+00	5.289870E+00	2.852420E+00
3.456840E+00	5.297280E+00	2.874930E+00
2.781440E+00	4.864560E+00	2.517960E+00
2.893440E+00	4.965890E+00	2.567910E+00
3.021230E+00	5.072170E+00	2.654920E+00
3.134800E+00	5.180570E+00	2.724980E+00
3.214610E+00	5.265530E+00	2.800900E+00
5.353310E+00	2.265720E+00	2.834470E+00
5.291330E+00	2.186700E+00	2.759210E+00
5.322780E+00	2.263390E+00	2.716290E+00
5.403710E+00	2.408270E+00	2.791160E+00
5.415540E+00	2.371870E+00	2.877530E+00
5.482070E+00	2.531670E+00	2.910600E+00
5.554610E+00	2.695960E+00	2.995470E+00
5.607070E+00	2.842150E+00	3.049940E+00
5.658660E+00	2.984650E+00	3.094120E+00
5.688260E+00	3.130850E+00	3.146870E+00
5.698540E+00	3.265070E+00	3.198370E+00
5.675300E+00	3.389860E+00	3.248610E+00
5.648410E+00	3.511180E+00	3.301690E+00
5.237630E+00	2.112330E+00	2.740680E+00
5.178660E+00	2.051450E+00	2.649320E+00
5.215620E+00	2.105310E+00	2.627490E+00
5.585200E+00	3.626430E+00	3.268280E+00
5.550980E+00	3.725130E+00	3.348530E+00
5.083270E+00	1.987830E+00	2.518030E+00
5.477960E+00	3.829780E+00	3.325780E+00
5.427610E+00	3.916000E+00	3.349600E+00
5.475400E+00	3.884910E+00	3.401030E+00
5.426190E+00	3.967780E+00	3.426450E+00
4.937880E+00	1.877530E+00	2.334000E+00
4.842940E+00	1.777020E+00	2.269560E+00
4.837470E+00	1.800910E+00	2.148330E+00
5.354440E+00	4.049920E+00	3.403050E+00
5.345040E+00	4.106450E+00	3.454730E+00
4.775240E+00	1.704900E+00	2.218760E+00
4.692020E+00	1.620680E+00	2.142080E+00
4.710250E+00	1.671760E+00	2.057740E+00
5.300110E+00	4.186250E+00	3.474680E+00
5.244350E+00	4.253860E+00	3.472320E+00
5.281470E+00	4.243960E+00	3.526150E+00
5.247580E+00	4.292510E+00	3.547380E+00
4.602140E+00	1.527960E+00	2.049950E+00
4.505570E+00	1.453410E+00	1.977430E+00
4.532820E+00	1.504250E+00	1.893860E+00
5.147690E+00	4.399380E+00	3.506530E+00
5.186810E+00	4.353470E+00	3.521110E+00
5.175880E+00	4.396760E+00	3.578420E+00
4.382290E+00	1.402270E+00	1.921470E+00
4.200380E+00	1.357940E+00	1.843220E+00
4.342030E+00	1.415420E+00	1.823830E+00
5.127590E+00	4.446260E+00	3.556840E+00
4.083020E+00	1.378920E+00	1.660380E+00
3.944130E+00	1.340770E+00	1.700760E+00
5.079150E+00	4.526300E+00	3.582380E+00
5.037310E+00	4.616740E+00	3.598330E+00
3.767240E+00	1.342660E+00	1.680020E+00
3.606950E+00	1.322020E+00	1.696970E+00
3.649680E+00	1.355860E+00	1.612790E+00
3.746760E+00	1.402450E+00	1.554470E+00
4.994920E+00	4.693130E+00	3.586270E+00
5.038920E+00	4.662630E+00	3.662710E+00
5.005470E+00	4.717880E+00	3.653280E+00
3.506390E+00	1.408290E+00	1.571230E+00
3.338710E+00	1.397380E+00	1.645000E+00
4.948070E+00	4.768960E+00	3.601780E+00
3.261480E+00	1.528910E+00	1.534400E+00
3.111570E+00	1.532590E+00	1.632620E+00
4.886120E+00	4.810260E+00	3.571100E+00
4.894680E+00	4.843990E+00	3.663630E+00
3.034320E+00	1.709370E+00	1.545180E+00
2.910360E+00	1.708540E+00	1.647820E+00
4.753920E+00	4.832760E+00	3.511020E+00
4.779460E+00	4.854990E+00	3.583890E+00
4.838800E+00	4.850180E+00	3.612140E+00
2.847060E+00	1.914920E+00	1.579450E+00
2.743730E+00	1.900040E+00	1.684980E+00
4.645510E+00	4.842580E+00	3.464080E+00
4.671390E+00	4.867320E+00	3.540970E+00
4.725550E+00	4.859360E+00	3.563860E+00
2.693990E+00	2.109290E+00	1.626400E+00
2.601390E+00	2.090530E+00	1.731900E+00
4.546280E+00	4.901190E+00	3.436150E+00
4.609900E+00	4.884840E+00	3.504640E+00
2.564660E+00	2.295970E+00	1.680420E+00
2.478980E+00	2.267180E+00	1.777670E+00
4.463680E+00	4.967570E+00	3.386840E+00
4.504720E+00	4.989460E+00	3.508100E+00
2.457050E+00	2.459960E+00	1.730960E+00
2.376150E+00	2.430860E+00	1.812610E+00
4.422260E+00	5.028550E+00	3.390750E+00
4.448220E+00	5.032270E+00	3.447850E+00
2.363750E+00	2.636420E+00	1.781520E+00
2.320070E+00	2.540110E+00	1.839360E+00
4.303760E+00	5.124800E+00	3.363840E+00
4.396590E+00	5.077610E+00	3.419510E+00
2.271460E+00	2.645760E+00	1.863090E+00
2.203330E+00	2.807210E+00	1.903210E+00
2.289020E+00	2.823830E+00	1.825890E+00
4.223380E+00	5.141440E+00	3.286940E+00
4.239560E+00	5.175670E+00	3.349150E+00
2.215360E+00	2.998270E+00	1.874660E+00
2.123710E+00	2.963650E+00	1.946470E+00
4.031760E+00	5.200700E+00	3.152810E+00
4.095660E+00	5.230800E+00	3.258520E+00
4.189200E+00	5.196890E+00	3.311810E+00
2.129870E+00	3.198480E+00	1.936480E+00
2.051030E+00	3.099860E+00	2.012750E+00
3.878270E+00	5.269230E+00	3.084230E+00
3.988850E+00	5.255190E+00	3.186510E+00
2.042420E+00	3.233520E+00	2.014130E+00
2.005320E+00	3.179960E+00	2.041720E+00
2.070870E+00	3.411020E+00	2.028650E+00
2.141470E+00	3.663390E+00	2.045240E+00
3.740900E+00	5.300300E+00	3.026040E+00
3.813590E+00	5.360410E+00	3.166990E+00
1.997000E+00	3.288020E+00	2.072010E+00
1.993480E+00	3.455280E+00	2.092280E+00
2.039320E+00	3.573710E+00	2.080840E+00
2.064910E+00	3.719350E+00	2.124260E+00
2.129010E+00	3.882930E+00	2.140190E+00
2.216130E+00	4.111030E+00	2.199230E+00
3.666130E+00	5.336640E+00	3.033170E+00
3.710800E+00	5.363110E+00	3.100140E+00
1.977810E+00	3.615880E+00	2.154040E+00
2.038940E+00	3.846440E+00	2.196010E+00
2.106790E+00	4.000330E+00	2.212930E+00
2.136180E+00	4.113500E+00	2.258440E+00
2.186020E+00	4.186680E+00	2.266490E+00
2.238700E+00	4.281060E+00	2.280490E+00
2.323690E+00	4.423160E+00	2.305220E+00
2.422490E+00	4.551060E+00	2.344550E+00
2.523890E+00	4.653680E+00	2.392370E+00
2.639390E+00	4.764880E+00	2.458290E+00
3.410900E+00	5.338910E+00	2.929510E+00
3.492410E+00	5.389380E+00	3.021740E+00
3.624220E+00	5.378750E+00	3.070320E+00
2.142100E+00	4.228160E+00	2.317580E+00
2.224670E+00	4.387450E+00	2.350620E+00
2.316860E+00	4.518350E+00	2.383730E+00
2.415230E+00	4.627510E+00	2.427800E+00
2.507500E+00	4.705750E+00	2.462220E+00
2.546160E+00	4.762270E+00	2.508910E+00
2.605150E+00	4.800930E+00	2.522860E+00
2.672040E+00	4.851410E+00	2.550390E+00
2.780110E+00	4.943780E+00	2.601510E+00
2.894200E+00	5.053230E+00	2.664770E+00
3.011790E+00	5.160800E+00	2.738160E+00
3.118110E+00	5.258530E+00	2.808330E+00
3.223550E+00	5.350440E+00	2.930380E+00
3.359520E+00	5.374050E+00	2.982780E+00
2.560580E+00	4.821810E+00	2.574410E+00
2.669280E+00	4.920760E+00	2.627760E+00
2.782610E+00	5.029920E+00	2.694940E+00
2.898290E+00	5.143340E+00	2.751910E+00
3.009110E+00	5.241680E+00	2.824700E+00
3.099030E+00	5.315140E+00	2.901300E+00
5.318240E+00	2.199060E+00	2.868050E+00
5.404520E+00	2.314110E+00	2.943290E+00
5.492120E+00	2.454150E+00	3.057190E+00
5.548430E+00	2.603910E+00	3.064460E+00
5.608550E+00	2.719630E+00	3.121310E+00
5.658790E+00	2.846600E+00	3.169470E+00
5.698940E+00	2.974360E+00	3.217770E+00
5.712480E+00	3.113600E+00	3.265880E+00
5.714750E+00	3.250700E+00	3.306130E+00
5.697030E+00	3.381350E+00	3.351980E+00
5.680300E+00	3.501810E+00	3.403900E+00
5.173620E+00	2.042380E+00	2.732550E+00
5.248130E+00	2.116040E+00	2.811660E+00
5.621070E+00	3.618400E+00	3.371390E+00
5.592920E+00	3.711180E+00	3.446390E+00
5.056400E+00	1.939500E+00	2.658760E+00
4.951490E+00	1.847180E+00	2.574480E+00
4.952010E+00	1.866600E+00	2.463650E+00
5.531770E+00	3.809340E+00	3.423770E+00
5.504630E+00	3.891060E+00	3.480700E+00
5.474540E+00	3.971010E+00	3.534360E+00
4.895640E+00	1.780620E+00	2.563560E+00
4.797320E+00	1.675240E+00	2.440410E+00
4.827150E+00	1.728700E+00	2.361790E+00
5.407370E+00	4.053600E+00	3.505410E+00
5.370020E+00	4.124780E+00	3.516990E+00
5.417700E+00	4.107650E+00	3.572190E+00
5.380490E+00	4.166760E+00	3.576370E+00
4.722820E+00	1.594970E+00	2.355840E+00
4.639390E+00	1.504690E+00	2.269690E+00
4.667370E+00	1.563090E+00	2.211480E+00
5.333030E+00	4.240250E+00	3.604980E+00
5.290440E+00	4.303600E+00	3.637880E+00
4.546240E+00	1.428250E+00	2.198850E+00
4.439990E+00	1.376470E+00	2.152440E+00
4.470430E+00	1.412270E+00	2.059160E+00
5.234680E+00	4.356420E+00	3.629350E+00
5.185100E+00	4.425180E+00	3.665390E+00
4.296300E+00	1.332840E+00	2.106420E+00
4.099320E+00	1.279220E+00	2.033090E+00
4.243180E+00	1.337260E+00	1.999690E+00
5.136200E+00	4.473920E+00	3.647130E+00
5.161770E+00	4.463970E+00	3.705830E+00
5.133580E+00	4.506440E+00	3.722210E+00
3.925190E+00	1.303340E+00	1.833630E+00
3.846160E+00	1.267350E+00	1.949320E+00
5.061730E+00	4.619790E+00	3.673920E+00
5.086050E+00	4.575000E+00	3.691240E+00
5.081220E+00	4.632340E+00	3.752970E+00
3.714310E+00	1.238200E+00	1.942590E+00
3.548870E+00	1.238030E+00	1.940390E+00
3.669290E+00	1.264810E+00	1.845920E+00
4.994520E+00	4.762580E+00	3.707420E+00
5.041960E+00	4.701420E+00	3.731840E+00
5.033340E+00	4.749180E+00	3.787600E+00
3.431400E+00	1.314370E+00	1.790670E+00
3.278640E+00	1.293440E+00	1.882560E+00
4.946840E+00	4.820770E+00	3.701370E+00
4.986400E+00	4.818930E+00	3.800180E+00
3.191460E+00	1.397160E+00	1.746820E+00
3.053720E+00	1.392920E+00	1.852750E+00
4.917640E+00	4.855080E+00	3.712700E+00
4.933520E+00	4.856880E+00	3.759510E+00
2.982630E+00	1.533620E+00	1.742930E+00
2.861290E+00	1.527000E+00	1.846990E+00
4.805230E+00	4.879560E+00	3.653980E+00
4.832880E+00	4.895320E+00	3.729530E+00
4.894160E+00	4.879940E+00	3.751840E+00
2.799090E+00	1.701750E+00	1.757690E+00
2.694010E+00	1.686450E+00	1.862080E+00
4.698900E+00	4.890350E+00	3.614940E+00
4.726040E+00	4.912020E+00	3.683620E+00
4.776800E+00	4.902480E+00	3.698540E+00
2.645440E+00	1.883030E+00	1.791390E+00
2.547430E+00	1.859480E+00	1.893200E+00
4.562930E+00	4.945710E+00	3.549030E+00
4.614020E+00	4.953350E+00	3.633330E+00
4.673140E+00	4.927490E+00	3.663370E+00
2.509180E+00	2.065730E+00	1.832240E+00
2.419030E+00	2.039800E+00	1.926870E+00
4.538600E+00	4.985630E+00	3.571000E+00
4.560460E+00	4.991300E+00	3.614650E+00
2.390310E+00	2.247230E+00	1.865180E+00
2.307960E+00	2.216920E+00	1.958540E+00
4.445080E+00	5.093600E+00	3.542440E+00
4.520470E+00	5.031550E+00	3.600500E+00
2.282900E+00	2.436320E+00	1.905280E+00
2.246070E+00	2.330550E+00	1.981830E+00
4.374830E+00	5.129540E+00	3.467500E+00
4.387280E+00	5.151090E+00	3.524460E+00
2.187730E+00	2.440650E+00	1.996020E+00
2.112240E+00	2.599690E+00	2.020840E+00
2.195450E+00	2.619720E+00	1.941770E+00
4.246120E+00	5.236200E+00	3.442180E+00
4.336790E+00	5.179420E+00	3.492970E+00
2.120600E+00	2.776880E+00	1.978680E+00
2.039710E+00	2.745850E+00	2.057590E+00
4.172220E+00	5.255190E+00	3.367180E+00
4.183630E+00	5.287810E+00	3.433000E+00
2.039480E+00	2.924950E+00	2.025870E+00
1.964430E+00	2.889300E+00	2.102160E+00
3.918210E+00	5.330380E+00	3.222360E+00
4.021710E+00	5.334060E+00	3.340260E+00
4.129910E+00	5.305090E+00	3.397710E+00
1.969560E+00	3.103310E+00	2.086460E+00
1.921690E+00	2.993220E+00	2.130920E+00
3.875930E+00	5.369880E+00	3.243650E+00
3.921380E+00	5.373970E+00	3.297390E+00
1.887940E+00	3.120520E+00	2.156970E+00
1.860370E+00	3.250740E+00	2.184140E+00
1.926130E+00	3.352650E+00	2.152100E+00
3.703610E+00	5.423060E+00	3.221110E+00
3.846540E+00	5.404140E+00	3.280170E+00
1.849640E+00	3.389240E+00	2.223790E+00
1.829420E+00	3.530080E+00	2.242400E+00
1.884390E+00	3.566510E+00	2.207320E+00
1.947500E+00	3.785270E+00	2.246830E+00
2.024760E+00	4.027590E+00	2.291940E+00
3.586600E+00	5.426480E+00	3.132260E+00
3.599530E+00	5.452600E+00	3.203170E+00
1.849340E+00	3.693070E+00	2.295120E+00
1.913040E+00	3.899820E+00	2.313370E+00
1.935770E+00	4.022670E+00	2.350050E+00
1.985670E+00	4.099470E+00	2.358200E+00
2.042510E+00	4.196960E+00	2.373130E+00
2.123660E+00	4.350190E+00	2.393320E+00
2.214130E+00	4.482700E+00	2.427380E+00
2.308790E+00	4.598870E+00	2.466550E+00
2.417510E+00	4.716100E+00	2.521360E+00
3.302140E+00	5.407880E+00	3.028950E+00
3.379840E+00	5.446100E+00	3.124760E+00
3.522220E+00	5.457180E+00	3.169030E+00
1.938870E+00	4.136830E+00	2.410200E+00
2.023440E+00	4.306960E+00	2.443160E+00
2.108950E+00	4.444640E+00	2.471450E+00
2.204870E+00	4.565720E+00	2.508890E+00
2.292150E+00	4.651200E+00	2.531430E+00
2.325900E+00	4.709520E+00	2.569500E+00
2.380390E+00	4.751010E+00	2.580290E+00
2.449360E+00	4.805580E+00	2.613830E+00
2.558800E+00	4.901890E+00	2.664090E+00
2.671800E+00	5.007690E+00	2.720760E+00
2.790640E+00	5.119640E+00	2.785640E+00
2.907560E+00	5.229430E+00	2.842990E+00
3.014640E+00	5.312210E+00	2.930570E+00
3.110630E+00	5.381930E+00	3.008040E+00
3.234540E+00	5.430320E+00	3.064900E+00
2.334150E+00	4.773700E+00	2.634600E+00
2.444690E+00	4.881170E+00	2.704680E+00
2.561100E+00	4.991200E+00	2.753930E+00
2.680730E+00	5.097570E+00	2.812360E+00
2.801970E+00	5.210620E+00	2.883530E+00
2.928550E+00	5.313870E+00	2.962030E+00
3.018030E+00	5.360090E+00	3.005730E+00
5.522550E+00	2.421060E+00	3.211760E+00
5.492110E+00	2.376080E+00	3.193650E+00
5.499300E+00	2.405460E+00	3.147690E+00
5.543120E+00	2.473990E+00	3.207010E+00
5.310090E+00	2.176670E+00	3.065920E+00
5.228990E+00	2.092660E+00	2.989980E+00
5.264500E+00	2.129700E+00	2.914640E+00
5.407060E+00	2.296240E+00	3.075150E+00
5.594560E+00	2.603830E+00	3.218310E+00
5.644240E+00	2.740300E+00	3.230450E+00
5.679970E+00	2.839720E+00	3.290110E+00
5.717560E+00	2.961900E+00	3.340700E+00
5.733210E+00	3.103840E+00	3.378650E+00
5.736950E+00	3.242050E+00	3.408780E+00
5.716720E+00	3.370210E+00	3.456280E+00
5.694560E+00	3.492130E+00	3.510650E+00
5.168630E+00	2.033690E+00	2.999620E+00
5.106020E+00	1.968740E+00	2.907500E+00
5.146300E+00	2.006950E+00	2.849560E+00
5.652750E+00	3.606430E+00	3.468730E+00
5.620890E+00	3.690550E+00	3.524860E+00
5.004290E+00	1.882800E+00	2.774600E+00
5.573630E+00	3.801890E+00	3.542690E+00
5.527220E+00	3.904920E+00	3.560870E+00
5.517960E+00	3.960260E+00	3.603820E+00
4.819910E+00	1.652150E+00	2.599540E+00
4.759180E+00	1.572900E+00	2.560920E+00
4.754720E+00	1.607840E+00	2.469070E+00
4.873100E+00	1.726330E+00	2.621890E+00
5.483710E+00	4.046300E+00	3.622080E+00
5.448980E+00	4.138070E+00	3.641800E+00
5.410880E+00	4.194210E+00	3.647210E+00
5.460700E+00	4.176510E+00	3.701010E+00
5.413000E+00	4.232090E+00	3.718630E+00
4.598810E+00	1.403160E+00	2.463020E+00
4.492350E+00	1.347850E+00	2.411490E+00
4.564340E+00	1.392100E+00	2.382370E+00
4.613640E+00	1.447640E+00	2.336060E+00
4.669770E+00	1.463230E+00	2.498760E+00
5.291140E+00	4.331700E+00	3.697470E+00
5.340310E+00	4.288080E+00	3.703310E+00
5.321270E+00	4.325730E+00	3.761220E+00
4.389330E+00	1.341090E+00	2.240950E+00
4.307960E+00	1.299790E+00	2.305100E+00
5.261580E+00	4.377480E+00	3.748370E+00
4.186750E+00	1.258930E+00	2.274550E+00
4.004160E+00	1.214360E+00	2.245680E+00
4.140920E+00	1.260410E+00	2.178570E+00
5.201050E+00	4.450040E+00	3.786290E+00
5.164210E+00	4.506320E+00	3.814730E+00
3.834920E+00	1.234190E+00	2.069680E+00
3.754260E+00	1.178030E+00	2.167350E+00
5.135180E+00	4.563520E+00	3.819950E+00
5.122780E+00	4.630600E+00	3.850610E+00
3.635680E+00	1.149830E+00	2.168780E+00
3.475910E+00	1.147400E+00	2.180320E+00
3.593940E+00	1.182470E+00	2.081840E+00
5.093910E+00	4.696660E+00	3.849330E+00
5.055960E+00	4.784700E+00	3.869150E+00
3.363370E+00	1.211040E+00	2.026680E+00
3.222200E+00	1.188980E+00	2.124130E+00
5.023970E+00	4.832860E+00	3.864900E+00
5.046310E+00	4.834770E+00	3.904300E+00
5.027940E+00	4.855880E+00	3.901220E+00
3.135510E+00	1.285380E+00	1.987890E+00
3.009580E+00	1.267990E+00	2.089570E+00
4.925850E+00	4.897310E+00	3.857500E+00
4.996680E+00	4.866520E+00	3.884210E+00
2.931600E+00	1.386820E+00	1.961300E+00
2.821120E+00	1.372560E+00	2.068480E+00
4.868860E+00	4.912060E+00	3.812020E+00
4.873260E+00	4.931020E+00	3.870300E+00
2.752820E+00	1.514700E+00	1.955960E+00
2.652350E+00	1.495920E+00	2.061180E+00
4.751280E+00	4.927700E+00	3.745990E+00
4.777870E+00	4.935470E+00	3.794260E+00
4.827630E+00	4.943580E+00	3.862190E+00
2.594900E+00	1.667840E+00	1.968280E+00
2.500900E+00	1.639190E+00	2.071290E+00
4.647520E+00	4.969530E+00	3.710230E+00
4.679040E+00	4.984520E+00	3.785270E+00
4.733770E+00	4.956650E+00	3.801870E+00
2.455090E+00	1.830970E+00	1.994370E+00
2.363980E+00	1.799820E+00	2.090570E+00
4.558390E+00	5.059690E+00	3.703270E+00
4.621580E+00	5.017110E+00	3.752160E+00
2.328460E+00	2.014090E+00	2.024100E+00
2.241840E+00	1.976120E+00	2.123920E+00
4.503350E+00	5.089120E+00	3.642630E+00
4.511710E+00	5.114630E+00	3.692300E+00
2.205220E+00	2.225850E+00	2.057000E+00
2.138870E+00	2.123820E+00	2.158780E+00
4.394070E+00	5.194590E+00	3.592520E+00
4.468890E+00	5.151050E+00	3.656850E+00
2.112100E+00	2.261630E+00	2.126610E+00
2.083650E+00	2.209070E+00	2.177290E+00
2.092700E+00	2.420140E+00	2.085050E+00
4.318830E+00	5.240000E+00	3.557490E+00
4.350530E+00	5.290180E+00	3.663140E+00
2.041200E+00	2.311020E+00	2.179800E+00
1.978910E+00	2.506830E+00	2.179250E+00
2.037640E+00	2.594770E+00	2.093970E+00
4.177430E+00	5.344920E+00	3.523270E+00
4.268900E+00	5.310040E+00	3.586800E+00
1.964120E+00	2.711510E+00	2.138140E+00
1.890320E+00	2.674460E+00	2.222000E+00
4.100980E+00	5.353770E+00	3.454480E+00
4.109610E+00	5.378030E+00	3.515340E+00
1.880190E+00	2.895230E+00	2.182920E+00
1.843570E+00	2.780540E+00	2.248970E+00
3.933540E+00	5.421790E+00	3.389260E+00
4.044630E+00	5.394690E+00	3.475390E+00
1.801080E+00	2.906180E+00	2.263520E+00
1.774200E+00	3.042290E+00	2.287980E+00
1.813860E+00	3.150800E+00	2.228710E+00
3.818190E+00	5.449720E+00	3.347770E+00
3.858650E+00	5.487260E+00	3.468330E+00
1.743560E+00	3.190060E+00	2.300430E+00
1.735760E+00	3.342630E+00	2.339710E+00
1.781500E+00	3.439380E+00	2.287560E+00
3.596110E+00	5.490880E+00	3.289570E+00
3.730520E+00	5.487200E+00	3.375830E+00
1.711210E+00	3.482600E+00	2.353200E+00
1.709000E+00	3.614260E+00	2.389350E+00
1.765590E+00	3.657160E+00	2.356980E+00
1.826870E+00	3.921610E+00	2.387120E+00
3.478350E+00	5.493480E+00	3.254790E+00
3.508410E+00	5.540440E+00	3.379120E+00
1.724190E+00	3.755320E+00	2.421430E+00
1.742930E+00	3.916960E+00	2.452420E+00
1.784570E+00	4.002470E+00	2.451540E+00
1.836810E+00	4.103720E+00	2.462720E+00
1.921730E+00	4.263990E+00	2.487860E+00
2.001940E+00	4.401930E+00	2.513040E+00
2.087860E+00	4.533580E+00	2.551840E+00
2.209950E+00	4.659860E+00	2.589560E+00
3.145390E+00	5.438820E+00	3.107840E+00
3.229000E+00	5.482250E+00	3.197750E+00
3.374380E+00	5.509050E+00	3.293740E+00
1.740200E+00	4.041170E+00	2.504410E+00
1.819680E+00	4.218040E+00	2.533310E+00
1.899580E+00	4.367540E+00	2.553650E+00
1.979780E+00	4.469280E+00	2.571550E+00
2.014480E+00	4.547890E+00	2.605900E+00
2.091140E+00	4.611080E+00	2.608850E+00
2.128080E+00	4.676570E+00	2.642610E+00
2.216270E+00	4.751890E+00	2.672420E+00
2.314900E+00	4.858120E+00	2.734820E+00
2.439850E+00	4.988410E+00	2.806370E+00
2.581510E+00	5.080190E+00	2.837790E+00
2.682920E+00	5.183880E+00	2.908790E+00
2.818390E+00	5.309230E+00	3.012510E+00
3.009100E+00	5.404730E+00	3.098930E+00
2.871740E+00	5.397420E+00	3.141430E+00
3.122060E+00	5.457460E+00	3.172450E+00
2.016390E+00	4.626330E+00	2.660790E+00
2.108730E+00	4.735410E+00	2.702170E+00
2.200930E+00	4.810150E+00	2.738670E+00
2.243200E+00	4.875610E+00	2.783860E+00
2.320530E+00	4.932100E+00	2.798210E+00
2.350010E+00	4.991130E+00	2.838580E+00
2.404600E+00	5.063720E+00	2.898510E+00
2.545740E+00	5.143730E+00	2.927660E+00
2.674050E+00	5.260750E+00	3.008360E+00
2.757060E+00	5.337740E+00	3.093970E+00
2.255850E+00	4.952260E+00	2.846640E+00
2.329630E+00	5.018440E+00	2.876950E+00
5.482590E+00	2.351280E+00	3.322700E+00
5.446820E+00	2.309680E+00	3.295480E+00
5.462800E+00	2.331680E+00	3.235950E+00
5.528640E+00	2.424580E+00	3.303070E+00
5.575160E+00	2.523460E+00	3.306630E+00
5.581250E+00	2.505540E+00	3.395820E+00
5.622740E+00	2.598050E+00	3.397440E+00
5.259660E+00	2.122740E+00	3.117290E+00
5.378330E+00	2.244750E+00	3.235560E+00
5.657290E+00	2.713530E+00	3.339090E+00
5.704080E+00	2.826730E+00	3.411350E+00
5.736810E+00	2.962550E+00	3.486860E+00
5.743060E+00	3.124130E+00	3.478950E+00
5.740000E+00	3.237690E+00	3.518010E+00
5.721540E+00	3.362960E+00	3.562260E+00
5.713330E+00	3.479850E+00	3.614880E+00
5.089540E+00	1.959090E+00	3.009380E+00
5.188350E+00	2.052250E+00	3.127980E+00
5.668210E+00	3.609190E+00	3.574820E+00
5.629160E+00	3.714270E+00	3.590390E+00
5.666390E+00	3.675900E+00	3.645590E+00
5.636660E+00	3.779880E+00	3.664380E+00
4.860390E+00	1.626920E+00	2.872740E+00
4.812270E+00	1.561520E+00	2.825600E+00
4.842800E+00	1.623160E+00	2.797280E+00
4.859900E+00	1.683010E+00	2.729330E+00
4.899510E+00	1.694340E+00	2.887830E+00
4.929950E+00	1.789980E+00	2.768280E+00
4.972790E+00	1.823020E+00	2.911550E+00
5.575670E+00	3.896390E+00	3.639610E+00
5.543000E+00	3.976380E+00	3.659100E+00
5.587040E+00	3.949020E+00	3.709700E+00
5.555170E+00	4.018320E+00	3.719830E+00
4.736200E+00	1.479780E+00	2.732830E+00
4.647230E+00	1.397230E+00	2.691680E+00
4.649030E+00	1.415860E+00	2.564680E+00
4.769980E+00	1.545600E+00	2.679810E+00
5.520240E+00	4.112970E+00	3.741990E+00
5.480730E+00	4.187870E+00	3.763430E+00
5.457630E+00	4.234090E+00	3.818860E+00
4.557830E+00	1.340470E+00	2.650270E+00
4.431870E+00	1.294700E+00	2.610400E+00
4.524950E+00	1.339780E+00	2.546840E+00
5.381980E+00	4.286180E+00	3.792030E+00
5.333230E+00	4.349830E+00	3.852070E+00
4.289790E+00	1.275690E+00	2.408160E+00
4.217330E+00	1.234620E+00	2.499610E+00
5.269720E+00	4.402210E+00	3.835020E+00
5.298750E+00	4.396190E+00	3.881910E+00
5.266140E+00	4.439460E+00	3.901640E+00
4.075080E+00	1.180160E+00	2.501610E+00
3.909810E+00	1.148730E+00	2.442540E+00
4.044680E+00	1.189940E+00	2.385990E+00
5.170740E+00	4.527050E+00	3.857910E+00
5.205850E+00	4.495050E+00	3.879800E+00
5.191990E+00	4.545090E+00	3.914710E+00
3.749460E+00	1.137470E+00	2.290780E+00
3.713970E+00	1.071870E+00	2.439360E+00
5.136790E+00	4.655950E+00	3.895940E+00
5.176090E+00	4.615240E+00	3.940110E+00
5.155320E+00	4.684860E+00	3.952680E+00
3.554060E+00	1.055580E+00	2.416010E+00
3.398840E+00	1.035750E+00	2.411390E+00
3.528570E+00	1.089260E+00	2.330270E+00
5.075790E+00	4.816150E+00	3.940640E+00
5.127940E+00	4.758290E+00	3.972060E+00
5.101710E+00	4.826500E+00	4.006720E+00
3.308290E+00	1.108910E+00	2.266860E+00
3.175260E+00	1.083240E+00	2.363500E+00
5.035340E+00	4.879960E+00	3.982170E+00
3.090440E+00	1.167400E+00	2.222650E+00
2.978160E+00	1.149000E+00	2.326640E+00
4.975470E+00	4.903670E+00	3.932640E+00
4.978900E+00	4.921610E+00	3.988130E+00
2.897650E+00	1.251250E+00	2.192440E+00
2.798620E+00	1.230890E+00	2.301420E+00
4.873920E+00	4.960290E+00	3.957970E+00
4.939100E+00	4.937660E+00	3.973160E+00
2.723110E+00	1.353660E+00	2.176190E+00
2.631380E+00	1.333500E+00	2.285390E+00
4.765030E+00	4.990250E+00	3.916940E+00
4.816530E+00	4.980320E+00	3.950360E+00
2.558410E+00	1.473130E+00	2.165330E+00
2.471720E+00	1.448360E+00	2.275530E+00
4.717580E+00	4.996870E+00	3.869710E+00
4.723510E+00	5.021880E+00	3.927600E+00
2.411890E+00	1.612170E+00	2.173680E+00
2.324130E+00	1.581790E+00	2.285160E+00
4.595100E+00	5.066820E+00	3.792110E+00
4.630770E+00	5.076800E+00	3.874590E+00
4.691410E+00	5.037310E+00	3.907030E+00
2.276300E+00	1.766410E+00	2.195010E+00
2.188100E+00	1.734860E+00	2.308130E+00
4.506460E+00	5.161170E+00	3.752370E+00
4.565210E+00	5.121820E+00	3.824600E+00
2.157140E+00	1.938790E+00	2.228060E+00
2.064720E+00	1.903280E+00	2.333820E+00
4.433880E+00	5.241560E+00	3.712870E+00
4.474160E+00	5.244060E+00	3.799900E+00
2.041080E+00	2.131780E+00	2.256850E+00
1.967490E+00	2.053600E+00	2.370110E+00
4.389740E+00	5.302660E+00	3.733670E+00
4.421020E+00	5.321990E+00	3.813530E+00
1.947490E+00	2.176790E+00	2.331830E+00
1.914330E+00	2.136480E+00	2.384260E+00
1.942980E+00	2.331750E+00	2.280360E+00
4.232460E+00	5.362920E+00	3.620320E+00
4.276370E+00	5.384180E+00	3.711710E+00
4.351010E+00	5.354130E+00	3.761810E+00
1.882100E+00	2.241720E+00	2.374640E+00
1.825780E+00	2.436560E+00	2.358300E+00
1.888220E+00	2.521470E+00	2.271220E+00
4.102130E+00	5.418070E+00	3.586760E+00
4.193710E+00	5.411080E+00	3.656520E+00
1.803930E+00	2.680460E+00	2.310100E+00
1.768480E+00	2.563060E+00	2.386180E+00
3.979990E+00	5.459150E+00	3.534960E+00
4.039340E+00	5.485590E+00	3.658550E+00
1.722830E+00	2.693650E+00	2.399160E+00
1.685500E+00	2.829100E+00	2.411940E+00
1.728850E+00	2.938310E+00	2.341300E+00
3.914100E+00	5.496000E+00	3.545150E+00
3.949890E+00	5.504830E+00	3.599770E+00
1.650820E+00	2.972830E+00	2.421420E+00
1.602950E+00	3.160300E+00	2.443740E+00
1.675720E+00	3.240520E+00	2.375570E+00
3.631510E+00	5.537070E+00	3.428350E+00
3.749770E+00	5.531890E+00	3.509770E+00
3.865620E+00	5.526150E+00	3.575180E+00
1.624350E+00	3.318650E+00	2.447450E+00
1.586960E+00	3.264810E+00	2.470390E+00
1.639610E+00	3.542870E+00	2.425960E+00
3.567640E+00	5.566260E+00	3.467740E+00
3.630450E+00	5.586830E+00	3.560850E+00
1.580850E+00	3.392700E+00	2.489450E+00
1.567200E+00	3.551250E+00	2.492310E+00
1.606810E+00	3.656440E+00	2.495230E+00
1.653560E+00	3.824140E+00	2.495920E+00
3.246460E+00	5.535570E+00	3.336500E+00
3.378730E+00	5.559740E+00	3.423940E+00
3.498140E+00	5.585930E+00	3.502370E+00
1.558990E+00	3.707800E+00	2.548630E+00
1.590050E+00	3.889010E+00	2.558700E+00
1.588320E+00	3.977760E+00	2.584140E+00
1.646030E+00	4.006070E+00	2.554400E+00
1.717570E+00	4.166800E+00	2.577100E+00
1.795610E+00	4.327500E+00	2.595480E+00
1.890050E+00	4.488450E+00	2.628260E+00
2.972710E+00	5.440620E+00	3.200040E+00
3.092110E+00	5.484110E+00	3.262350E+00
3.157980E+00	5.545100E+00	3.373340E+00
3.238150E+00	5.586450E+00	3.454950E+00
1.607110E+00	4.096990E+00	2.615350E+00
1.693650E+00	4.281100E+00	2.637300E+00
1.770790E+00	4.400250E+00	2.649340E+00
1.798470E+00	4.478670E+00	2.680500E+00
1.845990E+00	4.532230E+00	2.683300E+00
1.900090E+00	4.596720E+00	2.697460E+00
1.984660E+00	4.706760E+00	2.739320E+00
2.116370E+00	4.834210E+00	2.794480E+00
2.452160E+00	5.181220E+00	3.013400E+00
2.580000E+00	5.246550E+00	3.029900E+00
2.662620E+00	5.320820E+00	3.100270E+00
2.756580E+00	5.388760E+00	3.199650E+00
2.920750E+00	5.467500E+00	3.275870E+00
3.058300E+00	5.531410E+00	3.384850E+00
3.143300E+00	5.567370E+00	3.428090E+00
1.796000E+00	4.554950E+00	2.729170E+00
1.871470E+00	4.649150E+00	2.751160E+00
1.905440E+00	4.719100E+00	2.786980E+00
1.989120E+00	4.781410E+00	2.803600E+00
2.028280E+00	4.852280E+00	2.851940E+00
2.124590E+00	4.964960E+00	2.917510E+00
2.306010E+00	5.066620E+00	2.945960E+00
2.341320E+00	5.172670E+00	3.040480E+00
2.421830E+00	5.271940E+00	3.133370E+00
2.560950E+00	5.306970E+00	3.125880E+00
2.653460E+00	5.354390E+00	3.171700E+00
1.912850E+00	4.794920E+00	2.852510E+00
1.998150E+00	4.889320E+00	2.903680E+00
2.019950E+00	4.947400E+00	2.951050E+00
2.065650E+00	4.995540E+00	2.977950E+00
2.105570E+00	5.071150E+00	3.041500E+00
2.227800E+00	5.118900E+00	3.039640E+00
2.304590E+00	5.214940E+00	3.103920E+00
2.003620E+00	4.993590E+00	3.014740E+00
5.451860E+00	2.318390E+00	3.388840E+00
5.508200E+00	2.381520E+00	3.393340E+00
5.554240E+00	2.445310E+00	3.464840E+00
5.602920E+00	2.532560E+00	3.502620E+00
5.640570E+00	2.608630E+00	3.525680E+00
5.710350E+00	2.781730E+00	3.593800E+00
5.696110E+00	2.738440E+00	3.573310E+00
5.711950E+00	2.819420E+00	3.530740E+00
5.728190E+00	2.888040E+00	3.558200E+00
5.724460E+00	2.835160E+00	3.610230E+00
5.739410E+00	2.932800E+00	3.608590E+00
5.268580E+00	2.144960E+00	3.298960E+00
5.375320E+00	2.246310E+00	3.405790E+00
5.679070E+00	2.705320E+00	3.480670E+00
5.745210E+00	3.091430E+00	3.608330E+00
5.743050E+00	3.247220E+00	3.609360E+00
5.740190E+00	3.346500E+00	3.662080E+00
5.740970E+00	3.457670E+00	3.720070E+00
4.841880E+00	1.552590E+00	3.152690E+00
4.798490E+00	1.496570E+00	3.102610E+00
4.833290E+00	1.556210E+00	3.058450E+00
4.869080E+00	1.635860E+00	2.994060E+00
4.879550E+00	1.619000E+00	3.174590E+00
4.963550E+00	1.789060E+00	3.059300E+00
4.950650E+00	1.748690E+00	3.217050E+00
5.044990E+00	1.900080E+00	3.093220E+00
5.043120E+00	1.890510E+00	3.251360E+00
5.142620E+00	2.008910E+00	3.233530E+00
5.711880E+00	3.581920E+00	3.676730E+00
5.692950E+00	3.680360E+00	3.728640E+00
5.679070E+00	3.776550E+00	3.776020E+00
4.725700E+00	1.425970E+00	3.044930E+00
4.648390E+00	1.376590E+00	2.976710E+00
4.693580E+00	1.402380E+00	2.917790E+00
4.761120E+00	1.474060E+00	2.900770E+00
5.635340E+00	3.875170E+00	3.739270E+00
5.617340E+00	3.965180E+00	3.791840E+00
5.579510E+00	4.043910E+00	3.793210E+00
5.619230E+00	4.020610E+00	3.847010E+00
5.588330E+00	4.091990E+00	3.862510E+00
4.601610E+00	1.357170E+00	2.794360E+00
4.544710E+00	1.324890E+00	2.964200E+00
5.524490E+00	4.172070E+00	3.838740E+00
5.503140E+00	4.228380E+00	3.910500E+00
4.430140E+00	1.282600E+00	2.916950E+00
4.323370E+00	1.253800E+00	2.827560E+00
4.442380E+00	1.290850E+00	2.779310E+00
5.425180E+00	4.288340E+00	3.885340E+00
5.395880E+00	4.336970E+00	3.958260E+00
4.237060E+00	1.225480E+00	2.640400E+00
4.140540E+00	1.174790E+00	2.793330E+00
5.330310E+00	4.391640E+00	3.939460E+00
5.310380E+00	4.434680E+00	3.988950E+00
3.964460E+00	1.131580E+00	2.586180E+00
5.260100E+00	4.501340E+00	4.000550E+00
5.218710E+00	4.563530E+00	3.989230E+00
5.248270E+00	4.556410E+00	4.040760E+00
5.234120E+00	4.599620E+00	4.044640E+00
3.750800E+00	1.045160E+00	2.576570E+00
3.628160E+00	9.916350E-01	2.633770E+00
3.580580E+00	1.030850E+00	2.501130E+00
5.174320E+00	4.713500E+00	4.012770E+00
5.217020E+00	4.672800E+00	4.059390E+00
5.193640E+00	4.744280E+00	4.074280E+00
3.482910E+00	9.564020E-01	2.689660E+00
3.311000E+00	9.546770E-01	2.647560E+00
3.437840E+00	9.862390E-01	2.556710E+00
5.100870E+00	4.871170E+00	4.063800E+00
5.164290E+00	4.818320E+00	4.096990E+00
5.139590E+00	4.895450E+00	4.153080E+00
3.247900E+00	1.016790E+00	2.505480E+00
3.116640E+00	9.892400E-01	2.598870E+00
5.068310E+00	4.899170E+00	4.057540E+00
5.088430E+00	4.910930E+00	4.110240E+00
3.052840E+00	1.061840E+00	2.463270E+00
2.939770E+00	1.049390E+00	2.571450E+00
4.970080E+00	4.955230E+00	4.078610E+00
5.042990E+00	4.927850E+00	4.095110E+00
2.871700E+00	1.128340E+00	2.432120E+00
2.771060E+00	1.114560E+00	2.547150E+00
4.914250E+00	4.971980E+00	4.038380E+00
4.920120E+00	4.990270E+00	4.096460E+00
2.703430E+00	1.210410E+00	2.410550E+00
2.607590E+00	1.194020E+00	2.522840E+00
4.795990E+00	5.001470E+00	3.982840E+00
4.824300E+00	5.005350E+00	4.027190E+00
4.875540E+00	5.007080E+00	4.089260E+00
2.540300E+00	1.309440E+00	2.394770E+00
2.451140E+00	1.295120E+00	2.509200E+00
4.722110E+00	5.065330E+00	4.013380E+00
4.779740E+00	5.029590E+00	4.031780E+00
2.384570E+00	1.425690E+00	2.385940E+00
2.303060E+00	1.408830E+00	2.498220E+00
4.673700E+00	5.086480E+00	3.964560E+00
4.679510E+00	5.110050E+00	4.023530E+00
2.236430E+00	1.551170E+00	2.408740E+00
2.220950E+00	1.486850E+00	2.494820E+00
4.520840E+00	5.209770E+00	3.856470E+00
4.576190E+00	5.184470E+00	3.940530E+00
4.639890E+00	5.144310E+00	4.006180E+00
2.164730E+00	1.554340E+00	2.490250E+00
2.096650E+00	1.702590E+00	2.428390E+00
4.478030E+00	5.290130E+00	3.864930E+00
4.516900E+00	5.283440E+00	3.937110E+00
1.977760E+00	1.885190E+00	2.449920E+00
4.450180E+00	5.334450E+00	3.872910E+00
4.471910E+00	5.339160E+00	3.917680E+00
1.867170E+00	2.085610E+00	2.463200E+00
4.312810E+00	5.402450E+00	3.792780E+00
4.354010E+00	5.418060E+00	3.875060E+00
4.430430E+00	5.376770E+00	3.906550E+00
1.752620E+00	2.228490E+00	2.535430E+00
1.808710E+00	2.290090E+00	2.441110E+00
4.130620E+00	5.463660E+00	3.700800E+00
4.195970E+00	5.478180E+00	3.789410E+00
4.275850E+00	5.452440E+00	3.832320E+00
1.727240E+00	2.470470E+00	2.467180E+00
1.669600E+00	2.360870E+00	2.577390E+00
4.089050E+00	5.491140E+00	3.724390E+00
4.117690E+00	5.498820E+00	3.767840E+00
1.650450E+00	2.509200E+00	2.543290E+00
1.625440E+00	2.444860E+00	2.593190E+00
1.639400E+00	2.722680E+00	2.489550E+00
3.933690E+00	5.551380E+00	3.683820E+00
4.046800E+00	5.525820E+00	3.752720E+00
1.598490E+00	2.561020E+00	2.585200E+00
1.570760E+00	2.712430E+00	2.566360E+00
1.578940E+00	2.813860E+00	2.533890E+00
1.573400E+00	2.966880E+00	2.504610E+00
3.777950E+00	5.574920E+00	3.636770E+00
3.837590E+00	5.612630E+00	3.767200E+00
1.525720E+00	2.840770E+00	2.579430E+00
1.478660E+00	3.055550E+00	2.585100E+00
1.534920E+00	3.213400E+00	2.508730E+00
3.688310E+00	5.604600E+00	3.644720E+00
3.724580E+00	5.619910E+00	3.709220E+00
1.464450E+00	3.239740E+00	2.574680E+00
1.422320E+00	3.174650E+00	2.608040E+00
1.494710E+00	3.457550E+00	2.552420E+00
3.374700E+00	5.610360E+00	3.549690E+00
3.506850E+00	5.632710E+00	3.621930E+00
3.628000E+00	5.637460E+00	3.681700E+00
1.408840E+00	3.332410E+00	2.638290E+00
1.417500E+00	3.526420E+00	2.613680E+00
1.413930E+00	3.627120E+00	2.644510E+00
1.472430E+00	3.664800E+00	2.609830E+00
1.523300E+00	3.900340E+00	2.615630E+00
3.244470E+00	5.637820E+00	3.574210E+00
3.365290E+00	5.674410E+00	3.689390E+00
1.419580E+00	3.781340E+00	2.672640E+00
1.463920E+00	3.958210E+00	2.679420E+00
1.466020E+00	4.043060E+00	2.706220E+00
1.519830E+00	4.069270E+00	2.671330E+00
1.592450E+00	4.232300E+00	2.686200E+00
1.687810E+00	4.411910E+00	2.706080E+00
2.792510E+00	5.455460E+00	3.313810E+00
2.916470E+00	5.545470E+00	3.438550E+00
3.113720E+00	5.592090E+00	3.499300E+00
3.151090E+00	5.645280E+00	3.597620E+00
3.223230E+00	5.679810E+00	3.658090E+00
1.487210E+00	4.155150E+00	2.739220E+00
1.564020E+00	4.334190E+00	2.751550E+00
1.624010E+00	4.443440E+00	2.768440E+00
1.629120E+00	4.495440E+00	2.795290E+00
1.693880E+00	4.524960E+00	2.772370E+00
1.778630E+00	4.660460E+00	2.811120E+00
2.523460E+00	5.337370E+00	3.203870E+00
2.635540E+00	5.397750E+00	3.258260E+00
2.740590E+00	5.484540E+00	3.395110E+00
2.802630E+00	5.548180E+00	3.493660E+00
2.886410E+00	5.615000E+00	3.593780E+00
3.032790E+00	5.628730E+00	3.598150E+00
3.137840E+00	5.676510E+00	3.667890E+00
1.649480E+00	4.564900E+00	2.821050E+00
1.681720E+00	4.648850E+00	2.857190E+00
1.733130E+00	4.700360E+00	2.866780E+00
1.795580E+00	4.766780E+00	2.889570E+00
1.900240E+00	4.888780E+00	2.958030E+00
2.175050E+00	5.145390E+00	3.089540E+00
2.229110E+00	5.202520E+00	3.130670E+00
2.312080E+00	5.293470E+00	3.209340E+00
2.476240E+00	5.372540E+00	3.283910E+00
2.603340E+00	5.458420E+00	3.382030E+00
2.699380E+00	5.524640E+00	3.488070E+00
2.772730E+00	5.578260E+00	3.573590E+00
1.686630E+00	4.721000E+00	2.914810E+00
1.774880E+00	4.820050E+00	2.959370E+00
1.809680E+00	4.884870E+00	3.008500E+00
1.863080E+00	4.928370E+00	3.021050E+00
1.916100E+00	4.978520E+00	3.046460E+00
1.997880E+00	5.078550E+00	3.115940E+00
2.136130E+00	5.183100E+00	3.152290E+00
2.219420E+00	5.247840E+00	3.195030E+00
1.824490E+00	4.949520E+00	3.074070E+00
1.901890E+00	5.023450E+00	3.104200E+00
5.502390E+00	2.373860E+00	3.485750E+00
5.577250E+00	2.482510E+00	3.576340E+00
5.529400E+00	2.413770E+00	3.588840E+00
5.620900E+00	2.551070E+00	3.638350E+00
5.669730E+00	2.657580E+00	3.596730E+00
5.670020E+00	2.620080E+00	3.690630E+00
5.711100E+00	2.725010E+00	3.668020E+00
5.747740E+00	2.850610E+00	3.709910E+00
5.756440E+00	2.972300E+00	3.688450E+00
5.765110E+00	2.931890E+00	3.769340E+00
5.766710E+00	3.056770E+00	3.765010E+00
5.232620E+00	2.115470E+00	3.549230E+00
5.191810E+00	2.068790E+00	3.511830E+00
5.214520E+00	2.093710E+00	3.427760E+00
5.309110E+00	2.190370E+00	3.521990E+00
5.435930E+00	2.315230E+00	3.581460E+00
5.762590E+00	3.208040E+00	3.703800E+00
5.760030E+00	3.326190E+00	3.767030E+00
5.759980E+00	3.428130E+00	3.808230E+00
4.762210E+00	1.461000E+00	3.386110E+00
4.721190E+00	1.419580E+00	3.334250E+00
4.756400E+00	1.448240E+00	3.225640E+00
4.829280E+00	1.546600E+00	3.311200E+00
4.917330E+00	1.683090E+00	3.371390E+00
5.019770E+00	1.843500E+00	3.456440E+00
5.129520E+00	1.994310E+00	3.437920E+00
5.746110E+00	3.564170E+00	3.804530E+00
5.715510E+00	3.690360E+00	3.811880E+00
5.716230E+00	3.756250E+00	3.850780E+00
4.648750E+00	1.378270E+00	3.223990E+00
5.692270E+00	3.863630E+00	3.857670E+00
5.658860E+00	3.965200E+00	3.871330E+00
5.652030E+00	4.021520E+00	3.915640E+00
5.635480E+00	4.085570E+00	3.968020E+00
4.519530E+00	1.319390E+00	3.167570E+00
4.444620E+00	1.292000E+00	3.147690E+00
4.459550E+00	1.296700E+00	3.037990E+00
5.575120E+00	4.161540E+00	3.934830E+00
5.542300E+00	4.217330E+00	4.006740E+00
4.326750E+00	1.263270E+00	3.065600E+00
5.468830E+00	4.278830E+00	3.980020E+00
5.437590E+00	4.322100E+00	4.034800E+00
4.134120E+00	1.173850E+00	2.997590E+00
3.997680E+00	1.115120E+00	2.958350E+00
4.045800E+00	1.132880E+00	2.865860E+00
5.381470E+00	4.391380E+00	4.054530E+00
5.324480E+00	4.450640E+00	4.048440E+00
5.358390E+00	4.444770E+00	4.093920E+00
5.329640E+00	4.486510E+00	4.101040E+00
3.877700E+00	1.078150E+00	2.769650E+00
3.838290E+00	1.042450E+00	2.988810E+00
5.297840E+00	4.565370E+00	4.120320E+00
5.266250E+00	4.627790E+00	4.108720E+00
5.300530E+00	4.626090E+00	4.155960E+00
5.286760E+00	4.668530E+00	4.160080E+00
3.683730E+00	9.625730E-01	2.956830E+00
3.585530E+00	9.472980E-01	2.914330E+00
3.642650E+00	9.680120E-01	2.810490E+00
5.217000E+00	4.779710E+00	4.131690E+00
5.260770E+00	4.741370E+00	4.175180E+00
5.229420E+00	4.814390E+00	4.187210E+00
3.414870E+00	9.175300E-01	2.849290E+00
5.172360E+00	4.904590E+00	4.197290E+00
5.191930E+00	4.875900E+00	4.199700E+00
5.180300E+00	4.908630E+00	4.226340E+00
3.180960E+00	9.440100E-01	2.748650E+00
5.079770E+00	4.950810E+00	4.202260E+00
5.151310E+00	4.924010E+00	4.222220E+00
2.997840E+00	9.817870E-01	2.705970E+00
5.020410E+00	4.965100E+00	4.155910E+00
5.025220E+00	4.982260E+00	4.213100E+00
2.827190E+00	1.031340E+00	2.679330E+00
4.923710E+00	5.018890E+00	4.181640E+00
4.986220E+00	4.994380E+00	4.197820E+00
2.666070E+00	1.097820E+00	2.656240E+00
4.813720E+00	5.057090E+00	4.143340E+00
4.867300E+00	5.044240E+00	4.174510E+00
2.509530E+00	1.179240E+00	2.637070E+00
4.764340E+00	5.067070E+00	4.097150E+00
4.771850E+00	5.088310E+00	4.154570E+00
2.352260E+00	1.283490E+00	2.621810E+00
4.681650E+00	5.149930E+00	4.114140E+00
4.738690E+00	5.105520E+00	4.136380E+00
2.185870E+00	1.440930E+00	2.591520E+00
4.597690E+00	5.208510E+00	4.036990E+00
4.627840E+00	5.198100E+00	4.093220E+00
2.037940E+00	1.566820E+00	2.630510E+00
2.093690E+00	1.594630E+00	2.534460E+00
4.551890E+00	5.276880E+00	4.026130E+00
2.000930E+00	1.716480E+00	2.538440E+00
1.936430E+00	1.697080E+00	2.634630E+00
4.475000E+00	5.390510E+00	4.016710E+00
1.892840E+00	1.859120E+00	2.565460E+00
1.825840E+00	1.773090E+00	2.712370E+00
4.406810E+00	5.429610E+00	3.957250E+00
4.411100E+00	5.454600E+00	4.008710E+00
1.780960E+00	2.008950E+00	2.603950E+00
1.709630E+00	1.968550E+00	2.727440E+00
4.237420E+00	5.501220E+00	3.873340E+00
4.277930E+00	5.522610E+00	3.957390E+00
4.362440E+00	5.479790E+00	3.986820E+00
1.683800E+00	2.173420E+00	2.644160E+00
1.621840E+00	2.134840E+00	2.750250E+00
4.099270E+00	5.545760E+00	3.852200E+00
4.190670E+00	5.545420E+00	3.914780E+00
1.598400E+00	2.361770E+00	2.666500E+00
1.573790E+00	2.247890E+00	2.762070E+00
3.970870E+00	5.588150E+00	3.814840E+00
4.022670E+00	5.616070E+00	3.933960E+00
1.528240E+00	2.370280E+00	2.766550E+00
1.459010E+00	2.535420E+00	2.784430E+00
1.516910E+00	2.618650E+00	2.660430E+00
3.898080E+00	5.621660E+00	3.832630E+00
3.932370E+00	5.632680E+00	3.886750E+00
1.435000E+00	2.712830E+00	2.725960E+00
1.382560E+00	2.680820E+00	2.806850E+00
1.446420E+00	2.863980E+00	2.654900E+00
3.694610E+00	5.674750E+00	3.822040E+00
3.846610E+00	5.651710E+00	3.870320E+00
1.370360E+00	2.860470E+00	2.739580E+00
1.310680E+00	2.827560E+00	2.827770E+00
1.370600E+00	3.091020E+00	2.675490E+00
3.524760E+00	5.685720E+00	3.747480E+00
3.556260E+00	5.725620E+00	3.840840E+00
1.300260E+00	2.982230E+00	2.777240E+00
1.262620E+00	2.924660E+00	2.835060E+00
1.267850E+00	3.150020E+00	2.756650E+00
1.313920E+00	3.308220E+00	2.716470E+00
1.342660E+00	3.551880E+00	2.679880E+00
3.437170E+00	5.705170E+00	3.764420E+00
3.474360E+00	5.726480E+00	3.815430E+00
1.233670E+00	3.038600E+00	2.834470E+00
1.200800E+00	3.190050E+00	2.813890E+00
1.241710E+00	3.290150E+00	2.780410E+00
1.253030E+00	3.454620E+00	2.760690E+00
1.275960E+00	3.611630E+00	2.761790E+00
1.332460E+00	3.761120E+00	2.746390E+00
1.400500E+00	3.975790E+00	2.742220E+00
3.218350E+00	5.736220E+00	3.774810E+00
3.382430E+00	5.732800E+00	3.805180E+00
1.176370E+00	3.367390E+00	2.850270E+00
1.199550E+00	3.575240E+00	2.818000E+00
1.253550E+00	3.733680E+00	2.814120E+00
1.303690E+00	3.901790E+00	2.808630E+00
1.346610E+00	4.030790E+00	2.811400E+00
1.348570E+00	4.100370E+00	2.838090E+00
1.402990E+00	4.126070E+00	2.801190E+00
1.467720E+00	4.277360E+00	2.808100E+00
1.552920E+00	4.446530E+00	2.821430E+00
2.974720E+00	5.657070E+00	3.654370E+00
3.060790E+00	5.691610E+00	3.718130E+00
3.104060E+00	5.741020E+00	3.794450E+00
1.365560E+00	4.202190E+00	2.865350E+00
1.435350E+00	4.368330E+00	2.872100E+00
1.496640E+00	4.481960E+00	2.888200E+00
1.498650E+00	4.534260E+00	2.917670E+00
1.577200E+00	4.589020E+00	2.886430E+00
2.347420E+00	5.398050E+00	3.358150E+00
2.493280E+00	5.446570E+00	3.410010E+00
2.586740E+00	5.513950E+00	3.500080E+00
2.684090E+00	5.574360E+00	3.596090E+00
2.786040E+00	5.649180E+00	3.711940E+00
2.935610E+00	5.692830E+00	3.730880E+00
3.031660E+00	5.737490E+00	3.799470E+00
1.504000E+00	4.592720E+00	2.951550E+00
1.518140E+00	4.652990E+00	2.990090E+00
1.582990E+00	4.684950E+00	2.961680E+00
1.687220E+00	4.822410E+00	3.029460E+00
2.031480E+00	5.209750E+00	3.249650E+00
2.200880E+00	5.298360E+00	3.279060E+00
2.235130E+00	5.381370E+00	3.385480E+00
2.292050E+00	5.441700E+00	3.463270E+00
2.443120E+00	5.495480E+00	3.516160E+00
2.574400E+00	5.571630E+00	3.617110E+00
2.664140E+00	5.625080E+00	3.694310E+00
1.548350E+00	4.721180E+00	3.030590E+00
1.590340E+00	4.810370E+00	3.086090E+00
1.648710E+00	4.864850E+00	3.103170E+00
1.724680E+00	4.934540E+00	3.131990E+00
1.869310E+00	5.070710E+00	3.186510E+00
1.920960E+00	5.182830E+00	3.288130E+00
1.974990E+00	5.262800E+00	3.348390E+00
2.118620E+00	5.343180E+00	3.375410E+00
2.207000E+00	5.403530E+00	3.437720E+00
1.602670E+00	4.887260E+00	3.167540E+00
1.726160E+00	5.025060E+00	3.241900E+00
1.834730E+00	5.148180E+00	3.300470E+00
1.897030E+00	5.214360E+00	3.336070E+00
5.570510E+00	2.464500E+00	3.664720E+00
5.643670E+00	2.553590E+00	3.757920E+00
5.593790E+00	2.481200E+00	3.763930E+00
5.686290E+00	2.618620E+00	3.791630E+00
5.731810E+00	2.720320E+00	3.810650E+00
5.759720E+00	2.829650E+00	3.839140E+00
5.774680E+00	2.936220E+00	3.863820E+00
5.787670E+00	3.052590E+00	3.899370E+00
4.857820E+00	1.586010E+00	3.712970E+00
4.834150E+00	1.551050E+00	3.655550E+00
4.873470E+00	1.604950E+00	3.554370E+00
4.954600E+00	1.729370E+00	3.563430E+00
4.909400E+00	1.660050E+00	3.714430E+00
5.004650E+00	1.810870E+00	3.593250E+00
4.977150E+00	1.771230E+00	3.711570E+00
5.040760E+00	1.871740E+00	3.659830E+00
5.177690E+00	2.054330E+00	3.618210E+00
5.255040E+00	2.142790E+00	3.649930E+00
5.334320E+00	2.219880E+00	3.712410E+00
5.422680E+00	2.303340E+00	3.774600E+00
5.515960E+00	2.393250E+00	3.740870E+00
5.778090E+00	3.191690E+00	3.830120E+00
5.784350E+00	3.327130E+00	3.878850E+00
5.779780E+00	3.452460E+00	3.870700E+00
5.804110E+00	3.404840E+00	3.931540E+00
5.805180E+00	3.520920E+00	3.933280E+00
4.696500E+00	1.410720E+00	3.517660E+00
4.789800E+00	1.499990E+00	3.577370E+00
5.099970E+00	1.952550E+00	3.582650E+00
5.758730E+00	3.667230E+00	3.896640E+00
5.742800E+00	3.769810E+00	3.910020E+00
5.775470E+00	3.720780E+00	3.966590E+00
5.760290E+00	3.820200E+00	3.979140E+00
4.589420E+00	1.360440E+00	3.510900E+00
4.519080E+00	1.330570E+00	3.493450E+00
4.545670E+00	1.335540E+00	3.349190E+00
5.706870E+00	3.934700E+00	3.944920E+00
5.689040E+00	4.001540E+00	4.006580E+00
5.666370E+00	4.066670E+00	4.064480E+00
4.434000E+00	1.296570E+00	3.387710E+00
5.609850E+00	4.146250E+00	4.032430E+00
5.577810E+00	4.202480E+00	4.101330E+00
4.278570E+00	1.250830E+00	3.352530E+00
4.183240E+00	1.206410E+00	3.333150E+00
4.200430E+00	1.210340E+00	3.180540E+00
5.501320E+00	4.275050E+00	4.080580E+00
5.449960E+00	4.334440E+00	4.093920E+00
5.492000E+00	4.314840E+00	4.145590E+00
5.450140E+00	4.370840E+00	4.148490E+00
4.048090E+00	1.135120E+00	3.226250E+00
[truncated: 21,888 more rows]
