# Supplementary material for: A New MRI-Based Model of Heart Function with Coupled Hemodynamics and Application to Normal and Diseased Canine Left Ventricles
Source: Front Bioeng Biotechnol. 2015 Sep 23;3:140. doi: 10.3389/fbioe.2015.00140 (PMC4585083; doi:10.3389/fbioe.2015.00140)
Supplement: Supplementary file 8 [file Data_Sheet_8.ZIP › Case4_HF_LBBB_Diastole/nodes/case4_diastole_time_0.1800.csv]

4.549920E+00	3.865950E+00	1.814590E+00
4.471440E+00	3.843730E+00	1.708050E+00
4.510820E+00	3.909460E+00	1.807210E+00
4.502330E+00	3.970450E+00	1.866780E+00
4.577610E+00	3.933290E+00	1.928830E+00
4.531540E+00	4.018460E+00	1.979020E+00
4.434750E+00	3.953970E+00	1.779310E+00
4.338470E+00	3.927670E+00	1.672090E+00
4.435510E+00	4.050850E+00	1.908540E+00
4.415220E+00	4.145620E+00	1.993330E+00
4.498080E+00	4.101520E+00	2.048290E+00
4.459850E+00	4.162210E+00	2.065140E+00
4.338620E+00	4.020720E+00	1.775560E+00
4.278900E+00	3.991140E+00	1.673870E+00
4.312940E+00	4.138880E+00	1.886260E+00
4.365570E+00	4.181180E+00	1.980970E+00
4.398780E+00	4.204460E+00	2.053780E+00
4.243750E+00	4.061680E+00	1.729170E+00
4.217930E+00	4.140120E+00	1.793550E+00
4.238380E+00	4.177620E+00	1.842740E+00
4.246210E+00	4.213320E+00	1.890330E+00
4.324120E+00	4.208840E+00	1.970950E+00
4.186200E+00	4.182570E+00	1.813840E+00
4.849230E+00	3.504120E+00	1.813230E+00
4.776870E+00	3.466640E+00	1.692200E+00
4.793820E+00	3.567780E+00	1.808840E+00
4.779930E+00	3.681660E+00	1.897270E+00
4.870190E+00	3.576930E+00	1.903400E+00
4.778850E+00	3.811030E+00	2.049790E+00
4.887350E+00	3.701700E+00	2.050350E+00
4.781210E+00	3.921780E+00	2.174490E+00
4.892960E+00	3.850500E+00	2.237620E+00
4.834850E+00	3.956520E+00	2.295760E+00
4.683730E+00	3.624060E+00	1.724520E+00
4.624280E+00	3.523500E+00	1.553960E+00
4.628530E+00	3.798450E+00	1.850100E+00
4.686410E+00	3.917810E+00	2.058010E+00
4.716260E+00	3.974990E+00	2.163250E+00
4.756350E+00	4.009280E+00	2.273800E+00
4.526250E+00	3.523200E+00	1.448050E+00
4.420410E+00	3.493060E+00	1.325820E+00
4.449000E+00	3.586820E+00	1.436040E+00
4.509000E+00	3.669880E+00	1.563300E+00
4.622160E+00	4.043470E+00	2.153520E+00
4.618600E+00	4.139300E+00	2.287170E+00
4.714020E+00	4.092520E+00	2.354420E+00
4.665100E+00	4.165140E+00	2.392240E+00
4.363650E+00	3.637140E+00	1.405810E+00
4.299600E+00	3.556730E+00	1.283670E+00
4.317430E+00	3.794230E+00	1.517020E+00
4.508790E+00	4.178500E+00	2.170160E+00
4.584410E+00	4.209000E+00	2.343120E+00
4.224660E+00	3.659820E+00	1.311940E+00
4.123610E+00	3.830380E+00	1.426380E+00
4.211190E+00	3.956190E+00	1.585510E+00
4.408630E+00	4.262810E+00	2.155040E+00
4.487510E+00	4.281650E+00	2.298780E+00
4.091610E+00	3.958470E+00	1.536860E+00
4.034400E+00	3.907510E+00	1.462460E+00
4.115900E+00	4.099190E+00	1.700160E+00
4.292240E+00	4.271070E+00	2.024050E+00
4.346160E+00	4.370360E+00	2.211150E+00
4.402210E+00	4.406560E+00	2.323030E+00
4.465150E+00	4.369660E+00	2.370550E+00
4.432330E+00	4.437680E+00	2.405180E+00
3.994090E+00	3.996550E+00	1.521060E+00
3.950550E+00	4.133050E+00	1.643140E+00
4.037400E+00	4.182800E+00	1.737360E+00
4.127970E+00	4.241380E+00	1.848270E+00
4.182100E+00	4.361130E+00	2.017890E+00
4.213910E+00	4.451350E+00	2.121770E+00
4.287670E+00	4.463750E+00	2.223790E+00
4.358170E+00	4.447000E+00	2.309910E+00
3.978350E+00	4.238090E+00	1.751810E+00
3.894360E+00	4.204160E+00	1.692560E+00
4.015390E+00	4.347050E+00	1.876280E+00
4.079360E+00	4.457670E+00	2.022840E+00
4.156170E+00	4.495620E+00	2.111290E+00
4.211970E+00	4.525140E+00	2.203790E+00
3.885290E+00	4.277380E+00	1.756400E+00
3.904290E+00	4.369850E+00	1.845970E+00
3.971940E+00	4.429650E+00	1.920030E+00
3.978470E+00	4.482970E+00	1.967710E+00
4.008380E+00	4.528330E+00	2.031680E+00
4.106450E+00	4.536380E+00	2.117260E+00
3.897050E+00	4.450830E+00	1.918240E+00
3.946010E+00	4.509150E+00	1.978890E+00
5.144850E+00	3.609150E+00	2.352210E+00
5.107100E+00	3.556100E+00	2.250410E+00
5.092450E+00	3.639210E+00	2.291530E+00
5.092970E+00	3.705330E+00	2.361740E+00
5.037540E+00	3.332790E+00	1.926060E+00
5.002180E+00	3.233470E+00	1.807680E+00
4.936680E+00	3.426620E+00	1.855210E+00
4.953550E+00	3.574020E+00	2.019260E+00
5.047860E+00	3.464800E+00	2.075150E+00
5.012920E+00	3.689790E+00	2.221500E+00
4.976290E+00	3.809610E+00	2.304090E+00
5.028240E+00	3.803420E+00	2.378720E+00
4.967100E+00	3.876030E+00	2.371920E+00
4.950390E+00	3.156580E+00	1.686800E+00
4.851850E+00	3.119180E+00	1.538650E+00
4.865600E+00	3.291350E+00	1.668240E+00
4.825690E+00	4.018590E+00	2.381390E+00
4.904760E+00	3.966670E+00	2.406210E+00
4.863550E+00	4.032130E+00	2.454750E+00
4.706720E+00	3.108430E+00	1.352320E+00
4.580360E+00	3.053390E+00	1.202360E+00
4.598440E+00	3.197420E+00	1.296410E+00
4.645860E+00	3.337970E+00	1.426800E+00
4.777340E+00	4.050850E+00	2.370980E+00
4.810210E+00	4.074790E+00	2.457330E+00
4.465290E+00	3.296550E+00	1.237880E+00
4.368400E+00	3.190560E+00	1.088460E+00
4.655530E+00	4.219040E+00	2.465620E+00
4.753700E+00	4.156810E+00	2.512310E+00
4.709600E+00	4.230000E+00	2.568440E+00
4.237020E+00	3.198940E+00	1.015750E+00
4.105470E+00	3.160830E+00	9.603980E-01
4.140350E+00	3.289250E+00	1.035150E+00
4.215670E+00	3.429910E+00	1.125660E+00
4.575640E+00	4.274910E+00	2.425230E+00
4.641860E+00	4.278200E+00	2.539120E+00
4.031760E+00	3.342780E+00	1.040010E+00
3.957130E+00	3.255400E+00	9.813750E-01
3.962190E+00	3.511790E+00	1.107400E+00
4.052750E+00	3.666930E+00	1.254020E+00
4.523210E+00	4.319080E+00	2.395540E+00
4.559630E+00	4.341430E+00	2.490550E+00
3.867180E+00	3.369930E+00	1.010410E+00
3.769170E+00	3.556480E+00	1.117220E+00
3.894520E+00	3.672850E+00	1.189970E+00
3.937640E+00	3.843060E+00	1.355460E+00
4.468190E+00	4.446730E+00	2.475470E+00
4.500350E+00	4.416670E+00	2.491140E+00
4.485420E+00	4.451890E+00	2.516570E+00
3.782540E+00	3.731580E+00	1.227960E+00
3.684030E+00	3.663510E+00	1.171360E+00
3.771390E+00	3.877400E+00	1.358540E+00
3.858370E+00	4.004880E+00	1.482650E+00
4.298510E+00	4.508380E+00	2.298360E+00
4.373340E+00	4.494960E+00	2.398750E+00
4.447360E+00	4.472150E+00	2.487720E+00
3.655760E+00	3.770650E+00	1.245480E+00
3.660910E+00	3.909130E+00	1.359040E+00
3.738550E+00	3.997000E+00	1.452970E+00
3.788810E+00	4.154470E+00	1.629270E+00
4.257000E+00	4.546200E+00	2.290410E+00
4.292590E+00	4.565450E+00	2.375700E+00
3.641000E+00	4.031010E+00	1.467280E+00
3.659600E+00	4.158230E+00	1.604790E+00
3.712590E+00	4.231180E+00	1.677900E+00
3.782650E+00	4.326620E+00	1.781910E+00
4.031210E+00	4.593360E+00	2.122730E+00
4.135450E+00	4.591470E+00	2.231330E+00
4.218390E+00	4.576530E+00	2.293720E+00
3.642990E+00	4.270950E+00	1.710570E+00
3.709920E+00	4.386690E+00	1.822730E+00
3.724730E+00	4.451390E+00	1.885100E+00
3.796620E+00	4.453680E+00	1.903130E+00
3.908740E+00	4.545870E+00	2.015500E+00
3.962670E+00	4.627950E+00	2.129670E+00
4.046570E+00	4.666370E+00	2.258820E+00
3.766500E+00	4.531500E+00	1.970940E+00
3.868880E+00	4.621880E+00	2.090360E+00
3.941310E+00	4.671310E+00	2.190900E+00
5.231350E+00	3.469550E+00	2.404680E+00
5.227120E+00	3.392320E+00	2.342990E+00
5.182150E+00	3.501270E+00	2.335040E+00
5.212590E+00	3.558560E+00	2.437890E+00
5.217110E+00	2.975450E+00	2.006420E+00
5.185430E+00	2.890020E+00	1.881970E+00
5.174360E+00	3.027760E+00	1.939800E+00
5.119630E+00	3.229260E+00	2.005320E+00
5.212540E+00	3.089430E+00	2.099240E+00
5.156660E+00	3.408320E+00	2.212450E+00
5.213200E+00	3.262560E+00	2.223360E+00
5.099730E+00	3.793960E+00	2.480630E+00
5.166940E+00	3.686980E+00	2.467660E+00
5.106190E+00	3.848270E+00	2.561970E+00
5.179590E+00	3.787440E+00	2.617980E+00
5.123550E+00	3.892970E+00	2.649580E+00
5.110910E+00	2.814510E+00	1.731820E+00
5.037380E+00	2.715220E+00	1.597660E+00
5.022950E+00	2.841570E+00	1.622070E+00
5.054630E+00	3.008440E+00	1.735640E+00
5.026490E+00	3.917360E+00	2.526020E+00
5.002160E+00	4.016490E+00	2.641190E+00
5.084480E+00	3.974440E+00	2.706140E+00
5.032970E+00	4.042680E+00	2.734670E+00
4.904640E+00	2.648400E+00	1.409360E+00
4.776470E+00	2.556560E+00	1.258280E+00
4.802250E+00	2.695370E+00	1.300200E+00
4.854060E+00	2.863220E+00	1.419520E+00
4.906940E+00	4.047830E+00	2.552260E+00
4.961440E+00	4.084970E+00	2.686470E+00
4.666630E+00	2.777770E+00	1.185970E+00
4.569830E+00	2.657760E+00	1.062460E+00
4.832320E+00	4.106430E+00	2.546840E+00
4.866190E+00	4.142710E+00	2.645880E+00
4.424220E+00	2.657080E+00	9.386270E-01
4.282890E+00	2.602970E+00	8.553510E-01
4.311800E+00	2.754820E+00	8.867990E-01
4.378430E+00	2.919210E+00	9.799570E-01
4.709750E+00	4.280290E+00	2.637360E+00
4.786140E+00	4.228900E+00	2.668720E+00
4.758140E+00	4.284780E+00	2.707000E+00
4.154810E+00	2.900350E+00	8.764270E-01
3.982800E+00	2.797810E+00	8.226250E-01
4.639860E+00	4.336440E+00	2.611410E+00
4.715690E+00	4.332480E+00	2.706330E+00
3.871580E+00	3.139820E+00	9.114160E-01
3.715180E+00	2.969260E+00	8.900830E-01
4.571130E+00	4.391490E+00	2.580340E+00
4.636580E+00	4.398530E+00	2.683170E+00
3.640720E+00	3.185200E+00	9.661200E-01
3.502610E+00	3.113780E+00	9.609270E-01
3.687070E+00	3.362560E+00	1.024340E+00
4.519800E+00	4.466720E+00	2.604420E+00
3.509720E+00	3.323280E+00	1.026970E+00
3.367330E+00	3.257020E+00	1.054920E+00
3.561820E+00	3.581010E+00	1.130470E+00
4.397070E+00	4.534820E+00	2.518890E+00
4.460490E+00	4.545880E+00	2.631350E+00
3.389250E+00	3.435360E+00	1.098410E+00
3.300760E+00	3.358910E+00	1.097520E+00
3.385560E+00	3.631810E+00	1.189210E+00
3.516590E+00	3.840980E+00	1.317770E+00
4.298360E+00	4.617250E+00	2.492670E+00
4.380820E+00	4.604100E+00	2.606890E+00
3.278190E+00	3.479440E+00	1.161040E+00
3.278100E+00	3.644270E+00	1.230650E+00
3.358350E+00	3.764150E+00	1.282580E+00
3.380210E+00	3.913790E+00	1.387420E+00
3.516450E+00	4.081610E+00	1.535300E+00
4.188220E+00	4.644320E+00	2.383210E+00
4.243500E+00	4.661130E+00	2.492310E+00
4.290110E+00	4.680410E+00	2.595560E+00
3.263420E+00	3.776560E+00	1.328760E+00
3.287280E+00	3.930530E+00	1.431440E+00
3.374350E+00	4.027850E+00	1.489850E+00
3.421700E+00	4.135820E+00	1.596260E+00
3.519380E+00	4.249490E+00	1.707860E+00
3.629750E+00	4.411200E+00	1.852510E+00
4.102690E+00	4.692460E+00	2.362940E+00
4.121890E+00	4.722860E+00	2.454420E+00
4.201740E+00	4.698410E+00	2.513660E+00
3.293170E+00	4.064390E+00	1.554810E+00
3.406150E+00	4.236980E+00	1.701510E+00
3.498700E+00	4.341320E+00	1.791970E+00
3.539970E+00	4.424220E+00	1.872630E+00
3.599510E+00	4.474300E+00	1.917080E+00
3.665240E+00	4.540520E+00	1.973110E+00
3.766280E+00	4.629730E+00	2.069420E+00
3.860380E+00	4.686370E+00	2.179560E+00
3.947960E+00	4.729310E+00	2.292900E+00
4.044540E+00	4.730450E+00	2.362430E+00
3.554120E+00	4.514600E+00	1.959790E+00
3.658730E+00	4.629550E+00	2.061410E+00
3.765720E+00	4.702160E+00	2.159930E+00
3.843790E+00	4.735120E+00	2.247770E+00
5.306640E+00	2.846280E+00	2.212310E+00
5.288320E+00	2.726230E+00	2.084190E+00
5.260070E+00	2.913370E+00	2.094170E+00
5.266300E+00	3.121970E+00	2.264980E+00
5.313740E+00	2.976120E+00	2.307700E+00
5.264580E+00	3.281460E+00	2.356530E+00
5.312150E+00	3.181250E+00	2.420610E+00
5.288230E+00	3.418940E+00	2.497860E+00
5.250380E+00	3.634710E+00	2.585850E+00
5.326190E+00	3.542890E+00	2.650020E+00
5.253250E+00	3.723510E+00	2.673560E+00
5.324770E+00	3.664010E+00	2.742120E+00
5.257600E+00	3.779470E+00	2.750080E+00
5.260540E+00	2.616550E+00	1.946050E+00
5.198030E+00	2.523660E+00	1.822950E+00
5.202430E+00	2.689300E+00	1.831540E+00
5.143570E+00	3.931310E+00	2.734440E+00
5.207020E+00	3.877260E+00	2.780990E+00
5.157240E+00	3.963760E+00	2.817990E+00
5.117140E+00	2.437540E+00	1.702870E+00
5.014240E+00	2.354970E+00	1.570520E+00
5.028070E+00	2.516740E+00	1.566170E+00
5.014650E+00	4.095610E+00	2.793800E+00
5.102310E+00	4.038710E+00	2.850460E+00
5.059030E+00	4.107000E+00	2.885690E+00
4.897680E+00	2.274210E+00	1.429690E+00
4.758450E+00	2.223230E+00	1.285190E+00
4.848650E+00	2.364720E+00	1.341460E+00
4.945770E+00	4.142240E+00	2.751680E+00
4.990410E+00	4.165940E+00	2.855390E+00
4.579150E+00	2.433400E+00	1.057340E+00
4.539060E+00	2.241350E+00	1.055190E+00
4.890470E+00	4.213490E+00	2.779430E+00
4.886050E+00	4.264080E+00	2.834200E+00
4.942200E+00	4.245720E+00	2.880380E+00
4.897330E+00	4.298250E+00	2.878630E+00
4.410070E+00	2.193520E+00	9.776320E-01
4.243380E+00	2.277160E+00	8.765200E-01
4.364120E+00	2.353380E+00	9.070160E-01
4.814430E+00	4.305260E+00	2.798130E+00
4.803880E+00	4.395510E+00	2.866380E+00
4.875670E+00	4.360220E+00	2.906660E+00
4.854340E+00	4.411150E+00	2.922860E+00
4.114240E+00	2.492800E+00	8.055990E-01
3.983210E+00	2.313250E+00	8.103140E-01
4.724910E+00	4.391230E+00	2.785160E+00
4.737120E+00	4.453900E+00	2.859370E+00
4.815060E+00	4.453830E+00	2.928200E+00
3.824110E+00	2.662860E+00	7.959350E-01
3.640090E+00	2.579830E+00	8.396160E-01
4.637290E+00	4.473010E+00	2.782120E+00
4.693330E+00	4.494780E+00	2.861070E+00
4.738730E+00	4.522720E+00	2.937200E+00
3.542940E+00	2.871260E+00	8.966060E-01
3.387600E+00	2.792540E+00	9.355200E-01
4.532360E+00	4.532920E+00	2.725450E+00
4.587230E+00	4.540120E+00	2.815780E+00
4.652230E+00	4.533070E+00	2.873690E+00
3.354490E+00	3.052550E+00	1.004360E+00
3.216510E+00	2.985370E+00	1.056480E+00
4.454850E+00	4.593460E+00	2.708500E+00
4.520430E+00	4.587840E+00	2.802050E+00
3.221030E+00	3.265780E+00	1.116820E+00
3.103920E+00	3.135240E+00	1.152320E+00
4.377330E+00	4.655190E+00	2.696360E+00
4.445470E+00	4.644300E+00	2.792630E+00
3.103740E+00	3.305510E+00	1.187910E+00
3.058130E+00	3.229670E+00	1.209210E+00
3.156140E+00	3.544460E+00	1.255770E+00
4.328180E+00	4.698990E+00	2.690220E+00
4.366050E+00	4.714180E+00	2.787280E+00
3.044070E+00	3.359910E+00	1.249910E+00
3.048070E+00	3.537510E+00	1.315530E+00
3.086050E+00	3.654470E+00	1.336650E+00
3.151620E+00	3.842460E+00	1.426850E+00
4.162360E+00	4.736020E+00	2.536900E+00
4.208230E+00	4.752370E+00	2.622940E+00
4.285070E+00	4.737710E+00	2.697180E+00
3.026940E+00	3.678570E+00	1.393030E+00
3.043770E+00	3.846260E+00	1.489770E+00
3.093310E+00	3.935930E+00	1.519750E+00
3.160980E+00	4.041970E+00	1.575010E+00
3.284510E+00	4.209850E+00	1.711030E+00
3.414870E+00	4.380170E+00	1.832480E+00
3.997810E+00	4.759460E+00	2.374260E+00
4.029380E+00	4.780210E+00	2.459920E+00
4.118040E+00	4.773770E+00	2.556550E+00
3.036170E+00	3.984550E+00	1.587620E+00
3.151240E+00	4.173000E+00	1.712310E+00
3.265780E+00	4.328170E+00	1.819500E+00
3.354570E+00	4.431000E+00	1.898290E+00
3.371020E+00	4.487570E+00	1.950000E+00
3.441860E+00	4.504060E+00	1.951630E+00
3.529030E+00	4.618320E+00	2.049630E+00
3.655910E+00	4.717880E+00	2.168200E+00
3.773580E+00	4.752700E+00	2.240040E+00
3.847370E+00	4.784980E+00	2.334250E+00
3.952810E+00	4.780510E+00	2.392010E+00
3.402900E+00	4.559380E+00	2.006100E+00
3.455420E+00	4.645460E+00	2.074140E+00
3.538180E+00	4.692480E+00	2.124540E+00
3.571090E+00	4.736560E+00	2.185580E+00
3.628520E+00	4.774490E+00	2.252460E+00
3.730550E+00	4.783040E+00	2.274380E+00
3.478100E+00	4.714090E+00	2.150080E+00
3.549960E+00	4.758830E+00	2.217060E+00
5.409100E+00	2.965890E+00	2.552980E+00
5.390540E+00	2.880360E+00	2.493440E+00
5.368000E+00	3.013560E+00	2.474120E+00
5.372260E+00	3.236300E+00	2.569170E+00
5.421460E+00	3.079990E+00	2.615650E+00
5.381800E+00	3.411810E+00	2.666560E+00
5.451200E+00	3.259570E+00	2.701700E+00
5.387720E+00	3.544230E+00	2.744610E+00
5.469230E+00	3.428120E+00	2.803340E+00
5.386760E+00	3.614250E+00	2.793370E+00
5.428330E+00	3.566380E+00	2.820790E+00
5.402480E+00	3.659550E+00	2.870700E+00
5.328270E+00	2.598670E+00	2.215110E+00
5.294510E+00	2.466440E+00	2.096180E+00
5.288010E+00	2.576210E+00	2.050070E+00
5.338650E+00	2.771940E+00	2.312490E+00
5.269300E+00	3.821320E+00	2.823110E+00
5.321720E+00	3.761680E+00	2.851590E+00
5.293410E+00	3.843780E+00	2.901730E+00
5.243230E+00	2.365060E+00	1.979720E+00
5.156520E+00	2.281840E+00	1.863580E+00
5.186170E+00	2.391810E+00	1.836130E+00
5.170980E+00	3.996090E+00	2.893170E+00
5.240220E+00	3.941630E+00	2.939740E+00
5.182190E+00	4.024290E+00	2.963780E+00
5.050780E+00	2.191630E+00	1.737990E+00
4.947960E+00	2.100800E+00	1.625830E+00
4.980110E+00	2.219790E+00	1.579880E+00
5.059270E+00	4.148970E+00	2.942240E+00
5.133010E+00	4.095460E+00	2.993410E+00
5.093820E+00	4.169660E+00	3.026650E+00
4.824050E+00	2.001970E+00	1.522010E+00
4.704050E+00	1.978490E+00	1.369260E+00
4.803990E+00	2.088600E+00	1.415170E+00
5.021370E+00	4.218120E+00	2.963940E+00
5.024270E+00	4.261230E+00	3.016060E+00
5.075210E+00	4.228670E+00	3.068600E+00
5.038990E+00	4.288900E+00	3.070180E+00
4.584060E+00	2.086140E+00	1.169770E+00
4.532790E+00	1.910700E+00	1.234900E+00
4.966290E+00	4.314120E+00	2.980460E+00
4.976940E+00	4.377590E+00	3.038360E+00
5.024690E+00	4.348540E+00	3.096840E+00
4.998070E+00	4.413290E+00	3.095110E+00
4.317480E+00	2.087140E+00	9.912380E-01
4.914690E+00	4.427910E+00	3.003370E+00
4.908220E+00	4.517990E+00	3.067410E+00
4.982400E+00	4.475700E+00	3.124330E+00
4.954480E+00	4.536640E+00	3.136220E+00
4.060820E+00	2.081800E+00	9.203050E-01
3.869300E+00	2.126230E+00	8.737860E-01
3.916520E+00	2.193950E+00	8.344870E-01
4.834560E+00	4.508690E+00	2.996430E+00
4.841900E+00	4.566840E+00	3.059030E+00
4.900990E+00	4.578730E+00	3.122650E+00
3.752960E+00	2.307040E+00	8.374590E-01
3.619160E+00	2.190120E+00	9.119870E-01
4.786050E+00	4.559030E+00	3.010500E+00
4.789630E+00	4.597800E+00	3.061470E+00
4.828700E+00	4.631770E+00	3.138450E+00
3.467780E+00	2.509520E+00	8.859250E-01
3.310330E+00	2.462640E+00	9.751350E-01
4.585730E+00	4.589530E+00	2.888590E+00
4.658100E+00	4.588100E+00	2.967080E+00
4.730240E+00	4.597580E+00	3.034070E+00
4.764360E+00	4.632430E+00	3.102740E+00
3.242350E+00	2.729230E+00	1.004920E+00
3.111250E+00	2.680170E+00	1.078750E+00
4.511090E+00	4.642730E+00	2.883770E+00
4.576150E+00	4.654110E+00	3.002930E+00
3.094740E+00	2.921790E+00	1.117920E+00
2.992590E+00	2.872690E+00	1.189210E+00
4.442320E+00	4.692190E+00	2.868300E+00
4.486450E+00	4.699300E+00	2.957450E+00
3.003680E+00	3.132070E+00	1.231290E+00
2.941700E+00	2.997720E+00	1.249400E+00
4.403650E+00	4.728070E+00	2.864820E+00
4.429150E+00	4.732870E+00	2.918430E+00
2.910090E+00	3.137620E+00	1.318220E+00
2.853140E+00	3.321080E+00	1.392680E+00
2.957750E+00	3.425740E+00	1.352490E+00
4.244650E+00	4.772430E+00	2.713000E+00
4.282100E+00	4.787670E+00	2.797810E+00
4.372210E+00	4.766410E+00	2.884100E+00
2.873360E+00	3.498360E+00	1.433430E+00
2.829680E+00	3.430120E+00	1.455250E+00
2.924960E+00	3.733620E+00	1.504350E+00
4.043330E+00	4.828830E+00	2.586440E+00
4.136900E+00	4.817620E+00	2.680060E+00
4.210420E+00	4.799600E+00	2.733530E+00
2.816790E+00	3.567410E+00	1.495060E+00
2.825680E+00	3.731940E+00	1.567840E+00
2.864030E+00	3.832410E+00	1.589460E+00
2.909060E+00	3.960750E+00	1.637180E+00
3.025270E+00	4.133010E+00	1.728420E+00
3.134740E+00	4.295920E+00	1.818760E+00
3.271830E+00	4.450830E+00	1.937530E+00
3.915780E+00	4.834750E+00	2.507620E+00
3.993770E+00	4.858620E+00	2.616270E+00
4.053420E+00	4.889920E+00	2.728940E+00
2.810080E+00	3.863290E+00	1.645570E+00
2.839110E+00	4.013450E+00	1.718240E+00
2.925240E+00	4.107860E+00	1.750820E+00
3.004740E+00	4.244390E+00	1.828330E+00
3.106870E+00	4.386830E+00	1.905810E+00
3.198920E+00	4.499190E+00	1.993560E+00
3.331700E+00	4.607600E+00	2.065960E+00
3.722650E+00	4.838840E+00	2.386150E+00
3.814840E+00	4.871710E+00	2.504870E+00
3.854910E+00	4.903600E+00	2.598990E+00
3.950840E+00	4.890230E+00	2.652970E+00
2.865850E+00	4.171670E+00	1.832880E+00
2.977060E+00	4.339670E+00	1.911730E+00
3.083410E+00	4.464630E+00	1.989700E+00
3.191500E+00	4.579970E+00	2.063040E+00
3.273730E+00	4.654070E+00	2.124050E+00
3.293470E+00	4.699050E+00	2.174990E+00
3.375340E+00	4.708220E+00	2.167950E+00
3.521870E+00	4.789200E+00	2.269150E+00
3.584110E+00	4.853580E+00	2.387540E+00
3.648590E+00	4.897890E+00	2.482150E+00
3.754160E+00	4.900390E+00	2.520990E+00
3.343990E+00	4.762250E+00	2.251590E+00
3.466900E+00	4.844950E+00	2.352050E+00
3.542760E+00	4.890110E+00	2.434970E+00
5.567340E+00	3.225230E+00	2.852330E+00
5.552490E+00	3.165520E+00	2.827290E+00
5.525260E+00	3.266870E+00	2.807910E+00
5.533560E+00	3.357300E+00	2.852450E+00
5.572730E+00	3.292220E+00	2.883680E+00
5.553300E+00	3.418680E+00	2.925890E+00
5.381420E+00	2.550810E+00	2.464340E+00
5.345750E+00	2.443790E+00	2.368490E+00
5.350990E+00	2.577920E+00	2.342620E+00
5.387050E+00	2.754320E+00	2.470950E+00
5.407530E+00	2.665180E+00	2.532420E+00
5.438670E+00	2.886020E+00	2.614240E+00
5.495760E+00	3.095470E+00	2.744530E+00
5.486200E+00	3.552510E+00	2.903310E+00
5.467890E+00	3.649840E+00	2.974400E+00
5.308330E+00	2.347030E+00	2.262900E+00
5.249080E+00	2.250160E+00	2.150010E+00
5.279190E+00	2.353080E+00	2.123400E+00
5.392690E+00	3.770520E+00	2.997860E+00
5.325990E+00	3.868850E+00	2.998210E+00
5.364010E+00	3.854870E+00	3.052360E+00
5.324090E+00	3.920750E+00	3.081040E+00
5.171410E+00	2.167040E+00	2.053770E+00
5.079890E+00	2.087830E+00	1.964940E+00
5.120510E+00	2.180210E+00	1.907160E+00
5.197040E+00	4.050600E+00	3.037340E+00
5.244870E+00	4.003390E+00	3.057370E+00
5.220370E+00	4.071610E+00	3.123200E+00
4.954110E+00	1.975010E+00	1.855810E+00
4.873620E+00	1.921800E+00	1.736160E+00
4.929210E+00	2.008570E+00	1.716780E+00
5.118200E+00	4.187890E+00	3.092510E+00
5.156910E+00	4.146080E+00	3.109070E+00
5.145680E+00	4.207880E+00	3.173410E+00
4.747860E+00	1.875630E+00	1.550150E+00
5.059740E+00	4.311140E+00	3.127970E+00
5.091820E+00	4.273080E+00	3.152860E+00
5.085700E+00	4.331450E+00	3.208870E+00
4.558060E+00	1.808030E+00	1.351780E+00
4.419970E+00	1.748940E+00	1.295300E+00
4.456660E+00	1.831340E+00	1.244360E+00
5.022400E+00	4.438360E+00	3.154450E+00
5.047520E+00	4.398160E+00	3.181050E+00
5.043100E+00	4.457020E+00	3.235840E+00
4.295000E+00	1.892710E+00	1.109220E+00
4.180760E+00	1.787080E+00	1.161660E+00
4.953460E+00	4.576870E+00	3.192050E+00
4.999040E+00	4.520950E+00	3.211950E+00
4.992660E+00	4.565540E+00	3.268040E+00
3.960060E+00	1.941950E+00	9.804560E-01
4.898060E+00	4.629000E+00	3.191210E+00
4.948820E+00	4.622570E+00	3.265150E+00
3.726160E+00	1.971250E+00	1.002850E+00
3.543070E+00	1.961380E+00	1.039760E+00
3.570950E+00	2.073050E+00	9.758630E-01
4.858350E+00	4.663540E+00	3.200040E+00
4.882720E+00	4.689710E+00	3.278850E+00
3.397190E+00	2.213270E+00	9.902600E-01
3.245720E+00	2.191840E+00	1.089100E+00
4.659920E+00	4.647020E+00	3.076420E+00
4.719840E+00	4.649290E+00	3.112950E+00
4.755150E+00	4.688620E+00	3.199300E+00
4.819060E+00	4.693220E+00	3.230020E+00
3.159930E+00	2.438130E+00	1.065950E+00
3.035780E+00	2.419810E+00	1.170130E+00
4.611130E+00	4.674110E+00	3.086050E+00
4.629460E+00	4.704860E+00	3.159760E+00
4.687370E+00	4.690540E+00	3.174940E+00
2.996480E+00	2.651910E+00	1.171480E+00
2.903190E+00	2.628480E+00	1.265960E+00
4.517080E+00	4.717100E+00	3.042450E+00
4.571560E+00	4.708970E+00	3.103140E+00
2.893330E+00	2.875010E+00	1.285800E+00
2.838790E+00	2.756390E+00	1.321510E+00
4.431090E+00	4.776840E+00	3.009070E+00
2.794730E+00	2.885220E+00	1.380560E+00
2.735590E+00	3.079390E+00	1.469320E+00
2.823680E+00	3.103340E+00	1.388340E+00
4.310630E+00	4.839580E+00	2.928170E+00
4.362060E+00	4.875240E+00	3.055250E+00
2.766560E+00	3.344520E+00	1.483010E+00
2.674360E+00	3.250080E+00	1.535340E+00
4.189370E+00	4.866000E+00	2.836910E+00
4.249750E+00	4.882610E+00	2.926440E+00
4.283610E+00	4.895980E+00	2.986760E+00
2.692810E+00	3.408520E+00	1.570210E+00
2.649300E+00	3.351520E+00	1.588310E+00
2.723930E+00	3.638640E+00	1.604210E+00
4.106160E+00	4.922100E+00	2.829430E+00
4.136350E+00	4.964750E+00	2.924950E+00
4.221710E+00	4.922100E+00	2.959330E+00
2.633100E+00	3.480120E+00	1.619520E+00
2.629970E+00	3.636850E+00	1.672980E+00
2.672630E+00	3.753240E+00	1.699170E+00
2.722670E+00	3.940910E+00	1.757700E+00
3.908070E+00	4.927110E+00	2.685710E+00
3.960870E+00	4.963200E+00	2.777590E+00
4.053000E+00	4.967460E+00	2.845220E+00
2.615260E+00	3.782900E+00	1.751800E+00
2.625650E+00	3.937680E+00	1.812060E+00
2.671850E+00	4.036010E+00	1.838060E+00
2.733810E+00	4.190000E+00	1.914970E+00
2.868480E+00	4.314280E+00	1.930120E+00
2.959160E+00	4.431420E+00	1.999230E+00
3.072010E+00	4.550720E+00	2.070550E+00
3.184590E+00	4.671920E+00	2.154700E+00
3.709640E+00	4.925200E+00	2.542670E+00
3.753700E+00	4.959320E+00	2.611720E+00
3.856740E+00	4.970990E+00	2.708120E+00
2.618160E+00	4.054750E+00	1.880520E+00
2.642360E+00	4.171930E+00	1.945040E+00
2.678020E+00	4.235210E+00	1.962510E+00
2.697080E+00	4.302840E+00	1.998230E+00
2.818070E+00	4.390400E+00	2.010840E+00
2.947680E+00	4.525480E+00	2.079720E+00
3.051960E+00	4.610960E+00	2.136810E+00
3.088890E+00	4.671630E+00	2.187040E+00
3.148010E+00	4.710510E+00	2.210880E+00
3.216530E+00	4.759580E+00	2.258610E+00
3.321780E+00	4.849410E+00	2.368590E+00
3.459980E+00	4.894640E+00	2.424450E+00
3.539420E+00	4.942110E+00	2.510420E+00
3.661600E+00	4.946260E+00	2.559130E+00
2.633180E+00	4.234490E+00	1.986670E+00
3.097580E+00	4.734540E+00	2.254060E+00
3.193540E+00	4.807730E+00	2.320800E+00
3.219310E+00	4.853360E+00	2.371210E+00
3.263680E+00	4.879150E+00	2.400360E+00
3.298650E+00	4.911390E+00	2.446660E+00
3.408300E+00	4.921370E+00	2.460630E+00
3.212960E+00	4.883740E+00	2.408100E+00
5.590550E+00	3.047040E+00	2.889330E+00
5.575060E+00	2.982400E+00	2.866610E+00
5.557250E+00	3.062870E+00	2.835720E+00
5.599070E+00	3.154970E+00	2.903900E+00
5.618200E+00	3.294180E+00	2.975300E+00
5.607400E+00	3.412020E+00	3.026500E+00
5.359670E+00	2.367870E+00	2.507100E+00
5.306770E+00	2.263020E+00	2.426540E+00
5.319920E+00	2.333810E+00	2.365770E+00
5.394640E+00	2.503490E+00	2.551030E+00
5.460530E+00	2.718320E+00	2.681890E+00
5.520470E+00	2.918300E+00	2.780520E+00
5.553920E+00	3.559620E+00	3.045520E+00
5.485100E+00	3.681810E+00	3.050220E+00
5.522910E+00	3.661330E+00	3.095730E+00
5.480100E+00	3.742540E+00	3.125990E+00
5.249600E+00	2.168850E+00	2.337000E+00
5.179330E+00	2.094480E+00	2.271400E+00
5.215530E+00	2.164370E+00	2.201810E+00
5.402280E+00	3.843600E+00	3.114620E+00
5.382210E+00	3.916710E+00	3.195870E+00
5.080660E+00	2.008910E+00	2.202860E+00
4.997670E+00	1.954290E+00	2.087410E+00
5.055580E+00	2.025930E+00	2.067540E+00
5.302190E+00	3.995490E+00	3.169740E+00
5.281910E+00	4.054390E+00	3.230040E+00
4.880630E+00	1.875060E+00	1.880650E+00
5.231560E+00	4.135050E+00	3.240750E+00
5.197440E+00	4.207110E+00	3.272100E+00
4.729060E+00	1.775680E+00	1.675860E+00
4.626070E+00	1.675580E+00	1.616540E+00
4.601220E+00	1.742040E+00	1.483120E+00
5.157140E+00	4.267140E+00	3.280900E+00
5.135190E+00	4.332620E+00	3.316360E+00
4.535230E+00	1.612840E+00	1.565310E+00
4.389940E+00	1.568060E+00	1.491800E+00
4.485250E+00	1.649370E+00	1.453990E+00
5.101480E+00	4.393310E+00	3.312880E+00
5.081790E+00	4.455590E+00	3.340940E+00
4.264040E+00	1.658610E+00	1.300620E+00
4.075530E+00	1.579800E+00	1.304260E+00
5.045170E+00	4.514520E+00	3.337030E+00
5.000970E+00	4.599440E+00	3.351990E+00
3.913650E+00	1.753640E+00	1.123800E+00
3.837650E+00	1.642520E+00	1.228190E+00
4.948170E+00	4.673100E+00	3.344890E+00
4.987430E+00	4.651340E+00	3.397130E+00
4.965400E+00	4.685960E+00	3.403490E+00
3.699710E+00	1.647490E+00	1.232330E+00
3.517380E+00	1.690490E+00	1.233080E+00
3.638860E+00	1.756760E+00	1.157020E+00
4.907610E+00	4.716370E+00	3.344500E+00
4.926590E+00	4.732290E+00	3.420300E+00
3.362910E+00	1.939340E+00	1.146400E+00
3.211850E+00	1.921030E+00	1.247570E+00
4.782600E+00	4.723180E+00	3.265470E+00
4.808620E+00	4.754150E+00	3.339190E+00
4.868790E+00	4.751810E+00	3.370880E+00
3.109070E+00	2.176240E+00	1.196540E+00
2.988430E+00	2.162350E+00	1.304840E+00
4.660500E+00	4.722080E+00	3.222110E+00
4.690460E+00	4.750180E+00	3.291090E+00
4.750180E+00	4.751170E+00	3.313120E+00
2.926570E+00	2.409880E+00	1.276630E+00
2.825230E+00	2.387350E+00	1.381760E+00
4.511100E+00	4.769900E+00	3.119590E+00
4.572580E+00	4.761040E+00	3.196870E+00
4.627400E+00	4.757800E+00	3.259990E+00
2.790530E+00	2.655330E+00	1.375810E+00
2.710510E+00	2.558270E+00	1.465760E+00
4.444700E+00	4.837180E+00	3.121820E+00
4.505430E+00	4.836880E+00	3.230530E+00
2.690850E+00	2.722050E+00	1.469350E+00
2.625950E+00	2.693420E+00	1.530940E+00
2.711860E+00	2.868680E+00	1.462460E+00
4.405430E+00	4.882130E+00	3.124980E+00
4.433920E+00	4.882530E+00	3.177570E+00
2.634220E+00	2.839290E+00	1.532310E+00
2.583710E+00	2.792190E+00	1.568940E+00
2.631210E+00	3.050180E+00	1.552480E+00
4.285880E+00	4.949060E+00	3.066230E+00
4.375530E+00	4.923760E+00	3.143120E+00
2.551750E+00	2.910950E+00	1.597660E+00
2.512280E+00	3.134720E+00	1.656350E+00
2.588200E+00	3.299290E+00	1.615850E+00
4.202230E+00	4.981770E+00	3.020440E+00
4.236540E+00	5.034410E+00	3.125470E+00
2.506100E+00	3.317090E+00	1.687890E+00
2.460000E+00	3.251590E+00	1.698890E+00
2.528690E+00	3.548260E+00	1.711640E+00
4.008410E+00	5.009850E+00	2.871490E+00
4.055200E+00	5.057890E+00	2.976920E+00
4.147540E+00	5.045650E+00	3.043910E+00
2.448000E+00	3.381260E+00	1.748180E+00
2.434020E+00	3.539930E+00	1.775280E+00
2.473370E+00	3.649900E+00	1.798790E+00
2.521390E+00	3.847680E+00	1.846320E+00
3.773060E+00	5.041110E+00	2.735910E+00
3.874910E+00	5.048240E+00	2.819470E+00
3.961560E+00	5.057170E+00	2.906410E+00
2.418830E+00	3.678210E+00	1.847030E+00
2.430410E+00	3.842350E+00	1.904420E+00
2.475200E+00	3.943680E+00	1.919690E+00
2.541070E+00	4.100850E+00	1.965970E+00
2.722690E+00	4.399040E+00	2.055980E+00
2.821310E+00	4.504150E+00	2.100600E+00
2.955000E+00	4.630040E+00	2.180940E+00
3.622480E+00	5.026720E+00	2.657440E+00
3.717100E+00	5.084990E+00	2.758290E+00
3.788530E+00	5.134970E+00	2.850880E+00
2.424880E+00	3.967100E+00	1.965510E+00
2.458440E+00	4.110720E+00	2.027670E+00
2.516640E+00	4.197170E+00	2.040700E+00
2.600070E+00	4.306990E+00	2.048200E+00
2.690160E+00	4.460760E+00	2.115350E+00
2.794820E+00	4.573210E+00	2.182840E+00
2.869000E+00	4.655520E+00	2.235410E+00
2.974210E+00	4.722620E+00	2.278150E+00
3.102760E+00	4.824540E+00	2.364480E+00
3.400740E+00	4.994700E+00	2.549300E+00
3.502500E+00	5.063290E+00	2.643220E+00
3.535460E+00	5.121600E+00	2.712510E+00
3.661950E+00	5.128980E+00	2.780340E+00
2.470210E+00	4.240890E+00	2.094630E+00
2.562270E+00	4.408190E+00	2.139840E+00
2.664630E+00	4.534410E+00	2.195810E+00
2.764260E+00	4.628670E+00	2.256160E+00
2.861380E+00	4.713630E+00	2.297620E+00
2.960410E+00	4.778310E+00	2.347220E+00
3.001740E+00	4.834480E+00	2.404990E+00
3.074250E+00	4.871680E+00	2.428310E+00
3.185190E+00	4.926160E+00	2.465580E+00
3.250460E+00	5.009110E+00	2.552560E+00
3.316170E+00	5.068950E+00	2.625470E+00
3.434510E+00	5.089070E+00	2.652760E+00
3.022850E+00	4.897470E+00	2.473130E+00
3.145240E+00	4.992250E+00	2.538460E+00
3.221110E+00	5.044900E+00	2.587890E+00
5.497200E+00	2.561760E+00	2.829970E+00
5.462160E+00	2.484490E+00	2.783920E+00
5.468320E+00	2.579740E+00	2.745650E+00
5.522810E+00	2.765350E+00	2.819040E+00
5.533630E+00	2.654250E+00	2.871600E+00
5.568470E+00	2.893090E+00	2.871860E+00
5.580880E+00	2.804820E+00	2.928230E+00
5.620180E+00	2.980390E+00	2.953220E+00
5.656230E+00	3.144580E+00	3.026460E+00
5.669030E+00	3.302320E+00	3.086030E+00
5.633000E+00	3.443290E+00	3.095830E+00
5.677160E+00	3.389030E+00	3.156000E+00
5.638050E+00	3.513960E+00	3.174780E+00
5.322340E+00	2.229090E+00	2.588210E+00
5.261760E+00	2.130960E+00	2.535960E+00
5.273560E+00	2.179860E+00	2.453960E+00
5.381000E+00	2.360600E+00	2.629440E+00
5.560470E+00	3.643820E+00	3.156890E+00
5.527560E+00	3.736650E+00	3.239100E+00
5.181230E+00	2.038640E+00	2.482670E+00
5.115700E+00	1.990000E+00	2.395830E+00
5.160530E+00	2.046230E+00	2.366570E+00
5.456420E+00	3.831030E+00	3.213110E+00
5.427990E+00	3.901970E+00	3.276780E+00
5.002110E+00	1.923400E+00	2.222200E+00
5.360350E+00	3.996750E+00	3.300770E+00
5.300460E+00	4.074370E+00	3.298060E+00
5.332010E+00	4.063770E+00	3.341740E+00
5.305430E+00	4.119890E+00	3.364430E+00
4.851820E+00	1.800440E+00	2.005240E+00
4.756190E+00	1.699400E+00	1.948130E+00
4.748690E+00	1.738300E+00	1.818120E+00
5.207000E+00	4.228730E+00	3.319830E+00
5.246530E+00	4.190080E+00	3.342610E+00
5.227180E+00	4.244670E+00	3.382450E+00
4.677090E+00	1.620320E+00	1.886190E+00
4.586840E+00	1.541180E+00	1.807590E+00
4.605000E+00	1.604240E+00	1.715490E+00
5.145630E+00	4.356180E+00	3.366210E+00
5.190440E+00	4.314960E+00	3.412050E+00
5.152380E+00	4.379810E+00	3.423330E+00
4.478670E+00	1.473080E+00	1.736580E+00
4.314090E+00	1.420790E+00	1.657140E+00
4.440060E+00	1.498520E+00	1.637630E+00
5.086220E+00	4.475220E+00	3.391120E+00
5.116670E+00	4.437530E+00	3.426600E+00
5.087450E+00	4.493800E+00	3.456320E+00
4.180680E+00	1.482240E+00	1.472030E+00
3.992140E+00	1.404490E+00	1.481850E+00
5.015340E+00	4.616060E+00	3.432480E+00
5.046390E+00	4.556790E+00	3.443500E+00
5.036700E+00	4.598770E+00	3.504900E+00
3.834380E+00	1.535830E+00	1.332880E+00
3.751400E+00	1.453720E+00	1.420450E+00
4.989980E+00	4.677140E+00	3.479300E+00
3.627040E+00	1.447270E+00	1.416270E+00
3.451860E+00	1.498550E+00	1.430680E+00
3.577670E+00	1.532630E+00	1.341790E+00
4.950850E+00	4.741990E+00	3.485620E+00
4.970100E+00	4.735680E+00	3.528000E+00
4.949300E+00	4.764100E+00	3.522980E+00
3.318480E+00	1.686410E+00	1.321870E+00
3.165910E+00	1.684540E+00	1.419460E+00
4.831300E+00	4.786440E+00	3.405190E+00
4.856410E+00	4.803810E+00	3.483580E+00
4.921270E+00	4.778150E+00	3.506600E+00
3.069410E+00	1.917540E+00	1.352940E+00
2.950490E+00	1.911550E+00	1.461680E+00
4.719800E+00	4.781920E+00	3.361300E+00
4.742890E+00	4.812860E+00	3.432650E+00
4.796450E+00	4.813550E+00	3.453440E+00
2.880130E+00	2.145840E+00	1.410900E+00
2.781300E+00	2.123830E+00	1.514720E+00
4.575080E+00	4.809410E+00	3.292880E+00
4.624660E+00	4.827260E+00	3.376480E+00
4.687980E+00	4.815240E+00	3.409760E+00
2.737220E+00	2.347450E+00	1.482880E+00
2.647700E+00	2.318710E+00	1.574810E+00
4.542040E+00	4.844090E+00	3.307460E+00
4.564680E+00	4.853300E+00	3.351920E+00
2.625740E+00	2.526630E+00	1.549780E+00
2.534660E+00	2.494660E+00	1.634250E+00
4.430940E+00	4.932250E+00	3.256200E+00
4.513650E+00	4.888250E+00	3.331120E+00
2.525470E+00	2.720280E+00	1.616460E+00
2.447280E+00	2.633140E+00	1.696460E+00
4.328040E+00	5.000540E+00	3.190570E+00
4.384050E+00	5.035390E+00	3.315860E+00
2.434000E+00	2.766330E+00	1.694110E+00
2.397650E+00	2.714590E+00	1.725490E+00
2.440010E+00	2.935180E+00	1.683700E+00
4.278200E+00	5.049530E+00	3.193810E+00
4.307480E+00	5.063260E+00	3.253830E+00
2.369250E+00	2.817530E+00	1.745330E+00
2.317540E+00	3.025230E+00	1.787910E+00
2.397720E+00	3.199620E+00	1.734680E+00
4.108530E+00	5.099580E+00	3.070650E+00
4.165660E+00	5.129230E+00	3.171940E+00
4.251260E+00	5.092310E+00	3.227930E+00
2.300260E+00	3.239170E+00	1.808900E+00
2.226930E+00	3.182030E+00	1.857090E+00
2.345620E+00	3.457800E+00	1.819670E+00
3.889980E+00	5.129070E+00	2.931910E+00
3.975450E+00	5.165160E+00	3.042970E+00
4.074340E+00	5.153240E+00	3.106800E+00
2.250360E+00	3.350950E+00	1.880710E+00
2.192050E+00	3.287080E+00	1.902090E+00
2.251650E+00	3.520580E+00	1.896870E+00
2.326570E+00	3.751810E+00	1.943190E+00
3.846270E+00	5.173940E+00	2.939600E+00
3.884000E+00	5.196080E+00	2.994110E+00
2.174070E+00	3.436190E+00	1.943610E+00
2.220750E+00	3.620690E+00	1.965490E+00
2.239360E+00	3.763770E+00	2.013710E+00
2.282600E+00	3.865990E+00	2.023180E+00
2.349420E+00	4.024240E+00	2.047950E+00
3.571550E+00	5.202210E+00	2.806230E+00
3.701260E+00	5.213590E+00	2.888750E+00
3.810410E+00	5.222240E+00	2.962860E+00
2.231090E+00	3.917950E+00	2.083510E+00
2.290470E+00	4.089950E+00	2.130590E+00
2.301670E+00	4.179420E+00	2.177150E+00
2.364730E+00	4.206430E+00	2.143900E+00
2.446720E+00	4.359830E+00	2.182620E+00
2.545670E+00	4.494120E+00	2.229560E+00
2.646400E+00	4.603750E+00	2.276070E+00
2.748970E+00	4.692480E+00	2.327010E+00
2.866740E+00	4.799160E+00	2.402670E+00
3.404850E+00	5.181570E+00	2.737150E+00
3.509580E+00	5.250520E+00	2.824410E+00
3.596130E+00	5.299350E+00	2.937210E+00
2.331350E+00	4.297950E+00	2.222490E+00
2.432030E+00	4.454930E+00	2.265310E+00
2.535120E+00	4.574190E+00	2.313050E+00
2.635890E+00	4.670980E+00	2.352180E+00
2.731650E+00	4.743080E+00	2.396860E+00
2.769410E+00	4.798740E+00	2.450990E+00
2.827420E+00	4.836490E+00	2.466860E+00
2.897660E+00	4.888970E+00	2.492420E+00
3.024240E+00	4.979160E+00	2.558750E+00
3.188760E+00	5.092750E+00	2.641450E+00
3.257040E+00	5.204450E+00	2.742400E+00
3.336140E+00	5.287220E+00	2.846790E+00
3.459820E+00	5.295800E+00	2.868690E+00
2.783270E+00	4.858890E+00	2.516540E+00
2.895230E+00	4.960690E+00	2.565320E+00
3.023070E+00	5.067660E+00	2.651130E+00
3.136830E+00	5.176740E+00	2.720270E+00
3.216820E+00	5.261970E+00	2.795750E+00
5.386360E+00	2.248720E+00	2.827990E+00
5.325170E+00	2.168380E+00	2.752260E+00
5.356000E+00	2.246920E+00	2.709380E+00
5.437180E+00	2.393600E+00	2.784510E+00
5.448450E+00	2.356500E+00	2.871240E+00
5.513400E+00	2.519200E+00	2.904620E+00
5.583720E+00	2.686380E+00	2.989920E+00
5.633780E+00	2.835290E+00	3.044670E+00
5.683710E+00	2.979890E+00	3.088980E+00
5.711820E+00	3.128120E+00	3.141730E+00
5.720620E+00	3.263870E+00	3.193260E+00
5.696580E+00	3.390160E+00	3.243330E+00
5.668410E+00	3.512760E+00	3.296350E+00
5.270900E+00	2.093240E+00	2.733660E+00
5.210900E+00	2.032300E+00	2.642040E+00
5.249050E+00	2.086630E+00	2.620000E+00
5.603040E+00	3.629640E+00	3.262910E+00
5.568240E+00	3.729260E+00	3.343000E+00
5.114570E+00	1.967960E+00	2.510040E+00
5.493260E+00	3.835160E+00	3.320210E+00
5.441890E+00	3.922180E+00	3.343940E+00
5.490430E+00	3.890590E+00	3.395460E+00
5.439960E+00	3.974000E+00	3.420940E+00
4.968050E+00	1.855610E+00	2.324230E+00
4.871060E+00	1.753660E+00	2.259040E+00
4.865290E+00	1.777800E+00	2.136450E+00
5.366930E+00	4.056850E+00	3.397450E+00
5.357200E+00	4.113610E+00	3.449150E+00
4.803150E+00	1.679470E+00	2.207110E+00
4.718910E+00	1.593420E+00	2.129070E+00
4.737970E+00	1.644440E+00	2.043440E+00
5.311810E+00	4.193930E+00	3.468960E+00
5.255500E+00	4.261870E+00	3.466520E+00
5.292930E+00	4.251810E+00	3.520460E+00
5.258770E+00	4.300600E+00	3.541650E+00
4.626680E+00	1.499300E+00	2.035800E+00
4.528490E+00	1.422630E+00	1.961720E+00
4.556050E+00	1.474120E+00	1.876850E+00
5.158290E+00	4.408010E+00	3.500510E+00
5.197620E+00	4.361910E+00	3.515200E+00
5.186780E+00	4.405400E+00	3.572480E+00
4.402470E+00	1.369900E+00	1.904360E+00
4.216640E+00	1.322730E+00	1.823620E+00
4.361390E+00	1.382020E+00	1.804610E+00
5.138200E+00	4.455040E+00	3.550820E+00
4.095140E+00	1.344290E+00	1.637510E+00
3.953000E+00	1.305490E+00	1.678400E+00
5.089580E+00	4.535260E+00	3.576300E+00
5.047990E+00	4.626160E+00	3.591970E+00
3.771720E+00	1.307370E+00	1.656780E+00
3.607900E+00	1.288400E+00	1.674940E+00
3.651270E+00	1.322300E+00	1.588980E+00
3.750410E+00	1.367650E+00	1.528560E+00
5.005650E+00	4.702750E+00	3.579730E+00
5.049560E+00	4.672030E+00	3.656520E+00
5.016080E+00	4.727360E+00	3.647000E+00
3.504760E+00	1.375940E+00	1.546520E+00
3.334380E+00	1.367770E+00	1.622970E+00
4.958540E+00	4.778410E+00	3.595350E+00
3.255640E+00	1.503420E+00	1.512070E+00
3.104140E+00	1.509330E+00	1.612720E+00
4.896480E+00	4.819670E+00	3.564540E+00
4.905240E+00	4.853530E+00	3.657210E+00
3.025770E+00	1.690660E+00	1.525500E+00
2.901170E+00	1.691560E+00	1.630290E+00
4.764260E+00	4.842180E+00	3.504020E+00
4.790250E+00	4.864770E+00	3.576880E+00
4.849430E+00	4.859820E+00	3.605420E+00
2.837830E+00	1.903270E+00	1.563430E+00
2.734130E+00	1.889060E+00	1.670240E+00
4.655340E+00	4.851520E+00	3.457000E+00
4.681790E+00	4.876730E+00	3.533830E+00
4.736260E+00	4.869060E+00	3.556720E+00
2.685130E+00	2.102560E+00	1.613420E+00
2.592350E+00	2.084050E+00	1.719790E+00
4.555940E+00	4.909870E+00	3.428770E+00
4.619940E+00	4.893890E+00	3.497460E+00
2.556580E+00	2.292200E+00	1.669740E+00
2.470470E+00	2.263240E+00	1.767030E+00
4.472930E+00	4.975740E+00	3.379300E+00
4.514560E+00	4.998150E+00	3.500780E+00
2.449580E+00	2.457680E+00	1.721510E+00
2.368440E+00	2.428480E+00	1.803190E+00
4.431150E+00	5.036270E+00	3.383370E+00
4.457430E+00	5.040290E+00	3.440560E+00
2.357280E+00	2.635070E+00	1.773330E+00
2.313100E+00	2.538370E+00	1.830800E+00
4.312190E+00	5.131740E+00	3.356250E+00
4.405440E+00	5.085170E+00	3.412210E+00
2.265020E+00	2.644430E+00	1.855050E+00
2.198310E+00	2.806330E+00	1.896600E+00
2.283740E+00	2.823000E+00	1.818910E+00
4.231180E+00	5.147590E+00	3.279270E+00
4.247730E+00	5.182120E+00	3.341480E+00
2.211360E+00	2.997720E+00	1.868930E+00
2.120110E+00	2.963020E+00	1.941230E+00
4.037940E+00	5.204800E+00	3.145210E+00
4.102350E+00	5.235470E+00	3.251260E+00
4.196830E+00	5.202690E+00	3.304280E+00
2.127640E+00	3.198080E+00	1.932500E+00
2.048920E+00	3.099300E+00	2.008920E+00
3.883350E+00	5.271610E+00	3.077060E+00
3.994760E+00	5.258750E+00	3.179280E+00
2.041160E+00	3.233000E+00	2.011100E+00
2.004080E+00	3.179380E+00	2.038670E+00
2.070530E+00	3.410460E+00	2.026460E+00
2.141900E+00	3.662620E+00	2.043800E+00
3.745230E+00	5.301290E+00	3.019130E+00
3.818350E+00	5.361880E+00	3.160430E+00
1.996680E+00	3.287400E+00	2.069860E+00
1.994250E+00	3.454510E+00	2.091170E+00
2.040260E+00	3.572860E+00	2.079950E+00
2.066550E+00	3.718180E+00	2.124100E+00
2.130840E+00	3.881410E+00	2.140300E+00
2.218350E+00	4.108630E+00	2.199910E+00
3.670070E+00	5.336740E+00	3.026660E+00
3.715080E+00	5.363520E+00	3.093590E+00
1.980000E+00	3.614710E+00	2.154390E+00
2.041820E+00	3.844640E+00	2.197240E+00
2.109640E+00	3.998090E+00	2.214260E+00
2.139450E+00	4.110580E+00	2.260320E+00
2.189110E+00	4.183480E+00	2.268200E+00
2.241620E+00	4.277460E+00	2.282130E+00
2.326450E+00	4.418800E+00	2.306740E+00
2.424900E+00	4.546160E+00	2.345610E+00
2.526120E+00	4.648160E+00	2.392960E+00
2.641380E+00	4.759180E+00	2.458140E+00
3.413680E+00	5.336630E+00	2.923860E+00
3.495580E+00	5.387380E+00	3.016040E+00
3.627980E+00	5.378160E+00	3.064180E+00
2.145980E+00	4.224330E+00	2.320250E+00
2.228340E+00	4.382620E+00	2.353240E+00
2.320100E+00	4.512980E+00	2.385960E+00
2.418140E+00	4.621510E+00	2.429510E+00
2.510110E+00	4.699460E+00	2.463330E+00
2.548770E+00	4.755620E+00	2.509850E+00
2.607520E+00	4.794450E+00	2.523210E+00
2.674230E+00	4.844940E+00	2.550040E+00
2.782140E+00	4.937460E+00	2.600020E+00
2.896050E+00	5.047690E+00	2.662130E+00
3.013700E+00	5.155660E+00	2.734390E+00
3.120120E+00	5.253990E+00	2.803970E+00
3.225770E+00	5.346040E+00	2.925890E+00
3.362120E+00	5.370790E+00	2.977760E+00
2.563360E+00	4.814510E+00	2.575420E+00
2.671690E+00	4.913560E+00	2.627520E+00
2.784700E+00	5.023190E+00	2.693550E+00
2.900240E+00	5.137120E+00	2.749270E+00
3.011060E+00	5.235810E+00	2.821180E+00
3.101020E+00	5.309690E+00	2.897610E+00
5.351810E+00	2.180480E+00	2.861480E+00
5.436400E+00	2.297940E+00	2.937340E+00
5.524050E+00	2.439490E+00	3.051500E+00
5.578330E+00	2.592520E+00	3.059000E+00
5.636630E+00	2.710450E+00	3.116110E+00
5.685260E+00	2.839710E+00	3.164380E+00
5.724720E+00	2.969160E+00	3.212600E+00
5.737690E+00	3.110220E+00	3.260500E+00
5.738990E+00	3.248930E+00	3.300640E+00
5.720170E+00	3.381270E+00	3.346360E+00
5.701730E+00	3.503020E+00	3.398350E+00
5.205710E+00	2.022660E+00	2.725570E+00
5.281990E+00	2.096270E+00	2.804750E+00
5.640060E+00	3.621200E+00	3.365930E+00
5.611040E+00	3.714810E+00	3.440890E+00
5.088040E+00	1.918050E+00	2.651180E+00
4.982090E+00	1.824540E+00	2.566330E+00
4.982020E+00	1.844770E+00	2.454980E+00
5.547920E+00	3.814090E+00	3.418310E+00
5.520170E+00	3.896540E+00	3.475150E+00
5.489340E+00	3.977030E+00	3.528810E+00
4.924860E+00	1.757370E+00	2.555370E+00
4.825550E+00	1.649990E+00	2.430960E+00
4.855680E+00	1.704180E+00	2.351820E+00
5.420370E+00	4.060160E+00	3.499990E+00
5.382380E+00	4.131880E+00	3.511480E+00
5.430670E+00	4.114490E+00	3.566740E+00
5.392840E+00	4.173990E+00	3.570880E+00
4.750250E+00	1.568160E+00	2.345380E+00
4.664660E+00	1.476850E+00	2.258450E+00
4.693080E+00	1.535960E+00	2.199640E+00
5.344710E+00	4.247810E+00	3.599510E+00
5.301700E+00	4.311460E+00	3.632390E+00
4.570130E+00	1.398300E+00	2.186320E+00
4.462160E+00	1.344720E+00	2.138860E+00
4.493500E+00	1.380190E+00	2.044170E+00
5.245800E+00	4.364760E+00	3.623640E+00
5.195890E+00	4.433690E+00	3.659690E+00
4.315450E+00	1.298660E+00	2.091560E+00
4.113310E+00	1.243110E+00	2.016750E+00
4.260780E+00	1.302660E+00	1.983150E+00
5.146730E+00	4.482580E+00	3.641350E+00
5.172350E+00	4.472480E+00	3.700240E+00
5.144010E+00	4.515040E+00	3.716620E+00
3.934320E+00	1.266530E+00	1.813170E+00
3.853760E+00	1.229850E+00	1.930720E+00
5.072260E+00	4.628990E+00	3.667890E+00
5.096450E+00	4.583930E+00	3.685410E+00
5.091840E+00	4.641530E+00	3.747140E+00
3.718890E+00	1.200380E+00	1.923700E+00
3.549800E+00	1.201200E+00	1.921470E+00
3.672370E+00	1.228140E+00	1.825580E+00
5.005070E+00	4.772010E+00	3.701300E+00
5.052600E+00	4.710800E+00	3.725840E+00
5.044120E+00	4.758720E+00	3.781640E+00
3.429330E+00	1.281010E+00	1.770020E+00
3.274220E+00	1.261130E+00	1.863500E+00
4.957420E+00	4.830280E+00	3.695140E+00
4.997370E+00	4.828720E+00	3.794070E+00
3.185250E+00	1.368860E+00	1.726820E+00
3.045710E+00	1.365510E+00	1.834060E+00
4.928310E+00	4.864700E+00	3.706410E+00
4.944410E+00	4.866660E+00	3.753260E+00
2.973970E+00	1.511540E+00	1.724830E+00
2.851660E+00	1.505990E+00	1.830240E+00
4.816080E+00	4.889380E+00	3.647190E+00
4.843840E+00	4.905200E+00	3.722980E+00
4.905070E+00	4.889760E+00	3.745490E+00
2.789090E+00	1.685540E+00	1.741510E+00
2.683360E+00	1.670580E+00	1.846670E+00
4.709770E+00	4.900140E+00	3.607810E+00
4.737030E+00	4.921900E+00	3.676700E+00
4.787810E+00	4.912410E+00	3.691750E+00
2.635440E+00	1.872350E+00	1.777530E+00
2.537060E+00	1.849010E+00	1.879980E+00
4.573220E+00	4.954890E+00	3.541700E+00
4.624590E+00	4.962780E+00	3.626250E+00
4.683940E+00	4.937170E+00	3.656390E+00
2.499630E+00	2.059100E+00	1.820280E+00
2.409580E+00	2.033280E+00	1.915600E+00
4.548880E+00	4.994730E+00	3.563700E+00
4.570870E+00	5.000530E+00	3.607460E+00
2.381730E+00	2.243340E+00	1.854890E+00
2.299370E+00	2.212950E+00	1.948590E+00
4.454850E+00	5.102020E+00	3.535150E+00
4.530740E+00	5.040580E+00	3.593270E+00
2.275320E+00	2.434070E+00	1.896240E+00
2.238230E+00	2.327690E+00	1.972720E+00
4.383790E+00	5.137090E+00	3.460240E+00
4.396630E+00	5.159000E+00	3.517210E+00
2.180600E+00	2.438540E+00	1.987630E+00
2.106520E+00	2.598330E+00	2.013760E+00
2.189340E+00	2.618370E+00	1.934220E+00
4.254250E+00	5.242620E+00	3.435000E+00
4.345690E+00	5.186810E+00	3.485730E+00
2.115920E+00	2.775940E+00	1.972510E+00
2.035300E+00	2.744860E+00	2.051680E+00
4.179660E+00	5.260730E+00	3.360010E+00
4.191150E+00	5.293510E+00	3.426080E+00
2.036230E+00	2.924220E+00	2.020970E+00
1.961740E+00	2.888540E+00	2.097760E+00
3.923640E+00	5.333050E+00	3.215640E+00
4.028120E+00	5.338040E+00	3.333360E+00
4.136980E+00	5.310150E+00	3.390840E+00
1.968330E+00	3.102680E+00	2.083440E+00
1.920320E+00	2.992570E+00	2.127770E+00
3.881120E+00	5.372040E+00	3.237170E+00
3.927020E+00	5.376730E+00	3.290790E+00
1.888110E+00	3.119890E+00	2.155250E+00
1.861980E+00	3.250020E+00	2.183790E+00
1.927420E+00	3.351860E+00	2.151500E+00
3.707830E+00	5.423230E+00	3.215220E+00
3.851620E+00	5.405980E+00	3.273880E+00
1.852800E+00	3.388260E+00	2.224920E+00
1.833780E+00	3.528740E+00	2.244770E+00
1.887810E+00	3.565220E+00	2.208890E+00
1.951560E+00	3.783300E+00	2.249180E+00
2.029200E+00	4.024580E+00	2.294960E+00
3.590150E+00	5.425230E+00	3.126640E+00
3.603090E+00	5.451460E+00	3.197890E+00
1.855000E+00	3.691050E+00	2.298830E+00
1.918720E+00	3.896980E+00	2.317410E+00
1.941750E+00	4.019150E+00	2.354590E+00
1.991360E+00	4.095550E+00	2.362600E+00
2.047910E+00	4.192560E+00	2.377400E+00
2.128420E+00	4.345040E+00	2.397200E+00
2.218430E+00	4.476760E+00	2.430900E+00
2.312670E+00	4.592200E+00	2.469650E+00
2.420950E+00	4.708780E+00	2.523720E+00
3.304600E+00	5.403500E+00	3.024550E+00
3.382540E+00	5.442320E+00	3.120350E+00
3.525460E+00	5.455070E+00	3.163970E+00
1.945750E+00	4.132230E+00	2.415850E+00
2.029750E+00	4.301280E+00	2.448640E+00
2.114690E+00	4.438030E+00	2.476590E+00
2.209930E+00	4.558320E+00	2.513450E+00
2.296730E+00	4.643240E+00	2.535430E+00
2.330400E+00	4.701120E+00	2.573380E+00
2.384390E+00	4.742810E+00	2.583460E+00
2.452950E+00	4.797300E+00	2.616280E+00
2.561870E+00	4.893590E+00	2.665420E+00
2.674320E+00	4.999830E+00	2.720720E+00
2.792850E+00	5.111970E+00	2.784320E+00
2.909560E+00	5.222460E+00	2.840530E+00
3.016570E+00	5.305580E+00	2.927740E+00
3.112670E+00	5.375540E+00	3.005020E+00
3.236850E+00	5.424820E+00	3.061140E+00
2.338800E+00	4.764570E+00	2.638720E+00
2.448670E+00	4.871630E+00	2.707700E+00
2.564380E+00	4.981880E+00	2.755580E+00
2.683370E+00	5.088680E+00	2.812460E+00
2.804230E+00	5.202080E+00	2.882510E+00
2.930530E+00	5.306030E+00	2.960250E+00
3.020010E+00	5.352590E+00	3.003460E+00
5.553030E+00	2.406220E+00	3.206580E+00
5.522900E+00	2.360440E+00	3.188400E+00
5.530620E+00	2.390140E+00	3.142280E+00
5.573060E+00	2.460220E+00	3.201890E+00
5.343190E+00	2.156600E+00	3.059850E+00
5.261590E+00	2.071960E+00	2.983670E+00
5.297810E+00	2.109820E+00	2.908120E+00
5.438760E+00	2.279100E+00	3.069510E+00
5.623240E+00	2.592680E+00	3.213270E+00
5.671900E+00	2.731470E+00	3.225390E+00
5.707650E+00	2.832330E+00	3.284860E+00
5.745520E+00	2.955980E+00	3.335160E+00
5.760020E+00	3.100000E+00	3.372980E+00
5.762510E+00	3.239920E+00	3.403050E+00
5.741120E+00	3.369770E+00	3.450430E+00
5.717840E+00	3.493060E+00	3.504730E+00
5.200460E+00	2.012250E+00	2.993310E+00
5.137660E+00	1.946760E+00	2.900840E+00
5.178450E+00	1.985800E+00	2.842790E+00
5.672970E+00	3.608840E+00	3.463120E+00
5.640490E+00	3.693870E+00	3.519140E+00
5.035800E+00	1.859760E+00	2.767300E+00
5.591120E+00	3.806320E+00	3.537110E+00
5.543540E+00	3.910450E+00	3.555190E+00
5.533620E+00	3.966090E+00	3.598220E+00
4.848530E+00	1.626730E+00	2.591200E+00
4.786700E+00	1.546760E+00	2.552330E+00
4.782220E+00	1.581910E+00	2.459810E+00
4.902050E+00	1.702210E+00	2.613900E+00
5.497820E+00	4.052570E+00	3.616680E+00
5.462050E+00	4.144910E+00	3.636420E+00
5.423210E+00	4.201300E+00	3.641890E+00
5.473560E+00	4.183390E+00	3.695760E+00
5.425100E+00	4.239180E+00	3.713470E+00
4.623360E+00	1.374850E+00	2.453520E+00
4.515690E+00	1.317530E+00	2.401090E+00
4.588710E+00	1.362630E+00	2.371880E+00
4.638770E+00	1.418900E+00	2.325300E+00
4.695570E+00	1.435880E+00	2.489660E+00
5.302300E+00	4.339560E+00	3.692090E+00
5.351700E+00	4.295550E+00	3.698080E+00
5.332660E+00	4.333450E+00	3.755990E+00
4.410370E+00	1.309250E+00	2.228570E+00
4.327840E+00	1.266190E+00	2.292990E+00
5.272770E+00	4.385680E+00	3.742940E+00
4.204070E+00	1.223420E+00	2.261670E+00
4.017330E+00	1.175740E+00	2.231600E+00
4.156510E+00	1.224710E+00	2.164430E+00
5.212040E+00	4.458570E+00	3.780800E+00
5.174940E+00	4.514940E+00	3.809280E+00
3.843090E+00	1.194850E+00	2.052550E+00
3.761180E+00	1.137690E+00	2.151390E+00
5.145810E+00	4.572350E+00	3.814440E+00
5.133560E+00	4.639760E+00	3.845000E+00
3.639930E+00	1.110470E+00	2.153100E+00
3.477060E+00	1.108190E+00	2.164350E+00
3.596740E+00	1.143120E+00	2.064640E+00
5.104740E+00	4.706050E+00	3.843600E+00
5.066800E+00	4.794250E+00	3.863380E+00
3.361310E+00	1.175030E+00	2.009110E+00
3.218210E+00	1.152920E+00	2.107280E+00
5.035040E+00	4.842700E+00	3.858940E+00
5.057280E+00	4.844500E+00	3.898520E+00
5.039060E+00	4.865770E+00	3.895330E+00
3.129520E+00	1.254630E+00	1.970650E+00
3.002110E+00	1.237300E+00	2.073020E+00
4.937230E+00	4.907510E+00	3.851220E+00
5.007960E+00	4.876580E+00	3.878150E+00
2.922780E+00	1.361000E+00	1.944420E+00
2.811280E+00	1.347090E+00	2.052370E+00
4.880150E+00	4.922210E+00	3.805580E+00
4.884670E+00	4.941270E+00	3.863940E+00
2.742540E+00	1.494370E+00	1.940310E+00
2.641550E+00	1.475760E+00	2.046230E+00
4.762520E+00	4.937810E+00	3.739180E+00
4.789400E+00	4.945830E+00	3.787490E+00
4.839170E+00	4.953950E+00	3.855680E+00
2.584120E+00	1.652740E+00	1.954080E+00
2.489530E+00	1.623750E+00	2.057300E+00
4.658280E+00	4.979140E+00	3.703390E+00
4.690250E+00	4.994550E+00	3.778480E+00
4.745320E+00	4.967010E+00	3.795040E+00
2.444690E+00	1.820560E+00	1.981880E+00
2.353590E+00	1.789440E+00	2.078630E+00
4.568930E+00	5.069020E+00	3.696330E+00
4.632400E+00	5.026750E+00	3.745380E+00
2.318920E+00	2.007500E+00	2.013220E+00
2.232270E+00	1.969300E+00	2.113290E+00
4.513720E+00	5.098200E+00	3.635440E+00
4.522230E+00	5.123870E+00	3.685220E+00
2.196860E+00	2.222150E+00	2.047540E+00
2.130810E+00	2.119610E+00	2.149790E+00
4.403700E+00	5.202760E+00	3.585330E+00
4.479220E+00	5.160010E+00	3.649650E+00
2.104740E+00	2.258660E+00	2.118250E+00
2.076390E+00	2.205860E+00	2.169050E+00
2.086010E+00	2.418120E+00	2.077180E+00
4.327790E+00	5.247420E+00	3.550390E+00
4.359680E+00	5.297990E+00	3.656350E+00
2.034780E+00	2.308680E+00	2.172300E+00
1.973950E+00	2.505450E+00	2.172960E+00
2.032380E+00	2.593460E+00	2.087340E+00
4.185140E+00	5.350890E+00	3.516510E+00
4.277520E+00	5.317110E+00	3.579860E+00
1.960290E+00	2.710550E+00	2.132770E+00
1.887580E+00	2.673680E+00	2.217560E+00
4.107910E+00	5.358710E+00	3.447840E+00
4.116770E+00	5.383340E+00	3.508720E+00
1.878930E+00	2.894600E+00	2.179840E+00
1.842380E+00	2.779970E+00	2.245840E+00
3.939330E+00	5.424840E+00	3.382870E+00
4.051270E+00	5.399230E+00	3.468840E+00
1.801570E+00	2.905710E+00	2.261800E+00
1.776420E+00	3.041800E+00	2.287820E+00
1.815850E+00	3.150160E+00	2.228550E+00
3.823130E+00	5.451330E+00	3.341760E+00
3.863750E+00	5.489810E+00	3.462550E+00
1.747650E+00	3.189390E+00	2.301960E+00
1.741730E+00	3.341600E+00	2.343030E+00
1.786770E+00	3.438140E+00	2.290520E+00
3.599640E+00	5.489720E+00	3.284660E+00
3.734910E+00	5.487920E+00	3.370290E+00
1.718620E+00	3.481110E+00	2.357950E+00
1.717810E+00	3.612120E+00	2.395530E+00
1.773330E+00	3.654940E+00	2.362390E+00
1.834820E+00	3.918100E+00	2.393290E+00
3.481360E+00	5.490850E+00	3.250400E+00
3.511470E+00	5.538540E+00	3.374910E+00
1.733830E+00	3.752410E+00	2.428610E+00
1.753430E+00	3.912890E+00	2.460720E+00
1.794310E+00	3.998010E+00	2.459440E+00
1.845960E+00	4.098600E+00	2.470400E+00
1.929910E+00	4.257830E+00	2.495060E+00
2.009590E+00	4.394500E+00	2.520100E+00
2.094630E+00	4.525340E+00	2.558290E+00
2.215720E+00	4.650700E+00	2.595040E+00
3.147500E+00	5.432080E+00	3.105120E+00
3.231210E+00	5.476390E+00	3.194910E+00
3.376970E+00	5.505120E+00	3.290240E+00
1.751790E+00	4.035850E+00	2.513960E+00
1.830530E+00	4.211250E+00	2.542780E+00
1.909130E+00	4.359590E+00	2.562420E+00
1.988400E+00	4.460550E+00	2.579730E+00
2.022780E+00	4.538410E+00	2.613980E+00
2.098410E+00	4.601500E+00	2.616000E+00
2.135110E+00	4.666360E+00	2.649600E+00
2.222360E+00	4.741540E+00	2.678430E+00
2.320300E+00	4.847150E+00	2.740000E+00
2.444250E+00	4.977240E+00	2.810000E+00
2.584780E+00	5.070050E+00	2.839470E+00
2.685660E+00	5.173860E+00	2.909350E+00
2.820660E+00	5.299490E+00	3.012330E+00
3.011170E+00	5.396120E+00	3.097350E+00
2.873990E+00	5.387010E+00	3.141600E+00
3.124120E+00	5.450250E+00	3.170380E+00
2.025230E+00	4.615400E+00	2.669610E+00
2.116440E+00	4.723970E+00	2.710030E+00
2.207630E+00	4.798460E+00	2.745500E+00
2.249800E+00	4.862960E+00	2.790620E+00
2.326280E+00	4.919800E+00	2.803870E+00
2.355420E+00	4.978680E+00	2.843860E+00
2.409460E+00	5.051120E+00	2.903130E+00
2.549430E+00	5.131960E+00	2.930390E+00
2.676930E+00	5.249430E+00	3.009830E+00
2.759650E+00	5.326190E+00	3.095120E+00
2.262630E+00	4.938440E+00	2.853710E+00
2.335350E+00	5.005290E+00	2.882750E+00
5.513700E+00	2.334670E+00	3.317530E+00
5.477660E+00	2.292470E+00	3.290320E+00
5.493470E+00	2.315180E+00	3.230760E+00
5.559670E+00	2.409280E+00	3.297890E+00
5.604690E+00	2.510520E+00	3.301630E+00
5.610820E+00	2.492250E+00	3.390870E+00
5.651910E+00	2.586570E+00	3.392410E+00
5.292670E+00	2.101490E+00	3.111190E+00
5.409390E+00	2.226260E+00	3.230210E+00
5.686240E+00	2.703860E+00	3.333900E+00
5.732650E+00	2.818920E+00	3.405980E+00
5.766080E+00	2.956310E+00	3.481050E+00
5.770990E+00	3.120300E+00	3.472990E+00
5.767490E+00	3.235220E+00	3.511870E+00
5.748100E+00	3.362250E+00	3.555940E+00
5.738480E+00	3.480510E+00	3.608580E+00
5.121060E+00	1.936260E+00	3.002940E+00
5.220290E+00	2.030270E+00	3.121910E+00
5.690070E+00	3.611570E+00	3.568850E+00
5.649060E+00	3.717740E+00	3.584580E+00
5.687660E+00	3.678920E+00	3.639610E+00
5.655570E+00	3.783840E+00	3.658700E+00
4.888650E+00	1.601720E+00	2.865870E+00
4.839780E+00	1.535910E+00	2.818590E+00
4.871010E+00	1.597920E+00	2.790110E+00
4.888420E+00	1.658420E+00	2.721880E+00
4.928630E+00	1.669420E+00	2.880940E+00
4.959600E+00	1.766460E+00	2.761060E+00
5.003050E+00	1.799270E+00	2.904770E+00
5.592440E+00	3.901560E+00	3.634020E+00
5.558500E+00	3.982080E+00	3.653640E+00
5.603280E+00	3.954400E+00	3.704240E+00
5.570230E+00	4.024140E+00	3.714500E+00
4.762930E+00	1.453210E+00	2.725280E+00
4.672620E+00	1.369810E+00	2.683860E+00
4.674700E+00	1.387980E+00	2.555960E+00
4.796990E+00	1.519850E+00	2.672060E+00
5.534200E+00	4.119470E+00	3.736710E+00
5.493970E+00	4.194820E+00	3.758180E+00
5.470530E+00	4.241250E+00	3.813680E+00
4.582130E+00	1.311730E+00	2.642000E+00
4.454810E+00	1.263790E+00	2.601460E+00
4.549010E+00	1.310100E+00	2.537700E+00
5.393810E+00	4.293550E+00	3.786920E+00
5.344830E+00	4.357690E+00	3.846900E+00
4.309630E+00	1.241940E+00	2.397030E+00
4.236440E+00	1.199440E+00	2.489030E+00
5.281240E+00	4.410620E+00	3.829600E+00
5.310250E+00	4.404380E+00	3.876670E+00
5.277440E+00	4.447840E+00	3.896400E+00
4.091120E+00	1.142540E+00	2.490620E+00
3.922000E+00	1.109220E+00	2.430500E+00
4.059550E+00	1.151300E+00	2.373530E+00
5.181480E+00	4.535710E+00	3.852540E+00
5.216780E+00	4.503610E+00	3.874490E+00
5.202750E+00	4.553720E+00	3.909480E+00
3.757220E+00	1.096330E+00	2.276470E+00
3.721740E+00	1.031710E+00	2.427150E+00
5.147570E+00	4.665100E+00	3.890440E+00
5.186860E+00	4.624150E+00	3.934820E+00
5.166080E+00	4.693980E+00	3.947340E+00
3.558440E+00	1.015470E+00	2.403230E+00
3.400360E+00	9.968900E-01	2.398510E+00
3.531900E+00	1.048680E+00	2.316220E+00
5.086620E+00	4.825680E+00	3.935060E+00
5.138650E+00	4.767540E+00	3.966720E+00
5.112670E+00	4.836090E+00	4.001270E+00
3.306960E+00	1.071100E+00	2.252050E+00
3.172440E+00	1.046410E+00	2.349540E+00
5.046660E+00	4.890000E+00	3.976390E+00
3.085110E+00	1.133410E+00	2.207330E+00
2.971710E+00	1.114650E+00	2.311700E+00
4.986860E+00	4.913840E+00	3.926610E+00
4.990480E+00	4.931940E+00	3.982150E+00
2.889560E+00	1.222050E+00	2.177220E+00
2.789740E+00	1.201300E+00	2.286600E+00
4.885410E+00	4.970610E+00	3.951810E+00
4.950620E+00	4.947970E+00	3.967110E+00
2.713000E+00	1.328990E+00	2.161140E+00
2.621180E+00	1.309300E+00	2.271240E+00
4.776670E+00	5.000700E+00	3.910420E+00
4.828130E+00	4.990730E+00	3.944040E+00
2.547380E+00	1.453390E+00	2.151110E+00
2.460610E+00	1.428430E+00	2.261840E+00
4.729160E+00	5.007250E+00	3.863020E+00
4.735120E+00	5.032310E+00	3.921060E+00
2.401040E+00	1.597500E+00	2.160880E+00
2.313600E+00	1.567290E+00	2.273110E+00
4.606120E+00	5.076640E+00	3.785270E+00
4.642130E+00	5.086970E+00	3.867870E+00
4.702930E+00	5.047650E+00	3.900440E+00
2.266240E+00	1.756110E+00	2.183770E+00
2.178510E+00	1.724580E+00	2.297510E+00
4.517300E+00	5.170730E+00	3.745290E+00
4.576530E+00	5.131920E+00	3.817600E+00
2.148390E+00	1.932220E+00	2.218420E+00
2.056810E+00	1.897040E+00	2.324960E+00
4.443840E+00	5.250240E+00	3.706000E+00
4.484860E+00	5.253550E+00	3.792950E+00
2.034070E+00	2.128210E+00	2.248860E+00
1.961500E+00	2.049960E+00	2.362920E+00
4.399300E+00	5.311030E+00	3.726950E+00
4.431180E+00	5.331080E+00	3.806740E+00
1.941820E+00	2.174150E+00	2.324880E+00
1.909420E+00	2.133970E+00	2.377890E+00
1.937970E+00	2.329970E+00	2.274020E+00
4.240910E+00	5.369850E+00	3.613460E+00
4.285190E+00	5.391820E+00	3.704960E+00
4.360440E+00	5.362490E+00	3.755070E+00
1.878030E+00	2.240020E+00	2.368940E+00
1.823260E+00	2.435800E+00	2.353760E+00
1.884840E+00	2.520490E+00	2.266220E+00
4.109420E+00	5.423690E+00	3.580160E+00
4.201820E+00	5.417800E+00	3.649830E+00
1.802930E+00	2.680000E+00	2.306900E+00
1.767900E+00	2.562800E+00	2.383120E+00
3.986280E+00	5.463410E+00	3.528610E+00
4.046080E+00	5.491000E+00	3.652200E+00
1.723980E+00	2.693640E+00	2.397410E+00
1.688650E+00	2.829200E+00	2.411890E+00
1.731370E+00	2.938030E+00	2.341070E+00
3.919740E+00	5.499600E+00	3.539160E+00
3.955890E+00	5.509120E+00	3.593630E+00
1.656030E+00	2.972890E+00	2.423120E+00
1.611410E+00	3.160090E+00	2.448220E+00
1.682210E+00	3.239850E+00	2.379000E+00
3.635140E+00	5.536960E+00	3.423560E+00
3.754200E+00	5.533660E+00	3.504350E+00
3.870850E+00	5.529460E+00	3.569400E+00
1.633840E+00	3.317840E+00	2.453190E+00
1.597240E+00	3.264310E+00	2.476420E+00
1.649800E+00	3.541030E+00	2.432970E+00
3.570920E+00	5.565730E+00	3.463280E+00
3.634130E+00	5.587780E+00	3.555940E+00
1.593070E+00	3.391620E+00	2.497270E+00
1.580630E+00	3.549260E+00	2.501570E+00
1.620190E+00	3.653740E+00	2.504850E+00
1.666290E+00	3.820340E+00	2.505650E+00
3.248670E+00	5.529980E+00	3.334080E+00
3.381250E+00	5.556550E+00	3.420650E+00
3.501130E+00	5.584930E+00	3.498180E+00
1.575260E+00	3.704530E+00	2.560370E+00
1.606160E+00	3.884170E+00	2.571070E+00
1.605010E+00	3.972030E+00	2.597190E+00
1.660510E+00	4.000460E+00	2.566010E+00
1.731380E+00	4.159490E+00	2.588830E+00
1.807720E+00	4.318930E+00	2.606360E+00
1.900560E+00	4.478610E+00	2.638230E+00
2.974800E+00	5.431180E+00	3.199500E+00
3.094170E+00	5.476220E+00	3.261070E+00
3.160040E+00	5.538490E+00	3.371770E+00
3.240280E+00	5.581610E+00	3.452690E+00
1.623840E+00	4.089880E+00	2.628880E+00
1.708480E+00	4.272190E+00	2.650110E+00
1.784300E+00	4.390060E+00	2.661620E+00
1.811670E+00	4.467560E+00	2.692760E+00
1.857970E+00	4.520980E+00	2.694710E+00
1.911150E+00	4.584920E+00	2.708280E+00
1.994890E+00	4.693650E+00	2.749740E+00
2.124700E+00	4.820710E+00	2.803220E+00
2.456910E+00	5.166880E+00	3.018210E+00
2.583600E+00	5.233680E+00	3.032920E+00
2.665680E+00	5.308220E+00	3.102600E+00
2.759280E+00	5.376270E+00	3.201600E+00
2.922970E+00	5.457010E+00	3.276380E+00
3.060330E+00	5.523220E+00	3.384280E+00
3.145310E+00	5.560940E+00	3.426710E+00
1.809850E+00	4.542250E+00	2.742250E+00
1.883990E+00	4.635540E+00	2.763460E+00
1.917640E+00	4.704500E+00	2.799230E+00
1.999820E+00	4.766770E+00	2.814660E+00
2.038670E+00	4.836640E+00	2.862890E+00
2.133490E+00	4.949010E+00	2.927120E+00
2.312200E+00	5.052130E+00	2.952600E+00
2.347480E+00	5.156460E+00	3.047400E+00
2.427020E+00	5.255800E+00	3.139390E+00
2.564800E+00	5.292730E+00	3.129850E+00
2.656660E+00	5.340950E+00	3.174700E+00
1.925340E+00	4.778850E+00	2.865220E+00
2.009480E+00	4.872210E+00	2.915640E+00
2.031220E+00	4.929380E+00	2.963100E+00
2.076060E+00	4.977580E+00	2.989260E+00
2.115460E+00	5.052360E+00	3.052490E+00
2.235620E+00	5.101260E+00	3.048530E+00
2.311430E+00	5.197160E+00	3.111930E+00
2.015790E+00	4.973810E+00	3.027790E+00
5.482570E+00	2.301140E+00	3.383770E+00
5.539100E+00	2.365430E+00	3.388260E+00
5.584450E+00	2.430610E+00	3.459860E+00
5.632550E+00	2.519720E+00	3.497630E+00
5.670600E+00	2.597020E+00	3.520490E+00
5.741150E+00	2.772550E+00	3.588100E+00
5.726990E+00	2.728550E+00	3.567710E+00
5.742050E+00	2.811070E+00	3.525090E+00
5.759280E+00	2.880410E+00	3.552180E+00
5.755540E+00	2.826750E+00	3.604340E+00
5.771020E+00	2.925580E+00	3.602370E+00
5.301160E+00	2.123150E+00	3.293220E+00
5.406140E+00	2.227290E+00	3.400640E+00
5.708730E+00	2.695360E+00	3.475370E+00
5.775370E+00	3.086730E+00	3.601990E+00
5.771720E+00	3.244680E+00	3.602930E+00
5.767600E+00	3.345400E+00	3.655630E+00
5.767240E+00	3.457930E+00	3.713590E+00
4.869270E+00	1.526460E+00	3.147010E+00
4.826060E+00	1.469590E+00	3.096700E+00
4.860880E+00	1.530170E+00	3.052370E+00
4.897360E+00	1.610420E+00	2.987650E+00
4.907660E+00	1.592950E+00	3.168820E+00
4.993630E+00	1.764160E+00	3.052890E+00
4.979990E+00	1.722980E+00	3.211160E+00
5.076630E+00	1.875630E+00	3.086770E+00
5.073870E+00	1.865580E+00	3.245390E+00
5.173570E+00	1.986030E+00	3.227690E+00
5.735080E+00	3.583820E+00	3.670590E+00
5.714890E+00	3.683360E+00	3.722530E+00
5.699260E+00	3.780430E+00	3.770120E+00
4.753250E+00	1.397920E+00	3.038730E+00
4.674300E+00	1.348870E+00	2.970400E+00
4.720010E+00	1.374990E+00	2.911110E+00
4.788320E+00	1.447260E+00	2.893980E+00
5.653160E+00	3.879960E+00	3.733660E+00
5.634090E+00	3.970640E+00	3.786330E+00
5.594750E+00	4.049870E+00	3.787890E+00
5.635230E+00	4.026370E+00	3.841640E+00
5.603270E+00	4.098270E+00	3.857250E+00
4.626820E+00	1.328980E+00	2.787030E+00
4.569790E+00	1.295870E+00	2.957760E+00
5.538560E+00	4.179020E+00	3.833420E+00
5.516460E+00	4.235460E+00	3.905410E+00
4.454140E+00	1.251830E+00	2.910030E+00
4.345950E+00	1.220630E+00	2.819760E+00
4.466120E+00	1.260200E+00	2.771540E+00
5.437440E+00	4.295670E+00	3.880330E+00
5.407790E+00	4.344540E+00	3.953360E+00
4.257480E+00	1.190250E+00	2.630870E+00
4.159930E+00	1.138250E+00	2.784900E+00
5.341790E+00	4.399610E+00	3.934440E+00
5.321830E+00	4.442890E+00	3.983950E+00
3.979110E+00	1.091650E+00	2.575440E+00
5.271250E+00	4.509820E+00	3.995510E+00
5.229630E+00	4.572240E+00	3.984120E+00
5.259470E+00	4.565170E+00	4.035690E+00
5.245370E+00	4.608650E+00	4.039480E+00
3.760430E+00	1.004260E+00	2.565640E+00
3.635640E+00	9.510600E-01	2.623320E+00
3.586160E+00	9.905760E-01	2.489360E+00
5.185250E+00	4.722740E+00	4.007500E+00
5.228360E+00	4.682160E+00	4.054130E+00
5.204750E+00	4.753650E+00	4.069080E+00
3.488150E+00	9.156960E-01	2.679400E+00
3.312680E+00	9.149770E-01	2.636530E+00
3.441340E+00	9.456640E-01	2.545080E+00
5.112200E+00	4.881130E+00	4.058270E+00
5.175400E+00	4.827880E+00	4.091740E+00
5.150950E+00	4.905370E+00	4.147740E+00
3.247480E+00	9.782160E-01	2.493070E+00
3.114670E+00	9.517200E-01	2.587060E+00
5.079900E+00	4.909410E+00	4.051830E+00
5.100020E+00	4.921150E+00	4.104640E+00
3.048810E+00	1.026490E+00	2.450260E+00
2.934850E+00	1.014340E+00	2.558990E+00
4.982150E+00	4.966000E+00	4.072570E+00
5.054880E+00	4.938390E+00	4.089280E+00
2.864810E+00	1.096090E+00	2.418510E+00
2.763590E+00	1.082170E+00	2.534030E+00
4.926080E+00	4.982570E+00	4.032310E+00
4.932130E+00	5.001030E+00	4.090410E+00
2.694380E+00	1.181510E+00	2.396600E+00
2.598590E+00	1.165880E+00	2.509810E+00
4.807730E+00	5.012030E+00	3.976500E+00
4.836180E+00	5.016040E+00	4.020920E+00
4.887540E+00	5.017860E+00	4.083140E+00
2.530100E+00	1.285650E+00	2.381350E+00
2.441440E+00	1.271940E+00	2.496750E+00
4.734130E+00	5.076170E+00	4.006850E+00
4.791780E+00	5.040440E+00	4.025380E+00
2.373990E+00	1.406550E+00	2.373240E+00
2.293260E+00	1.390360E+00	2.486520E+00
4.685400E+00	5.097020E+00	3.957980E+00
4.691630E+00	5.121020E+00	4.016880E+00
2.226690E+00	1.537040E+00	2.397630E+00
2.211650E+00	1.471370E+00	2.483950E+00
4.532130E+00	5.219860E+00	3.849440E+00
4.587710E+00	5.194860E+00	3.933730E+00
4.651830E+00	5.155130E+00	3.999480E+00
2.156090E+00	1.541410E+00	2.480220E+00
2.088500E+00	1.693200E+00	2.419120E+00
4.488790E+00	5.299820E+00	3.858080E+00
4.527990E+00	5.293550E+00	3.930340E+00
1.971670E+00	1.879910E+00	2.442470E+00
4.460740E+00	5.344030E+00	3.866080E+00
4.482690E+00	5.349030E+00	3.910870E+00
1.863660E+00	2.083440E+00	2.457750E+00
4.322210E+00	5.410920E+00	3.785940E+00
4.363830E+00	5.427130E+00	3.868250E+00
4.440900E+00	5.386400E+00	3.899740E+00
1.752390E+00	2.228250E+00	2.531940E+00
1.806690E+00	2.289300E+00	2.436790E+00
4.138100E+00	5.470030E+00	3.694360E+00
4.204300E+00	5.485760E+00	3.782760E+00
4.285090E+00	5.460950E+00	3.825450E+00
1.727730E+00	2.470620E+00	2.464550E+00
1.672200E+00	2.361780E+00	2.575620E+00
4.096210E+00	5.497370E+00	3.718030E+00
4.125170E+00	5.505590E+00	3.761400E+00
1.653740E+00	2.510140E+00	2.542300E+00
1.629700E+00	2.446250E+00	2.592440E+00
1.643700E+00	2.723360E+00	2.489790E+00
3.939480E+00	5.556080E+00	3.677800E+00
4.053660E+00	5.531980E+00	3.746360E+00
1.604040E+00	2.562500E+00	2.585510E+00
1.577900E+00	2.713840E+00	2.568020E+00
1.586240E+00	2.814880E+00	2.536160E+00
1.581810E+00	2.967490E+00	2.508170E+00
3.782630E+00	5.577960E+00	3.631130E+00
3.842840E+00	5.617380E+00	3.761120E+00
1.535470E+00	2.842200E+00	2.583060E+00
1.491850E+00	3.056490E+00	2.591680E+00
1.546920E+00	3.213300E+00	2.515560E+00
3.692420E+00	5.606890E+00	3.639360E+00
3.728980E+00	5.623180E+00	3.703550E+00
1.479810E+00	3.239840E+00	2.583480E+00
1.438740E+00	3.175340E+00	2.616940E+00
1.511160E+00	3.456180E+00	2.563100E+00
3.377230E+00	5.608210E+00	3.546220E+00
3.509980E+00	5.632880E+00	3.617350E+00
3.631720E+00	5.639490E+00	3.676520E+00
1.428060E+00	3.332260E+00	2.649530E+00
1.437310E+00	3.524700E+00	2.626460E+00
1.435680E+00	3.624460E+00	2.658890E+00
1.492370E+00	3.661710E+00	2.623580E+00
1.542720E+00	3.894920E+00	2.630200E+00
3.246670E+00	5.634050E+00	3.571580E+00
3.367800E+00	5.673490E+00	3.685550E+00
1.442500E+00	3.777080E+00	2.688420E+00
1.486490E+00	3.951810E+00	2.696010E+00
1.489090E+00	4.035420E+00	2.723460E+00
1.540340E+00	4.061710E+00	2.687200E+00
1.611080E+00	4.222950E+00	2.701500E+00
1.704100E+00	4.400400E+00	2.720510E+00
2.795240E+00	5.442510E+00	3.316120E+00
2.918680E+00	5.535410E+00	3.439510E+00
3.115720E+00	5.585710E+00	3.498160E+00
3.153140E+00	5.640320E+00	3.595810E+00
3.225360E+00	5.676600E+00	3.655370E+00
1.511210E+00	4.145430E+00	2.757690E+00
1.584990E+00	4.322320E+00	2.768880E+00
1.643420E+00	4.430130E+00	2.785220E+00
1.648650E+00	4.481160E+00	2.812340E+00
1.711050E+00	4.511100E+00	2.787900E+00
1.794550E+00	4.644420E+00	2.826360E+00
2.527770E+00	5.321680E+00	3.208970E+00
2.639060E+00	5.383000E+00	3.262210E+00
2.743560E+00	5.470830E+00	3.398270E+00
2.805280E+00	5.536160E+00	3.496100E+00
2.888740E+00	5.605180E+00	3.594970E+00
3.034850E+00	5.621550E+00	3.597610E+00
3.139860E+00	5.672030E+00	3.665970E+00
1.668520E+00	4.549450E+00	2.838040E+00
1.700540E+00	4.631600E+00	2.874460E+00
1.750790E+00	4.682660E+00	2.883430E+00
1.811450E+00	4.749020E+00	2.904990E+00
1.914110E+00	4.869760E+00	2.972220E+00
2.183900E+00	5.126180E+00	3.099690E+00
2.237180E+00	5.183230E+00	3.140160E+00
2.318880E+00	5.274700E+00	3.217710E+00
2.481280E+00	5.354780E+00	3.290390E+00
2.607290E+00	5.442320E+00	3.387070E+00
2.702600E+00	5.510600E+00	3.491850E+00
2.775580E+00	5.565810E+00	3.576390E+00
1.705940E+00	4.702090E+00	2.932610E+00
1.792160E+00	4.800130E+00	2.976050E+00
1.826910E+00	4.863300E+00	3.025460E+00
1.878830E+00	4.906990E+00	3.036960E+00
1.930570E+00	4.957070E+00	3.061480E+00
2.010600E+00	5.056630E+00	3.129730E+00
2.145850E+00	5.162450E+00	3.163460E+00
2.227700E+00	5.227740E+00	3.204930E+00
1.842160E+00	4.926120E+00	3.091570E+00
1.916940E+00	5.000800E+00	3.119740E+00
5.533110E+00	2.357550E+00	3.480730E+00
5.607900E+00	2.468180E+00	3.571260E+00
5.561020E+00	2.397600E+00	3.583680E+00
5.651200E+00	2.538240E+00	3.633220E+00
5.700890E+00	2.646370E+00	3.591250E+00
5.700850E+00	2.608330E+00	3.685260E+00
5.742280E+00	2.714800E+00	3.662370E+00
5.779130E+00	2.842230E+00	3.703910E+00
5.787640E+00	2.965590E+00	3.682210E+00
5.797510E+00	2.924230E+00	3.762960E+00
5.797930E+00	3.051150E+00	3.758540E+00
5.264200E+00	2.092440E+00	3.543900E+00
5.222540E+00	2.045610E+00	3.506550E+00
5.245730E+00	2.071160E+00	3.422310E+00
5.340550E+00	2.169140E+00	3.516750E+00
5.466840E+00	2.297240E+00	3.576430E+00
5.792290E+00	3.204760E+00	3.697260E+00
5.788600E+00	3.324610E+00	3.760380E+00
5.788100E+00	3.427910E+00	3.801390E+00
4.790090E+00	1.431930E+00	3.381670E+00
4.749190E+00	1.390050E+00	3.329580E+00
4.783770E+00	1.420310E+00	3.220420E+00
4.857000E+00	1.519250E+00	3.306170E+00
4.946690E+00	1.655620E+00	3.366040E+00
5.049450E+00	1.817470E+00	3.451180E+00
5.159870E+00	1.970350E+00	3.432500E+00
5.771020E+00	3.565780E+00	3.798060E+00
5.738500E+00	3.693500E+00	3.805510E+00
5.737710E+00	3.759970E+00	3.844660E+00
4.675190E+00	1.349700E+00	3.219000E+00
5.711570E+00	3.868390E+00	3.851820E+00
5.676220E+00	3.970650E+00	3.865770E+00
5.668290E+00	4.027240E+00	3.910320E+00
5.650860E+00	4.091750E+00	3.962850E+00
4.545200E+00	1.289330E+00	3.162310E+00
4.469720E+00	1.260940E+00	3.142300E+00
4.484610E+00	1.265920E+00	3.031850E+00
5.589380E+00	4.168230E+00	3.929720E+00
5.556210E+00	4.224440E+00	4.001680E+00
4.350510E+00	1.230140E+00	3.059550E+00
5.481620E+00	4.286140E+00	3.975080E+00
5.450170E+00	4.329750E+00	4.029880E+00
4.154490E+00	1.137600E+00	2.990910E+00
4.015190E+00	1.076720E+00	2.951200E+00
4.063830E+00	1.094450E+00	2.857790E+00
5.393540E+00	4.399430E+00	4.049610E+00
5.336140E+00	4.458980E+00	4.043480E+00
5.370250E+00	4.453050E+00	4.089020E+00
5.341230E+00	4.494940E+00	4.096160E+00
3.891320E+00	1.038710E+00	2.760760E+00
3.852450E+00	1.003120E+00	2.981990E+00
5.309200E+00	4.574110E+00	4.115390E+00
5.277720E+00	4.636980E+00	4.103610E+00
5.311910E+00	4.635060E+00	4.151030E+00
5.298120E+00	4.677670E+00	4.155110E+00
3.694620E+00	9.223510E-01	2.949550E+00
3.594210E+00	9.067150E-01	2.906390E+00
3.651860E+00	9.270840E-01	2.801640E+00
5.228110E+00	4.789090E+00	4.126600E+00
5.271950E+00	4.750610E+00	4.170220E+00
5.240560E+00	4.823820E+00	4.182190E+00
3.420000E+00	8.770820E-01	2.840390E+00
5.183700E+00	4.914440E+00	4.192070E+00
5.203230E+00	4.885640E+00	4.194550E+00
5.191750E+00	4.918540E+00	4.221140E+00
3.181170E+00	9.053760E-01	2.738360E+00
5.091490E+00	4.961150E+00	4.196750E+00
5.162800E+00	4.934010E+00	4.216950E+00
2.994720E+00	9.451930E-01	2.694830E+00
5.032380E+00	4.975730E+00	4.150120E+00
5.037230E+00	4.992920E+00	4.207390E+00
2.821600E+00	9.977660E-01	2.667750E+00
4.935800E+00	5.029730E+00	4.175700E+00
4.998300E+00	5.005140E+00	4.192010E+00
2.658620E+00	1.067080E+00	2.644220E+00
4.826040E+00	5.068200E+00	4.137050E+00
4.879470E+00	5.055190E+00	4.168430E+00
2.500580E+00	1.151450E+00	2.624660E+00
4.776760E+00	5.078310E+00	4.090650E+00
4.784400E+00	5.099680E+00	4.148110E+00
2.343300E+00	1.261570E+00	2.610440E+00
4.694280E+00	5.161430E+00	4.107390E+00
4.751360E+00	5.117010E+00	4.129770E+00
2.177180E+00	1.424710E+00	2.581020E+00
4.609660E+00	5.219460E+00	4.030210E+00
4.640160E+00	5.209380E+00	4.086440E+00
2.031620E+00	1.556300E+00	2.622290E+00
2.086040E+00	1.583560E+00	2.525350E+00
4.563550E+00	5.287630E+00	4.019320E+00
1.994560E+00	1.708560E+00	2.530460E+00
1.931910E+00	1.690190E+00	2.627810E+00
4.486350E+00	5.401180E+00	4.009720E+00
1.889020E+00	1.854900E+00	2.559450E+00
1.825030E+00	1.769650E+00	2.707860E+00
4.417160E+00	5.439340E+00	3.950470E+00
4.421690E+00	5.464710E+00	4.001850E+00
1.780200E+00	2.007600E+00	2.599870E+00
1.712440E+00	1.968640E+00	2.724910E+00
4.246240E+00	5.509560E+00	3.866600E+00
4.287120E+00	5.531590E+00	3.950660E+00
4.372420E+00	5.489390E+00	3.980060E+00
1.686330E+00	2.174190E+00	2.641900E+00
1.628160E+00	2.137060E+00	2.749510E+00
4.106760E+00	5.552990E+00	3.845660E+00
4.199030E+00	5.553600E+00	3.908140E+00
1.604340E+00	2.363850E+00	2.666260E+00
1.582200E+00	2.250980E+00	2.762400E+00
3.977350E+00	5.594400E+00	3.808350E+00
4.029780E+00	5.623400E+00	3.927250E+00
1.538880E+00	2.373990E+00	2.768060E+00
1.472770E+00	2.539580E+00	2.787770E+00
1.526470E+00	2.621120E+00	2.662710E+00
3.903970E+00	5.627450E+00	3.826240E+00
3.938660E+00	5.639100E+00	3.880180E+00
1.449060E+00	2.716150E+00	2.730470E+00
1.400320E+00	2.685390E+00	2.812370E+00
1.459800E+00	2.866160E+00	2.660260E+00
3.699090E+00	5.678820E+00	3.815970E+00
3.852160E+00	5.657320E+00	3.863920E+00
1.388110E+00	2.863760E+00	2.746540E+00
1.332810E+00	2.832220E+00	2.835820E+00
1.388980E+00	3.092700E+00	2.684540E+00
3.528020E+00	5.687380E+00	3.742400E+00
3.559780E+00	5.728280E+00	3.835340E+00
1.322930E+00	2.985730E+00	2.786860E+00
1.288080E+00	2.929300E+00	2.844980E+00
1.293290E+00	3.152440E+00	2.768850E+00
1.338010E+00	3.308910E+00	2.729500E+00
1.366650E+00	3.550140E+00	2.694730E+00
3.440040E+00	5.705960E+00	3.759730E+00
3.477460E+00	5.728120E+00	3.810310E+00
1.260890E+00	3.042540E+00	2.845940E+00
1.230600E+00	3.192860E+00	2.827750E+00
1.270280E+00	3.291630E+00	2.794890E+00
1.282880E+00	3.454360E+00	2.777230E+00
1.306520E+00	3.609370E+00	2.779990E+00
1.360830E+00	3.756970E+00	2.764630E+00
1.426950E+00	3.968690E+00	2.760920E+00
3.220480E+00	5.734070E+00	3.771640E+00
3.385070E+00	5.733150E+00	3.800750E+00
1.210600E+00	3.368740E+00	2.867120E+00
1.233830E+00	3.573750E+00	2.837040E+00
1.287840E+00	3.729860E+00	2.834670E+00
1.336640E+00	3.895190E+00	2.830030E+00
1.377170E+00	4.022310E+00	2.832370E+00
1.379970E+00	4.090390E+00	2.859910E+00
1.431440E+00	4.115980E+00	2.821860E+00
1.493690E+00	4.265030E+00	2.828230E+00
1.576160E+00	4.431610E+00	2.840800E+00
2.976810E+00	5.649440E+00	3.654240E+00
3.062780E+00	5.686190E+00	3.716810E+00
3.106040E+00	5.737050E+00	3.792340E+00
1.397030E+00	4.190230E+00	2.887760E+00
1.463640E+00	4.353400E+00	2.893900E+00
1.522920E+00	4.465230E+00	2.909440E+00
1.524960E+00	4.516390E+00	2.939040E+00
1.599670E+00	4.571530E+00	2.905760E+00
2.354240E+00	5.377420E+00	3.367030E+00
2.498350E+00	5.428150E+00	3.416810E+00
2.590910E+00	5.497580E+00	3.505550E+00
2.687470E+00	5.560270E+00	3.600030E+00
2.788770E+00	5.638030E+00	3.714080E+00
2.937740E+00	5.685240E+00	3.730860E+00
3.033650E+00	5.732160E+00	3.798080E+00
1.530770E+00	4.573110E+00	2.973480E+00
1.545720E+00	4.631240E+00	3.012900E+00
1.606910E+00	4.664410E+00	2.982330E+00
1.708380E+00	4.799770E+00	3.048940E+00
2.044280E+00	5.185090E+00	3.263880E+00
2.209790E+00	5.276520E+00	3.289880E+00
2.243810E+00	5.358300E+00	3.396360E+00
2.299980E+00	5.419050E+00	3.473440E+00
2.448870E+00	5.475880E+00	3.523870E+00
2.578730E+00	5.555130E+00	3.622700E+00
2.667610E+00	5.611230E+00	3.698190E+00
1.575580E+00	4.697830E+00	3.053490E+00
1.615920E+00	4.785680E+00	3.108170E+00
1.672260E+00	4.839660E+00	3.124280E+00
1.746290E+00	4.908510E+00	3.152230E+00
1.885770E+00	5.045930E+00	3.203190E+00
1.936990E+00	5.155500E+00	3.304890E+00
1.989520E+00	5.235480E+00	3.364110E+00
2.129400E+00	5.318610E+00	3.388070E+00
2.216280E+00	5.379530E+00	3.449170E+00
1.628970E+00	4.859950E+00	3.190170E+00
1.748630E+00	4.996400E+00	3.262670E+00
1.853720E+00	5.119170E+00	3.319240E+00
1.913910E+00	5.185820E+00	3.353420E+00
5.601230E+00	2.449700E+00	3.659660E+00
5.674330E+00	2.540610E+00	3.752700E+00
5.624610E+00	2.466600E+00	3.758830E+00
5.718100E+00	2.606380E+00	3.786090E+00
5.764390E+00	2.709350E+00	3.804750E+00
5.792210E+00	2.820410E+00	3.832990E+00
5.807710E+00	2.928240E+00	3.857320E+00
5.819210E+00	3.046530E+00	3.892870E+00
4.885060E+00	1.556870E+00	3.710320E+00
4.861370E+00	1.521980E+00	3.652660E+00
4.901510E+00	1.576510E+00	3.550430E+00
4.984150E+00	1.701000E+00	3.558850E+00
4.937550E+00	1.630930E+00	3.711270E+00
5.034240E+00	1.783490E+00	3.588570E+00
5.005880E+00	1.743090E+00	3.707810E+00
5.070430E+00	1.844780E+00	3.655290E+00
5.208150E+00	2.030460E+00	3.613160E+00
5.286400E+00	2.119990E+00	3.644800E+00
5.364840E+00	2.199200E+00	3.707530E+00
5.453310E+00	2.284670E+00	3.769710E+00
5.547220E+00	2.376550E+00	3.735800E+00
5.809540E+00	3.187790E+00	3.823240E+00
5.813330E+00	3.325380E+00	3.872120E+00
5.807370E+00	3.452480E+00	3.863950E+00
5.831870E+00	3.404150E+00	3.924900E+00
5.830670E+00	3.521780E+00	3.926870E+00
4.723830E+00	1.380460E+00	3.514500E+00
4.817560E+00	1.470200E+00	3.574150E+00
5.130400E+00	1.926840E+00	3.577560E+00
5.782300E+00	3.670060E+00	3.890240E+00
5.763960E+00	3.773590E+00	3.904000E+00
5.797710E+00	3.724060E+00	3.960460E+00
5.780540E+00	3.824480E+00	3.973290E+00
4.615710E+00	1.329760E+00	3.508150E+00
4.545050E+00	1.299170E+00	3.490780E+00
4.572030E+00	1.304860E+00	3.345180E+00
5.725140E+00	3.939960E+00	3.939280E+00
5.706240E+00	4.007280E+00	4.001140E+00
5.682690E+00	4.072940E+00	4.059200E+00
4.459390E+00	1.264640E+00	3.384270E+00
5.624860E+00	4.153010E+00	4.027280E+00
5.592410E+00	4.209680E+00	4.096240E+00
4.302780E+00	1.216030E+00	3.348990E+00
4.206340E+00	1.169960E+00	3.329520E+00
4.222980E+00	1.174880E+00	3.175430E+00
5.514820E+00	4.282580E+00	4.075590E+00
5.462790E+00	4.342270E+00	4.089000E+00
5.505200E+00	4.322580E+00	4.140710E+00
5.462870E+00	4.378870E+00	4.143620E+00
4.067870E+00	1.097550E+00	3.221760E+00
[truncated: 21,888 more rows]
