# Supplementary material for: A New MRI-Based Model of Heart Function with Coupled Hemodynamics and Application to Normal and Diseased Canine Left Ventricles
Source: Front Bioeng Biotechnol. 2015 Sep 23;3:140. doi: 10.3389/fbioe.2015.00140 (PMC4585083; doi:10.3389/fbioe.2015.00140)
Supplement: Supplementary file 8 [file Data_Sheet_8.ZIP › Case4_HF_LBBB_Diastole/nodes/case4_diastole_time_0.1900.csv]

4.561160E+00	3.879470E+00	1.802120E+00
4.481550E+00	3.856090E+00	1.696240E+00
4.521430E+00	3.922540E+00	1.795160E+00
4.512590E+00	3.983240E+00	1.855130E+00
4.588950E+00	3.946830E+00	1.916660E+00
4.542210E+00	4.031590E+00	1.967240E+00
4.444510E+00	3.966320E+00	1.767840E+00
4.347250E+00	3.938860E+00	1.661330E+00
4.445140E+00	4.063180E+00	1.897260E+00
4.424810E+00	4.158010E+00	1.981900E+00
4.508570E+00	4.114670E+00	2.036440E+00
4.469830E+00	4.174910E+00	2.053510E+00
4.347490E+00	4.032240E+00	1.764760E+00
4.286860E+00	4.001470E+00	1.663930E+00
4.321560E+00	4.150210E+00	1.875600E+00
4.374630E+00	4.193010E+00	1.969880E+00
4.408160E+00	4.216600E+00	2.042400E+00
4.251540E+00	4.071930E+00	1.719380E+00
4.225690E+00	4.150380E+00	1.783690E+00
4.246190E+00	4.187950E+00	1.832790E+00
4.253970E+00	4.223550E+00	1.880390E+00
4.332690E+00	4.220090E+00	1.960230E+00
4.193650E+00	4.192410E+00	1.804230E+00
4.865000E+00	3.516580E+00	1.799950E+00
4.791190E+00	3.478610E+00	1.678510E+00
4.808560E+00	3.580880E+00	1.795500E+00
4.794190E+00	3.695190E+00	1.884460E+00
4.886350E+00	3.589910E+00	1.890470E+00
4.793550E+00	3.825350E+00	2.037020E+00
4.904440E+00	3.715660E+00	2.037420E+00
4.795890E+00	3.936220E+00	2.161970E+00
4.910720E+00	3.865470E+00	2.224530E+00
4.851280E+00	3.971630E+00	2.282840E+00
4.696670E+00	3.637250E+00	1.711140E+00
4.636690E+00	3.535640E+00	1.539790E+00
4.640690E+00	3.812210E+00	1.837350E+00
4.699570E+00	3.932210E+00	2.045330E+00
4.729580E+00	3.989100E+00	2.151000E+00
4.770840E+00	4.023850E+00	2.261320E+00
4.537180E+00	3.534180E+00	1.434370E+00
4.430080E+00	3.502780E+00	1.311970E+00
4.458880E+00	3.597520E+00	1.423140E+00
4.519700E+00	3.681940E+00	1.550450E+00
4.634230E+00	4.057350E+00	2.141340E+00
4.631220E+00	4.153650E+00	2.274600E+00
4.728040E+00	4.107180E+00	2.341880E+00
4.678290E+00	4.179450E+00	2.379870E+00
4.372470E+00	3.647200E+00	1.393670E+00
4.307430E+00	3.565480E+00	1.271190E+00
4.325860E+00	3.804600E+00	1.506090E+00
4.519220E+00	4.191350E+00	2.158520E+00
4.596290E+00	4.222700E+00	2.330950E+00
4.231420E+00	3.668080E+00	1.300930E+00
4.129650E+00	3.838270E+00	1.417250E+00
4.218470E+00	3.965650E+00	1.576050E+00
4.417900E+00	4.274640E+00	2.143800E+00
4.497840E+00	4.294230E+00	2.287060E+00
4.097850E+00	3.966710E+00	1.528190E+00
4.039790E+00	3.914770E+00	1.454210E+00
4.122700E+00	4.108170E+00	1.691290E+00
4.300530E+00	4.281910E+00	2.013370E+00
4.354990E+00	4.381580E+00	2.199810E+00
4.411730E+00	4.418370E+00	2.311220E+00
4.475270E+00	4.381930E+00	2.358760E+00
4.442030E+00	4.449430E+00	2.393490E+00
3.999250E+00	4.003550E+00	1.513430E+00
3.955750E+00	4.139950E+00	1.635830E+00
4.043580E+00	4.190910E+00	1.729060E+00
4.134930E+00	4.250480E+00	1.839040E+00
4.189610E+00	4.370800E+00	2.007580E+00
4.221330E+00	4.460770E+00	2.111350E+00
4.295710E+00	4.473900E+00	2.212840E+00
4.367170E+00	4.458210E+00	2.298280E+00
3.983980E+00	4.245360E+00	1.744030E+00
3.899260E+00	4.210510E+00	1.685560E+00
4.021460E+00	4.354680E+00	1.867710E+00
4.086010E+00	4.465880E+00	2.013110E+00
4.163170E+00	4.504340E+00	2.101080E+00
4.219330E+00	4.534280E+00	2.193150E+00
3.890320E+00	4.283680E+00	1.749160E+00
3.909670E+00	4.376320E+00	1.838080E+00
3.977650E+00	4.436540E+00	1.911580E+00
3.984210E+00	4.489770E+00	1.958980E+00
4.014400E+00	4.535410E+00	2.022360E+00
4.113160E+00	4.544540E+00	2.107120E+00
3.902350E+00	4.456930E+00	1.910130E+00
3.951580E+00	4.515570E+00	1.970200E+00
5.171940E+00	3.622670E+00	2.338550E+00
5.133050E+00	3.568860E+00	2.237110E+00
5.117700E+00	3.653160E+00	2.277870E+00
5.117310E+00	3.719600E+00	2.348290E+00
5.059070E+00	3.342460E+00	1.913710E+00
5.022530E+00	3.241940E+00	1.794780E+00
4.954570E+00	3.438040E+00	1.842240E+00
4.972450E+00	3.586930E+00	2.006450E+00
5.070930E+00	3.476250E+00	2.062500E+00
5.034080E+00	3.703540E+00	2.208590E+00
4.996280E+00	3.824420E+00	2.290960E+00
5.049830E+00	3.818300E+00	2.365490E+00
4.986780E+00	3.891270E+00	2.358730E+00
4.969750E+00	3.164350E+00	1.672420E+00
4.870740E+00	3.127330E+00	1.521080E+00
4.882300E+00	3.301510E+00	1.653820E+00
4.841820E+00	4.033640E+00	2.368660E+00
4.922660E+00	3.981940E+00	2.393280E+00
4.880770E+00	4.047590E+00	2.441800E+00
4.723900E+00	3.116330E+00	1.332230E+00
4.596460E+00	3.059820E+00	1.180100E+00
4.613400E+00	3.206320E+00	1.276960E+00
4.659480E+00	3.348560E+00	1.410650E+00
4.792470E+00	4.065710E+00	2.358380E+00
4.826430E+00	4.090130E+00	2.444460E+00
4.476640E+00	3.305310E+00	1.220900E+00
4.378610E+00	3.197380E+00	1.068920E+00
4.668700E+00	4.233240E+00	2.453310E+00
4.769090E+00	4.172090E+00	2.499460E+00
4.724130E+00	4.244890E+00	2.555800E+00
4.244180E+00	3.204690E+00	9.970300E-01
4.110190E+00	3.165450E+00	9.407800E-01
4.145570E+00	3.295070E+00	1.018600E+00
4.221790E+00	3.436840E+00	1.112000E+00
4.587330E+00	4.288260E+00	2.413250E+00
4.655200E+00	4.292570E+00	2.526570E+00
4.035310E+00	3.348190E+00	1.024670E+00
3.959280E+00	3.259730E+00	9.644100E-01
3.964970E+00	3.516870E+00	1.095610E+00
4.057450E+00	3.673470E+00	1.243860E+00
4.534040E+00	4.331880E+00	2.383710E+00
4.571480E+00	4.354900E+00	2.478270E+00
3.868390E+00	3.374300E+00	9.955940E-01
3.770180E+00	3.560410E+00	1.106240E+00
3.897180E+00	3.677690E+00	1.180540E+00
3.941610E+00	3.848870E+00	1.347510E+00
4.478520E+00	4.458910E+00	2.463560E+00
4.511240E+00	4.429350E+00	2.479070E+00
4.496180E+00	4.464400E+00	2.504470E+00
3.784510E+00	3.735780E+00	1.219460E+00
3.684800E+00	3.667040E+00	1.161980E+00
3.774050E+00	3.881960E+00	1.351440E+00
3.862300E+00	4.010460E+00	1.475950E+00
4.306770E+00	4.518640E+00	2.287070E+00
4.382420E+00	4.506040E+00	2.387140E+00
4.457520E+00	4.484160E+00	2.475780E+00
3.656880E+00	3.774160E+00	1.237560E+00
3.662740E+00	3.912930E+00	1.352470E+00
3.741380E+00	4.001470E+00	1.446890E+00
3.792810E+00	4.159810E+00	1.623030E+00
4.264910E+00	4.555960E+00	2.279180E+00
4.300960E+00	4.575650E+00	2.364130E+00
3.643240E+00	4.034860E+00	1.461670E+00
3.662580E+00	4.162410E+00	1.599270E+00
3.716130E+00	4.235670E+00	1.672130E+00
3.787100E+00	4.331850E+00	1.775110E+00
4.037480E+00	4.600630E+00	2.112740E+00
4.142630E+00	4.600100E+00	2.220300E+00
4.226130E+00	4.585990E+00	2.282380E+00
3.646210E+00	4.274830E+00	1.704970E+00
3.713980E+00	4.391080E+00	1.816100E+00
3.728930E+00	4.455690E+00	1.878120E+00
3.801310E+00	4.458740E+00	1.895640E+00
3.914290E+00	4.551970E+00	2.006530E+00
3.968610E+00	4.634500E+00	2.119780E+00
4.053330E+00	4.674110E+00	2.247670E+00
3.771120E+00	4.536050E+00	1.963060E+00
3.874440E+00	4.627600E+00	2.080790E+00
3.947270E+00	4.677730E+00	2.180580E+00
5.262700E+00	3.480520E+00	2.391480E+00
5.260220E+00	3.402340E+00	2.329660E+00
5.211450E+00	3.513000E+00	2.321760E+00
5.241980E+00	3.571000E+00	2.424490E+00
5.250140E+00	2.977270E+00	1.994900E+00
5.215320E+00	2.890540E+00	1.870030E+00
5.203280E+00	3.031200E+00	1.928150E+00
5.146690E+00	3.236880E+00	1.993080E+00
5.246460E+00	3.093770E+00	2.087220E+00
5.185740E+00	3.418800E+00	2.199460E+00
5.246370E+00	3.270110E+00	2.210780E+00
5.123950E+00	3.809250E+00	2.466930E+00
5.193730E+00	3.701150E+00	2.454030E+00
5.131010E+00	3.864630E+00	2.547730E+00
5.205700E+00	3.802780E+00	2.604190E+00
5.147950E+00	3.909430E+00	2.635580E+00
5.137970E+00	2.814060E+00	1.717820E+00
5.064130E+00	2.712590E+00	1.579820E+00
5.047340E+00	2.842490E+00	1.605580E+00
5.077760E+00	3.012600E+00	1.722130E+00
5.048470E+00	3.933520E+00	2.512280E+00
5.022880E+00	4.032880E+00	2.627710E+00
5.107420E+00	3.991210E+00	2.692320E+00
5.054720E+00	4.059780E+00	2.720860E+00
4.932440E+00	2.644520E+00	1.384500E+00
4.805310E+00	2.550010E+00	1.227320E+00
4.828930E+00	2.693080E+00	1.272200E+00
4.877090E+00	2.865750E+00	1.397370E+00
4.925770E+00	4.064090E+00	2.538780E+00
4.981370E+00	4.101710E+00	2.672910E+00
4.688990E+00	2.778100E+00	1.157540E+00
4.592790E+00	2.654210E+00	1.028090E+00
4.849840E+00	4.122670E+00	2.533370E+00
4.884320E+00	4.159180E+00	2.632420E+00
4.441020E+00	2.653210E+00	9.045120E-01
4.295350E+00	2.597110E+00	8.190790E-01
4.323600E+00	2.753200E+00	8.557150E-01
4.391240E+00	2.921810E+00	9.530210E-01
4.724330E+00	4.295210E+00	2.624710E+00
4.802340E+00	4.244560E+00	2.655800E+00
4.773930E+00	4.300360E+00	2.694070E+00
4.161350E+00	2.901400E+00	8.490130E-01
3.985410E+00	2.796030E+00	7.924670E-01
4.653430E+00	4.350990E+00	2.598660E+00
4.730740E+00	4.347780E+00	2.693420E+00
3.872080E+00	3.142950E+00	8.915190E-01
3.712810E+00	2.969790E+00	8.659270E-01
4.583620E+00	4.405410E+00	2.567670E+00
4.650310E+00	4.413120E+00	2.670350E+00
3.638480E+00	3.187680E+00	9.474680E-01
3.498630E+00	3.115290E+00	9.414690E-01
3.686310E+00	3.365990E+00	1.009340E+00
4.531350E+00	4.479760E+00	2.592070E+00
3.507290E+00	3.325800E+00	1.011710E+00
3.363460E+00	3.258830E+00	1.038870E+00
3.561340E+00	3.583970E+00	1.119900E+00
4.407020E+00	4.546580E+00	2.506610E+00
4.471470E+00	4.558390E+00	2.618870E+00
3.386790E+00	3.437680E+00	1.085390E+00
3.297410E+00	3.360850E+00	1.083670E+00
3.384340E+00	3.634330E+00	1.179540E+00
3.517200E+00	3.844070E+00	1.310760E+00
4.307440E+00	4.628040E+00	2.480300E+00
4.391220E+00	4.616150E+00	2.594000E+00
3.275630E+00	3.481520E+00	1.149550E+00
3.276480E+00	3.646610E+00	1.221380E+00
3.357680E+00	3.766730E+00	1.274770E+00
3.380340E+00	3.916490E+00	1.381260E+00
3.518180E+00	4.084870E+00	1.530120E+00
4.196070E+00	4.653670E+00	2.371370E+00
4.252160E+00	4.671370E+00	2.479890E+00
4.299680E+00	4.691520E+00	2.582590E+00
3.262410E+00	3.779000E+00	1.321300E+00
3.287070E+00	3.933040E+00	1.425560E+00
3.374970E+00	4.030500E+00	1.484640E+00
3.423060E+00	4.138560E+00	1.591360E+00
3.521780E+00	4.252470E+00	1.702760E+00
3.633410E+00	4.414770E+00	1.846080E+00
4.110040E+00	4.700990E+00	2.351100E+00
4.129670E+00	4.731890E+00	2.442050E+00
4.210290E+00	4.708430E+00	2.500970E+00
3.293590E+00	4.066770E+00	1.549790E+00
3.407820E+00	4.239290E+00	1.696700E+00
3.501340E+00	4.343940E+00	1.786490E+00
3.543100E+00	4.426890E+00	1.866560E+00
3.603070E+00	4.477330E+00	1.910450E+00
3.669320E+00	4.544020E+00	1.965630E+00
3.771200E+00	4.634250E+00	2.060480E+00
3.865970E+00	4.691980E+00	2.169460E+00
3.954270E+00	4.736090E+00	2.281650E+00
4.051490E+00	4.738320E+00	2.350700E+00
3.557540E+00	4.517060E+00	1.952990E+00
3.663100E+00	4.632930E+00	2.052890E+00
3.770700E+00	4.706640E+00	2.150390E+00
3.849500E+00	4.740750E+00	2.237010E+00
5.351320E+00	2.843790E+00	2.200340E+00
5.329430E+00	2.721390E+00	2.072880E+00
5.298480E+00	2.913250E+00	2.082520E+00
5.306100E+00	3.126400E+00	2.252170E+00
5.358950E+00	2.976360E+00	2.295120E+00
5.300960E+00	3.289100E+00	2.343500E+00
5.353260E+00	3.186250E+00	2.407620E+00
5.323430E+00	3.429040E+00	2.484350E+00
5.280360E+00	3.648370E+00	2.572050E+00
5.358330E+00	3.554570E+00	2.636840E+00
5.281000E+00	3.737750E+00	2.660180E+00
5.354920E+00	3.677470E+00	2.728800E+00
5.284810E+00	3.794480E+00	2.736600E+00
5.297060E+00	2.609970E+00	1.934590E+00
5.231540E+00	2.515130E+00	1.809640E+00
5.234060E+00	2.684940E+00	1.819010E+00
5.168090E+00	3.948130E+00	2.720430E+00
5.233080E+00	3.893770E+00	2.767010E+00
5.181820E+00	3.980920E+00	2.803980E+00
5.150460E+00	2.426390E+00	1.685890E+00
5.048490E+00	2.341080E+00	1.547850E+00
5.058560E+00	2.508320E+00	1.545640E+00
5.036410E+00	4.113350E+00	2.779700E+00
5.125750E+00	4.056450E+00	2.836350E+00
5.081550E+00	4.125060E+00	2.871560E+00
4.932650E+00	2.257520E+00	1.401010E+00
4.793200E+00	2.204070E+00	1.249790E+00
4.883020E+00	2.350920E+00	1.309480E+00
4.965820E+00	4.159540E+00	2.737840E+00
5.011360E+00	4.183710E+00	2.841450E+00
4.605920E+00	2.422050E+00	1.018080E+00
4.566110E+00	2.223200E+00	1.013560E+00
4.909430E+00	4.230650E+00	2.765700E+00
4.904870E+00	4.281370E+00	2.820460E+00
4.961790E+00	4.263180E+00	2.866710E+00
4.916240E+00	4.315680E+00	2.864890E+00
4.431970E+00	2.173370E+00	9.334310E-01
4.257210E+00	2.260330E+00	8.326030E-01
4.382200E+00	2.339450E+00	8.648770E-01
4.831990E+00	4.322060E+00	2.784500E+00
4.821270E+00	4.412410E+00	2.852690E+00
4.894280E+00	4.377740E+00	2.892840E+00
4.872490E+00	4.428480E+00	2.909130E+00
4.121910E+00	2.482710E+00	7.655690E-01
3.987460E+00	2.297190E+00	7.660210E-01
4.740710E+00	4.407160E+00	2.771790E+00
4.753110E+00	4.469910E+00	2.846020E+00
4.832460E+00	4.470730E+00	2.914630E+00
3.823110E+00	2.657200E+00	7.612470E-01
3.634870E+00	2.572150E+00	8.041970E-01
4.651660E+00	4.488060E+00	2.768900E+00
4.708650E+00	4.510390E+00	2.847760E+00
4.755020E+00	4.538950E+00	2.923730E+00
3.537670E+00	2.870030E+00	8.708690E-01
3.380110E+00	2.789990E+00	9.099650E-01
4.544810E+00	4.546540E+00	2.712620E+00
4.601240E+00	4.554950E+00	2.802350E+00
4.667230E+00	4.548530E+00	2.860230E+00
3.348840E+00	3.053150E+00	9.844480E-01
3.209540E+00	2.985080E+00	1.036910E+00
4.466470E+00	4.606440E+00	2.695490E+00
4.533620E+00	4.602070E+00	2.788530E+00
3.216690E+00	3.267210E+00	1.102270E+00
3.098030E+00	3.135870E+00	1.136590E+00
4.388290E+00	4.667580E+00	2.683080E+00
4.457940E+00	4.657980E+00	2.778850E+00
3.099370E+00	3.306880E+00	1.174880E+00
3.053020E+00	3.230650E+00	1.195550E+00
3.153470E+00	3.546580E+00	1.245560E+00
4.338620E+00	4.710830E+00	2.676920E+00
4.377780E+00	4.727140E+00	2.773280E+00
3.039880E+00	3.361420E+00	1.237870E+00
3.045060E+00	3.539510E+00	1.305750E+00
3.083730E+00	3.656740E+00	1.327870E+00
3.150460E+00	3.844870E+00	1.420210E+00
4.170850E+00	4.745870E+00	2.523890E+00
4.217370E+00	4.762870E+00	2.609670E+00
4.295200E+00	4.749190E+00	2.683760E+00
3.024620E+00	3.680790E+00	1.384950E+00
3.042290E+00	3.848580E+00	1.483240E+00
3.092320E+00	3.938230E+00	1.513790E+00
3.160710E+00	4.044090E+00	1.569840E+00
3.285500E+00	4.211650E+00	1.706330E+00
3.417140E+00	4.382010E+00	1.827030E+00
4.004540E+00	4.766920E+00	2.362460E+00
4.036690E+00	4.788450E+00	2.447360E+00
4.126480E+00	4.783460E+00	2.543140E+00
3.035280E+00	3.986570E+00	1.582130E+00
3.151520E+00	4.174490E+00	1.707510E+00
3.267150E+00	4.329270E+00	1.814540E+00
3.356680E+00	4.432090E+00	1.892760E+00
3.373360E+00	4.488480E+00	1.944070E+00
3.444580E+00	4.505500E+00	1.945430E+00
3.532640E+00	4.620310E+00	2.041890E+00
3.660380E+00	4.721200E+00	2.158930E+00
3.778850E+00	4.757500E+00	2.229610E+00
3.853410E+00	4.791010E+00	2.322560E+00
3.959440E+00	4.787700E+00	2.379980E+00
3.405640E+00	4.560260E+00	1.999430E+00
3.458650E+00	4.646610E+00	2.066550E+00
3.541950E+00	4.694480E+00	2.116170E+00
3.575170E+00	4.739000E+00	2.176460E+00
3.633160E+00	4.777790E+00	2.242190E+00
3.735730E+00	4.787520E+00	2.263620E+00
3.481560E+00	4.715430E+00	2.141820E+00
3.554020E+00	4.761110E+00	2.207660E+00
5.457810E+00	2.963920E+00	2.540670E+00
5.441740E+00	2.876450E+00	2.480920E+00
5.414540E+00	3.013730E+00	2.461550E+00
5.413320E+00	3.241800E+00	2.556270E+00
5.466370E+00	3.080990E+00	2.603510E+00
5.417480E+00	3.420690E+00	2.653850E+00
5.489440E+00	3.264230E+00	2.690200E+00
5.419940E+00	3.555300E+00	2.731950E+00
5.503420E+00	3.435810E+00	2.791900E+00
5.418240E+00	3.626620E+00	2.780390E+00
5.459840E+00	3.577190E+00	2.808610E+00
5.432380E+00	3.671850E+00	2.858310E+00
5.376630E+00	2.589620E+00	2.203500E+00
5.338250E+00	2.455060E+00	2.084800E+00
5.329710E+00	2.567940E+00	2.038690E+00
5.388290E+00	2.766630E+00	2.300300E+00
5.296390E+00	3.836900E+00	2.809550E+00
5.349750E+00	3.776040E+00	2.838530E+00
5.320110E+00	3.859190E+00	2.888540E+00
5.283340E+00	2.351800E+00	1.967430E+00
5.194480E+00	2.266060E+00	1.848540E+00
5.222500E+00	2.379270E+00	1.821740E+00
5.195040E+00	4.013170E+00	2.879490E+00
5.265250E+00	3.957970E+00	2.926470E+00
5.206200E+00	4.041580E+00	2.950190E+00
5.089250E+00	2.171920E+00	1.718300E+00
4.987050E+00	2.077420E+00	1.600760E+00
5.016750E+00	2.200960E+00	1.555590E+00
5.081550E+00	4.167170E+00	2.928220E+00
5.156860E+00	4.113860E+00	2.979270E+00
5.117010E+00	4.188490E+00	3.012400E+00
4.863750E+00	1.973870E+00	1.491460E+00
4.740460E+00	1.949620E+00	1.333190E+00
4.841620E+00	2.064380E+00	1.382410E+00
5.042520E+00	4.236150E+00	2.950140E+00
5.045540E+00	4.279630E+00	3.002140E+00
5.097600E+00	4.247420E+00	3.054570E+00
5.060610E+00	4.307670E+00	3.056160E+00
4.615210E+00	2.061780E+00	1.128490E+00
4.563910E+00	1.878730E+00	1.193170E+00
4.986440E+00	4.332240E+00	2.966590E+00
4.997420E+00	4.396210E+00	3.024270E+00
5.046020E+00	4.367490E+00	3.082760E+00
5.018620E+00	4.431970E+00	3.081170E+00
4.337250E+00	2.062280E+00	9.442270E-01
4.934030E+00	4.446020E+00	2.989390E+00
4.927320E+00	4.536090E+00	3.053490E+00
5.002260E+00	4.494030E+00	3.110670E+00
4.973900E+00	4.554850E+00	3.122560E+00
4.069650E+00	2.056510E+00	8.713470E-01
3.870670E+00	2.102760E+00	8.250100E-01
3.919010E+00	2.173200E+00	7.872410E-01
4.852580E+00	4.526110E+00	2.982620E+00
4.860590E+00	4.584910E+00	3.044820E+00
4.920200E+00	4.597040E+00	3.108640E+00
3.750390E+00	2.290870E+00	7.941910E-01
3.613140E+00	2.170160E+00	8.676450E-01
4.803670E+00	4.576300E+00	2.996550E+00
4.807840E+00	4.615600E+00	3.047180E+00
4.847580E+00	4.650000E+00	3.124200E+00
3.459560E+00	2.500830E+00	8.524960E-01
3.299710E+00	2.453560E+00	9.433210E-01
4.600290E+00	4.604740E+00	2.874840E+00
4.674170E+00	4.604400E+00	2.953070E+00
4.747650E+00	4.614830E+00	3.019840E+00
4.782520E+00	4.650200E+00	3.088410E+00
3.233170E+00	2.725800E+00	9.801150E-01
3.100780E+00	2.676330E+00	1.054940E+00
4.524780E+00	4.657260E+00	2.869960E+00
4.592020E+00	4.670320E+00	2.988420E+00
3.086700E+00	2.920850E+00	1.098790E+00
2.984080E+00	2.871370E+00	1.171370E+00
4.455220E+00	4.706060E+00	2.854340E+00
4.500560E+00	4.714040E+00	2.943310E+00
2.997570E+00	3.132550E+00	1.216760E+00
2.934300E+00	2.997320E+00	1.233980E+00
4.416200E+00	4.741620E+00	2.850710E+00
4.442340E+00	4.746860E+00	2.904270E+00
2.903700E+00	3.138040E+00	1.304480E+00
2.848330E+00	3.322270E+00	1.381840E+00
2.953770E+00	3.427390E+00	1.341910E+00
4.254710E+00	4.783760E+00	2.699260E+00
4.293290E+00	4.800010E+00	2.783440E+00
4.384730E+00	4.779860E+00	2.869750E+00
2.869730E+00	3.500130E+00	1.424290E+00
2.825520E+00	3.431670E+00	1.445620E+00
2.922650E+00	3.735840E+00	1.497070E+00
4.051620E+00	4.838160E+00	2.572480E+00
4.146270E+00	4.828170E+00	2.665850E+00
4.220590E+00	4.810980E+00	2.719320E+00
2.813460E+00	3.569320E+00	1.486730E+00
2.823230E+00	3.734000E+00	1.560780E+00
2.862130E+00	3.834490E+00	1.583030E+00
2.907830E+00	3.962560E+00	1.631610E+00
3.025080E+00	4.134270E+00	1.723530E+00
3.135450E+00	4.296570E+00	1.813950E+00
3.273620E+00	4.451170E+00	1.932070E+00
3.923070E+00	4.842610E+00	2.493970E+00
4.001980E+00	4.867700E+00	2.601970E+00
4.062880E+00	4.900290E+00	2.713820E+00
2.808380E+00	3.865110E+00	1.639580E+00
2.838170E+00	4.014770E+00	1.713060E+00
2.924780E+00	4.108950E+00	1.745820E+00
3.004960E+00	4.244800E+00	1.823640E+00
3.107840E+00	4.386620E+00	1.900850E+00
3.200560E+00	4.498680E+00	1.987980E+00
3.334290E+00	4.607640E+00	2.059000E+00
3.728220E+00	4.843800E+00	2.374160E+00
3.821630E+00	4.878610E+00	2.491090E+00
3.862450E+00	4.911490E+00	2.584250E+00
3.959050E+00	4.899140E+00	2.638290E+00
2.865670E+00	4.172050E+00	1.828110E+00
2.977650E+00	4.339110E+00	1.907120E+00
3.084630E+00	4.463570E+00	1.984520E+00
3.193390E+00	4.578880E+00	2.056930E+00
3.276170E+00	4.653400E+00	2.117060E+00
3.296120E+00	4.698480E+00	2.167500E+00
3.378360E+00	4.708480E+00	2.160010E+00
3.525990E+00	4.791320E+00	2.259200E+00
3.589020E+00	4.857020E+00	2.375780E+00
3.654280E+00	4.902710E+00	2.468930E+00
3.760620E+00	4.906650E+00	2.507170E+00
3.347140E+00	4.762220E+00	2.242890E+00
3.470980E+00	4.846690E+00	2.341370E+00
3.547580E+00	4.893270E+00	2.422900E+00
5.604860E+00	3.227140E+00	2.842560E+00
5.592530E+00	3.166280E+00	2.817200E+00
5.562290E+00	3.270460E+00	2.797480E+00
5.568520E+00	3.362650E+00	2.841980E+00
5.608200E+00	3.295500E+00	2.873980E+00
5.586370E+00	3.424420E+00	2.915930E+00
5.436150E+00	2.538150E+00	2.452570E+00
5.399460E+00	2.429250E+00	2.356740E+00
5.404080E+00	2.567110E+00	2.330640E+00
5.439420E+00	2.747040E+00	2.458890E+00
5.463260E+00	2.654460E+00	2.520340E+00
5.488940E+00	2.881240E+00	2.602470E+00
5.538250E+00	3.095450E+00	2.733750E+00
5.516710E+00	3.561690E+00	2.892350E+00
5.497230E+00	3.660550E+00	2.963170E+00
5.359130E+00	2.331330E+00	2.251180E+00
5.294030E+00	2.233310E+00	2.138160E+00
5.324190E+00	2.338820E+00	2.111770E+00
5.420530E+00	3.783870E+00	2.985730E+00
5.352980E+00	3.884340E+00	2.985200E+00
5.391580E+00	3.869900E+00	3.039600E+00
5.350580E+00	3.936540E+00	3.068180E+00
5.215860E+00	2.146960E+00	2.039860E+00
5.123000E+00	2.064910E+00	1.948620E+00
5.161340E+00	2.160550E+00	1.891210E+00
5.221360E+00	4.068280E+00	3.023690E+00
5.269600E+00	4.020210E+00	3.044200E+00
5.244500E+00	4.089070E+00	3.109950E+00
4.996720E+00	1.946760E+00	1.834850E+00
4.916550E+00	1.890200E+00	1.710650E+00
4.969860E+00	1.981670E+00	1.693080E+00
5.141410E+00	4.206670E+00	3.078480E+00
5.180640E+00	4.164610E+00	3.095200E+00
5.168520E+00	4.226240E+00	3.159950E+00
4.788090E+00	1.841870E+00	1.517970E+00
5.081530E+00	4.330040E+00	3.114050E+00
5.113970E+00	4.291790E+00	3.139150E+00
5.107880E+00	4.350590E+00	3.195070E+00
4.591150E+00	1.772200E+00	1.312590E+00
4.447350E+00	1.709960E+00	1.252880E+00
4.484890E+00	1.796200E+00	1.201750E+00
5.042980E+00	4.457000E+00	3.140760E+00
5.068830E+00	4.417140E+00	3.167250E+00
5.064240E+00	4.476050E+00	3.222160E+00
4.316160E+00	1.858630E+00	1.060790E+00
4.197220E+00	1.748810E+00	1.113590E+00
4.973180E+00	4.595380E+00	3.178310E+00
5.019240E+00	4.539560E+00	3.198370E+00
5.013310E+00	4.584660E+00	3.254230E+00
3.965820E+00	1.910630E+00	9.300700E-01
4.917600E+00	4.647580E+00	3.177170E+00
4.969300E+00	4.641790E+00	3.251080E+00
3.723780E+00	1.941670E+00	9.536520E-01
3.535590E+00	1.933480E+00	9.934560E-01
3.563940E+00	2.049480E+00	9.307200E-01
4.877700E+00	4.682060E+00	3.185880E+00
4.902950E+00	4.708890E+00	3.264530E+00
3.386570E+00	2.196320E+00	9.511810E-01
3.233000E+00	2.176160E+00	1.053630E+00
4.677290E+00	4.664350E+00	3.061720E+00
4.737670E+00	4.666840E+00	3.098550E+00
4.773740E+00	4.706630E+00	3.185000E+00
4.838430E+00	4.711800E+00	3.215710E+00
3.147660E+00	2.429650E+00	1.036710E+00
3.023220E+00	2.412270E+00	1.144490E+00
4.628140E+00	4.691170E+00	3.071240E+00
4.646910E+00	4.722100E+00	3.145140E+00
4.705330E+00	4.708130E+00	3.160490E+00
2.985850E+00	2.648250E+00	1.150300E+00
2.891880E+00	2.624800E+00	1.245710E+00
4.532530E+00	4.732860E+00	3.027830E+00
4.588140E+00	4.725600E+00	3.088410E+00
2.884400E+00	2.873720E+00	1.268930E+00
2.828930E+00	2.754210E+00	1.304350E+00
4.445490E+00	4.791720E+00	2.994220E+00
2.786080E+00	2.884090E+00	1.365540E+00
2.728740E+00	3.079400E+00	1.457170E+00
2.817060E+00	3.103520E+00	1.375450E+00
4.323310E+00	4.852980E+00	2.913170E+00
4.376980E+00	4.890390E+00	3.039300E+00
2.761790E+00	3.345730E+00	1.473050E+00
2.668810E+00	3.250800E+00	1.525120E+00
4.200570E+00	4.878160E+00	2.821530E+00
4.261980E+00	4.895480E+00	2.911190E+00
4.296870E+00	4.909650E+00	2.971190E+00
2.688360E+00	3.409840E+00	1.561110E+00
2.644480E+00	3.352590E+00	1.579010E+00
2.721010E+00	3.640440E+00	1.596890E+00
4.116870E+00	4.933590E+00	2.813610E+00
4.147780E+00	4.976540E+00	2.909300E+00
4.234080E+00	4.934900E+00	2.943820E+00
2.629280E+00	3.481450E+00	1.611520E+00
2.627230E+00	3.638330E+00	1.666180E+00
2.670570E+00	3.754720E+00	1.693100E+00
2.721550E+00	3.942060E+00	1.752470E+00
3.916280E+00	4.935800E+00	2.670680E+00
3.970030E+00	4.972820E+00	2.762010E+00
4.063270E+00	4.978230E+00	2.829510E+00
2.613560E+00	3.784080E+00	1.746160E+00
2.624830E+00	3.938390E+00	1.807210E+00
2.671450E+00	4.036360E+00	1.833600E+00
2.734090E+00	4.189400E+00	1.910970E+00
2.868980E+00	4.313360E+00	1.925770E+00
2.960130E+00	4.429830E+00	1.994530E+00
3.073520E+00	4.548860E+00	2.065050E+00
3.186740E+00	4.670320E+00	2.148060E+00
3.715920E+00	4.931040E+00	2.528710E+00
3.760480E+00	4.965890E+00	2.597310E+00
3.864750E+00	4.979180E+00	2.692910E+00
2.618160E+00	4.054610E+00	1.876550E+00
2.642990E+00	4.170890E+00	1.941540E+00
2.678770E+00	4.233820E+00	1.959050E+00
2.698120E+00	4.300820E+00	1.994870E+00
2.819040E+00	4.388280E+00	2.006720E+00
2.949000E+00	4.522920E+00	2.075000E+00
3.053680E+00	4.608450E+00	2.131160E+00
3.090890E+00	4.669070E+00	2.180830E+00
3.150230E+00	4.708370E+00	2.204080E+00
3.219130E+00	4.758080E+00	2.250880E+00
3.325210E+00	4.849330E+00	2.358670E+00
3.464240E+00	4.896610E+00	2.413030E+00
3.544530E+00	4.945630E+00	2.497400E+00
3.667670E+00	4.951600E+00	2.545080E+00
2.634220E+00	4.232740E+00	1.983570E+00
3.099840E+00	4.731750E+00	2.247320E+00
3.196270E+00	4.805900E+00	2.312610E+00
3.222290E+00	4.851900E+00	2.362300E+00
3.266930E+00	4.878360E+00	2.390720E+00
3.302190E+00	4.911210E+00	2.436180E+00
3.412430E+00	4.922790E+00	2.449060E+00
3.216020E+00	4.882230E+00	2.398930E+00
5.631710E+00	3.044220E+00	2.880210E+00
5.618420E+00	2.977920E+00	2.857310E+00
5.599310E+00	3.061010E+00	2.825940E+00
5.637900E+00	3.154640E+00	2.894710E+00
5.653320E+00	3.296460E+00	2.966320E+00
5.641420E+00	3.416530E+00	3.017080E+00
5.416930E+00	2.349810E+00	2.495200E+00
5.359670E+00	2.244260E+00	2.415010E+00
5.373110E+00	2.316940E+00	2.354060E+00
5.451060E+00	2.488510E+00	2.539330E+00
5.512790E+00	2.707960E+00	2.670980E+00
5.567740E+00	2.912670E+00	2.770240E+00
5.584880E+00	3.567460E+00	3.035430E+00
5.514200E+00	3.692440E+00	3.039280E+00
5.552540E+00	3.670930E+00	3.085270E+00
5.508120E+00	3.753600E+00	3.115240E+00
5.300540E+00	2.148340E+00	2.324990E+00
5.228690E+00	2.072000E+00	2.258540E+00
5.262540E+00	2.144580E+00	2.189420E+00
5.429590E+00	3.857540E+00	3.102600E+00
5.408650E+00	3.931180E+00	3.183990E+00
5.127830E+00	1.983620E+00	2.188600E+00
5.043570E+00	1.925900E+00	2.070590E+00
5.100890E+00	2.000640E+00	2.051710E+00
5.327120E+00	4.011390E+00	3.157350E+00
5.306500E+00	4.070960E+00	3.217520E+00
4.925190E+00	1.841900E+00	1.857870E+00
5.255500E+00	4.152690E+00	3.227800E+00
5.220720E+00	4.225250E+00	3.259040E+00
4.768800E+00	1.739250E+00	1.647130E+00
4.663860E+00	1.634110E+00	1.584020E+00
4.636660E+00	1.703630E+00	1.447900E+00
5.180090E+00	4.285890E+00	3.267540E+00
5.158250E+00	4.352110E+00	3.302650E+00
4.569310E+00	1.569500E+00	1.530920E+00
4.417500E+00	1.522760E+00	1.454310E+00
4.515910E+00	1.607740E+00	1.416970E+00
5.124250E+00	4.413120E+00	3.298950E+00
5.103750E+00	4.475040E+00	3.327340E+00
4.285730E+00	1.614620E+00	1.255560E+00
4.089200E+00	1.533050E+00	1.257840E+00
5.066520E+00	4.533840E+00	3.323450E+00
5.022020E+00	4.618890E+00	3.338220E+00
3.918990E+00	1.714340E+00	1.073630E+00
3.841360E+00	1.598320E+00	1.179070E+00
4.968770E+00	4.692410E+00	3.330980E+00
5.008250E+00	4.670650E+00	3.383560E+00
4.985990E+00	4.705140E+00	3.389940E+00
3.698420E+00	1.605370E+00	1.184550E+00
3.510670E+00	1.653170E+00	1.188290E+00
3.634930E+00	1.720100E+00	1.109440E+00
4.927930E+00	4.735530E+00	3.330500E+00
4.947040E+00	4.751440E+00	3.406680E+00
3.351640E+00	1.913410E+00	1.104740E+00
3.198400E+00	1.897310E+00	1.210630E+00
4.802000E+00	4.741790E+00	3.251040E+00
4.828630E+00	4.773180E+00	3.324800E+00
4.889070E+00	4.770970E+00	3.356800E+00
3.095230E+00	2.162210E+00	1.165290E+00
2.973810E+00	2.149530E+00	1.276620E+00
4.678780E+00	4.739900E+00	3.207430E+00
4.709610E+00	4.768630E+00	3.276290E+00
4.769730E+00	4.769880E+00	3.298560E+00
2.913360E+00	2.402920E+00	1.252970E+00
2.812010E+00	2.380940E+00	1.360340E+00
4.527100E+00	4.785950E+00	3.104790E+00
4.589900E+00	4.778080E+00	3.182060E+00
4.645980E+00	4.775830E+00	3.245000E+00
2.779700E+00	2.652370E+00	1.358190E+00
2.699000E+00	2.554700E+00	1.448550E+00
4.460430E+00	4.852940E+00	3.106490E+00
4.522760E+00	4.853800E+00	3.215240E+00
2.680770E+00	2.719890E+00	1.454010E+00
2.615360E+00	2.691110E+00	1.515580E+00
2.703060E+00	2.867500E+00	1.448320E+00
4.421040E+00	4.897700E+00	3.109320E+00
4.450120E+00	4.898480E+00	3.162110E+00
2.624960E+00	2.837970E+00	1.518300E+00
2.574240E+00	2.790640E+00	1.555110E+00
2.623960E+00	3.050000E+00	1.540660E+00
4.299920E+00	4.963090E+00	3.050400E+00
4.390980E+00	4.939020E+00	3.127430E+00
2.543310E+00	2.910040E+00	1.585070E+00
2.506090E+00	3.134780E+00	1.646350E+00
2.583150E+00	3.300060E+00	1.606670E+00
4.215050E+00	4.994600E+00	3.004640E+00
4.250380E+00	5.047720E+00	3.109790E+00
2.501520E+00	3.317720E+00	1.679600E+00
2.455050E+00	3.251930E+00	1.690380E+00
2.525770E+00	3.549320E+00	1.704980E+00
4.018420E+00	5.020020E+00	2.855810E+00
4.066510E+00	5.068810E+00	2.960960E+00
4.160290E+00	5.057990E+00	3.027740E+00
2.444150E+00	3.381860E+00	1.740720E+00
2.431560E+00	3.540600E+00	1.769270E+00
2.471530E+00	3.650650E+00	1.793260E+00
2.520710E+00	3.848110E+00	1.841860E+00
3.780600E+00	5.048200E+00	2.720670E+00
3.883830E+00	5.056930E+00	2.803430E+00
3.971470E+00	5.066760E+00	2.890620E+00
2.417670E+00	3.678590E+00	1.842320E+00
2.430580E+00	3.842120E+00	1.901040E+00
2.475660E+00	3.943220E+00	1.916530E+00
2.542080E+00	4.099590E+00	1.963110E+00
2.724110E+00	4.396100E+00	2.052700E+00
2.822760E+00	4.500850E+00	2.096730E+00
2.956810E+00	4.626460E+00	2.175960E+00
3.628550E+00	5.031650E+00	2.643080E+00
3.724370E+00	5.091270E+00	2.742950E+00
3.796840E+00	5.142110E+00	2.835090E+00
2.426120E+00	3.966010E+00	1.963220E+00
2.460510E+00	4.108510E+00	2.026070E+00
2.518570E+00	4.194680E+00	2.038800E+00
2.601790E+00	4.304090E+00	2.045770E+00
2.692060E+00	4.456830E+00	2.112710E+00
2.796820E+00	4.568650E+00	2.179400E+00
2.871170E+00	4.650670E+00	2.231100E+00
2.976430E+00	4.718460E+00	2.272640E+00
3.105400E+00	4.821540E+00	2.356830E+00
3.405060E+00	4.996220E+00	2.536930E+00
3.507670E+00	5.066320E+00	2.629680E+00
3.541120E+00	5.124950E+00	2.698360E+00
3.668960E+00	5.134330E+00	2.764950E+00
2.472990E+00	4.237400E+00	2.093850E+00
2.565000E+00	4.403550E+00	2.138630E+00
2.667260E+00	4.529000E+00	2.193970E+00
2.766870E+00	4.622830E+00	2.253220E+00
2.863830E+00	4.708160E+00	2.293340E+00
2.962890E+00	4.773640E+00	2.341630E+00
3.004410E+00	4.830080E+00	2.398540E+00
3.077050E+00	4.868200E+00	2.420560E+00
3.188320E+00	4.924260E+00	2.456180E+00
3.254030E+00	5.008230E+00	2.541760E+00
3.320200E+00	5.068970E+00	2.613500E+00
3.439240E+00	5.090910E+00	2.639660E+00
3.025780E+00	4.893070E+00	2.465870E+00
3.148430E+00	4.989620E+00	2.529010E+00
3.224610E+00	5.043400E+00	2.577310E+00
5.550640E+00	2.545790E+00	2.819990E+00
5.517170E+00	2.466710E+00	2.773520E+00
5.522640E+00	2.564900E+00	2.735060E+00
5.572500E+00	2.755130E+00	2.809180E+00
5.585310E+00	2.640290E+00	2.862030E+00
5.614760E+00	2.886040E+00	2.862470E+00
5.627450E+00	2.795060E+00	2.919440E+00
5.662120E+00	2.975110E+00	2.944760E+00
5.695180E+00	3.142770E+00	3.018050E+00
5.704350E+00	3.303700E+00	3.077580E+00
5.666380E+00	3.447660E+00	3.086750E+00
5.711860E+00	3.391600E+00	3.147410E+00
5.670530E+00	3.519110E+00	3.165730E+00
5.378540E+00	2.207490E+00	2.576580E+00
5.316650E+00	2.107740E+00	2.524030E+00
5.326660E+00	2.158770E+00	2.442230E+00
5.438470E+00	2.341260E+00	2.617940E+00
5.590800E+00	3.652290E+00	3.146900E+00
5.556890E+00	3.746440E+00	3.228900E+00
5.232800E+00	2.014170E+00	2.470480E+00
5.165770E+00	1.964160E+00	2.382810E+00
5.210630E+00	2.022310E+00	2.353910E+00
5.483910E+00	3.843400E+00	3.202060E+00
5.455390E+00	3.915570E+00	3.265330E+00
5.049720E+00	1.894500E+00	2.206830E+00
5.386230E+00	4.011980E+00	3.288900E+00
5.325490E+00	4.091090E+00	3.285600E+00
5.357290E+00	4.079950E+00	3.329630E+00
5.330120E+00	4.136680E+00	3.352190E+00
4.897080E+00	1.765320E+00	1.984570E+00
4.798980E+00	1.660660E+00	1.925340E+00
4.790700E+00	1.700030E+00	1.792360E+00
5.230140E+00	4.246790E+00	3.306980E+00
5.270120E+00	4.207630E+00	3.330070E+00
5.250060E+00	4.262340E+00	3.370060E+00
4.717840E+00	1.578290E+00	1.860930E+00
4.623830E+00	1.496900E+00	1.780230E+00
4.642390E+00	1.561250E+00	1.685860E+00
5.168410E+00	4.375440E+00	3.352830E+00
5.213020E+00	4.333310E+00	3.399400E+00
5.174850E+00	4.398790E+00	3.410350E+00
4.510070E+00	1.427350E+00	1.707560E+00
4.339250E+00	1.371530E+00	1.623960E+00
4.469430E+00	1.452880E+00	1.605420E+00
5.107920E+00	4.494440E+00	3.377850E+00
5.138730E+00	4.456680E+00	3.413520E+00
5.109180E+00	4.513020E+00	3.443290E+00
4.199190E+00	1.433750E+00	1.432480E+00
4.003360E+00	1.354160E+00	1.441820E+00
5.036530E+00	4.635510E+00	3.419050E+00
5.067830E+00	4.576180E+00	3.430240E+00
5.058590E+00	4.618630E+00	3.491520E+00
3.838790E+00	1.488630E+00	1.286700E+00
3.753600E+00	1.405820E+00	1.378030E+00
5.011140E+00	4.696670E+00	3.465900E+00
3.625200E+00	1.401070E+00	1.374610E+00
3.445100E+00	1.457040E+00	1.391370E+00
3.573690E+00	1.489580E+00	1.298350E+00
4.971710E+00	4.761390E+00	3.472170E+00
4.991280E+00	4.755270E+00	3.514660E+00
4.970420E+00	4.783730E+00	3.509510E+00
3.307330E+00	1.652190E+00	1.281340E+00
3.152630E+00	1.654220E+00	1.384460E+00
4.851620E+00	4.805630E+00	3.391030E+00
4.877530E+00	4.823600E+00	3.469450E+00
4.942410E+00	4.797850E+00	3.492910E+00
3.054530E+00	1.896260E+00	1.320150E+00
2.935070E+00	1.892480E+00	1.433090E+00
4.739480E+00	4.800700E+00	3.346670E+00
4.763090E+00	4.831960E+00	3.418210E+00
4.817070E+00	4.832960E+00	3.439160E+00
2.865340E+00	2.134230E+00	1.385790E+00
2.766230E+00	2.112750E+00	1.491570E+00
4.593820E+00	4.827510E+00	3.277480E+00
4.644290E+00	4.846000E+00	3.361280E+00
4.707880E+00	4.834150E+00	3.395030E+00
2.723850E+00	2.341110E+00	1.462980E+00
2.634050E+00	2.312450E+00	1.555770E+00
4.560710E+00	4.862060E+00	3.291900E+00
4.583870E+00	4.871650E+00	3.336420E+00
2.613860E+00	2.522980E+00	1.533040E+00
2.523020E+00	2.491090E+00	1.618550E+00
4.448000E+00	4.948680E+00	3.240530E+00
4.532180E+00	4.905990E+00	3.315540E+00
2.515600E+00	2.718380E+00	1.602630E+00
2.436970E+00	2.630850E+00	1.682590E+00
4.343290E+00	5.015200E+00	3.175020E+00
4.401140E+00	5.051440E+00	3.300100E+00
2.424960E+00	2.764820E+00	1.681590E+00
2.388250E+00	2.712840E+00	1.712710E+00
2.432310E+00	2.934410E+00	1.672460E+00
4.292980E+00	5.063520E+00	3.178240E+00
4.323300E+00	5.078060E+00	3.238050E+00
2.360850E+00	2.816300E+00	1.733560E+00
2.311410E+00	3.024740E+00	1.778490E+00
2.392510E+00	3.199700E+00	1.726020E+00
4.121290E+00	5.111520E+00	3.054230E+00
4.179260E+00	5.141670E+00	3.156160E+00
4.266170E+00	5.106130E+00	3.212240E+00
2.296230E+00	3.239150E+00	1.801590E+00
2.223280E+00	3.181780E+00	1.850230E+00
2.343130E+00	3.458110E+00	1.813770E+00
3.899530E+00	5.137560E+00	2.916040E+00
3.986400E+00	5.174660E+00	3.027140E+00
4.086760E+00	5.164380E+00	3.090760E+00
2.248240E+00	3.350860E+00	1.875360E+00
2.190160E+00	3.286820E+00	1.897020E+00
2.251040E+00	3.520380E+00	1.893060E+00
2.327270E+00	3.751240E+00	1.940550E+00
3.855330E+00	5.181450E+00	2.924100E+00
3.893660E+00	5.203950E+00	2.978650E+00
2.174060E+00	3.435730E+00	1.940380E+00
2.221940E+00	3.619940E+00	1.963440E+00
2.241750E+00	3.762390E+00	2.012880E+00
2.285220E+00	3.864290E+00	2.022450E+00
2.352240E+00	4.021860E+00	2.047390E+00
3.577690E+00	5.205470E+00	2.791890E+00
3.708540E+00	5.218480E+00	2.874220E+00
3.819000E+00	5.228660E+00	2.948030E+00
2.235250E+00	3.915320E+00	2.084500E+00
2.295090E+00	4.086090E+00	2.132110E+00
2.306990E+00	4.174450E+00	2.179500E+00
2.368940E+00	4.202040E+00	2.144920E+00
2.450830E+00	4.354220E+00	2.183420E+00
2.549350E+00	4.487720E+00	2.229490E+00
2.649830E+00	4.596680E+00	2.274910E+00
2.752020E+00	4.685700E+00	2.324450E+00
2.869600E+00	4.793000E+00	2.398270E+00
3.409540E+00	5.182200E+00	2.724300E+00
3.515000E+00	5.252080E+00	2.811320E+00
3.602350E+00	5.301350E+00	2.924240E+00
2.337110E+00	4.291540E+00	2.225400E+00
2.437270E+00	4.447360E+00	2.267460E+00
2.539680E+00	4.566000E+00	2.313910E+00
2.639880E+00	4.662740E+00	2.351620E+00
2.735130E+00	4.735440E+00	2.394850E+00
2.772950E+00	4.790920E+00	2.448350E+00
2.830760E+00	4.829190E+00	2.463010E+00
2.900870E+00	4.882380E+00	2.487170E+00
3.027360E+00	4.974450E+00	2.551090E+00
3.192220E+00	5.090320E+00	2.631190E+00
3.260850E+00	5.202160E+00	2.731550E+00
3.340340E+00	5.284960E+00	2.835790E+00
3.464780E+00	5.295670E+00	2.856680E+00
2.787100E+00	4.850370E+00	2.513540E+00
2.898610E+00	4.953570E+00	2.560000E+00
3.026290E+00	5.062210E+00	2.643510E+00
3.140220E+00	5.172370E+00	2.710930E+00
3.220410E+00	5.257990E+00	2.786080E+00
5.442770E+00	2.224940E+00	2.817310E+00
5.382470E+00	2.143270E+00	2.740900E+00
5.412200E+00	2.224510E+00	2.698280E+00
5.494070E+00	2.373210E+00	2.773790E+00
5.503850E+00	2.334870E+00	2.861150E+00
5.565560E+00	2.501720E+00	2.895300E+00
5.633020E+00	2.672400E+00	2.981350E+00
5.679380E+00	2.825450E+00	3.036540E+00
5.724850E+00	2.973710E+00	3.081310E+00
5.750620E+00	3.125110E+00	3.133960E+00
5.757500E+00	3.263380E+00	3.185260E+00
5.733440E+00	3.392080E+00	3.234590E+00
5.703680E+00	3.517040E+00	3.287170E+00
5.326180E+00	2.067540E+00	2.722310E+00
5.263610E+00	2.006870E+00	2.630430E+00
5.303150E+00	2.062240E+00	2.608360E+00
5.636030E+00	3.637020E+00	3.253000E+00
5.599550E+00	3.738110E+00	3.332970E+00
5.166740E+00	1.940660E+00	2.497180E+00
5.521880E+00	3.846770E+00	3.309520E+00
5.469170E+00	3.935440E+00	3.332830E+00
5.518600E+00	3.902540E+00	3.384880E+00
5.466490E+00	3.987310E+00	3.410150E+00
5.016670E+00	1.824590E+00	2.309120E+00
4.917940E+00	1.718760E+00	2.242270E+00
4.911050E+00	1.743070E+00	2.118080E+00
5.392250E+00	4.072200E+00	3.385900E+00
5.382220E+00	4.129490E+00	3.437570E+00
4.848660E+00	1.641740E+00	2.188980E+00
4.761520E+00	1.552860E+00	2.109220E+00
4.781710E+00	1.603820E+00	2.021880E+00
5.335690E+00	4.210540E+00	3.457290E+00
5.278380E+00	4.279170E+00	3.454620E+00
5.316320E+00	4.268800E+00	3.508840E+00
5.281830E+00	4.318200E+00	3.529820E+00
4.665900E+00	1.455440E+00	2.013890E+00
4.563150E+00	1.376870E+00	1.938280E+00
4.591360E+00	1.429170E+00	1.851440E+00
5.180920E+00	4.427080E+00	3.487740E+00
5.220480E+00	4.380540E+00	3.502740E+00
5.209480E+00	4.424170E+00	3.560140E+00
4.432430E+00	1.320970E+00	1.878490E+00
4.239080E+00	1.270850E+00	1.794510E+00
4.390090E+00	1.331180E+00	1.775170E+00
5.160650E+00	4.474250E+00	3.538120E+00
4.111440E+00	1.292370E+00	1.602280E+00
3.964150E+00	1.253320E+00	1.644370E+00
5.111790E+00	4.554890E+00	3.563410E+00
5.070150E+00	4.646200E+00	3.578800E+00
3.776610E+00	1.255560E+00	1.621400E+00
3.607790E+00	1.238170E+00	1.640710E+00
3.651610E+00	1.272080E+00	1.551680E+00
3.753550E+00	1.316870E+00	1.488880E+00
5.027190E+00	4.722500E+00	3.566600E+00
5.071260E+00	4.691650E+00	3.643890E+00
5.037420E+00	4.746850E+00	3.634330E+00
3.500430E+00	1.328780E+00	1.508580E+00
3.326180E+00	1.323430E+00	1.588330E+00
4.979910E+00	4.798170E+00	3.582090E+00
3.244890E+00	1.465670E+00	1.476970E+00
3.090920E+00	1.474280E+00	1.581020E+00
4.918290E+00	4.839960E+00	3.550540E+00
4.927050E+00	4.873720E+00	3.643730E+00
3.010810E+00	1.662740E+00	1.494160E+00
2.885190E+00	1.665940E+00	1.602180E+00
4.785350E+00	4.861970E+00	3.489510E+00
4.812060E+00	4.885120E+00	3.562430E+00
4.871480E+00	4.880320E+00	3.591260E+00
2.821550E+00	1.885190E+00	1.536890E+00
2.718150E+00	1.872490E+00	1.646740E+00
4.675680E+00	4.870740E+00	3.442040E+00
4.703040E+00	4.896660E+00	3.518870E+00
4.757700E+00	4.889110E+00	3.542100E+00
2.670050E+00	2.092080E+00	1.592050E+00
2.577520E+00	2.073990E+00	1.700050E+00
4.575300E+00	4.928150E+00	3.413610E+00
4.640660E+00	4.913360E+00	3.482250E+00
2.543430E+00	2.286230E+00	1.652280E+00
2.457520E+00	2.257290E+00	1.750410E+00
4.490940E+00	4.992740E+00	3.364090E+00
4.533850E+00	5.016160E+00	3.485830E+00
2.438020E+00	2.454060E+00	1.706400E+00
2.356960E+00	2.424840E+00	1.788390E+00
4.448830E+00	5.052810E+00	3.368060E+00
4.475640E+00	5.057290E+00	3.425490E+00
2.347290E+00	2.632930E+00	1.759980E+00
2.303190E+00	2.535860E+00	1.817720E+00
4.328800E+00	5.146950E+00	3.340540E+00
4.423140E+00	5.101610E+00	3.396850E+00
2.256370E+00	2.642650E+00	1.843200E+00
2.192070E+00	2.805340E+00	1.887160E+00
2.276180E+00	2.821890E+00	1.808120E+00
4.246270E+00	5.161280E+00	3.263600E+00
4.263100E+00	5.195980E+00	3.326160E+00
2.206360E+00	2.997150E+00	1.860760E+00
2.116440E+00	2.962450E+00	1.934270E+00
4.049720E+00	5.214860E+00	3.129980E+00
4.115360E+00	5.246630E+00	3.236230E+00
4.211330E+00	5.215600E+00	3.289010E+00
2.125900E+00	3.197680E+00	1.927520E+00
2.048350E+00	3.098840E+00	2.004810E+00
3.892980E+00	5.278680E+00	3.062420E+00
4.005840E+00	5.267680E+00	3.164780E+00
2.041940E+00	3.232440E+00	2.008440E+00
2.005420E+00	3.178850E+00	2.036370E+00
2.072710E+00	3.409590E+00	2.025220E+00
2.145340E+00	3.661070E+00	2.043940E+00
3.753080E+00	5.305670E+00	3.005420E+00
3.827130E+00	5.367120E+00	3.147120E+00
1.999730E+00	3.286640E+00	2.069280E+00
1.999150E+00	3.453180E+00	2.092530E+00
2.045100E+00	3.571180E+00	2.081430E+00
2.072650E+00	3.715670E+00	2.126970E+00
2.137180E+00	3.878000E+00	2.143570E+00
2.225130E+00	4.103370E+00	2.203870E+00
3.677170E+00	5.339370E+00	3.013580E+00
3.722610E+00	5.366680E+00	3.080700E+00
1.987840E+00	3.612290E+00	2.158700E+00
2.050660E+00	3.840560E+00	2.202930E+00
2.118070E+00	3.992990E+00	2.219840E+00
2.148770E+00	4.103900E+00	2.266950E+00
2.197680E+00	4.176480E+00	2.274190E+00
2.249460E+00	4.269830E+00	2.287470E+00
2.333540E+00	4.410010E+00	2.311210E+00
2.431000E+00	4.536750E+00	2.348870E+00
2.531450E+00	4.638430E+00	2.394760E+00
2.645980E+00	4.749550E+00	2.458120E+00
3.418310E+00	5.334710E+00	2.912960E+00
3.500900E+00	5.386030E+00	3.005060E+00
3.634680E+00	5.379540E+00	3.051730E+00
2.156130E+00	4.216000E+00	2.328040E+00
2.237570E+00	4.372770E+00	2.360300E+00
2.328060E+00	4.502360E+00	2.391700E+00
2.425310E+00	4.610050E+00	2.434090E+00
2.516260E+00	4.688260E+00	2.466170E+00
2.554750E+00	4.744030E+00	2.512150E+00
2.612920E+00	4.783260E+00	2.524250E+00
2.679160E+00	4.834190E+00	2.549690E+00
2.786220E+00	4.928110E+00	2.597140E+00
2.899540E+00	5.039690E+00	2.657040E+00
3.017080E+00	5.148790E+00	2.727160E+00
3.123480E+00	5.248000E+00	2.795640E+00
3.229390E+00	5.340080E+00	2.917610E+00
3.366500E+00	5.366940E+00	2.967930E+00
2.569590E+00	4.801900E+00	2.577780E+00
2.676900E+00	4.901800E+00	2.627530E+00
2.788930E+00	5.012750E+00	2.691030E+00
2.903960E+00	5.127560E+00	2.744380E+00
3.014440E+00	5.227500E+00	2.814830E+00
3.104360E+00	5.301700E+00	2.890740E+00
5.408880E+00	2.154490E+00	2.850630E+00
5.490710E+00	2.274630E+00	2.927680E+00
5.577040E+00	2.418170E+00	3.042810E+00
5.629180E+00	2.575500E+00	3.050620E+00
5.683630E+00	2.696860E+00	3.108400E+00
5.729270E+00	2.829770E+00	3.156930E+00
5.766870E+00	2.962110E+00	3.205130E+00
5.779630E+00	3.106030E+00	3.252490E+00
5.779270E+00	3.247430E+00	3.292280E+00
5.759740E+00	3.382400E+00	3.337360E+00
5.739290E+00	3.506390E+00	3.389060E+00
5.259050E+00	1.995990E+00	2.714100E+00
5.338420E+00	2.069440E+00	2.793460E+00
5.674870E+00	3.627600E+00	3.356150E+00
5.644660E+00	3.722630E+00	3.430930E+00
5.140660E+00	1.888750E+00	2.638620E+00
5.031990E+00	1.793360E+00	2.553020E+00
5.030970E+00	1.814280E+00	2.441150E+00
5.578150E+00	3.824230E+00	3.408120E+00
5.549600E+00	3.908000E+00	3.464730E+00
5.517310E+00	3.989580E+00	3.518360E+00
4.973390E+00	1.724320E+00	2.541700E+00
4.872150E+00	1.613190E+00	2.415590E+00
4.903050E+00	1.668040E+00	2.335660E+00
5.446480E+00	4.074700E+00	3.488980E+00
5.407910E+00	4.147700E+00	3.500050E+00
5.456690E+00	4.129460E+00	3.555780E+00
5.417940E+00	4.189780E+00	3.559730E+00
4.794060E+00	1.529190E+00	2.329000E+00
4.705410E+00	1.434760E+00	2.240750E+00
4.734320E+00	1.495260E+00	2.181240E+00
5.368490E+00	4.264200E+00	3.588380E+00
5.324780E+00	4.328490E+00	3.621170E+00
4.607540E+00	1.353520E+00	2.167240E+00
4.495330E+00	1.297630E+00	2.118680E+00
4.527830E+00	1.332970E+00	2.022010E+00
5.268470E+00	4.382560E+00	3.612020E+00
5.217980E+00	4.451840E+00	3.648040E+00
4.343940E+00	1.247640E+00	2.069480E+00
4.133750E+00	1.188140E+00	1.992020E+00
4.286130E+00	1.251390E+00	1.958710E+00
5.168690E+00	4.501300E+00	3.629290E+00
5.194250E+00	4.490780E+00	3.688670E+00
5.165930E+00	4.533750E+00	3.704870E+00
3.946290E+00	1.211710E+00	1.782140E+00
3.864300E+00	1.173440E+00	1.902450E+00
5.094200E+00	4.648630E+00	3.655330E+00
5.118460E+00	4.603350E+00	3.673090E+00
5.114140E+00	4.661310E+00	3.734850E+00
3.724800E+00	1.144690E+00	1.895350E+00
3.550640E+00	1.146760E+00	1.892770E+00
3.675700E+00	1.173470E+00	1.794390E+00
5.026470E+00	4.791570E+00	3.688790E+00
5.074270E+00	4.730360E+00	3.713550E+00
5.065960E+00	4.778470E+00	3.769430E+00
3.424860E+00	1.231570E+00	1.738170E+00
3.266810E+00	1.213660E+00	1.834410E+00
4.979040E+00	4.850190E+00	3.682220E+00
5.019500E+00	4.848920E+00	3.781510E+00
3.174300E+00	1.326790E+00	1.695670E+00
3.032610E+00	1.324850E+00	1.805140E+00
4.950220E+00	4.884900E+00	3.693250E+00
4.966640E+00	4.887100E+00	3.740220E+00
2.959340E+00	1.478730E+00	1.696490E+00
2.835740E+00	1.474300E+00	1.803760E+00
4.837950E+00	4.909680E+00	3.633220E+00
4.866140E+00	4.925820E+00	3.709330E+00
4.927480E+00	4.910420E+00	3.732150E+00
2.772590E+00	1.661190E+00	1.715930E+00
2.666420E+00	1.647070E+00	1.822760E+00
4.731180E+00	4.920110E+00	3.593330E+00
4.758520E+00	4.941880E+00	3.662750E+00
4.809630E+00	4.932640E+00	3.677950E+00
2.618920E+00	1.855930E+00	1.755120E+00
2.521440E+00	1.833630E+00	1.859810E+00
4.593680E+00	4.973990E+00	3.526630E+00
4.645560E+00	4.982320E+00	3.611660E+00
4.705200E+00	4.956960E+00	3.642160E+00
2.485230E+00	2.049350E+00	1.801880E+00
2.396230E+00	2.024030E+00	1.898910E+00
4.569030E+00	5.013510E+00	3.548790E+00
4.591360E+00	5.019600E+00	3.592740E+00
2.369430E+00	2.237690E+00	1.839340E+00
2.288380E+00	2.207650E+00	1.934590E+00
4.474050E+00	5.119860E+00	3.519920E+00
4.550810E+00	5.059250E+00	3.578440E+00
2.265520E+00	2.431080E+00	1.883360E+00
2.228880E+00	2.324190E+00	1.960310E+00
4.401640E+00	5.153590E+00	3.444940E+00
4.415080E+00	5.176080E+00	3.501920E+00
2.172710E+00	2.436210E+00	1.976550E+00
2.100860E+00	2.597110E+00	2.004630E+00
2.182060E+00	2.616820E+00	1.923730E+00
4.269570E+00	5.256550E+00	3.420460E+00
4.363080E+00	5.202840E+00	3.470640E+00
2.111120E+00	2.775100E+00	1.964350E+00
2.032440E+00	2.744300E+00	2.045120E+00
4.193770E+00	5.273190E+00	3.345330E+00
4.205450E+00	5.306380E+00	3.411740E+00
2.034360E+00	2.923770E+00	2.015450E+00
1.962300E+00	2.888380E+00	2.094160E+00
3.933870E+00	5.340500E+00	3.201770E+00
4.040140E+00	5.347860E+00	3.319170E+00
4.150550E+00	5.322080E+00	3.376430E+00
1.970500E+00	3.102280E+00	2.081660E+00
1.923330E+00	2.992460E+00	2.126440E+00
3.890890E+00	5.378690E+00	3.223620E+00
3.937520E+00	5.384450E+00	3.277070E+00
1.893820E+00	3.119590E+00	2.156360E+00
1.870200E+00	3.249250E+00	2.187340E+00
1.934350E+00	3.350690E+00	2.154320E+00
3.715150E+00	5.426060E+00	3.203420E+00
3.861060E+00	5.412130E+00	3.260670E+00
1.864000E+00	3.386680E+00	2.231250E+00
1.846840E+00	3.526080E+00	2.253210E+00
1.898880E+00	3.562530E+00	2.215850E+00
1.963330E+00	3.778880E+00	2.257420E+00
2.040850E+00	4.017900E+00	2.303770E+00
3.596260E+00	5.425450E+00	3.115430E+00
3.609210E+00	5.451980E+00	3.187160E+00
1.870320E+00	3.686760E+00	2.309660E+00
1.933670E+00	3.890670E+00	2.328760E+00
1.956820E+00	4.011400E+00	2.366550E+00
2.005540E+00	4.087040E+00	2.374010E+00
2.061070E+00	4.183160E+00	2.388150E+00
2.140310E+00	4.334000E+00	2.407160E+00
2.228880E+00	4.464730E+00	2.439600E+00
2.321990E+00	4.579060E+00	2.477060E+00
2.429070E+00	4.695180E+00	2.529390E+00
3.308670E+00	5.397720E+00	3.016000E+00
3.386920E+00	5.437770E+00	3.111700E+00
3.530810E+00	5.453810E+00	3.154040E+00
1.962590E+00	4.122200E+00	2.429820E+00
2.044800E+00	4.289210E+00	2.461650E+00
2.128470E+00	4.424250E+00	2.488770E+00
2.221930E+00	4.543550E+00	2.524020E+00
2.307280E+00	4.628090E+00	2.544280E+00
2.340570E+00	4.685460E+00	2.581800E+00
2.393530E+00	4.727630E+00	2.590560E+00
2.461080E+00	4.782480E+00	2.621880E+00
2.568600E+00	4.879340E+00	2.668440E+00
2.679760E+00	4.986680E+00	2.721190E+00
2.797300E+00	5.099790E+00	2.782000E+00
2.913240E+00	5.211640E+00	2.836360E+00
3.019990E+00	5.295350E+00	2.922740E+00
3.116170E+00	5.365520E+00	2.999260E+00
3.240570E+00	5.417110E+00	3.054160E+00
2.349180E+00	4.747730E+00	2.647540E+00
2.457690E+00	4.854430E+00	2.714440E+00
2.571440E+00	4.965890E+00	2.759170E+00
2.689000E+00	5.073680E+00	2.813320E+00
2.808630E+00	5.188380E+00	2.880980E+00
2.934250E+00	5.293160E+00	2.957370E+00
3.023570E+00	5.340720E+00	2.999340E+00
5.604560E+00	2.383570E+00	3.198830E+00
5.574730E+00	2.336800E+00	3.180470E+00
5.582740E+00	2.367410E+00	3.134120E+00
5.623610E+00	2.439220E+00	3.194250E+00
5.400820E+00	2.126860E+00	3.049690E+00
5.316830E+00	2.042630E+00	2.973210E+00
5.353780E+00	2.082160E+00	2.897400E+00
5.492890E+00	2.253720E+00	3.060420E+00
5.672290E+00	2.575430E+00	3.205770E+00
5.718120E+00	2.718250E+00	3.218060E+00
5.753630E+00	2.821560E+00	3.277330E+00
5.790780E+00	2.947950E+00	3.327330E+00
5.804840E+00	3.095060E+00	3.364540E+00
5.805740E+00	3.237730E+00	3.394230E+00
5.784070E+00	3.370180E+00	3.440910E+00
5.759290E+00	3.495850E+00	3.494810E+00
5.254680E+00	1.981750E+00	2.982700E+00
5.191550E+00	1.915890E+00	2.889460E+00
5.232400E+00	1.956710E+00	2.831400E+00
5.710380E+00	3.614380E+00	3.453180E+00
5.677240E+00	3.701030E+00	3.508850E+00
5.088450E+00	1.828030E+00	2.754950E+00
5.624580E+00	3.815860E+00	3.526720E+00
5.574390E+00	3.921850E+00	3.544700E+00
5.562980E+00	3.977990E+00	3.587940E+00
4.896410E+00	1.589910E+00	2.577150E+00
4.831380E+00	1.509210E+00	2.538370E+00
4.826970E+00	1.544320E+00	2.444880E+00
4.950270E+00	1.667740E+00	2.600420E+00
5.524970E+00	4.065770E+00	3.606390E+00
5.487620E+00	4.159340E+00	3.626010E+00
5.447720E+00	4.216440E+00	3.631380E+00
5.498770E+00	4.197780E+00	3.685650E+00
5.449370E+00	4.254390E+00	3.703220E+00
4.662870E+00	1.332360E+00	2.438580E+00
4.551350E+00	1.272990E+00	2.385590E+00
4.627270E+00	1.318730E+00	2.355670E+00
4.679330E+00	1.375380E+00	2.308230E+00
4.736920E+00	1.395580E+00	2.475240E+00
5.325280E+00	4.356580E+00	3.681110E+00
5.375170E+00	4.311900E+00	3.687380E+00
5.356330E+00	4.350390E+00	3.745200E+00
4.442570E+00	1.260920E+00	2.209860E+00
4.358200E+00	1.215380E+00	2.274900E+00
5.295600E+00	4.403120E+00	3.731940E+00
4.229740E+00	1.169650E+00	2.242620E+00
4.036840E+00	1.118020E+00	2.210900E+00
4.179490E+00	1.170460E+00	2.143320E+00
5.234230E+00	4.476510E+00	3.769710E+00
5.197020E+00	4.533410E+00	3.798010E+00
3.855080E+00	1.135110E+00	2.026420E+00
3.771380E+00	1.078620E+00	2.127890E+00
5.168220E+00	4.591620E+00	3.802730E+00
5.155930E+00	4.659280E+00	3.833270E+00
3.646420E+00	1.051610E+00	2.129290E+00
3.478950E+00	1.051110E+00	2.140450E+00
3.600920E+00	1.083880E+00	2.038210E+00
5.126760E+00	4.725590E+00	3.831850E+00
5.088730E+00	4.814000E+00	3.851520E+00
3.357830E+00	1.120660E+00	1.981740E+00
3.212130E+00	1.100530E+00	2.081800E+00
5.057150E+00	4.862770E+00	3.846820E+00
5.079300E+00	4.864390E+00	3.886710E+00
5.061120E+00	4.885770E+00	3.883400E+00
3.119710E+00	1.208450E+00	1.943760E+00
2.990700E+00	1.192300E+00	2.047810E+00
4.959740E+00	4.928140E+00	3.838440E+00
5.030100E+00	4.896730E+00	3.865980E+00
2.908510E+00	1.322400E+00	1.918140E+00
2.796170E+00	1.309090E+00	2.027550E+00
4.902980E+00	4.943230E+00	3.792180E+00
4.907350E+00	4.962110E+00	3.850930E+00
2.726580E+00	1.464390E+00	1.916370E+00
2.625230E+00	1.445920E+00	2.023440E+00
4.784500E+00	4.958160E+00	3.725450E+00
4.811850E+00	4.966580E+00	3.773850E+00
4.861890E+00	4.974880E+00	3.842420E+00
2.567720E+00	1.630290E+00	1.932310E+00
2.473820E+00	1.601970E+00	2.037190E+00
4.679590E+00	4.998960E+00	3.689290E+00
4.712180E+00	5.014930E+00	3.764580E+00
4.767490E+00	4.987550E+00	3.781380E+00
2.430050E+00	1.805770E+00	1.963550E+00
2.340180E+00	1.775260E+00	2.061970E+00
4.589810E+00	5.088510E+00	3.681860E+00
4.654050E+00	5.046920E+00	3.731130E+00
2.306820E+00	1.998690E+00	1.998070E+00
2.222200E+00	1.961210E+00	2.100220E+00
4.533760E+00	5.116870E+00	3.620720E+00
4.542530E+00	5.142860E+00	3.670700E+00
2.188060E+00	2.217990E+00	2.035640E+00
2.123860E+00	2.115360E+00	2.139470E+00
4.422140E+00	5.219960E+00	3.570470E+00
4.498720E+00	5.178260E+00	3.635080E+00
2.098600E+00	2.255940E+00	2.108680E+00
2.071360E+00	2.203200E+00	2.160380E+00
2.080280E+00	2.416410E+00	2.067900E+00
4.344950E+00	5.263400E+00	3.535660E+00
4.377350E+00	5.314950E+00	3.641980E+00
2.031320E+00	2.307240E+00	2.164900E+00
1.973020E+00	2.505270E+00	2.167650E+00
2.029010E+00	2.592760E+00	2.080130E+00
4.199870E+00	5.364670E+00	3.502090E+00
4.293830E+00	5.332550E+00	3.565390E+00
1.960150E+00	2.710510E+00	2.128320E+00
1.890910E+00	2.674390E+00	2.215510E+00
4.121230E+00	5.370680E+00	3.433660E+00
4.130590E+00	5.396230E+00	3.494370E+00
1.883350E+00	2.894920E+00	2.179220E+00
1.848450E+00	2.780900E+00	2.246060E+00
3.949720E+00	5.433160E+00	3.369720E+00
4.063720E+00	5.410490E+00	3.455010E+00
1.810390E+00	2.906590E+00	2.264310E+00
1.788080E+00	3.042300E+00	2.292960E+00
1.825750E+00	3.149940E+00	2.232920E+00
3.831980E+00	5.457220E+00	3.329260E+00
3.873030E+00	5.497930E+00	3.450000E+00
1.762110E+00	3.189200E+00	2.309740E+00
1.759370E+00	3.340290E+00	2.353850E+00
1.801970E+00	3.436070E+00	2.300110E+00
3.605700E+00	5.490560E+00	3.274280E+00
3.742400E+00	5.492340E+00	3.358830E+00
1.738310E+00	3.478550E+00	2.371020E+00
1.740020E+00	3.607960E+00	2.411120E+00
1.792640E+00	3.650540E+00	2.376120E+00
1.854050E+00	3.910530E+00	2.408290E+00
3.486290E+00	5.488800E+00	3.241460E+00
3.516580E+00	5.538570E+00	3.365660E+00
1.757010E+00	3.746400E+00	2.445680E+00
1.777650E+00	3.904340E+00	2.479500E+00
1.816760E+00	3.988490E+00	2.477370E+00
1.867560E+00	4.087400E+00	2.488250E+00
1.949050E+00	4.244720E+00	2.511610E+00
2.026940E+00	4.379450E+00	2.535620E+00
2.109990E+00	4.508850E+00	2.572370E+00
2.228660E+00	4.633490E+00	2.606790E+00
3.151010E+00	5.421880E+00	3.099930E+00
3.234800E+00	5.468220E+00	3.189250E+00
3.381220E+00	5.500850E+00	3.282590E+00
1.777580E+00	4.024800E+00	2.534600E+00
1.854410E+00	4.197240E+00	2.562980E+00
1.930670E+00	4.343220E+00	2.581520E+00
2.007130E+00	4.443560E+00	2.596760E+00
2.040770E+00	4.520110E+00	2.630650E+00
2.114560E+00	4.582810E+00	2.631110E+00
2.150750E+00	4.646770E+00	2.664360E+00
2.235810E+00	4.722310E+00	2.690960E+00
2.332200E+00	4.826930E+00	2.750730E+00
2.453740E+00	4.957720E+00	2.817630E+00
2.591720E+00	5.052620E+00	2.843110E+00
2.691390E+00	5.156940E+00	2.911170E+00
2.825150E+00	5.283100E+00	3.012290E+00
3.014830E+00	5.382720E+00	3.094410E+00
2.878320E+00	5.369630E+00	3.141980E+00
3.127600E+00	5.439290E+00	3.166170E+00
2.044180E+00	4.594650E+00	2.687460E+00
2.133290E+00	4.702240E+00	2.726200E+00
2.222310E+00	4.776770E+00	2.759510E+00
2.263860E+00	4.840280E+00	2.804000E+00
2.338540E+00	4.897760E+00	2.815120E+00
2.366880E+00	4.956620E+00	2.854350E+00
2.419840E+00	5.028800E+00	2.912520E+00
2.557200E+00	5.111620E+00	2.936020E+00
2.682990E+00	5.229890E+00	3.013210E+00
2.764880E+00	5.306930E+00	3.097450E+00
2.276510E+00	4.914500E+00	2.867100E+00
2.347300E+00	4.982110E+00	2.894060E+00
5.565990E+00	2.309170E+00	3.310000E+00
5.530030E+00	2.265950E+00	3.282580E+00
5.545530E+00	2.289950E+00	3.222890E+00
5.612170E+00	2.385640E+00	3.290330E+00
5.654940E+00	2.490430E+00	3.294310E+00
5.660930E+00	2.471590E+00	3.383790E+00
5.701450E+00	2.568760E+00	3.385210E+00
5.348770E+00	2.070640E+00	3.101280E+00
5.463440E+00	2.197600E+00	3.221740E+00
5.734110E+00	2.689420E+00	3.326570E+00
5.780140E+00	2.807620E+00	3.398280E+00
5.815520E+00	2.947640E+00	3.472390E+00
5.819390E+00	3.115270E+00	3.463730E+00
5.815250E+00	3.232450E+00	3.502140E+00
5.795350E+00	3.362190E+00	3.545570E+00
5.783130E+00	3.482770E+00	3.598130E+00
5.176040E+00	1.903060E+00	2.991760E+00
5.274520E+00	1.998520E+00	3.111990E+00
5.730490E+00	3.616920E+00	3.558400E+00
5.686150E+00	3.725130E+00	3.574220E+00
5.726960E+00	3.685320E+00	3.629150E+00
5.691460E+00	3.792260E+00	3.648390E+00
4.936230E+00	1.565490E+00	2.854310E+00
4.885570E+00	1.499110E+00	2.806960E+00
4.918850E+00	1.561280E+00	2.777850E+00
4.936650E+00	1.622890E+00	2.709130E+00
4.977160E+00	1.634210E+00	2.869400E+00
5.008920E+00	1.733640E+00	2.748870E+00
5.053400E+00	1.766330E+00	2.893410E+00
5.624750E+00	3.912320E+00	3.623660E+00
5.588100E+00	3.993850E+00	3.643530E+00
5.634940E+00	3.965610E+00	3.694040E+00
5.599690E+00	4.036390E+00	3.704440E+00
4.805860E+00	1.415240E+00	2.713330E+00
4.713210E+00	1.329540E+00	2.671700E+00
4.715840E+00	1.346720E+00	2.542160E+00
4.840900E+00	1.483080E+00	2.659490E+00
5.561770E+00	4.133100E+00	3.726610E+00
5.519770E+00	4.209190E+00	3.748190E+00
5.495660E+00	4.256120E+00	3.803770E+00
4.620440E+00	1.269340E+00	2.629490E+00
4.489790E+00	1.217790E+00	2.588420E+00
4.586580E+00	1.266290E+00	2.523870E+00
5.418100E+00	4.309670E+00	3.776520E+00
5.368710E+00	4.374650E+00	3.836390E+00
4.339750E+00	1.191280E+00	2.380690E+00
4.265240E+00	1.146340E+00	2.473740E+00
5.304190E+00	4.428050E+00	3.818900E+00
5.333350E+00	4.421480E+00	3.866290E+00
5.299810E+00	4.465000E+00	3.886130E+00
4.116150E+00	1.084460E+00	2.474420E+00
3.940760E+00	1.049310E+00	2.412710E+00
4.082060E+00	1.093230E+00	2.355330E+00
5.203470E+00	4.554110E+00	3.841480E+00
5.238640E+00	4.521360E+00	3.863870E+00
5.224540E+00	4.571810E+00	3.898840E+00
3.769080E+00	1.035910E+00	2.255360E+00
3.734150E+00	9.723150E-01	2.409010E+00
5.169490E+00	4.684180E+00	3.879170E+00
5.208720E+00	4.642740E+00	3.924040E+00
5.187770E+00	4.712780E+00	3.936500E+00
3.566100E+00	9.563590E-01	2.383940E+00
3.403490E+00	9.396010E-01	2.378700E+00
3.537650E+00	9.894020E-01	2.295140E+00
5.108610E+00	4.845410E+00	3.923550E+00
5.160420E+00	4.786730E+00	3.955710E+00
5.135150E+00	4.856120E+00	3.989890E+00
3.305540E+00	1.015410E+00	2.229400E+00
3.168680E+00	9.925890E-01	2.328120E+00
5.069070E+00	4.910230E+00	3.964680E+00
3.077280E+00	1.082760E+00	2.183610E+00
2.962610E+00	1.065060E+00	2.289260E+00
5.009040E+00	4.934040E+00	3.914570E+00
5.012940E+00	4.952360E+00	3.970220E+00
2.877340E+00	1.178540E+00	2.153790E+00
2.777240E+00	1.158050E+00	2.264510E+00
4.908180E+00	4.991500E+00	3.939190E+00
4.973150E+00	4.968530E+00	3.954930E+00
2.698330E+00	1.293060E+00	2.138740E+00
2.606930E+00	1.273860E+00	2.250390E+00
4.799130E+00	5.021470E+00	3.897320E+00
4.850900E+00	5.011710E+00	3.931160E+00
2.532150E+00	1.425140E+00	2.130600E+00
2.446620E+00	1.400960E+00	2.243210E+00
4.751410E+00	5.027890E+00	3.849560E+00
4.757580E+00	5.053160E+00	3.907790E+00
2.387050E+00	1.577210E+00	2.143160E+00
2.301710E+00	1.548150E+00	2.257660E+00
4.628300E+00	5.097370E+00	3.770720E+00
4.664670E+00	5.108060E+00	3.853720E+00
4.725330E+00	5.068500E+00	3.886920E+00
2.255310E+00	1.743210E+00	2.169750E+00
2.170270E+00	1.712940E+00	2.285830E+00
4.537870E+00	5.190140E+00	3.730870E+00
4.598710E+00	5.152770E+00	3.802970E+00
2.141030E+00	1.925150E+00	2.207690E+00
2.052800E+00	1.891460E+00	2.316760E+00
4.462730E+00	5.268300E+00	3.691800E+00
4.504870E+00	5.272840E+00	3.778740E+00
2.030940E+00	2.125740E+00	2.241520E+00
1.962190E+00	2.048580E+00	2.358190E+00
4.417900E+00	5.329200E+00	3.712550E+00
4.450780E+00	5.350500E+00	3.792190E+00
1.942920E+00	2.173760E+00	2.320500E+00
1.912530E+00	2.134220E+00	2.374720E+00
1.939120E+00	2.330170E+00	2.269830E+00
4.256580E+00	5.385070E+00	3.599190E+00
4.301830E+00	5.408580E+00	3.690710E+00
4.378920E+00	5.380970E+00	3.740410E+00
1.882400E+00	2.241130E+00	2.366760E+00
1.830010E+00	2.437810E+00	2.353330E+00
1.888330E+00	2.521460E+00	2.263950E+00
4.123170E+00	5.437180E+00	3.565940E+00
4.216760E+00	5.432870E+00	3.635780E+00
1.810840E+00	2.681670E+00	2.307900E+00
1.778280E+00	2.565470E+00	2.385280E+00
3.997580E+00	5.474300E+00	3.515270E+00
4.058500E+00	5.504380E+00	3.638540E+00
1.737470E+00	2.696490E+00	2.401900E+00
1.705550E+00	2.831890E+00	2.419070E+00
1.745060E+00	2.939470E+00	2.346950E+00
3.929980E+00	5.509770E+00	3.526080E+00
3.966710E+00	5.520520E+00	3.580360E+00
1.676020E+00	2.975030E+00	2.433000E+00
1.636660E+00	3.161110E+00	2.462520E+00
1.702100E+00	3.239600E+00	2.390680E+00
3.641450E+00	5.540430E+00	3.412850E+00
3.762070E+00	5.540750E+00	3.492360E+00
3.880510E+00	5.539550E+00	3.556330E+00
1.660150E+00	3.317070E+00	2.469390E+00
1.625220E+00	3.264330E+00	2.493140E+00
1.675660E+00	3.537560E+00	2.450560E+00
3.576650E+00	5.568830E+00	3.452900E+00
3.640770E+00	5.594070E+00	3.544160E+00
1.624190E+00	3.390130E+00	2.516870E+00
1.612580E+00	3.545490E+00	2.522990E+00
1.651970E+00	3.648330E+00	2.527020E+00
1.695900E+00	3.812340E+00	2.527640E+00
3.252300E+00	5.522970E+00	3.328480E+00
3.385430E+00	5.554420E+00	3.412730E+00
3.506280E+00	5.587270E+00	3.488280E+00
1.610760E+00	3.698170E+00	2.585010E+00
1.641130E+00	3.874360E+00	2.596890E+00
1.640020E+00	3.960620E+00	2.623460E+00
1.691860E+00	3.989030E+00	2.590210E+00
1.760260E+00	4.145160E+00	2.612350E+00
1.833330E+00	4.301940E+00	2.628430E+00
1.923170E+00	4.459330E+00	2.658680E+00
2.978650E+00	5.416110E+00	3.198380E+00
3.097720E+00	5.464260E+00	3.257930E+00
3.163480E+00	5.529510E+00	3.367600E+00
3.243840E+00	5.576510E+00	3.446720E+00
1.658960E+00	4.075640E+00	2.656050E+00
1.739190E+00	4.254840E+00	2.675430E+00
1.812150E+00	4.370500E+00	2.685700E+00
1.838950E+00	4.446260E+00	2.716820E+00
1.883270E+00	4.499190E+00	2.717540E+00
1.934940E+00	4.562050E+00	2.730240E+00
2.016210E+00	4.669500E+00	2.770000E+00
2.142440E+00	4.795750E+00	2.820550E+00
2.466990E+00	5.141860E+00	3.027750E+00
2.591060E+00	5.211430E+00	3.038900E+00
2.672030E+00	5.286540E+00	3.107340E+00
2.764790E+00	5.355290E+00	3.205180E+00
2.927190E+00	5.439910E+00	3.276900E+00
3.063870E+00	5.511490E+00	3.381900E+00
3.148720E+00	5.552510E+00	3.422560E+00
1.838120E+00	4.518300E+00	2.767450E+00
1.910360E+00	4.609600E+00	2.787810E+00
1.942690E+00	4.677770E+00	2.822690E+00
2.021400E+00	4.740650E+00	2.835380E+00
2.059430E+00	4.809050E+00	2.883130E+00
2.151830E+00	4.920480E+00	2.945430E+00
2.325100E+00	5.026480E+00	2.965360E+00
2.360240E+00	5.127890E+00	3.060510E+00
2.437690E+00	5.228020E+00	3.150660E+00
2.572670E+00	5.268370E+00	3.137290E+00
2.663360E+00	5.317690E+00	3.180520E+00
1.950300E+00	4.750240E+00	2.888770E+00
2.031930E+00	4.842400E+00	2.937450E+00
2.053520E+00	4.897950E+00	2.984990E+00
2.096870E+00	4.946010E+00	3.010020E+00
2.135160E+00	5.019530E+00	3.072540E+00
2.251350E+00	5.070950E+00	3.064790E+00
2.324960E+00	5.166980E+00	3.126270E+00
2.039260E+00	4.940140E+00	3.050800E+00
5.534390E+00	2.274400E+00	3.376430E+00
5.590910E+00	2.340590E+00	3.381030E+00
5.636100E+00	2.407380E+00	3.452800E+00
5.683550E+00	2.499470E+00	3.490500E+00
5.722250E+00	2.578880E+00	3.513020E+00
5.792990E+00	2.759260E+00	3.579790E+00
5.778480E+00	2.714120E+00	3.559700E+00
5.793060E+00	2.798930E+00	3.516770E+00
5.811880E+00	2.869550E+00	3.543270E+00
5.808350E+00	2.814640E+00	3.595590E+00
5.824450E+00	2.915530E+00	3.593060E+00
5.357730E+00	2.089680E+00	3.284210E+00
5.459510E+00	2.197180E+00	3.392940E+00
5.758440E+00	2.680440E+00	3.467820E+00
5.828170E+00	3.080420E+00	3.591950E+00
5.821920E+00	3.241830E+00	3.592610E+00
5.817280E+00	3.344730E+00	3.644840E+00
5.815450E+00	3.459530E+00	3.702520E+00
4.915570E+00	1.488200E+00	3.138140E+00
4.871760E+00	1.430560E+00	3.087620E+00
4.907570E+00	1.492140E+00	3.042590E+00
4.945720E+00	1.573280E+00	2.976940E+00
4.955600E+00	1.554700E+00	3.159660E+00
5.044210E+00	1.728910E+00	3.042300E+00
5.030000E+00	1.685480E+00	3.201790E+00
5.131320E+00	1.840210E+00	3.075820E+00
5.128080E+00	1.827950E+00	3.235540E+00
5.227640E+00	1.951520E+00	3.218120E+00
5.778000E+00	3.588250E+00	3.659940E+00
5.755950E+00	3.689730E+00	3.711780E+00
5.737730E+00	3.788730E+00	3.759480E+00
4.797300E+00	1.357910E+00	3.029610E+00
4.716130E+00	1.308020E+00	2.961110E+00
4.761900E+00	1.335750E+00	2.901160E+00
4.832070E+00	1.409330E+00	2.883440E+00
5.688210E+00	3.890140E+00	3.723150E+00
5.666890E+00	3.982090E+00	3.776040E+00
5.625120E+00	4.062580E+00	3.777710E+00
5.666750E+00	4.038570E+00	3.831540E+00
5.633230E+00	4.111610E+00	3.847170E+00
4.667550E+00	1.286940E+00	2.775820E+00
4.609670E+00	1.252880E+00	2.948640E+00
5.565850E+00	4.193180E+00	3.823500E+00
5.542390E+00	4.249950E+00	3.895840E+00
4.491170E+00	1.205940E+00	2.900580E+00
4.381420E+00	1.169780E+00	2.808780E+00
4.502700E+00	1.214500E+00	2.760470E+00
5.461900E+00	4.311180E+00	3.870490E+00
5.432120E+00	4.360730E+00	3.943530E+00
4.288200E+00	1.137710E+00	2.617500E+00
4.190340E+00	1.081250E+00	2.773040E+00
5.365160E+00	4.416410E+00	3.924400E+00
5.344920E+00	4.459930E+00	3.974020E+00
4.001400E+00	1.032170E+00	2.560110E+00
5.293510E+00	4.527230E+00	3.985530E+00
5.251670E+00	4.590290E+00	3.973800E+00
5.281860E+00	4.583140E+00	4.025590E+00
5.267740E+00	4.626980E+00	4.029230E+00
3.775980E+00	9.438150E-01	2.549530E+00
3.648450E+00	8.904740E-01	2.607440E+00
3.595950E+00	9.303630E-01	2.471370E+00
5.207020E+00	4.741520E+00	3.996910E+00
5.250380E+00	4.700670E+00	4.043850E+00
5.226560E+00	4.772400E+00	4.058720E+00
3.497410E+00	8.574970E-01	2.664120E+00
3.316630E+00	8.580830E-01	2.619800E+00
3.447700E+00	8.864280E-01	2.527270E+00
5.135140E+00	4.901570E+00	4.046840E+00
5.197660E+00	4.847380E+00	4.081020E+00
5.173390E+00	4.925180E+00	4.136990E+00
3.247850E+00	9.225020E-01	2.474150E+00
3.112740E+00	8.968960E-01	2.568780E+00
5.102810E+00	4.929950E+00	4.040270E+00
5.122820E+00	4.941510E+00	4.093380E+00
3.043670E+00	9.750790E-01	2.430480E+00
2.928520E+00	9.638310E-01	2.540300E+00
5.005110E+00	4.986820E+00	4.060690E+00
5.077750E+00	4.958950E+00	4.077770E+00
2.855310E+00	1.048750E+00	2.397980E+00
2.754210E+00	1.036180E+00	2.515240E+00
4.949240E+00	5.003730E+00	4.019960E+00
4.955500E+00	5.022340E+00	4.078180E+00
2.682370E+00	1.140230E+00	2.376550E+00
2.587390E+00	1.125390E+00	2.491480E+00
4.830740E+00	5.033270E+00	3.963540E+00
4.859710E+00	5.037700E+00	4.008000E+00
4.911280E+00	5.039610E+00	4.070520E+00
2.517450E+00	1.252430E+00	2.363010E+00
2.430780E+00	1.240660E+00	2.480820E+00
4.757520E+00	5.097980E+00	3.993420E+00
4.815320E+00	5.062220E+00	4.012250E+00
2.361930E+00	1.380760E+00	2.356850E+00
2.284160E+00	1.366880E+00	2.472900E+00
4.708360E+00	5.118520E+00	3.944290E+00
4.715290E+00	5.143230E+00	4.003060E+00
2.218200E+00	1.520230E+00	2.385310E+00
2.204540E+00	1.453320E+00	2.472490E+00
4.553170E+00	5.240000E+00	3.835260E+00
4.609850E+00	5.215970E+00	3.919710E+00
4.675250E+00	5.177260E+00	3.985460E+00
2.150550E+00	1.527060E+00	2.470210E+00
2.084240E+00	1.683780E+00	2.410480E+00
4.509090E+00	5.319700E+00	3.843890E+00
4.549150E+00	5.314240E+00	3.916260E+00
1.972830E+00	1.876970E+00	2.437760E+00
4.480760E+00	5.363950E+00	3.851750E+00
4.503130E+00	5.369390E+00	3.896640E+00
1.870200E+00	2.084820E+00	2.456470E+00
4.340170E+00	5.429370E+00	3.771290E+00
4.382580E+00	5.446590E+00	3.853690E+00
4.460750E+00	5.406490E+00	3.885380E+00
1.765890E+00	2.232600E+00	2.534530E+00
1.815660E+00	2.292070E+00	2.437320E+00
4.152170E+00	5.485110E+00	3.680370E+00
4.219760E+00	5.502760E+00	3.768500E+00
4.302200E+00	5.479190E+00	3.811050E+00
1.741720E+00	2.474620E+00	2.468300E+00
1.691910E+00	2.367920E+00	2.581420E+00
4.109760E+00	5.512490E+00	3.703970E+00
4.139460E+00	5.521800E+00	3.747060E+00
1.674000E+00	2.515700E+00	2.549230E+00
1.652240E+00	2.452880E+00	2.599870E+00
1.664450E+00	2.727650E+00	2.498310E+00
3.950260E+00	5.568840E+00	3.664250E+00
4.066690E+00	5.547250E+00	3.732190E+00
1.628630E+00	2.568930E+00	2.594590E+00
1.604210E+00	2.719530E+00	2.579010E+00
1.612480E+00	2.819540E+00	2.548060E+00
1.608550E+00	2.970770E+00	2.521610E+00
3.791180E+00	5.587900E+00	3.618250E+00
3.852990E+00	5.631100E+00	3.746770E+00
1.565780E+00	2.847490E+00	2.596950E+00
1.526720E+00	3.060070E+00	2.609690E+00
1.578040E+00	3.214310E+00	2.533490E+00
3.699800E+00	5.615650E+00	3.626880E+00
3.737050E+00	5.633840E+00	3.690410E+00
1.516670E+00	3.241160E+00	2.604300E+00
1.478530E+00	3.178060E+00	2.638270E+00
1.547910E+00	3.454130E+00	2.586130E+00
3.381570E+00	5.608650E+00	3.537180E+00
3.515360E+00	5.637850E+00	3.606420E+00
3.638510E+00	5.648120E+00	3.664050E+00
1.472280E+00	3.332870E+00	2.674450E+00
1.480290E+00	3.521790E+00	2.652940E+00
1.481770E+00	3.619630E+00	2.687820E+00
1.533850E+00	3.656100E+00	2.650770E+00
1.582230E+00	3.884520E+00	2.658460E+00
3.250330E+00	5.631450E+00	3.564460E+00
3.372100E+00	5.676550E+00	3.675640E+00
1.489430E+00	3.768930E+00	2.719100E+00
1.531220E+00	3.939680E+00	2.727220E+00
1.534380E+00	4.020930E+00	2.755650E+00
1.581480E+00	4.047080E+00	2.717530E+00
1.649000E+00	4.204750E+00	2.731170E+00
1.737400E+00	4.378510E+00	2.748430E+00
2.800560E+00	5.421490E+00	3.319630E+00
2.922800E+00	5.519860E+00	3.440050E+00
3.119190E+00	5.577570E+00	3.494000E+00
3.156590E+00	5.635180E+00	3.590150E+00
3.228880E+00	5.675060E+00	3.648000E+00
1.557310E+00	4.127430E+00	2.791380E+00
1.626240E+00	4.299970E+00	2.801270E+00
1.681960E+00	4.405370E+00	2.816700E+00
1.686590E+00	4.455230E+00	2.843550E+00
1.744730E+00	4.485920E+00	2.816560E+00
1.825230E+00	4.616120E+00	2.853810E+00
2.536650E+00	5.294690E+00	3.218310E+00
2.646460E+00	5.357170E+00	3.269550E+00
2.749410E+00	5.448840E+00	3.403130E+00
2.810370E+00	5.517180E+00	3.499100E+00
2.893050E+00	5.590380E+00	3.595280E+00
3.038410E+00	5.612440E+00	3.594360E+00
3.143210E+00	5.667920E+00	3.659980E+00
1.705190E+00	4.521850E+00	2.868730E+00
1.736240E+00	4.601680E+00	2.904930E+00
1.783900E+00	4.652350E+00	2.912460E+00
1.841840E+00	4.718050E+00	2.932440E+00
1.941820E+00	4.835960E+00	2.998340E+00
2.201500E+00	5.093310E+00	3.117990E+00
2.252990E+00	5.150880E+00	3.156910E+00
2.332460E+00	5.242410E+00	3.232690E+00
2.491550E+00	5.324640E+00	3.301880E+00
2.615180E+00	5.415420E+00	3.395500E+00
2.709030E+00	5.487630E+00	3.497660E+00
2.780970E+00	5.546500E+00	3.579740E+00
1.742480E+00	4.669480E+00	2.963820E+00
1.824940E+00	4.765780E+00	3.005350E+00
1.859630E+00	4.826160E+00	3.055190E+00
1.909440E+00	4.869740E+00	3.065410E+00
1.958340E+00	4.920640E+00	3.087820E+00
2.034520E+00	5.020240E+00	3.153250E+00
2.165030E+00	5.126980E+00	3.183440E+00
2.244050E+00	5.193610E+00	3.222480E+00
1.874880E+00	4.886940E+00	3.121350E+00
1.945280E+00	4.962860E+00	3.146420E+00
5.585350E+00	2.331820E+00	3.473690E+00
5.660400E+00	2.445520E+00	3.564140E+00
5.614500E+00	2.372150E+00	3.576600E+00
5.703100E+00	2.518220E+00	3.625930E+00
5.753180E+00	2.629470E+00	3.583480E+00
5.753520E+00	2.590360E+00	3.677520E+00
5.794800E+00	2.699870E+00	3.654170E+00
5.834140E+00	2.830020E+00	3.694590E+00
5.842190E+00	2.956200E+00	3.672400E+00
5.855280E+00	2.913190E+00	3.752700E+00
5.854840E+00	3.043310E+00	3.747750E+00
5.318730E+00	2.056000E+00	3.536230E+00
5.276060E+00	2.008960E+00	3.498740E+00
5.299490E+00	2.036250E+00	3.414110E+00
5.396250E+00	2.134510E+00	3.509010E+00
5.519300E+00	2.268610E+00	3.569510E+00
5.845860E+00	3.200650E+00	3.686410E+00
5.842060E+00	3.323240E+00	3.748850E+00
5.840280E+00	3.428740E+00	3.789620E+00
4.835960E+00	1.389610E+00	3.375640E+00
4.794270E+00	1.347560E+00	3.323360E+00
4.828830E+00	1.379600E+00	3.212920E+00
4.904500E+00	1.478370E+00	3.298620E+00
4.996690E+00	1.614940E+00	3.358010E+00
5.101530E+00	1.777400E+00	3.443100E+00
5.213390E+00	1.932790E+00	3.424090E+00
5.818000E+00	3.569870E+00	3.786660E+00
5.781130E+00	3.700110E+00	3.794460E+00
5.777870E+00	3.767810E+00	3.833900E+00
4.718380E+00	1.307230E+00	3.212220E+00
5.748520E+00	3.878260E+00	3.841260E+00
5.709620E+00	3.981910E+00	3.855620E+00
5.700200E+00	4.039330E+00	3.900390E+00
5.681980E+00	4.105050E+00	3.952910E+00
4.585840E+00	1.244960E+00	3.155480E+00
4.508800E+00	1.214770E+00	3.135490E+00
4.523590E+00	1.220230E+00	3.023670E+00
5.617900E+00	4.182210E+00	3.919970E+00
5.583910E+00	4.239170E+00	3.992070E+00
4.388360E+00	1.179110E+00	3.051620E+00
5.507040E+00	4.301400E+00	3.965550E+00
5.475550E+00	4.345850E+00	4.020230E+00
4.186990E+00	1.080730E+00	2.982060E+00
4.042880E+00	1.018580E+00	2.941690E+00
4.092160E+00	1.036120E+00	2.846770E+00
5.418200E+00	4.416400E+00	4.039770E+00
5.359590E+00	4.476170E+00	4.033660E+00
5.394080E+00	4.470120E+00	4.079380E+00
5.364430E+00	4.512180E+00	4.086530E+00
3.913490E+00	9.780950E-01	2.747870E+00
3.876160E+00	9.428080E-01	2.972490E+00
5.331970E+00	4.591950E+00	4.105630E+00
5.300160E+00	4.655200E+00	4.093640E+00
5.334500E+00	4.653080E+00	4.141340E+00
5.320330E+00	4.695710E+00	4.145440E+00
3.712910E+00	8.631350E-01	2.939170E+00
3.609360E+00	8.474180E-01	2.894780E+00
3.667690E+00	8.658200E-01	2.788350E+00
5.249820E+00	4.807700E+00	4.116530E+00
5.293700E+00	4.768770E+00	4.160550E+00
5.262430E+00	4.842530E+00	4.172250E+00
3.429140E+00	8.194810E-01	2.827050E+00
5.205950E+00	4.933940E+00	4.181660E+00
5.225430E+00	4.904950E+00	4.184270E+00
5.214180E+00	4.938130E+00	4.210770E+00
3.182650E+00	8.501320E-01	2.722680E+00
5.114430E+00	4.981570E+00	4.185700E+00
5.185440E+00	4.953910E+00	4.206360E+00
2.991420E+00	8.934580E-01	2.678350E+00
5.055260E+00	4.996310E+00	4.138720E+00
5.060460E+00	5.013760E+00	4.196040E+00
2.814940E+00	9.497900E-01	2.650970E+00
4.959510E+00	5.051300E+00	4.163610E+00
5.021590E+00	5.026150E+00	4.180420E+00
2.649860E+00	1.023790E+00	2.627590E+00
4.850290E+00	5.090550E+00	4.124100E+00
4.903680E+00	5.077360E+00	4.155840E+00
2.491270E+00	1.114310E+00	2.609020E+00
4.800840E+00	5.100630E+00	4.077390E+00
4.808720E+00	5.122210E+00	4.134960E+00
2.335200E+00	1.233190E+00	2.597090E+00
4.718320E+00	5.184070E+00	4.093670E+00
4.775540E+00	5.139540E+00	4.116430E+00
2.172090E+00	1.406560E+00	2.570790E+00
4.632900E+00	5.241730E+00	4.016050E+00
4.663930E+00	5.232050E+00	4.072390E+00
2.032260E+00	1.547120E+00	2.616410E+00
2.083220E+00	1.572350E+00	2.517280E+00
4.586220E+00	5.309760E+00	4.004970E+00
1.995500E+00	1.702740E+00	2.525220E+00
1.937190E+00	1.686800E+00	2.624890E+00
4.507810E+00	5.422930E+00	3.995140E+00
1.895730E+00	1.854520E+00	2.557630E+00
1.837560E+00	1.771380E+00	2.708470E+00
4.436880E+00	5.459800E+00	3.936050E+00
4.441910E+00	5.485890E+00	3.987240E+00
1.792900E+00	2.011220E+00	2.601420E+00
1.732370E+00	1.975110E+00	2.728990E+00
4.262630E+00	5.527770E+00	3.852280E+00
4.304740E+00	5.551160E+00	3.936120E+00
4.391750E+00	5.510030E+00	3.965430E+00
1.706050E+00	2.180810E+00	2.646790E+00
1.655610E+00	2.146540E+00	2.756680E+00
4.121280E+00	5.570380E+00	3.830890E+00
4.214980E+00	5.572080E+00	3.893570E+00
1.630620E+00	2.372090E+00	2.674470E+00
1.612810E+00	2.261170E+00	2.771170E+00
3.989570E+00	5.610090E+00	3.793770E+00
4.043460E+00	5.640810E+00	3.912380E+00
1.573400E+00	2.384810E+00	2.778770E+00
1.512340E+00	2.550510E+00	2.801310E+00
1.558080E+00	2.629030E+00	2.674800E+00
3.915290E+00	5.642800E+00	3.811430E+00
3.950580E+00	5.655080E+00	3.865460E+00
1.488630E+00	2.725170E+00	2.746040E+00
1.446650E+00	2.696610E+00	2.829230E+00
1.497150E+00	2.872770E+00	2.676960E+00
3.707230E+00	5.690850E+00	3.802160E+00
3.862830E+00	5.672270E+00	3.849210E+00
1.434660E+00	2.872450E+00	2.766200E+00
1.385730E+00	2.842950E+00	2.856200E+00
1.434420E+00	3.097560E+00	2.706950E+00
3.533860E+00	5.695230E+00	3.730270E+00
3.566160E+00	5.737710E+00	3.822520E+00
1.375160E+00	2.993780E+00	2.809490E+00
1.343790E+00	2.939210E+00	2.867110E+00
1.348680E+00	3.158020E+00	2.794990E+00
1.391370E+00	3.310960E+00	2.757470E+00
1.417640E+00	3.547020E+00	2.724860E+00
3.445020E+00	5.712000E+00	3.748420E+00
3.482860E+00	5.735480E+00	3.798420E+00
1.318880E+00	3.050840E+00	2.870190E+00
1.290440E+00	3.198650E+00	2.854740E+00
1.328940E+00	3.294920E+00	2.823650E+00
1.341970E+00	3.454160E+00	2.808600E+00
1.366950E+00	3.605230E+00	2.814270E+00
1.416990E+00	3.749060E+00	2.799000E+00
1.478390E+00	3.955400E+00	2.795410E+00
3.224000E+00	5.734210E+00	3.763380E+00
3.389640E+00	5.738260E+00	3.789810E+00
1.276610E+00	3.371600E+00	2.897940E+00
1.298140E+00	3.571220E+00	2.870840E+00
1.350800E+00	3.723010E+00	2.870430E+00
1.398060E+00	3.883200E+00	2.867790E+00
1.434220E+00	4.006840E+00	2.869410E+00
1.438180E+00	4.072420E+00	2.898050E+00
1.484750E+00	4.097790E+00	2.858430E+00
1.541360E+00	4.243270E+00	2.863110E+00
1.619450E+00	4.405250E+00	2.874850E+00
2.980470E+00	5.639330E+00	3.651870E+00
3.066140E+00	5.680390E+00	3.711840E+00
3.109300E+00	5.733690E+00	3.785910E+00
1.454580E+00	4.169140E+00	2.926260E+00
1.514930E+00	4.327690E+00	2.930910E+00
1.570350E+00	4.436630E+00	2.945370E+00
1.572620E+00	4.485820E+00	2.975290E+00
1.641810E+00	4.540860E+00	2.939660E+00
2.367600E+00	5.342650E+00	3.382250E+00
2.508350E+00	5.397840E+00	3.428120E+00
2.599130E+00	5.470370E+00	3.514320E+00
2.694010E+00	5.537660E+00	3.605690E+00
2.793770E+00	5.621280E+00	3.715830E+00
2.941490E+00	5.674820E+00	3.728690E+00
3.036940E+00	5.726320E+00	3.793130E+00
1.579220E+00	4.539760E+00	3.010590E+00
1.595280E+00	4.594670E+00	3.051170E+00
1.651940E+00	4.628530E+00	3.018570E+00
1.747130E+00	4.762120E+00	3.081790E+00
2.068230E+00	5.144120E+00	3.287940E+00
2.227130E+00	5.239820E+00	3.308610E+00
2.260250E+00	5.320670E+00	3.414400E+00
2.315160E+00	5.381480E+00	3.490360E+00
2.460220E+00	5.443300E+00	3.536660E+00
2.586930E+00	5.528600E+00	3.631040E+00
2.674260E+00	5.589000E+00	3.703530E+00
1.624160E+00	4.659090E+00	3.091480E+00
1.661550E+00	4.745220E+00	3.144460E+00
1.714590E+00	4.798570E+00	3.159020E+00
1.784700E+00	4.866750E+00	3.185030E+00
1.916680E+00	5.004320E+00	3.231680E+00
1.966540E+00	5.110880E+00	3.332730E+00
2.015680E+00	5.192020E+00	3.389400E+00
2.149700E+00	5.277980E+00	3.409320E+00
2.234020E+00	5.339940E+00	3.468310E+00
1.676300E+00	4.815050E+00	3.227480E+00
1.788480E+00	4.950560E+00	3.296150E+00
1.887960E+00	5.072100E+00	3.349950E+00
1.944540E+00	5.139850E+00	3.381740E+00
5.653710E+00	2.426300E+00	3.652620E+00
5.727460E+00	2.520280E+00	3.745160E+00
5.678150E+00	2.443230E+00	3.751570E+00
5.772630E+00	2.587760E+00	3.777980E+00
5.820010E+00	2.693320E+00	3.795950E+00
5.849750E+00	2.806840E+00	3.823240E+00
5.866550E+00	2.916750E+00	3.846830E+00
5.877130E+00	3.037930E+00	3.881900E+00
4.932860E+00	1.511410E+00	3.706740E+00
4.908500E+00	1.477380E+00	3.648760E+00
4.950600E+00	1.532670E+00	3.544770E+00
5.034950E+00	1.657960E+00	3.552260E+00
4.986800E+00	1.585470E+00	3.706920E+00
5.085750E+00	1.741160E+00	3.581730E+00
5.055960E+00	1.699090E+00	3.702490E+00
5.122740E+00	1.801990E+00	3.648640E+00
5.260960E+00	1.992450E+00	3.605920E+00
5.340250E+00	2.083570E+00	3.637660E+00
5.418400E+00	2.164900E+00	3.700690E+00
5.505720E+00	2.254260E+00	3.763090E+00
5.600720E+00	2.349820E+00	3.728850E+00
5.867240E+00	3.182670E+00	3.811600E+00
5.867980E+00	3.323760E+00	3.860350E+00
5.858800E+00	3.453780E+00	3.852240E+00
5.884820E+00	3.404250E+00	3.913140E+00
5.879420E+00	3.524710E+00	3.915430E+00
4.768920E+00	1.335640E+00	3.510600E+00
4.864850E+00	1.425350E+00	3.569840E+00
5.185000E+00	1.885280E+00	3.569850E+00
5.826630E+00	3.676230E+00	3.879030E+00
5.804080E+00	3.781690E+00	3.893290E+00
5.840360E+00	3.731340E+00	3.949480E+00
5.820040E+00	3.833790E+00	3.962580E+00
4.659780E+00	1.283030E+00	3.504940E+00
4.587470E+00	1.252020E+00	3.487830E+00
4.614680E+00	1.259210E+00	3.340210E+00
5.760250E+00	3.950830E+00	3.929080E+00
5.739900E+00	4.019410E+00	3.991100E+00
5.715470E+00	4.086470E+00	4.049140E+00
4.499660E+00	1.216830E+00	3.380420E+00
5.655630E+00	4.167500E+00	4.017270E+00
5.621710E+00	4.224720E+00	4.086560E+00
4.341460E+00	1.163050E+00	3.345060E+00
4.242880E+00	1.114150E+00	3.325540E+00
4.258240E+00	1.120820E+00	3.169330E+00
5.541530E+00	4.298090E+00	4.066120E+00
5.488400E+00	4.358480E+00	4.079470E+00
5.531530E+00	4.338540E+00	4.131370E+00
5.488170E+00	4.395280E+00	4.134280E+00
4.100140E+00	1.039320E+00	3.216370E+00
[truncated: 21,888 more rows]
