# Supplementary material for: A New MRI-Based Model of Heart Function with Coupled Hemodynamics and Application to Normal and Diseased Canine Left Ventricles
Source: Front Bioeng Biotechnol. 2015 Sep 23;3:140. doi: 10.3389/fbioe.2015.00140 (PMC4585083; doi:10.3389/fbioe.2015.00140)
Supplement: Supplementary file 8 [file Data_Sheet_8.ZIP › Case4_HF_LBBB_Diastole/nodes/case4_diastole_time_0.2000.csv]

4.576420E+00	3.898490E+00	1.783790E+00
4.495820E+00	3.873850E+00	1.678610E+00
4.536170E+00	3.941120E+00	1.777230E+00
4.527170E+00	4.001840E+00	1.837360E+00
4.604300E+00	3.966180E+00	1.898410E+00
4.557680E+00	4.051430E+00	1.948540E+00
4.458410E+00	3.984000E+00	1.750580E+00
4.359480E+00	3.954500E+00	1.645450E+00
4.459500E+00	4.081640E+00	1.879480E+00
4.439280E+00	4.176540E+00	1.963860E+00
4.523960E+00	4.134420E+00	2.017680E+00
4.484640E+00	4.193830E+00	2.035250E+00
4.360690E+00	4.049230E+00	1.747930E+00
4.298560E+00	4.016640E+00	1.648470E+00
4.334780E+00	4.167150E+00	1.858680E+00
4.388610E+00	4.210810E+00	1.952200E+00
4.422520E+00	4.234810E+00	2.024390E+00
4.263650E+00	4.087680E+00	1.703400E+00
4.237730E+00	4.165950E+00	1.767760E+00
4.258490E+00	4.203690E+00	1.816670E+00
4.266540E+00	4.239510E+00	1.863940E+00
4.346410E+00	4.237460E+00	1.942680E+00
4.205280E+00	4.207350E+00	1.788680E+00
4.885030E+00	3.535210E+00	1.780230E+00
4.810400E+00	3.496520E+00	1.658510E+00
4.827740E+00	3.600350E+00	1.775530E+00
4.812100E+00	3.714740E+00	1.865450E+00
4.906220E+00	3.608990E+00	1.871230E+00
4.811800E+00	3.846270E+00	2.017600E+00
4.924260E+00	3.735480E+00	2.018490E+00
4.813600E+00	3.956560E+00	2.143440E+00
4.931380E+00	3.886300E+00	2.205390E+00
4.870350E+00	3.992280E+00	2.264190E+00
4.713850E+00	3.656050E+00	1.691840E+00
4.652780E+00	3.552200E+00	1.520850E+00
4.656750E+00	3.831650E+00	1.818680E+00
4.716210E+00	3.952500E+00	2.026600E+00
4.746400E+00	4.009320E+00	2.132570E+00
4.788900E+00	4.044800E+00	2.242390E+00
4.551080E+00	3.548970E+00	1.416380E+00
4.440770E+00	3.514790E+00	1.295140E+00
4.471170E+00	3.611540E+00	1.406210E+00
4.533580E+00	3.697990E+00	1.533050E+00
4.650260E+00	4.077350E+00	2.122880E+00
4.647570E+00	4.173630E+00	2.256090E+00
4.745720E+00	4.127730E+00	2.323260E+00
4.695210E+00	4.199260E+00	2.361680E+00
4.382730E+00	3.659780E+00	1.378050E+00
4.315530E+00	3.576270E+00	1.255180E+00
4.336870E+00	3.818640E+00	1.490540E+00
4.534400E+00	4.210500E+00	2.140190E+00
4.612340E+00	4.242150E+00	2.312600E+00
4.238580E+00	3.678330E+00	1.286240E+00
4.136940E+00	3.849000E+00	1.403730E+00
4.228520E+00	3.978970E+00	1.561810E+00
4.432520E+00	4.292890E+00	2.125510E+00
4.513620E+00	4.313640E+00	2.268000E+00
4.105960E+00	3.978270E+00	1.515000E+00
4.046390E+00	3.925090E+00	1.441320E+00
4.132870E+00	4.121720E+00	1.676940E+00
4.314520E+00	4.299390E+00	1.995230E+00
4.369580E+00	4.399320E+00	2.181080E+00
4.426760E+00	4.436390E+00	2.292380E+00
4.490810E+00	4.400580E+00	2.339930E+00
4.457380E+00	4.467510E+00	2.374640E+00
4.006060E+00	4.014040E+00	1.501010E+00
3.963150E+00	4.150660E+00	1.623630E+00
4.053090E+00	4.203500E+00	1.715220E+00
4.146100E+00	4.264610E+00	1.823770E+00
4.202550E+00	4.386530E+00	1.990100E+00
4.234430E+00	4.476270E+00	2.093610E+00
4.309920E+00	4.490700E+00	2.194030E+00
4.381930E+00	4.475730E+00	2.279360E+00
3.992860E+00	4.257040E+00	1.730660E+00
3.906320E+00	4.220490E+00	1.673720E+00
4.031660E+00	4.367120E+00	1.852940E+00
4.097670E+00	4.479320E+00	1.996520E+00
4.175710E+00	4.518820E+00	2.083630E+00
4.232990E+00	4.550050E+00	2.174440E+00
3.897950E+00	4.293750E+00	1.736780E+00
3.918150E+00	4.386590E+00	1.824860E+00
3.987450E+00	4.447890E+00	1.896980E+00
3.994460E+00	4.501240E+00	1.943680E+00
4.025490E+00	4.547630E+00	2.005890E+00
4.125360E+00	4.558270E+00	2.089680E+00
3.911140E+00	4.466770E+00	1.896370E+00
3.961520E+00	4.526410E+00	1.955030E+00
5.204530E+00	3.642320E+00	2.317470E+00
5.163660E+00	3.587830E+00	2.216640E+00
5.146590E+00	3.672840E+00	2.257620E+00
5.145870E+00	3.739890E+00	2.328030E+00
5.085500E+00	3.358410E+00	1.894420E+00
5.048790E+00	3.256680E+00	1.774630E+00
4.976800E+00	3.455480E+00	1.822820E+00
4.995230E+00	3.606490E+00	1.986730E+00
5.097450E+00	3.493780E+00	2.043270E+00
5.058680E+00	3.723510E+00	2.189060E+00
5.020100E+00	3.845770E+00	2.271030E+00
5.075720E+00	3.839600E+00	2.345360E+00
5.010110E+00	3.912470E+00	2.339250E+00
4.996050E+00	3.177710E+00	1.650960E+00
4.896380E+00	3.140140E+00	1.497300E+00
4.904820E+00	3.317500E+00	1.632850E+00
4.861150E+00	4.054410E+00	2.350060E+00
4.943940E+00	4.002880E+00	2.374440E+00
4.901680E+00	4.068900E+00	2.422790E+00
4.745960E+00	3.127600E+00	1.307710E+00
4.614430E+00	3.068380E+00	1.155010E+00
4.630440E+00	3.217730E+00	1.254890E+00
4.676760E+00	3.362950E+00	1.390320E+00
4.811050E+00	4.086490E+00	2.339720E+00
4.846350E+00	4.111350E+00	2.425530E+00
4.488960E+00	3.316530E+00	1.200880E+00
4.387070E+00	3.205410E+00	1.047590E+00
4.686040E+00	4.253140E+00	2.434900E+00
4.788350E+00	4.193020E+00	2.480660E+00
4.743000E+00	4.265490E+00	2.537050E+00
4.248740E+00	3.211860E+00	9.747030E-01
4.111320E+00	3.171680E+00	9.157290E-01
4.148030E+00	3.302580E+00	9.972630E-01
4.226520E+00	3.445220E+00	1.094850E+00
4.603770E+00	4.307730E+00	2.394640E+00
4.673090E+00	4.312750E+00	2.507730E+00
4.035840E+00	3.355640E+00	1.002730E+00
3.957860E+00	3.266440E+00	9.395100E-01
3.965730E+00	3.524010E+00	1.077540E+00
4.061460E+00	3.681900E+00	1.228990E+00
4.550050E+00	4.351070E+00	2.364930E+00
4.588420E+00	4.374590E+00	2.459160E+00
3.866210E+00	3.381220E+00	9.720970E-01
3.768680E+00	3.567130E+00	1.086870E+00
3.898450E+00	3.684740E+00	1.165170E+00
3.945590E+00	3.857260E+00	1.334720E+00
4.494610E+00	4.477590E+00	2.444340E+00
4.527670E+00	4.448400E+00	2.459860E+00
4.512700E+00	4.483380E+00	2.485060E+00
3.784930E+00	3.742650E+00	1.204420E+00
3.683350E+00	3.673510E+00	1.144900E+00
3.775870E+00	3.889310E+00	1.339050E+00
3.866760E+00	4.019160E+00	1.464640E+00
4.321460E+00	4.535770E+00	2.267650E+00
4.397570E+00	4.523670E+00	2.367930E+00
4.473660E+00	4.502780E+00	2.456310E+00
3.656100E+00	3.780750E+00	1.222820E+00
3.663280E+00	3.919640E+00	1.340720E+00
3.743940E+00	4.009030E+00	1.436080E+00
3.797760E+00	4.168260E+00	1.612420E+00
4.279510E+00	4.572790E+00	2.259500E+00
4.315890E+00	4.592770E+00	2.344340E+00
3.644680E+00	4.041740E+00	1.451560E+00
3.665530E+00	4.169300E+00	1.589850E+00
3.720580E+00	4.243040E+00	1.662130E+00
3.793630E+00	4.340330E+00	1.763440E+00
4.049070E+00	4.613190E+00	2.095470E+00
4.155910E+00	4.614900E+00	2.201380E+00
4.240490E+00	4.602370E+00	2.262660E+00
3.650040E+00	4.281170E+00	1.695450E+00
3.719740E+00	4.398010E+00	1.805100E+00
3.735300E+00	4.462430E+00	1.866510E+00
3.808760E+00	4.466760E+00	1.883030E+00
3.924060E+00	4.562180E+00	1.991190E+00
3.979460E+00	4.645790E+00	2.102940E+00
4.065940E+00	4.687570E+00	2.228710E+00
3.778910E+00	4.543490E+00	1.949570E+00
3.884000E+00	4.636940E+00	2.065170E+00
3.958250E+00	4.688880E+00	2.163140E+00
5.303160E+00	3.498320E+00	2.369150E+00
5.301650E+00	3.418470E+00	2.307800E+00
5.247710E+00	3.531260E+00	2.300300E+00
5.280910E+00	3.590920E+00	2.401600E+00
5.289640E+00	2.983460E+00	1.977270E+00
5.251880E+00	2.894750E+00	1.852120E+00
5.238640E+00	3.039410E+00	1.910130E+00
5.178370E+00	3.250110E+00	1.974350E+00
5.287370E+00	3.102900E+00	2.068490E+00
5.220420E+00	3.435040E+00	2.179270E+00
5.287740E+00	3.283530E+00	2.190170E+00
5.154230E+00	3.831510E+00	2.445500E+00
5.227920E+00	3.722360E+00	2.432030E+00
5.162000E+00	3.887730E+00	2.525970E+00
5.241140E+00	3.826420E+00	2.581130E+00
5.179760E+00	3.933180E+00	2.613650E+00
5.173340E+00	2.816890E+00	1.696760E+00
5.100780E+00	2.712040E+00	1.554340E+00
5.081390E+00	2.846840E+00	1.581260E+00
5.108500E+00	3.021950E+00	1.701150E+00
5.075420E+00	3.956090E+00	2.491660E+00
5.049800E+00	4.056340E+00	2.607010E+00
5.138020E+00	4.015680E+00	2.670540E+00
5.084340E+00	4.084880E+00	2.699000E+00
4.969590E+00	2.641380E+00	1.352860E+00
4.841760E+00	2.542800E+00	1.189550E+00
4.862600E+00	2.691720E+00	1.238680E+00
4.908120E+00	2.871010E+00	1.369070E+00
4.949070E+00	4.086450E+00	2.519000E+00
5.007700E+00	4.125420E+00	2.652270E+00
4.715270E+00	2.779410E+00	1.125140E+00
4.616110E+00	2.650010E+00	9.905360E-01
4.870970E+00	4.144290E+00	2.514200E+00
4.906790E+00	4.181090E+00	2.613200E+00
4.456240E+00	2.648230E+00	8.661360E-01
4.304500E+00	2.589270E+00	7.754750E-01
4.332230E+00	2.751240E+00	8.200890E-01
4.401720E+00	2.924950E+00	9.236400E-01
4.743760E+00	4.315970E+00	2.605820E+00
4.823290E+00	4.265960E+00	2.636770E+00
4.795160E+00	4.322140E+00	2.674570E+00
4.163850E+00	2.903100E+00	8.162130E-01
3.982710E+00	2.794710E+00	7.521060E-01
4.671650E+00	4.371060E+00	2.579830E+00
4.751230E+00	4.369150E+00	2.674000E+00
3.868100E+00	3.148520E+00	8.621580E-01
3.704530E+00	2.972680E+00	8.290400E-01
4.600940E+00	4.424910E+00	2.548680E+00
4.669060E+00	4.433240E+00	2.651330E+00
3.631270E+00	3.193410E+00	9.161650E-01
3.488650E+00	3.120130E+00	9.070470E-01
3.681650E+00	3.372730E+00	9.831100E-01
4.548540E+00	4.498980E+00	2.572660E+00
3.500140E+00	3.332180E+00	9.828520E-01
3.354550E+00	3.264310E+00	1.009190E+00
3.557770E+00	3.590390E+00	1.099680E+00
4.423410E+00	4.565200E+00	2.486380E+00
4.488860E+00	4.577630E+00	2.598650E+00
3.380390E+00	3.443700E+00	1.061130E+00
3.289480E+00	3.366520E+00	1.057310E+00
3.379890E+00	3.640600E+00	1.160820E+00
3.515530E+00	3.850580E+00	1.297280E+00
4.323410E+00	4.646010E+00	2.459370E+00
4.408080E+00	4.634840E+00	2.573320E+00
3.269180E+00	3.487390E+00	1.127400E+00
3.271420E+00	3.652890E+00	1.203270E+00
3.354100E+00	3.773070E+00	1.259760E+00
3.378100E+00	3.922530E+00	1.369980E+00
3.518640E+00	4.091080E+00	1.520800E+00
4.210340E+00	4.669610E+00	2.351440E+00
4.267790E+00	4.688800E+00	2.458790E+00
4.316160E+00	4.709630E+00	2.561200E+00
3.258420E+00	3.785260E+00	1.307180E+00
3.284330E+00	3.938930E+00	1.414920E+00
3.373550E+00	4.036210E+00	1.475330E+00
3.423060E+00	4.143700E+00	1.583140E+00
3.523960E+00	4.257450E+00	1.694230E+00
3.638240E+00	4.420080E+00	1.835880E+00
4.123500E+00	4.715590E+00	2.331340E+00
4.144090E+00	4.747530E+00	2.421100E+00
4.225810E+00	4.725530E+00	2.479560E+00
3.291940E+00	4.071940E+00	1.541260E+00
3.408670E+00	4.243240E+00	1.689050E+00
3.504110E+00	4.348020E+00	1.777750E+00
3.546970E+00	4.430630E+00	1.857120E+00
3.608070E+00	4.481630E+00	1.899920E+00
3.675740E+00	4.549380E+00	1.953390E+00
3.779510E+00	4.641580E+00	2.045900E+00
3.875900E+00	4.701390E+00	2.152830E+00
3.966050E+00	4.748040E+00	2.262710E+00
4.064560E+00	4.752190E+00	2.330790E+00
3.562420E+00	4.520320E+00	1.942290E+00
3.669980E+00	4.637990E+00	2.039690E+00
3.779420E+00	4.714060E+00	2.134790E+00
3.859820E+00	4.750320E+00	2.219290E+00
5.404710E+00	2.844430E+00	2.182380E+00
5.376530E+00	2.719140E+00	2.056850E+00
5.343270E+00	2.916830E+00	2.065190E+00
5.355100E+00	3.135640E+00	2.231550E+00
5.413480E+00	2.980540E+00	2.275340E+00
5.347310E+00	3.302700E+00	2.321450E+00
5.405970E+00	3.196430E+00	2.385320E+00
5.370150E+00	3.446150E+00	2.460520E+00
5.321110E+00	3.670170E+00	2.548090E+00
5.403810E+00	3.574880E+00	2.612240E+00
5.320530E+00	3.761280E+00	2.636150E+00
5.398260E+00	3.700440E+00	2.704050E+00
5.325450E+00	3.820060E+00	2.711580E+00
5.340770E+00	2.604630E+00	1.918070E+00
5.273560E+00	2.506650E+00	1.790300E+00
5.273060E+00	2.682550E+00	1.800630E+00
5.201610E+00	3.973220E+00	2.697730E+00
5.270820E+00	3.920000E+00	2.742750E+00
5.216500E+00	4.007100E+00	2.780820E+00
5.193320E+00	2.413870E+00	1.662110E+00
5.094830E+00	2.324110E+00	1.516480E+00
5.100470E+00	2.499370E+00	1.516790E+00
5.065970E+00	4.138840E+00	2.757830E+00
5.158420E+00	4.082760E+00	2.813750E+00
5.112720E+00	4.151210E+00	2.849500E+00
4.977090E+00	2.237600E+00	1.364730E+00
4.834170E+00	2.181170E+00	1.206610E+00
4.925120E+00	2.334970E+00	1.270890E+00
4.992330E+00	4.183610E+00	2.717100E+00
5.039830E+00	4.208800E+00	2.820240E+00
4.633090E+00	2.408430E+00	9.737680E-01
4.593410E+00	2.200740E+00	9.636850E-01
4.934170E+00	4.253960E+00	2.745590E+00
4.929940E+00	4.305000E+00	2.800210E+00
4.988830E+00	4.287840E+00	2.845940E+00
4.941940E+00	4.339710E+00	2.844480E+00
4.452580E+00	2.147800E+00	8.791470E-01
4.268220E+00	2.237690E+00	7.758190E-01
4.398040E+00	2.321360E+00	8.139510E-01
4.855230E+00	4.344910E+00	2.764480E+00
4.844370E+00	4.434930E+00	2.832910E+00
4.919440E+00	4.401450E+00	2.872630E+00
4.897070E+00	4.451810E+00	2.889080E+00
4.125020E+00	2.469720E+00	7.150110E-01
3.986600E+00	2.275090E+00	7.050610E-01
4.762110E+00	4.428940E+00	2.752030E+00
4.775130E+00	4.491830E+00	2.826190E+00
4.856440E+00	4.493730E+00	2.894540E+00
3.815430E+00	2.650900E+00	7.135200E-01
3.621690E+00	2.563220E+00	7.528090E-01
4.671720E+00	4.508890E+00	2.749070E+00
4.730240E+00	4.532070E+00	2.827730E+00
4.778550E+00	4.561890E+00	2.903060E+00
3.525070E+00	2.870710E+00	8.298110E-01
3.364700E+00	2.788800E+00	8.684880E-01
4.563850E+00	4.566940E+00	2.691990E+00
4.621530E+00	4.575980E+00	2.781740E+00
4.688630E+00	4.570100E+00	2.839900E+00
3.336600E+00	3.056810E+00	9.488770E-01
3.195920E+00	2.987100E+00	1.002540E+00
4.484920E+00	4.626360E+00	2.674440E+00
4.553630E+00	4.623050E+00	2.767190E+00
3.207470E+00	3.272010E+00	1.074970E+00
3.086880E+00	3.138930E+00	1.108510E+00
4.406050E+00	4.686740E+00	2.661740E+00
4.477330E+00	4.678400E+00	2.757160E+00
3.090540E+00	3.311360E+00	1.150580E+00
3.043260E+00	3.234300E+00	1.170630E+00
3.147220E+00	3.552480E+00	1.226310E+00
4.356220E+00	4.729750E+00	2.655080E+00
4.396760E+00	4.747040E+00	2.750890E+00
3.031520E+00	3.366020E+00	1.215580E+00
3.038670E+00	3.545020E+00	1.288070E+00
3.078380E+00	3.662570E+00	1.312530E+00
3.146630E+00	3.850860E+00	1.408640E+00
4.186350E+00	4.762720E+00	2.502050E+00
4.233850E+00	4.780650E+00	2.587380E+00
4.312980E+00	4.768170E+00	2.661170E+00
3.019550E+00	3.686420E+00	1.371240E+00
3.038350E+00	3.854350E+00	1.472540E+00
3.089120E+00	3.943560E+00	1.504480E+00
3.158470E+00	4.048790E+00	1.561820E+00
3.285260E+00	4.214880E+00	1.699220E+00
3.419320E+00	4.384510E+00	1.819020E+00
4.017350E+00	4.780260E+00	2.342350E+00
4.050780E+00	4.803290E+00	2.425670E+00
4.141950E+00	4.800040E+00	2.520770E+00
3.032610E+00	3.991100E+00	1.574210E+00
3.150540E+00	4.177320E+00	1.700940E+00
3.267880E+00	4.330630E+00	1.807670E+00
3.358840E+00	4.432980E+00	1.885010E+00
3.376160E+00	4.488860E+00	1.935690E+00
3.448140E+00	4.506940E+00	1.936170E+00
3.537940E+00	4.622690E+00	2.030280E+00
3.667790E+00	4.726280E+00	2.144410E+00
3.788400E+00	4.765670E+00	2.212350E+00
3.864360E+00	4.801280E+00	2.303570E+00
3.971970E+00	4.800490E+00	2.359730E+00
3.409290E+00	4.560550E+00	1.989930E+00
3.463280E+00	4.647500E+00	2.055660E+00
3.547700E+00	4.696880E+00	2.103700E+00
3.581740E+00	4.742220E+00	2.162550E+00
3.640960E+00	4.782730E+00	2.226330E+00
3.745050E+00	4.795090E+00	2.246090E+00
3.486880E+00	4.716640E+00	2.129700E+00
3.560660E+00	4.764020E+00	2.193300E+00
5.523660E+00	2.965320E+00	2.518180E+00
5.509640E+00	2.875130E+00	2.459180E+00
5.476430E+00	3.017940E+00	2.439170E+00
5.469300E+00	3.253380E+00	2.532170E+00
5.529710E+00	3.086330E+00	2.579880E+00
5.468060E+00	3.437310E+00	2.629300E+00
5.546470E+00	3.275780E+00	2.665800E+00
5.468010E+00	3.576030E+00	2.706620E+00
5.554860E+00	3.452300E+00	2.767500E+00
5.464530E+00	3.648770E+00	2.755260E+00
5.507950E+00	3.598230E+00	2.783470E+00
5.476950E+00	3.694430E+00	2.833960E+00
5.432870E+00	2.582200E+00	2.187400E+00
5.387860E+00	2.444150E+00	2.069510E+00
5.377680E+00	2.560910E+00	2.022900E+00
5.447740E+00	2.763980E+00	2.282040E+00
5.336850E+00	3.863160E+00	2.784650E+00
5.391560E+00	3.801130E+00	2.813880E+00
5.360470E+00	3.885620E+00	2.864060E+00
5.331860E+00	2.336640E+00	1.950010E+00
5.241570E+00	2.247030E+00	1.827450E+00
5.267630E+00	2.364890E+00	1.801360E+00
5.230430E+00	4.040200E+00	2.856150E+00
5.303530E+00	3.985480E+00	2.902360E+00
5.243060E+00	4.069990E+00	2.926190E+00
5.138560E+00	2.146940E+00	1.690900E+00
5.037390E+00	2.047760E+00	1.567200E+00
5.064760E+00	2.177540E+00	1.522930E+00
5.113050E+00	4.193800E+00	2.906100E+00
5.192020E+00	4.142210E+00	2.955820E+00
5.150320E+00	4.216350E+00	2.989720E+00
4.910860E+00	1.939990E+00	1.452950E+00
4.781650E+00	1.914970E+00	1.288490E+00
4.886270E+00	2.035200E+00	1.341740E+00
5.073070E+00	4.262800E+00	2.928180E+00
5.076990E+00	4.307220E+00	2.979700E+00
5.130380E+00	4.275450E+00	3.032060E+00
5.092570E+00	4.335660E+00	3.033710E+00
4.647530E+00	2.032310E+00	1.078560E+00
4.595580E+00	1.839800E+00	1.140770E+00
5.015820E+00	4.358760E+00	2.944750E+00
5.026960E+00	4.422870E+00	3.002560E+00
5.077200E+00	4.395110E+00	3.060740E+00
5.048400E+00	4.458710E+00	3.059710E+00
4.354770E+00	2.029950E+00	8.837650E-01
4.961140E+00	4.471050E+00	2.968530E+00
4.954790E+00	4.561470E+00	3.032420E+00
5.031640E+00	4.520590E+00	3.089400E+00
5.002820E+00	4.581190E+00	3.101330E+00
4.074330E+00	2.022000E+00	8.041240E-01
3.866270E+00	2.070780E+00	7.571410E-01
3.916240E+00	2.145130E+00	7.224680E-01
4.878130E+00	4.550250E+00	2.961780E+00
4.886970E+00	4.609610E+00	3.023720E+00
4.947920E+00	4.622550E+00	3.087620E+00
3.740500E+00	2.268810E+00	7.320350E-01
3.599250E+00	2.143440E+00	8.046390E-01
4.829160E+00	4.600570E+00	2.975210E+00
4.833800E+00	4.640090E+00	3.025820E+00
4.874490E+00	4.674930E+00	3.103110E+00
3.442620E+00	2.490390E+00	8.023640E-01
3.279910E+00	2.442530E+00	8.953360E-01
4.621420E+00	4.626130E+00	2.853960E+00
4.697460E+00	4.627220E+00	2.931810E+00
4.773020E+00	4.639090E+00	2.998140E+00
4.808620E+00	4.674710E+00	3.066990E+00
3.215710E+00	2.723010E+00	9.395350E-01
3.082610E+00	2.672560E+00	1.017330E+00
4.545450E+00	4.678330E+00	2.848490E+00
4.615100E+00	4.692900E+00	2.966500E+00
3.072260E+00	2.921340E+00	1.066460E+00
2.969110E+00	2.870780E+00	1.140830E+00
4.475330E+00	4.726670E+00	2.832410E+00
4.522470E+00	4.735820E+00	2.920930E+00
2.986360E+00	3.135020E+00	1.190600E+00
2.921590E+00	2.998050E+00	1.207320E+00
4.436170E+00	4.762060E+00	2.828360E+00
4.463270E+00	4.767910E+00	2.881740E+00
2.893090E+00	3.139950E+00	1.281360E+00
2.840490E+00	3.325380E+00	1.364070E+00
2.946610E+00	3.431770E+00	1.323910E+00
4.272740E+00	4.802860E+00	2.675900E+00
4.312660E+00	4.820120E+00	2.759460E+00
4.404980E+00	4.800390E+00	2.846810E+00
2.863700E+00	3.504450E+00	1.409780E+00
2.818990E+00	3.435330E+00	1.430630E+00
2.918370E+00	3.741020E+00	1.486140E+00
4.066920E+00	4.854140E+00	2.549400E+00
4.163070E+00	4.845780E+00	2.642480E+00
4.238810E+00	4.830100E+00	2.695410E+00
2.808240E+00	3.573710E+00	1.474230E+00
2.819640E+00	3.738410E+00	1.551480E+00
2.859100E+00	3.838960E+00	1.574720E+00
2.905650E+00	3.966330E+00	1.624740E+00
3.023850E+00	4.136780E+00	1.717360E+00
3.135560E+00	4.297180E+00	1.808010E+00
3.275520E+00	4.450570E+00	1.924800E+00
3.936460E+00	4.856040E+00	2.471820E+00
4.016990E+00	4.883040E+00	2.578780E+00
4.079600E+00	4.917100E+00	2.689640E+00
2.806190E+00	3.868820E+00	1.632620E+00
2.837120E+00	4.017240E+00	1.707650E+00
2.923910E+00	4.110970E+00	1.740350E+00
3.004920E+00	4.244980E+00	1.818530E+00
3.108800E+00	4.385210E+00	1.895220E+00
3.202630E+00	4.496390E+00	1.981050E+00
3.337730E+00	4.606240E+00	2.049820E+00
3.738110E+00	4.851970E+00	2.355250E+00
3.833720E+00	4.889810E+00	2.469500E+00
3.875450E+00	4.923710E+00	2.562010E+00
3.973770E+00	4.913710E+00	2.615120E+00
2.866020E+00	4.172140E+00	1.823980E+00
2.978690E+00	4.337020E+00	1.902560E+00
3.086350E+00	4.460270E+00	1.978920E+00
3.196060E+00	4.575460E+00	2.049530E+00
3.279630E+00	4.650660E+00	2.108090E+00
3.300060E+00	4.695840E+00	2.157640E+00
3.382820E+00	4.707520E+00	2.149100E+00
3.532750E+00	4.793880E+00	2.244180E+00
3.597100E+00	4.861680E+00	2.358520E+00
3.663860E+00	4.909660E+00	2.449450E+00
3.772010E+00	4.916560E+00	2.485890E+00
3.351980E+00	4.760470E+00	2.231080E+00
3.477580E+00	4.848330E+00	2.326100E+00
3.555490E+00	4.897160E+00	2.405390E+00
5.658790E+00	3.234720E+00	2.821390E+00
5.649570E+00	3.171860E+00	2.795730E+00
5.617590E+00	3.280880E+00	2.774400E+00
5.620310E+00	3.375630E+00	2.819200E+00
5.659960E+00	3.305340E+00	2.852730E+00
5.634980E+00	3.438390E+00	2.894210E+00
5.505590E+00	2.526050E+00	2.434580E+00
5.462100E+00	2.415490E+00	2.340700E+00
5.466810E+00	2.557720E+00	2.313720E+00
5.507470E+00	2.741620E+00	2.438920E+00
5.535790E+00	2.644560E+00	2.500630E+00
5.558250E+00	2.878440E+00	2.580610E+00
5.601650E+00	3.099740E+00	2.710480E+00
5.564090E+00	3.581280E+00	2.868520E+00
5.542820E+00	3.682530E+00	2.939370E+00
5.417550E+00	2.315330E+00	2.235510E+00
5.347200E+00	2.214130E+00	2.121740E+00
5.376150E+00	2.323610E+00	2.096020E+00
5.464020E+00	3.809380E+00	2.961250E+00
5.394200E+00	3.911500E+00	2.960710E+00
5.433540E+00	3.896720E+00	3.015380E+00
5.390830E+00	3.964080E+00	3.044330E+00
5.269370E+00	2.122270E+00	2.020250E+00
5.176410E+00	2.035310E+00	1.925320E+00
5.211370E+00	2.136120E+00	1.869070E+00
5.259540E+00	4.097890E+00	2.999170E+00
5.308870E+00	4.049530E+00	3.019660E+00
5.282670E+00	4.118680E+00	3.085980E+00
5.050920E+00	1.909810E+00	1.805390E+00
4.969090E+00	1.850500E+00	1.676870E+00
5.021590E+00	1.947110E+00	1.660950E+00
5.175450E+00	4.235050E+00	3.055790E+00
5.216230E+00	4.193520E+00	3.072050E+00
5.203650E+00	4.255440E+00	3.137140E+00
4.835410E+00	1.800260E+00	1.476430E+00
5.113910E+00	4.358280E+00	3.091770E+00
5.147460E+00	4.320520E+00	3.116660E+00
5.141700E+00	4.379900E+00	3.172490E+00
4.625090E+00	1.729500E+00	1.263620E+00
4.474520E+00	1.662570E+00	1.198380E+00
4.513450E+00	1.752840E+00	1.146920E+00
5.073530E+00	4.484270E+00	3.119290E+00
5.100650E+00	4.445220E+00	3.145380E+00
5.096550E+00	4.504710E+00	3.200110E+00
4.335250E+00	1.814710E+00	9.965270E-01
4.211600E+00	1.699410E+00	1.048430E+00
5.003060E+00	4.622490E+00	3.156740E+00
5.050550E+00	4.567700E+00	3.176380E+00
5.045540E+00	4.613620E+00	3.231850E+00
3.967340E+00	1.867970E+00	8.593710E-01
4.946190E+00	4.673690E+00	3.155950E+00
5.000250E+00	4.669760E+00	3.229170E+00
3.714880E+00	1.901080E+00	8.832240E-01
3.520040E+00	1.895500E+00	9.269060E-01
3.548720E+00	2.017370E+00	8.656340E-01
4.905830E+00	4.707810E+00	3.164630E+00
4.932670E+00	4.735840E+00	3.242920E+00
3.367050E+00	2.174110E+00	8.949300E-01
3.211020E+00	2.155570E+00	1.002070E+00
4.702140E+00	4.688070E+00	3.039980E+00
4.763550E+00	4.691210E+00	3.076940E+00
4.801440E+00	4.732200E+00	3.163040E+00
4.866980E+00	4.737900E+00	3.193960E+00
3.126770E+00	2.419340E+00	9.931180E-01
3.002430E+00	2.402850E+00	1.105870E+00
4.652560E+00	4.714510E+00	3.049310E+00
4.672650E+00	4.746240E+00	3.123020E+00
4.731940E+00	4.732920E+00	3.138490E+00
2.967790E+00	2.644130E+00	1.116280E+00
2.873700E+00	2.620360E+00	1.213970E+00
4.556110E+00	4.755740E+00	3.004950E+00
4.612590E+00	4.748920E+00	3.066060E+00
2.869840E+00	2.872740E+00	1.241230E+00
2.813200E+00	2.751710E+00	1.276780E+00
4.468410E+00	4.814120E+00	2.970510E+00
2.772450E+00	2.882880E+00	1.341270E+00
2.718220E+00	3.079810E+00	1.437520E+00
2.806520E+00	3.104590E+00	1.354250E+00
4.344190E+00	4.873650E+00	2.889140E+00
4.399820E+00	4.912190E+00	3.015180E+00
2.754550E+00	3.348510E+00	1.457430E+00
2.661260E+00	3.252250E+00	1.510150E+00
4.219550E+00	4.897300E+00	2.797200E+00
4.282380E+00	4.915470E+00	2.886920E+00
4.318420E+00	4.930380E+00	2.946690E+00
2.682690E+00	3.412350E+00	1.548710E+00
2.638560E+00	3.354480E+00	1.566510E+00
2.717540E+00	3.643960E+00	1.587830E+00
4.134760E+00	4.951100E+00	2.789420E+00
4.166810E+00	4.994350E+00	2.885190E+00
4.254620E+00	4.954550E+00	2.919400E+00
2.625230E+00	3.483750E+00	1.601820E+00
2.625090E+00	3.640800E+00	1.659130E+00
2.669200E+00	3.757330E+00	1.687130E+00
2.721320E+00	3.943920E+00	1.747970E+00
3.930650E+00	4.949390E+00	2.647580E+00
3.986060E+00	4.987760E+00	2.737870E+00
4.080770E+00	4.994690E+00	2.805270E+00
2.613490E+00	3.785820E+00	1.741740E+00
2.626210E+00	3.938890E+00	1.804520E+00
2.673100E+00	4.036190E+00	1.831150E+00
2.736470E+00	4.187150E+00	1.908950E+00
2.870720E+00	4.310420E+00	1.922420E+00
2.962150E+00	4.425580E+00	1.990310E+00
3.076000E+00	4.543840E+00	2.059260E+00
3.190070E+00	4.665910E+00	2.140070E+00
3.726730E+00	4.939800E+00	2.507870E+00
3.772170E+00	4.975580E+00	2.575770E+00
3.878610E+00	4.991380E+00	2.669940E+00
2.621130E+00	4.053200E+00	1.875440E+00
2.646850E+00	4.167590E+00	1.941130E+00
2.682510E+00	4.229810E+00	1.958340E+00
2.702220E+00	4.295540E+00	1.994240E+00
2.822100E+00	4.382950E+00	2.004410E+00
2.951890E+00	4.516620E+00	2.070970E+00
3.056790E+00	4.602130E+00	2.125370E+00
3.094360E+00	4.662680E+00	2.174130E+00
3.153900E+00	4.702860E+00	2.196120E+00
3.223330E+00	4.753640E+00	2.241060E+00
3.330550E+00	4.847200E+00	2.345700E+00
3.471150E+00	4.898340E+00	2.396940E+00
3.552810E+00	4.949570E+00	2.479030E+00
3.677790E+00	4.958950E+00	2.524850E+00
2.638890E+00	4.227940E+00	1.983840E+00
3.103780E+00	4.724900E+00	2.239870E+00
3.200760E+00	4.800810E+00	2.302510E+00
3.227130E+00	4.847310E+00	2.351160E+00
3.272100E+00	4.874790E+00	2.378400E+00
3.307800E+00	4.908450E+00	2.422680E+00
3.418980E+00	4.923130E+00	2.433440E+00
3.221020E+00	4.877410E+00	2.387550E+00
5.690100E+00	3.043930E+00	2.861000E+00
5.679370E+00	2.975220E+00	2.838140E+00
5.659660E+00	3.062390E+00	2.805160E+00
5.692510E+00	3.158340E+00	2.875210E+00
5.703620E+00	3.304870E+00	2.946720E+00
5.688970E+00	3.428530E+00	2.997220E+00
5.487450E+00	2.331500E+00	2.478130E+00
5.423210E+00	2.224620E+00	2.398900E+00
5.435170E+00	2.299900E+00	2.338220E+00
5.523240E+00	2.473550E+00	2.521310E+00
5.585570E+00	2.697430E+00	2.651040E+00
5.635030E+00	2.908450E+00	2.749390E+00
5.631180E+00	3.585460E+00	3.013520E+00
5.558910E+00	3.714580E+00	3.016170E+00
5.596730E+00	3.691350E+00	3.063380E+00
5.551500E+00	3.776640E+00	3.092720E+00
5.360860E+00	2.125360E+00	2.308120E+00
5.289120E+00	2.044710E+00	2.239700E+00
5.319390E+00	2.120910E+00	2.171740E+00
5.471700E+00	3.883560E+00	3.079120E+00
5.449430E+00	3.957960E+00	3.161130E+00
5.185430E+00	1.951620E+00	2.167450E+00
5.101320E+00	1.888250E+00	2.045390E+00
5.156520E+00	1.968010E+00	2.028670E+00
5.366700E+00	4.040080E+00	3.133770E+00
5.346470E+00	4.101050E+00	3.193600E+00
4.980050E+00	1.799540E+00	1.826670E+00
5.293950E+00	4.183110E+00	3.204160E+00
5.258060E+00	4.255850E+00	3.235720E+00
4.815690E+00	1.694060E+00	1.609520E+00
4.704860E+00	1.585280E+00	1.543270E+00
4.674240E+00	1.658340E+00	1.403930E+00
5.216650E+00	4.316670E+00	3.244280E+00
5.193940E+00	4.382670E+00	3.279820E+00
4.605100E+00	1.517900E+00	1.486950E+00
4.445260E+00	1.469010E+00	1.406220E+00
4.547840E+00	1.557310E+00	1.369040E+00
5.158500E+00	4.442910E+00	3.276650E+00
5.137310E+00	4.504540E+00	3.305370E+00
4.306090E+00	1.559290E+00	1.194790E+00
4.100260E+00	1.474410E+00	1.194970E+00
5.099740E+00	4.563360E+00	3.301300E+00
5.054500E+00	4.647970E+00	3.316270E+00
3.920340E+00	1.662000E+00	1.003150E+00
3.840580E+00	1.540770E+00	1.110620E+00
4.999920E+00	4.720440E+00	3.309430E+00
5.040460E+00	4.699500E+00	3.361990E+00
5.017880E+00	4.733740E+00	3.368460E+00
3.691800E+00	1.549500E+00	1.117050E+00
3.496920E+00	1.603040E+00	1.124490E+00
3.624730E+00	1.670990E+00	1.041990E+00
4.958490E+00	4.763090E+00	3.308990E+00
4.978860E+00	4.779990E+00	3.385080E+00
3.331920E+00	1.879020E+00	1.045890E+00
3.176360E+00	1.865970E+00	1.158490E+00
4.831250E+00	4.768490E+00	3.228660E+00
4.858830E+00	4.800530E+00	3.302570E+00
4.919680E+00	4.798570E+00	3.335110E+00
3.072860E+00	2.144230E+00	1.120690E+00
2.950880E+00	2.133030E+00	1.236220E+00
4.706220E+00	4.765290E+00	3.184880E+00
4.738820E+00	4.795370E+00	3.253280E+00
4.799670E+00	4.797150E+00	3.275750E+00
2.892630E+00	2.394170E+00	1.217860E+00
2.791820E+00	2.372770E+00	1.328900E+00
4.551830E+00	4.809450E+00	3.081530E+00
4.616280E+00	4.802670E+00	3.159000E+00
4.673980E+00	4.801630E+00	3.221920E+00
2.762840E+00	2.648540E+00	1.330770E+00
2.681230E+00	2.549820E+00	1.421900E+00
4.484790E+00	4.876010E+00	3.082750E+00
4.549700E+00	4.878750E+00	3.191200E+00
2.665480E+00	2.716860E+00	1.430100E+00
2.599920E+00	2.687790E+00	1.492450E+00
2.689520E+00	2.865860E+00	1.425710E+00
4.444860E+00	4.920110E+00	3.085630E+00
4.475010E+00	4.921660E+00	3.138420E+00
2.611360E+00	2.835900E+00	1.496720E+00
2.560430E+00	2.788180E+00	1.533980E+00
2.613810E+00	3.049680E+00	1.522910E+00
4.322190E+00	4.983850E+00	3.026010E+00
4.414580E+00	4.960950E+00	3.103800E+00
2.531630E+00	2.908430E+00	1.566510E+00
2.498470E+00	3.134510E+00	1.632600E+00
2.577220E+00	3.301230E+00	1.594560E+00
4.236200E+00	5.014060E+00	2.979970E+00
4.272690E+00	5.067740E+00	3.085510E+00
2.496920E+00	3.318380E+00	1.669440E+00
2.450070E+00	3.252040E+00	1.679930E+00
2.524080E+00	3.550780E+00	1.698440E+00
4.035670E+00	5.035450E+00	2.831630E+00
4.085460E+00	5.084990E+00	2.936510E+00
4.180930E+00	5.076210E+00	3.003240E+00
2.441480E+00	3.382250E+00	1.732930E+00
2.431520E+00	3.541040E+00	1.764670E+00
2.472420E+00	3.651150E+00	1.789750E+00
2.523370E+00	3.847870E+00	1.840430E+00
3.793720E+00	5.058020E+00	2.697860E+00
3.898800E+00	5.069040E+00	2.780030E+00
3.988290E+00	5.080750E+00	2.866870E+00
2.420320E+00	3.678150E+00	1.840770E+00
2.435540E+00	3.840360E+00	1.901940E+00
2.480700E+00	3.940930E+00	1.917560E+00
2.547700E+00	4.095660E+00	1.964490E+00
2.728660E+00	4.389110E+00	2.052160E+00
2.826780E+00	4.493020E+00	2.094820E+00
2.960710E+00	4.618150E+00	2.171620E+00
3.638580E+00	5.037210E+00	2.622990E+00
3.736690E+00	5.099080E+00	2.720950E+00
3.810160E+00	5.150500E+00	2.813530E+00
2.432920E+00	3.962380E+00	1.966000E+00
2.468480E+00	4.102710E+00	2.029850E+00
2.525790E+00	4.188290E+00	2.041790E+00
2.607970E+00	4.296980E+00	2.047430E+00
2.697770E+00	4.447840E+00	2.113320E+00
2.802210E+00	4.558200E+00	2.178330E+00
2.876240E+00	4.640190E+00	2.228500E+00
2.980930E+00	4.709190E+00	2.267550E+00
3.110030E+00	4.814120E+00	2.348340E+00
3.411880E+00	4.995980E+00	2.520760E+00
3.516020E+00	5.068130E+00	2.611440E+00
3.550160E+00	5.126590E+00	2.679770E+00
3.680140E+00	5.139560E+00	2.744510E+00
2.482010E+00	4.228960E+00	2.098700E+00
2.573300E+00	4.393040E+00	2.142370E+00
2.674550E+00	4.517130E+00	2.195880E+00
2.773460E+00	4.610280E+00	2.253110E+00
2.869390E+00	4.696690E+00	2.290870E+00
2.967930E+00	4.763370E+00	2.336560E+00
3.009640E+00	4.819920E+00	2.392080E+00
3.082140E+00	4.859560E+00	2.412180E+00
3.193530E+00	4.918490E+00	2.444900E+00
3.259740E+00	5.003450E+00	2.528540E+00
3.326510E+00	5.065000E+00	2.599010E+00
3.446770E+00	5.090350E+00	2.622860E+00
3.031330E+00	4.882640E+00	2.458490E+00
3.153780E+00	4.982060E+00	2.518420E+00
3.230290E+00	5.037270E+00	2.564790E+00
5.626260E+00	2.526850E+00	2.802130E+00
5.594010E+00	2.446220E+00	2.755660E+00
5.600100E+00	2.547810E+00	2.715970E+00
5.642980E+00	2.744120E+00	2.790060E+00
5.657410E+00	2.623760E+00	2.844540E+00
5.679230E+00	2.879260E+00	2.843790E+00
5.693350E+00	2.783720E+00	2.902230E+00
5.720800E+00	2.970790E+00	2.927370E+00
5.748640E+00	3.143980E+00	3.000730E+00
5.753050E+00	3.310370E+00	3.060080E+00
5.712240E+00	3.459370E+00	3.068100E+00
5.758720E+00	3.399960E+00	3.130430E+00
5.715610E+00	3.532180E+00	3.147430E+00
5.447480E+00	2.184990E+00	2.559930E+00
5.384340E+00	2.082350E+00	2.506520E+00
5.391160E+00	2.135840E+00	2.425420E+00
5.512090E+00	2.320780E+00	2.600680E+00
5.634630E+00	3.670790E+00	3.126440E+00
5.600690E+00	3.767810E+00	3.207830E+00
5.297800E+00	1.985630E+00	2.451770E+00
5.226830E+00	1.933250E+00	2.363080E+00
5.271760E+00	1.993920E+00	2.335130E+00
5.527140E+00	3.868520E+00	3.179390E+00
5.497390E+00	3.941670E+00	3.243000E+00
5.110180E+00	1.856010E+00	2.182680E+00
5.426600E+00	4.040150E+00	3.266210E+00
5.365330E+00	4.121030E+00	3.262200E+00
5.396850E+00	4.108970E+00	3.307030E+00
5.368700E+00	4.166050E+00	3.329820E+00
4.953120E+00	1.719590E+00	1.954810E+00
4.851720E+00	1.610240E+00	1.892830E+00
4.841320E+00	1.651470E+00	1.757280E+00
5.267520E+00	4.277550E+00	3.283870E+00
5.307850E+00	4.237900E+00	3.307290E+00
5.287310E+00	4.292940E+00	3.347480E+00
4.766190E+00	1.525690E+00	1.826540E+00
4.664950E+00	1.443600E+00	1.744500E+00
4.683670E+00	1.509810E+00	1.647820E+00
5.203850E+00	4.405840E+00	3.330470E+00
5.249700E+00	4.364240E+00	3.376930E+00
5.210340E+00	4.429290E+00	3.388300E+00
4.544970E+00	1.371290E+00	1.668970E+00
4.365050E+00	1.312930E+00	1.580850E+00
4.500730E+00	1.398180E+00	1.563620E+00
5.141750E+00	4.524190E+00	3.356020E+00
5.173320E+00	4.486810E+00	3.391720E+00
5.143890E+00	4.543560E+00	3.421310E+00
4.217090E+00	1.374440E+00	1.379750E+00
4.012910E+00	1.291090E+00	1.387000E+00
5.069880E+00	4.665270E+00	3.397220E+00
5.102100E+00	4.606610E+00	3.408130E+00
5.093470E+00	4.649640E+00	3.469340E+00
3.839240E+00	1.428030E+00	1.222810E+00
3.751790E+00	1.343760E+00	1.318700E+00
5.044700E+00	4.726650E+00	3.444070E+00
3.618460E+00	1.341660E+00	1.317190E+00
3.432090E+00	1.402580E+00	1.336640E+00
3.563820E+00	1.433220E+00	1.237700E+00
5.005110E+00	4.791280E+00	3.450200E+00
5.025420E+00	4.785780E+00	3.492630E+00
5.004460E+00	4.814180E+00	3.487380E+00
3.288180E+00	1.607020E+00	1.224690E+00
3.131600E+00	1.614720E+00	1.336300E+00
4.882660E+00	4.833600E+00	3.369020E+00
4.910210E+00	4.852930E+00	3.447220E+00
4.976000E+00	4.827930E+00	3.470760E+00
3.031320E+00	1.868880E+00	1.274800E+00
2.911800E+00	1.868030E+00	1.393570E+00
4.769740E+00	4.828180E+00	3.323810E+00
4.794620E+00	4.860420E+00	3.395380E+00
4.849110E+00	4.861790E+00	3.416610E+00
2.843180E+00	2.119640E+00	1.350640E+00
2.743580E+00	2.098650E+00	1.458570E+00
4.622050E+00	4.853440E+00	3.253850E+00
4.673570E+00	4.872660E+00	3.338310E+00
4.738450E+00	4.861850E+00	3.372150E+00
2.703410E+00	2.332820E+00	1.433320E+00
2.614110E+00	2.304530E+00	1.528290E+00
4.588820E+00	4.887830E+00	3.268110E+00
4.612310E+00	4.897620E+00	3.313120E+00
2.596250E+00	2.518010E+00	1.507900E+00
2.506140E+00	2.486230E+00	1.595330E+00
4.474000E+00	4.972490E+00	3.216680E+00
4.559980E+00	4.931400E+00	3.291930E+00
2.501510E+00	2.715430E+00	1.581970E+00
2.422500E+00	2.627410E+00	1.662120E+00
4.367200E+00	5.036860E+00	3.151040E+00
4.427080E+00	5.074940E+00	3.276280E+00
2.412620E+00	2.762280E+00	1.663230E+00
2.375710E+00	2.710060E+00	1.694320E+00
2.422390E+00	2.932820E+00	1.656560E+00
4.316530E+00	5.084580E+00	3.154040E+00
4.347940E+00	5.100090E+00	3.213790E+00
2.350030E+00	2.814070E+00	1.716790E+00
2.305150E+00	3.023440E+00	1.766550E+00
2.387620E+00	3.199270E+00	1.715750E+00
4.141180E+00	5.128370E+00	3.030430E+00
4.200220E+00	5.159650E+00	3.133080E+00
4.289680E+00	5.126940E+00	3.188140E+00
2.294110E+00	3.238370E+00	1.794310E+00
2.222120E+00	3.180670E+00	1.843680E+00
2.343830E+00	3.457670E+00	1.809860E+00
3.914890E+00	5.148490E+00	2.893840E+00
4.003710E+00	5.187530E+00	3.004660E+00
4.105680E+00	5.179710E+00	3.068120E+00
2.249980E+00	3.349750E+00	1.872020E+00
2.192440E+00	3.285510E+00	1.893970E+00
2.255570E+00	3.518810E+00	1.893000E+00
2.334100E+00	3.748610E+00	1.943160E+00
3.869600E+00	5.190220E+00	2.903120E+00
3.908730E+00	5.213380E+00	2.957680E+00
2.179840E+00	3.433810E+00	1.941050E+00
2.229890E+00	3.617170E+00	1.966670E+00
2.251880E+00	3.758170E+00	2.018530E+00
2.295600E+00	3.859380E+00	2.028510E+00
2.362420E+00	4.015570E+00	2.053480E+00
3.587030E+00	5.206070E+00	2.774350E+00
3.719980E+00	5.222440E+00	2.855450E+00
3.832500E+00	5.235380E+00	2.928190E+00
2.248260E+00	3.908620E+00	2.093150E+00
2.308920E+00	4.076730E+00	2.141760E+00
2.321780E+00	4.163060E+00	2.190170E+00
2.381230E+00	4.191850E+00	2.153180E+00
2.462340E+00	4.341790E+00	2.190670E+00
2.559390E+00	4.473930E+00	2.234850E+00
2.658500E+00	4.582300E+00	2.278000E+00
2.759290E+00	4.671820E+00	2.324970E+00
2.875960E+00	4.779920E+00	2.395580E+00
3.416790E+00	5.178580E+00	2.709170E+00
3.523360E+00	5.249620E+00	2.795670E+00
3.611920E+00	5.299560E+00	2.908720E+00
2.352360E+00	4.277520E+00	2.236590E+00
2.450320E+00	4.431940E+00	2.276360E+00
2.551180E+00	4.549300E+00	2.320650E+00
2.649460E+00	4.646550E+00	2.355600E+00
2.743330E+00	4.719840E+00	2.396150E+00
2.781180E+00	4.774570E+00	2.448680E+00
2.838260E+00	4.813780E+00	2.461510E+00
2.907510E+00	4.868570E+00	2.483400E+00
3.033050E+00	4.963150E+00	2.543680E+00
3.197940E+00	5.082170E+00	2.619760E+00
3.266910E+00	5.193220E+00	2.719890E+00
3.346850E+00	5.275540E+00	2.824500E+00
3.472470E+00	5.290220E+00	2.843070E+00
2.795650E+00	4.832890E+00	2.513620E+00
2.905370E+00	4.938790E+00	2.556470E+00
3.032310E+00	5.048750E+00	2.636510E+00
3.145990E+00	5.160410E+00	2.701860E+00
3.226270E+00	5.246070E+00	2.776540E+00
5.518830E+00	2.198280E+00	2.800550E+00
5.456550E+00	2.116230E+00	2.723680E+00
5.485630E+00	2.200220E+00	2.681350E+00
5.573200E+00	2.349620E+00	2.756000E+00
5.581860E+00	2.309030E+00	2.844370E+00
5.639780E+00	2.480170E+00	2.878800E+00
5.701950E+00	2.654890E+00	2.965530E+00
5.742650E+00	2.813410E+00	3.021030E+00
5.780640E+00	2.967390E+00	3.066560E+00
5.802330E+00	3.123760E+00	3.119220E+00
5.806540E+00	3.266490E+00	3.170110E+00
5.782140E+00	3.399150E+00	3.218350E+00
5.750860E+00	3.528210E+00	3.270020E+00
5.398720E+00	2.039160E+00	2.704540E+00
5.331460E+00	1.978220E+00	2.612230E+00
5.371630E+00	2.035280E+00	2.590710E+00
5.681000E+00	3.653290E+00	3.234020E+00
5.643330E+00	3.756930E+00	3.313750E+00
5.231230E+00	1.908760E+00	2.477140E+00
5.565300E+00	3.870550E+00	3.288100E+00
5.510550E+00	3.960910E+00	3.311390E+00
5.560640E+00	3.926120E+00	3.364460E+00
5.507240E+00	4.013040E+00	3.389300E+00
5.078840E+00	1.783530E+00	2.284430E+00
4.976860E+00	1.672880E+00	2.215570E+00
4.968030E+00	1.697660E+00	2.090440E+00
5.431730E+00	4.100260E+00	3.364160E+00
5.421100E+00	4.157950E+00	3.416160E+00
4.905480E+00	1.591950E+00	2.160540E+00
4.814460E+00	1.499670E+00	2.079120E+00
4.836310E+00	1.550160E+00	1.989780E+00
5.373600E+00	4.240080E+00	3.435690E+00
5.316360E+00	4.310230E+00	3.432250E+00
5.354400E+00	4.299380E+00	3.487030E+00
5.319930E+00	4.349590E+00	3.507710E+00
4.712190E+00	1.400330E+00	1.982890E+00
4.603330E+00	1.319400E+00	1.905710E+00
4.631030E+00	1.374350E+00	1.817530E+00
5.216960E+00	4.458110E+00	3.465790E+00
5.257700E+00	4.412100E+00	3.480490E+00
5.245770E+00	4.455200E+00	3.538610E+00
4.465890E+00	1.261850E+00	1.844270E+00
4.263390E+00	1.207910E+00	1.755940E+00
4.420600E+00	1.271410E+00	1.737300E+00
5.196340E+00	4.505260E+00	3.516470E+00
4.127080E+00	1.230440E+00	1.556300E+00
3.974420E+00	1.189270E+00	1.598930E+00
5.147250E+00	4.586140E+00	3.541660E+00
5.104920E+00	4.677080E+00	3.557300E+00
3.778810E+00	1.190610E+00	1.573490E+00
3.603740E+00	1.174660E+00	1.594510E+00
3.648080E+00	1.209070E+00	1.501480E+00
3.753170E+00	1.252210E+00	1.434200E+00
5.061560E+00	4.753140E+00	3.545010E+00
5.105870E+00	4.722420E+00	3.622950E+00
5.072050E+00	4.777720E+00	3.613140E+00
3.490450E+00	1.267310E+00	1.455880E+00
3.311500E+00	1.266070E+00	1.541100E+00
5.014350E+00	4.828960E+00	3.560310E+00
3.226730E+00	1.415780E+00	1.428110E+00
3.070200E+00	1.428800E+00	1.537820E+00
4.952070E+00	4.870230E+00	3.528530E+00
4.961180E+00	4.904310E+00	3.622350E+00
2.987640E+00	1.626300E+00	1.450830E+00
2.861870E+00	1.633530E+00	1.564400E+00
4.818270E+00	4.891580E+00	3.466550E+00
4.845290E+00	4.914980E+00	3.540090E+00
4.904860E+00	4.910270E+00	3.569520E+00
2.797800E+00	1.862640E+00	1.500840E+00
2.695210E+00	1.851830E+00	1.614660E+00
4.706570E+00	4.898700E+00	3.419090E+00
4.735350E+00	4.925850E+00	3.495890E+00
4.790770E+00	4.918910E+00	3.519260E+00
2.648410E+00	2.079180E+00	1.562390E+00
2.556490E+00	2.061800E+00	1.672550E+00
4.604290E+00	4.954510E+00	3.390650E+00
4.671460E+00	4.941260E+00	3.459370E+00
2.524400E+00	2.278740E+00	1.627020E+00
2.439450E+00	2.250080E+00	1.726790E+00
4.518480E+00	5.017830E+00	3.340720E+00
4.563820E+00	5.043570E+00	3.462300E+00
2.421800E+00	2.449250E+00	1.684480E+00
2.342030E+00	2.420350E+00	1.767980E+00
4.475830E+00	5.077440E+00	3.344650E+00
4.503840E+00	5.083130E+00	3.402060E+00
2.334240E+00	2.629800E+00	1.741120E+00
2.290500E+00	2.532530E+00	1.799320E+00
4.353150E+00	5.169080E+00	3.317580E+00
4.449730E+00	5.126010E+00	3.373760E+00
2.246100E+00	2.640110E+00	1.827060E+00
2.186240E+00	2.803670E+00	1.875140E+00
2.267410E+00	2.819870E+00	1.793400E+00
4.269220E+00	5.181540E+00	3.240290E+00
4.285960E+00	5.216610E+00	3.303620E+00
2.202740E+00	2.995800E+00	1.851340E+00
2.115840E+00	2.961240E+00	1.927220E+00
4.067740E+00	5.228790E+00	3.108410E+00
4.134840E+00	5.262750E+00	3.214650E+00
4.233050E+00	5.234740E+00	3.266690E+00
2.128720E+00	3.196310E+00	1.924500E+00
2.053710E+00	3.097620E+00	2.002940E+00
3.907700E+00	5.287030E+00	3.042820E+00
4.022990E+00	5.280280E+00	3.144090E+00
2.049650E+00	3.230760E+00	2.009470E+00
2.014070E+00	3.177410E+00	2.037690E+00
2.082830E+00	3.407010E+00	2.029250E+00
2.157260E+00	3.656820E+00	2.050850E+00
3.765450E+00	5.309060E+00	2.987380E+00
3.840030E+00	5.373060E+00	3.129830E+00
2.011600E+00	3.284550E+00	2.073830E+00
2.014020E+00	3.449760E+00	2.100630E+00
2.060020E+00	3.566810E+00	2.090350E+00
2.089690E+00	3.709440E+00	2.138430E+00
2.154260E+00	3.869940E+00	2.155760E+00
2.242820E+00	4.091450E+00	2.217180E+00
3.688000E+00	5.339630E+00	2.997460E+00
3.733910E+00	5.368610E+00	3.064580E+00
2.007960E+00	3.606510E+00	2.171900E+00
2.072680E+00	3.831170E+00	2.219070E+00
2.138570E+00	3.981720E+00	2.235430E+00
2.170190E+00	4.090120E+00	2.283700E+00
2.217660E+00	4.161970E+00	2.289840E+00
2.268320E+00	4.253860E+00	2.302290E+00
2.350300E+00	4.392620E+00	2.324100E+00
2.445480E+00	4.518210E+00	2.359280E+00
2.544280E+00	4.619110E+00	2.402840E+00
2.656620E+00	4.730690E+00	2.462750E+00
3.425530E+00	5.326130E+00	2.901400E+00
3.508990E+00	5.379110E+00	2.992920E+00
3.644440E+00	5.377830E+00	3.037350E+00
2.178520E+00	4.199390E+00	2.346090E+00
2.258440E+00	4.353270E+00	2.377320E+00
2.346420E+00	4.481500E+00	2.406370E+00
2.441670E+00	4.588040E+00	2.446390E+00
2.530410E+00	4.666570E+00	2.475670E+00
2.568260E+00	4.721840E+00	2.520640E+00
2.625020E+00	4.761950E+00	2.530640E+00
2.689890E+00	4.813710E+00	2.553750E+00
2.794900E+00	4.909390E+00	2.597640E+00
2.906670E+00	5.022490E+00	2.654060E+00
3.023410E+00	5.132480E+00	2.721350E+00
3.129270E+00	5.232890E+00	2.788650E+00
3.235510E+00	5.324440E+00	2.910440E+00
3.373340E+00	5.355160E+00	2.958370E+00
2.583300E+00	4.778200E+00	2.586360E+00
2.688060E+00	4.879510E+00	2.632280E+00
2.798000E+00	4.991320E+00	2.692180E+00
2.911390E+00	5.107620E+00	2.742200E+00
3.020760E+00	5.208630E+00	2.810870E+00
3.110450E+00	5.282780E+00	2.886180E+00
5.484590E+00	2.125780E+00	2.833890E+00
5.568870E+00	2.246090E+00	2.911440E+00
5.652600E+00	2.390910E+00	3.027880E+00
5.700370E+00	2.553420E+00	3.035830E+00
5.748240E+00	2.679030E+00	3.094810E+00
5.789510E+00	2.816590E+00	3.143760E+00
5.822380E+00	2.953700E+00	3.192330E+00
5.833880E+00	3.102330E+00	3.238930E+00
5.830670E+00	3.248510E+00	3.278080E+00
5.810600E+00	3.387530E+00	3.322070E+00
5.788920E+00	3.515230E+00	3.372970E+00
5.329780E+00	1.965870E+00	2.695530E+00
5.412420E+00	2.040100E+00	2.775870E+00
5.721240E+00	3.641480E+00	3.338570E+00
5.690240E+00	3.738850E+00	3.413070E+00
5.206690E+00	1.855260E+00	2.618310E+00
5.096080E+00	1.754440E+00	2.530020E+00
5.094160E+00	1.774940E+00	2.417640E+00
5.621800E+00	3.844940E+00	3.388690E+00
5.592460E+00	3.930550E+00	3.445100E+00
5.559210E+00	4.014150E+00	3.498440E+00
5.035560E+00	1.682590E+00	2.517790E+00
4.930240E+00	1.565700E+00	2.389590E+00
4.961710E+00	1.621560E+00	2.309430E+00
5.487220E+00	4.102160E+00	3.467940E+00
5.446950E+00	4.175900E+00	3.479130E+00
5.496330E+00	4.156640E+00	3.535530E+00
5.456040E+00	4.217610E+00	3.539550E+00
4.848840E+00	1.477700E+00	2.301770E+00
4.755790E+00	1.379490E+00	2.212620E+00
4.785750E+00	1.441580E+00	2.152470E+00
5.405670E+00	4.293130E+00	3.568030E+00
5.361580E+00	4.358270E+00	3.600670E+00
4.651750E+00	1.296340E+00	2.138900E+00
4.534570E+00	1.237660E+00	2.089580E+00
4.568280E+00	1.272880E+00	1.990390E+00
5.304990E+00	4.413080E+00	3.591110E+00
5.253710E+00	4.482410E+00	3.627400E+00
4.376140E+00	1.184540E+00	2.039310E+00
4.156420E+00	1.120550E+00	1.958970E+00
4.314820E+00	1.187630E+00	1.925510E+00
5.204120E+00	4.532110E+00	3.608360E+00
5.230040E+00	4.521690E+00	3.668070E+00
5.201830E+00	4.565060E+00	3.684110E+00
3.958010E+00	1.144340E+00	1.740850E+00
3.874370E+00	1.103510E+00	1.864810E+00
5.129090E+00	4.679560E+00	3.634420E+00
5.153820E+00	4.634560E+00	3.652140E+00
5.149570E+00	4.692680E+00	3.714220E+00
3.729170E+00	1.073910E+00	1.856890E+00
3.547950E+00	1.076690E+00	1.853570E+00
3.676460E+00	1.104640E+00	1.752440E+00
5.062050E+00	4.823320E+00	3.667390E+00
5.109640E+00	4.761830E+00	3.692640E+00
5.102100E+00	4.810670E+00	3.748400E+00
3.415300E+00	1.167700E+00	1.694780E+00
3.253330E+00	1.151320E+00	1.794400E+00
5.014270E+00	4.881710E+00	3.660770E+00
5.056000E+00	4.881560E+00	3.760190E+00
3.156410E+00	1.271680E+00	1.652980E+00
3.012050E+00	1.271590E+00	1.765580E+00
4.985150E+00	4.916210E+00	3.671930E+00
5.002430E+00	4.919160E+00	3.718820E+00
2.937120E+00	1.435850E+00	1.657640E+00
2.812830E+00	1.434060E+00	1.768410E+00
4.871420E+00	4.939770E+00	3.611580E+00
4.900650E+00	4.956860E+00	3.687880E+00
4.962670E+00	4.942000E+00	3.710840E+00
2.748740E+00	1.630300E+00	1.681240E+00
2.643540E+00	1.618470E+00	1.791580E+00
4.763950E+00	4.949720E+00	3.570960E+00
4.792100E+00	4.972250E+00	3.640740E+00
4.843620E+00	4.963290E+00	3.656190E+00
2.596360E+00	1.836280E+00	1.725320E+00
2.500960E+00	1.815710E+00	1.833440E+00
4.624290E+00	5.001890E+00	3.503710E+00
4.677180E+00	5.011190E+00	3.589430E+00
4.737920E+00	4.986690E+00	3.620070E+00
2.465660E+00	2.037960E+00	1.776730E+00
2.379590E+00	2.013990E+00	1.877170E+00
4.599710E+00	5.041630E+00	3.525720E+00
4.622340E+00	5.048100E+00	3.570130E+00
2.353700E+00	2.231380E+00	1.818390E+00
2.275450E+00	2.202150E+00	1.916230E+00
4.503080E+00	5.146990E+00	3.496610E+00
4.581440E+00	5.087620E+00	3.555430E+00
2.253770E+00	2.427590E+00	1.865950E+00
2.218300E+00	2.320530E+00	1.943690E+00
4.427840E+00	5.178040E+00	3.422290E+00
4.441880E+00	5.201490E+00	3.479380E+00
2.164970E+00	2.433830E+00	1.962360E+00
2.097320E+00	2.595900E+00	1.993670E+00
2.174670E+00	2.614820E+00	1.909970E+00
4.292540E+00	5.278470E+00	3.398460E+00
4.388340E+00	5.226900E+00	3.448360E+00
2.108610E+00	2.773880E+00	1.954850E+00
2.034110E+00	2.743810E+00	2.038630E+00
4.214760E+00	5.292320E+00	3.323770E+00
4.226760E+00	5.326970E+00	3.390270E+00
2.037480E+00	2.922970E+00	2.010900E+00
1.970080E+00	2.888310E+00	2.092770E+00
3.949290E+00	5.350890E+00	3.182590E+00
4.057760E+00	5.363050E+00	3.298850E+00
4.170350E+00	5.340710E+00	3.355510E+00
1.980830E+00	3.101300E+00	2.083570E+00
1.935510E+00	2.992300E+00	2.128940E+00
3.905070E+00	5.387730E+00	3.205510E+00
3.952720E+00	5.395960E+00	3.258240E+00
1.910530E+00	3.118900E+00	2.162900E+00
1.891100E+00	3.247460E+00	2.197980E+00
1.952850E+00	3.347900E+00	2.164180E+00
3.725840E+00	5.428890E+00	3.188390E+00
3.874330E+00	5.420720E+00	3.243310E+00
1.889200E+00	3.383290E+00	2.246000E+00
1.874950E+00	3.520510E+00	2.271390E+00
1.923790E+00	3.556710E+00	2.232170E+00
1.989380E+00	3.769360E+00	2.276340E+00
2.066640E+00	4.003990E+00	2.323950E+00
3.605000E+00	5.422520E+00	3.102770E+00
3.617990E+00	5.450470E+00	3.174470E+00
1.900950E+00	3.678270E+00	2.330990E+00
1.963730E+00	3.878270E+00	2.351400E+00
1.987600E+00	3.995980E+00	2.390610E+00
2.035460E+00	4.069970E+00	2.397900E+00
2.088990E+00	4.164610E+00	2.410900E+00
2.165740E+00	4.312720E+00	2.428380E+00
2.251620E+00	4.441610E+00	2.458670E+00
2.342730E+00	4.554040E+00	2.494130E+00
2.446300E+00	4.670480E+00	2.542680E+00
3.315100E+00	5.383130E+00	3.008500E+00
3.393560E+00	5.426780E+00	3.103400E+00
3.538610E+00	5.448890E+00	3.142870E+00
1.996370E+00	4.102800E+00	2.456930E+00
2.076020E+00	4.265940E+00	2.487730E+00
2.156170E+00	4.399230E+00	2.512360E+00
2.246760E+00	4.516460E+00	2.545290E+00
2.329400E+00	4.600740E+00	2.562900E+00
2.361500E+00	4.657740E+00	2.599300E+00
2.412460E+00	4.700600E+00	2.605890E+00
2.478310E+00	4.755340E+00	2.635120E+00
2.583290E+00	4.852530E+00	2.678180E+00
2.691270E+00	4.961690E+00	2.726670E+00
2.806670E+00	5.075320E+00	2.784000E+00
2.920560E+00	5.189370E+00	2.835660E+00
3.026690E+00	5.272540E+00	2.920910E+00
3.122590E+00	5.343910E+00	2.996250E+00
3.246730E+00	5.400020E+00	3.048740E+00
2.370620E+00	4.717690E+00	2.665640E+00
2.476470E+00	4.823270E+00	2.729410E+00
2.586240E+00	4.936680E+00	2.769550E+00
2.700660E+00	5.045630E+00	2.819640E+00
2.817900E+00	5.161260E+00	2.884440E+00
2.941920E+00	5.266730E+00	2.958560E+00
3.030620E+00	5.315450E+00	2.998770E+00
5.678850E+00	2.352880E+00	3.185950E+00
5.650860E+00	2.304820E+00	3.167080E+00
5.657850E+00	2.337370E+00	3.120400E+00
5.695590E+00	2.410750E+00	3.181610E+00
5.480690E+00	2.092410E+00	3.033410E+00
5.394370E+00	2.008830E+00	2.955790E+00
5.429530E+00	2.051110E+00	2.880340E+00
5.571860E+00	2.221770E+00	3.045060E+00
5.741220E+00	2.551340E+00	3.193310E+00
5.781410E+00	2.699980E+00	3.205900E+00
5.815260E+00	2.806730E+00	3.265250E+00
5.848140E+00	2.937930E+00	3.315480E+00
5.861210E+00	3.089870E+00	3.351790E+00
5.860300E+00	3.237070E+00	3.380590E+00
5.839760E+00	3.373410E+00	3.425820E+00
5.813980E+00	3.503090E+00	3.478700E+00
5.331200E+00	1.946640E+00	2.964630E+00
5.263690E+00	1.881450E+00	2.870480E+00
5.304460E+00	1.924190E+00	2.812690E+00
5.760740E+00	3.626300E+00	3.436090E+00
5.725890E+00	3.715370E+00	3.491480E+00
5.156320E+00	1.791600E+00	2.733760E+00
5.670540E+00	3.834430E+00	3.508380E+00
5.617510E+00	3.943390E+00	3.525920E+00
5.604940E+00	4.000440E+00	3.569330E+00
4.955230E+00	1.544390E+00	2.552730E+00
4.886660E+00	1.460970E+00	2.513710E+00
4.883170E+00	1.495040E+00	2.418950E+00
5.011310E+00	1.625070E+00	2.576640E+00
5.565690E+00	4.090600E+00	3.587220E+00
5.526250E+00	4.185430E+00	3.606930E+00
5.485200E+00	4.243480E+00	3.612140E+00
5.536980E+00	4.223780E+00	3.667080E+00
5.486910E+00	4.281730E+00	3.684300E+00
4.710350E+00	1.277140E+00	2.413820E+00
4.593830E+00	1.214380E+00	2.360960E+00
4.672530E+00	1.262610E+00	2.330240E+00
4.728030E+00	1.319530E+00	2.281250E+00
4.788750E+00	1.341900E+00	2.449810E+00
5.361860E+00	4.386270E+00	3.661070E+00
5.412000E+00	4.340700E+00	3.667780E+00
5.393100E+00	4.379580E+00	3.725730E+00
4.480760E+00	1.198890E+00	2.182430E+00
4.393430E+00	1.150150E+00	2.248610E+00
5.332020E+00	4.433220E+00	3.711990E+00
4.260480E+00	1.099210E+00	2.215060E+00
4.059540E+00	1.043030E+00	2.181750E+00
4.206130E+00	1.102020E+00	2.114280E+00
5.270370E+00	4.507330E+00	3.749620E+00
5.233130E+00	4.564700E+00	3.777840E+00
3.867060E+00	1.060980E+00	1.991480E+00
3.781560E+00	1.003660E+00	2.095860E+00
5.204180E+00	4.623120E+00	3.782480E+00
5.191160E+00	4.690340E+00	3.813550E+00
3.651570E+00	9.780030E-01	2.097350E+00
3.477920E+00	9.780100E-01	2.107730E+00
3.602620E+00	1.009900E+00	2.002860E+00
5.161930E+00	4.756790E+00	3.812020E+00
5.124410E+00	4.845820E+00	3.831410E+00
3.349450E+00	1.050500E+00	1.944400E+00
3.200690E+00	1.032480E+00	2.047040E+00
5.092950E+00	4.894760E+00	3.826510E+00
5.114960E+00	4.896230E+00	3.866850E+00
5.096800E+00	4.917660E+00	3.863460E+00
3.103540E+00	1.148020E+00	1.907120E+00
2.972900E+00	1.133350E+00	2.013610E+00
4.995520E+00	4.960270E+00	3.817730E+00
5.065940E+00	4.928810E+00	3.845720E+00
2.887540E+00	1.272480E+00	1.882920E+00
2.774910E+00	1.260780E+00	1.994970E+00
4.938330E+00	4.975060E+00	3.771080E+00
4.942910E+00	4.994180E+00	3.830180E+00
2.704470E+00	1.426580E+00	1.884790E+00
2.604460E+00	1.410140E+00	1.994980E+00
4.819200E+00	4.989590E+00	3.703450E+00
4.847080E+00	4.998490E+00	3.752090E+00
4.897350E+00	5.006960E+00	3.821400E+00
2.546560E+00	1.603640E+00	1.904530E+00
2.454960E+00	1.577020E+00	2.012480E+00
4.712710E+00	5.029320E+00	3.667120E+00
4.747000E+00	5.046900E+00	3.742240E+00
4.802810E+00	5.019720E+00	3.759310E+00
2.412180E+00	1.789300E+00	1.940380E+00
2.326000E+00	1.760940E+00	2.042520E+00
4.621580E+00	5.118340E+00	3.659470E+00
4.687580E+00	5.078030E+00	3.708750E+00
2.293270E+00	1.989950E+00	1.979210E+00
2.213320E+00	1.954180E+00	2.085370E+00
4.563910E+00	5.145330E+00	3.598200E+00
4.573030E+00	5.172030E+00	3.648440E+00
2.179800E+00	2.214360E+00	2.021050E+00
2.120390E+00	2.112730E+00	2.128470E+00
4.448910E+00	5.246130E+00	3.548450E+00
4.527720E+00	5.206290E+00	3.612990E+00
2.095800E+00	2.254460E+00	2.098150E+00
2.071100E+00	2.202300E+00	2.151600E+00
2.077700E+00	2.415410E+00	2.057550E+00
4.369990E+00	5.288330E+00	3.513530E+00
4.403010E+00	5.341960E+00	3.620330E+00
2.033480E+00	2.307470E+00	2.157560E+00
1.979150E+00	2.506380E+00	2.163330E+00
2.030210E+00	2.592580E+00	2.072630E+00
4.221270E+00	5.387280E+00	3.480570E+00
4.317640E+00	5.357590E+00	3.543450E+00
1.967180E+00	2.711110E+00	2.125480E+00
1.904430E+00	2.676420E+00	2.216570E+00
4.140230E+00	5.390000E+00	3.413070E+00
4.149860E+00	5.417240E+00	3.473620E+00
1.898360E+00	2.895780E+00	2.182720E+00
1.867080E+00	2.783130E+00	2.250870E+00
3.964410E+00	5.447000E+00	3.351250E+00
4.081270E+00	5.429360E+00	3.434830E+00
1.833250E+00	2.908490E+00	2.272710E+00
1.815750E+00	3.043320E+00	2.305570E+00
1.849670E+00	3.149420E+00	2.244390E+00
3.844220E+00	5.466640E+00	3.312460E+00
3.885980E+00	5.512860E+00	3.431710E+00
1.793220E+00	3.188720E+00	2.326040E+00
1.795630E+00	3.337660E+00	2.374910E+00
1.833360E+00	3.431850E+00	2.319390E+00
3.614280E+00	5.490920E+00	3.261370E+00
3.752990E+00	5.500370E+00	3.342950E+00
1.776800E+00	3.473420E+00	2.395080E+00
1.782620E+00	3.599850E+00	2.439190E+00
1.830380E+00	3.641940E+00	2.401680E+00
1.890930E+00	3.896120E+00	2.435850E+00
3.493620E+00	5.483800E+00	3.230930E+00
3.523960E+00	5.539270E+00	3.353260E+00
1.800630E+00	3.734770E+00	2.475980E+00
1.822200E+00	3.888500E+00	2.512020E+00
1.858390E+00	3.970830E+00	2.508810E+00
1.907490E+00	4.067150E+00	2.519480E+00
1.985150E+00	4.220940E+00	2.541220E+00
2.060660E+00	4.352420E+00	2.564180E+00
2.139720E+00	4.480070E+00	2.598080E+00
2.254530E+00	4.603110E+00	2.629270E+00
3.157250E+00	5.401410E+00	3.097230E+00
3.240910E+00	5.451610E+00	3.184790E+00
3.387700E+00	5.492470E+00	3.274160E+00
1.823680E+00	4.004990E+00	2.569180E+00
1.896450E+00	4.173240E+00	2.596270E+00
1.969470E+00	4.315250E+00	2.613700E+00
2.042370E+00	4.413950E+00	2.626760E+00
2.075190E+00	4.488140E+00	2.660350E+00
2.145600E+00	4.550690E+00	2.658210E+00
2.180720E+00	4.613280E+00	2.690710E+00
2.262470E+00	4.688560E+00	2.714450E+00
2.356000E+00	4.791840E+00	2.771460E+00
2.472510E+00	4.923860E+00	2.833370E+00
2.606130E+00	5.020970E+00	2.853700E+00
2.703400E+00	5.125240E+00	2.919180E+00
2.834770E+00	5.251470E+00	3.017800E+00
3.022050E+00	5.356330E+00	3.095350E+00
2.887470E+00	5.337380E+00	3.147660E+00
3.134020E+00	5.417740E+00	3.164570E+00
2.080460E+00	4.558690E+00	2.719040E+00
2.164700E+00	4.666080E+00	2.754010E+00
2.250420E+00	4.739870E+00	2.784560E+00
2.290870E+00	4.801920E+00	2.828170E+00
2.362070E+00	4.860980E+00	2.835940E+00
2.388970E+00	4.919530E+00	2.873980E+00
2.440320E+00	4.990260E+00	2.930890E+00
2.573600E+00	5.074390E+00	2.949860E+00
2.695540E+00	5.194530E+00	3.023240E+00
2.775990E+00	5.271320E+00	3.106210E+00
2.303030E+00	4.874320E+00	2.891130E+00
2.370470E+00	4.942880E+00	2.915050E+00
5.642470E+00	2.274300E+00	3.297660E+00
5.608260E+00	2.229880E+00	3.269570E+00
5.623460E+00	2.255540E+00	3.209500E+00
5.686180E+00	2.353720E+00	3.278320E+00
5.724870E+00	2.462780E+00	3.282790E+00
5.730510E+00	2.442850E+00	3.373140E+00
5.769580E+00	2.543500E+00	3.374490E+00
5.427640E+00	2.034580E+00	3.085070E+00
5.543860E+00	2.160320E+00	3.207470E+00
5.798320E+00	2.669290E+00	3.315420E+00
5.842670E+00	2.791960E+00	3.387130E+00
5.878090E+00	2.936490E+00	3.460510E+00
5.880510E+00	3.109650E+00	3.450530E+00
5.875680E+00	3.230490E+00	3.488020E+00
5.856370E+00	3.364150E+00	3.530060E+00
5.841980E+00	3.488340E+00	3.582020E+00
5.251210E+00	1.865880E+00	2.972750E+00
5.352310E+00	1.961210E+00	3.095130E+00
5.784540E+00	3.627720E+00	3.541370E+00
5.735600E+00	3.739430E+00	3.557020E+00
5.780040E+00	3.697380E+00	3.612220E+00
5.741140E+00	3.807850E+00	3.631070E+00
4.996070E+00	1.522870E+00	2.833370E+00
4.941550E+00	1.455040E+00	2.786050E+00
4.978540E+00	1.517530E+00	2.755660E+00
4.998290E+00	1.579490E+00	2.685880E+00
5.040060E+00	1.592790E+00	2.848290E+00
5.073600E+00	1.694210E+00	2.726740E+00
5.120050E+00	1.728490E+00	2.873210E+00
5.668920E+00	3.931730E+00	3.606000E+00
5.630180E+00	4.015580E+00	3.625550E+00
5.678900E+00	3.985580E+00	3.676660E+00
5.642000E+00	4.058620E+00	3.686610E+00
4.858740E+00	1.366640E+00	2.691380E+00
4.762330E+00	1.277170E+00	2.650140E+00
4.766040E+00	1.292850E+00	2.518050E+00
4.895040E+00	1.436780E+00	2.636810E+00
5.602020E+00	4.157380E+00	3.708570E+00
5.558310E+00	4.234890E+00	3.730040E+00
5.533600E+00	4.282500E+00	3.785760E+00
4.664900E+00	1.214210E+00	2.608670E+00
4.530970E+00	1.156080E+00	2.567340E+00
4.630660E+00	1.208690E+00	2.501090E+00
5.455350E+00	4.337770E+00	3.757690E+00
5.404560E+00	4.402870E+00	3.818050E+00
4.374920E+00	1.124900E+00	2.356410E+00
4.299930E+00	1.073740E+00	2.450330E+00
5.339840E+00	4.457420E+00	3.799910E+00
5.368520E+00	4.449950E+00	3.848090E+00
5.334850E+00	4.494050E+00	3.867790E+00
4.145030E+00	1.008920E+00	2.451240E+00
3.962390E+00	9.725260E-01	2.387900E+00
4.107840E+00	1.018960E+00	2.329900E+00
5.239190E+00	4.585080E+00	3.821800E+00
5.274110E+00	4.551710E+00	3.844690E+00
5.260020E+00	4.602460E+00	3.879760E+00
3.781490E+00	9.588350E-01	2.226140E+00
3.747490E+00	8.965790E-01	2.383620E+00
5.204430E+00	4.714970E+00	3.859960E+00
5.243950E+00	4.673500E+00	3.905130E+00
5.222900E+00	4.743720E+00	3.917620E+00
3.572450E+00	8.823010E-01	2.357250E+00
3.403880E+00	8.683270E-01	2.351680E+00
3.541470E+00	9.144470E-01	2.266010E+00
5.144410E+00	4.877320E+00	3.903970E+00
5.196190E+00	4.818460E+00	3.936500E+00
5.171380E+00	4.888380E+00	3.970580E+00
3.299810E+00	9.441990E-01	2.198330E+00
3.160560E+00	9.251060E-01	2.299590E+00
5.105500E+00	4.942800E+00	3.944920E+00
3.063860E+00	1.017510E+00	2.151710E+00
2.948530E+00	1.002160E+00	2.259900E+00
5.045280E+00	4.966550E+00	3.894370E+00
5.050020E+00	4.985630E+00	3.949960E+00
2.859820E+00	1.123190E+00	2.123330E+00
2.760270E+00	1.103690E+00	2.236490E+00
4.944850E+00	5.024670E+00	3.918490E+00
5.010170E+00	5.001840E+00	3.934460E+00
2.679280E+00	1.248580E+00	2.110600E+00
2.590250E+00	1.231990E+00	2.225800E+00
4.835300E+00	5.054560E+00	3.875920E+00
4.887510E+00	5.045020E+00	3.910100E+00
2.514270E+00	1.392350E+00	2.106140E+00
2.432140E+00	1.370390E+00	2.222350E+00
4.786990E+00	5.060580E+00	3.827750E+00
4.793890E+00	5.086680E+00	3.886090E+00
2.372670E+00	1.555710E+00	2.123200E+00
2.291950E+00	1.529420E+00	2.241680E+00
4.661640E+00	5.128800E+00	3.748430E+00
4.698870E+00	5.140320E+00	3.831950E+00
4.760990E+00	5.101620E+00	3.865150E+00
2.246090E+00	1.731320E+00	2.154620E+00
2.166850E+00	1.703920E+00	2.275070E+00
4.568640E+00	5.220270E+00	3.708730E+00
4.631190E+00	5.184030E+00	3.781060E+00
2.137910E+00	1.920320E+00	2.197070E+00
2.056590E+00	1.889600E+00	2.310640E+00
4.491190E+00	5.297290E+00	3.669790E+00
4.535350E+00	5.303970E+00	3.756430E+00
2.034730E+00	2.125870E+00	2.235100E+00
1.973260E+00	2.051060E+00	2.356190E+00
4.445270E+00	5.358350E+00	3.690600E+00
4.479600E+00	5.381400E+00	3.770110E+00
1.953960E+00	2.176560E+00	2.318610E+00
1.927420E+00	2.138280E+00	2.374890E+00
1.949570E+00	2.332800E+00	2.267570E+00
4.279040E+00	5.410130E+00	3.577800E+00
4.325540E+00	5.436130E+00	3.669230E+00
4.405050E+00	5.410160E+00	3.718690E+00
1.899390E+00	2.245810E+00	2.368220E+00
1.850860E+00	2.442880E+00	2.357430E+00
1.902660E+00	2.524460E+00	2.264680E+00
4.141960E+00	5.459660E+00	3.545360E+00
4.237910E+00	5.458190E+00	3.614780E+00
1.832940E+00	2.685400E+00	2.314060E+00
1.805900E+00	2.571360E+00	2.393440E+00
4.013530E+00	5.493940E+00	3.495280E+00
4.075850E+00	5.528440E+00	3.617720E+00
1.769500E+00	2.702180E+00	2.413420E+00
1.742840E+00	2.837080E+00	2.434500E+00
1.776140E+00	2.942270E+00	2.360400E+00
3.944340E+00	5.528590E+00	3.506520E+00
3.981920E+00	5.541690E+00	3.560190E+00
1.716860E+00	2.978830E+00	2.451950E+00
1.683610E+00	3.162670E+00	2.486830E+00
1.741700E+00	3.238930E+00	2.412380E+00
3.650350E+00	5.547660E+00	3.397710E+00
3.773280E+00	5.555090E+00	3.474130E+00
3.893810E+00	5.558440E+00	3.536830E+00
1.708670E+00	3.315470E+00	2.496750E+00
1.675830E+00	3.264090E+00	2.520670E+00
1.722700E+00	3.530950E+00	2.480210E+00
3.584760E+00	5.575740E+00	3.437820E+00
3.649860E+00	5.606660E+00	3.526870E+00
1.677380E+00	3.387380E+00	2.547300E+00
1.666700E+00	3.538850E+00	2.556090E+00
1.704730E+00	3.638970E+00	2.560840E+00
1.746770E+00	3.798180E+00	2.562750E+00
3.258300E+00	5.510410E+00	3.322660E+00
3.391770E+00	5.551550E+00	3.402260E+00
3.513720E+00	5.593110E+00	3.473580E+00
1.668250E+00	3.687420E+00	2.621410E+00
1.697410E+00	3.858180E+00	2.635070E+00
1.696590E+00	3.941690E+00	2.662610E+00
1.744130E+00	3.969550E+00	2.627660E+00
1.810300E+00	4.120610E+00	2.650230E+00
1.878650E+00	4.273140E+00	2.664640E+00
1.963590E+00	4.426960E+00	2.692550E+00
2.986540E+00	5.387500E+00	3.201310E+00
3.104440E+00	5.441910E+00	3.257260E+00
3.169580E+00	5.514040E+00	3.363770E+00
3.249760E+00	5.568250E+00	3.438980E+00
1.716560E+00	4.052060E+00	2.697240E+00
1.791880E+00	4.225520E+00	2.715720E+00
1.861180E+00	4.337750E+00	2.724820E+00
1.885970E+00	4.411670E+00	2.754980E+00
1.927170E+00	4.463770E+00	2.753980E+00
1.976940E+00	4.524550E+00	2.765920E+00
2.054660E+00	4.629990E+00	2.803480E+00
2.174310E+00	4.755800E+00	2.849060E+00
2.486760E+00	5.099140E+00	3.046320E+00
2.606320E+00	5.172600E+00	3.052640E+00
2.685210E+00	5.248150E+00	3.119200E+00
2.776750E+00	5.316430E+00	3.215600E+00
2.935800E+00	5.409630E+00	3.281560E+00
3.070650E+00	5.490820E+00	3.381090E+00
3.154870E+00	5.538120E+00	3.418260E+00
1.885760E+00	4.480590E+00	2.806330E+00
1.954500E+00	4.569500E+00	2.825040E+00
1.985020E+00	4.636230E+00	2.858840E+00
2.059570E+00	4.698900E+00	2.868740E+00
2.096670E+00	4.764810E+00	2.916040E+00
2.184790E+00	4.874860E+00	2.975350E+00
2.350060E+00	4.983200E+00	2.988560E+00
2.383990E+00	5.081940E+00	3.083280E+00
2.458430E+00	5.181490E+00	3.171310E+00
2.588930E+00	5.225800E+00	3.153140E+00
2.677420E+00	5.276470E+00	3.193900E+00
1.992970E+00	4.705560E+00	2.925300E+00
2.072230E+00	4.794300E+00	2.972890E+00
2.092950E+00	4.848350E+00	3.019920E+00
2.133080E+00	4.897200E+00	3.042580E+00
2.169090E+00	4.969430E+00	3.103600E+00
2.280140E+00	5.022090E+00	3.092030E+00
2.350400E+00	5.117910E+00	3.151030E+00
2.079380E+00	4.888690E+00	3.086180E+00
5.611230E+00	2.237460E+00	3.364510E+00
5.665370E+00	2.306250E+00	3.369720E+00
5.708540E+00	2.374960E+00	3.442370E+00
5.753900E+00	2.470880E+00	3.480370E+00
5.793130E+00	2.552890E+00	3.502600E+00
5.860950E+00	2.741220E+00	3.568700E+00
5.846210E+00	2.694300E+00	3.548990E+00
5.859970E+00	2.782180E+00	3.505450E+00
5.878890E+00	2.855150E+00	3.531450E+00
5.877070E+00	2.798420E+00	3.583940E+00
5.892280E+00	2.902670E+00	3.580750E+00
5.439420E+00	2.048640E+00	3.269300E+00
5.538830E+00	2.156910E+00	3.380340E+00
5.825230E+00	2.659220E+00	3.457260E+00
5.895700E+00	3.072830E+00	3.578180E+00
5.886490E+00	3.239460E+00	3.577860E+00
5.883490E+00	3.345230E+00	3.628840E+00
5.880820E+00	3.463370E+00	3.685750E+00
4.973680E+00	1.443780E+00	3.122920E+00
4.926690E+00	1.385010E+00	3.072390E+00
4.965370E+00	1.448090E+00	3.025430E+00
5.008320E+00	1.529790E+00	2.957290E+00
5.018440E+00	1.510250E+00	3.143470E+00
5.112220E+00	1.688770E+00	3.023300E+00
5.099120E+00	1.641810E+00	3.184890E+00
5.204590E+00	1.801200E+00	3.057350E+00
5.203910E+00	1.785000E+00	3.218510E+00
5.307140E+00	1.910120E+00	3.201370E+00
5.837210E+00	3.596820E+00	3.642940E+00
5.812870E+00	3.701240E+00	3.694520E+00
5.792550E+00	3.803530E+00	3.741820E+00
4.849990E+00	1.308330E+00	3.014070E+00
4.765650E+00	1.255620E+00	2.945460E+00
4.812200E+00	1.285860E+00	2.883690E+00
4.884690E+00	1.362980E+00	2.864740E+00
5.736930E+00	3.907790E+00	3.705740E+00
5.712280E+00	4.001730E+00	3.758950E+00
5.667890E+00	4.084570E+00	3.760330E+00
5.710990E+00	4.059200E+00	3.814690E+00
5.674930E+00	4.133670E+00	3.830430E+00
4.714660E+00	1.233100E+00	2.756810E+00
4.654620E+00	1.196320E+00	2.934600E+00
5.604690E+00	4.217290E+00	3.806380E+00
5.580430E+00	4.274840E+00	3.879000E+00
4.533290E+00	1.142940E+00	2.886490E+00
4.420890E+00	1.101270E+00	2.792750E+00
4.545290E+00	1.151980E+00	2.742520E+00
5.498830E+00	4.337920E+00	3.852900E+00
5.468580E+00	4.387840E+00	3.926290E+00
4.323970E+00	1.066090E+00	2.597370E+00
4.225040E+00	1.004240E+00	2.756350E+00
5.400320E+00	4.444210E+00	3.906880E+00
5.380000E+00	4.488240E+00	3.956570E+00
4.027270E+00	9.542760E-01	2.538330E+00
5.329190E+00	4.557170E+00	3.967310E+00
5.287600E+00	4.621170E+00	3.955070E+00
5.317650E+00	4.613570E+00	4.007390E+00
5.303300E+00	4.657530E+00	4.011040E+00
3.793170E+00	8.666430E-01	2.526720E+00
3.661360E+00	8.170440E-01	2.585880E+00
3.604980E+00	8.552810E-01	2.446260E+00
5.242670E+00	4.772900E+00	3.978180E+00
5.285590E+00	4.731310E+00	4.025800E+00
5.262300E+00	4.803820E+00	4.040350E+00
3.505520E+00	7.872090E-01	2.643210E+00
3.317450E+00	7.907880E-01	2.597600E+00
3.452130E+00	8.137920E-01	2.502780E+00
5.171280E+00	4.933750E+00	4.027920E+00
5.233630E+00	4.879200E+00	4.062570E+00
5.209310E+00	4.957020E+00	4.118840E+00
3.244450E+00	8.525810E-01	2.448150E+00
3.106960E+00	8.314320E-01	2.545330E+00
5.139210E+00	4.962440E+00	4.021080E+00
5.159060E+00	4.973780E+00	4.074670E+00
3.034130E+00	9.106810E-01	2.404480E+00
2.918830E+00	9.024860E-01	2.517100E+00
5.043110E+00	5.020950E+00	4.040470E+00
5.114670E+00	4.991930E+00	4.058470E+00
2.842180E+00	9.906560E-01	2.372600E+00
2.742540E+00	9.805580E-01	2.492970E+00
4.987290E+00	5.038080E+00	3.999240E+00
4.993940E+00	5.057020E+00	4.057650E+00
2.668140E+00	1.090630E+00	2.352980E+00
2.576240E+00	1.078950E+00	2.471640E+00
4.868130E+00	5.067450E+00	3.942150E+00
4.897630E+00	5.072280E+00	3.986780E+00
4.949640E+00	5.074390E+00	4.049770E+00
2.504610E+00	1.214740E+00	2.342890E+00
2.422620E+00	1.207100E+00	2.465050E+00
4.795420E+00	5.133230E+00	3.971400E+00
4.853550E+00	5.097330E+00	3.990600E+00
2.352590E+00	1.354800E+00	2.340830E+00
2.280380E+00	1.344650E+00	2.461070E+00
4.744500E+00	5.152510E+00	3.922510E+00
4.752320E+00	5.178180E+00	3.981200E+00
2.215040E+00	1.505740E+00	2.374560E+00
2.204130E+00	1.438140E+00	2.463480E+00
4.584650E+00	5.271510E+00	3.813470E+00
4.643110E+00	5.248680E+00	3.898220E+00
4.710930E+00	5.211470E+00	3.963820E+00
2.152940E+00	1.516600E+00	2.463100E+00
2.088630E+00	1.678840E+00	2.404860E+00
4.539650E+00	5.351520E+00	3.821920E+00
4.581330E+00	5.347330E+00	3.894370E+00
1.985520E+00	1.878880E+00	2.436570E+00
4.510290E+00	5.395500E+00	3.830010E+00
4.533550E+00	5.401700E+00	3.874960E+00
1.891380E+00	2.091000E+00	2.459580E+00
4.365100E+00	5.458670E+00	3.749770E+00
4.408750E+00	5.476980E+00	3.832480E+00
4.489550E+00	5.438050E+00	3.863970E+00
1.798650E+00	2.242100E+00	2.543110E+00
1.841400E+00	2.299210E+00	2.443070E+00
4.171850E+00	5.511160E+00	3.659270E+00
4.241830E+00	5.531750E+00	3.746720E+00
4.326260E+00	5.508950E+00	3.789510E+00
1.775220E+00	2.482690E+00	2.478680E+00
1.733390E+00	2.379110E+00	2.594080E+00
4.128700E+00	5.539100E+00	3.682540E+00
4.159420E+00	5.549750E+00	3.725340E+00
1.716350E+00	2.525690E+00	2.563600E+00
1.697620E+00	2.464330E+00	2.614720E+00
1.706960E+00	2.735210E+00	2.515040E+00
3.965390E+00	5.592620E+00	3.643360E+00
4.085010E+00	5.574630E+00	3.710250E+00
1.677230E+00	2.579960E+00	2.611740E+00
1.654750E+00	2.729040E+00	2.598710E+00
1.662640E+00	2.827480E+00	2.568980E+00
1.658550E+00	2.976190E+00	2.544600E+00
3.802920E+00	5.607180E+00	3.598570E+00
3.866420E+00	5.655170E+00	3.725520E+00
1.622350E+00	2.856360E+00	2.620530E+00
1.589500E+00	3.065960E+00	2.638750E+00
1.632840E+00	3.215720E+00	2.561980E+00
3.709910E+00	5.632860E+00	3.607940E+00
3.748090E+00	5.654160E+00	3.670220E+00
1.580250E+00	3.243040E+00	2.636470E+00
1.546080E+00	3.182140E+00	2.670650E+00
1.609090E+00	3.450390E+00	2.620650E+00
3.387870E+00	5.610540E+00	3.524520E+00
3.522750E+00	5.648140E+00	3.590100E+00
3.647610E+00	5.664480E+00	3.645410E+00
1.546360E+00	3.333470E+00	2.711790E+00
1.550740E+00	3.516500E+00	2.692040E+00
1.556090E+00	3.611310E+00	2.729960E+00
1.601380E+00	3.646560E+00	2.690800E+00
1.645840E+00	3.867390E+00	2.700040E+00
3.256030E+00	5.627760E+00	3.554560E+00
3.378130E+00	5.682330E+00	3.661180E+00
1.563650E+00	3.755210E+00	2.763320E+00
1.601340E+00	3.920080E+00	2.772000E+00
1.604920E+00	3.997870E+00	2.801560E+00
1.646940E+00	4.023490E+00	2.761870E+00
1.708980E+00	4.176030E+00	2.774510E+00
1.793090E+00	4.343190E+00	2.791520E+00
2.811650E+00	5.385030E+00	3.328810E+00
2.931210E+00	5.492970E+00	3.443350E+00
3.125480E+00	5.563540E+00	3.489480E+00
3.162300E+00	5.626990E+00	3.582730E+00
3.234280E+00	5.672920E+00	3.637390E+00
1.627540E+00	4.100050E+00	2.838250E+00
1.689330E+00	4.266560E+00	2.846640E+00
1.741710E+00	4.368230E+00	2.861460E+00
1.745850E+00	4.416340E+00	2.888110E+00
1.799460E+00	4.447030E+00	2.859180E+00
1.875700E+00	4.573190E+00	2.894750E+00
2.554950E+00	5.247680E+00	3.236860E+00
2.661490E+00	5.313530E+00	3.284380E+00
2.761560E+00	5.411000E+00	3.413670E+00
2.820940E+00	5.484190E+00	3.506280E+00
2.901430E+00	5.565560E+00	3.597360E+00
3.044930E+00	5.596680E+00	3.590940E+00
3.148730E+00	5.660930E+00	3.651830E+00
1.763540E+00	4.480140E+00	2.913280E+00
1.794680E+00	4.555740E+00	2.950310E+00
1.838940E+00	4.605790E+00	2.956170E+00
1.892090E+00	4.671170E+00	2.973430E+00
1.987900E+00	4.784730E+00	3.037600E+00
2.232750E+00	5.041600E+00	3.147430E+00
2.282340E+00	5.098200E+00	3.185130E+00
2.358060E+00	5.190120E+00	3.258150E+00
2.511640E+00	5.274700E+00	3.322520E+00
2.631110E+00	5.370770E+00	3.411280E+00
2.722020E+00	5.448890E+00	3.508910E+00
2.791790E+00	5.513660E+00	3.586870E+00
1.801840E+00	4.620200E+00	3.009860E+00
1.877790E+00	4.715240E+00	3.047880E+00
1.911110E+00	4.773180E+00	3.097080E+00
1.957870E+00	4.816190E+00	3.105820E+00
2.003770E+00	4.866630E+00	3.126520E+00
2.075600E+00	4.964480E+00	3.189370E+00
2.198820E+00	5.071700E+00	3.215020E+00
2.274100E+00	5.138650E+00	3.251520E+00
1.926610E+00	4.830900E+00	3.163360E+00
1.991790E+00	4.906560E+00	3.185640E+00
5.661000E+00	2.295530E+00	3.462910E+00
5.731770E+00	2.414400E+00	3.554330E+00
5.688040E+00	2.337290E+00	3.566670E+00
5.773890E+00	2.490400E+00	3.616070E+00
5.823190E+00	2.605900E+00	3.573070E+00
5.826060E+00	2.565200E+00	3.667070E+00
5.864820E+00	2.679620E+00	3.643250E+00
5.907450E+00	2.813970E+00	3.682000E+00
5.913770E+00	2.944320E+00	3.659040E+00
5.931460E+00	2.899360E+00	3.738850E+00
5.931780E+00	3.033530E+00	3.732530E+00
5.400170E+00	2.008520E+00	3.523300E+00
5.357580E+00	1.961280E+00	3.485100E+00
5.380360E+00	1.991520E+00	3.400020E+00
5.477920E+00	2.089200E+00	3.496520E+00
5.596420E+00	2.228450E+00	3.558830E+00
5.916880E+00	3.196150E+00	3.670960E+00
5.915410E+00	3.322340E+00	3.731760E+00
5.910970E+00	3.431020E+00	3.772220E+00
4.891440E+00	1.338620E+00	3.367450E+00
4.847880E+00	1.295310E+00	3.315010E+00
4.883380E+00	1.330010E+00	3.201260E+00
4.964050E+00	1.430930E+00	3.286530E+00
5.065140E+00	1.567130E+00	3.344050E+00
5.176210E+00	1.729610E+00	3.429030E+00
5.293650E+00	1.885920E+00	3.409330E+00
5.883690E+00	3.577130E+00	3.768940E+00
5.840250E+00	3.711460E+00	3.777040E+00
5.834830E+00	3.781240E+00	3.816510E+00
4.769190E+00	1.252910E+00	3.202790E+00
5.800790E+00	3.894690E+00	3.824080E+00
5.756580E+00	4.000780E+00	3.838930E+00
5.746000E+00	4.059570E+00	3.883790E+00
5.726660E+00	4.126750E+00	3.936380E+00
4.630800E+00	1.185810E+00	3.147280E+00
4.552140E+00	1.151090E+00	3.127720E+00
4.567340E+00	1.157540E+00	3.012320E+00
5.657980E+00	4.205050E+00	3.903720E+00
5.623470E+00	4.263450E+00	3.975770E+00
4.429340E+00	1.109110E+00	3.042230E+00
5.545360E+00	4.327680E+00	3.948510E+00
5.513400E+00	4.372740E+00	4.003320E+00
4.223470E+00	1.001810E+00	2.971330E+00
4.074460E+00	9.391150E-01	2.929770E+00
4.123710E+00	9.585820E-01	2.832340E+00
5.453970E+00	4.443520E+00	4.023170E+00
5.394590E+00	4.504240E+00	4.016670E+00
5.428970E+00	4.497450E+00	4.063030E+00
5.399160E+00	4.540200E+00	4.069940E+00
3.938680E+00	8.999590E-01	2.730210E+00
3.902730E+00	8.651560E-01	2.960810E+00
5.366640E+00	4.620870E+00	4.088770E+00
5.334770E+00	4.684730E+00	4.076460E+00
5.368760E+00	4.681940E+00	4.124810E+00
5.354610E+00	4.724920E+00	4.128790E+00
3.733090E+00	7.900590E-01	2.925930E+00
3.624490E+00	7.783570E-01	2.880040E+00
3.684140E+00	7.926020E-01	2.770740E+00
5.285290E+00	4.838800E+00	4.098710E+00
5.328730E+00	4.799090E+00	4.143410E+00
5.298180E+00	4.873820E+00	4.154670E+00
3.436630E+00	7.541390E-01	2.809980E+00
5.242050E+00	4.965810E+00	4.163780E+00
5.261470E+00	4.936670E+00	4.166500E+00
5.250630E+00	4.970250E+00	4.192900E+00
3.180990E+00	7.853380E-01	2.702460E+00
5.151960E+00	5.014920E+00	4.166860E+00
5.222170E+00	4.986360E+00	4.188240E+00
2.984900E+00	8.310320E-01	2.657670E+00
5.093190E+00	5.030210E+00	4.119210E+00
5.099510E+00	5.048590E+00	4.176320E+00
2.806390E+00	8.927470E-01	2.631410E+00
4.999000E+00	5.086880E+00	4.143100E+00
5.061020E+00	5.061440E+00	4.160290E+00
2.641420E+00	9.741520E-01	2.609880E+00
4.888940E+00	5.125900E+00	4.103180E+00
4.942880E+00	5.112930E+00	4.135150E+00
2.484560E+00	1.073540E+00	2.593760E+00
4.839220E+00	5.136070E+00	4.055970E+00
4.847410E+00	5.157890E+00	4.113810E+00
2.332930E+00	1.205910E+00	2.586170E+00
4.755690E+00	5.219440E+00	4.072200E+00
4.813870E+00	5.175160E+00	4.095110E+00
2.175640E+00	1.392610E+00	2.564210E+00
4.668080E+00	5.276310E+00	3.994290E+00
4.700150E+00	5.267130E+00	4.050800E+00
2.045630E+00	1.544420E+00	2.615350E+00
2.090650E+00	1.566450E+00	2.513110E+00
4.620630E+00	5.344630E+00	3.982810E+00
2.008500E+00	1.702740E+00	2.524190E+00
1.957030E+00	1.690100E+00	2.626980E+00
4.539350E+00	5.456780E+00	3.973320E+00
1.917140E+00	1.860070E+00	2.560540E+00
1.869020E+00	1.780700E+00	2.714860E+00
4.465300E+00	5.491870E+00	3.914700E+00
4.471200E+00	5.518900E+00	3.965650E+00
1.824640E+00	2.021110E+00	2.608710E+00
1.774790E+00	1.988770E+00	2.739370E+00
4.286000E+00	5.557970E+00	3.830660E+00
4.329950E+00	5.582770E+00	3.914410E+00
4.419330E+00	5.542330E+00	3.943930E+00
1.747980E+00	2.193450E+00	2.658270E+00
1.707000E+00	2.162360E+00	2.770360E+00
4.141120E+00	5.599220E+00	3.809170E+00
4.237510E+00	5.602340E+00	3.871960E+00
1.681960E+00	2.386030E+00	2.690310E+00
1.669610E+00	2.277690E+00	2.787110E+00
4.006410E+00	5.637460E+00	3.771780E+00
4.061780E+00	5.668720E+00	3.891060E+00
1.635400E+00	2.401670E+00	2.797150E+00
1.583040E+00	2.567610E+00	2.823730E+00
1.618000E+00	2.642150E+00	2.696230E+00
3.930220E+00	5.668430E+00	3.790090E+00
3.966410E+00	5.681180E+00	3.844350E+00
1.558910E+00	2.739270E+00	2.771480E+00
1.523110E+00	2.712980E+00	2.854470E+00
1.564840E+00	2.883550E+00	2.704410E+00
3.717900E+00	5.711220E+00	3.782050E+00
3.876560E+00	5.696360E+00	3.828480E+00
1.511320E+00	2.885330E+00	2.795370E+00
1.468910E+00	2.858260E+00	2.884580E+00
1.510160E+00	3.104910E+00	2.740390E+00
3.541620E+00	5.709300E+00	3.712150E+00
3.574370E+00	5.752530E+00	3.804230E+00
1.456510E+00	3.005120E+00	2.840740E+00
1.429160E+00	2.952970E+00	2.897000E+00
1.431530E+00	3.165580E+00	2.829510E+00
1.473160E+00	3.313520E+00	2.795600E+00
1.496190E+00	3.541540E+00	2.766670E+00
3.451750E+00	5.722350E+00	3.731760E+00
3.490020E+00	5.747310E+00	3.781120E+00
1.408090E+00	3.062610E+00	2.902770E+00
1.379560E+00	3.206430E+00	2.889910E+00
1.416300E+00	3.299240E+00	2.861200E+00
1.427290E+00	3.453210E+00	2.848670E+00
1.452850E+00	3.598830E+00	2.857580E+00
1.498580E+00	3.736700E+00	2.844030E+00
1.555000E+00	3.934830E+00	2.842230E+00
3.229220E+00	5.733280E+00	3.751660E+00
3.395780E+00	5.745690E+00	3.774310E+00
1.373590E+00	3.375230E+00	2.937440E+00
1.391220E+00	3.567020E+00	2.913910E+00
1.439930E+00	3.712500E+00	2.915510E+00
1.484780E+00	3.865560E+00	2.915700E+00
1.517170E+00	3.983600E+00	2.918240E+00
1.523660E+00	4.045480E+00	2.948900E+00
1.564600E+00	4.070260E+00	2.908180E+00
1.613850E+00	4.210580E+00	2.911380E+00
1.685200E+00	4.366680E+00	2.921920E+00
2.987260E+00	5.621810E+00	3.649430E+00
3.071930E+00	5.669350E+00	3.705500E+00
3.114540E+00	5.725830E+00	3.777630E+00
1.539440E+00	4.137820E+00	2.977990E+00
1.593770E+00	4.289040E+00	2.982740E+00
1.642670E+00	4.394850E+00	2.995140E+00
1.644590E+00	4.441850E+00	3.025000E+00
1.706750E+00	4.496020E+00	2.987210E+00
2.392340E+00	5.288080E+00	3.407090E+00
2.528290E+00	5.347140E+00	3.448340E+00
2.615380E+00	5.425760E+00	3.529900E+00
2.706790E+00	5.500470E+00	3.615870E+00
2.803740E+00	5.591520E+00	3.720260E+00
2.948410E+00	5.656220E+00	3.726600E+00
3.042530E+00	5.714040E+00	3.787140E+00
1.651410E+00	4.492850E+00	3.060620E+00
1.667620E+00	4.544710E+00	3.101470E+00
1.719030E+00	4.578340E+00	3.067530E+00
1.807470E+00	4.708160E+00	3.127750E+00
2.108510E+00	5.083470E+00	3.323780E+00
2.257800E+00	5.183120E+00	3.338100E+00
2.290270E+00	5.261280E+00	3.443450E+00
2.343220E+00	5.322350E+00	3.517670E+00
2.481420E+00	5.391630E+00	3.557590E+00
2.602820E+00	5.485510E+00	3.645300E+00
2.687170E+00	5.551890E+00	3.713050E+00
1.694990E+00	4.606420E+00	3.141230E+00
1.729920E+00	4.689050E+00	3.193260E+00
1.780080E+00	4.739940E+00	3.207280E+00
1.846450E+00	4.805720E+00	3.232110E+00
1.966210E+00	4.944150E+00	3.272480E+00
2.013920E+00	5.046790E+00	3.372380E+00
2.059450E+00	5.127700E+00	3.426770E+00
2.184480E+00	5.217230E+00	3.441310E+00
2.265920E+00	5.278040E+00	3.498630E+00
1.747120E+00	4.753040E+00	3.277640E+00
1.850110E+00	4.886550E+00	3.342160E+00
1.940590E+00	5.007370E+00	3.391660E+00
1.993550E+00	5.073990E+00	3.421870E+00
5.725570E+00	2.394120E+00	3.643070E+00
5.800960E+00	2.492210E+00	3.735020E+00
5.751180E+00	2.411450E+00	3.741960E+00
5.847530E+00	2.562370E+00	3.767160E+00
5.894200E+00	2.672570E+00	3.784300E+00
5.927060E+00	2.789630E+00	3.810000E+00
5.945710E+00	2.902570E+00	3.832270E+00
5.958820E+00	3.027150E+00	3.865700E+00
4.997720E+00	1.455110E+00	3.701240E+00
4.970280E+00	1.423020E+00	3.643340E+00
5.016410E+00	1.480210E+00	3.535660E+00
5.107060E+00	1.605720E+00	3.540730E+00
5.057380E+00	1.527900E+00	3.699280E+00
5.159270E+00	1.689940E+00	3.569870E+00
5.129100E+00	1.643460E+00	3.692930E+00
5.198720E+00	1.748940E+00	3.637060E+00
5.340780E+00	1.942660E+00	3.593410E+00
5.419880E+00	2.035260E+00	3.625990E+00
5.497290E+00	2.117990E+00	3.690020E+00
5.582310E+00	2.211340E+00	3.753290E+00
5.675350E+00	2.312720E+00	3.719310E+00
5.945120E+00	3.176750E+00	3.794970E+00
5.945100E+00	3.322300E+00	3.842560E+00
5.930190E+00	3.456660E+00	3.834570E+00
5.961140E+00	3.405160E+00	3.894880E+00
5.950540E+00	3.529930E+00	3.897270E+00
4.823980E+00	1.278470E+00	3.506980E+00
4.923600E+00	1.371580E+00	3.564520E+00
5.265360E+00	1.833740E+00	3.556460E+00
5.889010E+00	3.686340E+00	3.861530E+00
5.861980E+00	3.795280E+00	3.875910E+00
5.902290E+00	3.743310E+00	3.931820E+00
5.878230E+00	3.849010E+00	3.945010E+00
4.709830E+00	1.222830E+00	3.503800E+00
4.634750E+00	1.188700E+00	3.487960E+00
4.661360E+00	1.199820E+00	3.336250E+00
5.810880E+00	3.968760E+00	3.912310E+00
5.789540E+00	4.039620E+00	3.974190E+00
5.763290E+00	4.108310E+00	4.032460E+00
4.544060E+00	1.150240E+00	3.379470E+00
5.698400E+00	4.190170E+00	4.001140E+00
5.662550E+00	4.248300E+00	4.070850E+00
4.382810E+00	1.087990E+00	3.344740E+00
4.283030E+00	1.033590E+00	3.325120E+00
4.297710E+00	1.042180E+00	3.164400E+00
5.580400E+00	4.323630E+00	4.049860E+00
5.525890E+00	4.384870E+00	4.063170E+00
5.569810E+00	4.364290E+00	4.115560E+00
5.524950E+00	4.421500E+00	4.118520E+00
4.135650E+00	9.582850E-01	3.212900E+00
[truncated: 21,888 more rows]
