# Supplementary material for: A New MRI-Based Model of Heart Function with Coupled Hemodynamics and Application to Normal and Diseased Canine Left Ventricles
Source: Front Bioeng Biotechnol. 2015 Sep 23;3:140. doi: 10.3389/fbioe.2015.00140 (PMC4585083; doi:10.3389/fbioe.2015.00140)
Supplement: Supplementary file 8 [file Data_Sheet_8.ZIP › Case4_HF_LBBB_Diastole/nodes/case4_diastole_time_0.2100.csv]

4.598420E+00	3.923180E+00	1.757930E+00
4.515770E+00	3.896950E+00	1.653740E+00
4.557650E+00	3.965450E+00	1.751600E+00
4.549400E+00	4.026890E+00	1.811130E+00
4.628350E+00	3.992910E+00	1.870920E+00
4.581660E+00	4.078190E+00	1.920980E+00
4.479110E+00	4.007860E+00	1.725050E+00
4.377250E+00	3.976090E+00	1.621570E+00
4.481670E+00	4.106640E+00	1.853080E+00
4.462020E+00	4.201810E+00	1.937110E+00
4.547500E+00	4.160540E+00	1.990710E+00
4.507970E+00	4.219600E+00	2.008380E+00
4.380090E+00	4.072010E+00	1.723100E+00
4.315370E+00	4.037460E+00	1.625130E+00
4.354680E+00	4.189760E+00	1.833970E+00
4.410820E+00	4.235470E+00	1.925720E+00
4.445500E+00	4.260130E+00	1.997530E+00
4.280560E+00	4.108340E+00	1.680170E+00
4.254790E+00	4.186190E+00	1.744840E+00
4.276470E+00	4.224450E+00	1.793320E+00
4.285420E+00	4.260870E+00	1.839950E+00
4.367860E+00	4.261280E+00	1.916750E+00
4.222130E+00	4.227180E+00	1.765930E+00
4.912050E+00	3.559470E+00	1.753060E+00
4.835630E+00	3.519310E+00	1.632240E+00
4.853180E+00	3.624810E+00	1.748910E+00
4.837610E+00	3.740850E+00	1.838230E+00
4.933320E+00	3.634330E+00	1.843920E+00
4.837690E+00	3.873700E+00	1.989980E+00
4.951750E+00	3.762690E+00	1.990590E+00
4.839970E+00	3.984770E+00	2.115640E+00
4.959130E+00	3.914410E+00	2.177700E+00
4.897740E+00	4.020970E+00	2.236380E+00
4.737140E+00	3.680150E+00	1.665790E+00
4.672770E+00	3.572980E+00	1.496900E+00
4.680350E+00	3.857490E+00	1.791860E+00
4.741650E+00	3.980270E+00	1.998680E+00
4.772580E+00	4.037780E+00	2.104410E+00
4.815520E+00	4.073430E+00	2.214500E+00
4.567230E+00	3.567680E+00	1.393860E+00
4.452130E+00	3.530910E+00	1.273600E+00
4.485550E+00	3.629810E+00	1.384130E+00
4.551240E+00	3.718580E+00	1.509950E+00
4.675920E+00	4.105570E+00	2.094680E+00
4.673590E+00	4.202040E+00	2.227990E+00
4.771960E+00	4.155940E+00	2.295920E+00
4.721850E+00	4.227980E+00	2.333760E+00
4.395130E+00	3.677230E+00	1.356420E+00
4.323930E+00	3.591540E+00	1.233550E+00
4.351100E+00	3.837760E+00	1.468190E+00
4.559040E+00	4.237580E+00	2.112520E+00
4.638320E+00	4.270440E+00	2.284580E+00
4.246660E+00	3.693710E+00	1.264890E+00
4.146340E+00	3.865650E+00	1.382230E+00
4.242390E+00	3.997740E+00	1.539950E+00
4.456420E+00	4.318990E+00	2.098070E+00
4.538580E+00	4.340870E+00	2.240260E+00
4.116920E+00	3.995490E+00	1.493940E+00
4.054850E+00	3.941260E+00	1.420440E+00
4.147140E+00	4.140320E+00	1.655140E+00
4.335610E+00	4.322540E+00	1.969720E+00
4.392650E+00	4.424230E+00	2.154330E+00
4.450860E+00	4.462490E+00	2.265070E+00
4.515540E+00	4.427480E+00	2.312490E+00
4.482500E+00	4.494790E+00	2.346580E+00
4.014860E+00	4.030140E+00	1.480670E+00
3.972960E+00	4.166020E+00	1.604320E+00
4.066120E+00	4.220470E+00	1.694600E+00
4.162460E+00	4.283590E+00	1.801410E+00
4.221280E+00	4.406730E+00	1.966520E+00
4.254220E+00	4.497200E+00	2.069400E+00
4.332010E+00	4.514260E+00	2.167940E+00
4.405580E+00	4.501220E+00	2.252200E+00
4.004840E+00	4.272740E+00	1.710860E+00
3.915890E+00	4.235010E+00	1.654840E+00
4.045520E+00	4.382780E+00	1.832940E+00
4.114330E+00	4.496640E+00	1.974680E+00
4.194430E+00	4.538310E+00	2.060220E+00
4.253530E+00	4.571610E+00	2.149470E+00
3.908070E+00	4.307570E+00	1.718280E+00
3.929320E+00	4.399580E+00	1.806800E+00
4.000830E+00	4.462130E+00	1.877590E+00
4.008450E+00	4.515530E+00	1.923920E+00
4.040360E+00	4.562500E+00	1.985670E+00
4.143050E+00	4.576350E+00	2.067150E+00
3.923120E+00	4.479260E+00	1.878010E+00
3.974970E+00	4.539820E+00	1.935710E+00
5.239380E+00	3.666940E+00	2.290210E+00
5.197660E+00	3.612460E+00	2.188920E+00
5.179070E+00	3.698360E+00	2.230330E+00
5.178750E+00	3.766340E+00	2.300570E+00
5.117640E+00	3.379090E+00	1.867350E+00
5.081550E+00	3.275330E+00	1.747190E+00
5.005560E+00	3.478330E+00	1.795830E+00
5.023710E+00	3.631790E+00	1.959440E+00
5.129040E+00	3.517160E+00	2.016060E+00
5.088620E+00	3.750140E+00	2.161600E+00
5.048860E+00	3.872950E+00	2.244080E+00
5.106210E+00	3.866670E+00	2.318430E+00
5.038870E+00	3.939920E+00	2.312510E+00
5.028970E+00	3.194320E+00	1.623150E+00
4.926500E+00	3.154950E+00	1.470010E+00
4.933860E+00	3.337480E+00	1.605710E+00
4.888600E+00	4.082980E+00	2.322670E+00
4.972680E+00	4.031620E+00	2.346920E+00
4.930360E+00	4.098040E+00	2.395130E+00
4.767680E+00	3.140090E+00	1.282940E+00
4.630120E+00	3.078680E+00	1.128990E+00
4.646710E+00	3.231400E+00	1.231380E+00
4.695930E+00	3.380180E+00	1.367030E+00
4.837770E+00	4.114780E+00	2.312510E+00
4.874120E+00	4.140130E+00	2.398160E+00
4.499730E+00	3.330580E+00	1.177960E+00
4.392920E+00	3.216840E+00	1.021970E+00
4.713660E+00	4.282770E+00	2.406230E+00
4.815880E+00	4.221860E+00	2.453250E+00
4.770610E+00	4.294500E+00	2.509470E+00
4.250710E+00	3.223380E+00	9.450700E-01
4.110270E+00	3.182800E+00	8.807000E-01
4.148720E+00	3.315210E+00	9.670030E-01
4.230370E+00	3.458520E+00	1.070680E+00
4.630240E+00	4.336420E+00	2.366380E+00
4.700480E+00	4.342010E+00	2.479520E+00
4.035080E+00	3.368530E+00	9.713490E-01
3.954730E+00	3.279290E+00	9.018310E-01
3.965910E+00	3.537770E+00	1.049220E+00
4.065880E+00	3.696480E+00	1.205840E+00
4.575460E+00	4.378690E+00	2.337280E+00
4.614810E+00	4.403130E+00	2.431050E+00
3.862990E+00	3.394380E+00	9.371290E-01
3.766410E+00	3.581060E+00	1.056570E+00
3.899690E+00	3.698940E+00	1.139810E+00
3.950360E+00	3.872090E+00	1.313310E+00
4.520590E+00	4.505810E+00	2.415780E+00
4.553700E+00	4.476650E+00	2.431590E+00
4.538870E+00	4.511790E+00	2.456550E+00
3.785020E+00	3.757120E+00	1.179070E+00
3.681050E+00	3.687760E+00	1.116860E+00
3.777730E+00	3.903490E+00	1.317770E+00
3.872430E+00	4.034120E+00	1.444730E+00
4.343970E+00	4.559840E+00	2.241260E+00
4.422150E+00	4.550280E+00	2.339990E+00
4.499750E+00	4.531140E+00	2.427480E+00
3.654470E+00	3.795340E+00	1.197300E+00
3.663360E+00	3.933460E+00	1.319790E+00
3.746690E+00	4.023230E+00	1.416340E+00
3.803900E+00	4.181270E+00	1.594930E+00
4.301030E+00	4.595670E+00	2.233860E+00
4.338480E+00	4.617070E+00	2.317870E+00
3.645810E+00	4.055230E+00	1.432590E+00
3.668730E+00	4.180890E+00	1.573450E+00
3.725930E+00	4.254550E+00	1.645560E+00
3.801560E+00	4.351460E+00	1.746990E+00
4.064820E+00	4.628760E+00	2.074650E+00
4.175130E+00	4.634700E+00	2.177350E+00
4.261300E+00	4.624340E+00	2.237510E+00
3.654430E+00	4.291230E+00	1.679840E+00
3.726530E+00	4.406850E+00	1.790100E+00
3.743180E+00	4.470760E+00	1.851260E+00
3.818350E+00	4.476720E+00	1.866560E+00
3.936970E+00	4.574530E+00	1.972430E+00
3.993850E+00	4.659480E+00	2.083190E+00
4.083250E+00	4.704870E+00	2.206160E+00
3.788540E+00	4.552170E+00	1.933410E+00
3.896320E+00	4.647940E+00	2.047180E+00
3.972980E+00	4.702660E+00	2.142780E+00
5.345450E+00	3.520490E+00	2.340550E+00
5.343310E+00	3.438420E+00	2.280080E+00
5.285570E+00	3.554130E+00	2.272600E+00
5.321170E+00	3.614840E+00	2.373200E+00
5.332820E+00	2.992140E+00	1.950790E+00
5.294540E+00	2.900770E+00	1.825070E+00
5.279680E+00	3.050560E+00	1.882880E+00
5.215480E+00	3.268280E+00	1.946590E+00
5.329510E+00	3.114750E+00	2.042320E+00
5.257280E+00	3.456470E+00	2.151810E+00
5.329960E+00	3.300740E+00	2.162610E+00
5.188630E+00	3.859360E+00	2.417520E+00
5.265190E+00	3.748960E+00	2.403650E+00
5.196520E+00	3.915710E+00	2.498460E+00
5.279610E+00	3.854240E+00	2.552870E+00
5.216100E+00	3.962140E+00	2.585710E+00
5.218940E+00	2.820920E+00	1.665970E+00
5.145730E+00	2.712380E+00	1.522340E+00
5.123180E+00	2.852230E+00	1.550690E+00
5.148150E+00	3.033960E+00	1.671630E+00
5.107120E+00	3.984450E+00	2.464470E+00
5.081890E+00	4.085250E+00	2.580020E+00
5.174510E+00	4.046080E+00	2.642080E+00
5.118830E+00	4.114850E+00	2.671370E+00
5.009620E+00	2.639050E+00	1.319500E+00
4.876130E+00	2.536500E+00	1.152580E+00
4.895720E+00	2.691360E+00	1.205690E+00
4.942590E+00	2.877200E+00	1.338750E+00
4.978480E+00	4.115230E+00	2.491970E+00
5.039230E+00	4.154540E+00	2.625400E+00
4.738400E+00	2.781850E+00	1.093010E+00
4.633990E+00	2.647410E+00	9.528000E-01
4.899320E+00	4.173040E+00	2.487150E+00
4.936500E+00	4.210240E+00	2.586150E+00
4.466460E+00	2.645350E+00	8.230820E-01
4.309940E+00	2.583770E+00	7.234700E-01
4.336990E+00	2.752190E+00	7.768140E-01
4.407940E+00	2.931090E+00	8.893260E-01
4.771670E+00	4.345010E+00	2.578390E+00
4.852400E+00	4.295370E+00	2.609360E+00
4.824180E+00	4.351610E+00	2.647110E+00
4.163270E+00	2.908690E+00	7.731440E-01
3.977400E+00	2.797190E+00	6.970930E-01
4.698930E+00	4.399980E+00	2.552110E+00
4.779730E+00	4.398520E+00	2.646440E+00
3.862480E+00	3.159380E+00	8.196590E-01
3.693960E+00	2.980300E+00	7.765690E-01
4.627630E+00	4.453590E+00	2.520710E+00
4.697360E+00	4.463060E+00	2.622890E+00
3.622270E+00	3.205050E+00	8.704300E-01
3.476470E+00	3.129880E+00	8.589810E-01
3.675700E+00	3.386070E+00	9.443170E-01
4.575220E+00	4.527760E+00	2.544280E+00
3.491230E+00	3.344770E+00	9.416410E-01
3.343030E+00	3.275600E+00	9.667650E-01
3.552890E+00	3.604270E+00	1.068510E+00
4.449180E+00	4.593240E+00	2.457510E+00
4.515350E+00	4.606380E+00	2.569950E+00
3.371840E+00	3.456520E+00	1.025400E+00
3.279050E+00	3.378080E+00	1.020350E+00
3.373260E+00	3.654510E+00	1.131410E+00
3.512530E+00	3.864480E+00	1.274470E+00
4.347220E+00	4.671870E+00	2.431670E+00
4.433710E+00	4.662800E+00	2.544690E+00
3.259820E+00	3.500270E+00	1.094130E+00
3.263760E+00	3.666460E+00	1.175390E+00
3.348280E+00	3.787180E+00	1.234700E+00
3.373920E+00	3.935800E+00	1.349650E+00
3.518190E+00	4.102870E+00	1.503910E+00
4.231350E+00	4.691960E+00	2.325780E+00
4.290810E+00	4.713740E+00	2.431390E+00
4.340560E+00	4.736260E+00	2.532950E+00
3.251760E+00	3.798930E+00	1.283720E+00
3.279290E+00	3.951780E+00	1.395650E+00
3.370340E+00	4.048500E+00	1.457550E+00
3.421900E+00	4.153800E+00	1.568010E+00
3.525830E+00	4.266160E+00	1.679810E+00
3.643890E+00	4.427060E+00	1.821940E+00
4.142870E+00	4.735710E+00	2.306810E+00
4.165310E+00	4.770010E+00	2.394500E+00
4.248640E+00	4.750200E+00	2.451950E+00
3.288480E+00	4.082690E+00	1.525510E+00
3.408660E+00	4.251090E+00	1.675380E+00
3.506670E+00	4.354300E+00	1.764890E+00
3.551260E+00	4.435680E+00	1.844450E+00
3.614040E+00	4.487080E+00	1.886310E+00
3.683480E+00	4.555570E+00	1.938700E+00
3.789560E+00	4.649560E+00	2.029940E+00
3.889010E+00	4.712810E+00	2.133860E+00
3.981730E+00	4.762950E+00	2.241170E+00
4.082660E+00	4.770590E+00	2.307190E+00
3.568060E+00	4.524210E+00	1.929380E+00
3.678050E+00	4.643180E+00	2.025440E+00
3.790310E+00	4.722330E+00	2.117910E+00
3.873270E+00	4.761850E+00	2.199690E+00
5.458390E+00	2.846200E+00	2.156480E+00
5.426440E+00	2.717440E+00	2.031850E+00
5.389720E+00	2.922240E+00	2.039630E+00
5.403430E+00	3.147590E+00	2.204160E+00
5.468300E+00	2.986810E+00	2.248020E+00
5.394570E+00	3.319630E+00	2.292900E+00
5.460680E+00	3.209890E+00	2.355640E+00
5.419430E+00	3.467470E+00	2.430090E+00
5.364130E+00	3.695860E+00	2.518920E+00
5.454620E+00	3.599580E+00	2.580910E+00
5.364700E+00	3.789460E+00	2.606160E+00
5.448370E+00	3.728730E+00	2.672300E+00
5.370550E+00	3.849620E+00	2.681230E+00
5.389820E+00	2.598990E+00	1.891830E+00
5.323270E+00	2.497670E+00	1.761310E+00
5.319420E+00	2.680760E+00	1.772740E+00
5.240320E+00	4.003640E+00	2.668900E+00
5.312160E+00	3.949940E+00	2.713750E+00
5.256240E+00	4.037950E+00	2.752090E+00
5.244790E+00	2.401070E+00	1.629490E+00
5.145090E+00	2.308110E+00	1.480700E+00
5.149580E+00	2.490900E+00	1.482090E+00
5.100010E+00	4.168680E+00	2.730670E+00
5.196350E+00	4.113640E+00	2.785630E+00
5.149390E+00	4.182060E+00	2.821850E+00
5.021250E+00	2.219380E+00	1.326770E+00
4.869800E+00	2.160870E+00	1.164630E+00
4.965520E+00	2.320480E+00	1.232320E+00
5.024420E+00	4.213340E+00	2.689940E+00
5.073780E+00	4.238950E+00	2.793180E+00
4.654650E+00	2.396190E+00	9.284800E-01
4.615380E+00	2.179350E+00	9.113170E-01
4.965970E+00	4.284250E+00	2.717980E+00
4.961640E+00	4.335030E+00	2.773040E+00
5.021970E+00	4.318140E+00	2.818850E+00
4.974030E+00	4.369790E+00	2.817480E+00
4.469030E+00	2.122450E+00	8.186130E-01
4.276620E+00	2.215430E+00	7.080940E-01
4.410300E+00	2.303830E+00	7.548650E-01
4.885470E+00	4.374620E+00	2.737250E+00
4.874840E+00	4.464770E+00	2.805760E+00
4.951450E+00	4.431740E+00	2.845490E+00
4.929250E+00	4.482540E+00	2.861530E+00
4.125810E+00	2.458620E+00	6.502380E-01
3.983870E+00	2.253540E+00	6.284670E-01
4.791240E+00	4.458600E+00	2.724420E+00
4.805040E+00	4.521870E+00	2.798510E+00
4.888340E+00	4.524630E+00	2.866700E+00
3.805570E+00	2.647720E+00	6.506990E-01
3.605360E+00	2.556350E+00	6.849940E-01
4.701160E+00	4.539610E+00	2.720010E+00
4.760050E+00	4.562420E+00	2.799560E+00
4.809550E+00	4.592700E+00	2.874970E+00
3.509900E+00	2.874840E+00	7.744720E-01
3.345270E+00	2.790220E+00	8.123280E-01
4.591950E+00	4.597010E+00	2.662770E+00
4.650530E+00	4.606440E+00	2.752750E+00
4.718440E+00	4.600720E+00	2.811320E+00
3.321200E+00	3.064710E+00	8.998480E-01
3.177900E+00	2.992670E+00	9.553170E-01
4.512200E+00	4.655940E+00	2.645120E+00
4.581830E+00	4.653110E+00	2.738150E+00
3.194760E+00	3.282250E+00	1.036120E+00
3.071410E+00	3.146050E+00	1.070010E+00
4.433030E+00	4.716190E+00	2.631890E+00
4.505300E+00	4.708600E+00	2.727440E+00
3.077560E+00	3.321160E+00	1.115710E+00
3.028840E+00	3.242750E+00	1.135210E+00
3.137330E+00	3.565340E+00	1.196660E+00
4.382660E+00	4.758620E+00	2.625270E+00
4.424700E+00	4.777360E+00	2.720320E+00
3.019080E+00	3.375880E+00	1.184250E+00
3.028440E+00	3.556660E+00	1.261580E+00
3.069610E+00	3.674900E+00	1.288690E+00
3.139680E+00	3.863800E+00	1.388310E+00
4.208870E+00	4.786930E+00	2.474420E+00
4.257520E+00	4.806320E+00	2.559160E+00
4.338830E+00	4.796340E+00	2.631570E+00
3.010800E+00	3.698450E+00	1.349270E+00
3.031360E+00	3.866090E+00	1.454470E+00
3.083230E+00	3.954780E+00	1.487940E+00
3.153950E+00	4.059000E+00	1.546820E+00
3.283820E+00	4.221870E+00	1.686600E+00
3.421210E+00	4.388620E+00	1.807540E+00
4.034590E+00	4.797460E+00	2.319300E+00
4.069800E+00	4.822800E+00	2.400760E+00
4.163730E+00	4.823200E+00	2.493620E+00
3.027570E+00	4.000770E+00	1.560030E+00
3.148020E+00	4.183880E+00	1.689150E+00
3.267970E+00	4.333980E+00	1.797310E+00
3.360940E+00	4.434710E+00	1.874680E+00
3.379140E+00	4.489550E+00	1.925310E+00
3.451980E+00	4.508700E+00	1.924820E+00
3.543840E+00	4.624770E+00	2.018200E+00
3.676900E+00	4.731500E+00	2.129090E+00
3.800200E+00	4.774770E+00	2.194300E+00
3.878340E+00	4.813560E+00	2.283260E+00
3.988600E+00	4.816730E+00	2.336960E+00
3.413220E+00	4.560580E+00	1.979420E+00
3.468400E+00	4.647600E+00	2.044750E+00
3.554420E+00	4.698710E+00	2.091140E+00
3.589610E+00	4.745000E+00	2.148620E+00
3.650320E+00	4.787480E+00	2.210540E+00
3.756180E+00	4.802990E+00	2.228580E+00
3.493050E+00	4.716790E+00	2.117890E+00
3.568450E+00	4.766210E+00	2.179470E+00
5.590780E+00	2.968500E+00	2.488630E+00
5.575790E+00	2.875200E+00	2.431210E+00
5.539880E+00	3.024120E+00	2.409390E+00
5.528810E+00	3.268120E+00	2.500770E+00
5.596400E+00	3.093680E+00	2.548910E+00
5.524600E+00	3.458250E+00	2.597250E+00
5.611530E+00	3.290790E+00	2.632770E+00
5.522770E+00	3.601170E+00	2.674260E+00
5.615160E+00	3.473490E+00	2.734820E+00
5.517280E+00	3.675490E+00	2.723520E+00
5.563140E+00	3.623580E+00	2.751510E+00
5.530200E+00	3.722610E+00	2.802160E+00
5.488850E+00	2.574130E+00	2.163660E+00
5.439850E+00	2.431830E+00	2.045810E+00
5.428940E+00	2.553090E+00	1.997960E+00
5.506240E+00	2.762030E+00	2.256610E+00
5.382160E+00	3.893270E+00	2.754600E+00
5.440920E+00	3.831400E+00	2.782540E+00
5.407920E+00	3.916920E+00	2.833440E+00
5.384080E+00	2.319610E+00	1.923690E+00
5.294090E+00	2.226430E+00	1.797700E+00
5.318420E+00	2.349770E+00	1.772310E+00
5.271590E+00	4.071830E+00	2.827210E+00
5.348890E+00	4.018060E+00	2.872160E+00
5.285850E+00	4.102650E+00	2.896780E+00
5.191440E+00	2.122160E+00	1.656870E+00
5.085360E+00	2.020790E+00	1.531200E+00
5.113260E+00	2.156250E+00	1.487190E+00
5.150990E+00	4.225710E+00	2.877880E+00
5.233110E+00	4.174940E+00	2.926910E+00
5.190590E+00	4.249510E+00	2.960880E+00
4.952740E+00	1.909730E+00	1.413400E+00
4.814670E+00	1.884500E+00	1.244990E+00
4.926250E+00	2.008920E+00	1.300790E+00
5.110000E+00	4.294740E+00	2.900140E+00
5.114210E+00	4.339360E+00	2.951790E+00
5.169960E+00	4.308520E+00	3.003670E+00
5.130180E+00	4.367860E+00	3.006100E+00
4.674110E+00	2.003980E+00	1.026810E+00
4.620810E+00	1.802830E+00	1.086980E+00
5.050400E+00	4.389780E+00	2.917550E+00
5.061760E+00	4.454010E+00	2.975600E+00
5.113920E+00	4.426930E+00	3.033660E+00
5.084020E+00	4.490240E+00	3.032850E+00
4.369540E+00	1.996890E+00	8.150260E-01
4.995070E+00	4.502470E+00	2.940930E+00
4.988420E+00	4.592650E+00	3.005370E+00
5.067110E+00	4.552270E+00	3.062580E+00
5.037470E+00	4.612600E+00	3.074740E+00
4.077910E+00	1.986390E+00	7.242640E-01
3.860490E+00	2.037920E+00	6.745100E-01
3.911940E+00	2.116950E+00	6.429320E-01
4.911100E+00	4.581790E+00	2.933720E+00
4.919740E+00	4.640750E+00	2.996390E+00
4.981660E+00	4.653830E+00	3.060860E+00
3.727950E+00	2.247490E+00	6.538000E-01
3.582260E+00	2.117190E+00	7.283140E-01
4.861180E+00	4.631680E+00	2.947390E+00
4.866020E+00	4.671210E+00	2.998310E+00
4.908130E+00	4.706790E+00	3.075710E+00
3.421200E+00	2.481550E+00	7.371180E-01
3.254520E+00	2.432790E+00	8.344870E-01
4.650950E+00	4.656880E+00	2.824990E+00
4.728540E+00	4.658750E+00	2.902830E+00
4.804700E+00	4.670340E+00	2.970080E+00
4.841150E+00	4.706220E+00	3.039330E+00
3.192790E+00	2.722280E+00	8.852320E-01
3.058420E+00	2.670200E+00	9.684530E-01
4.574430E+00	4.708980E+00	2.819150E+00
4.646460E+00	4.725170E+00	2.936590E+00
3.052810E+00	2.924450E+00	1.023400E+00
2.947890E+00	2.872150E+00	1.100070E+00
4.504080E+00	4.757460E+00	2.802390E+00
4.552770E+00	4.767720E+00	2.890570E+00
2.970120E+00	3.141260E+00	1.154920E+00
2.902430E+00	3.001550E+00	1.170120E+00
4.464800E+00	4.792810E+00	2.798030E+00
4.492860E+00	4.799430E+00	2.851140E+00
2.877150E+00	3.145280E+00	1.249790E+00
2.827690E+00	3.332730E+00	1.338500E+00
2.935010E+00	3.441520E+00	1.297540E+00
4.298060E+00	4.830340E+00	2.646530E+00
4.339100E+00	4.848640E+00	2.729770E+00
4.433510E+00	4.830950E+00	2.816460E+00
2.853070E+00	3.514160E+00	1.387230E+00
2.807980E+00	3.443670E+00	1.408500E+00
2.910420E+00	3.752090E+00	1.467830E+00
4.086950E+00	4.874850E+00	2.523710E+00
4.186290E+00	4.870530E+00	2.614300E+00
4.263760E+00	4.857010E+00	2.666220E+00
2.799120E+00	3.582870E+00	1.455260E+00
2.813020E+00	3.747560E+00	1.536530E+00
2.853340E+00	3.848100E+00	1.560860E+00
2.901240E+00	3.974560E+00	1.612570E+00
3.021250E+00	4.142640E+00	1.706910E+00
3.134950E+00	4.299760E+00	1.798790E+00
3.277430E+00	4.450320E+00	1.915760E+00
3.953480E+00	4.872430E+00	2.448260E+00
4.036140E+00	4.902260E+00	2.553810E+00
4.101300E+00	4.939150E+00	2.662810E+00
2.801850E+00	3.876480E+00	1.621180E+00
2.834690E+00	4.023090E+00	1.698480E+00
2.921860E+00	4.115930E+00	1.731290E+00
3.004530E+00	4.246820E+00	1.810870E+00
3.109720E+00	4.384350E+00	1.887890E+00
3.204990E+00	4.493610E+00	1.973410E+00
3.341610E+00	4.604020E+00	2.040730E+00
3.749830E+00	4.860420E+00	2.336860E+00
3.848380E+00	4.902400E+00	2.448090E+00
3.891540E+00	4.937930E+00	2.539520E+00
3.992440E+00	4.931730E+00	2.590520E+00
2.866390E+00	4.173560E+00	1.818120E+00
2.980180E+00	4.335260E+00	1.897020E+00
3.088690E+00	4.456350E+00	1.973050E+00
3.199340E+00	4.570770E+00	2.042650E+00
3.283820E+00	4.646430E+00	2.100040E+00
3.304870E+00	4.691420E+00	2.149030E+00
3.388120E+00	4.705090E+00	2.138880E+00
3.540440E+00	4.795300E+00	2.230550E+00
3.606460E+00	4.865520E+00	2.342700E+00
3.674990E+00	4.915950E+00	2.431480E+00
3.785320E+00	4.926680E+00	2.465830E+00
3.357740E+00	4.756800E+00	2.220900E+00
3.484970E+00	4.848110E+00	2.313080E+00
3.564470E+00	4.899540E+00	2.390130E+00
5.727070E+00	3.246640E+00	2.789140E+00
5.719180E+00	3.181030E+00	2.763800E+00
5.685100E+00	3.295390E+00	2.741200E+00
5.683950E+00	3.393350E+00	2.786780E+00
5.726710E+00	3.320030E+00	2.820330E+00
5.698540E+00	3.458830E+00	2.861460E+00
5.572130E+00	2.513750E+00	2.411440E+00
5.521900E+00	2.400620E+00	2.319410E+00
5.526910E+00	2.547890E+00	2.290750E+00
5.574650E+00	2.737020E+00	2.412460E+00
5.604870E+00	2.635580E+00	2.475780E+00
5.629590E+00	2.877000E+00	2.551680E+00
5.674250E+00	3.106490E+00	2.677850E+00
5.622380E+00	3.606440E+00	2.836090E+00
5.599580E+00	3.710970E+00	2.906990E+00
5.474740E+00	2.296650E+00	2.213520E+00
5.401250E+00	2.191730E+00	2.098250E+00
5.429670E+00	2.305840E+00	2.072510E+00
5.518040E+00	3.841210E+00	2.928810E+00
5.444620E+00	3.944590E+00	2.929100E+00
5.485210E+00	3.929620E+00	2.983850E+00
5.441260E+00	3.998150E+00	3.012980E+00
5.322630E+00	2.095320E+00	1.993840E+00
5.232310E+00	2.002620E+00	1.894210E+00
5.264640E+00	2.109860E+00	1.839140E+00
5.303220E+00	4.131050E+00	2.969810E+00
5.355320E+00	4.083360E+00	2.989410E+00
5.327740E+00	4.152540E+00	3.056610E+00
5.100970E+00	1.874590E+00	1.772380E+00
5.015460E+00	1.814050E+00	1.640780E+00
5.069810E+00	1.915170E+00	1.625700E+00
5.216660E+00	4.268540E+00	3.027120E+00
5.258730E+00	4.227130E+00	3.043250E+00
5.247070E+00	4.290250E+00	3.107940E+00
4.873470E+00	1.764090E+00	1.435630E+00
5.152570E+00	4.391010E+00	3.064160E+00
5.188200E+00	4.354290E+00	3.088320E+00
5.182610E+00	4.414080E+00	3.144250E+00
4.651960E+00	1.689390E+00	1.213530E+00
4.496070E+00	1.616160E+00	1.141020E+00
4.536030E+00	1.710710E+00	1.089520E+00
5.110730E+00	4.516770E+00	3.092100E+00
5.139430E+00	4.478500E+00	3.117740E+00
5.136140E+00	4.538850E+00	3.172170E+00
4.351520E+00	1.769930E+00	9.259730E-01
4.224000E+00	1.647720E+00	9.756350E-01
5.038470E+00	4.654520E+00	3.130040E+00
5.087730E+00	4.600550E+00	3.149270E+00
5.082750E+00	4.646570E+00	3.205070E+00
3.967770E+00	1.823620E+00	7.775320E-01
4.981300E+00	4.706130E+00	3.128720E+00
5.036550E+00	4.702570E+00	3.202370E+00
3.703830E+00	1.859550E+00	8.015510E-01
3.501170E+00	1.857330E+00	8.507380E-01
3.530090E+00	1.985130E+00	7.886150E-01
4.941180E+00	4.740860E+00	3.136820E+00
4.969160E+00	4.769580E+00	3.215280E+00
3.342220E+00	2.152550E+00	8.265320E-01
3.182290E+00	2.135730E+00	9.400550E-01
4.734260E+00	4.720210E+00	3.011080E+00
4.796130E+00	4.723140E+00	3.048790E+00
4.835980E+00	4.765390E+00	3.134650E+00
4.902740E+00	4.771610E+00	3.165670E+00
3.098920E+00	2.409850E+00	9.378840E-01
2.973550E+00	2.393840E+00	1.056700E+00
4.684790E+00	4.747070E+00	3.019860E+00
4.706280E+00	4.779760E+00	3.093420E+00
4.765880E+00	4.766230E+00	3.109480E+00
2.942440E+00	2.640910E+00	1.071720E+00
2.847360E+00	2.616420E+00	1.172220E+00
4.587350E+00	4.788080E+00	2.974840E+00
4.644780E+00	4.781620E+00	3.036400E+00
2.848630E+00	2.873470E+00	1.204390E+00
2.789850E+00	2.750120E+00	1.240020E+00
4.498850E+00	4.846140E+00	2.939890E+00
2.752250E+00	2.883150E+00	1.309300E+00
2.701940E+00	3.082570E+00	1.411010E+00
2.790370E+00	3.108490E+00	1.325490E+00
4.372000E+00	4.903090E+00	2.859420E+00
4.429290E+00	4.942970E+00	2.985460E+00
2.742800E+00	3.355070E+00	1.435540E+00
2.649270E+00	3.256680E+00	1.489620E+00
4.244420E+00	4.923470E+00	2.768730E+00
4.309000E+00	4.943320E+00	2.857960E+00
4.346280E+00	4.959400E+00	2.917300E+00
2.673520E+00	3.418320E+00	1.531580E+00
2.629250E+00	3.359350E+00	1.549720E+00
2.711370E+00	3.651310E+00	1.574380E+00
4.158150E+00	4.974820E+00	2.761950E+00
4.191760E+00	5.019220E+00	2.857300E+00
4.281250E+00	4.981980E+00	2.890570E+00
2.618410E+00	3.489340E+00	1.588160E+00
2.621070E+00	3.646390E+00	1.648940E+00
2.666190E+00	3.763280E+00	1.677860E+00
2.720550E+00	3.948140E+00	1.741350E+00
3.948880E+00	4.965990E+00	2.623370E+00
4.005960E+00	5.006010E+00	2.712860E+00
4.102940E+00	5.016110E+00	2.779060E+00
2.612780E+00	3.790020E+00	1.735420E+00
2.628270E+00	3.940640E+00	1.801360E+00
2.675760E+00	4.036890E+00	1.828420E+00
2.740670E+00	4.184480E+00	1.907630E+00
2.873550E+00	4.307290E+00	1.918930E+00
2.965410E+00	4.420240E+00	1.986690E+00
3.079690E+00	4.537230E+00	2.054510E+00
3.194450E+00	4.659310E+00	2.133580E+00
3.739220E+00	4.948120E+00	2.488660E+00
3.785950E+00	4.985280E+00	2.555670E+00
3.895930E+00	5.005690E+00	2.646730E+00
2.626030E+00	4.051870E+00	1.875160E+00
2.653420E+00	4.163170E+00	1.942510E+00
2.689160E+00	4.224300E+00	1.959620E+00
2.709540E+00	4.288280E+00	1.996120E+00
2.827360E+00	4.376010E+00	2.003770E+00
2.956900E+00	4.507880E+00	2.068860E+00
3.061560E+00	4.593490E+00	2.121530E+00
3.099420E+00	4.653690E+00	2.169620E+00
3.158920E+00	4.694630E+00	2.190280E+00
3.228670E+00	4.746460E+00	2.233680E+00
3.336870E+00	4.842480E+00	2.335560E+00
3.478900E+00	4.897760E+00	2.383540E+00
3.562130E+00	4.951440E+00	2.463560E+00
3.689480E+00	4.965320E+00	2.506580E+00
2.647040E+00	4.221130E+00	1.986780E+00
3.109440E+00	4.714980E+00	2.235170E+00
3.206560E+00	4.792520E+00	2.295500E+00
3.233220E+00	4.839360E+00	2.343440E+00
3.278370E+00	4.867990E+00	2.369540E+00
3.314420E+00	4.902390E+00	2.412810E+00
3.426410E+00	4.920580E+00	2.420910E+00
3.227310E+00	4.868920E+00	2.379870E+00
5.763980E+00	3.046020E+00	2.830380E+00
5.754560E+00	2.974470E+00	2.808020E+00
5.733250E+00	3.066170E+00	2.773710E+00
5.762310E+00	3.165890E+00	2.844280E+00
5.770940E+00	3.318820E+00	2.915010E+00
5.752560E+00	3.447590E+00	2.965740E+00
5.552700E+00	2.312230E+00	2.457770E+00
5.484970E+00	2.201790E+00	2.378480E+00
5.495000E+00	2.280340E+00	2.317370E+00
5.592070E+00	2.458600E+00	2.499040E+00
5.662790E+00	2.687610E+00	2.623840E+00
5.711930E+00	2.905860E+00	2.719110E+00
5.692070E+00	3.610720E+00	2.981200E+00
5.615990E+00	3.743910E+00	2.983990E+00
5.654730E+00	3.719680E+00	3.031640E+00
5.607960E+00	3.807410E+00	3.060940E+00
5.417880E+00	2.098830E+00	2.286960E+00
5.345780E+00	2.013360E+00	2.216090E+00
5.374460E+00	2.093690E+00	2.148240E+00
5.524540E+00	3.916210E+00	3.047820E+00
5.503190E+00	3.993080E+00	3.129250E+00
5.242080E+00	1.914300E+00	2.140340E+00
5.155550E+00	1.848560E+00	2.015380E+00
5.211780E+00	1.932170E+00	1.999230E+00
5.417330E+00	4.075660E+00	3.102450E+00
5.396210E+00	4.137050E+00	3.162790E+00
5.028370E+00	1.759070E+00	1.792650E+00
5.340870E+00	4.218760E+00	3.174340E+00
5.303800E+00	4.291710E+00	3.206280E+00
4.853000E+00	1.653990E+00	1.571990E+00
4.735930E+00	1.541300E+00	1.502680E+00
4.703440E+00	1.616770E+00	1.359400E+00
5.260740E+00	4.352140E+00	3.215400E+00
5.236690E+00	4.417700E+00	3.251700E+00
4.632470E+00	1.470310E+00	1.442660E+00
4.467260E+00	1.416370E+00	1.355740E+00
4.572190E+00	1.510210E+00	1.320550E+00
5.200280E+00	4.477860E+00	3.248670E+00
5.178600E+00	4.539550E+00	3.277650E+00
4.322960E+00	1.503870E+00	1.130630E+00
4.110160E+00	1.412610E+00	1.126430E+00
5.139500E+00	4.597640E+00	3.274120E+00
5.092500E+00	4.681490E+00	3.289830E+00
3.920870E+00	1.605850E+00	9.228990E-01
3.839050E+00	1.479330E+00	1.034930E+00
5.037010E+00	4.753940E+00	3.282860E+00
5.078950E+00	4.733710E+00	3.335500E+00
5.056240E+00	4.768150E+00	3.341850E+00
3.683510E+00	1.489600E+00	1.041970E+00
3.480250E+00	1.550490E+00	1.054090E+00
3.612340E+00	1.618860E+00	9.655880E-01
4.995350E+00	4.796870E+00	3.282100E+00
5.017270E+00	4.814910E+00	3.358200E+00
3.307040E+00	1.844280E+00	9.782400E-01
3.147330E+00	1.834280E+00	1.098030E+00
4.866980E+00	4.802410E+00	3.200350E+00
4.895110E+00	4.834630E+00	3.275020E+00
4.956730E+00	4.832870E+00	3.308020E+00
3.042350E+00	2.126500E+00	1.066180E+00
2.918770E+00	2.116720E+00	1.186540E+00
4.741090E+00	4.799580E+00	3.155280E+00
4.773970E+00	4.829510E+00	3.224620E+00
4.835210E+00	4.831090E+00	3.247780E+00
2.862720E+00	2.385460E+00	1.172480E+00
2.762390E+00	2.364390E+00	1.288370E+00
4.583360E+00	4.841780E+00	3.052000E+00
4.650010E+00	4.836530E+00	3.129120E+00
4.708960E+00	4.836180E+00	3.192280E+00
2.738060E+00	2.645100E+00	1.294930E+00
2.654300E+00	2.544670E+00	1.386270E+00
4.515410E+00	4.907710E+00	3.053430E+00
4.582260E+00	4.911850E+00	3.162020E+00
2.642340E+00	2.714260E+00	1.398130E+00
2.577710E+00	2.684760E+00	1.462910E+00
2.669250E+00	2.865380E+00	1.395920E+00
4.475160E+00	4.951540E+00	3.056340E+00
4.506240E+00	4.953880E+00	3.109140E+00
2.591790E+00	2.834660E+00	1.469310E+00
2.541140E+00	2.786280E+00	1.507780E+00
2.598900E+00	3.051160E+00	1.500040E+00
4.350360E+00	5.012800E+00	2.997250E+00
4.444840E+00	4.992290E+00	3.074560E+00
2.515940E+00	2.907830E+00	1.544280E+00
2.488540E+00	3.135890E+00	1.616500E+00
2.568340E+00	3.304910E+00	1.578850E+00
4.262770E+00	5.040800E+00	2.951780E+00
4.299380E+00	5.094600E+00	3.058760E+00
2.490720E+00	3.321080E+00	1.657270E+00
2.443780E+00	3.253930E+00	1.667800E+00
2.521400E+00	3.554590E+00	1.690150E+00
4.056690E+00	5.054510E+00	2.806870E+00
4.108130E+00	5.105440E+00	2.911530E+00
4.205910E+00	5.100380E+00	2.976810E+00
2.438720E+00	3.384320E+00	1.724700E+00
2.432160E+00	3.542970E+00	1.760140E+00
2.474340E+00	3.652930E+00	1.786670E+00
2.527750E+00	3.848260E+00	1.839890E+00
3.808710E+00	5.067310E+00	2.677600E+00
3.916440E+00	5.082290E+00	2.757970E+00
4.008110E+00	5.097020E+00	2.843870E+00
2.425280E+00	3.678310E+00	1.840810E+00
2.443880E+00	3.838250E+00	1.905360E+00
2.489280E+00	3.937830E+00	1.921280E+00
2.556850E+00	4.090330E+00	1.968680E+00
2.736850E+00	4.379200E+00	2.054910E+00
2.834080E+00	4.481910E+00	2.095950E+00
2.967160E+00	4.606550E+00	2.170330E+00
3.650140E+00	5.040680E+00	2.605830E+00
3.750120E+00	5.104690E+00	2.702980E+00
3.824850E+00	5.157360E+00	2.795850E+00
2.444440E+00	3.957080E+00	1.972590E+00
2.481890E+00	4.094050E+00	2.038330E+00
2.538240E+00	4.178680E+00	2.049320E+00
2.618800E+00	4.286620E+00	2.053120E+00
2.708300E+00	4.434450E+00	2.118380E+00
2.811680E+00	4.543610E+00	2.181400E+00
2.884680E+00	4.625680E+00	2.229800E+00
2.988130E+00	4.696000E+00	2.266230E+00
3.116590E+00	4.802880E+00	2.343430E+00
3.419580E+00	4.991930E+00	2.508550E+00
3.525190E+00	5.066020E+00	2.597820E+00
3.559880E+00	5.123970E+00	2.666510E+00
3.692180E+00	5.141470E+00	2.728870E+00
2.498050E+00	4.215720E+00	2.109700E+00
2.587720E+00	4.377550E+00	2.151660E+00
2.687750E+00	4.499620E+00	2.203360E+00
2.784640E+00	4.593120E+00	2.257970E+00
2.878680E+00	4.680540E+00	2.292830E+00
2.976160E+00	4.748310E+00	2.335860E+00
3.017760E+00	4.804990E+00	2.390210E+00
3.089350E+00	4.846630E+00	2.408030E+00
3.200130E+00	4.908390E+00	2.437840E+00
3.266600E+00	4.993850E+00	2.520260E+00
3.333850E+00	5.055900E+00	2.589770E+00
3.455060E+00	5.084930E+00	2.611150E+00
3.039350E+00	4.867440E+00	2.456040E+00
3.160760E+00	4.969260E+00	2.512680E+00
3.237260E+00	5.025620E+00	2.557660E+00
5.707500E+00	2.507510E+00	2.778270E+00
5.672540E+00	2.425870E+00	2.733340E+00
5.681050E+00	2.530750E+00	2.690980E+00
5.723370E+00	2.733420E+00	2.762160E+00
5.738090E+00	2.606950E+00	2.819610E+00
5.756160E+00	2.873550E+00	2.815120E+00
5.773980E+00	2.772220E+00	2.874740E+00
5.795730E+00	2.968450E+00	2.898390E+00
5.817020E+00	3.149100E+00	2.972080E+00
5.817320E+00	3.322710E+00	3.031140E+00
5.774350E+00	3.478750E+00	3.037790E+00
5.820880E+00	3.415490E+00	3.102000E+00
5.777680E+00	3.554040E+00	3.117100E+00
5.512710E+00	2.160290E+00	2.541100E+00
5.447550E+00	2.053240E+00	2.486880E+00
5.452410E+00	2.109220E+00	2.405280E+00
5.582010E+00	2.299680E+00	2.580710E+00
5.694120E+00	3.698320E+00	3.095000E+00
5.660500E+00	3.798910E+00	3.175700E+00
5.358160E+00	1.952110E+00	2.430530E+00
5.284540E+00	1.896490E+00	2.339610E+00
5.329220E+00	1.960520E+00	2.312500E+00
5.582540E+00	3.901270E+00	3.147980E+00
5.551910E+00	3.976000E+00	3.211770E+00
5.167210E+00	1.812800E+00	2.153630E+00
5.479660E+00	4.076410E+00	3.234850E+00
5.415400E+00	4.157230E+00	3.231740E+00
5.447760E+00	4.145130E+00	3.276710E+00
5.418330E+00	4.202460E+00	3.299960E+00
5.002680E+00	1.673770E+00	1.921510E+00
4.895460E+00	1.562250E+00	1.858680E+00
4.881980E+00	1.607670E+00	1.721770E+00
5.313240E+00	4.313420E+00	3.254830E+00
5.355140E+00	4.274150E+00	3.277930E+00
5.333790E+00	4.329270E+00	3.318600E+00
4.803890E+00	1.477420E+00	1.791870E+00
4.697100E+00	1.394000E+00	1.707990E+00
4.715840E+00	1.462030E+00	1.608910E+00
5.247020E+00	4.441220E+00	3.302550E+00
5.294720E+00	4.400350E+00	3.348700E+00
5.254620E+00	4.465630E+00	3.360170E+00
4.571810E+00	1.319370E+00	1.630070E+00
4.386110E+00	1.255590E+00	1.535950E+00
4.524810E+00	1.346790E+00	1.521220E+00
5.183880E+00	4.559870E+00	3.328270E+00
5.217240E+00	4.523500E+00	3.363450E+00
5.187510E+00	4.580490E+00	3.393160E+00
4.232080E+00	1.313520E+00	1.323240E+00
4.020900E+00	1.224930E+00	1.328240E+00
5.109760E+00	4.700240E+00	3.370470E+00
5.143470E+00	4.642280E+00	3.380890E+00
5.135170E+00	4.685830E+00	3.442310E+00
3.838910E+00	1.362840E+00	1.152850E+00
3.748720E+00	1.277030E+00	1.254380E+00
5.085040E+00	4.762430E+00	3.417170E+00
3.610140E+00	1.276960E+00	1.254310E+00
3.416100E+00	1.343990E+00	1.276730E+00
3.552050E+00	1.372780E+00	1.171480E+00
5.044690E+00	4.827000E+00	3.423440E+00
5.065640E+00	4.821840E+00	3.466070E+00
5.044100E+00	4.850030E+00	3.460930E+00
3.264580E+00	1.560380E+00	1.162380E+00
3.104720E+00	1.573940E+00	1.282380E+00
4.919910E+00	4.868410E+00	3.341820E+00
4.949010E+00	4.888930E+00	3.420070E+00
5.015300E+00	4.863770E+00	3.444100E+00
3.000480E+00	1.841710E+00	1.222280E+00
2.879840E+00	1.843490E+00	1.346450E+00
4.805290E+00	4.862370E+00	3.296110E+00
4.831340E+00	4.895520E+00	3.367970E+00
4.886830E+00	4.897340E+00	3.389300E+00
2.811430E+00	2.104820E+00	1.306520E+00
2.711550E+00	2.084480E+00	1.417450E+00
4.656190E+00	4.887520E+00	3.224780E+00
4.708590E+00	4.907230E+00	3.310180E+00
4.774370E+00	4.896710E+00	3.344440E+00
2.673170E+00	2.324010E+00	1.394590E+00
2.585520E+00	2.296130E+00	1.493180E+00
4.622290E+00	4.921540E+00	3.239450E+00
4.646320E+00	4.931720E+00	3.284850E+00
2.570720E+00	2.512760E+00	1.475510E+00
2.482880E+00	2.481130E+00	1.566540E+00
4.506100E+00	5.005580E+00	3.187500E+00
4.593050E+00	4.965000E+00	3.263650E+00
2.482490E+00	2.712770E+00	1.556950E+00
2.404140E+00	2.624020E+00	1.638370E+00
4.397050E+00	5.067550E+00	3.122510E+00
4.457750E+00	5.106980E+00	3.248760E+00
2.396920E+00	2.760060E+00	1.641840E+00
2.360620E+00	2.707540E+00	1.673710E+00
2.410190E+00	2.932110E+00	1.638580E+00
4.344520E+00	5.113110E+00	3.127070E+00
4.376800E+00	5.129880E+00	3.186780E+00
2.337980E+00	2.812330E+00	1.699020E+00
2.300030E+00	3.022980E+00	1.755550E+00
2.382490E+00	3.200230E+00	1.705020E+00
4.164470E+00	5.150030E+00	3.006100E+00
4.224680E+00	5.183560E+00	3.108920E+00
4.316620E+00	5.154400E+00	3.162410E+00
2.294160E+00	3.238560E+00	1.788700E+00
2.224780E+00	3.180220E+00	1.840080E+00
2.346620E+00	3.458210E+00	1.807450E+00
3.932510E+00	5.159990E+00	2.873880E+00
4.023010E+00	5.202080E+00	2.984320E+00
4.127510E+00	5.199190E+00	3.045820E+00
2.255640E+00	3.349150E+00	1.871680E+00
2.199630E+00	3.284600E+00	1.894430E+00
2.264510E+00	3.517350E+00	1.896250E+00
2.345440E+00	3.745330E+00	1.949300E+00
3.885830E+00	5.198580E+00	2.885170E+00
3.925880E+00	5.223120E+00	2.939400E+00
2.191300E+00	3.431770E+00	1.945930E+00
2.243310E+00	3.613730E+00	1.974170E+00
2.268520E+00	3.752250E+00	2.029370E+00
2.312060E+00	3.852380E+00	2.039560E+00
2.379370E+00	4.005990E+00	2.065260E+00
3.597080E+00	5.201840E+00	2.762680E+00
3.732450E+00	5.222770E+00	2.841790E+00
3.847590E+00	5.240800E+00	2.912200E+00
2.269440E+00	3.898390E+00	2.108430E+00
2.331430E+00	4.062520E+00	2.158620E+00
2.345640E+00	4.145900E+00	2.208420E+00
2.402110E+00	4.175920E+00	2.168770E+00
2.482100E+00	4.323190E+00	2.205210E+00
2.576540E+00	4.453990E+00	2.246700E+00
2.673480E+00	4.561840E+00	2.287220E+00
2.771840E+00	4.652250E+00	2.331080E+00
2.886590E+00	4.760940E+00	2.397990E+00
3.424720E+00	5.168780E+00	2.700260E+00
3.532300E+00	5.241150E+00	2.786720E+00
3.622340E+00	5.292530E+00	2.899540E+00
2.377320E+00	4.256630E+00	2.255960E+00
2.472410E+00	4.409130E+00	2.293200E+00
2.570710E+00	4.525420E+00	2.334680E+00
2.665960E+00	4.623300E+00	2.366220E+00
2.757550E+00	4.697400E+00	2.403670E+00
2.794840E+00	4.751720E+00	2.455060E+00
2.850310E+00	4.792340E+00	2.465590E+00
2.917830E+00	4.848910E+00	2.485070E+00
3.041290E+00	4.946130E+00	2.541700E+00
3.205170E+00	5.067600E+00	2.614190E+00
3.274090E+00	5.177270E+00	2.715060E+00
3.354400E+00	5.258430E+00	2.820570E+00
3.480850E+00	5.277630E+00	2.836740E+00
2.809170E+00	4.809140E+00	2.519760E+00
2.915840E+00	4.917420E+00	2.558680E+00
3.041090E+00	5.028350E+00	2.635630E+00
3.153460E+00	5.141160E+00	2.699300E+00
3.233540E+00	5.226140E+00	2.774360E+00
5.592350E+00	2.171160E+00	2.782760E+00
5.526750E+00	2.087520E+00	2.705880E+00
5.556350E+00	2.174580E+00	2.662760E+00
5.650110E+00	2.326510E+00	2.735580E+00
5.660790E+00	2.282770E+00	2.824920E+00
5.722270E+00	2.457470E+00	2.856170E+00
5.782600E+00	2.636850E+00	2.941270E+00
5.819370E+00	2.801430E+00	2.995720E+00
5.851410E+00	2.962710E+00	3.041020E+00
5.868900E+00	3.125900E+00	3.093410E+00
5.871580E+00	3.275290E+00	3.143210E+00
5.844660E+00	3.413550E+00	3.191000E+00
5.812690E+00	3.548060E+00	3.241580E+00
5.468820E+00	2.007170E+00	2.686100E+00
5.395330E+00	1.945210E+00	2.593080E+00
5.436550E+00	2.004290E+00	2.571730E+00
5.741520E+00	3.679220E+00	3.203640E+00
5.703060E+00	3.786070E+00	3.283220E+00
5.290860E+00	1.871080E+00	2.454680E+00
5.621470E+00	3.902670E+00	3.257500E+00
5.564880E+00	3.995070E+00	3.280830E+00
5.616320E+00	3.959100E+00	3.334340E+00
5.561820E+00	4.048210E+00	3.358900E+00
5.135530E+00	1.737660E+00	2.256010E+00
5.029570E+00	1.623120E+00	2.185020E+00
5.018740E+00	1.650220E+00	2.059140E+00
5.483740E+00	4.136500E+00	3.333940E+00
5.472890E+00	4.195090E+00	3.386060E+00
4.956170E+00	1.538720E+00	2.128120E+00
4.858510E+00	1.447170E+00	2.047000E+00
4.881050E+00	1.498740E+00	1.956130E+00
5.424680E+00	4.278430E+00	3.405480E+00
5.364680E+00	4.347810E+00	3.403050E+00
5.404110E+00	4.337540E+00	3.457640E+00
5.367600E+00	4.387000E+00	3.479330E+00
4.749710E+00	1.347250E+00	1.950270E+00
4.636100E+00	1.264460E+00	1.871750E+00
4.662550E+00	1.322810E+00	1.782790E+00
5.262370E+00	4.495480E+00	3.437530E+00
5.303500E+00	4.449130E+00	3.452470E+00
5.291300E+00	4.492440E+00	3.511060E+00
4.493000E+00	1.205270E+00	1.808710E+00
4.283050E+00	1.147060E+00	1.716030E+00
4.445390E+00	1.213470E+00	1.697580E+00
5.241450E+00	4.542840E+00	3.488580E+00
4.140410E+00	1.166740E+00	1.507140E+00
3.982600E+00	1.122460E+00	1.550250E+00
5.190920E+00	4.623280E+00	3.514500E+00
5.147290E+00	4.713910E+00	3.530740E+00
3.779280E+00	1.121930E+00	1.522380E+00
3.597760E+00	1.106580E+00	1.544930E+00
3.642810E+00	1.140760E+00	1.446970E+00
3.751310E+00	1.183160E+00	1.375480E+00
5.102920E+00	4.789760E+00	3.518600E+00
5.149400E+00	4.760490E+00	3.596330E+00
5.114480E+00	4.815320E+00	3.586850E+00
3.478120E+00	1.201610E+00	1.399350E+00
3.293980E+00	1.205820E+00	1.491010E+00
5.054570E+00	4.865280E+00	3.534370E+00
3.204390E+00	1.363490E+00	1.374990E+00
3.045020E+00	1.382500E+00	1.491310E+00
4.991370E+00	4.906440E+00	3.502300E+00
5.001870E+00	4.941940E+00	3.596380E+00
2.958110E+00	1.589960E+00	1.402590E+00
2.832420E+00	1.601820E+00	1.522300E+00
4.856100E+00	4.927620E+00	3.439400E+00
4.883950E+00	4.951690E+00	3.513500E+00
4.944400E+00	4.947290E+00	3.543230E+00
2.766180E+00	1.840740E+00	1.458590E+00
2.664940E+00	1.831960E+00	1.576940E+00
4.743050E+00	4.934530E+00	3.391180E+00
4.772650E+00	4.962380E+00	3.468570E+00
4.828620E+00	4.955370E+00	3.492440E+00
2.618270E+00	2.066230E+00	1.525580E+00
2.528460E+00	2.049880E+00	1.639250E+00
4.639320E+00	4.989960E+00	3.362510E+00
4.708350E+00	4.978040E+00	3.431250E+00
2.498140E+00	2.270930E+00	1.595530E+00
2.415920E+00	2.242900E+00	1.698380E+00
4.551150E+00	5.051670E+00	3.313020E+00
4.598570E+00	5.079700E+00	3.434790E+00
2.400730E+00	2.444300E+00	1.658310E+00
2.324900E+00	2.416060E+00	1.745640E+00
4.507290E+00	5.110590E+00	3.317650E+00
4.536260E+00	5.117440E+00	3.375150E+00
2.319890E+00	2.626920E+00	1.721270E+00
2.277510E+00	2.529500E+00	1.780500E+00
4.381120E+00	5.199170E+00	3.292440E+00
4.480450E+00	5.159060E+00	3.347470E+00
2.237460E+00	2.638050E+00	1.812080E+00
2.184100E+00	2.802570E+00	1.865550E+00
2.260200E+00	2.818430E+00	1.780040E+00
4.295110E+00	5.208360E+00	3.215940E+00
4.311840E+00	5.244490E+00	3.279860E+00
2.202940E+00	2.995090E+00	1.844660E+00
2.120890E+00	2.960620E+00	1.923910E+00
4.088290E+00	5.246330E+00	3.087910E+00
4.157370E+00	5.284640E+00	3.192950E+00
4.257660E+00	5.260570E+00	3.243570E+00
2.137260E+00	3.195300E+00	1.925490E+00
2.066370E+00	3.096850E+00	2.005930E+00
3.923860E+00	5.295630E+00	3.026690E+00
4.042000E+00	5.295610E+00	3.125490E+00
2.064860E+00	3.229220E+00	2.015460E+00
2.031110E+00	3.176160E+00	2.044400E+00
2.100300E+00	3.403970E+00	2.038400E+00
2.176850E+00	3.650810E+00	2.063530E+00
3.778330E+00	5.309500E+00	2.975160E+00
3.853550E+00	5.378260E+00	3.117420E+00
2.032500E+00	3.282280E+00	2.084020E+00
2.038220E+00	3.445230E+00	2.114780E+00
2.083530E+00	3.560930E+00	2.105160E+00
2.116400E+00	3.700300E+00	2.156830E+00
2.181300E+00	3.857740E+00	2.175560E+00
2.270600E+00	4.073810E+00	2.238610E+00
3.699160E+00	5.335630E+00	2.987900E+00
3.745330E+00	5.367260E+00	3.054890E+00
2.037900E+00	3.598570E+00	2.191430E+00
2.104880E+00	3.817850E+00	2.242370E+00
2.170470E+00	3.964670E+00	2.259690E+00
2.203520E+00	4.069510E+00	2.309630E+00
2.249160E+00	4.140220E+00	2.314630E+00
2.298620E+00	4.230090E+00	2.326350E+00
2.377600E+00	4.367010E+00	2.345780E+00
2.470550E+00	4.490400E+00	2.378800E+00
2.565630E+00	4.591910E+00	2.418520E+00
2.674520E+00	4.703870E+00	2.474370E+00
3.433640E+00	5.309660E+00	2.897500E+00
3.517390E+00	5.365740E+00	2.988730E+00
3.654450E+00	5.371570E+00	3.029880E+00
2.214380E+00	4.173950E+00	2.374550E+00
2.291860E+00	4.324660E+00	2.404240E+00
2.376550E+00	4.450860E+00	2.430590E+00
2.468800E+00	4.556530E+00	2.467740E+00
2.553210E+00	4.636790E+00	2.492730E+00
2.590000E+00	4.691420E+00	2.536480E+00
2.644770E+00	4.732340E+00	2.544220E+00
2.707530E+00	4.785140E+00	2.564900E+00
2.808730E+00	4.883420E+00	2.604440E+00
2.917900E+00	4.997180E+00	2.657420E+00
3.032340E+00	5.108930E+00	2.722290E+00
3.137050E+00	5.209450E+00	2.788840E+00
3.243380E+00	5.299620E+00	2.911440E+00
3.381170E+00	5.335470E+00	2.956760E+00
2.605470E+00	4.745510E+00	2.602500E+00
2.706270E+00	4.848400E+00	2.644230E+00
2.812290E+00	4.961820E+00	2.699910E+00
2.922560E+00	5.079580E+00	2.746810E+00
3.029970E+00	5.181170E+00	2.814230E+00
3.119100E+00	5.254250E+00	2.889360E+00
5.557390E+00	2.096240E+00	2.816960E+00
5.649040E+00	2.216770E+00	2.893020E+00
5.734740E+00	2.362470E+00	3.008410E+00
5.782240E+00	2.529680E+00	3.013930E+00
5.825240E+00	2.659880E+00	3.072810E+00
5.863770E+00	2.802600E+00	3.120960E+00
5.892550E+00	2.946360E+00	3.169050E+00
5.901190E+00	3.101680E+00	3.214930E+00
5.895880E+00	3.254920E+00	3.252990E+00
5.873590E+00	3.399610E+00	3.296400E+00
5.851910E+00	3.532620E+00	3.346060E+00
5.396340E+00	1.931870E+00	2.676770E+00
5.483330E+00	2.008170E+00	2.758320E+00
5.781500E+00	3.664880E+00	3.310120E+00
5.751800E+00	3.766240E+00	3.383420E+00
5.268710E+00	1.815370E+00	2.596460E+00
5.155580E+00	1.708550E+00	2.504320E+00
5.153480E+00	1.728350E+00	2.390440E+00
5.680350E+00	3.875820E+00	3.358580E+00
5.649670E+00	3.963460E+00	3.415120E+00
5.614820E+00	4.048560E+00	3.468780E+00
5.092140E+00	1.634490E+00	2.490970E+00
4.983990E+00	1.511140E+00	2.358870E+00
5.014290E+00	1.570220E+00	2.279410E+00
5.540190E+00	4.138080E+00	3.438320E+00
5.498830E+00	4.213010E+00	3.449500E+00
5.547850E+00	4.192320E+00	3.506980E+00
5.507040E+00	4.254550E+00	3.510720E+00
4.897110E+00	1.422860E+00	2.270910E+00
4.798430E+00	1.323530E+00	2.181660E+00
4.829200E+00	1.387410E+00	2.121100E+00
5.455500E+00	4.330770E+00	3.539500E+00
5.409800E+00	4.395830E+00	3.572900E+00
4.690130E+00	1.238350E+00	2.107360E+00
4.567240E+00	1.180040E+00	2.058710E+00
4.601000E+00	1.216300E+00	1.957690E+00
5.351610E+00	4.450410E+00	3.563760E+00
5.300030E+00	4.520470E+00	3.600120E+00
4.403340E+00	1.123910E+00	2.007340E+00
4.175450E+00	1.053830E+00	1.923700E+00
4.338610E+00	1.126570E+00	1.890870E+00
5.249600E+00	4.570130E+00	3.581100E+00
5.276670E+00	4.560460E+00	3.640750E+00
5.248070E+00	4.603970E+00	3.656970E+00
3.967040E+00	1.075120E+00	1.696790E+00
3.881740E+00	1.031950E+00	1.824920E+00
5.173200E+00	4.717770E+00	3.607710E+00
5.198610E+00	4.672950E+00	3.625340E+00
5.195200E+00	4.732200E+00	3.687400E+00
3.730650E+00	1.001200E+00	1.816590E+00
3.542620E+00	1.004850E+00	1.813180E+00
3.674730E+00	1.032010E+00	1.707600E+00
5.104970E+00	4.861680E+00	3.641260E+00
5.154680E+00	4.801400E+00	3.665780E+00
5.146770E+00	4.850250E+00	3.722200E+00
3.402960E+00	1.100010E+00	1.648620E+00
3.237230E+00	1.088190E+00	1.753680E+00
5.055880E+00	4.919620E+00	3.635030E+00
5.099170E+00	4.920570E+00	3.734720E+00
3.134810E+00	1.214380E+00	1.607550E+00
2.988640E+00	1.219640E+00	1.725590E+00
5.026830E+00	4.954650E+00	3.646020E+00
5.044770E+00	4.958100E+00	3.693080E+00
2.910190E+00	1.393310E+00	1.615940E+00
2.786530E+00	1.396250E+00	1.731970E+00
4.911540E+00	4.977820E+00	3.585130E+00
4.942930E+00	4.996830E+00	3.661130E+00
5.005110E+00	4.981510E+00	3.684670E+00
2.719650E+00	1.601370E+00	1.643380E+00
2.616940E+00	1.592760E+00	1.758640E+00
4.802010E+00	4.986910E+00	3.544350E+00
4.831770E+00	5.010920E+00	3.614190E+00
4.884490E+00	5.002490E+00	3.629520E+00
2.568140E+00	1.818110E+00	1.691380E+00
2.477120E+00	1.800130E+00	1.804880E+00
4.660800E+00	5.039100E+00	3.475940E+00
4.714780E+00	5.049330E+00	3.562480E+00
4.776620E+00	5.025140E+00	3.593360E+00
2.441430E+00	2.027540E+00	1.747810E+00
2.360340E+00	2.005280E+00	1.852940E+00
4.635400E+00	5.078600E+00	3.498580E+00
4.658580E+00	5.085650E+00	3.543360E+00
2.335400E+00	2.225590E+00	1.794960E+00
2.262590E+00	2.197720E+00	1.897160E+00
4.535230E+00	5.182240E+00	3.470810E+00
4.616160E+00	5.124380E+00	3.529150E+00
2.242820E+00	2.424630E+00	1.848640E+00
2.209680E+00	2.317820E+00	1.927660E+00
4.458300E+00	5.211860E+00	3.396460E+00
4.472730E+00	5.236450E+00	3.453790E+00
2.160810E+00	2.432340E+00	1.949820E+00
2.099630E+00	2.595590E+00	1.986090E+00
2.170810E+00	2.613430E+00	1.898280E+00
4.318510E+00	5.308540E+00	3.375180E+00
4.417980E+00	5.260840E+00	3.423040E+00
2.111730E+00	2.773360E+00	1.948740E+00
2.044030E+00	2.744300E+00	2.036850E+00
4.238220E+00	5.318280E+00	3.301880E+00
4.250280E+00	5.354820E+00	3.368560E+00
2.048420E+00	2.922860E+00	2.011320E+00
1.988040E+00	2.889080E+00	2.097070E+00
3.965630E+00	5.362660E+00	3.166960E+00
4.076260E+00	5.382170E+00	3.280990E+00
4.192180E+00	5.365910E+00	3.334910E+00
2.000840E+00	3.100670E+00	2.091230E+00
1.959130E+00	2.992770E+00	2.137450E+00
3.919900E+00	5.397650E+00	3.191490E+00
3.968300E+00	5.409330E+00	3.243200E+00
1.938370E+00	3.118380E+00	2.175250E+00
1.923630E+00	3.245260E+00	2.214610E+00
1.981990E+00	3.344330E+00	2.180130E+00
3.736670E+00	5.428970E+00	3.179620E+00
3.888030E+00	5.430060E+00	3.230360E+00
1.925400E+00	3.378770E+00	2.266420E+00
1.914690E+00	3.512860E+00	2.295730E+00
1.959960E+00	3.548700E+00	2.254970E+00
2.027140E+00	3.755870E+00	2.302730E+00
2.105280E+00	3.983450E+00	2.353250E+00
3.614100E+00	5.414830E+00	3.097140E+00
3.627200E+00	5.444700E+00	3.168560E+00
1.944600E+00	3.665940E+00	2.359750E+00
2.007190E+00	3.860230E+00	2.382550E+00
2.033110E+00	3.973230E+00	2.424450E+00
2.079390E+00	4.045260E+00	2.431370E+00
2.130920E+00	4.137360E+00	2.443690E+00
2.206070E+00	4.281050E+00	2.460820E+00
2.287110E+00	4.408720E+00	2.487490E+00
2.375070E+00	4.519370E+00	2.520280E+00
2.473940E+00	4.636220E+00	2.564520E+00
3.322720E+00	5.360710E+00	3.009190E+00
3.401180E+00	5.408130E+00	3.103170E+00
3.546930E+00	5.438210E+00	3.139210E+00
2.044280E+00	4.075610E+00	2.493160E+00
2.121640E+00	4.233250E+00	2.523720E+00
2.198060E+00	4.363880E+00	2.546150E+00
2.284950E+00	4.478960E+00	2.576370E+00
2.363420E+00	4.563370E+00	2.590530E+00
2.394330E+00	4.619390E+00	2.625890E+00
2.442910E+00	4.662690E+00	2.630330E+00
2.506360E+00	4.717450E+00	2.657180E+00
2.606310E+00	4.816540E+00	2.695300E+00
2.709530E+00	4.927580E+00	2.739300E+00
2.820950E+00	5.042640E+00	2.792870E+00
2.931800E+00	5.157690E+00	2.842300E+00
3.036740E+00	5.239970E+00	2.926960E+00
3.131490E+00	5.313040E+00	3.001300E+00
3.254540E+00	5.374390E+00	3.051700E+00
2.404170E+00	4.676310E+00	2.692870E+00
2.505410E+00	4.782100E+00	2.752470E+00
2.608820E+00	4.898300E+00	2.786950E+00
2.719160E+00	5.007580E+00	2.833490E+00
2.832290E+00	5.124580E+00	2.895140E+00
2.953850E+00	5.229760E+00	2.967710E+00
3.040920E+00	5.281060E+00	3.006170E+00
5.762350E+00	2.319040E+00	3.168570E+00
5.736110E+00	2.269540E+00	3.149740E+00
5.741220E+00	2.304700E+00	3.102560E+00
5.777500E+00	2.379250E+00	3.163670E+00
5.558670E+00	2.057860E+00	3.017660E+00
5.471340E+00	1.972800E+00	2.939030E+00
5.504380E+00	2.017770E+00	2.863450E+00
5.652830E+00	2.189210E+00	3.028070E+00
5.821770E+00	2.524170E+00	3.173780E+00
5.857180E+00	2.679810E+00	3.185300E+00
5.888580E+00	2.790600E+00	3.244470E+00
5.917390E+00	2.928230E+00	3.294520E+00
5.929150E+00	3.086960E+00	3.329560E+00
5.927510E+00	3.241290E+00	3.356700E+00
5.905880E+00	3.383250E+00	3.400900E+00
5.879880E+00	3.518520E+00	3.452410E+00
5.404450E+00	1.909850E+00	2.947970E+00
5.331160E+00	1.843890E+00	2.852490E+00
5.371470E+00	1.888810E+00	2.794880E+00
5.822690E+00	3.647460E+00	3.408730E+00
5.787620E+00	3.740090E+00	3.463310E+00
5.221140E+00	1.748080E+00	2.711210E+00
5.730300E+00	3.863360E+00	3.479450E+00
5.674620E+00	3.975460E+00	3.496840E+00
5.661020E+00	4.033370E+00	3.540600E+00
5.009620E+00	1.491510E+00	2.524060E+00
4.937950E+00	1.405990E+00	2.484180E+00
4.935240E+00	1.439020E+00	2.388100E+00
5.067120E+00	1.575720E+00	2.549760E+00
5.619020E+00	4.124650E+00	3.559090E+00
5.577510E+00	4.220830E+00	3.579140E+00
5.535940E+00	4.280150E+00	3.584110E+00
5.588440E+00	4.259740E+00	3.639510E+00
5.537710E+00	4.318860E+00	3.656610E+00
4.753570E+00	1.217700E+00	2.383980E+00
4.631880E+00	1.154580E+00	2.332220E+00
4.713000E+00	1.204000E+00	2.300560E+00
4.769890E+00	1.262340E+00	2.250930E+00
4.834890E+00	1.284470E+00	2.419950E+00
5.410390E+00	4.424370E+00	3.633500E+00
5.461780E+00	4.378750E+00	3.639930E+00
5.442190E+00	4.417740E+00	3.698470E+00
4.513410E+00	1.138280E+00	2.152380E+00
4.424180E+00	1.086580E+00	2.219440E+00
5.380120E+00	4.471740E+00	3.684780E+00
4.286140E+00	1.032810E+00	2.185710E+00
4.077680E+00	9.723880E-01	2.151610E+00
4.228570E+00	1.035780E+00	2.083300E+00
5.317380E+00	4.546080E+00	3.722900E+00
5.279290E+00	4.603400E+00	3.751620E+00
3.875660E+00	9.872880E-01	1.955080E+00
3.787780E+00	9.312340E-01	2.063720E+00
5.249800E+00	4.661940E+00	3.756480E+00
5.236890E+00	4.729780E+00	3.787710E+00
3.653040E+00	9.053150E-01	2.065240E+00
3.473380E+00	9.064660E-01	2.075780E+00
3.601140E+00	9.362950E-01	1.967200E+00
5.207700E+00	4.796770E+00	3.786040E+00
5.169270E+00	4.885700E+00	3.806000E+00
3.338310E+00	9.797590E-01	1.906850E+00
3.186840E+00	9.667890E-01	2.013880E+00
5.137010E+00	4.934430E+00	3.801370E+00
5.160000E+00	4.936660E+00	3.841640E+00
5.141580E+00	4.958100E+00	3.838290E+00
3.084930E+00	1.088310E+00	1.870680E+00
2.953660E+00	1.078560E+00	1.981610E+00
5.038920E+00	5.000520E+00	3.792300E+00
5.110090E+00	4.968970E+00	3.820570E+00
2.863990E+00	1.224680E+00	1.847760E+00
2.752860E+00	1.217830E+00	1.964610E+00
4.981340E+00	5.015530E+00	3.744990E+00
4.986610E+00	5.035390E+00	3.804350E+00
2.679980E+00	1.392460E+00	1.853150E+00
2.583110E+00	1.379760E+00	1.968070E+00
4.860480E+00	5.029650E+00	3.676800E+00
4.889270E+00	5.039190E+00	3.725610E+00
4.940710E+00	5.048360E+00	3.795360E+00
2.523460E+00	1.580850E+00	1.876390E+00
2.436350E+00	1.557320E+00	1.989140E+00
4.751950E+00	5.069040E+00	3.640300E+00
4.787020E+00	5.087200E+00	3.716030E+00
4.844040E+00	5.060200E+00	3.733100E+00
2.392480E+00	1.775590E+00	1.915850E+00
2.312880E+00	1.750390E+00	2.023760E+00
4.658220E+00	5.157480E+00	3.633360E+00
4.726470E+00	5.118280E+00	3.682310E+00
2.280110E+00	1.983380E+00	1.959950E+00
2.207920E+00	1.950190E+00	2.071800E+00
4.597940E+00	5.182540E+00	3.572680E+00
4.607850E+00	5.210650E+00	3.622910E+00
2.175040E+00	2.212350E+00	2.007710E+00
2.122650E+00	2.112420E+00	2.119580E+00
4.479580E+00	5.282060E+00	3.523600E+00
4.560740E+00	5.243900E+00	3.587850E+00
2.099340E+00	2.254810E+00	2.090090E+00
2.078120E+00	2.203550E+00	2.145520E+00
2.081750E+00	2.415770E+00	2.050430E+00
4.398490E+00	5.322640E+00	3.489340E+00
4.432000E+00	5.378810E+00	3.596650E+00
2.044130E+00	2.309610E+00	2.153650E+00
1.996020E+00	2.509210E+00	2.163620E+00
2.039880E+00	2.593630E+00	2.069660E+00
4.244020E+00	5.416980E+00	3.459500E+00
4.343430E+00	5.390710E+00	3.521020E+00
1.985090E+00	2.712970E+00	2.128030E+00
1.930270E+00	2.679930E+00	2.222950E+00
4.160910E+00	5.415910E+00	3.393250E+00
4.170680E+00	5.445230E+00	3.453590E+00
1.925070E+00	2.897520E+00	2.191830E+00
1.898570E+00	2.786730E+00	2.260980E+00
3.979740E+00	5.464200E+00	3.335820E+00
4.100030E+00	5.453950E+00	3.416280E+00
1.868470E+00	2.911290E+00	2.286200E+00
1.856010E+00	3.044920E+00	2.323090E+00
1.884770E+00	3.148910E+00	2.260980E+00
3.856820E+00	5.477070E+00	3.300070E+00
3.899680E+00	5.530710E+00	3.416800E+00
1.836610E+00	3.188070E+00	2.347200E+00
1.844180E+00	3.334050E+00	2.400730E+00
1.876600E+00	3.426000E+00	2.344210E+00
3.623160E+00	5.487740E+00	3.255050E+00
3.763710E+00	5.507760E+00	3.332410E+00
1.827980E+00	3.466240E+00	2.424410E+00
1.836920E+00	3.588920E+00	2.471940E+00
1.880750E+00	3.629860E+00	2.433390E+00
1.942150E+00	3.875460E+00	2.471790E+00
3.501510E+00	5.472730E+00	3.228100E+00
3.531780E+00	5.535300E+00	3.347900E+00
1.857040E+00	3.718880E+00	2.512050E+00
1.879550E+00	3.867120E+00	2.550700E+00
1.914680E+00	3.946170E+00	2.548340E+00
1.962950E+00	4.038860E+00	2.559830E+00
2.036680E+00	4.187820E+00	2.580550E+00
2.109050E+00	4.315480E+00	2.602330E+00
2.185180E+00	4.439260E+00	2.634740E+00
2.294190E+00	4.561530E+00	2.661580E+00
3.165970E+00	5.371270E+00	3.102880E+00
3.249070E+00	5.425770E+00	3.188760E+00
3.395240E+00	5.477120E+00	3.273460E+00
1.885020E+00	3.977830E+00	2.611600E+00
1.955340E+00	4.139580E+00	2.639400E+00
2.025460E+00	4.276470E+00	2.656480E+00
2.093150E+00	4.373520E+00	2.666670E+00
2.125450E+00	4.444470E+00	2.700320E+00
2.193050E+00	4.505650E+00	2.696550E+00
2.225770E+00	4.567760E+00	2.727250E+00
2.301920E+00	4.644130E+00	2.746610E+00
2.391350E+00	4.746040E+00	2.800350E+00
2.501260E+00	4.879310E+00	2.856950E+00
2.628620E+00	4.978650E+00	2.871810E+00
2.722400E+00	5.082900E+00	2.934850E+00
2.849570E+00	5.209890E+00	3.030820E+00
3.033020E+00	5.319870E+00	3.104580E+00
2.902140E+00	5.293210E+00	3.161710E+00
3.143300E+00	5.386170E+00	3.171280E+00
2.131720E+00	4.511620E+00	2.759810E+00
2.210330E+00	4.618510E+00	2.790870E+00
2.291380E+00	4.692190E+00	2.817930E+00
2.330210E+00	4.752690E+00	2.860370E+00
2.397190E+00	4.812900E+00	2.864890E+00
2.422370E+00	4.870700E+00	2.901780E+00
2.471650E+00	4.939710E+00	2.957400E+00
2.598270E+00	5.026870E+00	2.970890E+00
2.715030E+00	5.148590E+00	3.040780E+00
2.793660E+00	5.224380E+00	3.122970E+00
2.341690E+00	4.822870E+00	2.923030E+00
2.405000E+00	4.891900E+00	2.944000E+00
5.726520E+00	2.235920E+00	3.282170E+00
5.692190E+00	2.191380E+00	3.254200E+00
5.708960E+00	2.218250E+00	3.193020E+00
5.768390E+00	2.318400E+00	3.262120E+00
5.804680E+00	2.431430E+00	3.265660E+00
5.809860E+00	2.409210E+00	3.357380E+00
5.847680E+00	2.513500E+00	3.357780E+00
5.506690E+00	1.997150E+00	3.069650E+00
5.626230E+00	2.122410E+00	3.192350E+00
5.872680E+00	2.646420E+00	3.297080E+00
5.916490E+00	2.773480E+00	3.368080E+00
5.949830E+00	2.924900E+00	3.440710E+00
5.950730E+00	3.106370E+00	3.428660E+00
5.945960E+00	3.232990E+00	3.464660E+00
5.925180E+00	3.372010E+00	3.505810E+00
5.910580E+00	3.501220E+00	3.556600E+00
5.321180E+00	1.826770E+00	2.955300E+00
5.428790E+00	1.922680E+00	3.079730E+00
5.847810E+00	3.647020E+00	3.515050E+00
5.797210E+00	3.763640E+00	3.529570E+00
5.843510E+00	3.718540E+00	3.585730E+00
5.802520E+00	3.833080E+00	3.603920E+00
5.052670E+00	1.473420E+00	2.808980E+00
4.995200E+00	1.403370E+00	2.760360E+00
5.034550E+00	1.466420E+00	2.729550E+00
5.055550E+00	1.528690E+00	2.659140E+00
5.098970E+00	1.545400E+00	2.824930E+00
5.134010E+00	1.648160E+00	2.702720E+00
5.184390E+00	1.684590E+00	2.852060E+00
5.726740E+00	3.961880E+00	3.578020E+00
5.686960E+00	4.048330E+00	3.597130E+00
5.737290E+00	4.016910E+00	3.648630E+00
5.698530E+00	4.091680E+00	3.658610E+00
4.909340E+00	1.310730E+00	2.663470E+00
4.808400E+00	1.219050E+00	2.622490E+00
4.810940E+00	1.235340E+00	2.489230E+00
4.946790E+00	1.382590E+00	2.608700E+00
5.655090E+00	4.191660E+00	3.681390E+00
5.609850E+00	4.270590E+00	3.702990E+00
5.583670E+00	4.318200E+00	3.759540E+00
4.707170E+00	1.154070E+00	2.581570E+00
4.568440E+00	1.093500E+00	2.541230E+00
4.671330E+00	1.148020E+00	2.472960E+00
5.504750E+00	4.374940E+00	3.730930E+00
5.452770E+00	4.440460E+00	3.791980E+00
4.406210E+00	1.059770E+00	2.328690E+00
4.329900E+00	1.005030E+00	2.423840E+00
5.387470E+00	4.495740E+00	3.773620E+00
5.416560E+00	4.488280E+00	3.822110E+00
5.382650E+00	4.532910E+00	3.841890E+00
4.169470E+00	9.371940E-01	2.425600E+00
3.978790E+00	9.007730E-01	2.362270E+00
4.129100E+00	9.492530E-01	2.303020E+00
5.285130E+00	4.623740E+00	3.796100E+00
5.320600E+00	4.590400E+00	3.819020E+00
5.306350E+00	4.641500E+00	3.854390E+00
3.789120E+00	8.865350E-01	2.197400E+00
3.755470E+00	8.258560E-01	2.358790E+00
5.250810E+00	4.755100E+00	3.834230E+00
5.290620E+00	4.713440E+00	3.879730E+00
5.270220E+00	4.784770E+00	3.891900E+00
3.574130E+00	8.127030E-01	2.332080E+00
3.400180E+00	8.007780E-01	2.326740E+00
3.541030E+00	8.439120E-01	2.238530E+00
5.190540E+00	4.918450E+00	3.878590E+00
5.243330E+00	4.859890E+00	3.910980E+00
5.218360E+00	4.930200E+00	3.945350E+00
3.291190E+00	8.766380E-01	2.169550E+00
3.150130E+00	8.627670E-01	2.274400E+00
5.152320E+00	4.985180E+00	3.919350E+00
3.048920E+00	9.566170E-01	2.122690E+00
2.933930E+00	9.464270E-01	2.234890E+00
5.090510E+00	5.008090E+00	3.868950E+00
5.096480E+00	5.028370E+00	3.924350E+00
2.841790E+00	1.073210E+00	2.095950E+00
2.744510E+00	1.058320E+00	2.213460E+00
4.990650E+00	5.068070E+00	3.892310E+00
5.056150E+00	5.044610E+00	3.908740E+00
2.660400E+00	1.210270E+00	2.085360E+00
2.575350E+00	1.198180E+00	2.205270E+00
4.878510E+00	5.096900E+00	3.850050E+00
4.932690E+00	5.088560E+00	3.883820E+00
2.497690E+00	1.366360E+00	2.084620E+00
2.420560E+00	1.348020E+00	2.205350E+00
4.828160E+00	5.101640E+00	3.802160E+00
4.836040E+00	5.128890E+00	3.860550E+00
2.360010E+00	1.539560E+00	2.105120E+00
2.286220E+00	1.517310E+00	2.228820E+00
4.699770E+00	5.169320E+00	3.722590E+00
4.738140E+00	5.181740E+00	3.806620E+00
4.801960E+00	5.143320E+00	3.839780E+00
2.240360E+00	1.723940E+00	2.141240E+00
2.169560E+00	1.700310E+00	2.267100E+00
4.603980E+00	5.260460E+00	3.683260E+00
4.668650E+00	5.225130E+00	3.755600E+00
2.140560E+00	1.919030E+00	2.188530E+00
2.068950E+00	1.891790E+00	2.307550E+00
4.523390E+00	5.336270E+00	3.645140E+00
4.569140E+00	5.344320E+00	3.731900E+00
2.047150E+00	2.128660E+00	2.231900E+00
1.996460E+00	2.057160E+00	2.357890E+00
4.475720E+00	5.397210E+00	3.666680E+00
4.510860E+00	5.421210E+00	3.746600E+00
1.977320E+00	2.182430E+00	2.320760E+00
1.955730E+00	2.145680E+00	2.379030E+00
1.971890E+00	2.337810E+00	2.269720E+00
4.303220E+00	5.443300E+00	3.556250E+00
4.351810E+00	5.473040E+00	3.646780E+00
4.434200E+00	5.449220E+00	3.695320E+00
1.931220E+00	2.253710E+00	2.374070E+00
1.886670E+00	2.450440E+00	2.366320E+00
1.930170E+00	2.529510E+00	2.270390E+00
4.162360E+00	5.489520E+00	3.525440E+00
4.261080E+00	5.492180E+00	3.593510E+00
1.869020E+00	2.690830E+00	2.325330E+00
1.848700E+00	2.579410E+00	2.406170E+00
4.030160E+00	5.518260E+00	3.477820E+00
4.094520E+00	5.558890E+00	3.598420E+00
1.816970E+00	2.709680E+00	2.429500E+00
1.794660E+00	2.843630E+00	2.453840E+00
1.821230E+00	2.946010E+00	2.378710E+00
3.959220E+00	5.551090E+00	3.490070E+00
3.997600E+00	5.567030E+00	3.542910E+00
1.772610E+00	2.983550E+00	2.474880E+00
1.743650E+00	3.164180E+00	2.514110E+00
1.794870E+00	3.237820E+00	2.438610E+00
3.659550E+00	5.552810E+00	3.388390E+00
3.784370E+00	5.569080E+00	3.461310E+00
3.907440E+00	5.580010E+00	3.521030E+00
1.769680E+00	3.313140E+00	2.527030E+00
1.740200E+00	3.263430E+00	2.551190E+00
1.782190E+00	3.522080E+00	2.513910E+00
3.593080E+00	5.579110E+00	3.429370E+00
3.658750E+00	5.616640E+00	3.515840E+00
1.743260E+00	3.383310E+00	2.580400E+00
1.734630E+00	3.529790E+00	2.592920E+00
1.770380E+00	3.626350E+00	2.598570E+00
1.811140E+00	3.779380E+00	2.603040E+00
3.266240E+00	5.489450E+00	3.324880E+00
3.399220E+00	5.541800E+00	3.399270E+00
3.521310E+00	5.593580E+00	3.466400E+00
1.740720E+00	3.672490E+00	2.662630E+00
1.768910E+00	3.836440E+00	2.679000E+00
1.768810E+00	3.916170E+00	2.708090E+00
1.811960E+00	3.943160E+00	2.672070E+00
1.876020E+00	4.087760E+00	2.695970E+00
1.942280E+00	4.233220E+00	2.711470E+00
2.020330E+00	4.383730E+00	2.736030E+00
2.998790E+00	5.348290E+00	3.212550E+00
3.114240E+00	5.410070E+00	3.264620E+00
3.178490E+00	5.488670E+00	3.368080E+00
3.257670E+00	5.550790E+00	3.439540E+00
1.789850E+00	4.021290E+00	2.744930E+00
1.859890E+00	4.187600E+00	2.763260E+00
1.926580E+00	4.294960E+00	2.772580E+00
1.949140E+00	4.366740E+00	2.801650E+00
1.987450E+00	4.417500E+00	2.799430E+00
2.034540E+00	4.476550E+00	2.810140E+00
2.107340E+00	4.580050E+00	2.844860E+00
2.221230E+00	4.703030E+00	2.886950E+00
2.516050E+00	5.045800E+00	3.072080E+00
2.629440E+00	5.123060E+00	3.073610E+00
2.706330E+00	5.197160E+00	3.139310E+00
2.795380E+00	5.266710E+00	3.233810E+00
2.949300E+00	5.368660E+00	3.294250E+00
3.081160E+00	5.459690E+00	3.388400E+00
3.163980E+00	5.513260E+00	3.422210E+00
1.950210E+00	4.431820E+00	2.853900E+00
2.015290E+00	4.518050E+00	2.871090E+00
2.043150E+00	4.583540E+00	2.903300E+00
2.112580E+00	4.645710E+00	2.910340E+00
2.149030E+00	4.708190E+00	2.957540E+00
2.231400E+00	4.817570E+00	3.013110E+00
2.386030E+00	4.928910E+00	3.018960E+00
2.419070E+00	5.023570E+00	3.113780E+00
2.489790E+00	5.122490E+00	3.199720E+00
2.613930E+00	5.171180E+00	3.176670E+00
2.699830E+00	5.222320E+00	3.215620E+00
2.050880E+00	4.649860E+00	2.969550E+00
2.126360E+00	4.735550E+00	3.015310E+00
2.145750E+00	4.788180E+00	3.061450E+00
2.182890E+00	4.836960E+00	3.082300E+00
2.217080E+00	4.906630E+00	3.142400E+00
2.320970E+00	4.961870E+00	3.126310E+00
2.387590E+00	5.056210E+00	3.183400E+00
2.133370E+00	4.826080E+00	3.128230E+00
5.695670E+00	2.196430E+00	3.349930E+00
5.749460E+00	2.266700E+00	3.354670E+00
5.789910E+00	2.337050E+00	3.427710E+00
5.832540E+00	2.436830E+00	3.465340E+00
5.870710E+00	2.521940E+00	3.487010E+00
5.936210E+00	2.719190E+00	3.551620E+00
5.920910E+00	2.670350E+00	3.532500E+00
5.935010E+00	2.762180E+00	3.487400E+00
5.952450E+00	2.838690E+00	3.513070E+00
5.952720E+00	2.778750E+00	3.566210E+00
5.966140E+00	2.888340E+00	3.562050E+00
5.522290E+00	2.006710E+00	3.254960E+00
5.621990E+00	2.114450E+00	3.366660E+00
5.900280E+00	2.634010E+00	3.440450E+00
5.969700E+00	3.066320E+00	3.557170E+00
5.959230E+00	3.241050E+00	3.554780E+00
5.957250E+00	3.350670E+00	3.604640E+00
5.955190E+00	3.473720E+00	3.660160E+00
5.030970E+00	1.393940E+00	3.103800E+00
4.981130E+00	1.333220E+00	3.052110E+00
5.021480E+00	1.398150E+00	3.004170E+00
5.067690E+00	1.480580E+00	2.934650E+00
5.079480E+00	1.461490E+00	3.124600E+00
5.177310E+00	1.644580E+00	3.003890E+00
5.166250E+00	1.595400E+00	3.167280E+00
5.274490E+00	1.759530E+00	3.039980E+00
5.277720E+00	1.740520E+00	3.202520E+00
5.383950E+00	1.868730E+00	3.186460E+00
5.905460E+00	3.613020E+00	3.616970E+00
5.879190E+00	3.721340E+00	3.668130E+00
5.856390E+00	3.826660E+00	3.715450E+00
4.901890E+00	1.252620E+00	2.992200E+00
4.813980E+00	1.197100E+00	2.922850E+00
4.861370E+00	1.229370E+00	2.859580E+00
4.936540E+00	1.309010E+00	2.840000E+00
5.796190E+00	3.935070E+00	3.679060E+00
5.769810E+00	4.031560E+00	3.732280E+00
5.723060E+00	4.116520E+00	3.733660E+00
5.766620E+00	4.089270E+00	3.788950E+00
5.728350E+00	4.165350E+00	3.804940E+00
4.759650E+00	1.173560E+00	2.731100E+00
4.699790E+00	1.133220E+00	2.912800E+00
5.656310E+00	4.251540E+00	3.780380E+00
5.631370E+00	4.309880E+00	3.853530E+00
4.574080E+00	1.076520E+00	2.865330E+00
4.458160E+00	1.031240E+00	2.770470E+00
4.585150E+00	1.087480E+00	2.718280E+00
5.547670E+00	4.373910E+00	3.827470E+00
5.517340E+00	4.424810E+00	3.901140E+00
4.355960E+00	9.969000E-01	2.573010E+00
4.254990E+00	9.316550E-01	2.735690E+00
5.449260E+00	4.482880E+00	3.881030E+00
5.429260E+00	4.527840E+00	3.930740E+00
4.047310E+00	8.838580E-01	2.515610E+00
5.377260E+00	4.596850E+00	3.941930E+00
5.334580E+00	4.660750E+00	3.930010E+00
5.364820E+00	4.653050E+00	3.982720E+00
5.350300E+00	4.697310E+00	3.986450E+00
3.804190E+00	7.972070E-01	2.504750E+00
3.668230E+00	7.497850E-01	2.565520E+00
3.608730E+00	7.850930E-01	2.422510E+00
5.290080E+00	4.814100E+00	3.952940E+00
5.332860E+00	4.771920E+00	4.001130E+00
5.309350E+00	4.844770E+00	4.015860E+00
3.507610E+00	7.238740E-01	2.624680E+00
3.314020E+00	7.305070E-01	2.579000E+00
3.451240E+00	7.475490E-01	2.480910E+00
5.218620E+00	4.976130E+00	4.002960E+00
5.280520E+00	4.920560E+00	4.038290E+00
5.257850E+00	5.000330E+00	4.094100E+00
3.237600E+00	7.889530E-01	2.425820E+00
3.099130E+00	7.739710E-01	2.526590E+00
5.186820E+00	5.005400E+00	3.995820E+00
5.207220E+00	5.017130E+00	4.049630E+00
3.023470E+00	8.535620E-01	2.383030E+00
2.909300E+00	8.506320E-01	2.499400E+00
5.090260E+00	5.064500E+00	4.015180E+00
5.162650E+00	5.035500E+00	4.033230E+00
2.829800E+00	9.409040E-01	2.352270E+00
2.733370E+00	9.365160E-01	2.476970E+00
5.033790E+00	5.081730E+00	3.973620E+00
5.040800E+00	5.100980E+00	4.032360E+00
2.656230E+00	1.050610E+00	2.334760E+00
2.569070E+00	1.044330E+00	2.457880E+00
4.913390E+00	5.111440E+00	3.915960E+00
4.943660E+00	5.116670E+00	3.960730E+00
4.996230E+00	5.118680E+00	4.024280E+00
2.495500E+00	1.186840E+00	2.327820E+00
2.419640E+00	1.184380E+00	2.454490E+00
4.838640E+00	5.176900E+00	3.945960E+00
4.898610E+00	5.141530E+00	3.964810E+00
2.347910E+00	1.337560E+00	2.329140E+00
2.283010E+00	1.332330E+00	2.453910E+00
4.786080E+00	5.195730E+00	3.897080E+00
4.794770E+00	5.222340E+00	3.955810E+00
2.218530E+00	1.498640E+00	2.367430E+00
2.211170E+00	1.431680E+00	2.458500E+00
4.620720E+00	5.313100E+00	3.788590E+00
4.682790E+00	5.292880E+00	3.872550E+00
4.752820E+00	5.256270E+00	3.938120E+00
2.163350E+00	1.513580E+00	2.459460E+00
2.101520E+00	1.679590E+00	2.402290E+00
4.573260E+00	5.392340E+00	3.798090E+00
4.617530E+00	5.390110E+00	3.870010E+00
2.009540E+00	1.885190E+00	2.438600E+00
4.542640E+00	5.436170E+00	3.806640E+00
4.567150E+00	5.443360E+00	3.851420E+00
1.926840E+00	2.100710E+00	2.466210E+00
4.393020E+00	5.497790E+00	3.726930E+00
4.438360E+00	5.517570E+00	3.809610E+00
4.521640E+00	5.479460E+00	3.840720E+00
1.848050E+00	2.254810E+00	2.555070E+00
1.882590E+00	2.309280E+00	2.452790E+00
4.193790E+00	5.545930E+00	3.638130E+00
4.265590E+00	5.568620E+00	3.725320E+00
4.352800E+00	5.547600E+00	3.767450E+00
1.824770E+00	2.493220E+00	2.492900E+00
1.792580E+00	2.393200E+00	2.609910E+00
4.149510E+00	5.573340E+00	3.661840E+00
4.181110E+00	5.585260E+00	3.704380E+00
1.776810E+00	2.538450E+00	2.581400E+00
1.762920E+00	2.478990E+00	2.633030E+00
1.766020E+00	2.744770E+00	2.535260E+00
3.980820E+00	5.620000E+00	3.625680E+00
4.104260E+00	5.607500E+00	3.690460E+00
1.744810E+00	2.593790E+00	2.631970E+00
1.724270E+00	2.741000E+00	2.621610E+00
1.729380E+00	2.837240E+00	2.592570E+00
1.724280E+00	2.982740E+00	2.570430E+00
3.814490E+00	5.626640E+00	3.583930E+00
3.879700E+00	5.679830E+00	3.709090E+00
1.695390E+00	2.866920E+00	2.646080E+00
1.666860E+00	3.072630E+00	2.668890E+00
1.701790E+00	3.216920E+00	2.592920E+00
3.719720E+00	5.648240E+00	3.594840E+00
3.758720E+00	5.672690E+00	3.655920E+00
1.657890E+00	3.244590E+00	2.670120E+00
1.625400E+00	3.186060E+00	2.702900E+00
1.684100E+00	3.444690E+00	2.657810E+00
3.394900E+00	5.605260E+00	3.519560E+00
3.530190E+00	5.652990E+00	3.581010E+00
3.656560E+00	5.677770E+00	3.632950E+00
1.629910E+00	3.333320E+00	2.747670E+00
1.632560E+00	3.509190E+00	2.731760E+00
1.639470E+00	3.600570E+00	2.771470E+00
1.681100E+00	3.633720E+00	2.732850E+00
1.723800E+00	3.844900E+00	2.746070E+00
3.263320E+00	5.615010E+00	3.552820E+00
3.384930E+00	5.679840E+00	3.654470E+00
1.649070E+00	3.737910E+00	2.808410E+00
1.684080E+00	3.895250E+00	2.819480E+00
1.690050E+00	3.968620E+00	2.851370E+00
1.727750E+00	3.993230E+00	2.811290E+00
1.783980E+00	4.139690E+00	2.823540E+00
1.863240E+00	4.299550E+00	2.840650E+00
2.829120E+00	5.337610E+00	3.345710E+00
2.945090E+00	5.453490E+00	3.455120E+00
3.134750E+00	5.539100E+00	3.493160E+00
3.170440E+00	5.608480E+00	3.583410E+00
3.241500E+00	5.660520E+00	3.635020E+00
1.713670E+00	4.065510E+00	2.889980E+00
1.769970E+00	4.224100E+00	2.898910E+00
1.817440E+00	4.322280E+00	2.912550E+00
1.820990E+00	4.368380E+00	2.939040E+00
1.870080E+00	4.398410E+00	2.908840E+00
1.944220E+00	4.518030E+00	2.944820E+00
2.582200E+00	5.189710E+00	3.262490E+00
2.684860E+00	5.257810E+00	3.307060E+00
2.781170E+00	5.360820E+00	3.432300E+00
2.837880E+00	5.439430E+00	3.521270E+00
2.915480E+00	5.527700E+00	3.607800E+00
3.055190E+00	5.569710E+00	3.595740E+00
3.156810E+00	5.642790E+00	3.651910E+00
1.837650E+00	4.429080E+00	2.964230E+00
1.868090E+00	4.500690E+00	3.001560E+00
1.909480E+00	4.549170E+00	3.006530E+00
1.957970E+00	4.613620E+00	3.021510E+00
2.048140E+00	4.723700E+00	3.082880E+00
2.277470E+00	4.977270E+00	3.184520E+00
2.323740E+00	5.034030E+00	3.220240E+00
2.394750E+00	5.126280E+00	3.290430E+00
2.541830E+00	5.212990E+00	3.350500E+00
2.656410E+00	5.312400E+00	3.435330E+00
2.742870E+00	5.397640E+00	3.528080E+00
2.809660E+00	5.468070E+00	3.602060E+00
1.874740E+00	4.562790E+00	3.060370E+00
1.945890E+00	4.654380E+00	3.096610E+00
1.979280E+00	4.708320E+00	3.146170E+00
2.022430E+00	4.751000E+00	3.153260E+00
2.064060E+00	4.801590E+00	3.171720E+00
2.130450E+00	4.897520E+00	3.231850E+00
2.246220E+00	5.004100E+00	3.253840E+00
2.315760E+00	5.073120E+00	3.286760E+00
1.995320E+00	4.762540E+00	3.212680E+00
2.052810E+00	4.839630E+00	3.230890E+00
5.746250E+00	2.253210E+00	3.448510E+00
5.810330E+00	2.377400E+00	3.540490E+00
5.769570E+00	2.295970E+00	3.553220E+00
5.851840E+00	2.455960E+00	3.601870E+00
5.899230E+00	2.577270E+00	3.557650E+00
5.904880E+00	2.533460E+00	3.652120E+00
5.941430E+00	2.654290E+00	3.627150E+00
5.986570E+00	2.794140E+00	3.663910E+00
5.991070E+00	2.931280E+00	3.639490E+00
6.010290E+00	2.883750E+00	3.719990E+00
6.012810E+00	3.023650E+00	3.711400E+00
5.484750E+00	1.958980E+00	3.510390E+00
5.440740E+00	1.912610E+00	3.471990E+00
5.464470E+00	1.944770E+00	3.386410E+00
5.562270E+00	2.042000E+00	3.483610E+00
5.679960E+00	2.183300E+00	3.545820E+00
5.994200E+00	3.194500E+00	3.648180E+00
5.994440E+00	3.325400E+00	3.707380E+00
5.987800E+00	3.438510E+00	3.747310E+00
4.948500E+00	1.282000E+00	3.354190E+00
4.901930E+00	1.238110E+00	3.301130E+00
4.939140E+00	1.273910E+00	3.183580E+00
5.022700E+00	1.379670E+00	3.270760E+00
5.131670E+00	1.517700E+00	3.328690E+00
5.251320E+00	1.680400E+00	3.414930E+00
5.372850E+00	1.839250E+00	3.395820E+00
5.957050E+00	3.590760E+00	3.743100E+00
5.908140E+00	3.730640E+00	3.751040E+00
5.901190E+00	3.802340E+00	3.790610E+00
4.819850E+00	1.193110E+00	3.186810E+00
5.861630E+00	3.919080E+00	3.798790E+00
5.814220E+00	4.028710E+00	3.813520E+00
5.802470E+00	4.088660E+00	3.858700E+00
5.781400E+00	4.157150E+00	3.911770E+00
4.676970E+00	1.120050E+00	3.131720E+00
4.595540E+00	1.082680E+00	3.112840E+00
4.610170E+00	1.091170E+00	2.993720E+00
5.711170E+00	4.238540E+00	3.878330E+00
5.676040E+00	4.298210E+00	3.950680E+00
4.469340E+00	1.035860E+00	3.026000E+00
5.595230E+00	4.363260E+00	3.923670E+00
5.561980E+00	4.408530E+00	3.979190E+00
4.256010E+00	9.257180E-01	2.955670E+00
4.100950E+00	8.650440E-01	2.914740E+00
4.150710E+00	8.855900E-01	2.814620E+00
5.502260E+00	4.480980E+00	3.998780E+00
5.443240E+00	4.543350E+00	3.991660E+00
5.477200E+00	4.535760E+00	4.038790E+00
5.447200E+00	4.579090E+00	4.045660E+00
3.957730E+00	8.283980E-01	2.711270E+00
3.923110E+00	7.933180E-01	2.947660E+00
5.414060E+00	4.660260E+00	4.064790E+00
5.382110E+00	4.724790E+00	4.052300E+00
5.416850E+00	4.722370E+00	4.100770E+00
5.403040E+00	4.766040E+00	4.104560E+00
3.745780E+00	7.250700E-01	2.913170E+00
3.632800E+00	7.163350E-01	2.866650E+00
3.693450E+00	7.275420E-01	2.754300E+00
5.332460E+00	4.879920E+00	4.074700E+00
5.377120E+00	4.840770E+00	4.119230E+00
5.346090E+00	4.915640E+00	4.130740E+00
3.437930E+00	6.966920E-01	2.795820E+00
5.291070E+00	5.009360E+00	4.139220E+00
5.310060E+00	4.979610E+00	4.142220E+00
5.300020E+00	5.014080E+00	4.168360E+00
3.175710E+00	7.280170E-01	2.686410E+00
5.202770E+00	5.060790E+00	4.141120E+00
5.272190E+00	5.030970E+00	4.163270E+00
2.977710E+00	7.780900E-01	2.642430E+00
5.142280E+00	5.075060E+00	4.093790E+00
5.150100E+00	5.094760E+00	4.150560E+00
2.799840E+00	8.470940E-01	2.617990E+00
5.047470E+00	5.132320E+00	4.117670E+00
5.110610E+00	5.107120E+00	4.134750E+00
2.636980E+00	9.365020E-01	2.598380E+00
4.935770E+00	5.171360E+00	4.077630E+00
4.990960E+00	5.158790E+00	4.109530E+00
2.483990E+00	1.046240E+00	2.584950E+00
4.884210E+00	5.180620E+00	4.030640E+00
4.893730E+00	5.203620E+00	4.088310E+00
2.337850E+00	1.190250E+00	2.580530E+00
4.799180E+00	5.264610E+00	4.047040E+00
4.858980E+00	5.220430E+00	4.069830E+00
2.188130E+00	1.388470E+00	2.562020E+00
4.709290E+00	5.321730E+00	3.968740E+00
4.742260E+00	5.312470E+00	4.025620E+00
2.070110E+00	1.549110E+00	2.617600E+00
2.107120E+00	1.567500E+00	2.512260E+00
4.659420E+00	5.389150E+00	3.958020E+00
2.032770E+00	1.708620E+00	2.526330E+00
1.991030E+00	1.699820E+00	2.632280E+00
4.574160E+00	5.499970E+00	3.949810E+00
1.952710E+00	1.870480E+00	2.566600E+00
1.916570E+00	1.795430E+00	2.723740E+00
4.497480E+00	5.534410E+00	3.891410E+00
4.503710E+00	5.561570E+00	3.942640E+00
1.873390E+00	2.035170E+00	2.619070E+00
1.834390E+00	2.006270E+00	2.751700E+00
4.311090E+00	5.595760E+00	3.809500E+00
4.357150E+00	5.622170E+00	3.892990E+00
4.450270E+00	5.584500E+00	3.921140E+00
1.808490E+00	2.209600E+00	2.672640E+00
1.776740E+00	2.181400E+00	2.785610E+00
4.161970E+00	5.633740E+00	3.789360E+00
4.261210E+00	5.639090E+00	3.851630E+00
1.752290E+00	2.402970E+00	2.708530E+00
1.746580E+00	2.297650E+00	2.804510E+00
4.023000E+00	5.667110E+00	3.753830E+00
4.080420E+00	5.699840E+00	3.873150E+00
1.716230E+00	2.421330E+00	2.816340E+00
1.670890E+00	2.587080E+00	2.845590E+00
1.695220E+00	2.657470E+00	2.719050E+00
3.944950E+00	5.695210E+00	3.773250E+00
3.982160E+00	5.708810E+00	3.827500E+00
1.644310E+00	2.755180E+00	2.796140E+00
1.615460E+00	2.731340E+00	2.878290E+00
1.645500E+00	2.895360E+00	2.731350E+00
3.728060E+00	5.727800E+00	3.768570E+00
3.890150E+00	5.720390E+00	3.812740E+00
1.599110E+00	2.899110E+00	2.821950E+00
1.565390E+00	2.874980E+00	2.910320E+00
1.595000E+00	3.112440E+00	2.771210E+00
3.549330E+00	5.716880E+00	3.701590E+00
3.582410E+00	5.760480E+00	3.793650E+00
1.551420E+00	3.017720E+00	2.869650E+00
1.528990E+00	2.968140E+00	2.924540E+00
1.525290E+00	3.173370E+00	2.861230E+00
1.564150E+00	3.315770E+00	2.830740E+00
1.583620E+00	3.534450E+00	2.806650E+00
3.458760E+00	5.724220E+00	3.723160E+00
3.497220E+00	5.750540E+00	3.772090E+00
1.510440E+00	3.075500E+00	2.932480E+00
1.480980E+00	3.214430E+00	2.922530E+00
1.515750E+00	3.303550E+00	2.896310E+00
1.523960E+00	3.450990E+00	2.886990E+00
1.549180E+00	3.590460E+00	2.899210E+00
1.591730E+00	3.721080E+00	2.889010E+00
1.644150E+00	3.909170E+00	2.890910E+00
3.236230E+00	5.720460E+00	3.748800E+00
3.402500E+00	5.743440E+00	3.767140E+00
1.478940E+00	3.378100E+00	2.973170E+00
1.495540E+00	3.561100E+00	2.955190E+00
1.540900E+00	3.698890E+00	2.960090E+00
1.582440E+00	3.844130E+00	2.963390E+00
1.612840E+00	3.955250E+00	2.968630E+00
1.621070E+00	4.013610E+00	3.000760E+00
1.658770E+00	4.036580E+00	2.960970E+00
1.702650E+00	4.169820E+00	2.964900E+00
1.767800E+00	4.319200E+00	2.975200E+00
2.998590E+00	5.591570E+00	3.655560E+00
3.081020E+00	5.646290E+00	3.707660E+00
3.122580E+00	5.705310E+00	3.778020E+00
1.635190E+00	4.101480E+00	3.030330E+00
1.686510E+00	4.243570E+00	3.037690E+00
1.729710E+00	4.345440E+00	3.049000E+00
1.731290E+00	4.390140E+00	3.078650E+00
1.786780E+00	4.442900E+00	3.039680E+00
2.429850E+00	5.218570E+00	3.440360E+00
2.558560E+00	5.283900E+00	3.476140E+00
2.640670E+00	5.368580E+00	3.553020E+00
2.728260E+00	5.448760E+00	3.634600E+00
2.820460E+00	5.548400E+00	3.733040E+00
2.960120E+00	5.624130E+00	3.733220E+00
3.051710E+00	5.688650E+00	3.789890E+00
1.739200E+00	4.437640E+00	3.114970E+00
1.756930E+00	4.485540E+00	3.156780E+00
1.801080E+00	4.520040E+00	3.120680E+00
1.882760E+00	4.644780E+00	3.178770E+00
2.162940E+00	5.010640E+00	3.366090E+00
2.301120E+00	5.114580E+00	3.374310E+00
2.332890E+00	5.189690E+00	3.479320E+00
2.383340E+00	5.251000E+00	3.551740E+00
2.513700E+00	5.327090E+00	3.585980E+00
2.628560E+00	5.427980E+00	3.667700E+00
2.709090E+00	5.499420E+00	3.731370E+00
1.782270E+00	4.544730E+00	3.195780E+00
1.812600E+00	4.624960E+00	3.245710E+00
1.859150E+00	4.673490E+00	3.259020E+00
1.922470E+00	4.735510E+00	3.283600E+00
2.029870E+00	4.874140E+00	3.318340E+00
2.075990E+00	4.971550E+00	3.417670E+00
2.117700E+00	5.051490E+00	3.470230E+00
2.233590E+00	5.143140E+00	3.480560E+00
2.310320E+00	5.205050E+00	3.535090E+00
1.830660E+00	4.684570E+00	3.329810E+00
1.926970E+00	4.812390E+00	3.392770E+00
2.009450E+00	4.930570E+00	3.439470E+00
2.057760E+00	4.996640E+00	3.467780E+00
5.804990E+00	2.354770E+00	3.629830E+00
5.879420E+00	2.457320E+00	3.721150E+00
5.829360E+00	2.372740E+00	3.729050E+00
5.926390E+00	2.530620E+00	3.752510E+00
5.972260E+00	2.646750E+00	3.768470E+00
6.007690E+00	2.768630E+00	3.792320E+00
6.027140E+00	2.886580E+00	3.813150E+00
6.044330E+00	3.015890E+00	3.844250E+00
5.062440E+00	1.397080E+00	3.692510E+00
5.032720E+00	1.365660E+00	3.634440E+00
5.080620E+00	1.426720E+00	3.523980E+00
5.178080E+00	1.553110E+00	3.527860E+00
5.127520E+00	1.469690E+00	3.688940E+00
5.233070E+00	1.637860E+00	3.557260E+00
5.203740E+00	1.586360E+00	3.681390E+00
5.276380E+00	1.694430E+00	3.624720E+00
5.422710E+00	1.891350E+00	3.580980E+00
5.505360E+00	1.982650E+00	3.613510E+00
5.581070E+00	2.066640E+00	3.677990E+00
5.664920E+00	2.162140E+00	3.741240E+00
5.758530E+00	2.267250E+00	3.706500E+00
6.026180E+00	3.172820E+00	3.772420E+00
6.027500E+00	3.323950E+00	3.818180E+00
6.008740E+00	3.464430E+00	3.809430E+00
6.043330E+00	3.409840E+00	3.869930E+00
6.030460E+00	3.539960E+00	3.871410E+00
4.878930E+00	1.217650E+00	3.498270E+00
4.983020E+00	1.314090E+00	3.555140E+00
5.344140E+00	1.782940E+00	3.543720E+00
5.960650E+00	3.703260E+00	3.835750E+00
5.930300E+00	3.816200E+00	3.849970E+00
5.975410E+00	3.762190E+00	3.905490E+00
5.945930E+00	3.870990E+00	3.919430E+00
4.760380E+00	1.157170E+00	3.497360E+00
4.683210E+00	1.119270E+00	3.482520E+00
4.709370E+00	1.133940E+00	3.326050E+00
5.871640E+00	3.994970E+00	3.887170E+00
5.848430E+00	4.067540E+00	3.949500E+00
5.819110E+00	4.137280E+00	4.008770E+00
4.589050E+00	1.078230E+00	3.372620E+00
5.751930E+00	4.222130E+00	3.976890E+00
5.715090E+00	4.281530E+00	4.047070E+00
4.424250E+00	1.008140E+00	3.339050E+00
4.320520E+00	9.533720E-01	3.320130E+00
4.335060E+00	9.632870E-01	3.153810E+00
5.630330E+00	4.358250E+00	4.026130E+00
5.574130E+00	4.420260E+00	4.039770E+00
5.619100E+00	4.399200E+00	4.092500E+00
5.573260E+00	4.457480E+00	4.095430E+00
4.167500E+00	8.790880E-01	3.205670E+00
[truncated: 21,888 more rows]
