# Supplementary material for: A New MRI-Based Model of Heart Function with Coupled Hemodynamics and Application to Normal and Diseased Canine Left Ventricles
Source: Front Bioeng Biotechnol. 2015 Sep 23;3:140. doi: 10.3389/fbioe.2015.00140 (PMC4585083; doi:10.3389/fbioe.2015.00140)
Supplement: Supplementary file 8 [file Data_Sheet_8.ZIP › Case4_HF_LBBB_Diastole/nodes/case4_diastole_time_0.2200.csv]

4.622340E+00	3.948070E+00	1.729220E+00
4.537250E+00	3.920680E+00	1.625610E+00
4.581040E+00	3.990420E+00	1.722750E+00
4.573530E+00	4.052690E+00	1.781730E+00
4.654510E+00	4.019710E+00	1.840800E+00
4.607030E+00	4.104900E+00	1.891310E+00
4.500690E+00	4.032080E+00	1.696770E+00
4.395900E+00	3.999230E+00	1.593540E+00
4.504740E+00	4.132220E+00	1.824120E+00
4.485250E+00	4.227930E+00	1.908180E+00
4.572680E+00	4.187640E+00	1.961200E+00
4.532570E+00	4.246670E+00	1.979090E+00
4.399430E+00	4.095330E+00	1.695590E+00
4.332890E+00	4.060350E+00	1.597310E+00
4.375100E+00	4.214410E+00	1.805660E+00
4.432750E+00	4.260900E+00	1.897360E+00
4.468420E+00	4.286160E+00	1.969190E+00
4.297680E+00	4.130960E+00	1.652960E+00
4.272030E+00	4.208960E+00	1.717850E+00
4.294800E+00	4.247930E+00	1.765910E+00
4.304460E+00	4.284900E+00	1.812260E+00
4.388840E+00	4.286260E+00	1.888710E+00
4.238820E+00	4.249680E+00	1.739320E+00
4.940190E+00	3.582360E+00	1.725230E+00
4.861660E+00	3.541430E+00	1.604970E+00
4.880500E+00	3.648430E+00	1.720850E+00
4.866860E+00	3.767130E+00	1.808030E+00
4.963220E+00	3.659070E+00	1.814700E+00
4.867300E+00	3.901020E+00	1.959820E+00
4.982900E+00	3.789360E+00	1.960540E+00
4.871250E+00	4.014280E+00	2.084230E+00
4.991390E+00	3.943110E+00	2.147210E+00
4.928950E+00	4.050020E+00	2.206340E+00
4.762150E+00	3.703760E+00	1.637850E+00
4.692670E+00	3.592950E+00	1.472270E+00
4.705820E+00	3.882620E+00	1.763070E+00
4.770460E+00	4.008310E+00	1.968080E+00
4.802810E+00	4.067160E+00	2.073200E+00
4.845920E+00	4.102800E+00	2.184140E+00
4.583800E+00	3.586880E+00	1.369390E+00
4.464270E+00	3.548590E+00	1.249370E+00
4.500910E+00	3.649200E+00	1.359180E+00
4.570440E+00	3.739990E+00	1.483770E+00
4.703900E+00	4.133990E+00	2.064520E+00
4.701980E+00	4.231420E+00	2.198000E+00
4.802430E+00	4.186260E+00	2.265440E+00
4.752040E+00	4.258890E+00	2.303150E+00
4.408740E+00	3.696700E+00	1.330710E+00
4.333580E+00	3.609400E+00	1.207800E+00
4.366140E+00	3.858380E+00	1.441980E+00
4.585950E+00	4.266670E+00	2.081940E+00
4.666240E+00	4.300040E+00	2.254950E+00
4.256320E+00	3.712530E+00	1.238180E+00
4.156470E+00	3.885800E+00	1.354890E+00
4.257220E+00	4.019390E+00	1.512810E+00
4.480220E+00	4.345990E+00	2.069560E+00
4.564400E+00	4.369510E+00	2.211370E+00
4.128340E+00	4.016400E+00	1.466840E+00
4.064140E+00	3.962240E+00	1.392210E+00
4.161120E+00	4.161880E+00	1.628590E+00
4.355800E+00	4.346960E+00	1.942690E+00
4.414960E+00	4.450690E+00	2.126910E+00
4.474690E+00	4.490370E+00	2.237390E+00
4.541500E+00	4.457060E+00	2.283520E+00
4.507910E+00	4.524450E+00	2.317950E+00
4.024070E+00	4.050720E+00	1.453620E+00
3.982850E+00	4.186450E+00	1.578350E+00
4.078890E+00	4.241650E+00	1.668480E+00
4.177940E+00	4.305330E+00	1.775650E+00
4.238700E+00	4.429250E+00	1.941280E+00
4.272990E+00	4.520950E+00	2.043920E+00
4.352800E+00	4.539840E+00	2.141580E+00
4.428070E+00	4.528140E+00	2.225360E+00
4.016260E+00	4.292800E+00	1.685980E+00
3.924890E+00	4.254640E+00	1.629890E+00
4.058520E+00	4.402660E+00	1.809020E+00
4.129070E+00	4.516960E+00	1.951480E+00
4.211180E+00	4.560170E+00	2.036480E+00
4.272060E+00	4.595210E+00	2.124880E+00
3.917180E+00	4.326000E+00	1.694970E+00
3.939490E+00	4.417370E+00	1.784600E+00
4.013190E+00	4.481100E+00	1.854680E+00
4.020880E+00	4.534010E+00	1.901870E+00
4.053280E+00	4.580920E+00	1.964330E+00
4.158400E+00	4.596900E+00	2.044640E+00
3.933670E+00	4.496550E+00	1.856550E+00
3.986560E+00	4.557270E+00	1.914720E+00
5.276380E+00	3.692370E+00	2.260960E+00
5.233340E+00	3.637100E+00	2.159650E+00
5.214300E+00	3.724260E+00	2.200990E+00
5.214230E+00	3.793040E+00	2.271330E+00
5.151190E+00	3.400070E+00	1.838490E+00
5.113740E+00	3.293850E+00	1.719420E+00
5.036830E+00	3.501250E+00	1.766790E+00
5.055940E+00	3.657160E+00	1.929560E+00
5.163320E+00	3.540720E+00	1.986580E+00
5.123130E+00	3.777680E+00	2.130950E+00
5.082110E+00	3.901050E+00	2.214260E+00
5.140460E+00	3.894640E+00	2.289000E+00
5.072980E+00	3.969380E+00	2.282110E+00
5.059860E+00	3.211340E+00	1.595850E+00
4.951080E+00	3.169610E+00	1.446060E+00
4.960870E+00	3.356390E+00	1.579680E+00
4.919970E+00	4.112600E+00	2.292840E+00
5.005780E+00	4.061550E+00	2.316720E+00
4.962520E+00	4.127980E+00	2.365480E+00
4.785200E+00	3.153750E+00	1.260490E+00
4.641930E+00	3.091120E+00	1.105000E+00
4.660420E+00	3.246170E+00	1.208750E+00
4.713510E+00	3.397450E+00	1.343980E+00
4.868780E+00	4.144760E+00	2.282360E+00
4.905870E+00	4.170600E+00	2.368170E+00
4.510140E+00	3.346350E+00	1.153870E+00
4.398900E+00	3.231520E+00	9.940410E-01
4.743630E+00	4.313860E+00	2.376080E+00
4.847560E+00	4.253310E+00	2.422910E+00
4.801360E+00	4.325870E+00	2.479830E+00
4.253500E+00	3.238860E+00	9.118230E-01
4.109560E+00	3.198780E+00	8.402700E-01
4.150240E+00	3.331670E+00	9.326420E-01
4.235600E+00	3.475790E+00	1.041370E+00
4.658220E+00	4.366620E+00	2.336960E+00
4.729660E+00	4.372820E+00	2.450360E+00
4.034960E+00	3.386120E+00	9.341510E-01
3.951570E+00	3.296820E+00	8.585530E-01
3.966540E+00	3.556600E+00	1.014050E+00
4.071360E+00	3.715950E+00	1.175600E+00
4.602530E+00	4.408710E+00	2.307950E+00
4.642680E+00	4.433870E+00	2.401790E+00
3.859190E+00	3.412940E+00	8.948300E-01
3.763250E+00	3.601100E+00	1.017690E+00
3.901050E+00	3.718930E+00	1.106330E+00
3.955700E+00	3.892130E+00	1.284460E+00
4.547140E+00	4.536580E+00	2.386650E+00
4.580980E+00	4.507790E+00	2.402160E+00
4.565610E+00	4.542680E+00	2.427640E+00
3.784710E+00	3.777960E+00	1.144680E+00
3.677380E+00	3.708640E+00	1.079490E+00
3.779540E+00	3.924310E+00	1.287340E+00
3.877970E+00	4.054380E+00	1.417350E+00
4.364690E+00	4.585470E+00	2.215640E+00
4.445410E+00	4.578300E+00	2.312950E+00
4.525590E+00	4.561430E+00	2.398940E+00
3.651670E+00	3.816030E+00	1.163320E+00
3.662760E+00	3.954140E+00	1.289550E+00
3.749280E+00	4.043760E+00	1.388000E+00
3.809980E+00	4.200890E+00	1.569330E+00
4.320620E+00	4.620380E+00	2.209060E+00
4.359450E+00	4.643430E+00	2.292310E+00
3.646380E+00	4.074930E+00	1.405390E+00
3.671650E+00	4.199260E+00	1.549000E+00
3.730940E+00	4.272610E+00	1.621820E+00
3.808760E+00	4.368240E+00	1.725200E+00
4.078530E+00	4.647710E+00	2.053550E+00
4.191570E+00	4.656390E+00	2.154720E+00
4.279990E+00	4.648330E+00	2.213400E+00
3.658240E+00	4.307620E+00	1.657920E+00
3.732800E+00	4.421840E+00	1.770030E+00
3.750400E+00	4.485430E+00	1.831560E+00
3.826980E+00	4.492650E+00	1.845880E+00
3.947760E+00	4.590780E+00	1.952730E+00
4.006290E+00	4.676960E+00	2.063280E+00
4.097930E+00	4.724870E+00	2.185040E+00
3.796760E+00	4.566230E+00	1.914860E+00
3.906630E+00	4.662940E+00	2.028950E+00
3.985410E+00	4.719950E+00	2.123280E+00
5.386240E+00	3.543060E+00	2.311430E+00
5.383690E+00	3.459330E+00	2.251260E+00
5.323940E+00	3.577470E+00	2.243540E+00
5.360710E+00	3.639110E+00	2.344200E+00
5.373230E+00	3.002170E+00	1.923050E+00
5.333930E+00	2.908570E+00	1.797570E+00
5.318800E+00	3.062810E+00	1.854500E+00
5.252240E+00	3.286610E+00	1.917670E+00
5.369510E+00	3.128050E+00	2.014480E+00
5.296030E+00	3.479220E+00	2.121640E+00
5.370340E+00	3.318880E+00	2.133720E+00
5.224340E+00	3.886900E+00	2.388750E+00
5.303900E+00	3.775990E+00	2.373930E+00
5.232640E+00	3.943810E+00	2.470000E+00
5.318270E+00	3.881810E+00	2.524390E+00
5.254060E+00	3.991500E+00	2.556760E+00
5.255830E+00	2.826670E+00	1.639190E+00
5.179350E+00	2.715680E+00	1.496690E+00
5.155910E+00	2.859440E+00	1.525000E+00
5.182030E+00	3.046150E+00	1.644780E+00
5.141970E+00	4.013700E+00	2.435280E+00
5.116880E+00	4.115410E+00	2.551180E+00
5.211340E+00	4.075830E+00	2.613630E+00
5.154640E+00	4.145160E+00	2.642970E+00
5.036740E+00	2.641250E+00	1.294700E+00
4.896960E+00	2.536400E+00	1.125930E+00
4.916890E+00	2.695300E+00	1.181170E+00
4.966900E+00	2.885530E+00	1.314970E+00
5.011410E+00	4.145290E+00	2.462880E+00
5.074610E+00	4.186070E+00	2.595860E+00
4.753980E+00	2.788350E+00	1.066650E+00
4.645710E+00	2.650600E+00	9.211700E-01
4.931320E+00	4.203560E+00	2.457810E+00
4.969960E+00	4.241750E+00	2.556640E+00
4.473790E+00	2.648480E+00	7.839780E-01
4.313610E+00	2.584490E+00	6.748710E-01
4.340520E+00	2.758450E+00	7.342590E-01
4.412890E+00	2.941690E+00	8.551130E-01
4.802760E+00	4.377040E+00	2.548790E+00
4.884690E+00	4.327330E+00	2.579840E+00
4.856160E+00	4.383970E+00	2.617640E+00
4.162360E+00	2.919140E+00	7.284950E-01
3.971170E+00	2.804540E+00	6.408910E-01
4.728520E+00	4.431660E+00	2.522860E+00
4.811520E+00	4.431560E+00	2.616530E+00
3.855690E+00	3.175520E+00	7.701030E-01
3.680470E+00	2.992840E+00	7.172780E-01
4.655930E+00	4.485020E+00	2.491630E+00
4.727760E+00	4.496030E+00	2.593120E+00
3.609530E+00	3.222670E+00	8.146900E-01
3.459230E+00	3.145200E+00	8.009050E-01
3.667570E+00	3.405120E+00	8.974640E-01
4.602830E+00	4.559460E+00	2.515350E+00
3.478130E+00	3.363300E+00	8.908930E-01
3.324900E+00	3.292970E+00	9.129540E-01
3.545180E+00	3.624960E+00	1.027230E+00
4.473330E+00	4.622440E+00	2.430360E+00
4.541790E+00	4.637870E+00	2.541630E+00
3.357820E+00	3.476080E+00	9.783290E-01
3.262010E+00	3.396140E+00	9.716680E-01
3.362410E+00	3.675420E+00	1.091210E+00
3.507860E+00	3.885200E+00	1.242140E+00
4.369150E+00	4.699750E+00	2.405620E+00
4.458030E+00	4.692870E+00	2.517560E+00
3.244040E+00	3.520160E+00	1.048430E+00
3.251250E+00	3.686940E+00	1.136440E+00
3.339150E+00	3.807850E+00	1.199790E+00
3.367540E+00	3.956240E+00	1.319240E+00
3.517160E+00	4.121350E+00	1.478580E+00
4.250290E+00	4.716770E+00	2.301610E+00
4.311830E+00	4.741050E+00	2.405810E+00
4.362950E+00	4.765090E+00	2.506870E+00
3.241390E+00	3.819100E+00	1.250150E+00
3.271800E+00	3.971670E+00	1.366280E+00
3.365880E+00	4.067100E+00	1.431340E+00
3.420190E+00	4.170660E+00	1.544830E+00
3.527360E+00	4.281960E+00	1.658160E+00
3.649030E+00	4.440460E+00	1.803200E+00
4.159350E+00	4.757900E+00	2.284680E+00
4.182870E+00	4.793570E+00	2.371760E+00
4.268650E+00	4.776540E+00	2.427330E+00
3.283850E+00	4.099730E+00	1.501570E+00
3.408390E+00	4.265630E+00	1.655000E+00
3.509090E+00	4.367140E+00	1.746450E+00
3.555340E+00	4.447550E+00	1.826850E+00
3.619340E+00	4.499000E+00	1.868900E+00
3.690060E+00	4.567360E+00	1.921980E+00
3.798120E+00	4.662350E+00	2.013190E+00
3.899750E+00	4.727820E+00	2.115970E+00
3.994550E+00	4.780530E+00	2.222130E+00
4.097860E+00	4.791330E+00	2.286170E+00
3.573090E+00	4.534400E+00	1.913570E+00
3.685010E+00	4.653410E+00	2.010570E+00
3.799570E+00	4.735100E+00	2.101430E+00
3.883870E+00	4.776280E+00	2.182650E+00
5.503040E+00	2.849650E+00	2.130980E+00
5.469380E+00	2.717640E+00	2.006780E+00
5.431460E+00	2.929270E+00	2.013140E+00
5.445890E+00	3.160640E+00	2.176760E+00
5.514460E+00	2.994260E+00	2.221450E+00
5.436700E+00	3.336910E+00	2.264910E+00
5.507840E+00	3.224060E+00	2.327170E+00
5.463030E+00	3.488180E+00	2.401430E+00
5.404990E+00	3.720970E+00	2.490500E+00
5.499410E+00	3.622480E+00	2.552520E+00
5.406110E+00	3.816130E+00	2.577680E+00
5.493330E+00	3.754550E+00	2.643570E+00
5.411900E+00	3.876880E+00	2.653190E+00
5.430940E+00	2.596260E+00	1.866770E+00
5.363570E+00	2.492700E+00	1.735610E+00
5.359310E+00	2.681590E+00	1.746410E+00
5.279380E+00	4.033620E+00	2.640000E+00
5.352890E+00	3.979230E+00	2.685170E+00
5.295640E+00	4.067910E+00	2.723830E+00
5.282560E+00	2.394630E+00	1.603760E+00
5.176970E+00	2.300730E+00	1.456110E+00
5.182890E+00	2.488100E+00	1.456810E+00
5.136010E+00	4.199680E+00	2.702230E+00
5.234330E+00	4.144050E+00	2.757690E+00
5.187190E+00	4.213570E+00	2.793500E+00
5.048420E+00	2.210850E+00	1.300780E+00
4.890320E+00	2.151180E+00	1.135690E+00
4.989370E+00	2.314780E+00	1.206500E+00
5.059920E+00	4.245420E+00	2.660480E+00
5.110250E+00	4.271030E+00	2.764430E+00
4.668350E+00	2.391940E+00	8.925340E-01
4.629470E+00	2.167730E+00	8.697350E-01
4.999920E+00	4.316030E+00	2.689220E+00
4.995400E+00	4.366920E+00	2.744700E+00
5.057460E+00	4.350550E+00	2.790250E+00
5.008460E+00	4.402310E+00	2.788990E+00
4.479960E+00	2.107250E+00	7.691180E-01
4.281930E+00	2.201560E+00	6.476970E-01
4.418490E+00	2.294720E+00	7.045350E-01
4.917870E+00	4.406630E+00	2.708730E+00
4.907840E+00	4.498050E+00	2.776850E+00
4.985950E+00	4.465070E+00	2.816660E+00
4.963360E+00	4.516140E+00	2.832720E+00
4.124510E+00	2.454130E+00	5.886280E-01
3.978520E+00	2.239200E+00	5.570150E-01
4.823190E+00	4.491980E+00	2.694890E+00
4.837260E+00	4.555650E+00	2.769310E+00
4.921610E+00	4.558290E+00	2.838000E+00
3.793020E+00	2.649710E+00	5.848060E-01
3.584560E+00	2.554010E+00	6.135170E-01
4.731190E+00	4.572540E+00	2.691110E+00
4.791380E+00	4.596100E+00	2.770590E+00
4.841950E+00	4.627030E+00	2.846010E+00
3.489690E+00	2.883740E+00	7.105900E-01
3.318310E+00	2.795830E+00	7.457450E-01
4.620090E+00	4.629640E+00	2.633970E+00
4.679520E+00	4.639300E+00	2.724360E+00
4.749050E+00	4.634390E+00	2.782570E+00
3.298290E+00	3.078000E+00	8.391350E-01
3.150740E+00	3.003210E+00	8.957830E-01
4.539350E+00	4.688650E+00	2.616340E+00
4.610060E+00	4.686260E+00	2.709560E+00
3.174080E+00	3.298560E+00	9.852390E-01
3.045620E+00	3.159170E+00	1.017470E+00
4.458300E+00	4.747700E+00	2.604150E+00
4.532520E+00	4.741650E+00	2.698980E+00
3.055370E+00	3.337230E+00	1.067820E+00
3.003950E+00	3.257520E+00	1.085350E+00
3.121130E+00	3.584200E+00	1.156510E+00
4.406590E+00	4.789130E+00	2.598380E+00
4.449640E+00	4.808670E+00	2.693380E+00
2.997800E+00	3.391940E+00	1.140440E+00
3.011050E+00	3.574300E+00	1.223830E+00
3.054840E+00	3.693640E+00	1.253760E+00
3.129320E+00	3.882480E+00	1.358890E+00
4.227710E+00	4.811990E+00	2.451010E+00
4.278160E+00	4.833550E+00	2.534550E+00
4.361780E+00	4.826040E+00	2.605400E+00
2.996060E+00	3.716720E+00	1.316190E+00
3.020870E+00	3.882970E+00	1.427840E+00
3.074730E+00	3.971480E+00	1.463070E+00
3.148030E+00	4.074640E+00	1.524410E+00
3.282060E+00	4.235390E+00	1.667160E+00
3.423240E+00	4.399080E+00	1.791350E+00
4.048900E+00	4.817020E+00	2.299210E+00
4.085170E+00	4.843720E+00	2.380050E+00
4.181370E+00	4.846850E+00	2.471450E+00
3.020300E+00	4.015690E+00	1.538050E+00
3.145280E+00	4.195710E+00	1.671650E+00
3.268400E+00	4.343240E+00	1.782280E+00
3.363370E+00	4.442690E+00	1.860610E+00
3.382400E+00	4.496330E+00	1.912370E+00
3.455840E+00	4.516750E+00	1.910810E+00
3.549290E+00	4.632220E+00	2.005250E+00
3.684570E+00	4.741010E+00	2.115090E+00
3.809710E+00	4.787330E+00	2.178510E+00
3.889300E+00	4.828090E+00	2.266670E+00
4.002090E+00	4.835050E+00	2.317850E+00
3.417340E+00	4.566260E+00	1.967710E+00
3.473550E+00	4.652810E+00	2.033650E+00
3.560660E+00	4.705400E+00	2.078890E+00
3.596460E+00	4.751980E+00	2.136400E+00
3.657920E+00	4.795550E+00	2.198030E+00
3.765120E+00	4.814100E+00	2.214070E+00
3.499070E+00	4.721600E+00	2.107120E+00
3.575240E+00	4.772310E+00	2.168040E+00
5.643980E+00	2.973000E+00	2.462430E+00
5.627420E+00	2.877160E+00	2.406120E+00
5.591450E+00	3.031390E+00	2.382050E+00
5.578860E+00	3.282620E+00	2.472380E+00
5.649890E+00	3.101760E+00	2.521850E+00
5.574940E+00	3.478510E+00	2.567670E+00
5.665150E+00	3.304870E+00	2.604320E+00
5.570620E+00	3.624040E+00	2.645590E+00
5.667190E+00	3.492740E+00	2.706310E+00
5.564800E+00	3.700140E+00	2.694830E+00
5.612060E+00	3.646650E+00	2.723140E+00
5.579620E+00	3.748780E+00	2.772920E+00
5.534020E+00	2.568510E+00	2.140620E+00
5.482340E+00	2.422850E+00	2.023100E+00
5.471050E+00	2.548100E+00	1.974130E+00
5.553940E+00	2.761800E+00	2.232090E+00
5.424250E+00	3.921240E+00	2.726680E+00
5.485440E+00	3.858570E+00	2.754450E+00
5.452230E+00	3.945960E+00	2.805010E+00
5.424540E+00	2.308160E+00	1.900450E+00
5.333540E+00	2.213280E+00	1.773140E+00
5.357540E+00	2.340550E+00	1.747770E+00
5.312340E+00	4.102630E+00	2.798760E+00
5.392290E+00	4.048820E+00	2.843400E+00
5.327620E+00	4.134170E+00	2.868210E+00
5.225300E+00	2.108830E+00	1.633000E+00
5.113990E+00	2.006700E+00	1.507220E+00
5.143120E+00	2.145630E+00	1.463030E+00
5.189510E+00	4.257990E+00	2.849320E+00
5.274080E+00	4.207320E+00	2.898230E+00
5.230130E+00	4.281940E+00	2.932710E+00
4.975420E+00	1.894520E+00	1.388410E+00
4.833000E+00	1.868080E+00	1.215770E+00
4.948300E+00	1.995810E+00	1.274250E+00
5.147370E+00	4.327190E+00	2.871840E+00
5.151300E+00	4.371740E+00	2.924010E+00
5.208610E+00	4.340900E+00	2.976060E+00
5.167700E+00	4.400450E+00	2.978590E+00
4.689900E+00	1.987920E+00	9.890870E-01
4.635460E+00	1.780420E+00	1.047890E+00
5.086830E+00	4.423060E+00	2.889010E+00
5.098250E+00	4.487550E+00	2.947430E+00
5.151510E+00	4.460280E+00	3.005910E+00
5.120920E+00	4.523930E+00	3.005050E+00
4.378750E+00	1.974990E+00	7.580290E-01
5.030450E+00	4.536320E+00	2.912420E+00
5.022640E+00	4.626010E+00	2.978030E+00
5.103460E+00	4.586090E+00	3.035090E+00
5.073070E+00	4.646620E+00	3.047410E+00
4.077470E+00	1.960290E+00	6.528180E-01
3.850610E+00	2.013060E+00	5.978810E-01
3.904220E+00	2.096720E+00	5.699690E-01
4.944150E+00	4.615180E+00	2.905840E+00
4.952820E+00	4.674340E+00	2.968980E+00
5.016330E+00	4.688050E+00	3.033440E+00
3.711620E+00	2.231940E+00	5.770270E-01
3.559910E+00	2.096180E+00	6.517850E-01
4.893760E+00	4.665670E+00	2.919290E+00
4.898850E+00	4.705520E+00	2.970430E+00
4.942100E+00	4.741670E+00	3.048020E+00
3.393510E+00	2.476300E+00	6.656420E-01
3.220440E+00	2.425760E+00	7.638720E-01
4.680740E+00	4.690880E+00	2.796230E+00
4.760270E+00	4.693760E+00	2.873680E+00
4.837330E+00	4.705300E+00	2.941450E+00
4.874470E+00	4.741470E+00	3.011090E+00
3.160530E+00	2.725280E+00	8.190590E-01
3.023350E+00	2.671060E+00	9.064640E-01
4.603650E+00	4.743580E+00	2.789990E+00
4.676900E+00	4.760120E+00	2.907880E+00
3.022320E+00	2.932350E+00	9.662410E-01
2.915440E+00	2.877780E+00	1.046030E+00
4.531750E+00	4.791160E+00	2.773980E+00
4.582120E+00	4.802840E+00	2.861530E+00
2.943330E+00	3.153160E+00	1.105870E+00
2.871910E+00	3.009830E+00	1.119780E+00
4.491130E+00	4.825390E+00	2.770570E+00
4.520440E+00	4.833190E+00	2.823040E+00
2.850610E+00	3.155890E+00	1.205670E+00
2.805270E+00	3.345430E+00	1.300930E+00
2.914910E+00	3.457130E+00	1.259270E+00
4.320110E+00	4.859160E+00	2.621150E+00
4.361970E+00	4.878170E+00	2.704380E+00
4.458970E+00	4.862820E+00	2.789750E+00
2.834420E+00	3.529120E+00	1.353470E+00
2.788300E+00	3.457350E+00	1.374730E+00
2.897860E+00	3.767560E+00	1.441030E+00
4.103120E+00	4.896540E+00	2.503090E+00
4.205370E+00	4.895850E+00	2.591410E+00
4.285040E+00	4.884970E+00	2.641610E+00
2.783490E+00	3.596390E+00	1.426930E+00
2.801670E+00	3.760810E+00	1.513250E+00
2.844170E+00	3.861010E+00	1.539800E+00
2.894710E+00	3.986790E+00	1.593920E+00
3.018250E+00	4.152770E+00	1.691350E+00
3.134930E+00	4.307290E+00	1.785700E+00
3.280040E+00	4.455880E+00	1.903870E+00
3.966660E+00	4.889740E+00	2.430320E+00
4.051710E+00	4.922810E+00	2.533980E+00
4.118780E+00	4.961980E+00	2.641800E+00
2.794550E+00	3.887570E+00	1.603140E+00
2.831070E+00	4.031850E+00	1.684560E+00
2.919600E+00	4.124020E+00	1.718240E+00
3.004670E+00	4.252810E+00	1.799610E+00
3.111750E+00	4.388060E+00	1.878300E+00
3.208540E+00	4.495810E+00	1.964740E+00
3.346160E+00	4.606650E+00	2.031610E+00
3.759260E+00	4.871220E+00	2.322910E+00
3.859620E+00	4.916020E+00	2.432610E+00
3.904020E+00	4.952870E+00	2.523410E+00
4.007510E+00	4.951010E+00	2.571580E+00
2.867330E+00	4.177640E+00	1.809510E+00
2.982800E+00	4.337180E+00	1.889690E+00
3.092650E+00	4.456430E+00	1.966590E+00
3.204050E+00	4.570430E+00	2.036170E+00
3.289080E+00	4.646350E+00	2.093090E+00
3.310650E+00	4.690780E+00	2.142450E+00
3.393820E+00	4.706750E+00	2.130590E+00
3.547230E+00	4.800100E+00	2.220290E+00
3.614280E+00	4.871360E+00	2.332060E+00
3.683830E+00	4.923470E+00	2.419940E+00
3.795720E+00	4.938070E+00	2.451820E+00
3.364000E+00	4.756280E+00	2.214430E+00
3.491920E+00	4.850330E+00	2.304870E+00
3.572190E+00	4.903500E+00	2.380770E+00
5.785810E+00	3.257970E+00	2.760930E+00
5.777700E+00	3.190260E+00	2.736110E+00
5.740670E+00	3.308500E+00	2.713300E+00
5.738630E+00	3.409610E+00	2.758710E+00
5.784470E+00	3.333610E+00	2.792110E+00
5.755310E+00	3.477520E+00	2.832430E+00
5.622410E+00	2.504210E+00	2.390720E+00
5.568450E+00	2.388650E+00	2.299580E+00
5.574450E+00	2.540400E+00	2.268990E+00
5.626940E+00	2.734560E+00	2.388460E+00
5.656420E+00	2.629460E+00	2.454250E+00
5.684490E+00	2.877640E+00	2.526830E+00
5.731240E+00	3.113700E+00	2.650710E+00
5.674000E+00	3.628990E+00	2.807640E+00
5.651750E+00	3.736920E+00	2.877710E+00
5.518050E+00	2.282250E+00	2.193640E+00
5.442530E+00	2.175030E+00	2.077290E+00
5.471530E+00	2.292650E+00	2.050900E+00
5.567190E+00	3.869620E+00	2.899840E+00
5.491230E+00	3.974670E+00	2.900260E+00
5.533530E+00	3.959720E+00	2.954930E+00
5.488250E+00	4.029070E+00	2.984310E+00
5.361370E+00	2.076940E+00	1.972120E+00
5.269540E+00	1.982500E+00	1.871100E+00
5.302390E+00	2.093430E+00	1.815660E+00
5.345600E+00	4.162870E+00	2.941510E+00
5.398860E+00	4.114550E+00	2.961330E+00
5.372000E+00	4.185360E+00	3.028010E+00
5.130960E+00	1.854760E+00	1.750190E+00
5.041420E+00	1.794700E+00	1.617670E+00
5.098360E+00	1.897980E+00	1.602190E+00
5.257350E+00	4.301440E+00	2.999010E+00
5.301410E+00	4.260570E+00	3.014550E+00
5.289880E+00	4.324370E+00	3.079330E+00
4.893130E+00	1.745300E+00	1.410010E+00
5.191220E+00	4.424270E+00	3.036530E+00
5.228170E+00	4.387670E+00	3.060560E+00
5.222960E+00	4.448320E+00	3.116370E+00
4.666680E+00	1.666030E+00	1.179240E+00
4.508630E+00	1.586770E+00	1.099330E+00
4.549620E+00	1.683750E+00	1.046640E+00
5.148390E+00	4.550800E+00	3.064480E+00
5.178310E+00	4.512790E+00	3.089920E+00
5.174370E+00	4.572980E+00	3.145050E+00
4.361120E+00	1.739290E+00	8.696530E-01
4.230510E+00	1.611610E+00	9.178900E-01
5.074850E+00	4.689470E+00	3.102480E+00
5.124600E+00	4.634760E+00	3.122190E+00
5.119610E+00	4.681100E+00	3.178330E+00
3.964090E+00	1.790300E+00	7.060540E-01
5.016980E+00	4.741550E+00	3.100970E+00
5.073070E+00	4.737840E+00	3.175240E+00
3.688350E+00	1.826600E+00	7.258330E-01
3.476880E+00	1.825340E+00	7.761440E-01
3.505740E+00	1.958130E+00	7.115530E-01
4.975930E+00	4.776120E+00	3.109360E+00
5.004160E+00	4.804680E+00	3.188640E+00
3.309870E+00	2.134180E+00	7.529520E-01
3.145400E+00	2.118090E+00	8.716350E-01
4.766380E+00	4.755630E+00	2.982510E+00
4.829490E+00	4.759060E+00	3.020120E+00
4.870070E+00	4.801630E+00	3.106470E+00
4.936850E+00	4.806900E+00	3.138510E+00
3.060970E+00	2.402380E+00	8.717620E-01
2.934310E+00	2.386200E+00	9.965970E-01
4.715970E+00	4.782200E+00	2.991660E+00
4.738450E+00	4.815680E+00	3.065220E+00
4.799520E+00	4.802910E+00	3.080770E+00
2.905980E+00	2.640440E+00	1.014640E+00
2.810000E+00	2.614920E+00	1.118740E+00
4.616750E+00	4.822760E+00	2.946790E+00
4.675220E+00	4.816580E+00	3.008560E+00
2.816120E+00	2.878260E+00	1.155030E+00
2.755190E+00	2.751580E+00	1.191140E+00
4.526410E+00	4.879830E+00	2.912520E+00
2.721230E+00	2.887230E+00	1.265540E+00
2.676290E+00	3.089570E+00	1.374160E+00
2.763420E+00	3.117310E+00	1.284280E+00
4.396450E+00	4.934200E+00	2.833610E+00
4.455040E+00	4.975130E+00	2.959830E+00
2.722700E+00	3.366240E+00	1.403320E+00
2.629320E+00	3.265010E+00	1.459900E+00
4.265620E+00	4.951020E+00	2.745020E+00
4.332560E+00	4.973590E+00	2.832730E+00
4.370470E+00	4.990220E+00	2.892100E+00
2.657440E+00	3.428170E+00	1.505620E+00
2.613020E+00	3.367850E+00	1.524470E+00
2.700170E+00	3.662200E+00	1.553100E+00
4.176980E+00	4.999010E+00	2.740610E+00
4.211870E+00	5.044680E+00	2.835580E+00
4.304310E+00	5.011500E+00	2.866080E+00
2.605430E+00	3.498310E+00	1.566250E+00
2.612850E+00	3.654580E+00	1.632260E+00
2.660020E+00	3.771530E+00	1.662870E+00
2.718500E+00	3.954460E+00	1.730500E+00
3.963130E+00	4.983320E+00	2.605830E+00
4.021470E+00	5.024880E+00	2.694730E+00
4.120470E+00	5.038040E+00	2.759340E+00
2.609860E+00	3.795780E+00	1.724600E+00
2.629670E+00	3.943660E+00	1.795060E+00
2.678180E+00	4.039110E+00	1.822980E+00
2.745710E+00	4.183580E+00	1.904800E+00
2.877760E+00	4.306820E+00	1.914540E+00
2.970570E+00	4.417900E+00	1.983070E+00
3.085430E+00	4.534010E+00	2.050700E+00
3.200420E+00	4.656250E+00	2.129250E+00
3.749090E+00	4.957590E+00	2.475970E+00
3.796880E+00	4.996050E+00	2.542200E+00
3.908930E+00	5.020140E+00	2.631200E+00
2.631030E+00	4.051620E+00	1.872830E+00
2.661020E+00	4.159730E+00	1.943110E+00
2.697050E+00	4.220090E+00	1.960430E+00
2.718490E+00	4.282320E+00	1.998160E+00
2.834790E+00	4.370760E+00	2.003820E+00
2.964270E+00	4.501780E+00	2.068130E+00
3.068510E+00	4.587740E+00	2.119770E+00
3.106630E+00	4.647330E+00	2.168160E+00
3.165820E+00	4.689240E+00	2.187850E+00
3.235480E+00	4.742060E+00	2.230260E+00
3.343920E+00	4.839390E+00	2.331060E+00
3.486160E+00	4.898870E+00	2.376130E+00
3.570070E+00	4.954240E+00	2.455090E+00
3.698760E+00	4.972540E+00	2.495390E+00
2.656770E+00	4.215120E+00	1.989760E+00
3.117420E+00	4.707010E+00	2.234810E+00
3.214090E+00	4.786150E+00	2.293580E+00
3.240820E+00	4.832890E+00	2.341490E+00
3.285810E+00	4.862410E+00	2.366830E+00
3.321890E+00	4.897120E+00	2.409810E+00
3.433690E+00	4.919170E+00	2.415290E+00
3.235140E+00	4.861530E+00	2.378540E+00
5.826900E+00	3.049390E+00	2.803220E+00
5.817880E+00	2.975530E+00	2.781320E+00
5.793550E+00	3.070840E+00	2.746810E+00
5.823930E+00	3.174120E+00	2.816250E+00
5.830980E+00	3.331990E+00	2.886700E+00
5.811200E+00	3.465450E+00	2.937050E+00
5.600120E+00	2.296680E+00	2.440530E+00
5.530450E+00	2.183230E+00	2.360940E+00
5.540390E+00	2.264430E+00	2.298620E+00
5.642770E+00	2.446950E+00	2.480040E+00
5.720250E+00	2.681250E+00	2.601240E+00
5.771870E+00	2.905560E+00	2.693700E+00
5.746560E+00	3.633120E+00	2.952900E+00
5.668330E+00	3.770230E+00	2.955170E+00
5.708690E+00	3.745450E+00	3.002840E+00
5.660710E+00	3.835320E+00	3.032000E+00
5.458960E+00	2.078350E+00	2.269380E+00
5.385890E+00	1.990200E+00	2.197040E+00
5.414630E+00	2.073740E+00	2.128350E+00
5.575300E+00	3.946780E+00	3.018440E+00
5.555220E+00	4.025920E+00	3.099090E+00
5.280320E+00	1.888840E+00	2.119920E+00
5.189260E+00	1.824100E+00	1.994580E+00
5.247830E+00	1.909530E+00	1.977810E+00
5.464380E+00	4.107870E+00	3.073800E+00
5.442970E+00	4.170190E+00	3.134190E+00
5.056310E+00	1.736210E+00	1.770430E+00
5.386740E+00	4.253100E+00	3.145440E+00
5.348100E+00	4.326080E+00	3.178000E+00
4.872750E+00	1.632380E+00	1.548200E+00
4.752380E+00	1.517060E+00	1.476900E+00
4.719000E+00	1.593430E+00	1.330120E+00
5.303490E+00	4.386470E+00	3.187570E+00
5.278920E+00	4.452540E+00	3.224070E+00
4.646980E+00	1.443120E+00	1.413730E+00
4.479530E+00	1.384080E+00	1.320850E+00
4.585910E+00	1.481350E+00	1.286630E+00
5.241160E+00	4.512610E+00	3.221340E+00
5.218400E+00	4.574160E+00	3.250920E+00
4.332520E+00	1.466060E+00	1.081500E+00
4.114200E+00	1.369270E+00	1.073200E+00
5.177790E+00	4.632030E+00	3.247790E+00
5.130310E+00	4.716800E+00	3.263310E+00
3.916830E+00	1.563880E+00	8.553440E-01
3.833030E+00	1.432970E+00	9.712060E-01
5.073720E+00	4.789510E+00	3.256380E+00
5.117230E+00	4.769940E+00	3.308850E+00
5.093990E+00	4.804420E+00	3.315370E+00
3.671440E+00	1.443880E+00	9.776820E-01
3.459570E+00	1.508140E+00	9.896770E-01
3.595390E+00	1.577260E+00	8.962510E-01
5.030860E+00	4.832140E+00	3.256020E+00
5.054050E+00	4.851080E+00	3.332130E+00
3.275520E+00	1.814050E+00	9.091290E-01
3.111550E+00	1.806250E+00	1.035220E+00
4.900600E+00	4.837820E+00	3.173470E+00
4.928980E+00	4.869930E+00	3.249010E+00
4.991640E+00	4.868260E+00	3.282210E+00
3.002500E+00	2.109800E+00	1.003420E+00
2.878390E+00	2.101170E+00	1.129950E+00
4.774070E+00	4.835920E+00	3.127270E+00
4.806980E+00	4.865540E+00	3.197570E+00
4.868680E+00	4.866810E+00	3.221190E+00
2.822620E+00	2.377830E+00	1.116890E+00
2.723970E+00	2.356650E+00	1.239150E+00
4.612770E+00	4.876580E+00	3.024600E+00
4.680830E+00	4.871940E+00	3.101780E+00
4.740900E+00	4.871930E+00	3.165180E+00
2.703120E+00	2.643960E+00	1.248550E+00
2.619320E+00	2.541030E+00	1.342920E+00
4.543760E+00	4.942200E+00	3.026500E+00
4.612310E+00	4.947580E+00	3.134990E+00
2.609990E+00	2.714160E+00	1.356860E+00
2.547690E+00	2.683860E+00	1.425700E+00
2.639720E+00	2.868290E+00	1.356470E+00
4.502560E+00	4.985320E+00	3.030080E+00
4.535060E+00	4.989100E+00	3.082220E+00
2.564330E+00	2.836310E+00	1.434040E+00
2.514580E+00	2.786810E+00	1.474430E+00
2.575890E+00	3.056140E+00	1.468620E+00
4.374120E+00	5.042900E+00	2.973330E+00
4.471360E+00	5.025250E+00	3.049160E+00
2.493080E+00	2.910050E+00	1.514650E+00
2.472170E+00	3.140270E+00	1.593230E+00
2.552370E+00	3.311980E+00	1.554740E+00
4.284540E+00	5.068430E+00	2.929250E+00
4.321540E+00	5.122690E+00	3.037020E+00
2.478900E+00	3.326510E+00	1.638320E+00
2.432200E+00	3.258350E+00	1.649470E+00
2.514440E+00	3.560590E+00	1.675760E+00
4.073210E+00	5.074310E+00	2.788710E+00
4.125440E+00	5.126100E+00	2.893580E+00
4.225470E+00	5.124740E+00	2.956960E+00
2.431990E+00	3.388410E+00	1.711270E+00
2.429760E+00	3.546360E+00	1.750990E+00
2.473840E+00	3.656040E+00	1.779240E+00
2.530970E+00	3.849590E+00	1.836020E+00
3.819920E+00	5.076960E+00	2.665360E+00
3.929480E+00	5.095540E+00	2.743940E+00
4.023480E+00	5.114130E+00	2.827710E+00
2.428460E+00	3.679440E+00	1.837150E+00
2.451210E+00	3.836760E+00	1.905940E+00
2.497560E+00	3.935340E+00	1.922740E+00
2.566850E+00	4.085370E+00	1.972020E+00
2.747310E+00	4.370400E+00	2.058780E+00
2.844300E+00	4.472120E+00	2.099200E+00
2.976020E+00	4.597270E+00	2.171910E+00
3.659280E+00	5.044570E+00	2.596910E+00
3.760300E+00	5.110910E+00	2.693100E+00
3.836100E+00	5.164970E+00	2.785600E+00
2.456050E+00	3.952070E+00	1.977500E+00
2.496350E+00	4.085460E+00	2.046260E+00
2.552620E+00	4.168950E+00	2.057210E+00
2.631820E+00	4.276700E+00	2.059750E+00
2.721250E+00	4.422130E+00	2.125140E+00
2.823970E+00	4.530360E+00	2.187430E+00
2.896090E+00	4.612440E+00	2.235000E+00
2.998220E+00	4.684000E+00	2.269430E+00
3.125650E+00	4.792450E+00	2.344620E+00
3.427210E+00	4.988360E+00	2.504360E+00
3.533310E+00	5.064530E+00	2.592260E+00
3.568050E+00	5.121930E+00	2.661570E+00
3.701520E+00	5.144070E+00	2.721420E+00
2.515860E+00	4.202610E+00	2.121030E+00
2.604420E+00	4.362540E+00	2.162470E+00
2.703280E+00	4.483420E+00	2.213140E+00
2.798980E+00	4.576530E+00	2.266600E+00
2.891430E+00	4.664710E+00	2.299680E+00
2.987520E+00	4.733790E+00	2.340650E+00
3.028780E+00	4.790380E+00	2.394640E+00
3.099130E+00	4.833980E+00	2.410790E+00
3.208480E+00	4.898840E+00	2.438020E+00
3.274870E+00	4.984210E+00	2.520070E+00
3.342010E+00	5.046720E+00	2.589110E+00
3.462900E+00	5.080180E+00	2.607770E+00
3.050190E+00	4.852070E+00	2.460770E+00
3.170020E+00	4.956190E+00	2.515120E+00
3.245920E+00	5.013900E+00	2.558800E+00
5.766420E+00	2.493550E+00	2.759410E+00
5.727860E+00	2.410890E+00	2.716170E+00
5.737890E+00	2.518810E+00	2.671530E+00
5.784950E+00	2.726440E+00	2.738940E+00
5.799280E+00	2.595200E+00	2.798950E+00
5.818840E+00	2.870780E+00	2.790110E+00
5.839610E+00	2.764630E+00	2.850620E+00
5.860950E+00	2.968320E+00	2.871860E+00
5.878930E+00	3.155400E+00	2.945430E+00
5.877720E+00	3.335130E+00	3.003860E+00
5.834000E+00	3.497440E+00	3.009110E+00
5.882010E+00	3.431580E+00	3.073970E+00
5.837620E+00	3.574980E+00	3.088240E+00
5.559240E+00	2.139960E+00	2.526430E+00
5.490600E+00	2.030250E+00	2.472400E+00
5.495480E+00	2.088200E+00	2.389160E+00
5.632280E+00	2.282600E+00	2.564690E+00
5.750810E+00	3.724010E+00	3.065720E+00
5.715760E+00	3.826760E+00	3.146700E+00
5.399470E+00	1.925820E+00	2.414830E+00
5.324350E+00	1.868680E+00	2.322110E+00
5.369980E+00	1.934730E+00	2.294700E+00
5.635850E+00	3.931960E+00	3.118420E+00
5.605000E+00	4.008340E+00	3.182070E+00
5.202680E+00	1.784990E+00	2.133670E+00
5.529600E+00	4.109380E+00	3.206010E+00
5.462870E+00	4.190740E+00	3.203320E+00
5.496710E+00	4.178950E+00	3.248110E+00
5.466680E+00	4.237060E+00	3.271370E+00
5.030870E+00	1.647540E+00	1.900210E+00
4.919040E+00	1.535610E+00	1.837590E+00
4.903340E+00	1.584170E+00	1.699950E+00
5.357590E+00	4.347840E+00	3.226940E+00
5.400980E+00	4.308670E+00	3.249830E+00
5.379200E+00	4.364320E+00	3.290690E+00
4.824690E+00	1.450030E+00	1.769960E+00
4.714350E+00	1.366500E+00	1.685280E+00
4.733000E+00	1.435510E+00	1.584270E+00
5.290370E+00	4.476970E+00	3.274670E+00
5.339980E+00	4.436570E+00	3.320530E+00
5.299340E+00	4.502530E+00	3.331900E+00
4.586970E+00	1.288670E+00	1.604240E+00
4.397900E+00	1.220370E+00	1.505440E+00
4.538420E+00	1.316080E+00	1.492790E+00
5.224350E+00	4.595050E+00	3.301550E+00
5.259930E+00	4.559710E+00	3.336010E+00
5.228610E+00	4.616230E+00	3.366570E+00
4.240260E+00	1.273190E+00	1.282020E+00
4.024100E+00	1.178880E+00	1.283690E+00
5.148960E+00	4.736560E+00	3.343870E+00
5.183210E+00	4.678070E+00	3.354490E+00
5.174980E+00	4.722070E+00	3.416230E+00
3.834420E+00	1.314710E+00	1.095840E+00
3.742630E+00	1.228180E+00	1.202770E+00
5.123690E+00	4.798970E+00	3.391030E+00
3.599150E+00	1.229010E+00	1.202890E+00
3.397930E+00	1.299370E+00	1.225660E+00
3.537140E+00	1.326100E+00	1.114380E+00
5.081920E+00	4.863240E+00	3.397880E+00
5.103220E+00	4.858010E+00	3.440890E+00
5.081140E+00	4.886220E+00	3.435850E+00
3.236520E+00	1.521600E+00	1.102930E+00
3.073640E+00	1.539840E+00	1.230330E+00
4.954580E+00	4.904290E+00	3.316120E+00
4.984630E+00	4.925350E+00	3.394700E+00
5.051960E+00	4.900100E+00	3.418860E+00
2.963110E+00	1.816930E+00	1.166550E+00
2.842060E+00	1.820880E+00	1.296500E+00
4.838940E+00	4.898770E+00	3.269600E+00
4.865990E+00	4.932780E+00	3.341630E+00
4.921670E+00	4.933990E+00	3.363560E+00
2.771800E+00	2.090160E+00	1.255860E+00
2.674000E+00	2.070560E+00	1.372290E+00
4.687000E+00	4.922950E+00	3.198430E+00
4.740980E+00	4.943720E+00	3.283940E+00
4.808430E+00	4.934090E+00	3.317820E+00
2.636220E+00	2.315690E+00	1.349910E+00
2.551840E+00	2.287980E+00	1.453940E+00
4.652650E+00	4.957070E+00	3.213310E+00
4.677270E+00	4.967610E+00	3.258920E+00
2.538610E+00	2.508640E+00	1.437090E+00
2.454700E+00	2.476800E+00	1.533360E+00
4.534440E+00	5.040340E+00	3.161760E+00
4.623070E+00	5.000700E+00	3.237810E+00
2.457330E+00	2.712000E+00	1.525970E+00
2.382260E+00	2.622000E+00	1.611490E+00
4.421680E+00	5.098580E+00	3.099140E+00
4.483330E+00	5.139270E+00	3.225920E+00
2.376950E+00	2.759650E+00	1.616400E+00
2.342040E+00	2.706530E+00	1.649800E+00
2.392840E+00	2.933740E+00	1.615280E+00
4.367640E+00	5.142520E+00	3.105060E+00
4.400340E+00	5.159930E+00	3.164970E+00
2.322800E+00	2.812290E+00	1.678240E+00
2.291700E+00	3.024240E+00	1.740900E+00
2.373070E+00	3.203330E+00	1.689230E+00
4.182650E+00	5.172120E+00	2.988160E+00
4.244770E+00	5.208770E+00	3.089840E+00
4.339010E+00	5.183080E+00	3.141380E+00
2.291170E+00	3.240270E+00	1.778990E+00
2.224950E+00	3.181020E+00	1.833080E+00
2.346950E+00	3.459970E+00	1.800970E+00
3.945900E+00	5.172330E+00	2.861090E+00
4.038080E+00	5.217980E+00	2.970190E+00
4.144740E+00	5.219530E+00	3.029450E+00
2.258980E+00	3.349570E+00	1.867790E+00
2.204510E+00	3.284660E+00	1.891610E+00
2.271540E+00	3.516640E+00	1.895980E+00
2.356200E+00	3.742280E+00	1.952970E+00
3.898160E+00	5.207930E+00	2.874370E+00
3.938770E+00	5.233960E+00	2.928140E+00
2.201250E+00	3.430320E+00	1.947890E+00
2.255840E+00	3.610520E+00	1.979060E+00
2.285420E+00	3.746150E+00	2.038360E+00
2.329140E+00	3.845060E+00	2.049230E+00
2.397410E+00	3.996220E+00	2.076260E+00
3.605530E+00	5.198460E+00	2.758980E+00
3.742500E+00	5.224800E+00	2.835150E+00
3.859090E+00	5.247540E+00	2.903220E+00
2.291300E+00	3.887890E+00	2.122330E+00
2.354740E+00	4.048460E+00	2.174500E+00
2.370560E+00	4.128950E+00	2.226120E+00
2.423950E+00	4.160480E+00	2.183900E+00
2.503150E+00	4.305400E+00	2.220130E+00
2.596560E+00	4.434130E+00	2.261000E+00
2.691370E+00	4.541950E+00	2.299670E+00
2.787900E+00	4.632500E+00	2.341730E+00
2.900630E+00	4.742100E+00	2.406440E+00
3.432560E+00	5.159930E+00	2.699680E+00
3.540470E+00	5.233970E+00	2.785350E+00
3.631000E+00	5.287410E+00	2.897580E+00
2.403600E+00	4.236270E+00	2.275250E+00
2.496580E+00	4.386610E+00	2.311300E+00
2.593670E+00	4.501120E+00	2.351910E+00
2.685440E+00	4.600410E+00	2.380470E+00
2.775160E+00	4.674830E+00	2.416080E+00
2.812120E+00	4.728410E+00	2.467260E+00
2.865940E+00	4.770550E+00	2.476150E+00
2.931450E+00	4.829060E+00	2.493600E+00
3.052810E+00	4.927940E+00	2.547800E+00
3.214290E+00	5.053220E+00	2.617060E+00
3.282630E+00	5.161890E+00	2.718460E+00
3.363020E+00	5.242280E+00	2.824480E+00
3.489030E+00	5.266950E+00	2.837600E+00
2.826710E+00	4.784250E+00	2.532510E+00
2.930070E+00	4.895090E+00	2.568370E+00
3.053230E+00	5.007070E+00	2.643230E+00
3.163270E+00	5.122330E+00	2.705080E+00
3.242730E+00	5.207080E+00	2.780020E+00
5.643350E+00	2.149320E+00	2.770610E+00
5.574380E+00	2.064180E+00	2.694080E+00
5.605830E+00	2.153660E+00	2.649130E+00
5.702930E+00	2.309120E+00	2.720550E+00
5.715590E+00	2.262770E+00	2.810990E+00
5.783150E+00	2.440810E+00	2.838120E+00
5.845980E+00	2.624220E+00	2.920450E+00
5.883710E+00	2.793450E+00	2.972810E+00
5.915490E+00	2.960650E+00	3.016500E+00
5.931440E+00	3.130000E+00	3.068070E+00
5.933880E+00	3.285060E+00	3.116770E+00
5.905870E+00	3.428810E+00	3.163800E+00
5.873110E+00	3.567890E+00	3.213740E+00
5.514960E+00	1.981450E+00	2.674600E+00
5.438360E+00	1.918300E+00	2.580380E+00
5.480660E+00	1.979090E+00	2.558610E+00
5.800300E+00	3.704170E+00	3.174580E+00
5.760530E+00	3.813560E+00	3.254320E+00
5.330860E+00	1.842170E+00	2.439140E+00
5.675600E+00	3.932900E+00	3.228590E+00
5.618540E+00	4.027730E+00	3.251320E+00
5.671720E+00	3.991200E+00	3.304860E+00
5.615910E+00	4.081990E+00	3.329360E+00
5.170500E+00	1.707140E+00	2.237200E+00
5.061060E+00	1.591650E+00	2.165370E+00
5.048850E+00	1.621130E+00	2.038710E+00
5.534950E+00	4.171150E+00	3.304770E+00
5.524490E+00	4.231040E+00	3.356640E+00
4.985090E+00	1.506750E+00	2.108070E+00
4.883490E+00	1.416090E+00	2.027030E+00
4.905220E+00	1.469830E+00	1.935690E+00
5.473400E+00	4.314050E+00	3.377150E+00
5.411080E+00	4.383380E+00	3.375320E+00
5.451220E+00	4.372980E+00	3.430240E+00
5.413860E+00	4.422850E+00	3.452150E+00
4.770850E+00	1.316790E+00	1.930040E+00
4.654580E+00	1.232850E+00	1.850300E+00
4.680030E+00	1.293540E+00	1.760960E+00
5.307070E+00	4.532460E+00	3.409890E+00
5.349160E+00	4.485970E+00	3.424780E+00
5.336550E+00	4.529440E+00	3.483940E+00
4.508920E+00	1.171620E+00	1.785500E+00
4.294470E+00	1.109220E+00	1.689020E+00
4.459300E+00	1.179620E+00	1.671930E+00
5.284800E+00	4.579320E+00	3.461950E+00
4.147350E+00	1.125470E+00	1.472640E+00
3.986350E+00	1.077620E+00	1.515270E+00
5.232420E+00	4.659560E+00	3.488690E+00
5.187800E+00	4.750670E+00	3.505190E+00
3.777230E+00	1.074010E+00	1.484290E+00
3.590630E+00	1.058480E+00	1.507450E+00
3.635860E+00	1.092970E+00	1.405770E+00
3.746830E+00	1.134020E+00	1.330110E+00
5.141730E+00	4.826220E+00	3.493510E+00
5.190410E+00	4.797980E+00	3.571020E+00
5.154030E+00	4.852430E+00	3.562010E+00
3.464810E+00	1.153820E+00	1.354220E+00
3.276170E+00	1.161440E+00	1.450290E+00
5.092420E+00	4.902100E+00	3.509590E+00
3.180430E+00	1.322930E+00	1.328370E+00
3.018620E+00	1.346320E+00	1.450000E+00
5.027980E+00	4.943260E+00	3.477460E+00
5.040400E+00	4.980620E+00	3.571300E+00
2.925450E+00	1.559470E+00	1.356030E+00
2.800540E+00	1.575040E+00	1.481730E+00
4.890970E+00	4.964870E+00	3.413820E+00
4.919230E+00	4.988980E+00	3.488700E+00
4.980820E+00	4.984770E+00	3.518530E+00
2.730280E+00	1.820470E+00	1.414660E+00
2.632160E+00	1.813680E+00	1.538940E+00
4.777050E+00	4.972420E+00	3.364770E+00
4.806920E+00	5.000260E+00	3.443010E+00
4.863450E+00	4.993050E+00	3.467210E+00
2.584280E+00	2.053430E+00	1.486420E+00
2.497950E+00	2.037980E+00	1.604720E+00
4.670600E+00	5.026610E+00	3.337020E+00
4.741310E+00	5.015480E+00	3.405740E+00
2.468130E+00	2.263090E+00	1.561120E+00
2.391500E+00	2.235930E+00	1.669800E+00
4.579980E+00	5.086920E+00	3.288430E+00
4.628130E+00	5.115570E+00	3.411040E+00
2.377090E+00	2.440010E+00	1.630110E+00
2.306880E+00	2.412240E+00	1.722640E+00
4.534510E+00	5.144730E+00	3.294250E+00
4.564470E+00	5.152690E+00	3.351560E+00
2.303590E+00	2.625180E+00	1.699690E+00
2.263550E+00	2.527100E+00	1.760790E+00
4.404530E+00	5.229790E+00	3.271690E+00
4.506990E+00	5.193010E+00	3.324790E+00
2.227720E+00	2.636810E+00	1.795930E+00
2.180690E+00	2.802420E+00	1.854510E+00
2.250870E+00	2.818300E+00	1.764450E+00
4.316610E+00	5.236270E+00	3.196200E+00
4.333420E+00	5.273090E+00	3.260530E+00
2.200890E+00	2.995590E+00	1.835230E+00
2.124870E+00	2.960820E+00	1.918890E+00
4.104640E+00	5.264990E+00	3.073040E+00
4.174570E+00	5.306040E+00	3.177510E+00
4.277700E+00	5.286840E+00	3.225450E+00
2.144270E+00	3.195070E+00	1.923990E+00
2.078550E+00	3.096500E+00	2.007340E+00
3.936090E+00	5.305260E+00	3.017140E+00
4.056960E+00	5.311870E+00	3.112620E+00
2.079730E+00	3.227960E+00	2.019580E+00
2.047870E+00	3.175070E+00	2.049360E+00
2.117600E+00	3.400980E+00	2.045610E+00
2.196230E+00	3.644760E+00	2.074040E+00
3.788310E+00	5.311790E+00	2.969540E+00
3.864120E+00	5.383800E+00	3.111230E+00
2.053000E+00	3.280040E+00	2.092110E+00
2.062350E+00	3.440550E+00	2.126820E+00
2.106870E+00	3.554970E+00	2.117720E+00
2.142850E+00	3.691240E+00	2.172790E+00
2.207620E+00	3.845950E+00	2.192670E+00
2.298940E+00	4.056420E+00	2.258660E+00
3.708140E+00	5.333620E+00	2.984950E+00
3.754670E+00	5.367300E+00	3.051320E+00
2.067100E+00	3.590600E+00	2.208180E+00
2.136720E+00	3.804810E+00	2.262960E+00
2.202150E+00	3.948170E+00	2.281490E+00
2.236850E+00	4.049570E+00	2.333370E+00
2.281550E+00	4.118710E+00	2.338210E+00
2.330920E+00	4.206120E+00	2.350380E+00
2.406420E+00	4.342070E+00	2.367690E+00
2.497440E+00	4.463450E+00	2.399510E+00
2.589700E+00	4.565010E+00	2.437070E+00
2.695420E+00	4.677390E+00	2.490260E+00
3.441910E+00	5.295710E+00	2.900540E+00
3.525420E+00	5.354400E+00	2.990970E+00
3.662940E+00	5.366750E+00	3.028870E+00
2.250030E+00	4.149710E+00	2.400690E+00
2.325900E+00	4.297210E+00	2.430030E+00
2.407540E+00	4.421860E+00	2.454570E+00
2.497170E+00	4.526570E+00	2.489930E+00
2.578890E+00	4.607030E+00	2.512870E+00
2.615370E+00	4.660310E+00	2.556490E+00
2.668150E+00	4.702270E+00	2.562520E+00
2.728880E+00	4.755970E+00	2.581440E+00
2.826770E+00	4.856020E+00	2.618210E+00
2.932790E+00	4.971650E+00	2.668490E+00
3.044510E+00	5.085130E+00	2.731380E+00
3.147700E+00	5.186390E+00	2.797030E+00
3.253170E+00	5.277000E+00	2.919280E+00
3.389740E+00	5.318110E+00	2.962000E+00
2.631550E+00	4.712030E+00	2.623260E+00
2.727950E+00	4.817210E+00	2.661470E+00
2.830800E+00	4.931360E+00	2.714830E+00
2.937510E+00	5.051550E+00	2.759020E+00
3.042890E+00	5.153410E+00	2.825360E+00
3.130870E+00	5.227040E+00	2.899880E+00
5.607580E+00	2.071960E+00	2.806300E+00
5.703880E+00	2.194370E+00	2.880630E+00
5.794240E+00	2.341330E+00	2.993640E+00
5.845710E+00	2.512170E+00	2.995470E+00
5.889850E+00	2.645820E+00	3.052440E+00
5.928720E+00	2.792880E+00	3.098980E+00
5.956770E+00	2.942250E+00	3.145860E+00
5.963820E+00	3.103490E+00	3.191010E+00
5.958410E+00	3.262880E+00	3.227760E+00
5.935420E+00	3.413320E+00	3.270190E+00
5.914190E+00	3.551260E+00	3.318640E+00
5.439950E+00	1.904300E+00	2.665470E+00
5.530540E+00	1.982080E+00	2.747970E+00
5.842250E+00	3.689050E+00	3.281340E+00
5.813070E+00	3.793680E+00	3.353870E+00
5.310080E+00	1.783420E+00	2.582950E+00
5.192660E+00	1.675370E+00	2.488780E+00
5.190380E+00	1.695780E+00	2.372970E+00
5.737210E+00	3.905570E+00	3.329600E+00
5.705960E+00	3.995380E+00	3.385920E+00
5.669060E+00	4.081420E+00	3.440250E+00
5.127370E+00	1.600140E+00	2.474720E+00
5.016490E+00	1.475020E+00	2.339980E+00
5.046070E+00	1.536640E+00	2.260480E+00
5.593010E+00	4.172990E+00	3.409300E+00
5.550700E+00	4.249030E+00	3.420450E+00
5.600420E+00	4.227830E+00	3.478370E+00
5.558280E+00	4.290580E+00	3.482380E+00
4.925110E+00	1.388800E+00	2.252270E+00
4.823550E+00	1.289390E+00	2.162430E+00
4.854440E+00	1.354600E+00	2.101500E+00
5.504360E+00	4.366740E+00	3.512100E+00
5.457630E+00	4.432440E+00	3.545810E+00
4.712430E+00	1.204220E+00	2.087900E+00
4.586900E+00	1.145300E+00	2.038900E+00
4.619810E+00	1.183390E+00	1.937110E+00
5.398560E+00	4.487670E+00	3.536570E+00
5.346450E+00	4.558540E+00	3.573050E+00
4.419310E+00	1.087780E+00	1.986940E+00
4.186510E+00	1.012740E+00	1.900620E+00
4.352590E+00	1.089170E+00	1.867920E+00
5.293970E+00	4.607550E+00	3.554680E+00
5.322330E+00	4.598540E+00	3.614220E+00
5.292720E+00	4.641960E+00	3.630910E+00
3.971630E+00	1.029770E+00	1.666190E+00
3.885440E+00	9.845850E-01	1.797400E+00
5.215420E+00	4.755660E+00	3.582010E+00
5.241890E+00	4.711030E+00	3.599390E+00
5.238190E+00	4.770530E+00	3.662040E+00
3.730720E+00	9.524400E-01	1.788590E+00
3.537660E+00	9.555970E-01	1.784390E+00
3.671950E+00	9.836040E-01	1.676180E+00
5.144580E+00	4.899320E+00	3.616720E+00
5.195600E+00	4.839020E+00	3.641100E+00
5.187180E+00	4.887890E+00	3.698210E+00
3.391330E+00	1.053140E+00	1.614210E+00
3.223310E+00	1.044700E+00	1.723490E+00
5.095350E+00	4.958310E+00	3.610090E+00
5.139110E+00	4.958960E+00	3.710730E+00
3.114020E+00	1.172900E+00	1.570870E+00
2.967370E+00	1.182560E+00	1.693780E+00
5.066200E+00	4.993870E+00	3.621010E+00
5.084270E+00	4.997150E+00	3.668550E+00
2.883280E+00	1.360570E+00	1.579400E+00
2.761260E+00	1.367490E+00	1.700470E+00
4.947990E+00	5.015970E+00	3.560520E+00
4.980490E+00	5.035640E+00	3.636750E+00
5.044070E+00	5.020720E+00	3.660110E+00
2.689820E+00	1.577290E+00	1.607880E+00
2.591250E+00	1.572000E+00	1.728950E+00
4.837070E+00	5.025310E+00	3.519320E+00
4.867730E+00	5.049960E+00	3.589450E+00
4.920920E+00	5.041140E+00	3.605080E+00
2.539180E+00	1.801740E+00	1.658530E+00
2.453960E+00	1.786190E+00	1.778040E+00
4.691910E+00	5.075530E+00	3.451900E+00
4.747640E+00	5.086990E+00	3.538500E+00
4.811630E+00	5.064070E+00	3.568640E+00
2.417390E+00	2.017520E+00	1.719900E+00
2.342050E+00	1.996820E+00	1.829810E+00
4.665630E+00	5.114740E+00	3.475230E+00
4.689510E+00	5.122320E+00	3.520120E+00
2.317080E+00	2.219800E+00	1.771680E+00
2.250660E+00	2.193200E+00	1.878620E+00
4.563140E+00	5.217850E+00	3.448290E+00
4.645940E+00	5.160740E+00	3.506290E+00
2.231720E+00	2.421930E+00	1.831000E+00
2.202510E+00	2.315190E+00	1.912720E+00
4.484170E+00	5.245640E+00	3.374640E+00
4.498700E+00	5.270600E+00	3.432390E+00
2.158000E+00	2.431110E+00	1.938010E+00
2.103100E+00	2.595660E+00	1.978890E+00
2.166980E+00	2.612620E+00	1.886400E+00
4.339780E+00	5.337780E+00	3.356710E+00
4.442130E+00	5.293180E+00	3.402690E+00
2.114750E+00	2.773490E+00	1.942030E+00
2.054560E+00	2.745120E+00	2.034450E+00
4.257130E+00	5.343770E+00	3.285180E+00
4.269350E+00	5.381410E+00	3.351980E+00
2.059320E+00	2.923190E+00	2.010610E+00
2.005430E+00	2.889900E+00	2.099860E+00
3.978190E+00	5.374610E+00	3.157390E+00
4.090800E+00	5.400380E+00	3.268840E+00
4.209510E+00	5.389600E+00	3.319880E+00
2.019980E+00	3.100110E+00	2.096910E+00
1.981110E+00	2.993200E+00	2.143610E+00
3.931320E+00	5.407150E+00	3.183680E+00
3.980550E+00	5.421970E+00	3.234070E+00
1.964070E+00	3.117710E+00	2.184820E+00
1.953700E+00	3.242990E+00	2.227850E+00
2.009350E+00	3.340710E+00	2.193040E+00
3.745810E+00	5.428950E+00	3.176970E+00
3.898780E+00	5.438250E+00	3.223680E+00
1.959720E+00	3.374070E+00	2.283510E+00
1.952550E+00	3.505270E+00	2.316330E+00
1.994320E+00	3.540800E+00	2.274160E+00
2.065270E+00	3.742230E+00	2.326660E+00
2.143990E+00	3.963500E+00	2.379900E+00
3.622430E+00	5.407450E+00	3.097940E+00
3.635560E+00	5.438340E+00	3.169220E+00
1.986260E+00	3.653910E+00	2.384430E+00
2.049150E+00	3.842920E+00	2.409750E+00
2.077050E+00	3.951780E+00	2.454070E+00
2.121750E+00	4.022250E+00	2.460680E+00
2.171150E+00	4.112280E+00	2.472430E+00
2.244540E+00	4.252260E+00	2.489460E+00
2.323070E+00	4.377360E+00	2.515020E+00
2.408620E+00	4.486230E+00	2.546440E+00
2.503810E+00	4.602520E+00	2.588190E+00
3.331880E+00	5.339730E+00	3.016590E+00
3.410010E+00	5.389880E+00	3.109540E+00
3.555220E+00	5.427330E+00	3.141990E+00
2.090230E+00	4.050350E+00	2.524690E+00
2.165730E+00	4.203130E+00	2.555530E+00
2.238870E+00	4.331130E+00	2.576660E+00
2.324490E+00	4.442410E+00	2.606770E+00
2.398990E+00	4.527300E+00	2.618290E+00
2.428330E+00	4.582870E+00	2.652620E+00
2.474870E+00	4.626350E+00	2.655680E+00
2.536850E+00	4.680280E+00	2.681580E+00
2.632620E+00	4.780880E+00	2.716580E+00
2.731540E+00	4.893430E+00	2.757470E+00
2.840070E+00	5.008650E+00	2.809190E+00
2.947070E+00	5.126420E+00	2.855950E+00
3.050470E+00	5.208560E+00	2.939980E+00
3.143550E+00	5.283900E+00	3.013090E+00
3.264650E+00	5.349740E+00	3.061180E+00
2.438440E+00	4.637620E+00	2.719910E+00
2.537020E+00	4.741700E+00	2.777950E+00
2.635440E+00	4.859670E+00	2.808970E+00
2.742100E+00	4.969270E+00	2.853170E+00
2.851250E+00	5.088160E+00	2.912310E+00
2.969660E+00	5.194890E+00	2.983010E+00
3.055160E+00	5.247570E+00	3.020390E+00
5.824000E+00	2.293400E+00	3.155250E+00
5.797600E+00	2.242820E+00	3.137220E+00
5.802420E+00	2.279770E+00	3.089180E+00
5.839830E+00	2.355320E+00	3.149060E+00
5.611590E+00	2.029770E+00	3.009520E+00
5.521180E+00	1.943740E+00	2.931190E+00
5.555100E+00	1.990120E+00	2.854080E+00
5.708730E+00	2.164070E+00	3.017230E+00
5.886610E+00	2.503620E+00	3.156280E+00
5.921730E+00	2.664890E+00	3.165570E+00
5.952680E+00	2.778950E+00	3.224010E+00
5.981410E+00	2.921920E+00	3.272830E+00
5.993010E+00	3.086900E+00	3.306510E+00
5.992170E+00	3.247800E+00	3.331870E+00
5.969100E+00	3.395330E+00	3.375350E+00
5.942900E+00	3.535540E+00	3.425850E+00
5.451370E+00	1.879780E+00	2.940950E+00
5.375670E+00	1.812230E+00	2.844050E+00
5.415530E+00	1.859420E+00	2.785680E+00
5.884480E+00	3.670200E+00	3.380620E+00
5.849320E+00	3.765870E+00	3.434610E+00
5.261980E+00	1.714350E+00	2.699450E+00
5.788680E+00	3.892120E+00	3.451020E+00
5.731060E+00	4.006970E+00	3.468260E+00
5.716520E+00	4.065670E+00	3.512360E+00
5.043280E+00	1.454540E+00	2.507240E+00
4.968480E+00	1.369850E+00	2.467120E+00
4.965830E+00	1.403040E+00	2.369830E+00
5.102370E+00	1.539660E+00	2.533810E+00
5.672710E+00	4.158530E+00	3.531050E+00
5.630960E+00	4.256950E+00	3.550620E+00
5.588100E+00	4.316810E+00	3.555850E+00
5.641490E+00	4.296030E+00	3.611500E+00
5.589310E+00	4.355670E+00	3.629000E+00
4.780130E+00	1.180120E+00	2.365630E+00
4.654920E+00	1.117930E+00	2.314490E+00
4.737390E+00	1.168060E+00	2.282370E+00
4.795000E+00	1.227090E+00	2.232210E+00
4.862960E+00	1.247360E+00	2.401880E+00
5.458820E+00	4.461780E+00	3.606430E+00
5.511470E+00	4.415920E+00	3.612650E+00
5.491190E+00	4.455120E+00	3.671760E+00
4.533160E+00	1.101810E+00	2.133270E+00
4.442510E+00	1.048850E+00	2.201290E+00
5.427810E+00	4.509440E+00	3.658190E+00
4.301970E+00	9.918930E-01	2.166740E+00
4.088890E+00	9.278760E-01	2.132030E+00
4.242410E+00	9.945730E-01	2.063040E+00
5.363460E+00	4.583930E+00	3.697030E+00
5.324460E+00	4.641470E+00	3.726220E+00
3.880490E+00	9.403780E-01	1.931180E+00
3.791920E+00	8.841470E-01	2.042590E+00
5.294520E+00	4.700520E+00	3.731150E+00
5.281520E+00	4.769000E+00	3.762560E+00
3.654220E+00	8.591970E-01	2.044640E+00
3.470890E+00	8.612460E-01	2.055240E+00
3.599830E+00	8.890940E-01	1.943800E+00
5.250540E+00	4.835320E+00	3.761660E+00
5.210830E+00	4.924340E+00	3.782190E+00
3.329620E+00	9.334820E-01	1.880990E+00
3.177370E+00	9.258960E-01	1.992100E+00
5.178010E+00	4.973380E+00	3.777590E+00
5.201960E+00	4.976190E+00	3.817790E+00
5.183200E+00	4.997710E+00	3.814470E+00
3.069430E+00	1.048030E+00	1.843820E+00
2.939240E+00	1.043720E+00	1.959190E+00
5.079080E+00	5.040390E+00	3.768260E+00
5.151260E+00	5.008660E+00	3.796650E+00
2.843270E+00	1.191220E+00	1.819930E+00
2.735060E+00	1.189150E+00	1.941530E+00
5.019730E+00	5.054600E+00	3.721180E+00
5.025810E+00	5.075230E+00	3.780620E+00
2.657860E+00	1.367300E+00	1.826570E+00
2.565440E+00	1.358660E+00	1.946390E+00
4.896560E+00	5.068420E+00	3.652800E+00
4.925670E+00	5.077810E+00	3.702120E+00
4.978660E+00	5.087710E+00	3.771960E+00
2.502070E+00	1.562670E+00	1.851310E+00
2.421480E+00	1.542910E+00	1.969790E+00
4.786170E+00	5.107800E+00	3.616350E+00
4.821800E+00	5.126100E+00	3.692670E+00
4.879790E+00	5.099000E+00	3.709720E+00
2.375360E+00	1.764100E+00	1.894140E+00
2.303140E+00	1.741910E+00	2.007410E+00
4.689620E+00	5.195450E+00	3.610540E+00
4.759790E+00	5.156860E+00	3.659140E+00
2.269280E+00	1.977230E+00	1.942360E+00
2.205680E+00	1.946630E+00	2.059720E+00
4.627780E+00	5.219880E+00	3.550000E+00
4.638180E+00	5.248720E+00	3.600350E+00
2.172910E+00	2.210390E+00	1.995800E+00
2.128100E+00	2.112070E+00	2.111860E+00
4.505320E+00	5.316470E+00	3.502980E+00
4.589750E+00	5.281330E+00	3.565650E+00
2.105670E+00	2.255020E+00	2.082830E+00
2.088150E+00	2.204620E+00	2.140010E+00
2.088010E+00	2.416190E+00	2.043900E+00
4.421320E+00	5.354220E+00	3.470450E+00
4.455910E+00	5.412450E+00	3.577700E+00
2.056980E+00	2.311440E+00	2.149990E+00
2.013500E+00	2.511720E+00	2.163190E+00
2.050660E+00	2.594750E+00	2.066540E+00
4.262590E+00	5.444030E+00	3.443720E+00
4.364590E+00	5.421280E+00	3.503480E+00
2.002810E+00	2.714760E+00	2.129300E+00
1.955460E+00	2.683080E+00	2.227710E+00
4.177320E+00	5.438990E+00	3.379290E+00
4.187240E+00	5.469300E+00	3.439620E+00
1.950090E+00	2.899000E+00	2.198720E+00
1.928570E+00	2.789860E+00	2.268850E+00
3.992290E+00	5.479010E+00	3.326340E+00
4.115050E+00	5.474980E+00	3.403810E+00
1.902320E+00	2.913610E+00	2.297190E+00
1.894130E+00	3.045980E+00	2.337430E+00
1.917980E+00	3.148040E+00	2.274640E+00
3.867130E+00	5.484710E+00	3.294250E+00
3.910470E+00	5.542090E+00	3.409690E+00
1.878130E+00	3.186840E+00	2.365020E+00
1.889020E+00	3.330090E+00	2.421880E+00
1.917830E+00	3.419910E+00	2.365320E+00
3.631460E+00	5.482070E+00	3.255790E+00
3.773070E+00	5.511290E+00	3.328860E+00
1.875740E+00	3.459060E+00	2.448810E+00
1.886910E+00	3.578500E+00	2.498890E+00
1.927210E+00	3.618440E+00	2.459580E+00
1.989320E+00	3.856630E+00	2.501610E+00
3.509870E+00	5.460240E+00	3.232050E+00
3.540180E+00	5.525650E+00	3.350770E+00
1.909720E+00	3.704050E+00	2.542200E+00
1.932620E+00	3.847550E+00	2.582900E+00
1.966920E+00	3.923710E+00	2.581420E+00
2.014850E+00	4.013000E+00	2.594010E+00
2.086620E+00	4.156770E+00	2.615300E+00
2.155670E+00	4.281570E+00	2.636000E+00
2.228580E+00	4.402270E+00	2.667170E+00
2.334090E+00	4.522320E+00	2.692310E+00
3.177840E+00	5.341890E+00	3.114970E+00
3.259780E+00	5.399650E+00	3.199300E+00
3.404460E+00	5.458800E+00	3.280340E+00
1.941200E+00	3.953490E+00	2.646650E+00
2.008940E+00	4.109750E+00	2.675000E+00
2.077750E+00	4.241540E+00	2.692890E+00
2.140940E+00	4.337240E+00	2.701030E+00
2.172300E+00	4.405860E+00	2.734460E+00
2.237280E+00	4.465870E+00	2.729630E+00
2.268850E+00	4.526590E+00	2.759770E+00
2.341760E+00	4.602300E+00	2.777320E+00
2.428270E+00	4.702460E+00	2.829450E+00
2.533180E+00	4.835650E+00	2.883050E+00
2.655310E+00	4.936970E+00	2.894460E+00
2.745410E+00	5.042150E+00	2.955320E+00
2.869410E+00	5.168890E+00	3.049950E+00
3.048310E+00	5.283450E+00	3.120400E+00
2.921400E+00	5.250910E+00	3.181070E+00
3.155960E+00	5.355010E+00	3.184400E+00
2.179740E+00	4.469860E+00	2.794780E+00
2.254520E+00	4.575040E+00	2.824020E+00
2.333390E+00	4.646660E+00	2.850200E+00
2.371230E+00	4.705540E+00	2.892200E+00
2.433980E+00	4.767430E+00	2.894050E+00
2.457360E+00	4.825050E+00	2.929860E+00
2.505080E+00	4.892540E+00	2.984810E+00
2.626990E+00	4.981140E+00	2.995510E+00
2.739120E+00	5.104040E+00	3.062890E+00
2.816690E+00	5.177850E+00	3.145150E+00
2.381410E+00	4.774880E+00	2.954010E+00
2.440860E+00	4.844850E+00	2.972670E+00
5.787860E+00	2.205920E+00	3.271240E+00
5.751350E+00	2.161690E+00	3.244340E+00
5.768830E+00	2.190120E+00	3.182040E+00
5.830250E+00	2.290920E+00	3.249470E+00
5.868130E+00	2.406850E+00	3.250660E+00
5.873910E+00	2.382100E+00	3.343240E+00
5.912780E+00	2.489350E+00	3.341790E+00
5.560380E+00	1.966090E+00	3.062880E+00
5.682620E+00	2.092880E+00	3.184020E+00
5.936460E+00	2.628700E+00	3.279020E+00
5.981690E+00	2.759370E+00	3.348560E+00
6.014840E+00	2.916890E+00	3.419980E+00
6.015350E+00	3.106230E+00	3.406000E+00
6.011410E+00	3.238080E+00	3.440610E+00
5.989390E+00	3.382450E+00	3.481020E+00
5.975590E+00	3.516490E+00	3.530540E+00
5.366410E+00	1.794060E+00	2.948550E+00
5.478780E+00	1.890930E+00	3.074260E+00
5.909800E+00	3.668390E+00	3.487930E+00
5.858900E+00	3.789390E+00	3.501310E+00
5.906860E+00	3.742290E+00	3.557880E+00
5.863720E+00	3.860200E+00	3.575860E+00
5.089230E+00	1.435260E+00	2.796650E+00
5.028950E+00	1.365870E+00	2.746910E+00
5.069800E+00	1.428710E+00	2.715740E+00
5.091830E+00	1.490800E+00	2.644140E+00
5.136720E+00	1.508140E+00	2.813610E+00
5.171640E+00	1.613230E+00	2.690080E+00
5.225170E+00	1.649460E+00	2.842650E+00
5.785950E+00	3.993340E+00	3.549130E+00
5.743370E+00	4.080870E+00	3.568910E+00
5.796210E+00	4.049090E+00	3.620060E+00
5.754310E+00	4.124540E+00	3.630910E+00
4.940280E+00	1.272880E+00	2.647970E+00
4.837840E+00	1.179750E+00	2.605910E+00
4.838660E+00	1.197940E+00	2.471930E+00
4.978590E+00	1.345250E+00	2.592770E+00
5.709020E+00	4.226310E+00	3.653910E+00
5.662150E+00	4.306180E+00	3.675900E+00
5.634970E+00	4.354140E+00	3.733090E+00
4.733600E+00	1.115710E+00	2.565340E+00
4.592180E+00	1.054140E+00	2.525050E+00
4.695890E+00	1.110810E+00	2.456230E+00
5.554970E+00	4.411940E+00	3.704240E+00
5.502280E+00	4.478370E+00	3.765720E+00
4.425360E+00	1.020300E+00	2.311310E+00
4.348500E+00	9.631600E-01	2.407250E+00
5.435010E+00	4.533490E+00	3.747820E+00
5.465270E+00	4.526530E+00	3.796230E+00
5.430390E+00	4.571260E+00	3.816420E+00
4.184420E+00	8.949160E-01	2.410060E+00
3.989650E+00	8.568580E-01	2.346360E+00
4.142330E+00	9.065600E-01	2.286160E+00
5.330860E+00	4.662430E+00	3.770760E+00
5.367000E+00	4.628950E+00	3.793710E+00
5.353220E+00	4.681140E+00	3.828950E+00
3.794540E+00	8.411820E-01	2.179270E+00
3.761920E+00	7.822710E-01	2.343470E+00
5.296310E+00	4.795140E+00	3.809030E+00
5.337900E+00	4.754280E+00	3.854110E+00
5.316050E+00	4.825150E+00	3.867020E+00
3.576860E+00	7.704740E-01	2.316750E+00
3.399840E+00	7.619030E-01	2.312170E+00
3.542030E+00	8.008880E-01	2.221690E+00
5.233590E+00	4.958400E+00	3.854610E+00
5.287660E+00	4.899880E+00	3.886850E+00
5.262320E+00	4.970680E+00	3.921500E+00
3.286540E+00	8.358570E-01	2.151620E+00
3.145370E+00	8.281050E-01	2.259690E+00
5.194770E+00	5.025490E+00	3.895710E+00
3.039140E+00	9.195110E-01	2.103620E+00
2.926140E+00	9.159300E-01	2.219830E+00
5.132110E+00	5.048670E+00	3.845010E+00
5.138180E+00	5.069000E+00	3.900770E+00
2.829110E+00	1.042620E+00	2.077010E+00
2.735370E+00	1.033060E+00	2.198560E+00
5.030880E+00	5.108960E+00	3.868670E+00
5.097520E+00	5.085580E+00	3.884980E+00
2.646710E+00	1.186230E+00	2.066830E+00
2.566650E+00	1.179110E+00	2.190990E+00
4.915910E+00	5.136970E+00	3.826930E+00
4.971420E+00	5.128980E+00	3.860580E+00
2.485410E+00	1.349160E+00	2.067570E+00
2.414830E+00	1.335480E+00	2.193060E+00
4.864300E+00	5.141340E+00	3.779030E+00
4.873150E+00	5.169670E+00	3.837320E+00
2.351680E+00	1.528570E+00	2.090330E+00
2.285880E+00	1.510630E+00	2.218940E+00
4.732460E+00	5.208040E+00	3.699990E+00
4.772920E+00	5.222120E+00	3.783680E+00
4.838510E+00	5.184230E+00	3.816480E+00
2.238380E+00	1.718540E+00	2.129630E+00
2.177440E+00	1.699150E+00	2.260920E+00
4.633840E+00	5.298400E+00	3.661470E+00
4.700560E+00	5.263900E+00	3.733560E+00
2.147330E+00	1.918430E+00	2.181420E+00
2.086410E+00	1.894810E+00	2.305260E+00
4.550470E+00	5.372660E+00	3.624550E+00
4.597370E+00	5.381470E+00	3.711410E+00
2.063260E+00	2.131380E+00	2.229310E+00
2.022820E+00	2.062930E+00	2.359150E+00
4.501150E+00	5.432620E+00	3.647210E+00
4.537490E+00	5.457770E+00	3.727010E+00
2.003670E+00	2.187900E+00	2.322450E+00
1.986110E+00	2.152400E+00	2.382150E+00
1.995940E+00	2.342300E+00	2.271370E+00
4.323690E+00	5.473780E+00	3.539330E+00
4.373680E+00	5.505560E+00	3.629320E+00
4.458280E+00	5.483640E+00	3.676850E+00
1.963840E+00	2.260660E+00	2.378400E+00
1.922380E+00	2.457140E+00	2.373170E+00
1.957720E+00	2.534000E+00	2.274770E+00
4.178750E+00	5.514080E+00	3.511820E+00
4.280640E+00	5.521950E+00	3.577430E+00
1.904400E+00	2.695660E+00	2.334380E+00
1.889240E+00	2.586310E+00	2.415820E+00
4.043510E+00	5.536930E+00	3.467180E+00
4.109360E+00	5.581390E+00	3.586420E+00
1.861760E+00	2.716180E+00	2.441880E+00
1.841930E+00	2.848990E+00	2.468610E+00
1.863940E+00	2.949000E+00	2.393530E+00
3.970990E+00	5.566300E+00	3.481350E+00
4.010220E+00	5.584760E+00	3.533150E+00
1.823450E+00	2.987270E+00	2.492680E+00
1.798160E+00	3.164740E+00	2.535770E+00
1.843740E+00	3.236160E+00	2.459800E+00
3.667920E+00	5.551060E+00	3.387650E+00
3.793600E+00	5.575110E+00	3.457010E+00
3.918230E+00	5.592770E+00	3.513680E+00
1.825370E+00	3.310260E+00	2.551470E+00
1.798760E+00	3.262040E+00	2.575660E+00
1.837340E+00	3.513370E+00	2.541780E+00
3.601150E+00	5.573980E+00	3.430270E+00
3.666940E+00	5.616120E+00	3.514670E+00
1.802980E+00	3.378680E+00	2.607220E+00
1.796080E+00	3.520910E+00	2.622850E+00
1.830460E+00	3.614180E+00	2.629710E+00
1.870930E+00	3.761890E+00	2.636730E+00
3.277320E+00	5.463720E+00	3.335330E+00
3.408440E+00	5.524810E+00	3.405610E+00
3.529420E+00	5.584870E+00	3.468920E+00
1.804720E+00	3.658750E+00	2.695440E+00
1.831880E+00	3.817150E+00	2.713870E+00
1.832500E+00	3.893730E+00	2.744220E+00
1.872960E+00	3.919720E+00	2.708060E+00
1.934080E+00	4.059480E+00	2.732330E+00
1.998210E+00	4.199250E+00	2.748670E+00
2.072570E+00	4.345420E+00	2.772420E+00
3.015320E+00	5.309630E+00	3.229690E+00
3.128100E+00	5.376540E+00	3.279010E+00
3.191250E+00	5.458370E+00	3.380770E+00
3.268680E+00	5.525850E+00	3.449530E+00
1.854860E+00	3.994420E+00	2.782930E+00
1.920380E+00	4.154860E+00	2.801280E+00
1.984470E+00	4.258290E+00	2.810720E+00
2.005930E+00	4.327650E+00	2.839650E+00
2.042720E+00	4.376540E+00	2.837290E+00
2.089050E+00	4.432920E+00	2.848270E+00
2.157500E+00	4.535000E+00	2.880930E+00
2.266530E+00	4.655250E+00	2.920960E+00
2.549850E+00	4.993570E+00	3.100610E+00
2.657300E+00	5.075090E+00	3.098330E+00
2.731920E+00	5.148810E+00	3.163100E+00
2.819330E+00	5.217970E+00	3.256940E+00
2.967780E+00	5.326900E+00	3.313070E+00
3.096580E+00	5.423160E+00	3.404170E+00
3.177040E+00	5.482500E+00	3.435070E+00
2.007950E+00	4.389550E+00	2.892600E+00
2.071800E+00	4.472020E+00	2.910150E+00
2.097080E+00	4.536810E+00	2.940950E+00
2.162150E+00	4.598790E+00	2.945940E+00
2.197480E+00	4.659100E+00	2.992710E+00
2.277140E+00	4.765470E+00	3.047360E+00
2.423770E+00	4.878590E+00	3.048990E+00
2.456640E+00	4.969450E+00	3.144310E+00
2.524380E+00	5.067740E+00	3.228860E+00
2.643310E+00	5.119800E+00	3.202830E+00
2.726490E+00	5.171850E+00	3.240350E+00
2.104200E+00	4.601070E+00	3.006660E+00
2.177110E+00	4.683970E+00	3.051580E+00
2.196240E+00	4.734540E+00	3.097750E+00
2.231230E+00	4.782790E+00	3.117660E+00
2.263900E+00	4.850620E+00	3.177150E+00
2.363700E+00	4.905830E+00	3.159500E+00
2.426660E+00	5.000210E+00	3.214720E+00
2.184820E+00	4.770650E+00	3.164800E+00
5.756980E+00	2.164080E+00	3.340250E+00
5.813330E+00	2.235030E+00	3.343180E+00
5.853140E+00	2.306680E+00	3.415440E+00
5.896140E+00	2.409130E+00	3.451470E+00
5.934370E+00	2.496840E+00	3.472030E+00
6.001380E+00	2.701060E+00	3.534080E+00
5.984890E+00	2.650740E+00	3.515720E+00
5.999720E+00	2.746510E+00	3.469050E+00
6.017020E+00	2.826090E+00	3.494090E+00
6.018640E+00	2.762710E+00	3.547910E+00
6.031890E+00	2.877430E+00	3.542520E+00
5.578230E+00	1.972620E+00	3.249530E+00
5.680690E+00	2.080520E+00	3.359390E+00
5.963750E+00	2.614090E+00	3.423660E+00
6.036470E+00	3.062950E+00	3.535410E+00
6.026710E+00	3.245520E+00	3.530820E+00
6.024380E+00	3.359190E+00	3.580030E+00
6.023520E+00	3.486970E+00	3.634190E+00
5.068600E+00	1.354850E+00	3.096580E+00
5.016640E+00	1.294270E+00	3.043440E+00
5.057640E+00	1.359940E+00	2.995130E+00
5.105570E+00	1.442210E+00	2.924660E+00
5.119200E+00	1.422260E+00	3.118320E+00
5.218150E+00	1.609000E+00	2.997230E+00
5.208210E+00	1.558020E+00	3.163030E+00
5.320220E+00	1.724140E+00	3.034610E+00
5.325040E+00	1.703380E+00	3.199420E+00
5.433100E+00	1.834780E+00	3.182700E+00
5.969400E+00	3.631750E+00	3.590630E+00
5.942860E+00	3.743910E+00	3.641020E+00
5.917520E+00	3.851700E+00	3.688720E+00
4.934870E+00	1.213470E+00	2.981780E+00
4.845570E+00	1.156640E+00	2.910530E+00
4.893140E+00	1.189720E+00	2.846470E+00
4.969440E+00	1.270470E+00	2.827140E+00
5.856700E+00	3.964830E+00	3.650900E+00
5.827900E+00	4.062730E+00	3.704850E+00
5.778500E+00	4.149160E+00	3.706680E+00
5.823460E+00	4.121060E+00	3.762180E+00
5.784090E+00	4.199060E+00	3.778120E+00
4.788280E+00	1.134420E+00	2.716250E+00
4.728960E+00	1.092370E+00	2.900490E+00
5.709310E+00	4.286450E+00	3.753870E+00
5.683740E+00	4.345650E+00	3.827510E+00
4.601230E+00	1.033720E+00	2.852380E+00
4.482130E+00	9.887260E-01	2.756930E+00
4.610580E+00	1.046910E+00	2.703710E+00
5.599190E+00	4.411330E+00	3.801050E+00
5.569340E+00	4.463690E+00	3.874700E+00
4.376260E+00	9.545520E-01	2.557800E+00
4.274310E+00	8.887760E-01	2.723040E+00
5.499460E+00	4.521870E+00	3.854950E+00
5.478050E+00	4.566460E+00	3.905570E+00
4.060500E+00	8.413940E-01	2.501620E+00
5.424410E+00	4.635500E+00	3.917350E+00
5.381720E+00	4.700530E+00	3.905080E+00
5.411870E+00	4.692360E+00	3.958380E+00
5.397350E+00	4.737190E+00	3.962030E+00
3.812620E+00	7.560550E-01	2.491560E+00
3.674660E+00	7.121230E-01	2.553830E+00
3.612880E+00	7.445490E-01	2.408640E+00
5.335470E+00	4.854140E+00	3.928800E+00
5.379230E+00	4.812020E+00	3.977050E+00
5.354910E+00	4.885010E+00	3.992160E+00
3.511880E+00	6.898450E-01	2.614330E+00
3.315250E+00	6.996700E-01	2.569060E+00
3.453360E+00	7.119320E-01	2.468930E+00
5.262760E+00	5.017020E+00	3.979410E+00
5.326380E+00	4.961950E+00	4.014420E+00
5.304410E+00	5.043040E+00	4.070080E+00
3.236160E+00	7.551250E-01	2.413490E+00
3.098140E+00	7.467280E-01	2.517120E+00
5.229990E+00	5.045960E+00	3.972540E+00
5.251580E+00	5.058550E+00	4.026190E+00
3.019480E+00	8.237030E-01	2.370930E+00
2.907800E+00	8.275150E-01	2.490610E+00
5.132400E+00	5.105660E+00	3.991980E+00
5.205790E+00	5.076460E+00	4.010070E+00
2.824710E+00	9.154870E-01	2.340380E+00
2.732490E+00	9.175110E-01	2.468720E+00
5.074940E+00	5.122870E+00	3.950310E+00
5.082830E+00	5.142870E+00	4.009040E+00
2.651820E+00	1.030980E+00	2.323820E+00
2.570170E+00	1.030650E+00	2.450600E+00
4.951890E+00	5.152060E+00	3.892930E+00
4.983060E+00	5.157610E+00	3.937740E+00
5.037510E+00	5.160570E+00	4.001040E+00
2.493100E+00	1.173060E+00	2.317890E+00
2.424340E+00	1.176580E+00	2.448640E+00
4.876450E+00	5.218510E+00	3.922930E+00
4.937180E+00	5.182530E+00	3.941970E+00
2.349790E+00	1.330000E+00	2.321230E+00
2.292710E+00	1.329810E+00	2.449810E+00
4.823280E+00	5.237940E+00	3.873630E+00
4.832040E+00	5.264400E+00	3.932820E+00
2.227680E+00	1.496770E+00	2.362280E+00
2.224650E+00	1.431990E+00	2.455590E+00
4.650900E+00	5.351350E+00	3.767580E+00
4.715850E+00	5.332980E+00	3.850740E+00
4.788890E+00	5.298020E+00	3.915430E+00
2.179800E+00	1.515690E+00	2.457480E+00
2.120030E+00	1.682840E+00	2.400620E+00
4.602020E+00	5.430370E+00	3.777750E+00
4.648030E+00	5.429280E+00	3.849290E+00
2.037810E+00	1.891960E+00	2.440330E+00
4.570820E+00	5.474230E+00	3.786580E+00
4.596490E+00	5.482450E+00	3.831000E+00
1.963510E+00	2.109480E+00	2.471250E+00
4.415740E+00	5.530960E+00	3.709520E+00
4.462900E+00	5.552460E+00	3.791660E+00
4.549610E+00	5.517660E+00	3.820920E+00
1.898060E+00	2.266500E+00	2.564390E+00
1.922830E+00	2.318020E+00	2.460000E+00
4.211160E+00	5.572700E+00	3.624020E+00
4.284730E+00	5.597830E+00	3.710310E+00
4.374350E+00	5.579520E+00	3.751080E+00
1.872770E+00	2.502620E+00	2.503730E+00
1.849950E+00	2.405800E+00	2.621920E+00
4.165570E+00	5.598020E+00	3.648970E+00
4.197940E+00	5.611060E+00	3.691100E+00
1.834150E+00	2.549730E+00	2.594840E+00
1.824490E+00	2.491920E+00	2.646580E+00
1.821250E+00	2.753090E+00	2.550770E+00
3.993180E+00	5.637330E+00	3.616430E+00
4.119160E+00	5.630090E+00	3.678790E+00
1.805760E+00	2.605430E+00	2.646580E+00
1.786720E+00	2.751050E+00	2.638440E+00
1.788840E+00	2.845170E+00	2.610150E+00
1.783810E+00	2.987960E+00	2.590390E+00
3.824160E+00	5.635170E+00	3.578690E+00
3.890270E+00	5.691150E+00	3.702750E+00
1.758230E+00	2.875190E+00	2.664430E+00
1.731580E+00	3.077350E+00	2.690500E+00
1.763230E+00	3.217120E+00	2.617180E+00
3.728460E+00	5.651720E+00	3.591880E+00
3.767900E+00	5.678220E+00	3.652050E+00
1.723490E+00	3.245110E+00	2.694980E+00
1.692610E+00	3.188590E+00	2.726530E+00
1.748780E+00	3.438960E+00	2.686440E+00
3.403920E+00	5.589260E+00	3.525310E+00
3.538360E+00	5.645250E+00	3.582940E+00
3.664910E+00	5.677250E+00	3.631710E+00
1.699840E+00	3.332320E+00	2.774010E+00
1.701470E+00	3.502410E+00	2.761450E+00
1.709940E+00	3.590770E+00	2.802860E+00
1.748820E+00	3.622160E+00	2.764850E+00
1.790800E+00	3.825320E+00	2.781650E+00
3.274070E+00	5.591250E+00	3.561980E+00
3.394080E+00	5.662920E+00	3.660230E+00
1.722110E+00	3.722650E+00	2.843100E+00
1.754960E+00	3.873640E+00	2.856280E+00
1.762850E+00	3.943430E+00	2.889990E+00
1.798620E+00	3.966720E+00	2.850450E+00
1.850540E+00	4.107900E+00	2.862860E+00
1.925670E+00	4.261880E+00	2.880120E+00
2.852770E+00	5.288310E+00	3.368710E+00
2.964240E+00	5.410640E+00	3.474120E+00
3.148560E+00	5.506840E+00	3.506600E+00
3.183120E+00	5.579140E+00	3.595110E+00
3.252550E+00	5.635430E+00	3.644460E+00
1.786170E+00	4.036400E+00	2.929500E+00
1.839550E+00	4.187930E+00	2.939820E+00
1.883170E+00	4.283300E+00	2.952660E+00
1.885770E+00	4.328040E+00	2.978710E+00
1.931480E+00	4.357450E+00	2.947860E+00
2.003370E+00	4.471980E+00	2.984010E+00
2.614330E+00	5.134380E+00	3.290640E+00
2.713500E+00	5.203900E+00	3.333370E+00
2.806670E+00	5.309240E+00	3.456400E+00
2.861510E+00	5.389970E+00	3.543650E+00
2.936310E+00	5.482120E+00	3.627540E+00
3.071480E+00	5.531960E+00	3.611440E+00
3.169690E+00	5.612560E+00	3.663730E+00
1.901470E+00	4.386380E+00	3.003820E+00
1.931450E+00	4.454690E+00	3.041450E+00
1.970560E+00	4.501780E+00	3.045930E+00
2.016480E+00	4.564390E+00	3.060250E+00
2.105040E+00	4.668970E+00	3.121890E+00
2.322560E+00	4.919070E+00	3.218870E+00
2.366890E+00	4.975280E+00	3.253730E+00
2.434370E+00	5.067440E+00	3.322220E+00
2.577440E+00	5.152880E+00	3.381030E+00
2.686910E+00	5.256010E+00	3.462610E+00
2.770150E+00	5.343880E+00	3.553020E+00
2.835210E+00	5.415500E+00	3.625620E+00
1.938690E+00	4.514030E+00	3.100490E+00
2.006320E+00	4.602390E+00	3.135950E+00
2.039820E+00	4.653020E+00	3.185980E+00
2.081540E+00	4.694090E+00	3.192950E+00
2.120360E+00	4.744420E+00	3.210190E+00
2.182190E+00	4.839450E+00	3.268220E+00
2.293620E+00	4.943230E+00	3.289280E+00
2.360280E+00	5.011820E+00	3.321050E+00
2.056290E+00	4.704480E+00	3.252580E+00
2.109710E+00	4.781000E+00	3.269260E+00
5.809470E+00	2.219850E+00	3.437850E+00
5.873500E+00	2.346500E+00	3.528150E+00
5.833550E+00	2.261460E+00	3.542230E+00
5.916310E+00	2.426530E+00	3.588280E+00
5.962850E+00	2.553470E+00	3.542360E+00
5.969060E+00	2.506780E+00	3.637700E+00
6.006130E+00	2.633040E+00	3.610910E+00
6.053620E+00	2.777910E+00	3.645730E+00
6.059320E+00	2.921450E+00	3.619270E+00
6.077340E+00	2.871420E+00	3.701160E+00
6.082210E+00	3.016960E+00	3.690440E+00
5.541870E+00	1.918850E+00	3.506860E+00
5.495090E+00	1.873670E+00	3.469280E+00
5.520380E+00	1.907020E+00	3.382820E+00
5.621030E+00	2.003660E+00	3.478390E+00
5.741290E+00	2.146800E+00	3.537400E+00
6.064180E+00	3.196130E+00	3.624660E+00
6.063560E+00	3.331600E+00	3.683310E+00
6.057230E+00	3.449180E+00	3.722210E+00
4.986450E+00	1.239730E+00	3.350400E+00
4.937870E+00	1.196390E+00	3.296330E+00
4.974880E+00	1.233570E+00	3.176730E+00
5.061260E+00	1.339650E+00	3.266410E+00
5.174470E+00	1.477490E+00	3.326310E+00
5.299570E+00	1.639950E+00	3.413940E+00
5.424330E+00	1.800920E+00	3.393960E+00
6.023200E+00	3.606980E+00	3.717500E+00
5.972070E+00	3.752170E+00	3.724680E+00
5.963830E+00	3.825560E+00	3.764440E+00
4.853800E+00	1.151030E+00	3.179420E+00
5.922080E+00	3.946220E+00	3.772260E+00
5.873220E+00	4.059070E+00	3.786650E+00
5.860320E+00	4.120110E+00	3.832210E+00
5.838620E+00	4.190370E+00	3.885400E+00
4.707920E+00	1.077010E+00	3.123280E+00
4.625380E+00	1.038020E+00	3.104100E+00
4.638520E+00	1.048690E+00	2.983020E+00
5.766690E+00	4.273750E+00	3.851700E+00
5.729010E+00	4.333320E+00	3.925380E+00
4.496320E+00	9.908150E-01	3.016120E+00
5.646920E+00	4.399950E+00	3.898100E+00
5.613340E+00	4.446100E+00	3.953920E+00
4.277610E+00	8.813310E-01	2.945840E+00
4.118640E+00	8.227080E-01	2.905310E+00
4.168410E+00	8.433110E-01	2.803690E+00
5.552960E+00	4.519720E+00	3.973580E+00
5.491860E+00	4.581850E+00	3.967080E+00
5.526940E+00	4.574690E+00	4.014160E+00
5.495870E+00	4.618010E+00	4.021430E+00
3.970750E+00	7.877080E-01	2.699990E+00
3.937270E+00	7.547870E-01	2.939790E+00
5.462390E+00	4.700170E+00	4.040630E+00
5.429820E+00	4.765140E+00	4.028160E+00
5.465650E+00	4.763250E+00	4.076570E+00
5.451130E+00	4.806840E+00	4.080640E+00
3.756090E+00	6.909140E-01	2.905750E+00
3.640610E+00	6.851990E-01	2.859290E+00
3.701560E+00	6.933240E-01	2.745180E+00
5.378930E+00	4.921020E+00	4.051000E+00
5.424190E+00	4.881600E+00	4.095720E+00
5.393400E+00	4.957600E+00	4.106980E+00
3.442270E+00	6.696530E-01	2.788710E+00
5.338180E+00	5.052270E+00	4.115310E+00
5.357650E+00	5.022580E+00	4.118180E+00
5.347160E+00	5.056900E+00	4.144640E+00
3.176990E+00	7.032270E-01	2.679000E+00
5.248150E+00	5.103310E+00	4.117660E+00
5.319050E+00	5.073910E+00	4.139530E+00
2.978500E+00	7.559980E-01	2.635460E+00
5.186030E+00	5.116990E+00	4.070550E+00
5.194590E+00	5.137280E+00	4.127290E+00
2.801890E+00	8.295590E-01	2.612040E+00
5.091460E+00	5.176040E+00	4.093840E+00
5.154750E+00	5.149950E+00	4.111330E+00
2.641620E+00	9.239880E-01	2.593510E+00
4.977040E+00	5.214300E+00	4.054340E+00
5.034260E+00	5.202770E+00	4.085680E+00
2.492000E+00	1.038860E+00	2.581280E+00
4.923500E+00	5.222630E+00	4.007760E+00
4.934320E+00	5.246740E+00	4.065140E+00
2.351460E+00	1.189010E+00	2.578490E+00
4.837220E+00	5.307220E+00	4.024330E+00
4.898680E+00	5.263410E+00	4.046770E+00
2.207830E+00	1.392130E+00	2.561680E+00
4.743310E+00	5.362230E+00	3.947210E+00
4.777970E+00	5.353900E+00	4.003720E+00
2.101230E+00	1.558110E+00	2.620320E+00
2.130120E+00	1.572820E+00	2.512550E+00
4.691430E+00	5.428830E+00	3.937270E+00
2.063470E+00	1.716760E+00	2.528680E+00
2.030330E+00	1.711330E+00	2.636950E+00
4.603510E+00	5.538620E+00	3.930110E+00
1.992070E+00	1.881120E+00	2.571660E+00
1.965470E+00	1.809940E+00	2.730590E+00
4.524370E+00	5.571430E+00	3.872600E+00
4.530390E+00	5.597960E+00	3.924370E+00
1.922890E+00	2.048120E+00	2.627030E+00
1.894130E+00	2.022600E+00	2.760970E+00
4.331660E+00	5.626410E+00	3.794090E+00
4.379040E+00	5.653890E+00	3.877290E+00
4.475020E+00	5.619070E+00	3.903860E+00
1.867820E+00	2.224210E+00	2.683330E+00
1.845060E+00	2.198850E+00	2.796860E+00
4.178500E+00	5.658380E+00	3.776980E+00
4.280770E+00	5.668120E+00	3.837260E+00
1.817050E+00	2.417600E+00	2.721400E+00
1.818170E+00	2.315170E+00	2.816760E+00
4.036350E+00	5.685800E+00	3.744240E+00
4.095550E+00	5.720580E+00	3.862840E+00
1.790440E+00	2.438480E+00	2.829770E+00
1.746710E+00	2.603110E+00	2.860250E+00
1.762330E+00	2.670090E+00	2.734730E+00
3.956820E+00	5.709550E+00	3.765660E+00
3.995100E+00	5.724950E+00	3.819180E+00
1.717890E+00	2.768310E+00	2.813030E+00
1.694480E+00	2.746440E+00	2.894380E+00
1.713800E+00	2.904670E+00	2.750130E+00
3.737050E+00	5.729990E+00	3.766150E+00
3.901220E+00	5.731070E+00	3.806790E+00
1.674460E+00	2.910200E+00	2.840720E+00
1.645670E+00	2.888150E+00	2.927700E+00
1.666720E+00	3.117960E+00	2.793450E+00
3.557520E+00	5.709240E+00	3.703260E+00
3.590740E+00	5.752860E+00	3.795220E+00
1.631570E+00	3.027630E+00	2.890160E+00
1.611760E+00	2.980070E+00	2.943340E+00
1.604800E+00	3.178990E+00	2.884610E+00
1.641110E+00	3.316720E+00	2.856910E+00
1.658330E+00	3.527650E+00	2.837180E+00
3.467250E+00	5.711080E+00	3.727100E+00
3.505610E+00	5.738630E+00	3.775420E+00
1.592400E+00	3.084970E+00	2.952570E+00
1.563180E+00	3.220040E+00	2.945510E+00
1.596840E+00	3.306050E+00	2.921600E+00
1.604870E+00	3.448050E+00	2.915840E+00
1.628430E+00	3.582520E+00	2.930220E+00
1.669790E+00	3.707250E+00	2.923180E+00
1.718410E+00	3.887370E+00	2.927710E+00
3.247380E+00	5.693710E+00	3.758460E+00
3.411530E+00	5.725850E+00	3.772840E+00
1.562370E+00	3.379240E+00	2.998270E+00
1.577970E+00	3.555360E+00	2.984610E+00
1.623180E+00	3.686890E+00	2.993000E+00
1.661750E+00	3.826010E+00	2.998510E+00
1.690910E+00	3.931770E+00	3.005850E+00
1.700270E+00	3.987410E+00	3.038910E+00
1.734910E+00	4.009170E+00	2.999570E+00
1.775620E+00	4.136460E+00	3.004700E+00
1.837650E+00	4.279600E+00	3.015970E+00
3.016120E+00	5.551300E+00	3.672250E+00
3.095900E+00	5.610870E+00	3.721650E+00
3.136410E+00	5.671240E+00	3.790880E+00
1.713290E+00	4.071560E+00	3.069080E+00
1.762920E+00	4.206170E+00	3.078760E+00
1.803050E+00	4.304110E+00	3.090220E+00
1.804360E+00	4.346890E+00	3.119870E+00
1.855980E+00	4.397820E+00	3.080800E+00
2.469910E+00	5.155840E+00	3.472630E+00
2.594400E+00	5.222310E+00	3.506560E+00
2.672530E+00	5.310330E+00	3.580700E+00
2.756790E+00	5.392950E+00	3.659960E+00
2.845280E+00	5.496650E+00	3.755280E+00
2.978530E+00	5.582050E+00	3.750390E+00
3.067530E+00	5.650130E+00	3.804730E+00
1.812930E+00	4.391610E+00	3.156720E+00
1.831280E+00	4.436670E+00	3.198990E+00
1.872210E+00	4.470400E+00	3.162730E+00
1.947260E+00	4.592300E+00	3.218510E+00
2.215800E+00	4.946360E+00	3.403440E+00
2.347040E+00	5.050930E+00	3.409200E+00
2.378030E+00	5.124370E+00	3.513630E+00
2.427610E+00	5.184000E+00	3.585770E+00
2.552670E+00	5.261910E+00	3.617760E+00
2.661270E+00	5.368430E+00	3.695260E+00
2.738410E+00	5.442570E+00	3.756580E+00
1.855300E+00	4.493730E+00	3.237540E+00
1.882960E+00	4.571610E+00	3.286430E+00
1.926840E+00	4.618380E+00	3.299320E+00
1.988310E+00	4.676920E+00	3.324210E+00
2.089740E+00	4.812210E+00	3.357680E+00
2.134420E+00	4.906080E+00	3.456470E+00
2.173590E+00	4.984970E+00	3.507970E+00
2.282980E+00	5.077050E+00	3.516290E+00
2.358040E+00	5.136950E+00	3.570540E+00
1.902580E+00	4.626980E+00	3.371050E+00
1.994200E+00	4.749940E+00	3.433450E+00
2.071650E+00	4.865280E+00	3.478950E+00
2.117920E+00	4.929440E+00	3.506930E+00
5.868830E+00	2.321310E+00	3.618130E+00
5.942490E+00	2.427510E+00	3.708200E+00
5.891920E+00	2.339520E+00	3.717520E+00
5.989910E+00	2.503460E+00	3.738610E+00
6.036910E+00	2.624430E+00	3.752970E+00
6.075580E+00	2.750460E+00	3.774880E+00
6.096100E+00	2.873500E+00	3.794320E+00
6.117120E+00	3.007530E+00	3.823310E+00
5.105220E+00	1.351940E+00	3.692420E+00
5.074720E+00	1.320750E+00	3.634090E+00
5.122790E+00	1.384120E+00	3.523080E+00
5.223480E+00	1.510880E+00	3.527400E+00
5.172430E+00	1.424600E+00	3.688860E+00
5.281220E+00	1.595140E+00	3.556950E+00
5.251680E+00	1.541360E+00	3.681240E+00
5.328020E+00	1.649520E+00	3.624330E+00
5.477650E+00	1.849610E+00	3.578740E+00
5.565690E+00	1.939140E+00	3.609500E+00
5.641480E+00	2.024440E+00	3.672420E+00
5.725720E+00	2.121870E+00	3.733640E+00
5.822420E+00	2.229450E+00	3.696440E+00
6.097050E+00	3.172140E+00	3.749900E+00
6.099550E+00	3.328820E+00	3.794170E+00
6.080490E+00	3.475470E+00	3.783870E+00
6.116370E+00	3.417960E+00	3.845080E+00
6.102350E+00	3.552960E+00	3.845670E+00
4.915650E+00	1.173780E+00	3.496320E+00
5.023150E+00	1.269900E+00	3.554090E+00
5.396420E+00	1.740650E+00	3.542800E+00
6.028200E+00	3.723180E+00	3.809280E+00
5.994060E+00	3.839240E+00	3.823910E+00
6.043040E+00	3.783330E+00	3.879120E+00
6.008940E+00	3.895020E+00	3.893820E+00
4.795510E+00	1.111460E+00	3.495350E+00
4.716690E+00	1.073050E+00	3.480400E+00
4.742640E+00	1.089310E+00	3.321310E+00
5.931920E+00	4.023570E+00	3.860910E+00
5.906500E+00	4.097240E+00	3.924080E+00
5.876080E+00	4.168720E+00	3.983710E+00
4.621220E+00	1.030470E+00	3.368820E+00
5.807800E+00	4.256290E+00	3.951180E+00
5.769540E+00	4.316370E+00	4.022180E+00
4.453510E+00	9.591750E-01	3.335160E+00
4.347420E+00	9.045990E-01	3.316380E+00
4.360750E+00	9.160690E-01	3.146740E+00
5.681980E+00	4.394150E+00	4.001600E+00
5.625830E+00	4.458060E+00	4.014850E+00
5.671300E+00	4.436330E+00	4.068020E+00
5.625780E+00	4.496430E+00	4.070440E+00
4.189090E+00	8.349050E-01	3.200670E+00
[truncated: 21,888 more rows]
