# Supplementary material for: A New MRI-Based Model of Heart Function with Coupled Hemodynamics and Application to Normal and Diseased Canine Left Ventricles
Source: Front Bioeng Biotechnol. 2015 Sep 23;3:140. doi: 10.3389/fbioe.2015.00140 (PMC4585083; doi:10.3389/fbioe.2015.00140)
Supplement: Supplementary file 8 [file Data_Sheet_8.ZIP › Case4_HF_LBBB_Diastole/nodes/case4_diastole_time_0.2300.csv]

4.636610E+00	3.962350E+00	1.707010E+00
4.549500E+00	3.933890E+00	1.604680E+00
4.595110E+00	4.004140E+00	1.700350E+00
4.588090E+00	4.066190E+00	1.758800E+00
4.670030E+00	4.034230E+00	1.817680E+00
4.622020E+00	4.118100E+00	1.868680E+00
4.513660E+00	4.044730E+00	1.674680E+00
4.407430E+00	4.011810E+00	1.570960E+00
4.518610E+00	4.144550E+00	1.801330E+00
4.498730E+00	4.239220E+00	1.886020E+00
4.587450E+00	4.199950E+00	1.938810E+00
4.546640E+00	4.258090E+00	1.957220E+00
4.411580E+00	4.107270E+00	1.672890E+00
4.343860E+00	4.072430E+00	1.574480E+00
4.387930E+00	4.225970E+00	1.781820E+00
4.445560E+00	4.271640E+00	1.875220E+00
4.481350E+00	4.296580E+00	1.947930E+00
4.308520E+00	4.142520E+00	1.629970E+00
4.282910E+00	4.220040E+00	1.694590E+00
4.306200E+00	4.258790E+00	1.742620E+00
4.315880E+00	4.295300E+00	1.789440E+00
4.401110E+00	4.296620E+00	1.866600E+00
4.249220E+00	4.260330E+00	1.716190E+00
4.952440E+00	3.600320E+00	1.707020E+00
4.871440E+00	3.558660E+00	1.588720E+00
4.893340E+00	3.666140E+00	1.701760E+00
4.882070E+00	3.785330E+00	1.786410E+00
4.977440E+00	3.677740E+00	1.794560E+00
4.883660E+00	3.918120E+00	1.937590E+00
4.998550E+00	3.807770E+00	1.939410E+00
4.888570E+00	4.031090E+00	2.061390E+00
5.008010E+00	3.960630E+00	2.125890E+00
4.945580E+00	4.066170E+00	2.185210E+00
4.773730E+00	3.719660E+00	1.619560E+00
4.699500E+00	3.607180E+00	1.458320E+00
4.720190E+00	3.897820E+00	1.741610E+00
4.786740E+00	4.023790E+00	1.945570E+00
4.819520E+00	4.082600E+00	2.050810E+00
4.862470E+00	4.117970E+00	2.162710E+00
4.588040E+00	3.599780E+00	1.356960E+00
4.465380E+00	3.560460E+00	1.237750E+00
4.505630E+00	3.661220E+00	1.345480E+00
4.579200E+00	3.753290E+00	1.466880E+00
4.719810E+00	4.147730E+00	2.042390E+00
4.717490E+00	4.244280E+00	2.177040E+00
4.819070E+00	4.200740E+00	2.244100E+00
4.768060E+00	4.272350E+00	2.282440E+00
4.413410E+00	3.708360E+00	1.315370E+00
4.334590E+00	3.620590E+00	1.193860E+00
4.374130E+00	3.869960E+00	1.423170E+00
4.600890E+00	4.278610E+00	2.060020E+00
4.681220E+00	4.312180E+00	2.234630E+00
4.258950E+00	3.723610E+00	1.221470E+00
4.161760E+00	3.897680E+00	1.333750E+00
4.266440E+00	4.031360E+00	1.490410E+00
4.492840E+00	4.355750E+00	2.049480E+00
4.577780E+00	4.379940E+00	2.192020E+00
4.135620E+00	4.028850E+00	1.443310E+00
4.069530E+00	3.975000E+00	1.368700E+00
4.170270E+00	4.173670E+00	1.604440E+00
4.367060E+00	4.356060E+00	1.922040E+00
4.426030E+00	4.458860E+00	2.108430E+00
4.486110E+00	4.499050E+00	2.219760E+00
4.554390E+00	4.467120E+00	2.264850E+00
4.519810E+00	4.533860E+00	2.300360E+00
4.029840E+00	4.063540E+00	1.429460E+00
3.989280E+00	4.199050E+00	1.553120E+00
4.087150E+00	4.252930E+00	1.644220E+00
4.187420E+00	4.315210E+00	1.752880E+00
4.247800E+00	4.436490E+00	1.922170E+00
4.281790E+00	4.527070E+00	2.026690E+00
4.362310E+00	4.546600E+00	2.124810E+00
4.438560E+00	4.535990E+00	2.208430E+00
4.023370E+00	4.303290E+00	1.662620E+00
3.930650E+00	4.266660E+00	1.604850E+00
4.065990E+00	4.410630E+00	1.787870E+00
4.136290E+00	4.522300E+00	1.933950E+00
4.218730E+00	4.565140E+00	2.020450E+00
4.279900E+00	4.600440E+00	2.109770E+00
3.922810E+00	4.336140E+00	1.671810E+00
3.945310E+00	4.425000E+00	1.763580E+00
4.019580E+00	4.487220E+00	1.835550E+00
4.026850E+00	4.538770E+00	1.884660E+00
4.059100E+00	4.584600E+00	1.948820E+00
4.165050E+00	4.600910E+00	2.029560E+00
3.939090E+00	4.502080E+00	1.837700E+00
3.991940E+00	4.561260E+00	1.898390E+00
5.291830E+00	3.711280E+00	2.242540E+00
5.248200E+00	3.655890E+00	2.140990E+00
5.229670E+00	3.743250E+00	2.181860E+00
5.229920E+00	3.811760E+00	2.252320E+00
5.164400E+00	3.418630E+00	1.820330E+00
5.124990E+00	3.310920E+00	1.703320E+00
5.049680E+00	3.520320E+00	1.748230E+00
5.070910E+00	3.676490E+00	1.909180E+00
5.177840E+00	3.560140E+00	1.967190E+00
5.139270E+00	3.797170E+00	2.110180E+00
5.098530E+00	3.919300E+00	2.193690E+00
5.156960E+00	3.913150E+00	2.268920E+00
5.090100E+00	3.987620E+00	2.261130E+00
5.068630E+00	3.227500E+00	1.581920E+00
4.955170E+00	3.184540E+00	1.435690E+00
4.968960E+00	3.373160E+00	1.565670E+00
4.936750E+00	4.128280E+00	2.271980E+00
5.022540E+00	4.078170E+00	2.296290E+00
4.979230E+00	4.143680E+00	2.345290E+00
4.783650E+00	3.168330E+00	1.252960E+00
4.636140E+00	3.105740E+00	1.097050E+00
4.657520E+00	3.260560E+00	1.201060E+00
4.715280E+00	3.411680E+00	1.334310E+00
4.885710E+00	4.160060E+00	2.261070E+00
4.922850E+00	4.185950E+00	2.347440E+00
4.507010E+00	3.359400E+00	1.144630E+00
4.392060E+00	3.246020E+00	9.809230E-01
4.759150E+00	4.326840E+00	2.356270E+00
4.864370E+00	4.267900E+00	2.402450E+00
4.817640E+00	4.339770E+00	2.460050E+00
4.245880E+00	3.253390E+00	8.925890E-01
4.099860E+00	3.214670E+00	8.112940E-01
4.143420E+00	3.345930E+00	9.099990E-01
4.232060E+00	3.488320E+00	1.024620E+00
4.672820E+00	4.378450E+00	2.317400E+00
4.744910E+00	4.385620E+00	2.431120E+00
4.028180E+00	3.400640E+00	9.068730E-01
3.941860E+00	3.312770E+00	8.229920E-01
3.962040E+00	3.570710E+00	9.866780E-01
4.071790E+00	3.728190E+00	1.154300E+00
4.616520E+00	4.419830E+00	2.288540E+00
4.657010E+00	4.445640E+00	2.382690E+00
3.850590E+00	3.429100E+00	8.576430E-01
3.756790E+00	3.617370E+00	9.825480E-01
3.898780E+00	3.733390E+00	1.078600E+00
3.957810E+00	3.905690E+00	1.259900E+00
4.559710E+00	4.546930E+00	2.368860E+00
4.594330E+00	4.518810E+00	2.383730E+00
4.578540E+00	4.553580E+00	2.409710E+00
3.781810E+00	3.793630E+00	1.114820E+00
3.671120E+00	3.726510E+00	1.043120E+00
3.779300E+00	3.940460E+00	1.258830E+00
3.881200E+00	4.068790E+00	1.391230E+00
4.373850E+00	4.592190E+00	2.199910E+00
4.455910E+00	4.586610E+00	2.296540E+00
4.537640E+00	4.571500E+00	2.381650E+00
3.646940E+00	3.833770E+00	1.130200E+00
3.660520E+00	3.972410E+00	1.258400E+00
3.750060E+00	4.059790E+00	1.360250E+00
3.813870E+00	4.214960E+00	1.542400E+00
4.328910E+00	4.626330E+00	2.194190E+00
4.368430E+00	4.650450E+00	2.277070E+00
3.645600E+00	4.092190E+00	1.376490E+00
3.673000E+00	4.214760E+00	1.521180E+00
3.733790E+00	4.285500E+00	1.596350E+00
3.813050E+00	4.377480E+00	1.702780E+00
4.084040E+00	4.650350E+00	2.039830E+00
4.197970E+00	4.660250E+00	2.141190E+00
4.287570E+00	4.653650E+00	2.199240E+00
3.660240E+00	4.319780E+00	1.633200E+00
3.736270E+00	4.429460E+00	1.749010E+00
3.754140E+00	4.490960E+00	1.812370E+00
3.831510E+00	4.498150E+00	1.826560E+00
3.952520E+00	4.593580E+00	1.937720E+00
4.010950E+00	4.678510E+00	2.050610E+00
4.103110E+00	4.727460E+00	2.172880E+00
3.800610E+00	4.569060E+00	1.898950E+00
3.910670E+00	4.663730E+00	2.016110E+00
3.989650E+00	4.720930E+00	2.111690E+00
5.401880E+00	3.560600E+00	2.294620E+00
5.398900E+00	3.476350E+00	2.234640E+00
5.338930E+00	3.595590E+00	2.226110E+00
5.376530E+00	3.657330E+00	2.326910E+00
5.386250E+00	3.011300E+00	1.909460E+00
5.346620E+00	2.916390E+00	1.784150E+00
5.331620E+00	3.074020E+00	1.839990E+00
5.265260E+00	3.302630E+00	1.901140E+00
5.382880E+00	3.139990E+00	1.999910E+00
5.310640E+00	3.497540E+00	2.103660E+00
5.384440E+00	3.334030E+00	2.117890E+00
5.240450E+00	3.904840E+00	2.370320E+00
5.319970E+00	3.794590E+00	2.355950E+00
5.249400E+00	3.961590E+00	2.451710E+00
5.335700E+00	3.900070E+00	2.506680E+00
5.271830E+00	4.009530E+00	2.538380E+00
5.266130E+00	2.833510E+00	1.627430E+00
5.186390E+00	2.722010E+00	1.486590E+00
5.163640E+00	2.868620E+00	1.514020E+00
5.192020E+00	3.058440E+00	1.631580E+00
5.158910E+00	4.031210E+00	2.415940E+00
5.134690E+00	4.132430E+00	2.531790E+00
5.229300E+00	4.093100E+00	2.595250E+00
5.173050E+00	4.162180E+00	2.623980E+00
5.036930E+00	2.648860E+00	1.287330E+00
4.891360E+00	2.544560E+00	1.118660E+00
4.913600E+00	2.705360E+00	1.174030E+00
4.967460E+00	2.897300E+00	1.307090E+00
5.028380E+00	4.161200E+00	2.443270E+00
5.093070E+00	4.202980E+00	2.575920E+00
4.747640E+00	2.800950E+00	1.058120E+00
4.637130E+00	2.661880E+00	9.085450E-01
4.948340E+00	4.218830E+00	2.437730E+00
4.987630E+00	4.257480E+00	2.536670E+00
4.463550E+00	2.659230E+00	7.640820E-01
4.301710E+00	2.592020E+00	6.469110E-01
4.329170E+00	2.770610E+00	7.097550E-01
4.403050E+00	2.956690E+00	8.372180E-01
4.819430E+00	4.391310E+00	2.528900E+00
4.902100E+00	4.342390E+00	2.559790E+00
4.873570E+00	4.398950E+00	2.597620E+00
4.150040E+00	2.932770E+00	6.977840E-01
3.954600E+00	2.813620E+00	5.989620E-01
4.744200E+00	4.445020E+00	2.503400E+00
4.828730E+00	4.446380E+00	2.596400E+00
3.842370E+00	3.191630E+00	7.256010E-01
3.659640E+00	3.005240E+00	6.605460E-01
4.670700E+00	4.497610E+00	2.472440E+00
4.743760E+00	4.509960E+00	2.573550E+00
3.591500E+00	3.240100E+00	7.562410E-01
3.436280E+00	3.160350E+00	7.371970E-01
3.655430E+00	3.422840E+00	8.500570E-01
4.616860E+00	4.571820E+00	2.496690E+00
3.461170E+00	3.381290E+00	8.354450E-01
3.302240E+00	3.310540E+00	8.502290E-01
3.535090E+00	3.643950E+00	9.846370E-01
4.484400E+00	4.632140E+00	2.413930E+00
4.554840E+00	4.649990E+00	2.523700E+00
3.340260E+00	3.496150E+00	9.234390E-01
3.240970E+00	3.414880E+00	9.138680E-01
3.349000E+00	3.697250E+00	1.045100E+00
3.501690E+00	3.905170E+00	1.207870E+00
4.378530E+00	4.708120E+00	2.390280E+00
4.469480E+00	4.703860E+00	2.500690E+00
3.224860E+00	3.541000E+00	9.946650E-01
3.236140E+00	3.709080E+00	1.091100E+00
3.328100E+00	3.829910E+00	1.160050E+00
3.359480E+00	3.979040E+00	1.283180E+00
3.515060E+00	4.139290E+00	1.449440E+00
4.257470E+00	4.722290E+00	2.288010E+00
4.320290E+00	4.748700E+00	2.391270E+00
4.372950E+00	4.775110E+00	2.490940E+00
3.228740E+00	3.842050E+00	1.210370E+00
3.262750E+00	3.994480E+00	1.331230E+00
3.360200E+00	4.087720E+00	1.399710E+00
3.417290E+00	4.188850E+00	1.515560E+00
3.527640E+00	4.295390E+00	1.632700E+00
3.651800E+00	4.447320E+00	1.782450E+00
4.165220E+00	4.761920E+00	2.272170E+00
4.189130E+00	4.798800E+00	2.359180E+00
4.276440E+00	4.783820E+00	2.413460E+00
3.277980E+00	4.119890E+00	1.471040E+00
3.407010E+00	4.280280E+00	1.628920E+00
3.510140E+00	4.376720E+00	1.724250E+00
3.557510E+00	4.453760E+00	1.806830E+00
3.622110E+00	4.503390E+00	1.850460E+00
3.693190E+00	4.569470E+00	1.906530E+00
3.801590E+00	4.662350E+00	2.000640E+00
3.903430E+00	4.727740E+00	2.104690E+00
3.998600E+00	4.781800E+00	2.211460E+00
4.102990E+00	4.794530E+00	2.274440E+00
3.575730E+00	4.536890E+00	1.897260E+00
3.688050E+00	4.652580E+00	1.998260E+00
3.802800E+00	4.733940E+00	2.090650E+00
3.887230E+00	4.775930E+00	2.172450E+00
5.515800E+00	2.853220E+00	2.121160E+00
5.481390E+00	2.719130E+00	1.996680E+00
5.444400E+00	2.935860E+00	2.001020E+00
5.459930E+00	3.171560E+00	2.163430E+00
5.528880E+00	3.000470E+00	2.210620E+00
5.451680E+00	3.350920E+00	2.250200E+00
5.524310E+00	3.235070E+00	2.313810E+00
5.479690E+00	3.503830E+00	2.386050E+00
5.422420E+00	3.739090E+00	2.473610E+00
5.518300E+00	3.639050E+00	2.536780E+00
5.424400E+00	3.834330E+00	2.560680E+00
5.513230E+00	3.772330E+00	2.627160E+00
5.431030E+00	3.895060E+00	2.636140E+00
5.442270E+00	2.596150E+00	1.856090E+00
5.373680E+00	2.491900E+00	1.724550E+00
5.371140E+00	2.684100E+00	1.734620E+00
5.297890E+00	4.051490E+00	2.621900E+00
5.372570E+00	3.997820E+00	2.667170E+00
5.315330E+00	4.085950E+00	2.705630E+00
5.288700E+00	2.394570E+00	1.594070E+00
5.176750E+00	2.302350E+00	1.448650E+00
5.186670E+00	2.491050E+00	1.448330E+00
5.155240E+00	4.216790E+00	2.682840E+00
5.254240E+00	4.161720E+00	2.738990E+00
5.207800E+00	4.231370E+00	2.773970E+00
5.041680E+00	2.214360E+00	1.295150E+00
4.879210E+00	2.155590E+00	1.129630E+00
4.982900E+00	2.319450E+00	1.200800E+00
5.078580E+00	4.261950E+00	2.640800E+00
5.130360E+00	4.288330E+00	2.744510E+00
4.658680E+00	2.398580E+00	8.789270E-01
4.617660E+00	2.170250E+00	8.543570E-01
5.018150E+00	4.331800E+00	2.669810E+00
5.014170E+00	4.382920E+00	2.725100E+00
5.077280E+00	4.367320E+00	2.770390E+00
5.027970E+00	4.418780E+00	2.769020E+00
4.467520E+00	2.105910E+00	7.463460E-01
4.268410E+00	2.198080E+00	6.136400E-01
4.406690E+00	2.296190E+00	6.782210E-01
4.936050E+00	4.422210E+00	2.688880E+00
4.926970E+00	4.514470E+00	2.756300E+00
5.005720E+00	4.481730E+00	2.796400E+00
4.982950E+00	4.532760E+00	2.812520E+00
4.108390E+00	2.455040E+00	5.481420E-01
3.958680E+00	2.229990E+00	5.083580E-01
4.840890E+00	4.507350E+00	2.674750E+00
4.855660E+00	4.571820E+00	2.748930E+00
4.940900E+00	4.574890E+00	2.817780E+00
3.770490E+00	2.651950E+00	5.335150E-01
3.553760E+00	2.550370E+00	5.526270E-01
4.747440E+00	4.587190E+00	2.671780E+00
4.809130E+00	4.612040E+00	2.750550E+00
4.860850E+00	4.643910E+00	2.825590E+00
3.462020E+00	2.891720E+00	6.468560E-01
3.283210E+00	2.800110E+00	6.758730E-01
4.634840E+00	4.643460E+00	2.615060E+00
4.695590E+00	4.654420E+00	2.704920E+00
4.766420E+00	4.650400E+00	2.762650E+00
3.269280E+00	3.091000E+00	7.700470E-01
3.115250E+00	3.013660E+00	8.226640E-01
4.552940E+00	4.701880E+00	2.598010E+00
4.625470E+00	4.701280E+00	2.690190E+00
3.147890E+00	3.315910E+00	9.220090E-01
3.013350E+00	3.173140E+00	9.507940E-01
4.470370E+00	4.759970E+00	2.586850E+00
4.546640E+00	4.755950E+00	2.680450E+00
3.027930E+00	3.355080E+00	1.007050E+00
2.973200E+00	3.273630E+00	1.021970E+00
3.100960E+00	3.606160E+00	1.106140E+00
4.417800E+00	4.800830E+00	2.581670E+00
4.462100E+00	4.821860E+00	2.676150E+00
2.971260E+00	3.410550E+00	1.083970E+00
2.989340E+00	3.595840E+00	1.175270E+00
3.036250E+00	3.717160E+00	1.208700E+00
3.116180E+00	3.906470E+00	1.320820E+00
4.234930E+00	4.818970E+00	2.437710E+00
4.286790E+00	4.842620E+00	2.519990E+00
4.372280E+00	4.837280E+00	2.589320E+00
2.977330E+00	3.740380E+00	1.272860E+00
3.007470E+00	3.905830E+00	1.392170E+00
3.063710E+00	3.994340E+00	1.429100E+00
3.140110E+00	4.095700E+00	1.493350E+00
3.279380E+00	4.250660E+00	1.641190E+00
3.424060E+00	4.407050E+00	1.770490E+00
4.053460E+00	4.819630E+00	2.288210E+00
4.090250E+00	4.847700E+00	2.368650E+00
4.188020E+00	4.853430E+00	2.458630E+00
3.010530E+00	4.037100E+00	1.506680E+00
3.141170E+00	4.211680E+00	1.645820E+00
3.267980E+00	4.352790E+00	1.761000E+00
3.364710E+00	4.447860E+00	1.841940E+00
3.384450E+00	4.498810E+00	1.896030E+00
3.458050E+00	4.519100E+00	1.894730E+00
3.552130E+00	4.630800E+00	1.992950E+00
3.687480E+00	4.738450E+00	2.105060E+00
3.812720E+00	4.786070E+00	2.168860E+00
3.892560E+00	4.828110E+00	2.256970E+00
4.006200E+00	4.837120E+00	2.307410E+00
3.419980E+00	4.565900E+00	1.954050E+00
3.476550E+00	4.649950E+00	2.022580E+00
3.563650E+00	4.702090E+00	2.068490E+00
3.599360E+00	4.748310E+00	2.126980E+00
3.660660E+00	4.792310E+00	2.189260E+00
3.767910E+00	4.812300E+00	2.205090E+00
3.502190E+00	4.717280E+00	2.097730E+00
3.578140E+00	4.768200E+00	2.159250E+00
5.663990E+00	2.976760E+00	2.452290E+00
5.644720E+00	2.879610E+00	2.397520E+00
5.609280E+00	3.037030E+00	2.371260E+00
5.598810E+00	3.293380E+00	2.458750E+00
5.671780E+00	3.107830E+00	2.509990E+00
5.596480E+00	3.493410E+00	2.552060E+00
5.688730E+00	3.315010E+00	2.590230E+00
5.591920E+00	3.640430E+00	2.629760E+00
5.691870E+00	3.506850E+00	2.690670E+00
5.586880E+00	3.717720E+00	2.678370E+00
5.635450E+00	3.663510E+00	2.706810E+00
5.603820E+00	3.767520E+00	2.755520E+00
5.544560E+00	2.567230E+00	2.133120E+00
5.491590E+00	2.419980E+00	2.014140E+00
5.481640E+00	2.546740E+00	1.964660E+00
5.567120E+00	2.763150E+00	2.224120E+00
5.444840E+00	3.939890E+00	2.709170E+00
5.506960E+00	3.877060E+00	2.737370E+00
5.474610E+00	3.965300E+00	2.786960E+00
5.432230E+00	2.304750E+00	1.890130E+00
5.338680E+00	2.210460E+00	1.762090E+00
5.365020E+00	2.338350E+00	1.737110E+00
5.333480E+00	4.121210E+00	2.780060E+00
5.414750E+00	4.068190E+00	2.824750E+00
5.349940E+00	4.153140E+00	2.849150E+00
5.224040E+00	2.108610E+00	1.623980E+00
5.105830E+00	2.009090E+00	1.499840E+00
5.138770E+00	2.147420E+00	1.456080E+00
5.210670E+00	4.275850E+00	2.829730E+00
5.296440E+00	4.225980E+00	2.878830E+00
5.252270E+00	4.300080E+00	2.913330E+00
4.962040E+00	1.898900E+00	1.382560E+00
4.817290E+00	1.872390E+00	1.209590E+00
4.934910E+00	2.000150E+00	1.269070E+00
5.168370E+00	4.344640E+00	2.852180E+00
5.172770E+00	4.389250E+00	2.904370E+00
5.231040E+00	4.358960E+00	2.956550E+00
5.190050E+00	4.418370E+00	2.958750E+00
4.675520E+00	1.989750E+00	9.780600E-01
4.618880E+00	1.781090E+00	1.035960E+00
5.107950E+00	4.440440E+00	2.868830E+00
5.119940E+00	4.505140E+00	2.927260E+00
5.174420E+00	4.478550E+00	2.985590E+00
5.143370E+00	4.541920E+00	2.984840E+00
4.364500E+00	1.968710E+00	7.291490E-01
5.050900E+00	4.553270E+00	2.892550E+00
5.043230E+00	4.643150E+00	2.958480E+00
5.125620E+00	4.603920E+00	3.015210E+00
5.094980E+00	4.664490E+00	3.027600E+00
4.059820E+00	1.945340E+00	6.067250E-01
3.826820E+00	1.994050E+00	5.411130E-01
3.882410E+00	2.081590E+00	5.171060E-01
4.963640E+00	4.631940E+00	2.886100E+00
4.972880E+00	4.691610E+00	2.949260E+00
5.037540E+00	4.705790E+00	3.013710E+00
3.683090E+00	2.218000E+00	5.183850E-01
3.526720E+00	2.077030E+00	5.893610E-01
4.913280E+00	4.682890E+00	2.899200E+00
4.918890E+00	4.723230E+00	2.950310E+00
4.962880E+00	4.759740E+00	3.028200E+00
3.355360E+00	2.469180E+00	5.988860E-01
3.176790E+00	2.417410E+00	6.940980E-01
4.697800E+00	4.707310E+00	2.776070E+00
4.778550E+00	4.710830E+00	2.853460E+00
4.856850E+00	4.722970E+00	2.921150E+00
4.894960E+00	4.759800E+00	2.990730E+00
3.118040E+00	2.726950E+00	7.437290E-01
2.979450E+00	2.670780E+00	8.346520E-01
4.620140E+00	4.760110E+00	2.769800E+00
4.694450E+00	4.777300E+00	2.888090E+00
2.984000E+00	2.939930E+00	8.956830E-01
2.873980E+00	2.883230E+00	9.760640E-01
4.546580E+00	4.806520E+00	2.755110E+00
4.598370E+00	4.819470E+00	2.842100E+00
2.909080E+00	3.166450E+00	1.040930E+00
2.832590E+00	3.018780E+00	1.051900E+00
4.505010E+00	4.840050E+00	2.752540E+00
4.535260E+00	4.848730E+00	2.804550E+00
2.816440E+00	3.168550E+00	1.145180E+00
2.776150E+00	3.362030E+00	1.248600E+00
2.888380E+00	3.477370E+00	1.206570E+00
4.330000E+00	4.869940E+00	2.605710E+00
4.373200E+00	4.890470E+00	2.688180E+00
4.472410E+00	4.877240E+00	2.772190E+00
2.809710E+00	3.549700E+00	1.306040E+00
2.762380E+00	3.476100E+00	1.327260E+00
2.880690E+00	3.790120E+00	1.402730E+00
4.109050E+00	4.902430E+00	2.490840E+00
4.213180E+00	4.904290E+00	2.577710E+00
4.294490E+00	4.895330E+00	2.626690E+00
2.762360E+00	3.616050E+00	1.386260E+00
2.785300E+00	3.781760E+00	1.477790E+00
2.830660E+00	3.881890E+00	1.507080E+00
2.884650E+00	4.006930E+00	1.564100E+00
3.013630E+00	4.168070E+00	1.667010E+00
3.133840E+00	4.317520E+00	1.764500E+00
3.281820E+00	4.458980E+00	1.887480E+00
3.970700E+00	4.892360E+00	2.420040E+00
4.057260E+00	4.928140E+00	2.522120E+00
4.125750E+00	4.969130E+00	2.629110E+00
2.783170E+00	3.906410E+00	1.573880E+00
2.824410E+00	4.047780E+00	1.660150E+00
2.915190E+00	4.138180E+00	1.695510E+00
3.003460E+00	4.262940E+00	1.779540E+00
3.112990E+00	4.392690E+00	1.861710E+00
3.211540E+00	4.495410E+00	1.951390E+00
3.349480E+00	4.603500E+00	2.020220E+00
3.761970E+00	4.869730E+00	2.314320E+00
3.862830E+00	4.916840E+00	2.423190E+00
3.907850E+00	4.955000E+00	2.513250E+00
4.012680E+00	4.955590E+00	2.560260E+00
2.866050E+00	4.187620E+00	1.790560E+00
2.984460E+00	4.341500E+00	1.874600E+00
3.096160E+00	4.455760E+00	1.953830E+00
3.208200E+00	4.566420E+00	2.025680E+00
3.293180E+00	4.640800E+00	2.083910E+00
3.314920E+00	4.684090E+00	2.134300E+00
3.397510E+00	4.701010E+00	2.121790E+00
3.550180E+00	4.795390E+00	2.212230E+00
3.616920E+00	4.867550E+00	2.324220E+00
3.686330E+00	4.921070E+00	2.411920E+00
3.798620E+00	4.937890E+00	2.442930E+00
3.368170E+00	4.748850E+00	2.207120E+00
3.495050E+00	4.844560E+00	2.297800E+00
3.574810E+00	4.899120E+00	2.373400E+00
5.814870E+00	3.265880E+00	2.746070E+00
5.806170E+00	3.196680E+00	2.722000E+00
5.767200E+00	3.317790E+00	2.698830E+00
5.765570E+00	3.421500E+00	2.743320E+00
5.813220E+00	3.343300E+00	2.776850E+00
5.783670E+00	3.491070E+00	2.816130E+00
5.634130E+00	2.502690E+00	2.386450E+00
5.577190E+00	2.386260E+00	2.294590E+00
5.585230E+00	2.538930E+00	2.263250E+00
5.642490E+00	2.734970E+00	2.381640E+00
5.671530E+00	2.628760E+00	2.449090E+00
5.705390E+00	2.879270E+00	2.517940E+00
5.756730E+00	3.118790E+00	2.638220E+00
5.699730E+00	3.645590E+00	2.791020E+00
5.678200E+00	3.755610E+00	2.860110E+00
5.524870E+00	2.278800E+00	2.186780E+00
5.448130E+00	2.170740E+00	2.067480E+00
5.478860E+00	2.288780E+00	2.041760E+00
5.592340E+00	3.889240E+00	2.881870E+00
5.515360E+00	3.994530E+00	2.881900E+00
5.559350E+00	3.980230E+00	2.936160E+00
5.513820E+00	4.049560E+00	2.965300E+00
5.364490E+00	2.073080E+00	1.960640E+00
5.269030E+00	1.980230E+00	1.859180E+00
5.304410E+00	2.090870E+00	1.804450E+00
5.369240E+00	4.182340E+00	2.922100E+00
5.423010E+00	4.134300E+00	2.942210E+00
5.397930E+00	4.206080E+00	3.007630E+00
5.124030E+00	1.855930E+00	1.738920E+00
5.030070E+00	1.798370E+00	1.608420E+00
5.089300E+00	1.900460E+00	1.593490E+00
5.280820E+00	4.320250E+00	2.979290E+00
5.326170E+00	4.280370E+00	2.994340E+00
5.314930E+00	4.344040E+00	3.059180E+00
4.877070E+00	1.750890E+00	1.402770E+00
5.214640E+00	4.442780E+00	3.016400E+00
5.252060E+00	4.406450E+00	3.040590E+00
5.247380E+00	4.467320E+00	3.096300E+00
4.650090E+00	1.668710E+00	1.169000E+00
4.493140E+00	1.585190E+00	1.083570E+00
4.533440E+00	1.682410E+00	1.031840E+00
5.171340E+00	4.569000E+00	3.044500E+00
5.201950E+00	4.531360E+00	3.069830E+00
5.197660E+00	4.591210E+00	3.125680E+00
4.345770E+00	1.730120E+00	8.426740E-01
4.215330E+00	1.598620E+00	8.869220E-01
5.097170E+00	4.707670E+00	3.082770E+00
5.147260E+00	4.652830E+00	3.102740E+00
5.142420E+00	4.699290E+00	3.159250E+00
3.944580E+00	1.769260E+00	6.567430E-01
5.038400E+00	4.759510E+00	3.081650E+00
5.095260E+00	4.755920E+00	3.156390E+00
3.660480E+00	1.801460E+00	6.664710E-01
3.442360E+00	1.799800E+00	7.138460E-01
3.471140E+00	1.935350E+00	6.484440E-01
4.996690E+00	4.793940E+00	3.090410E+00
5.024980E+00	4.822300E+00	3.170700E+00
3.268100E+00	2.116560E+00	6.865380E-01
3.098630E+00	2.101150E+00	8.034870E-01
4.785400E+00	4.773440E+00	2.962600E+00
4.849730E+00	4.777510E+00	2.999790E+00
4.890470E+00	4.820010E+00	3.087110E+00
4.957210E+00	4.824740E+00	3.119960E+00
3.013820E+00	2.393890E+00	8.009690E-01
2.886370E+00	2.377880E+00	9.277620E-01
4.734350E+00	4.799870E+00	2.972130E+00
4.757310E+00	4.833650E+00	3.046140E+00
4.819330E+00	4.821260E+00	3.061280E+00
2.860170E+00	2.639050E+00	9.440770E-01
2.764800E+00	2.612650E+00	1.051690E+00
4.633670E+00	4.839830E+00	2.927740E+00
4.693190E+00	4.834230E+00	2.989380E+00
2.775550E+00	2.883110E+00	1.089810E+00
2.713210E+00	2.752620E+00	1.127700E+00
4.541590E+00	4.895700E+00	2.894620E+00
2.682550E+00	2.891670E+00	1.206020E+00
2.642610E+00	3.098630E+00	1.321260E+00
2.729120E+00	3.128050E+00	1.227480E+00
4.409390E+00	4.948240E+00	2.816730E+00
4.469020E+00	4.989770E+00	2.943730E+00
2.695810E+00	3.381810E+00	1.357040E+00
2.601100E+00	3.277310E+00	1.414570E+00
4.275660E+00	4.961870E+00	2.730210E+00
4.344550E+00	4.986490E+00	2.816760E+00
4.383020E+00	5.003530E+00	2.876420E+00
2.633620E+00	3.443860E+00	1.464740E+00
2.588650E+00	3.381600E+00	1.484120E+00
2.682920E+00	3.680470E+00	1.518850E+00
4.185330E+00	5.007450E+00	2.727510E+00
4.221040E+00	5.053500E+00	2.822930E+00
4.315590E+00	5.023260E+00	2.851420E+00
2.584440E+00	3.513940E+00	1.529350E+00
2.598120E+00	3.670100E+00	1.602400E+00
2.648450E+00	3.787320E+00	1.635700E+00
2.712670E+00	3.968100E+00	1.708650E+00
3.967820E+00	4.986760E+00	2.595290E+00
4.027210E+00	5.029340E+00	2.684090E+00
4.128000E+00	5.044850E+00	2.747430E+00
2.601360E+00	3.809070E+00	1.701410E+00
2.626440E+00	3.954260E+00	1.776700E+00
2.676890E+00	4.048230E+00	1.806380E+00
2.748320E+00	4.187720E+00	1.892210E+00
2.880600E+00	4.309730E+00	1.901350E+00
2.975170E+00	4.416140E+00	1.972350E+00
3.090740E+00	4.528850E+00	2.041040E+00
3.205590E+00	4.648700E+00	2.121800E+00
3.751790E+00	4.956560E+00	2.467480E+00
3.799940E+00	4.995960E+00	2.533230E+00
3.913020E+00	5.022000E+00	2.621650E+00
2.632080E+00	4.057940E+00	1.859310E+00
2.665750E+00	4.161280E+00	1.933550E+00
2.702610E+00	4.220200E+00	1.951500E+00
2.725420E+00	4.279900E+00	1.990760E+00
2.841030E+00	4.367630E+00	1.995300E+00
2.971130E+00	4.495050E+00	2.060690E+00
3.074930E+00	4.579620E+00	2.112770E+00
3.113240E+00	4.637630E+00	2.162310E+00
3.171950E+00	4.679510E+00	2.181980E+00
3.241020E+00	4.732460E+00	2.224430E+00
3.348260E+00	4.830780E+00	2.325070E+00
3.489160E+00	4.892970E+00	2.369460E+00
3.572570E+00	4.949760E+00	2.447860E+00
3.701290E+00	4.970420E+00	2.487280E+00
2.663890E+00	4.213420E+00	1.982580E+00
3.124720E+00	4.695140E+00	2.230230E+00
3.220160E+00	4.775190E+00	2.288740E+00
3.246370E+00	4.822280E+00	2.336780E+00
3.290650E+00	4.852660E+00	2.361770E+00
3.326180E+00	4.887890E+00	2.404550E+00
3.436950E+00	4.912130E+00	2.409110E+00
3.240640E+00	4.850650E+00	2.374180E+00
5.857590E+00	3.051750E+00	2.789870E+00
5.848280E+00	2.976540E+00	2.768760E+00
5.822410E+00	3.074120E+00	2.733840E+00
5.854790E+00	3.179800E+00	2.801550E+00
5.861210E+00	3.341290E+00	2.871160E+00
5.841310E+00	3.478490E+00	2.920530E+00
5.608670E+00	2.294630E+00	2.437700E+00
5.536470E+00	2.180160E+00	2.356040E+00
5.547200E+00	2.261330E+00	2.293240E+00
5.655120E+00	2.445410E+00	2.476950E+00
5.740520E+00	2.680170E+00	2.595040E+00
5.798150E+00	2.906150E+00	2.683280E+00
5.774800E+00	3.649690E+00	2.935900E+00
5.695770E+00	3.789360E+00	2.937270E+00
5.737430E+00	3.764500E+00	2.984740E+00
5.689260E+00	3.855610E+00	3.013310E+00
5.462860E+00	2.074410E+00	2.261410E+00
5.388340E+00	1.985840E+00	2.186300E+00
5.418320E+00	2.069430E+00	2.118030E+00
5.603440E+00	3.968410E+00	2.998780E+00
5.584030E+00	4.048060E+00	3.078940E+00
5.280420E+00	1.885250E+00	2.106840E+00
5.186120E+00	1.822530E+00	1.980520E+00
5.246710E+00	1.907000E+00	1.964880E+00
5.491080E+00	4.128870E+00	3.054070E+00
5.470370E+00	4.191540E+00	3.113980E+00
5.047020E+00	1.738840E+00	1.757970E+00
5.413970E+00	4.274280E+00	3.124870E+00
5.374780E+00	4.346630E+00	3.157730E+00
4.858060E+00	1.638620E+00	1.538150E+00
4.737980E+00	1.523630E+00	1.465630E+00
4.702800E+00	1.598530E+00	1.320360E+00
5.329610E+00	4.406520E+00	3.167440E+00
5.305240E+00	4.472620E+00	3.203870E+00
4.632870E+00	1.448960E+00	1.400870E+00
4.466220E+00	1.386510E+00	1.304580E+00
4.570280E+00	1.484990E+00	1.273160E+00
5.266420E+00	4.531960E+00	3.201630E+00
5.243090E+00	4.593120E+00	3.231720E+00
4.317760E+00	1.459260E+00	1.058090E+00
4.100310E+00	1.356210E+00	1.042060E+00
5.201740E+00	4.650640E+00	3.228870E+00
5.154070E+00	4.735610E+00	3.244410E+00
3.897710E+00	1.539940E+00	8.080840E-01
3.814580E+00	1.409960E+00	9.269900E-01
5.096040E+00	4.807710E+00	3.238300E+00
5.140730E+00	4.788720E+00	3.290550E+00
5.116700E+00	4.822820E+00	3.297680E+00
3.649070E+00	1.418490E+00	9.292570E-01
3.430450E+00	1.481820E+00	9.370730E-01
3.568260E+00	1.549610E+00	8.409130E-01
5.052050E+00	4.849870E+00	3.238670E+00
5.075670E+00	4.869030E+00	3.315340E+00
3.235470E+00	1.790010E+00	8.469970E-01
3.067650E+00	1.783880E+00	9.737400E-01
4.920640E+00	4.855710E+00	3.155430E+00
4.949140E+00	4.887740E+00	3.231930E+00
5.012260E+00	4.885940E+00	3.265440E+00
2.955280E+00	2.094470E+00	9.381110E-01
2.831080E+00	2.086600E+00	1.066430E+00
4.793220E+00	4.853900E+00	3.108810E+00
4.826280E+00	4.883440E+00	3.180030E+00
4.888550E+00	4.884810E+00	3.203730E+00
2.775360E+00	2.369650E+00	1.050670E+00
2.680360E+00	2.348470E+00	1.179000E+00
4.630050E+00	4.894050E+00	3.006100E+00
4.698840E+00	4.889660E+00	3.083670E+00
4.759370E+00	4.889580E+00	3.147690E+00
2.661180E+00	2.642230E+00	1.187710E+00
2.577910E+00	2.536590E+00	1.284860E+00
4.559930E+00	4.958870E+00	3.009070E+00
4.629470E+00	4.964950E+00	3.118020E+00
2.570060E+00	2.713720E+00	1.299490E+00
2.511550E+00	2.682590E+00	1.374600E+00
2.602100E+00	2.871680E+00	1.300600E+00
4.517690E+00	5.000940E+00	3.013790E+00
4.550910E+00	5.005380E+00	3.065870E+00
2.529650E+00	2.838300E+00	1.383900E+00
2.481190E+00	2.787380E+00	1.426970E+00
2.544680E+00	3.063110E+00	1.421700E+00
4.386510E+00	5.055510E+00	2.959200E+00
4.485580E+00	5.039850E+00	3.034110E+00
2.462310E+00	2.913120E+00	1.470410E+00
2.447030E+00	3.147420E+00	1.555440E+00
2.528090E+00	3.323580E+00	1.515840E+00
4.294980E+00	5.078510E+00	2.916720E+00
4.332390E+00	5.132770E+00	3.025860E+00
2.458760E+00	3.336250E+00	1.605690E+00
2.411440E+00	3.266470E+00	1.616880E+00
2.500390E+00	3.572690E+00	1.648650E+00
4.079990E+00	5.079330E+00	2.778230E+00
4.132760E+00	5.130940E+00	2.884400E+00
4.234360E+00	5.132020E+00	2.946930E+00
2.416490E+00	3.397300E+00	1.684240E+00
2.419160E+00	3.555630E+00	1.728580E+00
2.466190E+00	3.665720E+00	1.759070E+00
2.528400E+00	3.858000E+00	1.820040E+00
3.823140E+00	5.075930E+00	2.657720E+00
3.933910E+00	5.096200E+00	2.735870E+00
4.029360E+00	5.116740E+00	2.819150E+00
2.424030E+00	3.687050E+00	1.820560E+00
2.452260E+00	3.841550E+00	1.894640E+00
2.500440E+00	3.939160E+00	1.912630E+00
2.572740E+00	4.086000E+00	1.964290E+00
2.755960E+00	4.364040E+00	2.053660E+00
2.853360E+00	4.463060E+00	2.094250E+00
2.984410E+00	4.586130E+00	2.167760E+00
3.661660E+00	5.040710E+00	2.589840E+00
3.763060E+00	5.107630E+00	2.686840E+00
3.839480E+00	5.161410E+00	2.780150E+00
2.462020E+00	3.952990E+00	1.970720E+00
2.505660E+00	4.082390E+00	2.042560E+00
2.562630E+00	4.164280E+00	2.053700E+00
2.641930E+00	4.270600E+00	2.055910E+00
2.732190E+00	4.411680E+00	2.123030E+00
2.835180E+00	4.516910E+00	2.185700E+00
2.906960E+00	4.597580E+00	2.233620E+00
3.007640E+00	4.669580E+00	2.267110E+00
3.133310E+00	4.778890E+00	2.341260E+00
3.430310E+00	4.980490E+00	2.498470E+00
3.535620E+00	5.057980E+00	2.586430E+00
3.570140E+00	5.114470E+00	2.656840E+00
3.703900E+00	5.138250E+00	2.716540E+00
2.528440E+00	4.194470E+00	2.120630E+00
2.617830E+00	4.350380E+00	2.163130E+00
2.716970E+00	4.467970E+00	2.214240E+00
2.812110E+00	4.559460E+00	2.267330E+00
2.903340E+00	4.647350E+00	2.299710E+00
2.997700E+00	4.717510E+00	2.339500E+00
3.038150E+00	4.774370E+00	2.393230E+00
3.107050E+00	4.819470E+00	2.408340E+00
3.214260E+00	4.886920E+00	2.434280E+00
3.279420E+00	4.972940E+00	2.515750E+00
3.345570E+00	5.035890E+00	2.584700E+00
3.465430E+00	5.071740E+00	2.602860E+00
3.059020E+00	4.835910E+00	2.459410E+00
3.176340E+00	4.942230E+00	2.512170E+00
3.250740E+00	5.001480E+00	2.555170E+00
5.787410E+00	2.490670E+00	2.755710E+00
5.745150E+00	2.408640E+00	2.714090E+00
5.756470E+00	2.516720E+00	2.667880E+00
5.810640E+00	2.724340E+00	2.730900E+00
5.823500E+00	2.591990E+00	2.793070E+00
5.847730E+00	2.869960E+00	2.779310E+00
5.868680E+00	2.761660E+00	2.841030E+00
5.892280E+00	2.968470E+00	2.859100E+00
5.910240E+00	3.159720E+00	2.931030E+00
5.909080E+00	3.344150E+00	2.988110E+00
5.865440E+00	3.511390E+00	2.991920E+00
5.914070E+00	3.443580E+00	3.057220E+00
5.868900E+00	3.590480E+00	3.070780E+00
5.566450E+00	2.137750E+00	2.524380E+00
5.495360E+00	2.027170E+00	2.468030E+00
5.500210E+00	2.084920E+00	2.383710E+00
5.642810E+00	2.280920E+00	2.563410E+00
5.781050E+00	3.743020E+00	3.047300E+00
5.745590E+00	3.846940E+00	3.127950E+00
5.402470E+00	1.921750E+00	2.406940E+00
5.325810E+00	1.864350E+00	2.310810E+00
5.372160E+00	1.930280E+00	2.284160E+00
5.665660E+00	3.953950E+00	3.098520E+00
5.635140E+00	4.030910E+00	3.161730E+00
5.200770E+00	1.782410E+00	2.118920E+00
5.558730E+00	4.131610E+00	3.185710E+00
5.491320E+00	4.212640E+00	3.182860E+00
5.526350E+00	4.201580E+00	3.227300E+00
5.496340E+00	4.259690E+00	3.250390E+00
5.023640E+00	1.649660E+00	1.885610E+00
4.910270E+00	1.540510E+00	1.822040E+00
4.891850E+00	1.589770E+00	1.687300E+00
5.384990E+00	4.368780E+00	3.206540E+00
5.429300E+00	4.330310E+00	3.229210E+00
5.407770E+00	4.386000E+00	3.269980E+00
4.815450E+00	1.456510E+00	1.754150E+00
4.705280E+00	1.373860E+00	1.669900E+00
4.720820E+00	1.442720E+00	1.570750E+00
5.317720E+00	4.497710E+00	3.254180E+00
5.368890E+00	4.458410E+00	3.299530E+00
5.327260E+00	4.523640E+00	3.311470E+00
4.577620E+00	1.296220E+00	1.587600E+00
4.388300E+00	1.225200E+00	1.486400E+00
4.527520E+00	1.322200E+00	1.476870E+00
5.249480E+00	4.614290E+00	3.282490E+00
5.286250E+00	4.579690E+00	3.316570E+00
5.254010E+00	4.635650E+00	3.347900E+00
4.228520E+00	1.270040E+00	1.259130E+00
4.012990E+00	1.170900E+00	1.256840E+00
5.173160E+00	4.755620E+00	3.325500E+00
5.207920E+00	4.697230E+00	3.335980E+00
5.199420E+00	4.741120E+00	3.398540E+00
3.818250E+00	1.295430E+00	1.057070E+00
3.727450E+00	1.211420E+00	1.167940E+00
5.146730E+00	4.817410E+00	3.373970E+00
3.581410E+00	1.210010E+00	1.165800E+00
3.374500E+00	1.278450E+00	1.185400E+00
3.515390E+00	1.303680E+00	1.071590E+00
5.103630E+00	4.881120E+00	3.381850E+00
5.125260E+00	4.876000E+00	3.425160E+00
5.102650E+00	4.904030E+00	3.420440E+00
3.202300E+00	1.497350E+00	1.051310E+00
3.037820E+00	1.517890E+00	1.181600E+00
4.974830E+00	4.922090E+00	3.299870E+00
5.004800E+00	4.942930E+00	3.379530E+00
5.073010E+00	4.917810E+00	3.403510E+00
2.920090E+00	1.797410E+00	1.109580E+00
2.800100E+00	1.802460E+00	1.242220E+00
4.858730E+00	4.916980E+00	3.252700E+00
4.885920E+00	4.951090E+00	3.325590E+00
4.941590E+00	4.951910E+00	3.347990E+00
2.728310E+00	2.076610E+00	1.198030E+00
2.633470E+00	2.057320E+00	1.318490E+00
4.704690E+00	4.940330E+00	3.181970E+00
4.759280E+00	4.961350E+00	3.268240E+00
4.827850E+00	4.952290E+00	3.301750E+00
2.594580E+00	2.306740E+00	1.293090E+00
2.515350E+00	2.279260E+00	1.404250E+00
4.669900E+00	4.974290E+00	3.197440E+00
4.694730E+00	4.984910E+00	3.243540E+00
2.501990E+00	2.503790E+00	1.386310E+00
2.421620E+00	2.471470E+00	1.487760E+00
4.549280E+00	5.055550E+00	3.147620E+00
4.639710E+00	5.017530E+00	3.222910E+00
2.425060E+00	2.710880E+00	1.480870E+00
2.353080E+00	2.619140E+00	1.571060E+00
4.434170E+00	5.111060E+00	3.086830E+00
4.495790E+00	5.152100E+00	3.215450E+00
2.348140E+00	2.758970E+00	1.576230E+00
2.314950E+00	2.704950E+00	1.612110E+00
2.365860E+00	2.936350E+00	1.576840E+00
4.378900E+00	5.153300E+00	3.094390E+00
4.411570E+00	5.170960E+00	3.155150E+00
2.298220E+00	2.812220E+00	1.643680E+00
2.272110E+00	3.026950E+00	1.711920E+00
2.353540E+00	3.209670E+00	1.658930E+00
4.190530E+00	5.177140E+00	2.980140E+00
4.253360E+00	5.215030E+00	3.082470E+00
4.349290E+00	5.192540E+00	3.132460E+00
2.276650E+00	3.245370E+00	1.754760E+00
2.212630E+00	3.184430E+00	1.811920E+00
2.337100E+00	3.467170E+00	1.780090E+00
3.950440E+00	5.170930E+00	2.855300E+00
4.043640E+00	5.217810E+00	2.965250E+00
4.151820E+00	5.222430E+00	3.023390E+00
2.250810E+00	3.353950E+00	1.850160E+00
2.196810E+00	3.287920E+00	1.874960E+00
2.268030E+00	3.521020E+00	1.882250E+00
2.358810E+00	3.745270E+00	1.943750E+00
3.902010E+00	5.204150E+00	2.870080E+00
3.942900E+00	5.230370E+00	2.924640E+00
2.199320E+00	3.433020E+00	1.936380E+00
2.258100E+00	3.612550E+00	1.970770E+00
2.292380E+00	3.746070E+00	2.033620E+00
2.337590E+00	3.843800E+00	2.045650E+00
2.408480E+00	3.992360E+00	2.074510E+00
3.607590E+00	5.188400E+00	2.756190E+00
3.745090E+00	5.216790E+00	2.832500E+00
3.862410E+00	5.241510E+00	2.900650E+00
2.303290E+00	3.883600E+00	2.122390E+00
2.369840E+00	4.040070E+00	2.177110E+00
2.387790E+00	4.117140E+00	2.230820E+00
2.439340E+00	4.149940E+00	2.186820E+00
2.519300E+00	4.291250E+00	2.223740E+00
2.613290E+00	4.416100E+00	2.265030E+00
2.707170E+00	4.522510E+00	2.303140E+00
2.802050E+00	4.612920E+00	2.344100E+00
2.913120E+00	4.722530E+00	2.407660E+00
3.435050E+00	5.148130E+00	2.696970E+00
3.542560E+00	5.221430E+00	2.783960E+00
3.633130E+00	5.273890E+00	2.898290E+00
2.422930E+00	4.220380E+00	2.281740E+00
2.515160E+00	4.367740E+00	2.317620E+00
2.612380E+00	4.479100E+00	2.358100E+00
2.702110E+00	4.578560E+00	2.385420E+00
2.790250E+00	4.653110E+00	2.419740E+00
2.827110E+00	4.705600E+00	2.470810E+00
2.879780E+00	4.748540E+00	2.478700E+00
2.943250E+00	4.809030E+00	2.494830E+00
3.061400E+00	4.910630E+00	2.546810E+00
3.219390E+00	5.039120E+00	2.614520E+00
3.286400E+00	5.146460E+00	2.717270E+00
3.366270E+00	5.224110E+00	2.825260E+00
3.491380E+00	5.251660E+00	2.837970E+00
2.841830E+00	4.760170E+00	2.536310E+00
2.941600E+00	4.874200E+00	2.569980E+00
3.061440E+00	4.988340E+00	2.643030E+00
3.168880E+00	5.104830E+00	2.704620E+00
3.247110E+00	5.188540E+00	2.780590E+00
5.656260E+00	2.147170E+00	2.772130E+00
5.583620E+00	2.061980E+00	2.694800E+00
5.615680E+00	2.151770E+00	2.649100E+00
5.717760E+00	2.307130E+00	2.720070E+00
5.731930E+00	2.260210E+00	2.811350E+00
5.804890E+00	2.437160E+00	2.834930E+00
5.872670E+00	2.619620E+00	2.913250E+00
5.913540E+00	2.789540E+00	2.962470E+00
5.946950E+00	2.959450E+00	3.003770E+00
5.962750E+00	3.132830E+00	3.054040E+00
5.965250E+00	3.291920E+00	3.101680E+00
5.937310E+00	3.440000E+00	3.147620E+00
5.904630E+00	3.582610E+00	3.196570E+00
5.522450E+00	1.978700E+00	2.674410E+00
5.443270E+00	1.914740E+00	2.576550E+00
5.485950E+00	1.975990E+00	2.555380E+00
5.831560E+00	3.722630E+00	3.156200E+00
5.791870E+00	3.833790E+00	3.235250E+00
5.333120E+00	1.837910E+00	2.429880E+00
5.706490E+00	3.955030E+00	3.208590E+00
5.649840E+00	4.050930E+00	3.230490E+00
5.703880E+00	4.014450E+00	3.284020E+00
5.647750E+00	4.105610E+00	3.308270E+00
5.169080E+00	1.704340E+00	2.221500E+00
5.058400E+00	1.591120E+00	2.148110E+00
5.044170E+00	1.621730E+00	2.022080E+00
5.566140E+00	4.194780E+00	3.283400E+00
5.555860E+00	4.254790E+00	3.335230E+00
4.981790E+00	1.508300E+00	2.089670E+00
4.879680E+00	1.420220E+00	2.007810E+00
4.899080E+00	1.474240E+00	1.918280E+00
5.503320E+00	4.336710E+00	3.356530E+00
5.440350E+00	4.405480E+00	3.354810E+00
5.480920E+00	4.395400E+00	3.409980E+00
5.443580E+00	4.445240E+00	3.431890E+00
4.766910E+00	1.323060E+00	1.911510E+00
4.650070E+00	1.240840E+00	1.830970E+00
4.673370E+00	1.301400E+00	1.743350E+00
5.334820E+00	4.553400E+00	3.390260E+00
5.378110E+00	4.507770E+00	3.404600E+00
5.365470E+00	4.551220E+00	3.464270E+00
4.503940E+00	1.179110E+00	1.766330E+00
4.288410E+00	1.113330E+00	1.669500E+00
4.452510E+00	1.186320E+00	1.653460E+00
5.311920E+00	4.599840E+00	3.443170E+00
4.138680E+00	1.124430E+00	1.450860E+00
3.978180E+00	1.073190E+00	1.492720E+00
5.258380E+00	4.679430E+00	3.470830E+00
5.212650E+00	4.770060E+00	3.488200E+00
3.767710E+00	1.064460E+00	1.459730E+00
3.579770E+00	1.045800E+00	1.482400E+00
3.623660E+00	1.079840E+00	1.378220E+00
3.734380E+00	1.121240E+00	1.300790E+00
5.164880E+00	4.844750E+00	3.477590E+00
5.214890E+00	4.817270E+00	3.554990E+00
5.177290E+00	4.871160E+00	3.546760E+00
3.447950E+00	1.137290E+00	1.322640E+00
3.257640E+00	1.144680E+00	1.420450E+00
5.114430E+00	4.920370E+00	3.494690E+00
3.153170E+00	1.302650E+00	1.289030E+00
2.991330E+00	1.327290E+00	1.413660E+00
5.048610E+00	4.961000E+00	3.463120E+00
5.061360E+00	4.998860E+00	3.557790E+00
2.889240E+00	1.538960E+00	1.309460E+00
2.767370E+00	1.556220E+00	1.439740E+00
4.910310E+00	4.982660E+00	3.399260E+00
4.938460E+00	5.006660E+00	3.475280E+00
5.000640E+00	5.002470E+00	3.505160E+00
2.692740E+00	1.803790E+00	1.366220E+00
2.597760E+00	1.797590E+00	1.494370E+00
4.795440E+00	4.990070E+00	3.350080E+00
4.824980E+00	5.017660E+00	3.429700E+00
4.882260E+00	5.010750E+00	3.453730E+00
2.548430E+00	2.040890E+00	1.438670E+00
2.466770E+00	2.026260E+00	1.562800E+00
4.687180E+00	5.043370E+00	3.323500E+00
4.758330E+00	5.032340E+00	3.392710E+00
2.435550E+00	2.254430E+00	1.516590E+00
2.363470E+00	2.227660E+00	1.631090E+00
4.594720E+00	5.102260E+00	3.276230E+00
4.642450E+00	5.131010E+00	3.400640E+00
2.347790E+00	2.434390E+00	1.589650E+00
2.282420E+00	2.406800E+00	1.688380E+00
4.547720E+00	5.158710E+00	3.283850E+00
4.577910E+00	5.167240E+00	3.341550E+00
2.279080E+00	2.622420E+00	1.665460E+00
2.241080E+00	2.523110E+00	1.728940E+00
4.414900E+00	5.240400E+00	3.264380E+00
4.519140E+00	5.206140E+00	3.315960E+00
2.207560E+00	2.634270E+00	1.766910E+00
2.164200E+00	2.801650E+00	1.829560E+00
2.230490E+00	2.817950E+00	1.735190E+00
4.325740E+00	5.244400E+00	3.189470E+00
4.342290E+00	5.281550E+00	3.254920E+00
2.185560E+00	2.997040E+00	1.811390E+00
2.113800E+00	2.961400E+00	1.899530E+00
4.110750E+00	5.265820E+00	3.069030E+00
4.180670E+00	5.308630E+00	3.174540E+00
4.285480E+00	5.293230E+00	3.220750E+00
2.137230E+00	3.197200E+00	1.908360E+00
2.074060E+00	3.097360E+00	1.994190E+00
3.939730E+00	5.299500E+00	3.016340E+00
4.061840E+00	5.310440E+00	3.110890E+00
2.078150E+00	3.229110E+00	2.008810E+00
2.047010E+00	3.175840E+00	2.039410E+00
2.120200E+00	3.401750E+00	2.038320E+00
2.203720E+00	3.644000E+00	2.070640E+00
3.790880E+00	5.301680E+00	2.970190E+00
3.866670E+00	5.374430E+00	3.113980E+00
2.055540E+00	3.280500E+00	2.084980E+00
2.069580E+00	3.439890E+00	2.123640E+00
2.115330E+00	3.553750E+00	2.115450E+00
2.155620E+00	3.687590E+00	2.174030E+00
2.222280E+00	3.840020E+00	2.195560E+00
2.317400E+00	4.044900E+00	2.264470E+00
3.710360E+00	5.320320E+00	2.987230E+00
3.756940E+00	5.354560E+00	3.054520E+00
2.080090E+00	3.587390E+00	2.209770E+00
2.154430E+00	3.797610E+00	2.268210E+00
2.221260E+00	3.938000E+00	2.288060E+00
2.257490E+00	4.036450E+00	2.341370E+00
2.302290E+00	4.103920E+00	2.346380E+00
2.352510E+00	4.188600E+00	2.359140E+00
2.427290E+00	4.322060E+00	2.376270E+00
2.517730E+00	4.440680E+00	2.407730E+00
2.609320E+00	4.540360E+00	2.444670E+00
2.713190E+00	4.652280E+00	2.496530E+00
3.444750E+00	5.277310E+00	2.902970E+00
3.527970E+00	5.335500E+00	2.995410E+00
3.665110E+00	5.350880E+00	3.032920E+00
2.272280E+00	4.132990E+00	2.410420E+00
2.348960E+00	4.276190E+00	2.440490E+00
2.430090E+00	4.397890E+00	2.464900E+00
2.519100E+00	4.500310E+00	2.499720E+00
2.599690E+00	4.579910E+00	2.521700E+00
2.635870E+00	4.632180E+00	2.565180E+00
2.687430E+00	4.674660E+00	2.570190E+00
2.746410E+00	4.729410E+00	2.587740E+00
2.841230E+00	4.831500E+00	2.622350E+00
2.943970E+00	4.949220E+00	2.670770E+00
3.052560E+00	5.064240E+00	2.732550E+00
3.153780E+00	5.165100E+00	2.798670E+00
3.258150E+00	5.253920E+00	2.923340E+00
3.393350E+00	5.296190E+00	2.966520E+00
2.651980E+00	4.682760E+00	2.632130E+00
2.745150E+00	4.789850E+00	2.668110E+00
2.844990E+00	4.905090E+00	2.719580E+00
2.948470E+00	5.027030E+00	2.762270E+00
3.051060E+00	5.129600E+00	2.828420E+00
3.137890E+00	5.201820E+00	2.904180E+00
5.619780E+00	2.069460E+00	2.808840E+00
5.720310E+00	2.191200E+00	2.882110E+00
5.816470E+00	2.335810E+00	2.991920E+00
5.872000E+00	2.505980E+00	2.989930E+00
5.918340E+00	2.639530E+00	3.044090E+00
5.958310E+00	2.787710E+00	3.088490E+00
5.986630E+00	2.939730E+00	3.133840E+00
5.993700E+00	3.104700E+00	3.177880E+00
5.989200E+00	3.268430E+00	3.213270E+00
5.966910E+00	3.423440E+00	3.254380E+00
5.946310E+00	3.564950E+00	3.301670E+00
5.446120E+00	1.900800E+00	2.663800E+00
5.539780E+00	1.979320E+00	2.749580E+00
5.875110E+00	3.707360E+00	3.262560E+00
5.845760E+00	3.813540E+00	3.334620E+00
5.313660E+00	1.778850E+00	2.575850E+00
5.194230E+00	1.671370E+00	2.476670E+00
5.190580E+00	1.692130E+00	2.358720E+00
5.769140E+00	3.927370E+00	3.309690E+00
5.738070E+00	4.018160E+00	3.365510E+00
5.700950E+00	4.104610E+00	3.419740E+00
5.128670E+00	1.596800E+00	2.460700E+00
5.016630E+00	1.474270E+00	2.321600E+00
5.044900E+00	1.535760E+00	2.242330E+00
5.625160E+00	4.197070E+00	3.387980E+00
5.582390E+00	4.272940E+00	3.399230E+00
5.633200E+00	4.252430E+00	3.456900E+00
5.590210E+00	4.314650E+00	3.461330E+00
4.924980E+00	1.390660E+00	2.232570E+00
4.823490E+00	1.293760E+00	2.141950E+00
4.852700E+00	1.358750E+00	2.081530E+00
5.535420E+00	4.390180E+00	3.491630E+00
5.488620E+00	4.455820E+00	3.525490E+00
4.712100E+00	1.210580E+00	2.067030E+00
4.586060E+00	1.152450E+00	2.017880E+00
4.617290E+00	1.190990E+00	1.917070E+00
5.429180E+00	4.510740E+00	3.516300E+00
5.375940E+00	4.580820E+00	3.553740E+00
4.417470E+00	1.093430E+00	1.966540E+00
4.183430E+00	1.013030E+00	1.880800E+00
4.348920E+00	1.094410E+00	1.847800E+00
5.321930E+00	4.628750E+00	3.536180E+00
5.351000E+00	4.620280E+00	3.595780E+00
5.320610E+00	4.663240E+00	3.613130E+00
3.965490E+00	1.025340E+00	1.645400E+00
3.881110E+00	9.768470E-01	1.777120E+00
5.240960E+00	4.775530E+00	3.565350E+00
5.268450E+00	4.731500E+00	3.582210E+00
5.263860E+00	4.790590E+00	3.646110E+00
3.726480E+00	9.419310E-01	1.769630E+00
3.532430E+00	9.427990E-01	1.765680E+00
3.665380E+00	9.726150E-01	1.655580E+00
5.167370E+00	4.918050E+00	3.602390E+00
5.219490E+00	4.858100E+00	3.626200E+00
5.210590E+00	4.906970E+00	3.684280E+00
3.379570E+00	1.038730E+00	1.590650E+00
3.212080E+00	1.030420E+00	1.702590E+00
5.117320E+00	4.976970E+00	3.596310E+00
5.161580E+00	4.977990E+00	3.697650E+00
3.093920E+00	1.155540E+00	1.541760E+00
2.948710E+00	1.166270E+00	1.667820E+00
5.087290E+00	5.012220E+00	3.607960E+00
5.105490E+00	5.015620E+00	3.655880E+00
2.856130E+00	1.341770E+00	1.544610E+00
2.737510E+00	1.350390E+00	1.670120E+00
4.967200E+00	5.033680E+00	3.547990E+00
4.999610E+00	5.053320E+00	3.625090E+00
5.064340E+00	5.038810E+00	3.647980E+00
2.659610E+00	1.559520E+00	1.569640E+00
2.565290E+00	1.555810E+00	1.695830E+00
4.855310E+00	5.042980E+00	3.506910E+00
4.885840E+00	5.067670E+00	3.577940E+00
4.939490E+00	5.058810E+00	3.593420E+00
2.510060E+00	1.787280E+00	1.620480E+00
2.429450E+00	1.773070E+00	1.745450E+00
4.707260E+00	5.091590E+00	3.440950E+00
4.763480E+00	5.103570E+00	3.528170E+00
4.828850E+00	5.081400E+00	3.557560E+00
2.391140E+00	2.006770E+00	1.684010E+00
2.319680E+00	1.986840E+00	1.798310E+00
4.680150E+00	5.130520E+00	3.465380E+00
4.704170E+00	5.138390E+00	3.510650E+00
2.293460E+00	2.212140E+00	1.738260E+00
2.232340E+00	2.186500E+00	1.851090E+00
4.575450E+00	5.232260E+00	3.440540E+00
4.659820E+00	5.176550E+00	3.497530E+00
2.211960E+00	2.417160E+00	1.802040E+00
2.186630E+00	2.310060E+00	1.887560E+00
4.495100E+00	5.258010E+00	3.367600E+00
4.509350E+00	5.283380E+00	3.426150E+00
2.143910E+00	2.427250E+00	1.914570E+00
2.092110E+00	2.593400E+00	1.958690E+00
2.151010E+00	2.610050E+00	1.861720E+00
4.347670E+00	5.346410E+00	3.352970E+00
4.451750E+00	5.304530E+00	3.397290E+00
2.102740E+00	2.772460E+00	1.921430E+00
2.047200E+00	2.744120E+00	2.017690E+00
4.263800E+00	5.349310E+00	3.282420E+00
4.275770E+00	5.387790E+00	3.349990E+00
2.052780E+00	2.923250E+00	1.995380E+00
2.003260E+00	2.889810E+00	2.088280E+00
3.981540E+00	5.369720E+00	3.158660E+00
4.094960E+00	5.400200E+00	3.269610E+00
4.215020E+00	5.393680E+00	3.318880E+00
2.020090E+00	3.100500E+00	2.087810E+00
1.982420E+00	2.993380E+00	2.135130E+00
3.934050E+00	5.400390E+00	3.186460E+00
3.983550E+00	5.417400E+00	3.236620E+00
1.969300E+00	3.117740E+00	2.179870E+00
1.963010E+00	3.242430E+00	2.226150E+00
2.017850E+00	3.339880E+00	2.190990E+00
3.747970E+00	5.415510E+00	3.182410E+00
3.901170E+00	5.430380E+00	3.227670E+00
1.973140E+00	3.372170E+00	2.285130E+00
1.969340E+00	3.501730E+00	2.320630E+00
2.009660E+00	3.537270E+00	2.277510E+00
2.085010E+00	3.734860E+00	2.333340E+00
2.166240E+00	3.951080E+00	2.389120E+00
3.624750E+00	5.389410E+00	3.103890E+00
3.637940E+00	5.420620E+00	3.176110E+00
2.006430E+00	3.647610E+00	2.391540E+00
2.071370E+00	3.832910E+00	2.418790E+00
2.101420E+00	3.938510E+00	2.464820E+00
2.146390E+00	4.007260E+00	2.471780E+00
2.195430E+00	4.095230E+00	2.483680E+00
2.269240E+00	4.231150E+00	2.501280E+00
2.347670E+00	4.352740E+00	2.527020E+00
2.433170E+00	4.458450E+00	2.558400E+00
2.526230E+00	4.573950E+00	2.598770E+00
3.336480E+00	5.314710E+00	3.022970E+00
3.414230E+00	5.365300E+00	3.117390E+00
3.558020E+00	5.407180E+00	3.149250E+00
2.116600E+00	4.033870E+00	2.537010E+00
2.192220E+00	4.182310E+00	2.568540E+00
2.264550E+00	4.307340E+00	2.589530E+00
2.350370E+00	4.414760E+00	2.619930E+00
2.423980E+00	4.498150E+00	2.630860E+00
2.452460E+00	4.553270E+00	2.664770E+00
2.497930E+00	4.596680E+00	2.667060E+00
2.559170E+00	4.649690E+00	2.692330E+00
2.653260E+00	4.749750E+00	2.725990E+00
2.748490E+00	4.864420E+00	2.764620E+00
2.854360E+00	4.979700E+00	2.814930E+00
2.957690E+00	5.099860E+00	2.860760E+00
3.059390E+00	5.180500E+00	2.945890E+00
3.151530E+00	5.254110E+00	3.020570E+00
3.270540E+00	5.322370E+00	3.068950E+00
2.462660E+00	4.606540E+00	2.732290E+00
2.560270E+00	4.708350E+00	2.789570E+00
2.655630E+00	4.827300E+00	2.818750E+00
2.758820E+00	4.938240E+00	2.861130E+00
2.865020E+00	5.057500E+00	2.919560E+00
2.980880E+00	5.163790E+00	2.990780E+00
3.065010E+00	5.215790E+00	3.028610E+00
5.847490E+00	2.285010E+00	3.153800E+00
5.820300E+00	2.234930E+00	3.137060E+00
5.825340E+00	2.272690E+00	3.088380E+00
5.864070E+00	2.346980E+00	3.146190E+00
5.628210E+00	2.024810E+00	3.015270E+00
5.533860E+00	1.939510E+00	2.936570E+00
5.566990E+00	1.986870E+00	2.857770E+00
5.727830E+00	2.158930E+00	3.019630E+00
5.913100E+00	2.495030E+00	3.150220E+00
5.949420E+00	2.657510E+00	3.156890E+00
5.980640E+00	2.772400E+00	3.213940E+00
6.009970E+00	2.918030E+00	3.261360E+00
6.022390E+00	3.086880E+00	3.293790E+00
6.023050E+00	3.252250E+00	3.317680E+00
6.000360E+00	3.403900E+00	3.360150E+00
5.974890E+00	3.547640E+00	3.409500E+00
5.462890E+00	1.874930E+00	2.946830E+00
5.384270E+00	1.807320E+00	2.846560E+00
5.423540E+00	1.855340E+00	2.786920E+00
5.917080E+00	3.686940E+00	3.362560E+00
5.882190E+00	3.784470E+00	3.415830E+00
5.266870E+00	1.709540E+00	2.695100E+00
5.821030E+00	3.913010E+00	3.431520E+00
5.763410E+00	4.029530E+00	3.448050E+00
5.748890E+00	4.088660E+00	3.492030E+00
5.045400E+00	1.452410E+00	2.491750E+00
4.970640E+00	1.369690E+00	2.450210E+00
4.966830E+00	1.403340E+00	2.351350E+00
5.104510E+00	1.536340E+00	2.519810E+00
5.705570E+00	4.182680E+00	3.510080E+00
5.664400E+00	4.281990E+00	3.529130E+00
5.620780E+00	4.341410E+00	3.534770E+00
5.674300E+00	4.320610E+00	3.590730E+00
5.621720E+00	4.380080E+00	3.608510E+00
4.782750E+00	1.184010E+00	2.345670E+00
4.657050E+00	1.123360E+00	2.293830E+00
4.739370E+00	1.172970E+00	2.261730E+00
4.796330E+00	1.231560E+00	2.211370E+00
4.865590E+00	1.249880E+00	2.382360E+00
5.489970E+00	4.485310E+00	3.586420E+00
5.543220E+00	4.439910E+00	3.592370E+00
5.522580E+00	4.478890E+00	3.652110E+00
4.533370E+00	1.107910E+00	2.112580E+00
4.443100E+00	1.053250E+00	2.180920E+00
5.458340E+00	4.532560E+00	3.638940E+00
4.302090E+00	9.934560E-01	2.146760E+00
4.089070E+00	9.231990E-01	2.113270E+00
4.241430E+00	9.951500E-01	2.042990E+00
5.392820E+00	4.606270E+00	3.678880E+00
5.353250E+00	4.663550E+00	3.708750E+00
3.878570E+00	9.316620E-01	1.912770E+00
3.792280E+00	8.736170E-01	2.025900E+00
5.322660E+00	4.722250E+00	3.714240E+00
5.308880E+00	4.790420E+00	3.746550E+00
3.655070E+00	8.479020E-01	2.029200E+00
3.471520E+00	8.509010E-01	2.041350E+00
3.598630E+00	8.772030E-01	1.927790E+00
5.276020E+00	4.855630E+00	3.746930E+00
5.234900E+00	4.944230E+00	3.768710E+00
3.324860E+00	9.208650E-01	1.864540E+00
3.173930E+00	9.156770E-01	1.978020E+00
5.201250E+00	4.993060E+00	3.764690E+00
5.225670E+00	4.996220E+00	3.804910E+00
5.206420E+00	5.017600E+00	3.801900E+00
3.058720E+00	1.034270E+00	1.824500E+00
2.930680E+00	1.032340E+00	1.942770E+00
5.100340E+00	5.059520E+00	3.756570E+00
5.174030E+00	5.028420E+00	3.784240E+00
2.825790E+00	1.175430E+00	1.795690E+00
2.721430E+00	1.176140E+00	1.921660E+00
5.039350E+00	5.072770E+00	3.710080E+00
5.045700E+00	5.093950E+00	3.769900E+00
2.636890E+00	1.351410E+00	1.799440E+00
2.548950E+00	1.345410E+00	1.924210E+00
4.914400E+00	5.086030E+00	3.642120E+00
4.943700E+00	5.095590E+00	3.691830E+00
4.997570E+00	5.106110E+00	3.761760E+00
2.480530E+00	1.548400E+00	1.823310E+00
2.404700E+00	1.530990E+00	1.947030E+00
4.802250E+00	5.124830E+00	3.606660E+00
4.838190E+00	5.143680E+00	3.683510E+00
4.897180E+00	5.116850E+00	3.699960E+00
2.355310E+00	1.752520E+00	1.866600E+00
2.288270E+00	1.732360E+00	1.985260E+00
4.703650E+00	5.212020E+00	3.602650E+00
4.774970E+00	5.173900E+00	3.650620E+00
2.253140E+00	1.969150E+00	1.917640E+00
2.195070E+00	1.940100E+00	2.039910E+00
4.641130E+00	5.236020E+00	3.542350E+00
4.651310E+00	5.265110E+00	3.593290E+00
2.160870E+00	2.205230E+00	1.973840E+00
2.121810E+00	2.107780E+00	2.094660E+00
4.515570E+00	5.329820E+00	3.497810E+00
4.601930E+00	5.296960E+00	3.559230E+00
2.098460E+00	2.251200E+00	2.064360E+00
2.084240E+00	2.201380E+00	2.124110E+00
2.079610E+00	2.413150E+00	2.025030E+00
4.429970E+00	5.365630E+00	3.466660E+00
4.464990E+00	5.425900E+00	3.574340E+00
2.054440E+00	2.309020E+00	2.135310E+00
2.012610E+00	2.510480E+00	2.150330E+00
2.044300E+00	2.593040E+00	2.050090E+00
4.268570E+00	5.451470E+00	3.442810E+00
4.372270E+00	5.432320E+00	3.501150E+00
2.000710E+00	2.714110E+00	2.116760E+00
1.959430E+00	2.683070E+00	2.219220E+00
4.182150E+00	5.442810E+00	3.379540E+00
4.192170E+00	5.474490E+00	3.440010E+00
1.953750E+00	2.899150E+00	2.191560E+00
1.935430E+00	2.790250E+00	2.262800E+00
3.995200E+00	5.475960E+00	3.329520E+00
4.119170E+00	5.477470E+00	3.405220E+00
1.911670E+00	2.914070E+00	2.293690E+00
1.906320E+00	3.046170E+00	2.336500E+00
1.928470E+00	3.147730E+00	2.273370E+00
3.869360E+00	5.476330E+00	3.299420E+00
3.912960E+00	5.537770E+00	3.414110E+00
1.893330E+00	3.186180E+00	2.366890E+00
1.907680E+00	3.328030E+00	2.426600E+00
1.935420E+00	3.417010E+00	2.369870E+00
3.634080E+00	5.464150E+00	3.263870E+00
3.775280E+00	5.500310E+00	3.335170E+00
1.897340E+00	3.455230E+00	2.455870E+00
1.910910E+00	3.572680E+00	2.507860E+00
1.949740E+00	3.612180E+00	2.468000E+00
2.014100E+00	3.845500E+00	2.512360E+00
3.513510E+00	5.438310E+00	3.240990E+00
3.543870E+00	5.505880E+00	3.360050E+00
1.935930E+00	3.695530E+00	2.552960E+00
1.959300E+00	3.836300E+00	2.594610E+00
1.993700E+00	3.910600E+00	2.593560E+00
2.042110E+00	3.997430E+00	2.606760E+00
2.113910E+00	4.137220E+00	2.628700E+00
2.182780E+00	4.258680E+00	2.649680E+00
2.254840E+00	4.376330E+00	2.680720E+00
2.360460E+00	4.492250E+00	2.706010E+00
3.185960E+00	5.310960E+00	3.124530E+00
3.267020E+00	5.369740E+00	3.210000E+00
3.410000E+00	5.432120E+00	3.291190E+00
1.969050E+00	3.939650E+00	2.659360E+00
2.036580E+00	4.092040E+00	2.688280E+00
2.106090E+00	4.219490E+00	2.707060E+00
2.168420E+00	4.312970E+00	2.715060E+00
2.199780E+00	4.379520E+00	2.748700E+00
2.264380E+00	4.437510E+00	2.743810E+00
2.296160E+00	4.496260E+00	2.774170E+00
2.368300E+00	4.570250E+00	2.791370E+00
2.453430E+00	4.668810E+00	2.842810E+00
2.555580E+00	4.801520E+00	2.894950E+00
2.674640E+00	4.903500E+00	2.904590E+00
2.762320E+00	5.008450E+00	2.964860E+00
2.884180E+00	5.133040E+00	3.060470E+00
3.059380E+00	5.248880E+00	3.131090E+00
2.936600E+00	5.211830E+00	3.194530E+00
3.165380E+00	5.321880E+00	3.195750E+00
2.207980E+00	4.441300E+00	2.809630E+00
2.281670E+00	4.544190E+00	2.838520E+00
2.359930E+00	4.613700E+00	2.864520E+00
2.397360E+00	4.671270E+00	2.906480E+00
2.458680E+00	4.732940E+00	2.907480E+00
2.481120E+00	4.790280E+00	2.943000E+00
2.527980E+00	4.856470E+00	2.997950E+00
2.648010E+00	4.943750E+00	3.007830E+00
2.756920E+00	5.067070E+00	3.074670E+00
2.833750E+00	5.138700E+00	3.158360E+00
2.407380E+00	4.739210E+00	2.968540E+00
2.465040E+00	4.809210E+00	2.986380E+00
5.811540E+00	2.195030E+00	3.271720E+00
5.773720E+00	2.151780E+00	3.246390E+00
5.790910E+00	2.181530E+00	3.183230E+00
5.854640E+00	2.280370E+00	3.247760E+00
5.893630E+00	2.396410E+00	3.246170E+00
5.898980E+00	2.370140E+00	3.339030E+00
5.938670E+00	2.477840E+00	3.335440E+00
5.577040E+00	1.960070E+00	3.070490E+00
5.702950E+00	2.084670E+00	3.188720E+00
5.962990E+00	2.619580E+00	3.270810E+00
6.008500E+00	2.751470E+00	3.338790E+00
6.042160E+00	2.912090E+00	3.409000E+00
6.044480E+00	3.106180E+00	3.393440E+00
6.042230E+00	3.241420E+00	3.426820E+00
6.021130E+00	3.389660E+00	3.466110E+00
6.008770E+00	3.527080E+00	3.514290E+00
5.376930E+00	1.788230E+00	2.954880E+00
5.493460E+00	1.884500E+00	3.083250E+00
5.942670E+00	3.683950E+00	3.470240E+00
5.892240E+00	3.808020E+00	3.482390E+00
5.940800E+00	3.759310E+00	3.539370E+00
5.897120E+00	3.879650E+00	3.556710E+00
5.094640E+00	1.430790E+00	2.791620E+00
5.033590E+00	1.362950E+00	2.739060E+00
5.074200E+00	1.425120E+00	2.707290E+00
5.095370E+00	1.487120E+00	2.633190E+00
5.142490E+00	1.502990E+00	2.810170E+00
5.175750E+00	1.608690E+00	2.683170E+00
5.231880E+00	1.643960E+00	2.842690E+00
5.819560E+00	4.015890E+00	3.528690E+00
5.776000E+00	4.103830E+00	3.548680E+00
5.829280E+00	4.071440E+00	3.600090E+00
5.786820E+00	4.147530E+00	3.610940E+00
4.944270E+00	1.272510E+00	2.634970E+00
4.841790E+00	1.181340E+00	2.590520E+00
4.841920E+00	1.200480E+00	2.453620E+00
4.981940E+00	1.344280E+00	2.578570E+00
5.741660E+00	4.250290E+00	3.633640E+00
5.694510E+00	4.330330E+00	3.655820E+00
5.667530E+00	4.378580E+00	3.713220E+00
4.737080E+00	1.118720E+00	2.549040E+00
4.595230E+00	1.057890E+00	2.507370E+00
4.698810E+00	1.114920E+00	2.437870E+00
5.587270E+00	4.436380E+00	3.684300E+00
5.534440E+00	4.502830E+00	3.746310E+00
4.426860E+00	1.023600E+00	2.291010E+00
4.350680E+00	9.640610E-01	2.388660E+00
5.465770E+00	4.556910E+00	3.729160E+00
5.496700E+00	4.550520E+00	3.777510E+00
5.461120E+00	4.594800E+00	3.798340E+00
4.187320E+00	8.918510E-01	2.393070E+00
3.993260E+00	8.506750E-01	2.330050E+00
4.144230E+00	9.025210E-01	2.267860E+00
5.360280E+00	4.685090E+00	3.753340E+00
5.396990E+00	4.652000E+00	3.776050E+00
5.383380E+00	4.704490E+00	3.811600E+00
3.797170E+00	8.319320E-01	2.163750E+00
3.767230E+00	7.764420E-01	2.329110E+00
5.323880E+00	4.816870E+00	3.793340E+00
5.367200E+00	4.777220E+00	3.837630E+00
5.343540E+00	4.847020E+00	3.851880E+00
3.582610E+00	7.665450E-01	2.303770E+00
3.405480E+00	7.612240E-01	2.301310E+00
3.546140E+00	7.944200E-01	2.208780E+00
5.258120E+00	4.978900E+00	3.841460E+00
5.313820E+00	4.921200E+00	3.872850E+00
5.287560E+00	4.991850E+00	3.908410E+00
3.288390E+00	8.298540E-01	2.140280E+00
3.149000E+00	8.272710E-01	2.250620E+00
5.218070E+00	5.045770E+00	3.883660E+00
3.037310E+00	9.123680E-01	2.091730E+00
2.927060E+00	9.129640E-01	2.210600E+00
5.154310E+00	5.068500E+00	3.833320E+00
5.160350E+00	5.089090E+00	3.889480E+00
2.823010E+00	1.033630E+00	2.062910E+00
2.733300E+00	1.028110E+00	2.188090E+00
5.050970E+00	5.128410E+00	3.858460E+00
5.118960E+00	5.105460E+00	3.874050E+00
2.636390E+00	1.175560E+00	2.049970E+00
2.561170E+00	1.172390E+00	2.178440E+00
4.934040E+00	5.156030E+00	3.817690E+00
4.990370E+00	5.148180E+00	3.851020E+00
2.473210E+00	1.338660E+00	2.049720E+00
2.407690E+00	1.328540E+00	2.179630E+00
4.881660E+00	5.160060E+00	3.770000E+00
4.890880E+00	5.189170E+00	3.828500E+00
2.339090E+00	1.518840E+00	2.071540E+00
2.279330E+00	1.504470E+00	2.205430E+00
4.747000E+00	5.225360E+00	3.692430E+00
4.788630E+00	5.240840E+00	3.775990E+00
4.855730E+00	5.203670E+00	3.807920E+00
2.229130E+00	1.711430E+00	2.112630E+00
2.174820E+00	1.694890E+00	2.248680E+00
4.646400E+00	5.314970E+00	3.655360E+00
4.714500E+00	5.281560E+00	3.726830E+00
2.143300E+00	1.913990E+00	2.166690E+00
2.089320E+00	1.892610E+00	2.294840E+00
4.561260E+00	5.388010E+00	3.619830E+00
4.609310E+00	5.398540E+00	3.706350E+00
2.064620E+00	2.129220E+00	2.217130E+00
2.031280E+00	2.062570E+00	2.351160E+00
4.511130E+00	5.447640E+00	3.643460E+00
4.548720E+00	5.474720E+00	3.722840E+00
2.011490E+00	2.187540E+00	2.313830E+00
1.997270E+00	2.152920E+00	2.375550E+00
2.001400E+00	2.341750E+00	2.261860E+00
4.330930E+00	5.484710E+00	3.537810E+00
4.381940E+00	5.518630E+00	3.627250E+00
4.467840E+00	5.498510E+00	3.673770E+00
1.975770E+00	2.261460E+00	2.372150E+00
1.934750E+00	2.458300E+00	2.367960E+00
1.964110E+00	2.534080E+00	2.266610E+00
4.183820E+00	5.520440E+00	3.512480E+00
4.287360E+00	5.532240E+00	3.576580E+00
1.914740E+00	2.696540E+00	2.329670E+00
1.904040E+00	2.588010E+00	2.412900E+00
4.047100E+00	5.538580E+00	3.469610E+00
4.114210E+00	5.587040E+00	3.587770E+00
1.878230E+00	2.718010E+00	2.440760E+00
1.859710E+00	2.850570E+00	2.469430E+00
1.878320E+00	2.949760E+00	2.393280E+00
3.974070E+00	5.565700E+00	3.484710E+00
4.013870E+00	5.586520E+00	3.535820E+00
1.843250E+00	2.988310E+00	2.495530E+00
1.820660E+00	3.164390E+00	2.541470E+00
1.863760E+00	3.235040E+00	2.464660E+00
3.670600E+00	5.537100E+00	3.395220E+00
3.796110E+00	5.567770E+00	3.462640E+00
3.921200E+00	5.590870E+00	3.517630E+00
1.849390E+00	3.308270E+00	2.558780E+00
1.823410E+00	3.260720E+00	2.582940E+00
1.863060E+00	3.508390E+00	2.551180E+00
3.604410E+00	5.558370E+00	3.438510E+00
3.670090E+00	5.604560E+00	3.521750E+00
1.828840E+00	3.375760E+00	2.615900E+00
1.823370E+00	3.515890E+00	2.632990E+00
1.857960E+00	3.607430E+00	2.640510E+00
1.899260E+00	3.752190E+00	2.648680E+00
3.285460E+00	5.432900E+00	3.347990E+00
3.414430E+00	5.499920E+00	3.416810E+00
3.533620E+00	5.567050E+00	3.477980E+00
1.833890E+00	3.651120E+00	2.707070E+00
1.861560E+00	3.806460E+00	2.726470E+00
1.862620E+00	3.881330E+00	2.757350E+00
1.902290E+00	3.906680E+00	2.721090E+00
1.963100E+00	4.043190E+00	2.745830E+00
2.027090E+00	4.178930E+00	2.762790E+00
2.101230E+00	4.321010E+00	2.787000E+00
3.028730E+00	5.271400E+00	3.243420E+00
3.139470E+00	5.340190E+00	3.292770E+00
3.201850E+00	5.424320E+00	3.394970E+00
3.277680E+00	5.495810E+00	3.462860E+00
1.886160E+00	3.979360E+00	2.796980E+00
1.950020E+00	4.136400E+00	2.815350E+00
2.013920E+00	4.236680E+00	2.825220E+00
2.034890E+00	4.304610E+00	2.854150E+00
2.071480E+00	4.351880E+00	2.851950E+00
2.118070E+00	4.405970E+00	2.863360E+00
2.185720E+00	4.505640E+00	2.895940E+00
2.293280E+00	4.622910E+00	2.935600E+00
2.573010E+00	4.953630E+00	3.115320E+00
2.677760E+00	5.035920E+00	3.111890E+00
2.750910E+00	5.108950E+00	3.177250E+00
2.838630E+00	5.174000E+00	3.273490E+00
2.983620E+00	5.285670E+00	3.329110E+00
3.109960E+00	5.385150E+00	3.420060E+00
3.188520E+00	5.447840E+00	3.450040E+00
2.036670E+00	4.365370E+00	2.907160E+00
2.100880E+00	4.444560E+00	2.925330E+00
2.125960E+00	4.507870E+00	2.956220E+00
2.189920E+00	4.568530E+00	2.960910E+00
2.225060E+00	4.627050E+00	3.007900E+00
2.304720E+00	4.729530E+00	3.063160E+00
2.448630E+00	4.841360E+00	3.063720E+00
2.481150E+00	4.929970E+00	3.160040E+00
2.548770E+00	5.024980E+00	3.246040E+00
2.665140E+00	5.077670E+00	3.218820E+00
2.747030E+00	5.128970E+00	3.256650E+00
2.133000E+00	4.570790E+00	3.022160E+00
2.205330E+00	4.651080E+00	3.067330E+00
2.224270E+00	4.700430E+00	3.113790E+00
2.258710E+00	4.747640E+00	3.133720E+00
2.290880E+00	4.813980E+00	3.193640E+00
2.389850E+00	4.867140E+00	3.175890E+00
2.452470E+00	4.958800E+00	3.232000E+00
2.212870E+00	4.736030E+00	3.181280E+00
5.780200E+00	2.152010E+00	3.342100E+00
5.837850E+00	2.222490E+00	3.342560E+00
5.877300E+00	2.293180E+00	3.412860E+00
5.920260E+00	2.395800E+00	3.446540E+00
5.958510E+00	2.484060E+00	3.465560E+00
6.026290E+00	2.691090E+00	3.525040E+00
6.009190E+00	2.640120E+00	3.507330E+00
6.025150E+00	2.737730E+00	3.459620E+00
6.042990E+00	2.818810E+00	3.484010E+00
6.044230E+00	2.753740E+00	3.538230E+00
6.058740E+00	2.871110E+00	3.531890E+00
5.598370E+00	1.962500E+00	3.259170E+00
5.702910E+00	2.068140E+00	3.364940E+00
5.988380E+00	2.603630E+00	3.415750E+00
6.066080E+00	3.060880E+00	3.523090E+00
6.058960E+00	3.248410E+00	3.516690E+00
6.057470E+00	3.364820E+00	3.565140E+00
6.058250E+00	3.495570E+00	3.618110E+00
5.076310E+00	1.348110E+00	3.106300E+00
5.023510E+00	1.288900E+00	3.049910E+00
5.064560E+00	1.354450E+00	2.999770E+00
5.112330E+00	1.436590E+00	2.926300E+00
5.127830E+00	1.414500E+00	3.129830E+00
5.227010E+00	1.602220E+00	3.004210E+00
5.218600E+00	1.549180E+00	3.177180E+00
5.331780E+00	1.716840E+00	3.044250E+00
5.338680E+00	1.693610E+00	3.214860E+00
5.448450E+00	1.826070E+00	3.195230E+00
6.002700E+00	3.644780E+00	3.573710E+00
5.976600E+00	3.759450E+00	3.623210E+00
5.950690E+00	3.869060E+00	3.670600E+00
4.940790E+00	1.209990E+00	2.984140E+00
4.850770E+00	1.154950E+00	2.908140E+00
4.898250E+00	1.188390E+00	2.840950E+00
4.974620E+00	1.268180E+00	2.821590E+00
5.890320E+00	3.985750E+00	3.631320E+00
5.860840E+00	4.084380E+00	3.685450E+00
5.811150E+00	4.172030E+00	3.687020E+00
5.856610E+00	4.143370E+00	3.742740E+00
5.817600E+00	4.222720E+00	3.758250E+00
4.792440E+00	1.135510E+00	2.705080E+00
4.733730E+00	1.091410E+00	2.896870E+00
5.741930E+00	4.310470E+00	3.734170E+00
5.716480E+00	4.369980E+00	3.808150E+00
4.605850E+00	1.033340E+00	2.845500E+00
4.486390E+00	9.885930E-01	2.746260E+00
4.614350E+00	1.048670E+00	2.691410E+00
5.632760E+00	4.436720E+00	3.781010E+00
5.602800E+00	4.489130E+00	3.855270E+00
4.379510E+00	9.549260E-01	2.541110E+00
4.279480E+00	8.867160E-01	2.711440E+00
5.531450E+00	4.546340E+00	3.836310E+00
5.509170E+00	4.590380E+00	3.887910E+00
4.065390E+00	8.374040E-01	2.486250E+00
5.454780E+00	4.659040E+00	3.900390E+00
5.411810E+00	4.724000E+00	3.888370E+00
5.442360E+00	4.716210E+00	3.941820E+00
5.427540E+00	4.760960E+00	3.945800E+00
3.819660E+00	7.543210E-01	2.477660E+00
3.683010E+00	7.168400E-01	2.541740E+00
3.619680E+00	7.440490E-01	2.396140E+00
5.363050E+00	4.876330E+00	3.914140E+00
5.408350E+00	4.835270E+00	3.961730E+00
5.383220E+00	4.908040E+00	3.977630E+00
3.520790E+00	7.013850E-01	2.604680E+00
3.324210E+00	7.130090E-01	2.561220E+00
3.460950E+00	7.182520E-01	2.458980E+00
5.288090E+00	5.038700E+00	3.966740E+00
5.354360E+00	4.985260E+00	4.000430E+00
5.331380E+00	5.066220E+00	4.057030E+00
3.242930E+00	7.608570E-01	2.405500E+00
3.107210E+00	7.581720E-01	2.511440E+00
5.254170E+00	5.067100E+00	3.960500E+00
5.276720E+00	5.080570E+00	4.013940E+00
3.025160E+00	8.272620E-01	2.364220E+00
2.916870E+00	8.355760E-01	2.486360E+00
5.155190E+00	5.126940E+00	3.980930E+00
5.229800E+00	5.097970E+00	3.998380E+00
2.828870E+00	9.163620E-01	2.333510E+00
2.741070E+00	9.229640E-01	2.464760E+00
5.096300E+00	5.143430E+00	3.939870E+00
5.105140E+00	5.164580E+00	3.998410E+00
2.654020E+00	1.029880E+00	2.316180E+00
2.577440E+00	1.034150E+00	2.446120E+00
4.970670E+00	5.171630E+00	3.883690E+00
5.002610E+00	5.177720E+00	3.928300E+00
5.058900E+00	5.182000E+00	3.990910E+00
2.492520E+00	1.170360E+00	2.309010E+00
2.429360E+00	1.178520E+00	2.443190E+00
4.894490E+00	5.238910E+00	3.914440E+00
4.956110E+00	5.202830E+00	3.932960E+00
2.347740E+00	1.326660E+00	2.311410E+00
2.296470E+00	1.330700E+00	2.443650E+00
4.840280E+00	5.257900E+00	3.865600E+00
4.849390E+00	5.284930E+00	3.924870E+00
2.227360E+00	1.494280E+00	2.353060E+00
2.228630E+00	1.432460E+00	2.449190E+00
4.664030E+00	5.369450E+00	3.761870E+00
4.730390E+00	5.352060E+00	3.844340E+00
4.805200E+00	5.318080E+00	3.908080E+00
2.184520E+00	1.516000E+00	2.450990E+00
2.124410E+00	1.681720E+00	2.392590E+00
4.614760E+00	5.449020E+00	3.772690E+00
4.661860E+00	5.448900E+00	3.843690E+00
2.048600E+00	1.892520E+00	2.434270E+00
4.583280E+00	5.492850E+00	3.781880E+00
4.609750E+00	5.501920E+00	3.825940E+00
1.980000E+00	2.111460E+00	2.467310E+00
4.425120E+00	5.545660E+00	3.706930E+00
4.473720E+00	5.568880E+00	3.788360E+00
4.562020E+00	5.536180E+00	3.816470E+00
1.922270E+00	2.270390E+00	2.563660E+00
1.940370E+00	2.320270E+00	2.456800E+00
4.217270E+00	5.581500E+00	3.624040E+00
4.292630E+00	5.609600E+00	3.709200E+00
4.383800E+00	5.593990E+00	3.748850E+00
1.893650E+00	2.505570E+00	2.502800E+00
1.876650E+00	2.410290E+00	2.623140E+00
4.171460E+00	5.605810E+00	3.649480E+00
4.204600E+00	5.620100E+00	3.691120E+00
1.859110E+00	2.553580E+00	2.596240E+00
1.852130E+00	2.496540E+00	2.648680E+00
1.843630E+00	2.755810E+00	2.552680E+00
3.997320E+00	5.639410E+00	3.619020E+00
4.124970E+00	5.636790E+00	3.679770E+00
1.832080E+00	2.609540E+00	2.649240E+00
1.812120E+00	2.754440E+00	2.641870E+00
1.812660E+00	2.847740E+00	2.613820E+00
1.807400E+00	2.989460E+00	2.595100E+00
3.827330E+00	5.630790E+00	3.583490E+00
3.894670E+00	5.689230E+00	3.706630E+00
1.783760E+00	2.877930E+00	2.669160E+00
1.758090E+00	3.078560E+00	2.697180E+00
1.788540E+00	3.216460E+00	2.624500E+00
3.731770E+00	5.643570E+00	3.597810E+00
3.771570E+00	5.671830E+00	3.657360E+00
1.751060E+00	3.244440E+00	2.703290E+00
1.720950E+00	3.188770E+00	2.734680E+00
1.776970E+00	3.435370E+00	2.696350E+00
3.410480E+00	5.565760E+00	3.536530E+00
3.542870E+00	5.629100E+00	3.591550E+00
3.668660E+00	5.666390E+00	3.638480E+00
1.729760E+00	3.330700E+00	2.783590E+00
1.731920E+00	3.498060E+00	2.772370E+00
1.740860E+00	3.584900E+00	2.814400E+00
1.779170E+00	3.615470E+00	2.776520E+00
1.821700E+00	3.814520E+00	2.794610E+00
3.283370E+00	5.562600E+00	3.575290E+00
3.401110E+00	5.640160E+00	3.671240E+00
1.753890E+00	3.714150E+00	2.855660E+00
1.786130E+00	3.862200E+00	2.869370E+00
1.794410E+00	3.930390E+00	2.903530E+00
1.830320E+00	3.952720E+00	2.864340E+00
1.881120E+00	4.091040E+00	2.876910E+00
1.955540E+00	4.241130E+00	2.894580E+00
2.872940E+00	5.242370E+00	3.387460E+00
2.982100E+00	5.367930E+00	3.492820E+00
3.161740E+00	5.470180E+00	3.522990E+00
3.195220E+00	5.545940E+00	3.610460E+00
3.262480E+00	5.606780E+00	3.657920E+00
1.817910E+00	4.021310E+00	2.943480E+00
1.870720E+00	4.169270E+00	2.954300E+00
1.913870E+00	4.262430E+00	2.967340E+00
1.916260E+00	4.306410E+00	2.993430E+00
1.960890E+00	4.335060E+00	2.962340E+00
2.032890E+00	4.445560E+00	2.999190E+00
2.638410E+00	5.088940E+00	3.309050E+00
2.736000E+00	5.157940E+00	3.352100E+00
2.829260E+00	5.261260E+00	3.477310E+00
2.883890E+00	5.342150E+00	3.565360E+00
2.956900E+00	5.437290E+00	3.648500E+00
3.087440E+00	5.492590E+00	3.629620E+00
3.182280E+00	5.579450E+00	3.679220E+00
1.931630E+00	4.363450E+00	3.018660E+00
1.961750E+00	4.429640E+00	3.056760E+00
2.000500E+00	4.475230E+00	3.061360E+00
2.045920E+00	4.536030E+00	3.075830E+00
2.133970E+00	4.637050E+00	3.138080E+00
2.349670E+00	4.879470E+00	3.236270E+00
2.394470E+00	4.932970E+00	3.272140E+00
2.461210E+00	5.023330E+00	3.341430E+00
2.603280E+00	5.105720E+00	3.401370E+00
2.712480E+00	5.206450E+00	3.484640E+00
2.795010E+00	5.294120E+00	3.575850E+00
2.859170E+00	5.366830E+00	3.648460E+00
1.968860E+00	4.487810E+00	3.116100E+00
2.035410E+00	4.573820E+00	3.151700E+00
2.069020E+00	4.622470E+00	3.202320E+00
2.110850E+00	4.661650E+00	3.209700E+00
2.149690E+00	4.710170E+00	3.227350E+00
2.210680E+00	4.802970E+00	3.285830E+00
2.321830E+00	4.902230E+00	3.307910E+00
2.388780E+00	4.967780E+00	3.340730E+00
2.086420E+00	4.671410E+00	3.270050E+00
2.139740E+00	4.745440E+00	3.287250E+00
5.833300E+00	2.205490E+00	3.437470E+00
5.897310E+00	2.331290E+00	3.524470E+00
5.857860E+00	2.244800E+00	3.540530E+00
5.939740E+00	2.411680E+00	3.582830E+00
5.986500E+00	2.540920E+00	3.535110E+00
5.991760E+00	2.493120E+00	3.631000E+00
6.029730E+00	2.621820E+00	3.602710E+00
6.079300E+00	2.769170E+00	3.635930E+00
6.087600E+00	2.915860E+00	3.608070E+00
6.105060E+00	2.864620E+00	3.690440E+00
6.113180E+00	3.013100E+00	3.678190E+00
5.563010E+00	1.902180E+00	3.519690E+00
5.514580E+00	1.858370E+00	3.483930E+00
5.540040E+00	1.893960E+00	3.395540E+00
5.643570E+00	1.987560E+00	3.487560E+00
5.764500E+00	2.130200E+00	3.539850E+00
6.097240E+00	3.197080E+00	3.610820E+00
6.098340E+00	3.335400E+00	3.668460E+00
6.093910E+00	3.455850E+00	3.706100E+00
4.994100E+00	1.230660E+00	3.371220E+00
4.945080E+00	1.188460E+00	3.314850E+00
4.981870E+00	1.227100E+00	3.189590E+00
5.069790E+00	1.330710E+00	3.284830E+00
5.185460E+00	1.466170E+00	3.347510E+00
5.313960E+00	1.626280E+00	3.435220E+00
5.441830E+00	1.787420E+00	3.411160E+00
6.058330E+00	3.617600E+00	3.700870E+00
6.006510E+00	3.766680E+00	3.707110E+00
5.997910E+00	3.841270E+00	3.746720E+00
4.860220E+00	1.145350E+00	3.191430E+00
5.955990E+00	3.965150E+00	3.753600E+00
5.906780E+00	4.080140E+00	3.767520E+00
5.893750E+00	4.141930E+00	3.813140E+00
5.872290E+00	4.213220E+00	3.866280E+00
4.713970E+00	1.072380E+00	3.130750E+00
4.631710E+00	1.033290E+00	3.109930E+00
4.643910E+00	1.046210E+00	2.983130E+00
5.799830E+00	4.297570E+00	3.832390E+00
5.761470E+00	4.357010E+00	3.906910E+00
4.502670E+00	9.868480E-01	3.016600E+00
5.679910E+00	4.424710E+00	3.879080E+00
5.646710E+00	4.471360E+00	3.935120E+00
4.285040E+00	8.777770E-01	2.941430E+00
4.127390E+00	8.212400E-01	2.898210E+00
4.175590E+00	8.410800E-01	2.793780E+00
5.585810E+00	4.544880E+00	3.955330E+00
5.523220E+00	4.606070E+00	3.949770E+00
5.559270E+00	4.599640E+00	3.996640E+00
5.527650E+00	4.642690E+00	4.004380E+00
3.978620E+00	7.879970E-01	2.688010E+00
3.947760E+00	7.602490E-01	2.933030E+00
5.494040E+00	4.725050E+00	4.024010E+00
5.460580E+00	4.789530E+00	4.012130E+00
5.497010E+00	4.788120E+00	4.060480E+00
5.481710E+00	4.831290E+00	4.065110E+00
3.766600E+00	7.039410E-01	2.898320E+00
3.651160E+00	7.027530E-01	2.851290E+00
3.711260E+00	7.048160E-01	2.735200E+00
5.408130E+00	4.945010E+00	4.036430E+00
5.453940E+00	4.905780E+00	4.080940E+00
5.422830E+00	4.982000E+00	4.092630E+00
3.452430E+00	6.906220E-01	2.781730E+00
5.365730E+00	5.075900E+00	4.102140E+00
5.386040E+00	5.046630E+00	4.104540E+00
5.374930E+00	5.080750E+00	4.131460E+00
3.187440E+00	7.209770E-01	2.674110E+00
5.273680E+00	5.126210E+00	4.105610E+00
5.346210E+00	5.097500E+00	4.126680E+00
2.990080E+00	7.701100E-01	2.632300E+00
5.210220E+00	5.139320E+00	4.059080E+00
5.219330E+00	5.160240E+00	4.115740E+00
2.814680E+00	8.408390E-01	2.610030E+00
5.115030E+00	5.199240E+00	4.082900E+00
5.179010E+00	5.172960E+00	4.100010E+00
2.655160E+00	9.334040E-01	2.591890E+00
4.997980E+00	5.236510E+00	4.044720E+00
5.056700E+00	5.225690E+00	4.075340E+00
2.504430E+00	1.046800E+00	2.579460E+00
4.943130E+00	5.244260E+00	3.998730E+00
4.954710E+00	5.269200E+00	4.055890E+00
2.362240E+00	1.195500E+00	2.575730E+00
4.855700E+00	5.329220E+00	4.016130E+00
4.918460E+00	5.285820E+00	4.037840E+00
2.216620E+00	1.396010E+00	2.557840E+00
4.759080E+00	5.382560E+00	3.940430E+00
4.795080E+00	5.375270E+00	3.996330E+00
2.114560E+00	1.562700E+00	2.617470E+00
2.138540E+00	1.574580E+00	2.507430E+00
4.706540E+00	5.449250E+00	3.931090E+00
2.075910E+00	1.718840E+00	2.524120E+00
2.047880E+00	1.715810E+00	2.634830E+00
4.617640E+00	5.558430E+00	3.924870E+00
2.010290E+00	1.884320E+00	2.569020E+00
1.990110E+00	1.816370E+00	2.730850E+00
4.536760E+00	5.589390E+00	3.868440E+00
4.543460E+00	5.616110E+00	3.920060E+00
1.947590E+00	2.052690E+00	2.626570E+00
1.925930E+00	2.029620E+00	2.762950E+00
4.341260E+00	5.640230E+00	3.792230E+00
4.390090E+00	5.668740E+00	3.874850E+00
4.487180E+00	5.635900E+00	3.900280E+00
1.897880E+00	2.229880E+00	2.684940E+00
1.880890E+00	2.206300E+00	2.800210E+00
4.186120E+00	5.667200E+00	3.777140E+00
4.290320E+00	5.680310E+00	3.836010E+00
1.848360E+00	2.423340E+00	2.724460E+00
1.853780E+00	2.322380E+00	2.820610E+00
4.042310E+00	5.689720E+00	3.746160E+00
4.103410E+00	5.725550E+00	3.864300E+00
1.825690E+00	2.445350E+00	2.834130E+00
1.779960E+00	2.609190E+00	2.865190E+00
1.791750E+00	2.674780E+00	2.739070E+00
3.962290E+00	5.709810E+00	3.768760E+00
4.001440E+00	5.726250E+00	3.821870E+00
1.749010E+00	2.773050E+00	2.818560E+00
1.727130E+00	2.751890E+00	2.900000E+00
1.742330E+00	2.907830E+00	2.756100E+00
3.741680E+00	5.720990E+00	3.772210E+00
3.906740E+00	5.728250E+00	3.810910E+00
1.705360E+00	2.913950E+00	2.847280E+00
1.677900E+00	2.892650E+00	2.934080E+00
1.696550E+00	3.119310E+00	2.801400E+00
3.562430E+00	5.693540E+00	3.711610E+00
3.596040E+00	5.736610E+00	3.803690E+00
1.663270E+00	3.030630E+00	2.897560E+00
1.644460E+00	2.983920E+00	2.950370E+00
1.636570E+00	3.180100E+00	2.893240E+00
1.672690E+00	3.315770E+00	2.866600E+00
1.690210E+00	3.523130E+00	2.848490E+00
3.473400E+00	5.691190E+00	3.736950E+00
3.511530E+00	5.719620E+00	3.784880E+00
1.624710E+00	3.087660E+00	2.960220E+00
1.595690E+00	3.220990E+00	2.954280E+00
1.629160E+00	3.305610E+00	2.931090E+00
1.637600E+00	3.445160E+00	2.926570E+00
1.661040E+00	3.577290E+00	2.941760E+00
1.702390E+00	3.699380E+00	2.935620E+00
1.750130E+00	3.875910E+00	2.940850E+00
3.257950E+00	5.664140E+00	3.772320E+00
3.418890E+00	5.702360E+00	3.784040E+00
1.595710E+00	3.377840E+00	3.008250E+00
1.611530E+00	3.550840E+00	2.996010E+00
1.657210E+00	3.679430E+00	3.005580E+00
1.695010E+00	3.815870E+00	3.011670E+00
1.723980E+00	3.919230E+00	3.019600E+00
1.733770E+00	3.973510E+00	3.053160E+00
1.767750E+00	3.994750E+00	3.013710E+00
1.807620E+00	4.119340E+00	3.019120E+00
1.869820E+00	4.258640E+00	3.031180E+00
3.033890E+00	5.510650E+00	3.691400E+00
3.111260E+00	5.573750E+00	3.739160E+00
3.150660E+00	5.635710E+00	3.807540E+00
1.746160E+00	4.056120E+00	3.083520E+00
1.795630E+00	4.187350E+00	3.093880E+00
1.835240E+00	4.283160E+00	3.105590E+00
1.835960E+00	4.325400E+00	3.135210E+00
1.887110E+00	4.374770E+00	3.096150E+00
2.498420E+00	5.107970E+00	3.494830E+00
2.623250E+00	5.170220E+00	3.530500E+00
2.700590E+00	5.258290E+00	3.605110E+00
2.783150E+00	5.342850E+00	3.683910E+00
2.871180E+00	5.446340E+00	3.779700E+00
2.998140E+00	5.539750E+00	3.770620E+00
3.084000E+00	5.611660E+00	3.822880E+00
1.844390E+00	4.369070E+00	3.172340E+00
1.863160E+00	4.412500E+00	3.215250E+00
1.903480E+00	4.445420E+00	3.178750E+00
1.977240E+00	4.564410E+00	3.234790E+00
2.244880E+00	4.906320E+00	3.423070E+00
2.376090E+00	5.006190E+00	3.430050E+00
2.408650E+00	5.076320E+00	3.536750E+00
2.459130E+00	5.133520E+00	3.610380E+00
2.583890E+00	5.208460E+00	3.643520E+00
2.691120E+00	5.315730E+00	3.721010E+00
2.767010E+00	5.390710E+00	3.782020E+00
1.887700E+00	4.467550E+00	3.254520E+00
1.914650E+00	4.543890E+00	3.303710E+00
1.957540E+00	4.589570E+00	3.316500E+00
2.018660E+00	4.645670E+00	3.341880E+00
2.119820E+00	4.776380E+00	3.376380E+00
2.164640E+00	4.867290E+00	3.476650E+00
2.204870E+00	4.942810E+00	3.529670E+00
2.314030E+00	5.031200E+00	3.538930E+00
2.389910E+00	5.087910E+00	3.594680E+00
1.933630E+00	4.597840E+00	3.389020E+00
2.024910E+00	4.716460E+00	3.452580E+00
2.102420E+00	4.827910E+00	3.499210E+00
2.149320E+00	4.889230E+00	3.528220E+00
5.892080E+00	2.304710E+00	3.614930E+00
5.964420E+00	2.412240E+00	3.702720E+00
5.913990E+00	2.322400E+00	3.713820E+00
6.011970E+00	2.489430E+00	3.731890E+00
6.060320E+00	2.612830E+00	3.744740E+00
6.102240E+00	2.740850E+00	3.764920E+00
6.125580E+00	2.866470E+00	3.783160E+00
6.151230E+00	3.002860E+00	3.810370E+00
5.114220E+00	1.336900E+00	3.719850E+00
5.083310E+00	1.306940E+00	3.661560E+00
5.132700E+00	1.370650E+00	3.549630E+00
5.235940E+00	1.495690E+00	3.553000E+00
5.183100E+00	1.408160E+00	3.715570E+00
5.295550E+00	1.578660E+00	3.581210E+00
5.264930E+00	1.523190E+00	3.706400E+00
5.344000E+00	1.631010E+00	3.647320E+00
5.497370E+00	1.831510E+00	3.594840E+00
5.587770E+00	1.919740E+00	3.621270E+00
5.664160E+00	2.003890E+00	3.680190E+00
5.747990E+00	2.101410E+00	3.736740E+00
5.845240E+00	2.210560E+00	3.695420E+00
6.132460E+00	3.171630E+00	3.735790E+00
6.137590E+00	3.331610E+00	3.778640E+00
6.119490E+00	3.482260E+00	3.767030E+00
6.156060E+00	3.422690E+00	3.828700E+00
6.141440E+00	3.560820E+00	3.828730E+00
4.922700E+00	1.163390E+00	3.521670E+00
5.031210E+00	1.257620E+00	3.581230E+00
5.414530E+00	1.722920E+00	3.563830E+00
6.065030E+00	3.736150E+00	3.791540E+00
6.028700E+00	3.854510E+00	3.806310E+00
6.079600E+00	3.796730E+00	3.861610E+00
6.043530E+00	3.910850E+00	3.876380E+00
4.802500E+00	1.101420E+00	3.519640E+00
4.724080E+00	1.063030E+00	3.503340E+00
4.749590E+00	1.081490E+00	3.338780E+00
5.965530E+00	4.042900E+00	3.842610E+00
5.939600E+00	4.117400E+00	3.906100E+00
5.909900E+00	4.190490E+00	3.965430E+00
4.629270E+00	1.021230E+00	3.387060E+00
5.841190E+00	4.279530E+00	3.932550E+00
5.802870E+00	4.340050E+00	4.004020E+00
4.463210E+00	9.499580E-01	3.349350E+00
4.358330E+00	8.959820E-01	3.328060E+00
4.369660E+00	9.095730E-01	3.151340E+00
5.715090E+00	4.418730E+00	3.983300E+00
5.659890E+00	4.483830E+00	3.996140E+00
5.705240E+00	4.461720E+00	4.049770E+00
5.660170E+00	4.522560E+00	4.052010E+00
4.200300E+00	8.309300E-01	3.204940E+00
[truncated: 21,888 more rows]
