# Supplementary material for: A New MRI-Based Model of Heart Function with Coupled Hemodynamics and Application to Normal and Diseased Canine Left Ventricles
Source: Front Bioeng Biotechnol. 2015 Sep 23;3:140. doi: 10.3389/fbioe.2015.00140 (PMC4585083; doi:10.3389/fbioe.2015.00140)
Supplement: Supplementary file 8 [file Data_Sheet_8.ZIP › Case4_HF_LBBB_Diastole/nodes/case4_diastole_time_0.2400.csv]

4.637440E+00	3.964970E+00	1.702110E+00
4.549560E+00	3.936520E+00	1.600060E+00
4.596030E+00	4.006520E+00	1.695180E+00
4.589300E+00	4.068140E+00	1.753410E+00
4.671420E+00	4.036450E+00	1.812570E+00
4.623430E+00	4.119340E+00	1.863710E+00
4.514420E+00	4.046900E+00	1.669210E+00
4.407480E+00	4.014670E+00	1.564870E+00
4.519770E+00	4.145680E+00	1.795940E+00
4.499760E+00	4.238980E+00	1.881220E+00
4.588760E+00	4.199960E+00	1.934200E+00
4.547720E+00	4.257260E+00	1.952890E+00
4.412240E+00	4.109330E+00	1.666710E+00
4.343970E+00	4.075370E+00	1.567700E+00
4.388800E+00	4.226700E+00	1.775710E+00
4.446410E+00	4.271140E+00	1.870310E+00
4.482130E+00	4.295230E+00	1.943740E+00
4.308870E+00	4.145040E+00	1.622960E+00
4.283410E+00	4.221790E+00	1.687530E+00
4.306800E+00	4.259750E+00	1.735950E+00
4.316450E+00	4.295490E+00	1.783310E+00
4.401800E+00	4.295920E+00	1.861570E+00
4.249620E+00	4.261810E+00	1.709050E+00
4.950530E+00	3.605240E+00	1.704750E+00
4.868480E+00	3.563150E+00	1.587580E+00
4.892160E+00	3.670760E+00	1.698960E+00
4.882210E+00	3.789840E+00	1.782390E+00
4.976580E+00	3.682790E+00	1.791360E+00
4.884930E+00	3.921880E+00	1.932960E+00
4.998910E+00	3.812670E+00	1.935290E+00
4.890410E+00	4.034130E+00	2.056570E+00
5.009440E+00	3.964700E+00	2.121410E+00
4.947420E+00	4.069050E+00	2.180760E+00
4.772590E+00	3.723460E+00	1.616870E+00
4.696040E+00	3.610520E+00	1.457790E+00
4.720850E+00	3.900980E+00	1.737180E+00
4.788380E+00	4.026380E+00	1.940700E+00
4.821350E+00	4.084790E+00	2.046100E+00
4.864330E+00	4.119850E+00	2.158360E+00
4.583400E+00	3.602610E+00	1.357180E+00
4.459020E+00	3.563280E+00	1.238150E+00
4.501520E+00	3.663930E+00	1.344580E+00
4.577080E+00	3.756230E+00	1.464510E+00
4.721440E+00	4.148610E+00	2.037970E+00
4.718920E+00	4.243680E+00	2.173430E+00
4.820910E+00	4.201330E+00	2.240120E+00
4.769620E+00	4.271690E+00	2.278990E+00
4.409350E+00	3.711280E+00	1.313230E+00
4.328380E+00	3.623840E+00	1.192060E+00
4.372330E+00	3.873100E+00	1.418540E+00
4.602030E+00	4.277280E+00	2.056180E+00
4.682310E+00	4.310330E+00	2.231640E+00
4.253970E+00	3.727540E+00	1.217140E+00
4.158860E+00	3.902930E+00	1.325790E+00
4.265800E+00	4.035230E+00	1.482960E+00
4.493300E+00	4.353030E+00	2.046360E+00
4.578210E+00	4.376530E+00	2.189770E+00
4.134200E+00	4.034410E+00	1.433780E+00
4.067000E+00	3.981610E+00	1.358320E+00
4.170160E+00	4.177410E+00	1.595720E+00
4.367360E+00	4.354030E+00	1.917880E+00
4.425700E+00	4.453970E+00	2.106730E+00
4.485590E+00	4.493260E+00	2.218970E+00
4.554280E+00	4.462080E+00	2.263640E+00
4.519260E+00	4.527760E+00	2.299910E+00
4.027950E+00	4.070460E+00	1.418180E+00
3.988240E+00	4.205290E+00	1.541580E+00
4.086920E+00	4.256590E+00	1.634820E+00
4.187590E+00	4.316250E+00	1.745680E+00
4.247520E+00	4.433410E+00	1.918470E+00
4.280970E+00	4.521350E+00	2.025030E+00
4.361360E+00	4.540080E+00	2.124160E+00
4.437700E+00	4.529450E+00	2.208070E+00
4.022920E+00	4.306870E+00	1.653050E+00
3.929560E+00	4.272720E+00	1.593040E+00
4.065640E+00	4.410680E+00	1.781000E+00
4.135510E+00	4.517900E+00	1.930800E+00
4.217700E+00	4.559020E+00	2.019040E+00
4.278600E+00	4.593180E+00	2.109630E+00
3.921920E+00	4.340440E+00	1.661310E+00
3.944600E+00	4.426250E+00	1.755470E+00
4.018950E+00	4.485630E+00	1.829900E+00
4.026030E+00	4.535440E+00	1.880480E+00
4.058020E+00	4.579240E+00	1.946350E+00
4.163810E+00	4.594160E+00	2.028540E+00
3.938270E+00	4.500840E+00	1.831530E+00
3.991010E+00	4.557540E+00	1.894510E+00
5.290710E+00	3.717110E+00	2.239540E+00
5.246560E+00	3.661510E+00	2.138270E+00
5.229000E+00	3.748910E+00	2.178550E+00
5.229880E+00	3.817330E+00	2.248720E+00
5.160340E+00	3.423930E+00	1.819270E+00
5.119410E+00	3.315930E+00	1.703610E+00
5.046840E+00	3.525830E+00	1.746330E+00
5.070000E+00	3.681960E+00	1.905850E+00
5.175300E+00	3.565870E+00	1.964830E+00
5.139360E+00	3.802650E+00	2.106270E+00
5.099630E+00	3.924040E+00	2.189400E+00
5.157980E+00	3.918140E+00	2.264770E+00
5.091720E+00	3.992080E+00	2.256590E+00
5.061930E+00	3.232220E+00	1.583560E+00
4.947320E+00	3.188970E+00	1.438820E+00
4.963970E+00	3.377840E+00	1.566200E+00
4.938720E+00	4.130490E+00	2.267720E+00
5.024460E+00	4.081490E+00	2.291890E+00
4.981300E+00	4.146040E+00	2.341110E+00
4.773650E+00	3.172540E+00	1.257920E+00
4.623670E+00	3.110070E+00	1.102620E+00
4.647660E+00	3.264300E+00	1.205490E+00
4.708710E+00	3.415120E+00	1.336620E+00
4.887680E+00	4.161580E+00	2.256890E+00
4.924930E+00	4.187470E+00	2.343390E+00
4.497740E+00	3.362670E+00	1.147350E+00
4.379710E+00	3.250480E+00	9.818770E-01
4.760540E+00	4.325510E+00	2.353300E+00
4.866360E+00	4.268150E+00	2.398780E+00
4.819380E+00	4.338910E+00	2.456890E+00
4.233320E+00	3.258940E+00	8.881510E-01
4.085650E+00	3.222360E+00	7.986540E-01
4.131600E+00	3.352410E+00	9.015360E-01
4.222790E+00	3.493010E+00	1.020630E+00
4.673630E+00	4.375660E+00	2.315100E+00
4.746120E+00	4.383540E+00	2.428620E+00
4.016460E+00	3.408650E+00	8.933990E-01
3.927720E+00	3.322810E+00	8.021570E-01
3.952010E+00	3.579780E+00	9.714760E-01
4.065550E+00	3.734760E+00	1.144920E+00
4.616910E+00	4.415960E+00	2.286730E+00
4.657520E+00	4.441910E+00	2.381000E+00
3.837330E+00	3.440670E+00	8.338790E-01
3.744960E+00	3.630840E+00	9.579600E-01
3.890660E+00	3.743740E+00	1.062110E+00
3.953200E+00	3.914510E+00	1.246800E+00
4.559330E+00	4.541140E+00	2.368360E+00
4.594250E+00	4.513610E+00	2.382850E+00
4.578270E+00	4.547930E+00	2.409150E+00
3.773250E+00	3.806370E+00	1.094690E+00
3.659390E+00	3.742390E+00	1.016120E+00
3.773130E+00	3.953200E+00	1.240270E+00
3.877980E+00	4.078620E+00	1.376520E+00
4.372560E+00	4.584610E+00	2.200220E+00
4.454870E+00	4.579490E+00	2.296800E+00
4.537070E+00	4.565310E+00	2.381450E+00
3.636860E+00	3.849730E+00	1.105250E+00
3.652900E+00	3.988110E+00	1.236040E+00
3.745230E+00	4.072330E+00	1.342350E+00
3.811580E+00	4.224180E+00	1.527510E+00
4.327380E+00	4.618190E+00	2.194900E+00
4.366820E+00	4.641930E+00	2.278210E+00
3.639790E+00	4.106690E+00	1.356320E+00
3.669210E+00	4.226730E+00	1.503570E+00
3.731340E+00	4.294380E+00	1.581660E+00
3.811720E+00	4.381960E+00	1.691740E+00
4.082580E+00	4.642740E+00	2.039370E+00
4.196300E+00	4.651740E+00	2.141970E+00
4.285860E+00	4.645000E+00	2.200320E+00
3.657450E+00	4.328730E+00	1.618250E+00
3.734730E+00	4.433090E+00	1.738480E+00
3.752860E+00	4.492020E+00	1.803860E+00
3.830450E+00	4.498060E+00	1.819030E+00
3.951430E+00	4.588800E+00	1.934590E+00
4.009440E+00	4.670500E+00	2.050390E+00
4.101110E+00	4.717370E+00	2.174610E+00
3.799480E+00	4.566360E+00	1.893660E+00
3.909340E+00	4.656640E+00	2.014780E+00
3.987960E+00	4.711710E+00	2.112520E+00
5.399000E+00	3.566040E+00	2.292920E+00
5.394900E+00	3.481520E+00	2.233570E+00
5.336310E+00	3.601200E+00	2.224060E+00
5.374940E+00	3.662980E+00	2.324460E+00
5.375570E+00	3.014090E+00	1.913210E+00
5.335110E+00	2.919200E+00	1.788770E+00
5.322180E+00	3.077330E+00	1.842970E+00
5.259120E+00	3.307250E+00	1.901470E+00
5.373880E+00	3.143370E+00	2.002290E+00
5.306870E+00	3.502990E+00	2.102210E+00
5.378330E+00	3.338380E+00	2.118220E+00
5.241360E+00	3.910000E+00	2.366490E+00
5.319820E+00	3.800360E+00	2.352620E+00
5.250920E+00	3.966660E+00	2.447640E+00
5.336930E+00	3.905690E+00	2.502820E+00
5.273930E+00	4.014660E+00	2.534060E+00
5.254080E+00	2.836630E+00	1.633040E+00
5.172380E+00	2.726000E+00	1.494010E+00
5.151970E+00	2.872480E+00	1.519770E+00
5.183240E+00	3.062300E+00	1.634750E+00
5.160830E+00	4.035580E+00	2.411620E+00
5.137280E+00	4.136090E+00	2.527330E+00
5.231940E+00	4.097540E+00	2.590820E+00
5.176050E+00	4.165910E+00	2.619460E+00
5.020510E+00	2.654150E+00	1.296970E+00
4.871290E+00	2.551270E+00	1.130570E+00
4.897110E+00	2.710940E+00	1.183680E+00
4.955060E+00	2.901920E+00	1.313900E+00
5.030680E+00	4.163810E+00	2.439050E+00
5.096000E+00	4.205940E+00	2.571410E+00
4.731220E+00	2.806520E+00	1.066620E+00
4.618000E+00	2.668070E+00	9.165880E-01
4.950590E+00	4.220280E+00	2.433740E+00
4.990220E+00	4.259100E+00	2.532550E+00
4.444150E+00	2.665020E+00	7.663010E-01
4.281640E+00	2.596820E+00	6.414690E-01
4.310340E+00	2.776410E+00	7.061060E-01
4.387080E+00	2.962290E+00	8.374520E-01
4.821210E+00	4.390100E+00	2.525900E+00
4.904410E+00	4.342530E+00	2.556190E+00
4.875770E+00	4.398420E+00	2.594300E+00
4.132840E+00	2.939400E+00	6.850730E-01
3.934510E+00	2.819530E+00	5.727010E-01
4.745380E+00	4.442410E+00	2.501130E+00
4.830650E+00	4.444980E+00	2.593450E+00
3.825330E+00	3.202930E+00	6.961980E-01
3.636100E+00	3.016450E+00	6.160100E-01
4.671240E+00	4.493540E+00	2.470940E+00
4.744960E+00	4.507030E+00	2.571440E+00
3.569370E+00	3.256190E+00	7.104750E-01
3.409120E+00	3.176510E+00	6.832270E-01
3.638550E+00	3.438490E+00	8.143850E-01
4.616890E+00	4.566540E+00	2.495890E+00
3.438960E+00	3.399760E+00	7.889950E-01
3.273360E+00	3.330690E+00	7.941050E-01
3.519510E+00	3.662370E+00	9.501090E-01
4.483410E+00	4.625030E+00	2.414420E+00
4.554370E+00	4.643700E+00	2.523650E+00
3.316590E+00	3.517790E+00	8.753380E-01
3.213360E+00	3.436250E+00	8.614750E-01
3.329610E+00	3.719900E+00	1.004540E+00
3.490410E+00	3.924010E+00	1.180110E+00
4.376840E+00	4.699280E+00	2.391850E+00
4.468380E+00	4.696240E+00	2.501530E+00
3.198760E+00	3.564340E+00	9.453310E-01
3.214800E+00	3.732660E+00	1.049560E+00
3.311490E+00	3.852350E+00	1.124790E+00
3.346420E+00	4.001010E+00	1.252540E+00
3.508360E+00	4.155210E+00	1.427770E+00
4.255400E+00	4.712340E+00	2.290100E+00
4.318320E+00	4.739050E+00	2.393350E+00
4.371230E+00	4.765830E+00	2.492750E+00
3.210360E+00	3.865650E+00	1.174000E+00
3.248720E+00	4.016840E+00	1.300460E+00
3.349950E+00	4.107320E+00	1.373530E+00
3.409980E+00	4.205450E+00	1.493210E+00
3.523490E+00	4.306730E+00	1.615450E+00
3.649940E+00	4.451120E+00	1.771480E+00
4.162990E+00	4.751080E+00	2.274680E+00
4.186900E+00	4.788090E+00	2.361900E+00
4.274350E+00	4.773730E+00	2.415850E+00
3.267420E+00	4.139490E+00	1.445160E+00
3.401330E+00	4.293750E+00	1.609670E+00
3.506870E+00	4.384850E+00	1.709720E+00
3.555280E+00	4.457970E+00	1.795360E+00
3.620450E+00	4.504900E+00	1.841280E+00
3.691950E+00	4.567600E+00	1.900410E+00
3.800380E+00	4.655960E+00	1.998460E+00
3.901900E+00	4.718590E+00	2.105150E+00
3.996580E+00	4.770820E+00	2.213760E+00
4.100690E+00	4.783090E+00	2.277260E+00
3.574170E+00	4.536970E+00	1.889200E+00
3.686950E+00	4.647290E+00	1.994990E+00
3.801480E+00	4.725160E+00	2.090550E+00
3.885560E+00	4.765450E+00	2.174030E+00
5.502530E+00	2.855100E+00	2.126610E+00
5.465930E+00	2.721340E+00	2.003290E+00
5.432360E+00	2.938140E+00	2.005640E+00
5.451680E+00	3.174620E+00	2.165520E+00
5.517930E+00	3.002480E+00	2.214630E+00
5.446030E+00	3.355040E+00	2.250470E+00
5.517450E+00	3.238260E+00	2.315130E+00
5.476660E+00	3.508730E+00	2.384820E+00
5.422230E+00	3.744950E+00	2.470590E+00
5.517440E+00	3.644520E+00	2.534440E+00
5.425320E+00	3.840190E+00	2.557160E+00
5.514050E+00	3.778270E+00	2.623890E+00
5.432800E+00	3.900850E+00	2.632280E+00
5.425780E+00	2.599030E+00	1.863360E+00
5.355230E+00	2.495960E+00	1.733000E+00
5.356200E+00	2.686950E+00	1.741510E+00
5.300520E+00	4.056570E+00	2.617450E+00
5.375250E+00	4.003480E+00	2.662720E+00
5.318560E+00	4.091110E+00	2.700920E+00
5.269220E+00	2.400090E+00	1.603510E+00
5.153970E+00	2.310200E+00	1.460560E+00
5.168150E+00	2.496470E+00	1.458440E+00
5.158680E+00	4.220220E+00	2.678140E+00
5.257870E+00	4.166190E+00	2.734160E+00
5.211790E+00	4.235290E+00	2.768990E+00
5.015900E+00	2.224300E+00	1.309680E+00
4.851620E+00	2.166830E+00	1.145780E+00
4.959010E+00	2.328100E+00	1.214970E+00
5.081780E+00	4.264490E+00	2.636300E+00
5.134210E+00	4.291360E+00	2.739640E+00
4.635690E+00	2.406020E+00	8.896020E-01
4.591380E+00	2.179220E+00	8.663340E-01
5.021230E+00	4.333390E+00	2.665610E+00
5.017440E+00	4.384250E+00	2.720890E+00
5.081040E+00	4.369450E+00	2.765780E+00
5.031500E+00	4.420140E+00	2.764690E+00
4.441840E+00	2.112920E+00	7.524030E-01
4.245270E+00	2.200820E+00	6.070970E-01
4.383180E+00	2.301430E+00	6.792020E-01
4.938820E+00	4.422400E+00	2.685170E+00
4.929920E+00	4.514220E+00	2.752600E+00
5.009250E+00	4.482590E+00	2.792190E+00
4.986360E+00	4.533180E+00	2.808520E+00
4.086340E+00	2.456970E+00	5.297940E-01
3.934550E+00	2.226690E+00	4.802710E-01
4.843050E+00	4.505930E+00	2.671720E+00
4.858110E+00	4.570500E+00	2.745770E+00
4.944020E+00	4.574720E+00	2.814090E+00
3.746000E+00	2.654670E+00	4.945850E-01
3.521820E+00	2.549870E+00	4.988400E-01
4.748820E+00	4.584310E+00	2.669680E+00
4.811190E+00	4.610050E+00	2.747830E+00
4.863470E+00	4.642670E+00	2.822490E+00
3.431830E+00	2.901380E+00	5.912770E-01
3.245240E+00	2.807990E+00	6.113410E-01
4.635170E+00	4.638660E+00	2.614140E+00
4.696650E+00	4.650790E+00	2.703280E+00
4.768190E+00	4.647860E+00	2.760310E+00
3.235010E+00	3.107180E+00	7.075590E-01
3.072520E+00	3.029220E+00	7.524760E-01
4.552610E+00	4.695720E+00	2.597940E+00
4.625970E+00	4.696490E+00	2.689220E+00
3.114130E+00	3.337270E+00	8.627170E-01
2.972830E+00	3.192030E+00	8.871040E-01
4.469450E+00	4.752560E+00	2.587600E+00
4.546550E+00	4.749950E+00	2.680240E+00
2.991890E+00	3.377420E+00	9.484780E-01
2.932940E+00	3.294990E+00	9.599600E-01
3.073200E+00	3.631030E+00	1.057780E+00
4.416560E+00	4.792640E+00	2.582930E+00
4.461470E+00	4.814810E+00	2.676750E+00
2.935560E+00	3.433630E+00	1.028330E+00
2.959460E+00	3.620540E+00	1.127540E+00
3.010490E+00	3.742700E+00	1.165230E+00
3.097160E+00	3.930970E+00	1.285300E+00
4.232800E+00	4.808600E+00	2.440320E+00
4.284860E+00	4.832720E+00	2.522310E+00
4.370860E+00	4.828600E+00	2.590920E+00
2.951050E+00	3.766080E+00	1.230400E+00
2.987630E+00	3.929640E+00	1.357830E+00
3.046800E+00	4.017670E+00	1.397280E+00
3.126870E+00	4.116910E+00	1.465390E+00
3.272080E+00	4.265780E+00	1.620340E+00
3.420570E+00	4.414660E+00	1.756300E+00
4.051200E+00	4.808060E+00	2.291170E+00
4.088010E+00	4.836370E+00	2.371710E+00
4.185870E+00	4.842770E+00	2.461430E+00
2.994420E+00	4.059400E+00	1.476800E+00
3.131750E+00	4.228400E+00	1.623380E+00
3.262700E+00	4.363510E+00	1.744130E+00
3.361590E+00	4.453540E+00	1.829250E+00
3.382120E+00	4.501710E+00	1.885600E+00
3.456100E+00	4.520810E+00	1.885390E+00
3.551030E+00	4.627070E+00	1.988100E+00
3.686470E+00	4.730200E+00	2.104390E+00
3.811250E+00	4.775710E+00	2.170190E+00
3.890750E+00	4.816600E+00	2.259490E+00
4.004070E+00	4.825600E+00	2.310370E+00
3.418410E+00	4.565600E+00	1.946270E+00
3.475610E+00	4.646020E+00	2.017980E+00
3.562830E+00	4.695640E+00	2.065990E+00
3.598600E+00	4.740100E+00	2.126070E+00
3.659760E+00	4.782510E+00	2.189870E+00
3.766550E+00	4.801620E+00	2.206690E+00
3.501580E+00	4.710710E+00	2.095420E+00
3.577480E+00	4.759430E+00	2.158810E+00
5.655190E+00	2.978350E+00	2.455370E+00
5.633900E+00	2.881230E+00	2.401760E+00
5.600250E+00	3.038890E+00	2.374330E+00
5.593830E+00	3.296710E+00	2.459120E+00
5.665210E+00	3.109800E+00	2.511690E+00
5.594420E+00	3.498260E+00	2.550550E+00
5.685280E+00	3.318180E+00	2.589930E+00
5.591700E+00	3.645900E+00	2.627240E+00
5.690920E+00	3.511530E+00	2.688760E+00
5.587650E+00	3.723670E+00	2.675240E+00
5.635950E+00	3.669180E+00	2.703950E+00
5.605450E+00	3.773890E+00	2.751870E+00
5.526840E+00	2.570340E+00	2.140390E+00
5.471920E+00	2.424390E+00	2.021780E+00
5.463580E+00	2.549930E+00	1.972250E+00
5.552220E+00	2.765160E+00	2.230380E+00
5.447370E+00	3.945830E+00	2.704930E+00
5.509150E+00	3.883200E+00	2.733390E+00
5.477730E+00	3.971460E+00	2.782430E+00
5.411060E+00	2.310690E+00	1.898150E+00
5.315150E+00	2.218390E+00	1.771310E+00
5.343900E+00	2.344270E+00	1.746120E+00
5.337280E+00	4.126440E+00	2.775100E+00
5.418590E+00	4.074010E+00	2.819820E+00
5.354230E+00	4.158400E+00	2.844000E+00
5.198790E+00	2.119030E+00	1.634570E+00
5.075920E+00	2.023140E+00	1.513440E+00
5.112680E+00	2.158020E+00	1.469000E+00
5.214980E+00	4.279650E+00	2.824650E+00
5.301100E+00	4.230730E+00	2.873530E+00
5.257120E+00	4.304250E+00	2.908030E+00
4.931380E+00	1.915190E+00	1.397460E+00
4.785270E+00	1.889360E+00	1.226740E+00
4.903970E+00	2.014810E+00	1.285850E+00
5.172710E+00	4.347780E+00	2.847210E+00
5.177390E+00	4.392310E+00	2.899360E+00
5.236100E+00	4.362780E+00	2.951230E+00
5.195050E+00	4.421580E+00	2.953560E+00
4.645280E+00	2.002580E+00	9.940920E-01
4.587090E+00	1.797510E+00	1.051950E+00
5.112250E+00	4.442640E+00	2.864040E+00
5.124590E+00	4.507310E+00	2.922370E+00
5.179600E+00	4.481470E+00	2.980370E+00
5.148390E+00	4.544300E+00	2.979810E+00
4.337750E+00	1.974780E+00	7.314110E-01
5.054970E+00	4.554500E+00	2.888150E+00
5.047380E+00	4.644110E+00	2.954260E+00
5.130530E+00	4.605930E+00	3.010410E+00
5.099670E+00	4.666010E+00	3.023090E+00
4.035580E+00	1.942560E+00	5.885880E-01
3.800290E+00	1.985030E+00	5.057050E-01
3.856920E+00	2.074700E+00	4.844550E-01
4.967030E+00	4.631990E+00	2.882390E+00
4.976520E+00	4.691730E+00	2.945540E+00
5.041820E+00	4.706630E+00	3.009570E+00
3.653710E+00	2.210000E+00	4.728020E-01
3.493310E+00	2.064100E+00	5.373920E-01
4.916400E+00	4.682320E+00	2.895820E+00
4.922240E+00	4.722750E+00	2.946890E+00
4.966680E+00	4.759780E+00	3.024590E+00
3.316500E+00	2.466130E+00	5.360650E-01
3.131680E+00	2.412790E+00	6.272420E-01
4.699110E+00	4.703820E+00	2.774310E+00
4.780690E+00	4.708620E+00	2.850980E+00
4.859760E+00	4.721800E+00	2.918070E+00
4.898330E+00	4.759120E+00	2.987420E+00
3.071600E+00	2.733250E+00	6.721490E-01
2.929630E+00	2.674960E+00	7.644660E-01
4.620890E+00	4.755370E+00	2.768720E+00
4.696110E+00	4.774130E+00	2.886300E+00
2.937980E+00	2.952730E+00	8.274060E-01
2.823290E+00	2.894130E+00	9.071230E-01
4.546760E+00	4.800730E+00	2.754780E+00
4.599200E+00	4.814790E+00	2.841190E+00
2.864460E+00	3.185490E+00	9.763840E-01
2.782120E+00	3.033970E+00	9.836550E-01
4.504910E+00	4.833810E+00	2.752610E+00
4.535530E+00	4.843090E+00	2.804290E+00
2.771180E+00	3.186860E+00	1.084140E+00
2.735960E+00	3.383490E+00	1.195020E+00
2.852080E+00	3.501830E+00	1.153690E+00
4.328520E+00	4.861000E+00	2.607540E+00
4.372220E+00	4.882400E+00	2.689480E+00
4.472210E+00	4.870710E+00	2.772540E+00
2.774720E+00	3.574240E+00	1.257290E+00
2.725640E+00	3.499090E+00	1.278210E+00
2.855270E+00	3.814790E+00	1.364060E+00
4.106930E+00	4.891270E+00	2.493900E+00
4.211390E+00	4.894320E+00	2.580190E+00
4.293020E+00	4.886250E+00	2.628650E+00
2.731270E+00	3.639040E+00	1.343880E+00
2.759500E+00	3.805290E+00	1.440810E+00
2.808590E+00	3.904820E+00	1.473460E+00
2.866840E+00	4.028720E+00	1.534300E+00
3.002560E+00	4.185220E+00	1.644030E+00
3.126900E+00	4.330140E+00	1.745930E+00
3.278770E+00	4.463820E+00	1.875570E+00
3.968740E+00	4.880930E+00	2.423120E+00
4.055250E+00	4.916830E+00	2.525220E+00
4.124060E+00	4.958600E+00	2.631870E+00
2.762720E+00	3.927640E+00	1.543120E+00
2.808940E+00	4.066630E+00	1.634340E+00
2.903010E+00	4.155130E+00	1.672540E+00
2.995070E+00	4.276530E+00	1.760170E+00
3.108130E+00	4.400940E+00	1.847170E+00
3.209040E+00	4.498300E+00	1.941080E+00
3.348300E+00	4.601680E+00	2.013600E+00
3.760640E+00	4.858460E+00	2.316680E+00
3.861180E+00	4.905250E+00	2.426160E+00
3.906160E+00	4.943370E+00	2.516330E+00
4.010850E+00	4.944330E+00	2.563330E+00
2.855670E+00	4.202030E+00	1.770300E+00
2.978540E+00	4.350810E+00	1.859380E+00
3.092950E+00	4.460190E+00	1.942330E+00
3.206740E+00	4.566290E+00	2.017840E+00
3.292550E+00	4.637460E+00	2.078760E+00
3.314720E+00	4.678900E+00	2.130730E+00
3.397170E+00	4.695180E+00	2.118780E+00
3.549690E+00	4.785830E+00	2.212400E+00
3.616270E+00	4.856860E+00	2.325790E+00
3.685420E+00	4.910070E+00	2.414180E+00
3.797200E+00	4.926350E+00	2.445770E+00
3.368340E+00	4.741110E+00	2.205540E+00
3.494940E+00	4.834730E+00	2.298470E+00
3.574400E+00	4.888590E+00	2.375000E+00
5.811690E+00	3.268510E+00	2.745600E+00
5.802280E+00	3.198850E+00	2.722040E+00
5.764400E+00	3.320810E+00	2.698170E+00
5.764050E+00	3.425380E+00	2.741860E+00
5.810880E+00	3.346440E+00	2.775880E+00
5.782970E+00	3.495500E+00	2.814140E+00
5.617190E+00	2.506740E+00	2.393060E+00
5.557610E+00	2.391650E+00	2.301590E+00
5.566900E+00	2.542610E+00	2.270590E+00
5.629160E+00	2.737020E+00	2.387140E+00
5.657480E+00	2.631590E+00	2.454760E+00
5.695950E+00	2.880760E+00	2.521470E+00
5.751530E+00	3.120550E+00	2.639160E+00
5.700400E+00	3.651080E+00	2.788170E+00
5.680090E+00	3.761750E+00	2.856500E+00
5.503360E+00	2.285440E+00	2.193800E+00
5.425300E+00	2.178810E+00	2.074300E+00
5.457150E+00	2.295040E+00	2.049260E+00
5.595350E+00	3.895680E+00	2.877540E+00
5.519110E+00	4.000890E+00	2.877090E+00
5.563360E+00	3.986890E+00	2.931210E+00
5.518340E+00	4.056070E+00	2.960070E+00
5.339160E+00	2.083510E+00	1.967830E+00
5.242500E+00	1.992740E+00	1.866990E+00
5.279130E+00	2.101160E+00	1.813140E+00
5.374110E+00	4.187750E+00	2.916680E+00
5.427770E+00	4.140120E+00	2.936890E+00
5.403500E+00	4.211860E+00	3.001840E+00
5.094190E+00	1.872870E+00	1.748310E+00
4.999330E+00	1.816890E+00	1.619720E+00
5.059530E+00	1.916320E+00	1.605230E+00
5.286210E+00	4.324770E+00	2.973700E+00
5.331820E+00	4.285510E+00	2.988500E+00
5.320840E+00	4.348890E+00	3.053370E+00
4.844290E+00	1.771360E+00	1.417660E+00
5.220060E+00	4.446250E+00	3.011010E+00
5.257680E+00	4.410450E+00	3.035060E+00
5.253280E+00	4.471160E+00	3.090750E+00
4.618940E+00	1.688280E+00	1.184330E+00
4.464620E+00	1.602800E+00	1.095340E+00
4.503490E+00	1.698660E+00	1.045240E+00
5.176630E+00	4.571620E+00	3.039420E+00
5.207530E+00	4.534480E+00	3.064540E+00
5.203270E+00	4.594140E+00	3.120600E+00
4.318560E+00	1.738990E+00	8.472310E-01
4.190470E+00	1.605840E+00	8.861220E-01
5.101990E+00	4.709180E+00	3.078360E+00
5.152430E+00	4.655010E+00	3.098030E+00
5.147720E+00	4.701400E+00	3.154700E+00
3.920160E+00	1.763070E+00	6.338170E-01
5.042790E+00	4.760320E+00	3.077680E+00
5.100200E+00	4.757420E+00	3.152190E+00
3.631570E+00	1.787320E+00	6.257480E-01
3.408300E+00	1.781820E+00	6.640410E-01
3.437330E+00	1.919700E+00	5.973660E-01
5.000720E+00	4.794280E+00	3.086830E+00
5.029300E+00	4.822950E+00	3.167200E+00
3.226720E+00	2.102870E+00	6.256390E-01
3.050180E+00	2.086240E+00	7.376870E-01
4.787990E+00	4.771540E+00	2.960020E+00
4.852880E+00	4.776350E+00	2.996750E+00
4.893900E+00	4.819340E+00	3.084130E+00
4.960990E+00	4.824700E+00	3.116770E+00
2.963470E+00	2.388540E+00	7.321870E-01
2.832820E+00	2.372040E+00	8.601670E-01
4.736580E+00	4.797400E+00	2.970000E+00
4.759820E+00	4.831530E+00	3.044000E+00
4.822330E+00	4.819840E+00	3.058650E+00
2.806880E+00	2.641940E+00	8.748590E-01
2.710320E+00	2.614320E+00	9.852230E-01
4.635040E+00	4.835930E+00	2.926540E+00
4.695150E+00	4.831250E+00	2.987680E+00
2.724110E+00	2.893390E+00	1.024360E+00
2.659920E+00	2.758530E+00	1.063710E+00
4.542210E+00	4.890470E+00	2.894360E+00
2.631620E+00	2.901300E+00	1.145590E+00
2.595040E+00	3.113280E+00	1.265480E+00
2.682790E+00	3.144310E+00	1.169410E+00
4.409040E+00	4.940940E+00	2.817680E+00
4.469300E+00	4.983280E+00	2.944520E+00
2.656940E+00	3.402080E+00	1.308250E+00
2.559380E+00	3.294760E+00	1.365960E+00
4.274550E+00	4.952830E+00	2.732120E+00
4.343930E+00	4.978220E+00	2.818300E+00
4.382710E+00	4.995800E+00	2.877830E+00
2.597180E+00	3.463920E+00	1.420710E+00
2.550950E+00	3.399940E+00	1.440190E+00
2.654640E+00	3.702030E+00	1.481830E+00
4.184040E+00	4.997460E+00	2.730000E+00
4.220080E+00	5.043830E+00	2.825450E+00
4.314950E+00	5.014610E+00	2.853320E+00
2.550180E+00	3.533960E+00	1.488470E+00
2.571020E+00	3.689400E+00	1.568590E+00
2.625160E+00	3.806770E+00	1.604790E+00
2.695980E+00	3.985670E+00	1.683470E+00
3.966190E+00	4.975520E+00	2.598320E+00
4.025730E+00	5.018220E+00	2.687130E+00
4.126690E+00	5.034120E+00	2.750310E+00
2.579830E+00	3.826870E+00	1.673210E+00
2.610220E+00	3.970070E+00	1.753290E+00
2.663430E+00	4.062910E+00	1.785180E+00
2.739610E+00	4.198640E+00	1.875610E+00
2.874130E+00	4.319040E+00	1.886180E+00
2.971450E+00	4.421280E+00	1.960650E+00
3.088950E+00	4.529890E+00	2.032140E+00
3.205320E+00	4.645150E+00	2.117020E+00
3.750590E+00	4.945150E+00	2.470170E+00
3.798600E+00	4.984230E+00	2.536190E+00
3.911590E+00	5.010600E+00	2.624700E+00
2.619890E+00	4.070810E+00	1.840160E+00
2.657250E+00	4.170980E+00	1.918150E+00
2.695440E+00	4.228880E+00	1.937130E+00
2.719680E+00	4.287010E+00	1.977800E+00
2.836590E+00	4.373460E+00	1.983190E+00
2.969210E+00	4.496610E+00	2.051870E+00
3.074210E+00	4.578220E+00	2.106160E+00
3.113320E+00	4.634010E+00	2.157580E+00
3.172300E+00	4.674530E+00	2.178360E+00
3.241620E+00	4.725620E+00	2.222240E+00
3.348920E+00	4.821720E+00	2.324880E+00
3.489180E+00	4.883010E+00	2.370560E+00
3.572210E+00	4.938980E+00	2.449740E+00
3.700350E+00	4.959160E+00	2.489780E+00
2.657040E+00	4.221330E+00	1.968920E+00
3.125590E+00	4.689350E+00	2.227180E+00
3.221220E+00	4.767410E+00	2.287400E+00
3.247520E+00	4.813850E+00	2.336200E+00
3.291670E+00	4.843820E+00	2.361650E+00
3.327130E+00	4.878650E+00	2.404910E+00
3.437310E+00	4.902370E+00	2.410080E+00
3.241950E+00	4.842060E+00	2.373940E+00
5.852020E+00	3.053010E+00	2.790830E+00
5.841900E+00	2.977650E+00	2.770230E+00
5.816960E+00	3.075550E+00	2.734800E+00
5.850890E+00	3.181770E+00	2.801540E+00
5.858890E+00	3.344260E+00	2.870160E+00
5.840500E+00	3.482670E+00	2.918590E+00
5.589270E+00	2.301630E+00	2.444010E+00
5.515420E+00	2.188460E+00	2.361850E+00
5.525720E+00	2.268540E+00	2.299980E+00
5.638460E+00	2.450230E+00	2.483190E+00
5.729200E+00	2.682380E+00	2.599460E+00
5.790650E+00	2.907350E+00	2.685590E+00
5.775730E+00	3.655080E+00	2.932940E+00
5.698140E+00	3.795630E+00	2.933400E+00
5.739650E+00	3.770700E+00	2.980960E+00
5.692400E+00	3.862130E+00	3.008990E+00
5.439600E+00	2.084560E+00	2.266660E+00
5.363240E+00	1.997840E+00	2.191220E+00
5.394240E+00	2.079550E+00	2.123940E+00
5.607750E+00	3.975350E+00	2.993660E+00
5.589080E+00	4.055000E+00	3.073440E+00
5.254490E+00	1.899440E+00	2.111350E+00
5.158010E+00	1.839380E+00	1.986030E+00
5.219790E+00	1.921180E+00	1.971070E+00
5.496370E+00	4.135230E+00	3.048500E+00
5.476230E+00	4.197770E+00	3.108150E+00
5.016210E+00	1.758980E+00	1.766680E+00
5.420220E+00	4.280110E+00	3.118860E+00
5.381250E+00	4.352050E+00	3.151730E+00
4.826410E+00	1.661760E+00	1.550090E+00
4.707860E+00	1.548680E+00	1.477160E+00
4.672020E+00	1.620900E+00	1.334300E+00
5.336110E+00	4.411440E+00	3.161530E+00
5.312000E+00	4.477290E+00	3.197930E+00
4.604300E+00	1.474430E+00	1.411970E+00
4.440350E+00	1.410100E+00	1.313830E+00
4.540460E+00	1.508870E+00	1.285830E+00
5.272920E+00	4.536040E+00	3.195970E+00
5.249450E+00	4.596790E+00	3.226350E+00
4.291930E+00	1.474940E+00	1.064280E+00
4.078670E+00	1.366530E+00	1.039480E+00
5.207710E+00	4.653670E+00	3.223890E+00
5.159760E+00	4.737960E+00	3.239840E+00
3.874080E+00	1.535070E+00	7.881350E-01
3.793040E+00	1.406920E+00	9.086380E-01
5.101150E+00	4.809200E+00	3.234330E+00
5.146300E+00	4.790820E+00	3.286310E+00
5.121960E+00	4.824540E+00	3.293780E+00
3.625960E+00	1.409820E+00	9.028680E-01
3.402240E+00	1.466660E+00	9.002970E-01
3.540760E+00	1.535160E+00	8.046650E-01
5.056630E+00	4.850760E+00	3.235240E+00
5.080420E+00	4.870180E+00	3.312030E+00
3.195720E+00	1.770240E+00	7.926690E-01
3.023570E+00	1.763600E+00	9.182310E-01
4.924190E+00	4.855280E+00	3.152660E+00
4.952870E+00	4.887530E+00	3.229340E+00
5.016430E+00	4.886350E+00	3.262520E+00
2.904920E+00	2.080130E+00	8.751620E-01
2.778260E+00	2.072100E+00	1.004580E+00
4.796010E+00	4.852210E+00	3.106650E+00
4.829280E+00	4.882030E+00	3.178010E+00
4.891930E+00	4.884020E+00	3.201400E+00
2.720790E+00	2.363550E+00	9.859320E-01
2.627310E+00	2.341860E+00	1.119860E+00
4.631550E+00	4.890120E+00	3.005160E+00
4.700880E+00	4.886750E+00	3.082350E+00
4.761860E+00	4.887420E+00	3.146110E+00
2.607900E+00	2.644360E+00	1.126900E+00
2.523990E+00	2.535150E+00	1.226840E+00
4.560920E+00	4.953710E+00	3.009050E+00
4.630920E+00	4.960740E+00	3.117850E+00
2.517410E+00	2.717550E+00	1.242040E+00
2.462460E+00	2.684880E+00	1.323180E+00
2.550820E+00	2.880040E+00	1.243020E+00
4.518350E+00	4.994990E+00	3.014400E+00
4.551800E+00	4.999850E+00	3.066390E+00
2.481120E+00	2.844670E+00	1.332030E+00
2.433710E+00	2.791910E+00	1.377990E+00
2.499330E+00	3.075110E+00	1.371970E+00
4.386340E+00	5.047430E+00	2.961110E+00
4.485990E+00	5.033230E+00	3.035320E+00
2.417210E+00	2.920400E+00	1.424030E+00
2.406910E+00	3.159050E+00	1.513810E+00
2.489680E+00	3.339940E+00	1.472930E+00
4.294390E+00	5.069350E+00	2.919260E+00
4.331910E+00	5.123300E+00	3.029100E+00
2.423810E+00	3.350520E+00	1.568260E+00
2.375180E+00	3.279170E+00	1.579400E+00
2.472390E+00	3.589180E+00	1.616340E+00
4.078740E+00	5.068160E+00	2.781440E+00
4.131790E+00	5.119840E+00	2.888060E+00
4.233610E+00	5.121780E+00	2.950370E+00
2.385450E+00	3.410660E+00	1.651560E+00
2.392660E+00	3.569840E+00	1.699480E+00
2.443270E+00	3.680380E+00	1.732360E+00
2.511070E+00	3.872210E+00	1.797360E+00
3.822020E+00	5.064320E+00	2.660830E+00
3.932730E+00	5.084580E+00	2.739210E+00
4.028250E+00	5.105200E+00	2.822750E+00
2.403240E+00	3.700150E+00	1.796570E+00
2.436880E+00	3.853080E+00	1.875190E+00
2.487480E+00	3.950280E+00	1.894680E+00
2.563170E+00	4.095620E+00	1.948690E+00
2.752270E+00	4.368360E+00	2.043170E+00
2.851450E+00	4.464650E+00	2.085680E+00
2.984370E+00	4.583740E+00	2.162250E+00
3.661040E+00	5.029540E+00	2.592300E+00
3.762210E+00	5.096030E+00	2.689930E+00
3.838610E+00	5.148990E+00	2.783980E+00
2.450630E+00	3.962440E+00	1.954780E+00
2.497590E+00	4.089820E+00	2.029310E+00
2.556110E+00	4.170810E+00	2.041430E+00
2.636980E+00	4.276080E+00	2.044530E+00
2.730160E+00	4.413410E+00	2.114910E+00
2.834970E+00	4.515460E+00	2.179570E+00
2.907750E+00	4.593950E+00	2.229180E+00
3.008900E+00	4.664170E+00	2.263990E+00
3.135000E+00	4.771100E+00	2.340010E+00
3.430810E+00	4.970360E+00	2.499770E+00
3.535560E+00	5.047260E+00	2.588460E+00
3.570030E+00	5.103470E+00	2.659260E+00
3.703350E+00	5.126570E+00	2.719650E+00
2.523670E+00	4.198850E+00	2.110590E+00
2.615660E+00	4.352020E+00	2.155350E+00
2.716780E+00	4.466730E+00	2.208470E+00
2.813120E+00	4.555900E+00	2.262880E+00
2.905030E+00	4.642100E+00	2.296690E+00
2.999710E+00	4.710760E+00	2.337610E+00
3.040500E+00	4.766530E+00	2.392210E+00
3.109220E+00	4.811140E+00	2.407750E+00
3.215900E+00	4.878120E+00	2.434380E+00
3.280810E+00	4.963370E+00	2.516530E+00
3.346640E+00	5.025920E+00	2.585930E+00
3.465790E+00	5.061460E+00	2.604620E+00
3.061680E+00	4.827260E+00	2.459140E+00
3.178420E+00	4.933120E+00	2.512620E+00
3.252360E+00	4.991990E+00	2.556030E+00
5.774930E+00	2.494470E+00	2.760290E+00
5.731650E+00	2.413540E+00	2.718970E+00
5.743610E+00	2.520370E+00	2.672760E+00
5.800880E+00	2.726040E+00	2.734330E+00
5.812470E+00	2.594680E+00	2.796980E+00
5.840040E+00	2.871070E+00	2.781540E+00
5.859790E+00	2.762950E+00	2.843760E+00
5.885900E+00	2.969440E+00	2.860410E+00
5.905780E+00	3.161370E+00	2.931140E+00
5.906530E+00	3.346990E+00	2.987120E+00
5.864940E+00	3.515810E+00	2.989750E+00
5.912800E+00	3.447160E+00	3.055570E+00
5.869240E+00	3.595230E+00	3.068190E+00
5.546710E+00	2.147040E+00	2.529460E+00
5.473910E+00	2.038250E+00	2.472220E+00
5.478620E+00	2.094830E+00	2.388560E+00
5.624890E+00	2.288160E+00	2.569230E+00
5.783140E+00	3.749080E+00	3.043620E+00
5.748740E+00	3.853250E+00	3.123720E+00
5.379630E+00	1.934620E+00	2.410040E+00
5.301120E+00	1.878790E+00	2.313620E+00
5.347360E+00	1.943390E+00	2.287950E+00
5.669970E+00	3.960760E+00	3.093530E+00
5.640290E+00	4.037910E+00	3.156260E+00
5.173960E+00	1.799500E+00	2.122420E+00
5.564610E+00	4.138430E+00	3.179880E+00
5.497640E+00	4.219110E+00	3.176830E+00
5.532890E+00	4.208390E+00	3.221130E+00
5.503240E+00	4.266360E+00	3.244070E+00
4.995370E+00	1.670780E+00	1.891180E+00
4.881730E+00	1.565450E+00	1.827880E+00
4.861920E+00	1.613820E+00	1.695880E+00
5.391770E+00	4.374330E+00	3.200440E+00
5.436190E+00	4.336320E+00	3.222990E+00
5.414920E+00	4.391800E+00	3.263750E+00
4.787430E+00	1.483540E+00	1.760350E+00
4.679910E+00	1.401250E+00	1.676090E+00
4.692930E+00	1.469110E+00	1.579630E+00
5.324900E+00	4.502620E+00	3.248070E+00
5.376340E+00	4.463900E+00	3.293270E+00
5.334660E+00	4.528660E+00	3.305390E+00
4.553230E+00	1.325060E+00	1.594030E+00
4.365950E+00	1.253430E+00	1.491920E+00
4.502490E+00	1.349750E+00	1.484670E+00
5.256020E+00	4.618060E+00	3.277150E+00
5.293240E+00	4.584070E+00	3.310910E+00
5.260710E+00	4.639530E+00	3.342670E+00
4.206830E+00	1.290670E+00	1.262730E+00
3.995520E+00	1.186580E+00	1.254640E+00
5.179070E+00	4.758230E+00	3.321030E+00
5.214180E+00	4.700410E+00	3.331170E+00
5.205690E+00	4.744210E+00	3.394020E+00
3.798400E+00	1.297670E+00	1.043270E+00
3.710040E+00	1.215160E+00	1.154920E+00
5.152280E+00	4.819580E+00	3.370080E+00
3.563240E+00	1.209170E+00	1.147970E+00
3.352130E+00	1.270870E+00	1.159730E+00
3.493660E+00	1.296590E+00	1.046850E+00
5.108540E+00	4.882550E+00	3.378670E+00
5.130410E+00	4.877740E+00	3.421920E+00
5.107470E+00	4.905400E+00	3.417530E+00
3.169250E+00	1.479660E+00	1.010080E+00
3.002910E+00	1.500440E+00	1.141020E+00
4.978610E+00	4.922000E+00	3.297530E+00
5.008690E+00	4.943100E+00	3.377410E+00
5.077530E+00	4.918790E+00	3.400830E+00
2.874460E+00	1.778170E+00	1.056370E+00
2.754800E+00	1.784250E+00	1.192580E+00
4.861890E+00	4.915760E+00	3.250890E+00
4.889060E+00	4.949990E+00	3.324110E+00
4.945030E+00	4.951380E+00	3.346240E+00
2.678290E+00	2.063030E+00	1.142860E+00
2.583990E+00	2.043640E+00	1.266670E+00
4.706690E+00	4.937230E+00	3.181280E+00
4.761590E+00	4.958740E+00	3.267580E+00
4.830670E+00	4.950550E+00	3.300590E+00
2.541720E+00	2.298840E+00	1.237120E+00
2.467760E+00	2.271400E+00	1.356270E+00
4.671580E+00	4.970480E+00	3.197370E+00
4.696510E+00	4.981310E+00	3.243540E+00
2.452870E+00	2.501350E+00	1.336010E+00
2.374990E+00	2.468050E+00	1.442610E+00
4.549940E+00	5.049570E+00	3.149020E+00
4.641020E+00	5.012900E+00	3.223600E+00
2.378390E+00	2.713110E+00	1.434680E+00
2.308750E+00	2.618600E+00	1.529510E+00
4.434100E+00	5.103170E+00	3.089360E+00
4.495610E+00	5.144340E+00	3.218770E+00
2.303460E+00	2.761540E+00	1.533920E+00
2.272590E+00	2.706060E+00	1.573010E+00
2.323330E+00	2.942890E+00	1.535500E+00
4.378460E+00	5.144160E+00	3.097890E+00
4.411070E+00	5.161910E+00	3.159030E+00
2.257540E+00	2.815110E+00	1.606340E+00
2.235490E+00	3.033240E+00	1.678340E+00
2.318010E+00	3.220300E+00	1.623690E+00
4.189670E+00	5.165710E+00	2.984490E+00
4.252450E+00	5.203530E+00	3.087520E+00
4.348550E+00	5.182350E+00	3.136970E+00
2.244660E+00	3.254710E+00	1.724330E+00
2.182380E+00	3.191500E+00	1.784590E+00
2.309820E+00	3.479320E+00	1.751990E+00
3.949520E+00	5.158500E+00	2.859560E+00
4.042680E+00	5.204310E+00	2.970710E+00
4.150840E+00	5.209560E+00	3.028840E+00
2.224340E+00	3.362750E+00	1.825040E+00
2.170190E+00	3.295260E+00	1.850830E+00
2.245970E+00	3.530710E+00	1.860010E+00
2.342470E+00	3.755370E+00	1.924860E+00
3.901200E+00	5.190990E+00	2.874800E+00
3.942080E+00	5.216580E+00	2.930030E+00
2.177580E+00	3.440590E+00	1.915960E+00
2.240280E+00	3.620940E+00	1.952400E+00
2.278130E+00	3.754090E+00	2.017520E+00
2.325400E+00	3.851580E+00	2.030730E+00
2.399730E+00	3.999140E+00	2.061720E+00
3.607510E+00	5.176200E+00	2.759510E+00
3.744650E+00	5.203630E+00	2.836880E+00
3.861740E+00	5.227350E+00	2.906040E+00
2.293780E+00	3.889330E+00	2.110360E+00
2.363740E+00	4.044170E+00	2.167330E+00
2.383650E+00	4.119580E+00	2.222790E+00
2.435120E+00	4.152970E+00	2.178250E+00
2.517310E+00	4.292260E+00	2.216670E+00
2.613240E+00	4.414650E+00	2.259720E+00
2.708450E+00	4.518960E+00	2.299210E+00
2.804130E+00	4.607670E+00	2.341320E+00
2.916000E+00	4.715150E+00	2.406480E+00
3.435700E+00	5.137490E+00	2.699120E+00
3.542840E+00	5.208990E+00	2.787440E+00
3.633390E+00	5.259260E+00	2.903590E+00
2.420930E+00	4.220900E+00	2.275440E+00
2.515160E+00	4.366140E+00	2.312890E+00
2.614020E+00	4.475200E+00	2.354790E+00
2.704600E+00	4.573160E+00	2.383140E+00
2.793300E+00	4.646400E+00	2.418270E+00
2.830810E+00	4.697610E+00	2.470170E+00
2.883490E+00	4.740080E+00	2.478300E+00
2.946740E+00	4.800340E+00	2.494740E+00
3.064320E+00	4.901570E+00	2.547180E+00
3.221290E+00	5.029660E+00	2.615540E+00
3.287950E+00	5.136140E+00	2.719110E+00
3.367710E+00	5.211850E+00	2.828520E+00
3.492120E+00	5.238710E+00	2.841910E+00
2.846140E+00	4.751120E+00	2.536440E+00
2.945380E+00	4.865180E+00	2.570500E+00
3.064610E+00	4.978860E+00	2.643980E+00
3.171280E+00	5.095000E+00	2.706080E+00
3.249090E+00	5.177660E+00	2.782930E+00
5.640700E+00	2.155840E+00	2.776710E+00
5.565880E+00	2.072360E+00	2.699110E+00
5.598320E+00	2.160610E+00	2.653940E+00
5.703020E+00	2.313550E+00	2.725100E+00
5.717900E+00	2.266960E+00	2.816020E+00
5.792790E+00	2.441310E+00	2.839180E+00
5.862440E+00	2.621760E+00	2.916440E+00
5.904640E+00	2.790590E+00	2.964740E+00
5.939890E+00	2.960280E+00	3.005030E+00
5.957530E+00	3.134150E+00	3.054370E+00
5.961910E+00	3.294080E+00	3.101090E+00
5.935940E+00	3.443270E+00	3.146070E+00
5.904960E+00	3.586940E+00	3.194080E+00
5.504050E+00	1.990160E+00	2.678040E+00
5.422860E+00	1.927410E+00	2.579370E+00
5.465440E+00	1.987740E+00	2.558940E+00
5.833530E+00	3.728280E+00	3.152680E+00
5.795080E+00	3.840000E+00	3.231000E+00
5.309730E+00	1.852770E+00	2.431870E+00
5.711000E+00	3.961820E+00	3.203550E+00
5.655370E+00	4.058070E+00	3.224830E+00
5.709140E+00	4.021470E+00	3.278580E+00
5.653820E+00	4.112730E+00	3.302410E+00
5.142800E+00	1.723170E+00	2.223240E+00
5.032600E+00	1.612690E+00	2.149510E+00
5.016800E+00	1.643320E+00	2.025390E+00
5.572940E+00	4.201880E+00	3.277100E+00
5.563110E+00	4.261880E+00	3.328780E+00
4.956330E+00	1.532110E+00	2.091060E+00
4.854620E+00	1.446840E+00	2.009460E+00
4.872500E+00	1.499940E+00	1.921750E+00
5.510710E+00	4.343290E+00	3.350210E+00
5.447820E+00	4.411530E+00	3.348590E+00
5.488590E+00	4.401800E+00	3.403710E+00
5.451480E+00	4.451450E+00	3.425620E+00
4.744060E+00	1.350920E+00	1.913460E+00
4.628100E+00	1.270830E+00	1.833380E+00
4.649530E+00	1.330720E+00	1.747610E+00
5.342370E+00	4.558500E+00	3.384360E+00
5.385920E+00	4.513400E+00	3.398450E+00
5.373530E+00	4.556870E+00	3.458190E+00
4.483800E+00	1.209270E+00	1.768780E+00
4.271080E+00	1.141620E+00	1.671470E+00
4.432220E+00	1.215360E+00	1.657100E+00
5.319460E+00	4.604740E+00	3.437530E+00
4.121630E+00	1.147760E+00	1.452220E+00
3.963900E+00	1.093970E+00	1.491500E+00
5.265490E+00	4.683580E+00	3.465780E+00
5.219240E+00	4.773430E+00	3.483810E+00
3.755030E+00	1.079300E+00	1.454600E+00
3.567980E+00	1.056280E+00	1.474140E+00
3.610460E+00	1.088080E+00	1.368650E+00
3.719620E+00	1.130200E+00	1.291960E+00
5.170650E+00	4.847190E+00	3.473960E+00
5.221370E+00	4.820570E+00	3.550980E+00
5.183090E+00	4.873730E+00	3.543370E+00
3.432040E+00	1.138110E+00	1.306850E+00
3.241300E+00	1.143290E+00	1.403290E+00
5.119420E+00	4.921920E+00	3.491950E+00
3.127650E+00	1.292020E+00	1.260280E+00
2.966010E+00	1.316850E+00	1.386590E+00
5.052830E+00	4.961590E+00	3.461060E+00
5.065550E+00	4.999560E+00	3.556140E+00
2.852380E+00	1.521520E+00	1.269410E+00
2.733120E+00	1.540810E+00	1.404570E+00
4.913350E+00	4.981640E+00	3.398190E+00
4.941540E+00	5.005830E+00	3.474490E+00
5.004240E+00	5.002380E+00	3.503910E+00
2.650220E+00	1.787270E+00	1.322070E+00
2.557090E+00	1.782030E+00	1.454390E+00
4.797770E+00	4.987720E+00	3.349730E+00
4.827230E+00	5.015420E+00	3.429770E+00
4.884930E+00	5.009240E+00	3.453360E+00
2.503640E+00	2.028250E+00	1.394060E+00
2.425430E+00	2.014440E+00	1.523850E+00
4.688510E+00	5.039210E+00	3.324470E+00
4.760050E+00	5.029210E+00	3.393300E+00
2.390480E+00	2.246320E+00	1.473610E+00
2.322320E+00	2.219640E+00	1.593960E+00
4.595240E+00	5.096250E+00	3.278450E+00
4.642710E+00	5.125470E+00	3.403440E+00
2.304460E+00	2.430110E+00	1.549770E+00
2.243210E+00	2.402070E+00	1.654260E+00
4.547620E+00	5.151510E+00	3.287180E+00
4.577760E+00	5.160410E+00	3.345030E+00
2.239020E+00	2.621500E+00	1.629850E+00
2.202280E+00	2.520180E+00	1.695900E+00
4.413850E+00	5.230050E+00	3.269970E+00
4.518540E+00	5.198010E+00	3.320310E+00
2.170410E+00	2.633070E+00	1.735750E+00
2.129010E+00	2.802720E+00	1.800580E+00
2.192920E+00	2.820060E+00	1.702510E+00
4.324600E+00	5.232810E+00	3.195380E+00
4.340860E+00	5.269430E+00	3.261690E+00
2.151900E+00	3.001420E+00	1.782430E+00
2.083050E+00	2.964190E+00	1.874610E+00
4.109660E+00	5.251610E+00	3.075600E+00
4.179310E+00	5.294470E+00	3.182030E+00
4.284020E+00	5.280390E+00	3.227780E+00
2.110470E+00	3.202760E+00	1.885410E+00
2.047400E+00	3.100810E+00	1.973040E+00
3.938960E+00	5.283910E+00	3.023290E+00
4.060710E+00	5.295120E+00	3.118490E+00
2.053970E+00	3.233800E+00	1.988940E+00
2.023350E+00	3.179550E+00	2.020640E+00
2.100130E+00	3.407420E+00	2.020700E+00
2.189110E+00	3.650390E+00	2.055780E+00
3.790570E+00	5.285620E+00	2.976930E+00
3.866230E+00	5.356860E+00	3.122770E+00
2.034220E+00	3.284720E+00	2.067730E+00
2.052630E+00	3.444410E+00	2.109100E+00
2.099950E+00	3.558930E+00	2.101260E+00
2.144040E+00	3.692130E+00	2.162300E+00
2.213480E+00	3.844240E+00	2.185190E+00
2.312500E+00	4.047380E+00	2.256300E+00
3.710510E+00	5.303960E+00	2.994120E+00
3.756990E+00	5.337230E+00	3.062510E+00
2.067090E+00	3.591280E+00	2.198030E+00
2.145810E+00	3.800810E+00	2.258810E+00
2.215330E+00	3.940410E+00	2.280100E+00
2.253430E+00	4.037700E+00	2.334700E+00
2.299250E+00	4.104580E+00	2.340230E+00
2.350890E+00	4.188200E+00	2.353890E+00
2.427450E+00	4.320030E+00	2.372260E+00
2.519530E+00	4.436620E+00	2.405020E+00
2.612420E+00	4.534340E+00	2.443010E+00
2.717110E+00	4.644700E+00	2.496000E+00
3.446080E+00	5.263240E+00	2.907720E+00
3.529220E+00	5.318840E+00	3.002180E+00
3.665680E+00	5.333570E+00	3.040540E+00
2.270240E+00	4.132460E+00	2.405530E+00
2.349150E+00	4.273680E+00	2.436990E+00
2.431930E+00	4.393660E+00	2.462670E+00
2.522410E+00	4.494140E+00	2.498510E+00
2.603740E+00	4.572560E+00	2.521120E+00
2.640440E+00	4.624050E+00	2.565290E+00
2.692100E+00	4.666190E+00	2.570500E+00
2.751220E+00	4.720410E+00	2.588320E+00
2.845970E+00	4.821970E+00	2.623270E+00
2.948130E+00	4.939610E+00	2.671980E+00
3.056040E+00	5.054060E+00	2.734110E+00
3.156560E+00	5.154320E+00	2.800940E+00
3.260840E+00	5.240250E+00	2.927720E+00
3.395440E+00	5.280630E+00	2.972210E+00
2.657240E+00	4.673680E+00	2.633090E+00
2.750640E+00	4.779980E+00	2.669500E+00
2.850230E+00	4.894830E+00	2.721270E+00
2.952990E+00	5.016580E+00	2.764160E+00
3.054810E+00	5.118650E+00	2.830830E+00
3.141420E+00	5.189260E+00	2.907780E+00
5.603850E+00	2.079400E+00	2.813130E+00
5.706880E+00	2.198510E+00	2.886420E+00
5.804270E+00	2.340920E+00	2.995800E+00
5.860570E+00	2.509040E+00	2.993400E+00
5.908170E+00	2.641290E+00	3.046770E+00
5.949090E+00	2.788650E+00	3.090520E+00
5.978890E+00	2.940470E+00	3.135130E+00
5.987710E+00	3.105780E+00	3.178390E+00
5.985430E+00	3.270280E+00	3.212820E+00
5.965460E+00	3.426330E+00	3.252900E+00
5.946790E+00	3.568800E+00	3.299230E+00
5.427150E+00	1.913540E+00	2.666550E+00
5.522230E+00	1.990830E+00	2.753360E+00
5.877200E+00	3.712710E+00	3.259050E+00
5.849110E+00	3.819390E+00	3.330450E+00
5.291720E+00	1.794720E+00	2.577110E+00
5.171280E+00	1.689700E+00	2.476740E+00
5.166300E+00	1.710320E+00	2.359410E+00
5.773530E+00	3.933910E+00	3.304830E+00
5.743430E+00	4.025000E+00	3.360150E+00
5.707120E+00	4.111590E+00	3.414020E+00
5.105540E+00	1.617200E+00	2.460090E+00
4.993280E+00	1.497650E+00	2.320600E+00
5.019790E+00	1.558650E+00	2.242280E+00
5.632130E+00	4.204260E+00	3.381770E+00
5.589880E+00	4.280130E+00	3.392780E+00
5.640840E+00	4.259860E+00	3.450420E+00
5.598120E+00	4.321960E+00	3.454770E+00
4.902500E+00	1.416210E+00	2.231460E+00
4.802180E+00	1.321520E+00	2.140930E+00
4.829800E+00	1.385760E+00	2.081690E+00
5.543580E+00	4.397160E+00	3.485160E+00
5.497060E+00	4.462570E+00	3.519050E+00
4.692330E+00	1.239760E+00	2.066210E+00
4.567370E+00	1.183160E+00	2.017140E+00
4.597250E+00	1.221190E+00	1.917780E+00
5.437640E+00	4.517080E+00	3.509980E+00
5.384280E+00	4.586670E+00	3.547780E+00
4.401090E+00	1.123850E+00	1.965850E+00
4.170290E+00	1.040800E+00	1.880160E+00
4.332290E+00	1.124400E+00	1.848280E+00
5.329840E+00	4.633930E+00	3.530610E+00
5.359190E+00	4.625860E+00	3.590150E+00
5.328590E+00	4.668440E+00	3.607820E+00
3.953250E+00	1.047820E+00	1.644310E+00
3.871280E+00	9.995030E-01	1.775370E+00
5.247930E+00	4.779380E+00	3.560910E+00
5.275860E+00	4.735880E+00	3.577400E+00
5.271080E+00	4.794810E+00	3.641760E+00
3.718900E+00	9.607960E-01	1.767010E+00
3.526070E+00	9.581870E-01	1.761600E+00
3.656760E+00	9.884310E-01	1.651490E+00
5.172840E+00	4.920380E+00	3.599540E+00
5.225810E+00	4.861370E+00	3.622620E+00
5.216640E+00	4.910060E+00	3.681190E+00
3.368960E+00	1.046170E+00	1.581000E+00
3.202930E+00	1.037160E+00	1.693440E+00
5.122090E+00	4.978470E+00	3.594200E+00
5.166840E+00	4.980250E+00	3.695420E+00
3.076990E+00	1.153090E+00	1.524130E+00
2.933130E+00	1.164200E+00	1.652020E+00
5.091580E+00	5.013230E+00	3.606350E+00
5.109950E+00	5.016940E+00	3.654280E+00
2.830630E+00	1.331570E+00	1.518710E+00
2.714880E+00	1.341970E+00	1.648200E+00
4.970300E+00	5.033120E+00	3.547410E+00
5.002820E+00	5.053210E+00	3.624600E+00
5.068260E+00	5.039550E+00	3.646870E+00
2.627030E+00	1.545370E+00	1.537940E+00
2.536230E+00	1.543820E+00	1.669110E+00
4.857560E+00	5.040950E+00	3.507270E+00
4.888030E+00	5.066030E+00	3.578470E+00
4.942140E+00	5.057890E+00	3.593430E+00
2.474280E+00	1.773810E+00	1.587150E+00
2.396800E+00	1.761050E+00	1.717040E+00
4.708100E+00	5.087300E+00	3.442900E+00
4.764500E+00	5.100030E+00	3.530060E+00
4.830520E+00	5.078910E+00	3.558690E+00
2.353550E+00	1.995860E+00	1.650790E+00
2.284870E+00	1.976630E+00	1.769380E+00
4.680480E+00	5.125520E+00	3.468170E+00
4.704520E+00	5.133730E+00	3.513460E+00
2.255660E+00	2.204390E+00	1.706170E+00
2.198700E+00	2.179160E+00	1.824260E+00
4.574530E+00	5.224670E+00	3.445480E+00
4.659610E+00	5.170840E+00	3.501220E+00
2.175750E+00	2.412610E+00	1.772460E+00
2.153180E+00	2.304180E+00	1.861540E+00
4.493960E+00	5.249050E+00	3.373060E+00
4.507930E+00	5.274440E+00	3.432110E+00
2.111010E+00	2.422910E+00	1.889420E+00
2.060090E+00	2.590930E+00	1.934740E+00
2.116500E+00	2.608110E+00	1.834310E+00
4.345810E+00	5.334310E+00	3.360660E+00
4.450150E+00	5.294530E+00	3.403820E+00
2.070310E+00	2.772510E+00	1.896230E+00
2.017060E+00	2.743380E+00	1.995560E+00
4.262050E+00	5.335780E+00	3.290470E+00
4.273790E+00	5.374480E+00	3.358540E+00
2.024320E+00	2.924740E+00	1.973700E+00
1.977550E+00	2.890310E+00	2.069770E+00
3.980590E+00	5.352920E+00	3.167540E+00
4.093410E+00	5.383590E+00	3.279410E+00
4.213170E+00	5.379290E+00	3.327810E+00
1.996560E+00	3.103040E+00	2.070020E+00
1.959090E+00	2.994600E+00	2.118450E+00
3.933310E+00	5.382560E+00	3.196120E+00
3.982510E+00	5.399610E+00	3.246740E+00
1.948880E+00	3.119570E+00	2.165230E+00
1.945120E+00	3.244750E+00	2.213100E+00
2.000480E+00	3.343120E+00	2.177400E+00
3.748430E+00	5.396100E+00	3.192550E+00
3.900640E+00	5.411450E+00	3.238250E+00
1.958200E+00	3.374590E+00	2.273930E+00
1.957010E+00	3.504120E+00	2.310910E+00
1.997000E+00	3.540230E+00	2.266950E+00
2.076150E+00	3.737330E+00	2.324660E+00
2.161410E+00	3.952060E+00	2.382800E+00
3.625880E+00	5.370830E+00	3.112670E+00
3.639350E+00	5.400650E+00	3.186240E+00
1.996990E+00	3.649450E+00	2.383570E+00
2.064650E+00	3.834160E+00	2.411980E+00
2.096610E+00	3.938770E+00	2.459190E+00
2.142660E+00	4.007050E+00	2.466600E+00
2.193100E+00	4.094270E+00	2.479280E+00
2.269100E+00	4.228540E+00	2.498090E+00
2.349290E+00	4.348460E+00	2.524990E+00
2.436390E+00	4.452380E+00	2.557580E+00
2.530740E+00	4.566190E+00	2.598950E+00
3.339370E+00	5.298020E+00	3.029450E+00
3.417190E+00	5.346740E+00	3.125720E+00
3.559930E+00	5.387620E+00	3.158770E+00
2.113170E+00	4.033030E+00	2.532430E+00
2.191330E+00	4.179880E+00	2.565520E+00
2.265560E+00	4.303350E+00	2.587600E+00
2.353190E+00	4.408950E+00	2.619240E+00
2.427990E+00	4.491050E+00	2.630950E+00
2.457160E+00	4.545290E+00	2.665460E+00
2.502990E+00	4.588220E+00	2.667990E+00
2.564840E+00	4.640340E+00	2.693750E+00
2.659610E+00	4.739200E+00	2.728020E+00
2.754560E+00	4.853730E+00	2.766820E+00
2.860060E+00	4.968490E+00	2.817410E+00
2.962450E+00	5.088580E+00	2.863550E+00
3.063880E+00	5.167380E+00	2.949910E+00
3.155970E+00	5.238640E+00	3.026160E+00
3.274270E+00	5.305300E+00	3.075880E+00
2.468160E+00	4.597530E+00	2.733800E+00
2.566990E+00	4.697630E+00	2.792040E+00
2.662560E+00	4.815990E+00	2.821610E+00
2.765330E+00	4.926760E+00	2.864160E+00
2.871230E+00	5.045060E+00	2.923170E+00
2.986390E+00	5.150180E+00	2.995290E+00
3.070220E+00	5.200690E+00	3.034000E+00
5.835730E+00	2.289950E+00	3.157060E+00
5.808580E+00	2.240470E+00	3.140480E+00
5.813400E+00	2.278090E+00	3.091970E+00
5.852480E+00	2.351260E+00	3.149320E+00
5.614670E+00	2.034660E+00	3.019530E+00
5.519310E+00	1.950720E+00	2.940470E+00
5.551350E+00	1.997780E+00	2.861700E+00
5.715430E+00	2.166240E+00	3.023600E+00
5.901780E+00	2.497760E+00	3.153010E+00
5.939050E+00	2.659030E+00	3.159180E+00
5.970590E+00	2.773400E+00	3.215840E+00
6.001560E+00	2.918800E+00	3.262610E+00
6.016170E+00	3.087820E+00	3.294250E+00
6.019550E+00	3.253830E+00	3.317140E+00
5.999340E+00	3.406330E+00	3.358600E+00
5.976000E+00	3.550970E+00	3.406960E+00
5.448210E+00	1.887140E+00	2.950510E+00
5.367140E+00	1.821510E+00	2.849300E+00
5.405890E+00	1.868800E+00	2.789630E+00
5.919320E+00	3.691610E+00	3.359220E+00
5.885690E+00	3.789820E+00	3.411770E+00
5.247030E+00	1.726100E+00	2.696160E+00
5.825690E+00	3.919190E+00	3.426730E+00
5.769110E+00	4.036350E+00	3.442590E+00
5.755150E+00	4.095610E+00	3.486340E+00
5.023540E+00	1.475300E+00	2.490220E+00
4.950110E+00	1.393850E+00	2.448260E+00
4.945190E+00	1.427540E+00	2.349770E+00
5.081760E+00	1.558130E+00	2.518750E+00
5.712680E+00	4.189940E+00	3.503980E+00
5.672350E+00	4.289530E+00	3.522620E+00
5.629010E+00	4.348850E+00	3.528210E+00
5.682440E+00	4.328060E+00	3.584340E+00
5.630220E+00	4.387490E+00	3.602060E+00
4.764390E+00	1.211820E+00	2.343010E+00
4.639940E+00	1.152800E+00	2.291010E+00
4.721060E+00	1.201520E+00	2.259220E+00
4.776270E+00	1.260040E+00	2.209370E+00
4.845930E+00	1.276960E+00	2.379860E+00
5.498650E+00	4.492140E+00	3.580050E+00
5.551920E+00	4.447080E+00	3.585890E+00
5.531540E+00	4.486060E+00	3.645710E+00
4.516700E+00	1.137980E+00	2.110780E+00
4.428240E+00	1.083270E+00	2.178440E+00
5.467100E+00	4.539220E+00	3.632790E+00
4.289110E+00	1.022860E+00	2.144420E+00
4.079810E+00	9.496410E-01	2.111160E+00
4.228600E+00	1.024120E+00	2.041270E+00
5.401450E+00	4.612440E+00	3.673150E+00
5.361790E+00	4.669390E+00	3.703360E+00
3.870850E+00	9.544450E-01	1.911040E+00
3.787190E+00	8.961880E-01	2.024050E+00
5.331000E+00	4.727710E+00	3.709170E+00
5.317000E+00	4.795570E+00	3.741890E+00
3.651960E+00	8.693110E-01	2.027370E+00
3.470010E+00	8.712380E-01	2.039480E+00
3.594790E+00	8.962750E-01	1.925540E+00
5.283280E+00	4.859980E+00	3.743010E+00
5.241210E+00	4.947700E+00	3.765750E+00
3.320720E+00	9.347900E-01	1.860300E+00
3.171610E+00	9.306430E-01	1.974450E+00
5.206930E+00	4.995890E+00	3.762320E+00
5.231650E+00	4.999450E+00	3.802390E+00
5.212050E+00	5.020500E+00	3.799680E+00
3.050680E+00	1.041300E+00	1.815890E+00
2.924660E+00	1.040630E+00	1.935770E+00
5.104660E+00	5.060950E+00	3.755470E+00
5.179270E+00	5.030880E+00	3.782330E+00
2.811320E+00	1.174290E+00	1.781380E+00
2.709840E+00	1.177090E+00	1.910380E+00
5.042850E+00	5.073260E+00	3.709570E+00
5.049190E+00	5.094640E+00	3.769560E+00
2.616170E+00	1.344530E+00	1.780360E+00
2.531690E+00	1.341090E+00	1.909090E+00
4.916600E+00	5.084800E+00	3.642750E+00
4.946070E+00	5.094800E+00	3.692390E+00
5.000450E+00	5.106160E+00	3.761970E+00
2.454960E+00	1.538520E+00	1.801210E+00
2.382460E+00	1.523340E+00	1.929220E+00
4.803280E+00	5.121880E+00	3.608600E+00
4.839280E+00	5.141310E+00	3.685500E+00
4.898980E+00	5.115410E+00	3.701170E+00
2.326210E+00	1.742130E+00	1.842920E+00
2.262620E+00	1.723680E+00	1.966000E+00
4.703330E+00	5.207100E+00	3.606470E+00
4.775370E+00	5.170430E+00	3.653430E+00
2.223170E+00	1.960360E+00	1.894520E+00
2.168330E+00	1.932230E+00	2.020850E+00
4.640330E+00	5.229610E+00	3.547060E+00
4.650360E+00	5.258980E+00	3.598180E+00
2.130020E+00	2.198570E+00	1.951080E+00
2.094980E+00	2.101020E+00	2.076220E+00
4.513780E+00	5.320840E+00	3.504410E+00
4.600560E+00	5.289660E+00	3.564900E+00
2.069170E+00	2.245160E+00	2.043830E+00
2.057700E+00	2.195420E+00	2.106140E+00
2.049380E+00	2.408680E+00	2.003380E+00
4.427900E+00	5.355070E+00	3.474250E+00
4.462770E+00	5.416490E+00	3.582010E+00
2.027850E+00	2.303850E+00	2.117400E+00
1.986400E+00	2.507120E+00	2.132700E+00
2.014840E+00	2.590440E+00	2.029090E+00
4.266280E+00	5.437970E+00	3.452350E+00
4.369880E+00	5.420650E+00	3.509930E+00
1.974310E+00	2.712770E+00	2.098420E+00
1.935910E+00	2.681230E+00	2.203900E+00
4.180200E+00	5.427810E+00	3.389410E+00
4.190090E+00	5.459640E+00	3.450290E+00
1.931180E+00	2.899200E+00	2.176280E+00
1.913030E+00	2.789130E+00	2.248480E+00
3.994070E+00	5.457940E+00	3.340580E+00
4.117360E+00	5.461230E+00	3.416020E+00
1.891360E+00	2.913820E+00	2.280760E+00
1.887780E+00	3.046610E+00	2.324720E+00
1.910340E+00	3.149100E+00	2.261000E+00
3.869130E+00	5.456310E+00	3.311110E+00
3.912610E+00	5.518700E+00	3.426190E+00
1.877400E+00	3.187160E+00	2.356610E+00
1.894000E+00	3.329210E+00	2.417680E+00
1.922610E+00	3.418780E+00	2.360650E+00
3.636010E+00	5.442450E+00	3.275570E+00
3.775960E+00	5.479510E+00	3.347300E+00
1.885700E+00	3.456420E+00	2.448010E+00
1.900750E+00	3.573650E+00	2.500830E+00
1.940170E+00	3.613400E+00	2.460800E+00
2.007710E+00	3.845970E+00	2.506510E+00
3.516480E+00	5.416830E+00	3.252060E+00
3.547350E+00	5.483160E+00	3.372690E+00
1.927540E+00	3.696140E+00	2.546810E+00
1.952490E+00	3.836380E+00	2.589280E+00
1.988070E+00	3.910340E+00	2.588650E+00
2.037750E+00	3.996590E+00	2.602340E+00
2.111810E+00	4.135110E+00	2.625490E+00
2.182780E+00	4.255090E+00	2.647640E+00
2.256800E+00	4.371050E+00	2.679930E+00
2.364690E+00	4.484630E+00	2.706600E+00
3.191060E+00	5.293130E+00	3.132130E+00
3.272300E+00	5.349250E+00	3.219710E+00
3.414600E+00	5.409800E+00	3.302710E+00
1.963240E+00	3.939030E+00	2.654810E+00
2.032910E+00	4.090320E+00	2.684690E+00
2.104840E+00	4.216260E+00	2.704720E+00
2.168880E+00	4.308600E+00	2.713640E+00
2.201360E+00	4.374170E+00	2.748090E+00
2.267370E+00	4.430980E+00	2.743920E+00
2.300220E+00	4.488560E+00	2.775010E+00
2.373540E+00	4.561360E+00	2.792970E+00
2.459800E+00	4.658690E+00	2.845380E+00
2.563160E+00	4.789730E+00	2.898510E+00
2.681940E+00	4.891530E+00	2.908210E+00
2.769680E+00	4.995360E+00	2.969120E+00
2.891300E+00	5.118310E+00	3.065930E+00
3.065770E+00	5.231440E+00	3.138360E+00
2.944920E+00	5.193580E+00	3.202650E+00
3.171630E+00	5.302090E+00	3.204790E+00
2.210420E+00	4.434970E+00	2.809820E+00
2.286030E+00	4.536060E+00	2.839900E+00
2.365540E+00	4.604330E+00	2.866750E+00
2.403800E+00	4.660970E+00	2.909410E+00
2.465830E+00	4.721860E+00	2.910850E+00
2.488820E+00	4.778450E+00	2.946890E+00
2.536300E+00	4.843700E+00	3.002490E+00
2.656390E+00	4.930250E+00	3.012670E+00
2.765150E+00	5.052410E+00	3.080300E+00
2.842370E+00	5.122060E+00	3.165440E+00
2.414790E+00	4.727700E+00	2.972370E+00
2.473030E+00	4.797000E+00	2.990660E+00
5.800030E+00	2.200530E+00	3.274830E+00
5.762450E+00	2.157890E+00	3.249730E+00
5.779430E+00	2.187510E+00	3.186620E+00
5.842640E+00	2.285180E+00	3.250760E+00
5.881930E+00	2.399930E+00	3.248840E+00
5.887340E+00	2.373690E+00	3.341370E+00
5.926990E+00	2.480480E+00	3.337600E+00
5.564100E+00	1.970340E+00	3.074790E+00
5.691570E+00	2.092150E+00	3.192530E+00
5.951890E+00	2.621340E+00	3.272930E+00
5.998300E+00	2.752570E+00	3.340380E+00
6.034360E+00	2.912920E+00	3.409740E+00
6.039400E+00	3.107120E+00	3.393420E+00
6.039670E+00	3.242800E+00	3.425910E+00
6.020990E+00	3.391770E+00	3.464250E+00
6.010800E+00	3.530030E+00	3.511450E+00
5.361310E+00	1.802370E+00	2.958540E+00
5.480710E+00	1.895650E+00	3.087630E+00
5.945650E+00	3.688260E+00	3.466710E+00
5.896360E+00	3.813390E+00	3.478080E+00
5.945010E+00	3.764070E+00	3.535250E+00
5.902200E+00	3.885240E+00	3.552020E+00
5.076050E+00	1.451790E+00	2.792390E+00
5.015070E+00	1.385220E+00	2.739080E+00
5.054890E+00	1.446710E+00	2.707100E+00
5.074780E+00	1.508430E+00	2.632510E+00
5.123820E+00	1.522940E+00	2.811310E+00
5.155820E+00	1.627320E+00	2.683420E+00
5.214440E+00	1.660680E+00	2.844580E+00
5.825610E+00	4.022680E+00	3.523160E+00
5.782550E+00	4.110780E+00	3.542950E+00
5.835860E+00	4.078190E+00	3.594480E+00
5.793870E+00	4.154530E+00	3.605110E+00
4.925770E+00	1.297040E+00	2.633690E+00
4.823880E+00	1.207870E+00	2.588620E+00
4.823150E+00	1.227800E+00	2.451000E+00
4.962500E+00	1.368000E+00	2.576980E+00
5.749500E+00	4.257670E+00	3.627460E+00
5.702830E+00	4.337810E+00	3.649510E+00
5.676400E+00	4.386230E+00	3.706820E+00
4.720420E+00	1.146140E+00	2.546710E+00
4.579380E+00	1.087620E+00	2.504590E+00
4.682210E+00	1.143060E+00	2.435060E+00
5.596400E+00	4.443950E+00	3.677790E+00
5.544070E+00	4.510480E+00	3.739790E+00
4.412700E+00	1.053780E+00	2.287990E+00
4.338480E+00	9.930990E-01	2.385690E+00
5.474960E+00	4.563890E+00	3.723040E+00
5.506240E+00	4.557890E+00	3.771270E+00
5.470460E+00	4.601810E+00	3.792420E+00
4.178670E+00	9.189070E-01	2.390340E+00
3.987620E+00	8.771440E-01	2.327560E+00
4.135320E+00	9.297370E-01	2.265180E+00
5.369070E+00	4.691130E+00	3.747970E+00
5.405990E+00	4.658410E+00	3.770480E+00
5.392420E+00	4.710810E+00	3.806260E+00
3.793530E+00	8.562350E-01	2.161810E+00
3.765380E+00	8.039210E-01	2.327070E+00
5.332060E+00	4.822150E+00	3.788810E+00
5.376010E+00	4.783230E+00	3.832690E+00
5.351710E+00	4.852440E+00	3.847550E+00
3.582950E+00	7.953710E-01	2.302250E+00
3.407540E+00	7.902470E-01	2.300400E+00
3.546050E+00	8.204100E-01	2.207350E+00
5.264620E+00	4.982720E+00	3.838580E+00
5.321290E+00	4.926010E+00	3.869220E+00
5.294530E+00	4.996250E+00	3.905370E+00
3.289200E+00	8.521770E-01	2.138960E+00
3.151860E+00	8.526090E-01	2.250000E+00
5.223800E+00	5.049020E+00	3.881540E+00
3.036770E+00	9.290200E-01	2.089010E+00
2.928710E+00	9.321410E-01	2.208980E+00
5.159130E+00	5.070750E+00	3.831880E+00
5.165200E+00	5.091590E+00	3.888130E+00
2.818900E+00	1.043970E+00	2.057290E+00
2.732090E+00	1.041240E+00	2.184530E+00
5.054380E+00	5.129430E+00	3.858330E+00
5.123250E+00	5.107380E+00	3.873160E+00
2.627070E+00	1.178750E+00	2.040900E+00
2.555040E+00	1.178680E+00	2.172050E+00
4.935990E+00	5.155370E+00	3.818930E+00
4.992990E+00	5.148400E+00	3.851600E+00
2.458840E+00	1.336660E+00	2.037810E+00
2.396500E+00	1.329370E+00	2.170820E+00
4.883040E+00	5.158500E+00	3.771830E+00
4.892240E+00	5.187920E+00	3.830430E+00
2.319450E+00	1.513140E+00	2.056940E+00
2.263430E+00	1.501440E+00	2.194650E+00
4.746820E+00	5.221370E+00	3.696090E+00
4.788730E+00	5.237730E+00	3.779420E+00
4.856650E+00	5.201780E+00	3.810360E+00
2.207430E+00	1.704670E+00	2.097660E+00
2.156170E+00	1.689850E+00	2.237090E+00
4.645130E+00	5.308980E+00	3.660680E+00
4.713800E+00	5.277050E+00	3.731290E+00
2.120280E+00	1.907300E+00	2.151610E+00
2.069240E+00	1.886920E+00	2.282830E+00
4.559380E+00	5.380470E+00	3.626330E+00
4.607620E+00	5.392280E+00	3.712460E+00
2.041080E+00	2.123320E+00	2.202140E+00
2.011550E+00	2.057250E+00	2.339650E+00
4.509020E+00	5.439530E+00	3.650690E+00
4.546730E+00	5.467670E+00	3.729830E+00
1.990440E+00	2.182460E+00	2.301110E+00
1.978350E+00	2.148100E+00	2.364620E+00
1.978390E+00	2.337230E+00	2.247440E+00
4.328440E+00	5.472440E+00	3.547320E+00
4.379640E+00	5.508260E+00	3.636020E+00
4.465670E+00	5.489980E+00	3.681530E+00
1.956250E+00	2.256960E+00	2.360760E+00
1.914910E+00	2.454870E+00	2.356290E+00
1.941000E+00	2.530930E+00	2.252080E+00
4.181770E+00	5.505670E+00	3.523210E+00
4.285050E+00	5.519870E+00	3.586320E+00
1.893940E+00	2.694640E+00	2.317030E+00
1.885200E+00	2.585320E+00	2.402210E+00
4.045690E+00	5.521310E+00	3.481390E+00
4.112790E+00	5.572260E+00	3.598670E+00
1.859970E+00	2.716070E+00	2.430640E+00
1.842320E+00	2.849270E+00	2.459990E+00
1.860400E+00	2.949360E+00	2.382650E+00
3.973330E+00	5.547850E+00	3.496660E+00
4.012950E+00	5.569740E+00	3.547480E+00
1.826750E+00	2.987690E+00	2.486640E+00
1.806430E+00	3.164310E+00	2.533910E+00
1.849290E+00	3.235660E+00	2.456000E+00
3.672790E+00	5.515370E+00	3.407930E+00
3.797060E+00	5.547170E+00	3.475550E+00
3.921100E+00	5.572560E+00	3.529800E+00
1.836120E+00	3.308610E+00	2.551420E+00
1.809920E+00	3.260780E+00	2.575890E+00
1.852040E+00	3.509090E+00	2.544310E+00
3.607740E+00	5.535580E+00	3.451880E+00
3.672950E+00	5.583090E+00	3.534890E+00
1.816600E+00	3.375900E+00	2.609500E+00
1.812210E+00	3.516140E+00	2.626900E+00
1.847800E+00	3.607680E+00	2.634640E+00
1.890740E+00	3.752270E+00	2.643180E+00
3.292070E+00	5.409750E+00	3.360080E+00
3.420240E+00	5.475950E+00	3.430100E+00
3.538140E+00	5.543490E+00	3.491760E+00
1.823430E+00	3.651060E+00	2.701560E+00
1.852290E+00	3.806210E+00	2.721180E+00
1.853990E+00	3.880830E+00	2.752440E+00
1.894870E+00	3.906120E+00	2.716360E+00
1.957620E+00	4.041880E+00	2.741840E+00
2.024150E+00	4.176360E+00	2.759990E+00
2.100840E+00	4.316750E+00	2.785550E+00
3.037030E+00	5.250820E+00	3.253010E+00
3.147270E+00	5.318120E+00	3.303570E+00
3.210130E+00	5.400460E+00	3.407610E+00
3.285980E+00	5.470290E+00	3.477000E+00
1.878380E+00	3.978450E+00	2.792500E+00
1.944960E+00	4.134570E+00	2.812010E+00
2.011070E+00	4.233720E+00	2.822830E+00
2.032930E+00	4.301020E+00	2.852360E+00
2.070720E+00	4.347590E+00	2.850740E+00
2.118690E+00	4.400720E+00	2.862920E+00
2.188450E+00	4.498690E+00	2.896790E+00
2.298530E+00	4.613660E+00	2.938020E+00
2.582310E+00	4.939090E+00	3.121340E+00
2.686840E+00	5.020850E+00	3.118070E+00
2.760230E+00	5.092380E+00	3.184510E+00
2.848870E+00	5.154370E+00	3.282770E+00
2.993450E+00	5.263650E+00	3.340030E+00
3.119930E+00	5.360460E+00	3.433140E+00
3.197860E+00	5.422640E+00	3.463740E+00
2.035100E+00	4.361280E+00	2.905910E+00
2.101460E+00	4.438970E+00	2.925240E+00
2.127670E+00	4.501280E+00	2.956900E+00
2.193250E+00	4.560800E+00	2.962440E+00
2.229490E+00	4.618290E+00	3.010270E+00
2.311460E+00	4.718440E+00	3.067120E+00
2.456950E+00	4.828660E+00	3.068620E+00
2.490410E+00	4.915790E+00	3.166240E+00
2.559690E+00	5.007940E+00	3.254110E+00
2.675520E+00	5.060500E+00	3.226720E+00
2.757390E+00	5.110670E+00	3.265240E+00
2.135290E+00	4.563520E+00	3.023520E+00
2.209580E+00	4.642250E+00	3.069990E+00
2.229320E+00	4.690780E+00	3.117180E+00
2.264840E+00	4.736940E+00	3.137840E+00
2.298140E+00	4.801940E+00	3.198810E+00
2.398400E+00	4.853880E+00	3.181680E+00
2.462360E+00	4.943670E+00	3.239100E+00
2.218010E+00	4.725980E+00	3.185210E+00
5.769220E+00	2.157610E+00	3.345170E+00
5.826360E+00	2.227360E+00	3.345310E+00
5.865540E+00	2.297240E+00	3.415130E+00
5.908530E+00	2.398950E+00	3.448400E+00
5.946710E+00	2.486620E+00	3.467190E+00
6.016160E+00	2.692620E+00	3.525990E+00
5.998490E+00	2.641880E+00	3.508480E+00
6.015070E+00	2.739020E+00	3.460760E+00
6.033950E+00	2.819910E+00	3.484830E+00
6.034760E+00	2.755050E+00	3.538980E+00
6.051120E+00	2.872110E+00	3.532250E+00
5.587130E+00	1.971460E+00	3.263860E+00
5.692360E+00	2.074690E+00	3.368600E+00
5.977240E+00	2.605500E+00	3.417340E+00
6.061470E+00	3.061730E+00	3.522670E+00
6.057610E+00	3.249740E+00	3.515270E+00
6.058390E+00	3.366590E+00	3.562910E+00
6.061610E+00	3.498050E+00	3.614880E+00
5.061200E+00	1.367370E+00	3.112950E+00
5.007560E+00	1.309880E+00	3.055600E+00
5.048300E+00	1.374880E+00	3.004340E+00
5.095470E+00	1.456260E+00	2.929370E+00
5.113290E+00	1.432400E+00	3.136690E+00
5.211690E+00	1.618610E+00	3.008290E+00
5.205240E+00	1.564710E+00	3.184270E+00
5.317170E+00	1.731360E+00	3.048770E+00
5.326450E+00	1.706700E+00	3.221520E+00
5.436740E+00	1.837320E+00	3.200650E+00
6.006380E+00	3.648390E+00	3.570140E+00
5.981590E+00	3.763880E+00	3.618940E+00
5.956600E+00	3.874160E+00	3.665840E+00
4.924490E+00	1.232690E+00	2.988660E+00
4.834410E+00	1.179150E+00	2.911090E+00
4.881330E+00	1.212590E+00	2.842460E+00
4.957180E+00	1.291340E+00	2.822740E+00
5.896620E+00	3.991930E+00	3.626040E+00
5.867990E+00	4.091070E+00	3.679780E+00
5.818790E+00	4.179170E+00	3.681060E+00
5.864460E+00	4.150400E+00	3.736830E+00
5.826120E+00	4.230320E+00	3.751970E+00
4.775620E+00	1.161690E+00	2.704470E+00
4.718290E+00	1.116450E+00	2.899510E+00
5.750560E+00	4.318130E+00	3.727840E+00
5.725650E+00	4.377790E+00	3.801820E+00
4.591080E+00	1.060340E+00	2.846960E+00
4.473130E+00	1.016420E+00	2.745930E+00
4.598990E+00	1.076810E+00	2.690510E+00
5.642400E+00	4.444690E+00	3.774440E+00
5.612900E+00	4.497250E+00	3.848750E+00
4.367380E+00	9.839320E-01	2.538550E+00
4.270430E+00	9.140930E-01	2.710360E+00
5.541320E+00	4.554040E+00	3.830010E+00
5.518980E+00	4.597910E+00	3.881930E+00
4.059400E+00	8.655510E-01	2.483660E+00
5.464310E+00	4.666110E+00	3.894820E+00
5.421090E+00	4.730650E+00	3.883110E+00
5.452040E+00	4.723300E+00	3.936440E+00
5.437100E+00	4.767860E+00	3.940610E+00
3.818000E+00	7.853270E-01	2.475330E+00
3.683600E+00	7.508390E-01	2.539760E+00
3.620280E+00	7.749540E-01	2.394460E+00
5.371350E+00	4.881990E+00	3.909930E+00
5.417470E+00	4.841760E+00	3.957010E+00
5.391810E+00	4.914050E+00	3.973460E+00
3.523380E+00	7.393150E-01	2.603180E+00
3.328830E+00	7.519680E-01	2.560590E+00
3.463590E+00	7.524260E-01	2.457850E+00
5.295060E+00	5.043240E+00	3.963910E+00
5.362560E+00	4.990920E+00	3.996760E+00
5.338940E+00	5.071500E+00	4.053950E+00
3.247100E+00	7.931280E-01	2.405230E+00
3.113850E+00	7.945410E-01	2.511840E+00
5.260470E+00	5.071080E+00	3.958160E+00
5.283420E+00	5.085030E+00	4.011420E+00
3.030000E+00	8.549560E-01	2.364260E+00
2.924270E+00	8.662500E-01	2.487110E+00
5.160080E+00	5.129790E+00	3.979770E+00
5.235740E+00	5.101770E+00	3.996380E+00
2.832840E+00	9.382810E-01	2.332860E+00
2.747860E+00	9.481140E-01	2.465140E+00
5.100330E+00	5.145370E+00	3.939370E+00
5.109380E+00	5.166920E+00	3.997880E+00
2.655370E+00	1.045780E+00	2.314050E+00
2.581900E+00	1.053630E+00	2.445420E+00
4.973020E+00	5.171740E+00	3.884600E+00
5.005400E+00	5.178460E+00	3.928880E+00
5.062530E+00	5.183770E+00	3.990900E+00
2.489200E+00	1.179440E+00	2.304720E+00
2.428800E+00	1.190550E+00	2.440640E+00
4.895840E+00	5.238140E+00	3.916500E+00
4.958300E+00	5.203010E+00	3.934150E+00
2.339080E+00	1.330060E+00	2.304850E+00
2.290710E+00	1.336930E+00	2.439260E+00
4.840910E+00	5.256050E+00	3.868430E+00
4.850190E+00	5.283590E+00	3.927590E+00
2.214850E+00	1.493770E+00	2.345360E+00
2.219770E+00	1.435230E+00	2.443780E+00
4.662780E+00	5.364350E+00	3.767230E+00
4.729820E+00	5.348580E+00	3.848660E+00
4.805460E+00	5.316060E+00	3.911370E+00
2.173420E+00	1.516640E+00	2.444760E+00
2.109110E+00	1.678550E+00	2.384080E+00
4.613150E+00	5.443290E+00	3.778870E+00
4.660760E+00	5.444500E+00	3.849030E+00
2.032060E+00	1.888120E+00	2.425380E+00
4.581550E+00	5.486730E+00	3.788490E+00
4.608320E+00	5.496620E+00	3.832050E+00
1.963400E+00	2.106990E+00	2.458460E+00
4.423060E+00	5.536800E+00	3.715080E+00
4.472030E+00	5.561590E+00	3.795700E+00
4.560450E+00	5.530200E+00	3.823060E+00
1.906980E+00	2.266490E+00	2.556170E+00
1.922900E+00	2.316280E+00	2.447260E+00
4.215490E+00	5.568950E+00	3.633900E+00
4.290940E+00	5.599110E+00	3.718220E+00
4.382040E+00	5.585040E+00	3.757150E+00
1.876350E+00	2.502400E+00	2.493760E+00
1.862220E+00	2.406930E+00	2.616730E+00
4.170060E+00	5.592920E+00	3.659520E+00
4.203260E+00	5.608230E+00	3.700700E+00
1.843520E+00	2.550620E+00	2.589030E+00
1.837550E+00	2.493380E+00	2.642570E+00
1.826960E+00	2.753810E+00	2.544480E+00
3.997000E+00	5.623880E+00	3.630050E+00
4.124040E+00	5.623570E+00	3.689940E+00
1.817360E+00	2.606770E+00	2.643130E+00
1.796950E+00	2.752230E+00	2.635500E+00
1.797390E+00	2.846000E+00	2.607020E+00
1.792290E+00	2.988440E+00	2.588000E+00
3.828470E+00	5.612070E+00	3.595750E+00
3.895900E+00	5.672710E+00	3.717870E+00
1.769220E+00	2.876120E+00	2.663390E+00
1.744020E+00	3.077340E+00	2.691760E+00
1.775170E+00	3.216130E+00	2.618180E+00
3.734140E+00	5.623980E+00	3.610240E+00
3.773790E+00	5.653290E+00	3.669350E+00
1.737690E+00	3.243740E+00	2.697880E+00
1.707470E+00	3.187720E+00	2.729780E+00
1.764850E+00	3.435160E+00	2.690780E+00
3.417460E+00	5.540830E+00	3.550900E+00
3.547870E+00	5.606630E+00	3.605020E+00
3.672140E+00	5.646230E+00	3.651030E+00
1.716130E+00	3.329770E+00	2.778790E+00
1.719200E+00	3.497570E+00	2.767260E+00
1.728000E+00	3.584340E+00	2.809390E+00
1.767250E+00	3.615120E+00	2.771260E+00
1.811240E+00	3.814110E+00	2.789410E+00
3.292680E+00	5.536370E+00	3.590260E+00
3.409120E+00	5.615750E+00	3.685540E+00
1.741130E+00	3.713580E+00	2.850650E+00
1.774570E+00	3.861630E+00	2.864450E+00
1.782890E+00	3.929710E+00	2.898750E+00
1.820370E+00	3.951970E+00	2.859670E+00
1.873310E+00	4.089790E+00	2.872920E+00
1.950980E+00	4.238650E+00	2.891940E+00
2.884810E+00	5.219460E+00	3.399230E+00
2.994710E+00	5.341780E+00	3.507030E+00
3.172620E+00	5.443310E+00	3.537910E+00
3.206450E+00	5.518760E+00	3.625930E+00
3.272830E+00	5.580400E+00	3.673130E+00
1.806470E+00	4.020470E+00	2.938800E+00
1.862480E+00	4.167760E+00	2.950670E+00
1.907620E+00	4.260200E+00	2.964490E+00
1.910320E+00	4.303960E+00	2.990870E+00
1.956840E+00	4.331990E+00	2.960340E+00
2.031800E+00	4.440660E+00	2.998750E+00
2.649880E+00	5.070300E+00	3.318230E+00
2.747620E+00	5.137750E+00	3.362280E+00
2.843400E+00	5.235540E+00	3.491170E+00
2.898900E+00	5.314450E+00	3.580710E+00
2.972310E+00	5.408170E+00	3.664970E+00
3.100950E+00	5.463790E+00	3.645920E+00
3.194590E+00	5.551450E+00	3.695280E+00
1.926710E+00	4.360540E+00	3.016700E+00
1.958220E+00	4.425930E+00	3.055670E+00
1.998580E+00	4.470590E+00	3.061000E+00
2.045720E+00	4.530250E+00	3.076350E+00
2.136350E+00	4.629310E+00	3.140310E+00
2.358270E+00	4.865930E+00	3.242520E+00
2.404060E+00	4.918150E+00	3.279280E+00
2.472220E+00	5.006420E+00	3.350080E+00
2.615870E+00	5.085650E+00	3.411910E+00
2.726620E+00	5.182660E+00	3.497560E+00
2.810880E+00	5.266600E+00	3.591160E+00
2.875880E+00	5.337450E+00	3.665070E+00
1.965630E+00	4.483700E+00	3.115620E+00
2.034600E+00	4.568110E+00	3.152550E+00
2.069220E+00	4.615810E+00	3.204050E+00
2.112670E+00	4.653880E+00	3.212240E+00
2.153100E+00	4.701160E+00	3.230800E+00
2.216330E+00	4.792010E+00	3.290820E+00
2.330450E+00	4.888430E+00	3.314690E+00
2.398900E+00	4.952130E+00	3.348720E+00
2.087390E+00	4.663870E+00	3.272720E+00
2.143200E+00	4.736090E+00	3.291240E+00
5.821880E+00	2.210130E+00	3.439970E+00
5.885430E+00	2.334860E+00	3.526270E+00
5.846080E+00	2.248900E+00	3.542610E+00
5.928280E+00	2.414580E+00	3.584170E+00
5.974990E+00	2.543200E+00	3.536380E+00
5.980710E+00	2.495580E+00	3.631940E+00
6.019600E+00	2.623700E+00	3.603460E+00
6.071430E+00	2.770470E+00	3.636050E+00
6.082060E+00	2.916760E+00	3.607740E+00
6.099790E+00	2.865680E+00	3.689810E+00
6.110670E+00	3.013870E+00	3.676890E+00
5.553630E+00	1.909230E+00	3.525250E+00
5.505210E+00	1.866250E+00	3.490140E+00
5.530170E+00	1.902240E+00	3.400990E+00
5.633520E+00	1.994150E+00	3.492020E+00
5.753860E+00	2.135040E+00	3.542660E+00
6.096810E+00	3.198110E+00	3.609070E+00
6.100860E+00	3.336850E+00	3.665660E+00
6.098540E+00	3.457970E+00	3.702450E+00
4.980030E+00	1.249640E+00	3.383500E+00
4.930580E+00	1.208580E+00	3.326340E+00
4.966910E+00	1.247510E+00	3.198590E+00
5.055590E+00	1.349170E+00	3.295360E+00
5.173160E+00	1.481210E+00	3.357720E+00
5.303630E+00	1.637740E+00	3.444630E+00
5.432010E+00	1.796950E+00	3.418220E+00
6.063740E+00	3.620740E+00	3.696770E+00
6.012600E+00	3.771020E+00	3.702480E+00
6.004580E+00	3.846070E+00	3.741790E+00
4.844990E+00	1.167490E+00	3.200790E+00
5.963150E+00	3.970970E+00	3.748260E+00
5.914480E+00	4.086750E+00	3.761800E+00
5.901960E+00	4.148880E+00	3.807270E+00
5.881250E+00	4.220700E+00	3.860150E+00
4.699460E+00	1.095900E+00	3.138460E+00
4.617620E+00	1.057940E+00	3.117100E+00
4.629060E+00	1.072070E+00	2.987630E+00
5.808940E+00	4.305400E+00	3.826050E+00
5.771090E+00	4.364980E+00	3.900630E+00
4.489970E+00	1.012830E+00	3.021270E+00
5.689680E+00	4.432750E+00	3.872730E+00
5.657120E+00	4.479720E+00	3.928670E+00
4.276830E+00	9.044010E-01	2.943440E+00
4.122290E+00	8.503030E-01	2.898620E+00
4.169150E+00	8.692670E-01	2.793160E+00
5.596480E+00	4.553260E+00	3.948920E+00
5.533420E+00	4.613900E+00	3.943780E+00
5.569970E+00	4.607930E+00	3.990460E+00
5.538150E+00	4.650720E+00	3.998450E+00
3.975330E+00	8.188680E-01	2.686140E+00
3.945850E+00	7.941670E-01	2.932810E+00
5.504460E+00	4.732850E+00	4.018380E+00
5.470530E+00	4.796850E+00	4.006900E+00
5.507380E+00	4.795870E+00	4.055080E+00
5.491700E+00	4.838700E+00	4.060030E+00
3.767070E+00	7.424320E-01	2.897160E+00
3.652950E+00	7.443780E-01	2.849740E+00
3.712110E+00	7.427980E-01	2.733310E+00
5.416950E+00	4.951320E+00	4.032280E+00
5.463320E+00	4.912680E+00	4.076400E+00
5.431710E+00	4.988470E+00	4.088570E+00
3.456370E+00	7.345760E-01	2.780420E+00
5.373590E+00	5.081560E+00	4.098880E+00
5.394320E+00	5.052620E+00	4.100990E+00
5.382950E+00	5.086600E+00	4.128140E+00
3.194290E+00	7.624410E-01	2.674060E+00
5.280300E+00	5.130880E+00	4.103260E+00
5.353850E+00	5.103040E+00	4.123630E+00
2.998920E+00	8.075930E-01	2.633160E+00
5.215880E+00	5.143080E+00	4.057410E+00
5.225190E+00	5.164340E+00	4.113980E+00
2.824680E+00	8.736670E-01	2.611320E+00
5.119530E+00	5.202110E+00	4.082260E+00
5.184320E+00	5.176560E+00	4.098680E+00
2.664560E+00	9.608400E-01	2.592940E+00
5.000900E+00	5.237830E+00	4.045410E+00
5.060460E+00	5.227860E+00	4.075340E+00
2.511280E+00	1.068610E+00	2.579680E+00
4.945260E+00	5.244640E+00	4.000140E+00
4.957110E+00	5.270060E+00	4.057090E+00
2.363650E+00	1.209910E+00	2.574260E+00
4.856820E+00	5.328600E+00	4.018670E+00
4.920370E+00	5.286120E+00	4.039540E+00
2.210790E+00	1.401800E+00	2.554190E+00
4.759040E+00	5.380250E+00	3.944220E+00
4.795550E+00	5.373810E+00	3.999580E+00
2.105230E+00	1.564610E+00	2.613140E+00
2.127060E+00	1.574720E+00	2.501510E+00
4.706090E+00	5.446220E+00	3.935570E+00
2.062160E+00	1.716520E+00	2.517370E+00
2.036380E+00	1.714780E+00	2.629920E+00
4.616910E+00	5.554240E+00	3.930330E+00
1.996500E+00	1.880980E+00	2.562560E+00
1.979050E+00	1.814860E+00	2.726990E+00
4.535630E+00	5.583800E+00	3.874730E+00
4.542760E+00	5.611090E+00	3.925950E+00
1.934280E+00	2.049000E+00	2.620740E+00
1.914210E+00	2.026500E+00	2.759180E+00
4.339980E+00	5.631300E+00	3.800420E+00
4.389420E+00	5.661290E+00	3.882020E+00
4.486440E+00	5.630030E+00	3.906610E+00
1.884850E+00	2.226240E+00	2.679820E+00
1.868790E+00	2.202810E+00	2.796790E+00
4.185480E+00	5.655840E+00	3.786330E+00
4.289650E+00	5.671110E+00	3.844110E+00
1.834950E+00	2.419970E+00	2.719750E+00
1.841120E+00	2.318780E+00	2.817360E+00
4.042420E+00	5.675850E+00	3.756420E+00
4.104030E+00	5.713080E+00	3.873520E+00
1.812480E+00	2.441850E+00	2.830970E+00
1.765970E+00	2.605820E+00	2.862360E+00
1.777570E+00	2.672020E+00	2.734380E+00
3.963270E+00	5.694800E+00	3.779270E+00
4.002450E+00	5.712060E+00	3.831870E+00
1.734570E+00	2.770260E+00	2.814900E+00
1.712300E+00	2.748620E+00	2.897520E+00
1.728170E+00	2.905780E+00	2.751610E+00
3.745020E+00	5.702200E+00	3.784040E+00
3.908560E+00	5.712180E+00	3.821630E+00
1.690890E+00	2.911440E+00	2.843980E+00
1.662330E+00	2.889490E+00	2.931860E+00
1.682440E+00	3.117660E+00	2.797290E+00
3.567950E+00	5.671670E+00	3.724810E+00
3.601680E+00	5.715000E+00	3.816540E+00
1.647740E+00	3.028040E+00	2.894650E+00
1.628010E+00	2.980800E+00	2.948130E+00
1.621130E+00	3.177980E+00	2.889970E+00
1.657700E+00	3.314230E+00	2.862630E+00
1.676170E+00	3.522260E+00	2.843820E+00
3.480510E+00	5.668050E+00	3.750620E+00
3.518280E+00	5.696930E+00	3.798230E+00
1.607720E+00	3.084700E+00	2.957790E+00
1.578460E+00	3.218460E+00	2.951370E+00
1.612360E+00	3.303500E+00	2.927630E+00
1.621170E+00	3.443550E+00	2.922570E+00
1.644410E+00	3.575970E+00	2.937300E+00
1.687000E+00	3.698450E+00	2.930810E+00
1.736520E+00	3.875240E+00	2.935930E+00
3.269320E+00	5.637200E+00	3.787790E+00
3.427350E+00	5.678000E+00	3.798170E+00
1.576730E+00	3.375360E+00	3.005040E+00
1.592460E+00	3.549020E+00	2.991810E+00
1.639050E+00	3.678070E+00	3.001000E+00
1.677840E+00	3.814910E+00	3.006750E+00
1.708330E+00	3.918450E+00	3.014750E+00
1.717780E+00	3.972740E+00	3.048390E+00
1.753540E+00	3.993990E+00	3.008880E+00
1.795880E+00	4.118360E+00	3.014860E+00
1.861380E+00	4.256820E+00	3.027970E+00
3.049280E+00	5.480280E+00	3.708710E+00
3.126080E+00	5.543280E+00	3.756590E+00
3.164750E+00	5.606410E+00	3.824210E+00
1.730520E+00	4.055390E+00	3.078970E+00
1.783100E+00	4.186350E+00	3.090060E+00
1.824810E+00	4.281730E+00	3.102410E+00
1.825610E+00	4.323920E+00	3.132340E+00
1.880040E+00	4.372430E+00	3.094010E+00
2.511700E+00	5.087460E+00	3.506230E+00
2.638070E+00	5.146580E+00	3.543620E+00
2.716950E+00	5.231560E+00	3.620170E+00
2.801180E+00	5.312770E+00	3.701060E+00
2.890420E+00	5.413540E+00	3.798390E+00
3.015220E+00	5.507910E+00	3.788790E+00
3.099810E+00	5.580760E+00	3.840410E+00
1.834230E+00	4.367420E+00	3.169900E+00
1.853440E+00	4.410490E+00	3.213370E+00
1.896510E+00	4.442650E+00	3.177420E+00
1.973620E+00	4.559850E+00	3.235200E+00
2.252140E+00	4.893340E+00	3.430100E+00
2.386990E+00	4.989260E+00	3.439290E+00
2.421250E+00	5.056910E+00	3.547870E+00
2.473290E+00	5.111860E+00	3.622980E+00
2.600600E+00	5.182560E+00	3.658400E+00
2.710120E+00	5.285600E+00	3.738330E+00
2.786890E+00	5.358520E+00	3.800450E+00
1.879050E+00	4.464990E+00	3.253400E+00
1.907480E+00	4.540640E+00	3.303580E+00
1.952530E+00	4.585350E+00	3.317230E+00
2.016310E+00	4.639880E+00	3.343870E+00
2.122460E+00	4.767240E+00	3.380840E+00
2.169210E+00	4.856190E+00	3.482950E+00
2.211840E+00	4.929470E+00	3.537580E+00
2.325050E+00	5.013690E+00	3.549130E+00
2.402740E+00	5.068120E+00	3.606310E+00
1.926450E+00	4.594230E+00	3.389940E+00
2.022730E+00	4.709880E+00	3.455990E+00
2.104430E+00	4.818380E+00	3.504780E+00
2.153720E+00	4.877960E+00	3.534990E+00
5.880550E+00	2.308200E+00	3.616520E+00
5.953480E+00	2.415030E+00	3.703620E+00
5.902690E+00	2.325620E+00	3.715060E+00
6.001380E+00	2.491960E+00	3.732450E+00
6.051260E+00	2.614870E+00	3.744860E+00
6.095570E+00	2.742320E+00	3.764410E+00
6.121720E+00	2.867510E+00	3.782010E+00
6.150810E+00	3.003540E+00	3.808300E+00
5.101900E+00	1.351970E+00	3.734420E+00
5.070530E+00	1.322990E+00	3.676260E+00
5.120540E+00	1.385760E+00	3.563100E+00
5.225270E+00	1.508070E+00	3.564960E+00
5.172160E+00	1.420880E+00	3.728920E+00
5.285770E+00	1.589320E+00	3.592150E+00
5.255100E+00	1.533670E+00	3.718510E+00
5.335030E+00	1.639930E+00	3.657480E+00
5.488660E+00	1.838470E+00	3.601600E+00
5.578820E+00	1.925520E+00	3.626500E+00
5.654740E+00	2.008600E+00	3.684250E+00
5.737950E+00	2.105280E+00	3.739520E+00
5.834100E+00	2.214220E+00	3.697260E+00
6.133970E+00	3.172500E+00	3.733260E+00
6.142020E+00	3.332930E+00	3.775110E+00
6.125420E+00	3.484500E+00	3.762870E+00
6.162120E+00	3.424460E+00	3.824590E+00
6.148460E+00	3.563430E+00	3.824150E+00
4.908530E+00	1.183070E+00	3.536400E+00
5.017770E+00	1.275150E+00	3.595960E+00
5.405520E+00	1.731510E+00	3.572400E+00
6.072250E+00	3.740240E+00	3.786580E+00
6.036030E+00	3.859350E+00	3.801200E+00
6.087560E+00	3.801190E+00	3.856390E+00
6.051610E+00	3.916120E+00	3.871020E+00
4.788050E+00	1.123020E+00	3.534670E+00
4.710120E+00	1.085410E+00	3.518040E+00
4.735350E+00	1.103700E+00	3.350840E+00
5.973550E+00	4.049150E+00	3.837020E+00
5.948300E+00	4.124170E+00	3.900310E+00
5.919540E+00	4.198020E+00	3.959300E+00
4.615950E+00	1.044650E+00	3.399860E+00
5.850990E+00	4.287530E+00	3.926200E+00
5.813320E+00	4.348440E+00	3.997570E+00
4.452660E+00	9.740750E-01	3.360040E+00
4.349830E+00	9.210740E-01	3.337340E+00
4.360450E+00	9.347650E-01	3.157700E+00
5.725480E+00	4.427100E+00	3.976930E+00
5.670790E+00	4.492500E+00	3.989620E+00
5.716240E+00	4.470450E+00	4.043320E+00
5.671410E+00	4.531410E+00	4.045530E+00
4.194790E+00	8.585090E-01	3.210460E+00
[truncated: 21,888 more rows]
