# Supplementary material for: A New MRI-Based Model of Heart Function with Coupled Hemodynamics and Application to Normal and Diseased Canine Left Ventricles
Source: Front Bioeng Biotechnol. 2015 Sep 23;3:140. doi: 10.3389/fbioe.2015.00140 (PMC4585083; doi:10.3389/fbioe.2015.00140)
Supplement: Supplementary file 8 [file Data_Sheet_8.ZIP › Case4_HF_LBBB_Diastole/nodes/case4_diastole_time_0.2500.csv]

4.625670E+00	3.956560E+00	1.710880E+00
4.537990E+00	3.928190E+00	1.609120E+00
4.584650E+00	3.997380E+00	1.703790E+00
4.578090E+00	4.057980E+00	1.761930E+00
4.659750E+00	4.027020E+00	1.821200E+00
4.612180E+00	4.108210E+00	1.872380E+00
4.503350E+00	4.036930E+00	1.677710E+00
4.396890E+00	4.005680E+00	1.573010E+00
4.509050E+00	4.134050E+00	1.804290E+00
4.489180E+00	4.225120E+00	1.889950E+00
4.577600E+00	4.186690E+00	1.943270E+00
4.536600E+00	4.242310E+00	1.962320E+00
4.401950E+00	4.098880E+00	1.674420E+00
4.333950E+00	4.066110E+00	1.575020E+00
4.379060E+00	4.214300E+00	1.783160E+00
4.436150E+00	4.256820E+00	1.878820E+00
4.471170E+00	4.279210E+00	1.953250E+00
4.299340E+00	4.135060E+00	1.629610E+00
4.274170E+00	4.210580E+00	1.693860E+00
4.297470E+00	4.247450E+00	1.742650E+00
4.307080E+00	4.282160E+00	1.790370E+00
4.391840E+00	4.281380E+00	1.869800E+00
4.240520E+00	4.250020E+00	1.715120E+00
4.933070E+00	3.601800E+00	1.715430E+00
4.852260E+00	3.559590E+00	1.598450E+00
4.876400E+00	3.666660E+00	1.709020E+00
4.867580E+00	3.784710E+00	1.791760E+00
4.959920E+00	3.679070E+00	1.801310E+00
4.870890E+00	3.915140E+00	1.942050E+00
4.982440E+00	3.807780E+00	1.945090E+00
4.876960E+00	4.025600E+00	2.065670E+00
4.994450E+00	3.958010E+00	2.130680E+00
4.933110E+00	4.059920E+00	2.190340E+00
4.758420E+00	3.718210E+00	1.626910E+00
4.680760E+00	3.605450E+00	1.469840E+00
4.707900E+00	3.893560E+00	1.746400E+00
4.775420E+00	4.017090E+00	1.949870E+00
4.808430E+00	4.074700E+00	2.055360E+00
4.851060E+00	4.109190E+00	2.167900E+00
4.568360E+00	3.596890E+00	1.370230E+00
4.442730E+00	3.557140E+00	1.253080E+00
4.487060E+00	3.657380E+00	1.357440E+00
4.563640E+00	3.749320E+00	1.475670E+00
4.709180E+00	4.136530E+00	2.047420E+00
4.706480E+00	4.228720E+00	2.183800E+00
4.807970E+00	4.188220E+00	2.250150E+00
4.756840E+00	4.256170E+00	2.289630E+00
4.395510E+00	3.704280E+00	1.325600E+00
4.312700E+00	3.617270E+00	1.206070E+00
4.360240E+00	3.865090E+00	1.428590E+00
4.590590E+00	4.261650E+00	2.066130E+00
4.669790E+00	4.293050E+00	2.242740E+00
4.239750E+00	3.720570E+00	1.229240E+00
4.147450E+00	3.896310E+00	1.333710E+00
4.255420E+00	4.026670E+00	1.490320E+00
4.482060E+00	4.334990E+00	2.056780E+00
4.566170E+00	4.357040E+00	2.201310E+00
4.124350E+00	4.027570E+00	1.439300E+00
4.056850E+00	3.976120E+00	1.363370E+00
4.161420E+00	4.168670E+00	1.600530E+00
4.357250E+00	4.337520E+00	1.926700E+00
4.414760E+00	4.433270E+00	2.117960E+00
4.473720E+00	4.470210E+00	2.231670E+00
4.542270E+00	4.440270E+00	2.276010E+00
4.507200E+00	4.503920E+00	2.313020E+00
4.018610E+00	4.065170E+00	1.421470E+00
3.980360E+00	4.199660E+00	1.543010E+00
4.078930E+00	4.247950E+00	1.638060E+00
4.178840E+00	4.303930E+00	1.751220E+00
4.238070E+00	4.415770E+00	1.926900E+00
4.270930E+00	4.500030E+00	2.035540E+00
4.350600E+00	4.517070E+00	2.136120E+00
4.426030E+00	4.505440E+00	2.221000E+00
4.015260E+00	4.298370E+00	1.655270E+00
3.922310E+00	4.267290E+00	1.593130E+00
4.057930E+00	4.398370E+00	1.785170E+00
4.126890E+00	4.499450E+00	1.938720E+00
4.208020E+00	4.537220E+00	2.029390E+00
4.268230E+00	4.569060E+00	2.121670E+00
3.914830E+00	4.333460E+00	1.661650E+00
3.937600E+00	4.416130E+00	1.757420E+00
4.011570E+00	4.471720E+00	1.834460E+00
4.018410E+00	4.519100E+00	1.886370E+00
4.049840E+00	4.559870E+00	1.954130E+00
4.154600E+00	4.572140E+00	2.038670E+00
3.931390E+00	4.487920E+00	1.834900E+00
3.983530E+00	4.540780E+00	1.900360E+00
5.270380E+00	3.714150E+00	2.249910E+00
5.225670E+00	3.658650E+00	2.149090E+00
5.209450E+00	3.745530E+00	2.188860E+00
5.210880E+00	3.813450E+00	2.258820E+00
5.138110E+00	3.421550E+00	1.831360E+00
5.096310E+00	3.313700E+00	1.716630E+00
5.027390E+00	3.523080E+00	1.757530E+00
5.051890E+00	3.678540E+00	1.916070E+00
5.153560E+00	3.563130E+00	1.976420E+00
5.121720E+00	3.798620E+00	2.116060E+00
5.083430E+00	3.918440E+00	2.198850E+00
5.141260E+00	3.912980E+00	2.274190E+00
5.076210E+00	3.985420E+00	2.265900E+00
5.040070E+00	3.230380E+00	1.596670E+00
4.926990E+00	3.187450E+00	1.452480E+00
4.944880E+00	3.375500E+00	1.578260E+00
4.924830E+00	4.120160E+00	2.277340E+00
5.009770E+00	4.072770E+00	2.301370E+00
4.967390E+00	4.135850E+00	2.350580E+00
4.754290E+00	3.171160E+00	1.273360E+00
4.603180E+00	3.109260E+00	1.119930E+00
4.629010E+00	3.261780E+00	1.221450E+00
4.692010E+00	3.411650E+00	1.350240E+00
4.874340E+00	4.150170E+00	2.266580E+00
4.911620E+00	4.175930E+00	2.352990E+00
4.479190E+00	3.358730E+00	1.163970E+00
4.359370E+00	3.248360E+00	9.983540E-01
4.747830E+00	4.308570E+00	2.364300E+00
4.853410E+00	4.253900E+00	2.408950E+00
4.806370E+00	4.322070E+00	2.467820E+00
4.212690E+00	3.257790E+00	9.016450E-01
4.064970E+00	3.223810E+00	8.052460E-01
4.112160E+00	3.351170E+00	9.117940E-01
4.205240E+00	3.488600E+00	1.034190E+00
4.661300E+00	4.356960E+00	2.326550E+00
4.733280E+00	4.364850E+00	2.440160E+00
3.997790E+00	3.408400E+00	8.992420E-01
3.908090E+00	3.325690E+00	8.016080E-01
3.935310E+00	3.578470E+00	9.760370E-01
4.051740E+00	3.730010E+00	1.153140E+00
4.604830E+00	4.395940E+00	2.298510E+00
4.645300E+00	4.421560E+00	2.392910E+00
3.819570E+00	3.444110E+00	8.295200E-01
3.728830E+00	3.634390E+00	9.518880E-01
3.877110E+00	3.742660E+00	1.064150E+00
3.941970E+00	3.911160E+00	1.250420E+00
4.547170E+00	4.517280E+00	2.381500E+00
4.582090E+00	4.490820E+00	2.395600E+00
4.565960E+00	4.523870E+00	2.422390E+00
3.760320E+00	3.807990E+00	1.091860E+00
3.645020E+00	3.747580E+00	1.007190E+00
3.762460E+00	3.954510E+00	1.237360E+00
3.869180E+00	4.076830E+00	1.376040E+00
4.361240E+00	4.559350E+00	2.213420E+00
4.442980E+00	4.554110E+00	2.310410E+00
4.524820E+00	4.540450E+00	2.394990E+00
3.624130E+00	3.855140E+00	1.096550E+00
3.642410E+00	3.992790E+00	1.228670E+00
3.736240E+00	4.074050E+00	1.338030E+00
3.804290E+00	4.222710E+00	1.524490E+00
4.316310E+00	4.592170E+00	2.208260E+00
4.355530E+00	4.615400E+00	2.292010E+00
3.631010E+00	4.111260E+00	1.348600E+00
3.661880E+00	4.229090E+00	1.496850E+00
3.724620E+00	4.293660E+00	1.576930E+00
3.805200E+00	4.376590E+00	1.689880E+00
4.074110E+00	4.620530E+00	2.049100E+00
4.186370E+00	4.626260E+00	2.154360E+00
4.274960E+00	4.618240E+00	2.213870E+00
3.650970E+00	4.329070E+00	1.612060E+00
3.728640E+00	4.427830E+00	1.735820E+00
3.746950E+00	4.483800E+00	1.803030E+00
3.824230E+00	4.487720E+00	1.820030E+00
3.944030E+00	4.570860E+00	1.940820E+00
4.001520E+00	4.648230E+00	2.059760E+00
4.092050E+00	4.691040E+00	2.187040E+00
3.793330E+00	4.553100E+00	1.896060E+00
3.902310E+00	4.636810E+00	2.022060E+00
3.980090E+00	4.687650E+00	2.122970E+00
5.376140E+00	3.563910E+00	2.303750E+00
5.370610E+00	3.479350E+00	2.245190E+00
5.313680E+00	3.598760E+00	2.235240E+00
5.354000E+00	3.660640E+00	2.334520E+00
5.342090E+00	3.012000E+00	1.930350E+00
5.301560E+00	2.917750E+00	1.806530E+00
5.291000E+00	3.075040E+00	1.859350E+00
5.231960E+00	3.304710E+00	1.915690E+00
5.342580E+00	3.140920E+00	2.018070E+00
5.283240E+00	3.500590E+00	2.114130E+00
5.351300E+00	3.335980E+00	2.131490E+00
5.224010E+00	3.905430E+00	2.375740E+00
5.300790E+00	3.797130E+00	2.362170E+00
5.234040E+00	3.961410E+00	2.456670E+00
5.319090E+00	3.901700E+00	2.511650E+00
5.257500E+00	4.008980E+00	2.542750E+00
5.221480E+00	2.836000E+00	1.651250E+00
5.142160E+00	2.727040E+00	1.512130E+00
5.124020E+00	2.872140E+00	1.536560E+00
5.156090E+00	3.060530E+00	1.650170E+00
5.145200E+00	4.028770E+00	2.420680E+00
5.122690E+00	4.127600E+00	2.536140E+00
5.216540E+00	4.090490E+00	2.599300E+00
5.161720E+00	4.157430E+00	2.627830E+00
4.992330E+00	2.657290E+00	1.316360E+00
4.841690E+00	2.556970E+00	1.153000E+00
4.871150E+00	2.714000E+00	1.203200E+00
4.931760E+00	2.902450E+00	1.330390E+00
5.016490E+00	4.153550E+00	2.448470E+00
5.082320E+00	4.195910E+00	2.580150E+00
4.706280E+00	2.809070E+00	1.086710E+00
4.589780E+00	2.672800E+00	9.389090E-01
4.937080E+00	4.208030E+00	2.443470E+00
4.976790E+00	4.246520E+00	2.542100E+00
4.415290E+00	2.669750E+00	7.862230E-01
4.251720E+00	2.601640E+00	6.560690E-01
4.282710E+00	2.780230E+00	7.211940E-01
4.363250E+00	2.964000E+00	8.539990E-01
4.808570E+00	4.372680E+00	2.536710E+00
4.891620E+00	4.327390E+00	2.566220E+00
4.863400E+00	4.382110E+00	2.604430E+00
4.108540E+00	2.942890E+00	6.917790E-01
3.909600E+00	2.824140E+00	5.664560E-01
4.732820E+00	4.422790E+00	2.512730E+00
4.818470E+00	4.427190E+00	2.604010E+00
3.804490E+00	3.209140E+00	6.863880E-01
3.612050E+00	3.025300E+00	5.905220E-01
4.658830E+00	4.471910E+00	2.483240E+00
4.732720E+00	4.486540E+00	2.583020E+00
3.546730E+00	3.267320E+00	6.834740E-01
3.383260E+00	3.189570E+00	6.456310E-01
3.619660E+00	3.446700E+00	7.975230E-01
4.604520E+00	4.542640E+00	2.508970E+00
3.416720E+00	3.412820E+00	7.584030E-01
3.245420E+00	3.347350E+00	7.510070E-01
3.502420E+00	3.672290E+00	9.315580E-01
4.471160E+00	4.598310E+00	2.428650E+00
4.542260E+00	4.618030E+00	2.537280E+00
3.293880E+00	3.533330E+00	8.417730E-01
3.187020E+00	3.453360E+00	8.211820E-01
3.310850E+00	3.734750E+00	9.781750E-01
3.477650E+00	3.933770E+00	1.165650E+00
4.365510E+00	4.671670E+00	2.406160E+00
4.456540E+00	4.669020E+00	2.515740E+00
3.173800E+00	3.582460E+00	9.079440E-01
3.194340E+00	3.750020E+00	1.019410E+00
3.295030E+00	3.867380E+00	1.101520E+00
3.333340E+00	4.014710E+00	1.233630E+00
3.499460E+00	4.163210E+00	1.415800E+00
4.244760E+00	4.684210E+00	2.304280E+00
4.307300E+00	4.710430E+00	2.407970E+00
4.360000E+00	4.737240E+00	2.507350E+00
3.192360E+00	3.883160E+00	1.147540E+00
3.234670E+00	4.032870E+00	1.278780E+00
3.338980E+00	4.119960E+00	1.356570E+00
3.401160E+00	4.215150E+00	1.479200E+00
3.516540E+00	4.311160E+00	1.605500E+00
3.644150E+00	4.447040E+00	1.767510E+00
4.153190E+00	4.722850E+00	2.288550E+00
4.176870E+00	4.758890E+00	2.376400E+00
4.263470E+00	4.744040E+00	2.430850E+00
3.255920E+00	4.153910E+00	1.426170E+00
3.393700E+00	4.301440E+00	1.596880E+00
3.500470E+00	4.387110E+00	1.700740E+00
3.549630E+00	4.455800E+00	1.789560E+00
3.614990E+00	4.498830E+00	1.838320E+00
3.686310E+00	4.556500E+00	1.900870E+00
3.794230E+00	4.638480E+00	2.003590E+00
3.894900E+00	4.696010E+00	2.114320E+00
3.988230E+00	4.743310E+00	2.226380E+00
4.091480E+00	4.754660E+00	2.290970E+00
3.568890E+00	4.530100E+00	1.886410E+00
3.681480E+00	4.632480E+00	1.997900E+00
3.795440E+00	4.704570E+00	2.097980E+00
3.878550E+00	4.740730E+00	2.184520E+00
5.464870E+00	2.854730E+00	2.143980E+00
5.425650E+00	2.722270E+00	2.022380E+00
5.396640E+00	2.936660E+00	2.023250E+00
5.421220E+00	3.172370E+00	2.179940E+00
5.483750E+00	3.001020E+00	2.230120E+00
5.418920E+00	3.352840E+00	2.263080E+00
5.489130E+00	3.236350E+00	2.327590E+00
5.452910E+00	3.506930E+00	2.395330E+00
5.402030E+00	3.742490E+00	2.479850E+00
5.495310E+00	3.642750E+00	2.543750E+00
5.406270E+00	3.837230E+00	2.565850E+00
5.493570E+00	3.775970E+00	2.632480E+00
5.414430E+00	3.897440E+00	2.640540E+00
5.384960E+00	2.601480E+00	1.883140E+00
5.314850E+00	2.499970E+00	1.753230E+00
5.318900E+00	2.687870E+00	1.760960E+00
5.284520E+00	4.050600E+00	2.625720E+00
5.358450E+00	3.998680E+00	2.670740E+00
5.302540E+00	4.084740E+00	2.709010E+00
5.230370E+00	2.406200E+00	1.623820E+00
5.115960E+00	2.318960E+00	1.482210E+00
5.133980E+00	2.501060E+00	1.478700E+00
5.144840E+00	4.210620E+00	2.686440E+00
5.242920E+00	4.158320E+00	2.742180E+00
5.197820E+00	4.226000E+00	2.776910E+00
4.978320E+00	2.236150E+00	1.333510E+00
4.813190E+00	2.181500E+00	1.173140E+00
4.923290E+00	2.338040E+00	1.239750E+00
5.068460E+00	4.253180E+00	2.645050E+00
5.120860E+00	4.280250E+00	2.747980E+00
4.602350E+00	2.414930E+00	9.157200E-01
4.554070E+00	2.192750E+00	8.950460E-01
5.008100E+00	4.319860E+00	2.674880E+00
5.004640E+00	4.370000E+00	2.730080E+00
5.068340E+00	4.356590E+00	2.774320E+00
5.019160E+00	4.405900E+00	2.773530E+00
4.404350E+00	2.126120E+00	7.788000E-01
4.211980E+00	2.208330E+00	6.225330E-01
4.348690E+00	2.309980E+00	7.008320E-01
4.926410E+00	4.406630E+00	2.694830E+00
4.918020E+00	4.497110E+00	2.762260E+00
4.997370E+00	4.467310E+00	2.801070E+00
4.974680E+00	4.516910E+00	2.817570E+00
4.057420E+00	2.460220E+00	5.326740E-01
3.905280E+00	2.227290E+00	4.738760E-01
4.831010E+00	4.487280E+00	2.682240E+00
4.846290E+00	4.551330E+00	2.756140E+00
4.932530E+00	4.557410E+00	2.823440E+00
3.719320E+00	2.657700E+00	4.741690E-01
3.491160E+00	2.550970E+00	4.620210E-01
4.736620E+00	4.562570E+00	2.681370E+00
4.799390E+00	4.589550E+00	2.758690E+00
4.852360E+00	4.623700E+00	2.832310E+00
3.403360E+00	2.910530E+00	5.517870E-01
3.210260E+00	2.816550E+00	5.605140E-01
4.623380E+00	4.615070E+00	2.626610E+00
4.684840E+00	4.627980E+00	2.715180E+00
4.756550E+00	4.626470E+00	2.771420E+00
3.202490E+00	3.122080E+00	6.578070E-01
3.032870E+00	3.044070E+00	6.945950E-01
4.541020E+00	4.670340E+00	2.611100E+00
4.614520E+00	4.672560E+00	2.701510E+00
3.082440E+00	3.355530E+00	8.149260E-01
2.933910E+00	3.209610E+00	8.320620E-01
4.458130E+00	4.725680E+00	2.601330E+00
4.535200E+00	4.724180E+00	2.693270E+00
2.956820E+00	3.397530E+00	8.980230E-01
2.894100E+00	3.314700E+00	9.059950E-01
3.046670E+00	3.651370E+00	1.019050E+00
4.405550E+00	4.765080E+00	2.596870E+00
4.450410E+00	4.787560E+00	2.690330E+00
2.900800E+00	3.454400E+00	9.799630E-01
2.930250E+00	3.642190E+00	1.086720E+00
2.985660E+00	3.764070E+00	1.129650E+00
3.078900E+00	3.950180E+00	1.258020E+00
4.222150E+00	4.778230E+00	2.455520E+00
4.274180E+00	4.802940E+00	2.537210E+00
4.360210E+00	4.800630E+00	2.604930E+00
2.925440E+00	3.788340E+00	1.194540E+00
2.967770E+00	3.950190E+00	1.328910E+00
3.029920E+00	4.037070E+00	1.371420E+00
3.113290E+00	4.133960E+00	1.443310E+00
3.263110E+00	4.276960E+00	1.604290E+00
3.414280E+00	4.417660E+00	1.746550E+00
4.042420E+00	4.779390E+00	2.304810E+00
4.079000E+00	4.807240E+00	2.385840E+00
4.175780E+00	4.812570E+00	2.476400E+00
2.977460E+00	4.079340E+00	1.450780E+00
3.120960E+00	4.242420E+00	1.604710E+00
3.254830E+00	4.371930E+00	1.729880E+00
3.355610E+00	4.455710E+00	1.819940E+00
3.376650E+00	4.500890E+00	1.878320E+00
3.450830E+00	4.517480E+00	1.879900E+00
3.546130E+00	4.616520E+00	1.987650E+00
3.681300E+00	4.711650E+00	2.110170E+00
3.804990E+00	4.752110E+00	2.179670E+00
3.883630E+00	4.790060E+00	2.271270E+00
3.995740E+00	4.797050E+00	2.323800E+00
3.413360E+00	4.560830E+00	1.941590E+00
3.471060E+00	4.636500E+00	2.016830E+00
3.558350E+00	4.681930E+00	2.068140E+00
3.594090E+00	4.723290E+00	2.130590E+00
3.654800E+00	4.761860E+00	2.197130E+00
3.760620E+00	4.777590E+00	2.216310E+00
3.497440E+00	4.697680E+00	2.097140E+00
3.573140E+00	4.742080E+00	2.163700E+00
5.624080E+00	2.978020E+00	2.467090E+00
5.600830E+00	2.881670E+00	2.414550E+00
5.569340E+00	3.037810E+00	2.386920E+00
5.566740E+00	3.295170E+00	2.469930E+00
5.635700E+00	3.108810E+00	2.522590E+00
5.570480E+00	3.496860E+00	2.559970E+00
5.658370E+00	3.316910E+00	2.599660E+00
5.569380E+00	3.644300E+00	2.636000E+00
5.665510E+00	3.510150E+00	2.697910E+00
5.566120E+00	3.721770E+00	2.683720E+00
5.613180E+00	3.667490E+00	2.712550E+00
5.583870E+00	3.771670E+00	2.760230E+00
5.484110E+00	2.574700E+00	2.158340E+00
5.427960E+00	2.431010E+00	2.040230E+00
5.419840E+00	2.553720E+00	1.992200E+00
5.513520E+00	2.766380E+00	2.246960E+00
5.429200E+00	3.942000E+00	2.712960E+00
5.489290E+00	3.880080E+00	2.741670E+00
5.459520E+00	3.967440E+00	2.790230E+00
5.366840E+00	2.319190E+00	1.916890E+00
5.271690E+00	2.228870E+00	1.790440E+00
5.301150E+00	2.351730E+00	1.766290E+00
5.321720E+00	4.119870E+00	2.782780E+00
5.401940E+00	4.068620E+00	2.827350E+00
5.339080E+00	4.151620E+00	2.851310E+00
5.156380E+00	2.132540E+00	1.654300E+00
5.032910E+00	2.040680E+00	1.535370E+00
5.072520E+00	2.171080E+00	1.490930E+00
5.201440E+00	4.269830E+00	2.832340E+00
5.286890E+00	4.222480E+00	2.880790E+00
5.243440E+00	4.294420E+00	2.915420E+00
4.888970E+00	1.937010E+00	1.421070E+00
4.741700E+00	1.913710E+00	1.255280E+00
4.862520E+00	2.033670E+00	1.311980E+00
5.159870E+00	4.336680E+00	2.854940E+00
5.164870E+00	4.380760E+00	2.906890E+00
5.222850E+00	4.351990E+00	2.958600E+00
5.182670E+00	4.409890E+00	2.960890E+00
4.604320E+00	2.021880E+00	1.024910E+00
4.545060E+00	1.823570E+00	1.082330E+00
5.100390E+00	4.429750E+00	2.871880E+00
5.113080E+00	4.493770E+00	2.930050E+00
5.167830E+00	4.468980E+00	2.987630E+00
5.137020E+00	4.530670E+00	2.987270E+00
4.300540E+00	1.989050E+00	7.547780E-01
5.043590E+00	4.539250E+00	2.896450E+00
5.036480E+00	4.628080E+00	2.962470E+00
5.119610E+00	4.591670E+00	3.017860E+00
5.089240E+00	4.651070E+00	3.030610E+00
4.004270E+00	1.948090E+00	5.928000E-01
3.771280E+00	1.982690E+00	4.914740E-01
3.827510E+00	2.073400E+00	4.730560E-01
4.955940E+00	4.614790E+00	2.891310E+00
4.965840E+00	4.674410E+00	2.954200E+00
5.031460E+00	4.690420E+00	3.017570E+00
3.624560E+00	2.205900E+00	4.469960E-01
3.461420E+00	2.056130E+00	5.019740E-01
4.905680E+00	4.664240E+00	2.904950E+00
4.911740E+00	4.704540E+00	2.955870E+00
4.956450E+00	4.742090E+00	3.033120E+00
3.281870E+00	2.465320E+00	4.892440E-01
3.091440E+00	2.410680E+00	5.738930E-01
4.687900E+00	4.681410E+00	2.785680E+00
4.769860E+00	4.687970E+00	2.861310E+00
4.849210E+00	4.702600E+00	2.927550E+00
4.888020E+00	4.740370E+00	2.996500E+00
3.029920E+00	2.740420E+00	6.146020E-01
2.882450E+00	2.680400E+00	7.037490E-01
4.609920E+00	4.731480E+00	2.780660E+00
4.685560E+00	4.751970E+00	2.897120E+00
2.893920E+00	2.965610E+00	7.678450E-01
2.774130E+00	2.905370E+00	8.456730E-01
4.535730E+00	4.774980E+00	2.767540E+00
4.588790E+00	4.790980E+00	2.852820E+00
2.821370E+00	3.203410E+00	9.195190E-01
2.732240E+00	3.049260E+00	9.215650E-01
4.494020E+00	4.807340E+00	2.765650E+00
4.525030E+00	4.817820E+00	2.816640E+00
2.725530E+00	3.204840E+00	1.027590E+00
2.694660E+00	3.404520E+00	1.144600E+00
2.816970E+00	3.523780E+00	1.107650E+00
4.318250E+00	4.832810E+00	2.621510E+00
4.362070E+00	4.855040E+00	2.702900E+00
4.461810E+00	4.844470E+00	2.785370E+00
2.739030E+00	3.597600E+00	1.212370E+00
2.687780E+00	3.521440E+00	1.232170E+00
2.830000E+00	3.836970E+00	1.330260E+00
4.098010E+00	4.862140E+00	2.508070E+00
4.201900E+00	4.865720E+00	2.594210E+00
4.283100E+00	4.858020E+00	2.642520E+00
2.698790E+00	3.661380E+00	1.303900E+00
2.732220E+00	3.828060E+00	1.406100E+00
2.785380E+00	3.926470E+00	1.442590E+00
2.848210E+00	4.048790E+00	1.507710E+00
2.989500E+00	4.201600E+00	1.622840E+00
3.117610E+00	4.341620E+00	1.729320E+00
3.272590E+00	4.466840E+00	1.865460E+00
3.960880E+00	4.852190E+00	2.436700E+00
4.047050E+00	4.888490E+00	2.538830E+00
4.116010E+00	4.931730E+00	2.644740E+00
2.740170E+00	3.948640E+00	1.513630E+00
2.790980E+00	4.085800E+00	1.609220E+00
2.888380E+00	4.172370E+00	1.650300E+00
2.983620E+00	4.290880E+00	1.740980E+00
3.100070E+00	4.409540E+00	1.833050E+00
3.202910E+00	4.500820E+00	1.931250E+00
3.343530E+00	4.596950E+00	2.009010E+00
3.755010E+00	4.833890E+00	2.327110E+00
3.854760E+00	4.878980E+00	2.438180E+00
3.899600E+00	4.917240E+00	2.528490E+00
4.003390E+00	4.917190E+00	2.576210E+00
2.841810E+00	4.218040E+00	1.749550E+00
2.968600E+00	4.362440E+00	1.842810E+00
3.085680E+00	4.466230E+00	1.930150E+00
3.201300E+00	4.566010E+00	2.010100E+00
3.288140E+00	4.632350E+00	2.074790E+00
3.310770E+00	4.671310E+00	2.128780E+00
3.393250E+00	4.685000E+00	2.118600E+00
3.545570E+00	4.767740E+00	2.217820E+00
3.612030E+00	4.836180E+00	2.333730E+00
3.680760E+00	4.887430E+00	2.423820E+00
3.791550E+00	4.901390E+00	2.456980E+00
3.364820E+00	4.729480E+00	2.206700E+00
3.491420E+00	4.817290E+00	2.304020E+00
3.570670E+00	4.869120E+00	2.382500E+00
5.781630E+00	3.267350E+00	2.755510E+00
5.771870E+00	3.197930E+00	2.731970E+00
5.735190E+00	3.319540E+00	2.708070E+00
5.736450E+00	3.423990E+00	2.751320E+00
5.781410E+00	3.345070E+00	2.785700E+00
5.755670E+00	3.493860E+00	2.823520E+00
5.578700E+00	2.513500E+00	2.406200E+00
5.515760E+00	2.400820E+00	2.315840E+00
5.525340E+00	2.548200E+00	2.286570E+00
5.593900E+00	2.739330E+00	2.400470E+00
5.621170E+00	2.636150E+00	2.467260E+00
5.663340E+00	2.881610E+00	2.532920E+00
5.720990E+00	3.119820E+00	2.649390E+00
5.676150E+00	3.649270E+00	2.796950E+00
5.657140E+00	3.759320E+00	2.864960E+00
5.458190E+00	2.296610E+00	2.209230E+00
5.381350E+00	2.191330E+00	2.089310E+00
5.412250E+00	2.304740E+00	2.066470E+00
5.574820E+00	3.892390E+00	2.885500E+00
5.500580E+00	3.996540E+00	2.884700E+00
5.543950E+00	3.982630E+00	2.938890E+00
5.499590E+00	4.050870E+00	2.967700E+00
5.293150E+00	2.098770E+00	1.983620E+00
5.197990E+00	2.010060E+00	1.882660E+00
5.234490E+00	2.115310E+00	1.830930E+00
5.358970E+00	4.180670E+00	2.923770E+00
5.411300E+00	4.133840E+00	2.944140E+00
5.388240E+00	4.204610E+00	3.008710E+00
5.050020E+00	1.895380E+00	1.764790E+00
4.955390E+00	1.841880E+00	1.638350E+00
5.016430E+00	1.937090E+00	1.624500E+00
5.272440E+00	4.314910E+00	2.980880E+00
5.317690E+00	4.276680E+00	2.995460E+00
5.307470E+00	4.339400E+00	3.060050E+00
4.800440E+00	1.799500E+00	1.441280E+00
5.207920E+00	4.434670E+00	3.018030E+00
5.245110E+00	4.399680E+00	3.041910E+00
5.241440E+00	4.459880E+00	3.097320E+00
4.577480E+00	1.718700E+00	1.212020E+00
4.425670E+00	1.634550E+00	1.122260E+00
4.463170E+00	1.726900E+00	1.074040E+00
5.165510E+00	4.558310E+00	3.046530E+00
5.196180E+00	4.521950E+00	3.071400E+00
5.192330E+00	4.581130E+00	3.127340E+00
4.281540E+00	1.760310E+00	8.715470E-01
4.156410E+00	1.629070E+00	9.057970E-01
5.091970E+00	4.694260E+00	3.085660E+00
5.142070E+00	4.641130E+00	3.104990E+00
5.137650E+00	4.687200E+00	3.161600E+00
3.890680E+00	1.768170E+00	6.330070E-01
5.032830E+00	4.744030E+00	3.085500E+00
5.090370E+00	4.742100E+00	3.159480E+00
3.602960E+00	1.782900E+00	6.049720E-01
3.377930E+00	1.772540E+00	6.313280E-01
3.406500E+00	1.910630E+00	5.630680E-01
4.990780E+00	4.777100E+00	3.095010E+00
5.019380E+00	4.805850E+00	3.175250E+00
3.189520E+00	2.093500E+00	5.778760E-01
3.006150E+00	2.075630E+00	6.829110E-01
4.777450E+00	4.750600E+00	2.970140E+00
4.842580E+00	4.756740E+00	3.006180E+00
4.884020E+00	4.800630E+00	3.093030E+00
4.951100E+00	4.806810E+00	3.125250E+00
2.916300E+00	2.385630E+00	6.730730E-01
2.781870E+00	2.368430E+00	8.006100E-01
4.726070E+00	4.775520E+00	2.980520E+00
4.749710E+00	4.810380E+00	3.054090E+00
4.812310E+00	4.799850E+00	3.068180E+00
2.755310E+00	2.646060E+00	8.131600E-01
2.655360E+00	2.617260E+00	9.231660E-01
4.624860E+00	4.812860E+00	2.937640E+00
4.684890E+00	4.808940E+00	2.998370E+00
2.671590E+00	2.904410E+00	9.625790E-01
2.606200E+00	2.765400E+00	1.003730E+00
4.532380E+00	4.866160E+00	2.906050E+00
2.579620E+00	2.911570E+00	1.088170E+00
2.545200E+00	3.128630E+00	1.211160E+00
2.635170E+00	3.160830E+00	1.114130E+00
4.399810E+00	4.915650E+00	2.829860E+00
4.460350E+00	4.958770E+00	2.956260E+00
2.616320E+00	3.422400E+00	1.261340E+00
2.515150E+00	3.312850E+00	1.318280E+00
4.265530E+00	4.925780E+00	2.745130E+00
4.335270E+00	4.952770E+00	2.830480E+00
4.374200E+00	4.970990E+00	2.889690E+00
2.558800E+00	3.484070E+00	1.378180E+00
2.510070E+00	3.419040E+00	1.396440E+00
2.624330E+00	3.723520E+00	1.446090E+00
4.175990E+00	4.971050E+00	2.742560E+00
4.212490E+00	5.018360E+00	2.837530E+00
4.306780E+00	4.989330E+00	2.865380E+00
2.512950E+00	3.554660E+00	1.447990E+00
2.540590E+00	3.709550E+00	1.534590E+00
2.598740E+00	3.827140E+00	1.573770E+00
2.675420E+00	4.004990E+00	1.657190E+00
3.959480E+00	4.949790E+00	2.610390E+00
4.018930E+00	4.992560E+00	2.699140E+00
4.119430E+00	5.008520E+00	2.762370E+00
2.553840E+00	3.846570E+00	1.643520E+00
2.589100E+00	3.988420E+00	1.727880E+00
2.644830E+00	4.080810E+00	1.761430E+00
2.725050E+00	4.214020E+00	1.855560E+00
2.862890E+00	4.331860E+00	1.868770E+00
2.962660E+00	4.430210E+00	1.946380E+00
3.082590E+00	4.533140E+00	2.022180E+00
3.200880E+00	4.641520E+00	2.112320E+00
3.745500E+00	4.921390E+00	2.480720E+00
3.793420E+00	4.960770E+00	2.546810E+00
3.905700E+00	4.986460E+00	2.635870E+00
2.601630E+00	4.087750E+00	1.817580E+00
2.641680E+00	4.186280E+00	1.898100E+00
2.681210E+00	4.243470E+00	1.918050E+00
2.706420E+00	4.300830E+00	1.959560E+00
2.825870E+00	4.384860E+00	1.967170E+00
2.961710E+00	4.502690E+00	2.040150E+00
3.068480E+00	4.579630E+00	2.097930E+00
3.108480E+00	4.632510E+00	2.151690E+00
3.168140E+00	4.670290E+00	2.174460E+00
3.238080E+00	4.717880E+00	2.220890E+00
3.346050E+00	4.809140E+00	2.327620E+00
3.486000E+00	4.865800E+00	2.376610E+00
3.568740E+00	4.920020E+00	2.457380E+00
3.695850E+00	4.937000E+00	2.499470E+00
2.642480E+00	4.235750E+00	1.950030E+00
3.121490E+00	4.685680E+00	2.223260E+00
3.218100E+00	4.759220E+00	2.286930E+00
3.244790E+00	4.804340E+00	2.337100E+00
3.289090E+00	4.832870E+00	2.363740E+00
3.324680E+00	4.866610E+00	2.408070E+00
3.434510E+00	4.886800E+00	2.415440E+00
3.239430E+00	4.832520E+00	2.375250E+00
5.818780E+00	3.052890E+00	2.801160E+00
5.808480E+00	2.978160E+00	2.780480E+00
5.784190E+00	3.075190E+00	2.745190E+00
5.819460E+00	3.180920E+00	2.811570E+00
5.828150E+00	3.342660E+00	2.880280E+00
5.811290E+00	3.480600E+00	2.928490E+00
5.548850E+00	2.313800E+00	2.455220E+00
5.474090E+00	2.202750E+00	2.372700E+00
5.482630E+00	2.280620E+00	2.313290E+00
5.600820E+00	2.458680E+00	2.494680E+00
5.694770E+00	2.686400E+00	2.610210E+00
5.757170E+00	2.908450E+00	2.696050E+00
5.748930E+00	3.652560E+00	2.942380E+00
5.674190E+00	3.792640E+00	2.942160E+00
5.714480E+00	3.767570E+00	2.990020E+00
5.669060E+00	3.858500E+00	3.017560E+00
5.396180E+00	2.101160E+00	2.277630E+00
5.319310E+00	2.016430E+00	2.201870E+00
5.350070E+00	2.095270E+00	2.136860E+00
5.587590E+00	3.971100E+00	3.001390E+00
5.569870E+00	4.049810E+00	3.080860E+00
5.210980E+00	1.920910E+00	2.121370E+00
5.113980E+00	1.863130E+00	1.997480E+00
5.175260E+00	1.941520E+00	1.984080E+00
5.478980E+00	4.129140E+00	3.055630E+00
5.459980E+00	4.190930E+00	3.114890E+00
4.972150E+00	1.786130E+00	1.781810E+00
5.405470E+00	4.272140E+00	3.125340E+00
5.367490E+00	4.343080E+00	3.158060E+00
4.784620E+00	1.693430E+00	1.569110E+00
4.666960E+00	1.585450E+00	1.497300E+00
4.631330E+00	1.654070E+00	1.358070E+00
5.323340E+00	4.401590E+00	3.167780E+00
5.299960E+00	4.466530E+00	3.204100E+00
4.566380E+00	1.512910E+00	1.432230E+00
4.405750E+00	1.449460E+00	1.334490E+00
4.501350E+00	1.546320E+00	1.309900E+00
5.261300E+00	4.524120E+00	3.202350E+00
5.238230E+00	4.584090E+00	3.232820E+00
4.257850E+00	1.507300E+00	1.086760E+00
4.051110E+00	1.396060E+00	1.054270E+00
5.197110E+00	4.640320E+00	3.230470E+00
5.149840E+00	4.723640E+00	3.246650E+00
3.847090E+00	1.546040E+00	7.893430E-01
3.769310E+00	1.422020E+00	9.091980E-01
5.091380E+00	4.793430E+00	3.241740E+00
5.136620E+00	4.776050E+00	3.293260E+00
5.112360E+00	4.809240E+00	3.300980E+00
3.603610E+00	1.418250E+00	8.948940E-01
3.378110E+00	1.465890E+00	8.802420E-01
3.515010E+00	1.534520E+00	7.866150E-01
5.046830E+00	4.833980E+00	3.243130E+00
5.070880E+00	4.854090E+00	3.319650E+00
3.161080E+00	1.758330E+00	7.518430E-01
2.985160E+00	1.750700E+00	8.741960E-01
4.914370E+00	4.836770E+00	3.161430E+00
4.943040E+00	4.869180E+00	3.238070E+00
5.006690E+00	4.868950E+00	3.270780E+00
2.858490E+00	2.069600E+00	8.210540E-01
2.727170E+00	2.060740E+00	9.487070E-01
4.786170E+00	4.831910E+00	3.116320E+00
4.819530E+00	4.862120E+00	3.187530E+00
4.882180E+00	4.865010E+00	3.210470E+00
2.666360E+00	2.359220E+00	9.259740E-01
2.574050E+00	2.336740E+00	1.064550E+00
4.621870E+00	4.867450E+00	3.016010E+00
4.691240E+00	4.865240E+00	3.092650E+00
4.752120E+00	4.866540E+00	3.156120E+00
2.553770E+00	2.647400E+00	1.069390E+00
2.468290E+00	2.534760E+00	1.171030E+00
4.551720E+00	4.930280E+00	3.020300E+00
4.621810E+00	4.938560E+00	3.128630E+00
2.462920E+00	2.722160E+00	1.186630E+00
2.410120E+00	2.687900E+00	1.272040E+00
2.496770E+00	2.889260E+00	1.186520E+00
4.509400E+00	4.970980E+00	3.025970E+00
4.542920E+00	4.976450E+00	3.077760E+00
2.428470E+00	2.852090E+00	1.279510E+00
2.382630E+00	2.797380E+00	1.328740E+00
2.450110E+00	3.088310E+00	1.321680E+00
4.378150E+00	5.022530E+00	2.973070E+00
4.477320E+00	5.008900E+00	3.047140E+00
2.368230E+00	2.928600E+00	1.377030E+00
2.362050E+00	3.172010E+00	1.470660E+00
2.446620E+00	3.357840E+00	1.428550E+00
4.286700E+00	5.043900E+00	2.931430E+00
4.324480E+00	5.098220E+00	3.041450E+00
2.383610E+00	3.366580E+00	1.528680E+00
2.334100E+00	3.293400E+00	1.540300E+00
2.439080E+00	3.607790E+00	1.581680E+00
4.072190E+00	5.043320E+00	2.793080E+00
4.125580E+00	5.095580E+00	2.899600E+00
4.226590E+00	5.096330E+00	2.962640E+00
2.348600E+00	3.425980E+00	1.616310E+00
2.359850E+00	3.586620E+00	1.667250E+00
2.413740E+00	3.698000E+00	1.702110E+00
2.486770E+00	3.890280E+00	1.770610E+00
3.817310E+00	5.042610E+00	2.670690E+00
3.927270E+00	5.061260E+00	2.749980E+00
4.022510E+00	5.081400E+00	2.833900E+00
2.375150E+00	3.716590E+00	1.768550E+00
2.412910E+00	3.869500E+00	1.850260E+00
2.466110E+00	3.966690E+00	1.871280E+00
2.544980E+00	4.111670E+00	1.927230E+00
2.740820E+00	4.380110E+00	2.027110E+00
2.842720E+00	4.472750E+00	2.072880E+00
2.978160E+00	4.586360E+00	2.153470E+00
3.657410E+00	5.010660E+00	2.600560E+00
3.758150E+00	5.075900E+00	2.699020E+00
3.834580E+00	5.128890E+00	2.793250E+00
2.429500E+00	3.978200E+00	1.932260E+00
2.478920E+00	4.105270E+00	2.008440E+00
2.539860E+00	4.185280E+00	2.022290E+00
2.623320E+00	4.289390E+00	2.027060E+00
2.719580E+00	4.423680E+00	2.100550E+00
2.826850E+00	4.522020E+00	2.168260E+00
2.901250E+00	4.597360E+00	2.220350E+00
3.004000E+00	4.663870E+00	2.258010E+00
3.131900E+00	4.765390E+00	2.338530E+00
3.428390E+00	4.956080E+00	2.505090E+00
3.532910E+00	5.031910E+00	2.594880E+00
3.567420E+00	5.088660E+00	2.665670E+00
3.699960E+00	5.108540E+00	2.727760E+00
2.507890E+00	4.212510E+00	2.092550E+00
2.603120E+00	4.363710E+00	2.139840E+00
2.706950E+00	4.475590E+00	2.195600E+00
2.805360E+00	4.561670E+00	2.252550E+00
2.899340E+00	4.644300E+00	2.289380E+00
2.995540E+00	4.709540E+00	2.333070E+00
3.037160E+00	4.763440E+00	2.389480E+00
3.106450E+00	4.805740E+00	2.406740E+00
3.213640E+00	4.869290E+00	2.435830E+00
3.278940E+00	4.953790E+00	2.519350E+00
3.344840E+00	5.015880E+00	2.589590E+00
3.463580E+00	5.048380E+00	2.609980E+00
3.058930E+00	4.823170E+00	2.457710E+00
3.176540E+00	4.926140E+00	2.513850E+00
3.250680E+00	4.983850E+00	2.558420E+00
5.738540E+00	2.502730E+00	2.769690E+00
5.695510E+00	2.423640E+00	2.727910E+00
5.707290E+00	2.527840E+00	2.682770E+00
5.765510E+00	2.729740E+00	2.744610E+00
5.775960E+00	2.601080E+00	2.806770E+00
5.805210E+00	2.872830E+00	2.791900E+00
5.823690E+00	2.766370E+00	2.853950E+00
5.851110E+00	2.970230E+00	2.870840E+00
5.871330E+00	3.160590E+00	2.941940E+00
5.873820E+00	3.345020E+00	2.997870E+00
5.835350E+00	3.513330E+00	2.999840E+00
5.882110E+00	3.444610E+00	3.065880E+00
5.840680E+00	3.592120E+00	3.078090E+00
5.507750E+00	2.163470E+00	2.537430E+00
5.433230E+00	2.057560E+00	2.479370E+00
5.437140E+00	2.112020E+00	2.397620E+00
5.587330E+00	2.300820E+00	2.578450E+00
5.757380E+00	3.745710E+00	3.052790E+00
5.724100E+00	3.848920E+00	3.132620E+00
5.339760E+00	1.956050E+00	2.415850E+00
5.259410E+00	1.902030E+00	2.319950E+00
5.305290E+00	1.964040E+00	2.295920E+00
5.648630E+00	3.956230E+00	3.101450E+00
5.619850E+00	4.032510E+00	3.163910E+00
5.131370E+00	1.824790E+00	2.130520E+00
5.546180E+00	4.132100E+00	3.187000E+00
5.481120E+00	4.211920E+00	3.183510E+00
5.515810E+00	4.201340E+00	3.227850E+00
5.487090E+00	4.258620E+00	3.250560E+00
4.953890E+00	1.700730E+00	1.901810E+00
4.842140E+00	1.599990E+00	1.838600E+00
4.820740E+00	1.647310E+00	1.710560E+00
5.378050E+00	4.365200E+00	3.206650E+00
5.421450E+00	4.327680E+00	3.229330E+00
5.401280E+00	4.382750E+00	3.269770E+00
4.748670E+00	1.521990E+00	1.772020E+00
4.644490E+00	1.441720E+00	1.688250E+00
4.655480E+00	1.507240E+00	1.595360E+00
5.313040E+00	4.491780E+00	3.254090E+00
5.364030E+00	4.454100E+00	3.299030E+00
5.323120E+00	4.517870E+00	3.311200E+00
4.519840E+00	1.368910E+00	1.607520E+00
4.335820E+00	1.298980E+00	1.506660E+00
4.467860E+00	1.393710E+00	1.501620E+00
5.245140E+00	4.605560E+00	3.283400E+00
5.282170E+00	4.572360E+00	3.316880E+00
5.250180E+00	4.627240E+00	3.348700E+00
4.177530E+00	1.331490E+00	1.280340E+00
3.973360E+00	1.223650E+00	1.266460E+00
5.169340E+00	4.744230E+00	3.327640E+00
5.204160E+00	4.687260E+00	3.337460E+00
5.195830E+00	4.730640E+00	3.400430E+00
3.776610E+00	1.320180E+00	1.047080E+00
3.691900E+00	1.240130E+00	1.157610E+00
5.142680E+00	4.804830E+00	3.377030E+00
3.546760E+00	1.228170E+00	1.145250E+00
3.334080E+00	1.281210E+00	1.148420E+00
3.474220E+00	1.307690E+00	1.037830E+00
5.099040E+00	4.866910E+00	3.386130E+00
5.120800E+00	4.862330E+00	3.429280E+00
5.097910E+00	4.889570E+00	3.425160E+00
3.142220E+00	1.474530E+00	9.826120E-01
2.973470E+00	1.493820E+00	1.111030E+00
4.968980E+00	4.904190E+00	3.306110E+00
4.999000E+00	4.925610E+00	3.385990E+00
5.067960E+00	4.902460E+00	3.408740E+00
2.833560E+00	1.765150E+00	1.012130E+00
2.712210E+00	1.771260E+00	1.149340E+00
4.852250E+00	4.896360E+00	3.260280E+00
4.879450E+00	4.931010E+00	3.333490E+00
4.935370E+00	4.933080E+00	3.355260E+00
2.629160E+00	2.052060E+00	1.092300E+00
2.534820E+00	2.032300E+00	1.218830E+00
4.697190E+00	4.915660E+00	3.191790E+00
4.751940E+00	4.937690E+00	3.278020E+00
4.821050E+00	4.930670E+00	3.310440E+00
2.487580E+00	2.292260E+00	1.183810E+00
2.417840E+00	2.264430E+00	1.309560E+00
4.662240E+00	4.948420E+00	3.208250E+00
4.687020E+00	4.959360E+00	3.254500E+00
2.401000E+00	2.499660E+00	1.286500E+00
2.325920E+00	2.465120E+00	1.398500E+00
4.541040E+00	5.025530E+00	3.161050E+00
4.631730E+00	4.990100E+00	3.235070E+00
2.328700E+00	2.715970E+00	1.388850E+00
2.259540E+00	2.618410E+00	1.486880E+00
4.425980E+00	5.078500E+00	3.101680E+00
4.486760E+00	5.118750E+00	3.232240E+00
2.254540E+00	2.764790E+00	1.491030E+00
2.225350E+00	2.707580E+00	1.532850E+00
2.276320E+00	2.950260E+00	1.493150E+00
4.370860E+00	5.119240E+00	3.110520E+00
4.403100E+00	5.136490E+00	3.172270E+00
2.210690E+00	2.818730E+00	1.566810E+00
2.191560E+00	3.040820E+00	1.641610E+00
2.276920E+00	3.232370E+00	1.586370E+00
4.183350E+00	5.140830E+00	2.996680E+00
4.245870E+00	5.178000E+00	3.100660E+00
4.341160E+00	5.156810E+00	3.150280E+00
2.204830E+00	3.266030E+00	1.690130E+00
2.143380E+00	3.200270E+00	1.753100E+00
2.275390E+00	3.493900E+00	1.720440E+00
3.944890E+00	5.136480E+00	2.869950E+00
4.037790E+00	5.180560E+00	2.982380E+00
4.145160E+00	5.184900E+00	3.041250E+00
2.188150E+00	3.374240E+00	1.794710E+00
2.133640E+00	3.304900E+00	1.821700E+00
2.214120E+00	3.543920E+00	1.832210E+00
2.316300E+00	3.770320E+00	1.899980E+00
3.897220E+00	5.170160E+00	2.884710E+00
3.937990E+00	5.194590E+00	2.940730E+00
2.144640E+00	3.451400E+00	1.889410E+00
2.210420E+00	3.634130E+00	1.926670E+00
2.251590E+00	3.768010E+00	1.993700E+00
2.301230E+00	3.866010E+00	2.007960E+00
2.379520E+00	4.013640E+00	2.041050E+00
3.605130E+00	5.162020E+00	2.765940E+00
3.741760E+00	5.186150E+00	2.845110E+00
3.858330E+00	5.207220E+00	2.915800E+00
2.270630E+00	3.902830E+00	2.089190E+00
2.343860E+00	4.057950E+00	2.147800E+00
2.365070E+00	4.133070E+00	2.204240E+00
2.417730E+00	4.166550E+00	2.159960E+00
2.502510E+00	4.305090E+00	2.199910E+00
2.601750E+00	4.424940E+00	2.245870E+00
2.699480E+00	4.526580E+00	2.287840E+00
2.797290E+00	4.612280E+00	2.332590E+00
2.911580E+00	4.715590E+00	2.401470E+00
3.433890E+00	5.127080E+00	2.703600E+00
3.540970E+00	5.197000E+00	2.793010E+00
3.631580E+00	5.244580E+00	2.910960E+00
2.404580E+00	4.233650E+00	2.258510E+00
2.501790E+00	4.377600E+00	2.297980E+00
2.603770E+00	4.484060E+00	2.342730E+00
2.696520E+00	4.579680E+00	2.373240E+00
2.787040E+00	4.650390E+00	2.410610E+00
2.825690E+00	4.700070E+00	2.464140E+00
2.879290E+00	4.740930E+00	2.473620E+00
2.943440E+00	4.799310E+00	2.491620E+00
3.062210E+00	4.897990E+00	2.546560E+00
3.219800E+00	5.023400E+00	2.617450E+00
3.286610E+00	5.130200E+00	2.721590E+00
3.366540E+00	5.205000E+00	2.832030E+00
3.490690E+00	5.228300E+00	2.847080E+00
2.841970E+00	4.752810E+00	2.531700E+00
2.942770E+00	4.864450E+00	2.568210E+00
3.063010E+00	4.976590E+00	2.643760E+00
3.170020E+00	5.091450E+00	2.707310E+00
3.247970E+00	5.173550E+00	2.784970E+00
5.606010E+00	2.172220E+00	2.782650E+00
5.529250E+00	2.091590E+00	2.704460E+00
5.562110E+00	2.176790E+00	2.660650E+00
5.666480E+00	2.326130E+00	2.733310E+00
5.682440E+00	2.280570E+00	2.823290E+00
5.756760E+00	2.450910E+00	2.847800E+00
5.824560E+00	2.628170E+00	2.926250E+00
5.865870E+00	2.794160E+00	2.975460E+00
5.902300E+00	2.961550E+00	3.016030E+00
5.921470E+00	3.133580E+00	3.065500E+00
5.928150E+00	3.292090E+00	3.112030E+00
5.904690E+00	3.440320E+00	3.156560E+00
5.875430E+00	3.583060E+00	3.204300E+00
5.467790E+00	2.011220E+00	2.682310E+00
5.386140E+00	1.949480E+00	2.583220E+00
5.427590E+00	2.008180E+00	2.564130E+00
5.806840E+00	3.724250E+00	3.162120E+00
5.769200E+00	3.835010E+00	3.240250E+00
5.269180E+00	1.878030E+00	2.435930E+00
5.688310E+00	3.956590E+00	3.211830E+00
5.634600E+00	4.052210E+00	3.232520E+00
5.687360E+00	4.015640E+00	3.286500E+00
5.634150E+00	4.106400E+00	3.309660E+00
5.101690E+00	1.751670E+00	2.228380E+00
4.992270E+00	1.645930E+00	2.154160E+00
4.975700E+00	1.674830E+00	2.032990E+00
5.555570E+00	4.194980E+00	3.283750E+00
5.546770E+00	4.254470E+00	3.335070E+00
4.917610E+00	1.567670E+00	2.095780E+00
4.817860E+00	1.485530E+00	2.014690E+00
4.834210E+00	1.536800E+00	1.929420E+00
5.495700E+00	4.335070E+00	3.356200E+00
5.434340E+00	4.402650E+00	3.354320E+00
5.474510E+00	4.393090E+00	3.409440E+00
5.438420E+00	4.442260E+00	3.431160E+00
4.709370E+00	1.393370E+00	1.919340E+00
4.596520E+00	1.314920E+00	1.840190E+00
4.615870E+00	1.373800E+00	1.757250E+00
5.331080E+00	4.547660E+00	3.389990E+00
5.374060E+00	4.503340E+00	3.403970E+00
5.362030E+00	4.546320E+00	3.463690E+00
4.454300E+00	1.256160E+00	1.776630E+00
4.245950E+00	1.189400E+00	1.680250E+00
4.403200E+00	1.261510E+00	1.667350E+00
5.308490E+00	4.593280E+00	3.443240E+00
4.098650E+00	1.191490E+00	1.463970E+00
3.944880E+00	1.137120E+00	1.500700E+00
5.255210E+00	4.671120E+00	3.471740E+00
5.209310E+00	4.759670E+00	3.490300E+00
3.740390E+00	1.117120E+00	1.460700E+00
3.557060E+00	1.088310E+00	1.476720E+00
3.597870E+00	1.117650E+00	1.371270E+00
3.703980E+00	1.161010E+00	1.296660E+00
5.160860E+00	4.832340E+00	3.481030E+00
5.211620E+00	4.806730E+00	3.557560E+00
5.173440E+00	4.859170E+00	3.550400E+00
3.419240E+00	1.159020E+00	1.303880E+00
3.229550E+00	1.160640E+00	1.397110E+00
5.109760E+00	4.906160E+00	3.499670E+00
3.108080E+00	1.297170E+00	1.243690E+00
2.945810E+00	1.320290E+00	1.368780E+00
5.042960E+00	4.944420E+00	3.469630E+00
5.055480E+00	4.982430E+00	3.564990E+00
2.820940E+00	1.513810E+00	1.238690E+00
2.701840E+00	1.533450E+00	1.375660E+00
4.903460E+00	4.962560E+00	3.407880E+00
4.931230E+00	4.986580E+00	3.484500E+00
4.993950E+00	4.984000E+00	3.513410E+00
2.609410E+00	1.775170E+00	1.282970E+00
2.517230E+00	1.770470E+00	1.418620E+00
4.787970E+00	4.967030E+00	3.360300E+00
4.816940E+00	4.994470E+00	3.440810E+00
4.874670E+00	4.989250E+00	3.463830E+00
2.457620E+00	2.017360E+00	1.351780E+00
2.382310E+00	2.004040E+00	1.486660E+00
4.678800E+00	5.016680E+00	3.336230E+00
4.749840E+00	5.007220E+00	3.404930E+00
2.343390E+00	2.238940E+00	1.432160E+00
2.278330E+00	2.212010E+00	1.557820E+00
4.585870E+00	5.072090E+00	3.291170E+00
4.632480E+00	5.101230E+00	3.416950E+00
2.257390E+00	2.425970E+00	1.509970E+00
2.198530E+00	2.397120E+00	1.619090E+00
4.538370E+00	5.126460E+00	3.300730E+00
4.568130E+00	5.135580E+00	3.358810E+00
2.192770E+00	2.620690E+00	1.592320E+00
2.157230E+00	2.517160E+00	1.661300E+00
4.405450E+00	5.203420E+00	3.284810E+00
4.509220E+00	5.172280E+00	3.334710E+00
2.125840E+00	2.631740E+00	1.702240E+00
2.085520E+00	2.804030E+00	1.768830E+00
2.147700E+00	2.822730E+00	1.666840E+00
4.317180E+00	5.205930E+00	3.209980E+00
4.333010E+00	5.241680E+00	3.277360E+00
2.110060E+00	3.006730E+00	1.750250E+00
2.042200E+00	2.967450E+00	1.845890E+00
4.104490E+00	5.226500E+00	3.088680E+00
4.173200E+00	5.266710E+00	3.197400E+00
4.276700E+00	5.252090E+00	3.243630E+00
2.073170E+00	3.209950E+00	1.857630E+00
2.006850E+00	3.105380E+00	1.945780E+00
3.935300E+00	5.260780E+00	3.035230E+00
4.056020E+00	5.269030E+00	3.132590E+00
2.016500E+00	3.240350E+00	1.962940E+00
1.985060E+00	3.184730E+00	1.995240E+00
2.066390E+00	3.416270E+00	1.995960E+00
2.160720E+00	3.662230E+00	2.032540E+00
3.788040E+00	5.265710E+00	2.987120E+00
3.863620E+00	5.332910E+00	3.136240E+00
1.997420E+00	3.291260E+00	2.043070E+00
2.019670E+00	3.452560E+00	2.086180E+00
2.069390E+00	3.568830E+00	2.078510E+00
2.116370E+00	3.703060E+00	2.140810E+00
2.188330E+00	3.856920E+00	2.163960E+00
2.291570E+00	4.060880E+00	2.236840E+00
3.708620E+00	5.285630E+00	3.003780E+00
3.755120E+00	5.316600E+00	3.073860E+00
2.035690E+00	3.600820E+00	2.175810E+00
2.119180E+00	3.812370E+00	2.237950E+00
2.192020E+00	3.952880E+00	2.260360E+00
2.231730E+00	4.050550E+00	2.315680E+00
2.279220E+00	4.117470E+00	2.321960E+00
2.333240E+00	4.200650E+00	2.336990E+00
2.412580E+00	4.331880E+00	2.356930E+00
2.507550E+00	4.446760E+00	2.391900E+00
2.602990E+00	4.542310E+00	2.432160E+00
2.710320E+00	4.649890E+00	2.487940E+00
3.445040E+00	5.253900E+00	2.912860E+00
3.528410E+00	5.305690E+00	3.009720E+00
3.664350E+00	5.315830E+00	3.050390E+00
2.249960E+00	4.145140E+00	2.387580E+00
2.332350E+00	4.285840E+00	2.420970E+00
2.418100E+00	4.404720E+00	2.448580E+00
2.511350E+00	4.503460E+00	2.486570E+00
2.594900E+00	4.580040E+00	2.511150E+00
2.633000E+00	4.630360E+00	2.556810E+00
2.685790E+00	4.671350E+00	2.563150E+00
2.746200E+00	4.724210E+00	2.582400E+00
2.842720E+00	4.823700E+00	2.619630E+00
2.946170E+00	4.939820E+00	2.670370E+00
3.054720E+00	5.053290E+00	2.733960E+00
3.155530E+00	5.152420E+00	2.802050E+00
3.260150E+00	5.236420E+00	2.930630E+00
3.394790E+00	5.272330E+00	2.977370E+00
2.650970E+00	4.679240E+00	2.625920E+00
2.746500E+00	4.783720E+00	2.664580E+00
2.847750E+00	4.897050E+00	2.718490E+00
2.951520E+00	5.017820E+00	2.763040E+00
3.053770E+00	5.119150E+00	2.830930E+00
3.140650E+00	5.188500E+00	2.909140E+00
5.569430E+00	2.098090E+00	2.818040E+00
5.672370E+00	2.213850E+00	2.892670E+00
5.766480E+00	2.353950E+00	3.003620E+00
5.822000E+00	2.518000E+00	3.002560E+00
5.869050E+00	2.647930E+00	3.056610E+00
5.909400E+00	2.792830E+00	3.101170E+00
5.940260E+00	2.942490E+00	3.146090E+00
5.950070E+00	3.105620E+00	3.189740E+00
5.950820E+00	3.268280E+00	3.223860E+00
5.934110E+00	3.423140E+00	3.263300E+00
5.918010E+00	3.564640E+00	3.309060E+00
5.391690E+00	1.936620E+00	2.669500E+00
5.486860E+00	2.012140E+00	2.757330E+00
5.850360E+00	3.708190E+00	3.268470E+00
5.824040E+00	3.814150E+00	3.339300E+00
5.253970E+00	1.822260E+00	2.578900E+00
5.133180E+00	1.720470E+00	2.477910E+00
5.127190E+00	1.739440E+00	2.362220E+00
5.750170E+00	3.928390E+00	3.313200E+00
5.721650E+00	4.018830E+00	3.367960E+00
5.686670E+00	4.104790E+00	3.421380E+00
5.067300E+00	1.651410E+00	2.460550E+00
4.955430E+00	1.535210E+00	2.321510E+00
4.979570E+00	1.594990E+00	2.244860E+00
5.614410E+00	4.197300E+00	3.388310E+00
5.573530E+00	4.272580E+00	3.398950E+00
5.623740E+00	4.252440E+00	3.456690E+00
5.582120E+00	4.314070E+00	3.460770E+00
4.866420E+00	1.456050E+00	2.232590E+00
4.767590E+00	1.365000E+00	2.142360E+00
4.794660E+00	1.426420E+00	2.084780E+00
5.529070E+00	4.388700E+00	3.490800E+00
5.483970E+00	4.453630E+00	3.524380E+00
4.660750E+00	1.284340E+00	2.068170E+00
4.538000E+00	1.230050E+00	2.019440E+00
4.566920E+00	1.266910E+00	1.922210E+00
5.425480E+00	4.507390E+00	3.515290E+00
5.373200E+00	4.576290E+00	3.553040E+00
4.375110E+00	1.172030E+00	1.968430E+00
4.149720E+00	1.088050E+00	1.883520E+00
4.307430E+00	1.172160E+00	1.853180E+00
5.319270E+00	4.622700E+00	3.536100E+00
5.348660E+00	4.615210E+00	3.595400E+00
5.318470E+00	4.657300E+00	3.613210E+00
3.936160E+00	1.092150E+00	1.650960E+00
3.857640E+00	1.042290E+00	1.779480E+00
5.238160E+00	4.766230E+00	3.567140E+00
5.266050E+00	4.723540E+00	3.583260E+00
5.261320E+00	4.781920E+00	3.647920E+00
3.709050E+00	1.000260E+00	1.770390E+00
3.519800E+00	9.937400E-01	1.764020E+00
3.647150E+00	1.025160E+00	1.655220E+00
5.163210E+00	4.905630E+00	3.606850E+00
5.216100E+00	4.847510E+00	3.629330E+00
5.206800E+00	4.895780E+00	3.688300E+00
3.361400E+00	1.073730E+00	1.580920E+00
3.197520E+00	1.063710E+00	1.692430E+00
5.112270E+00	4.962590E+00	3.602310E+00
5.156780E+00	4.964880E+00	3.703400E+00
3.065630E+00	1.167940E+00	1.516370E+00
2.922760E+00	1.178260E+00	1.644420E+00
5.081450E+00	4.996490E+00	3.615120E+00
5.099660E+00	5.000390E+00	3.663050E+00
2.810060E+00	1.334090E+00	1.501000E+00
2.695790E+00	1.345050E+00	1.632580E+00
4.959720E+00	5.014070E+00	3.557550E+00
4.991880E+00	5.034430E+00	3.634860E+00
5.057630E+00	5.021990E+00	3.656330E+00
2.597180E+00	1.538720E+00	1.512030E+00
2.508330E+00	1.538410E+00	1.646650E+00
4.846900E+00	5.020130E+00	3.518550E+00
4.877080E+00	5.045660E+00	3.589790E+00
4.931230E+00	5.038330E+00	3.604190E+00
2.437840E+00	1.763630E+00	1.556560E+00
2.363340E+00	1.752180E+00	1.691300E+00
4.697360E+00	5.063600E+00	3.456000E+00
4.753280E+00	5.077030E+00	3.543100E+00
4.819440E+00	5.057400E+00	3.570780E+00
2.314000E+00	1.986180E+00	1.619330E+00
2.247050E+00	1.967300E+00	1.741760E+00
4.669610E+00	5.101260E+00	3.481930E+00
4.693350E+00	5.109740E+00	3.527290E+00
2.213410E+00	2.196580E+00	1.674100E+00
2.159240E+00	2.171350E+00	1.796920E+00
4.563910E+00	5.198350E+00	3.461090E+00
4.648580E+00	5.146180E+00	3.515670E+00
2.132900E+00	2.407540E+00	1.741460E+00
2.112460E+00	2.297540E+00	1.834320E+00
4.484220E+00	5.222050E+00	3.388850E+00
4.497380E+00	5.246440E+00	3.449020E+00
2.069810E+00	2.417620E+00	1.862610E+00
2.016780E+00	2.587460E+00	1.907520E+00
2.073490E+00	2.605700E+00	1.804520E+00
4.337220E+00	5.305290E+00	3.378150E+00
4.440240E+00	5.266120E+00	3.420960E+00
2.027510E+00	2.772310E+00	1.867710E+00
1.973810E+00	2.741870E+00	1.969190E+00
4.254630E+00	5.306490E+00	3.307610E+00
4.265860E+00	5.344600E+00	3.376780E+00
1.982460E+00	2.926230E+00	1.946880E+00
1.935720E+00	2.890320E+00	2.045180E+00
3.976680E+00	5.325740E+00	3.182930E+00
4.088110E+00	5.354390E+00	3.296780E+00
4.206120E+00	5.349570E+00	3.345770E+00
1.956600E+00	3.106530E+00	2.045080E+00
1.918410E+00	2.995860E+00	2.094900E+00
3.929990E+00	5.355460E+00	3.211860E+00
3.978600E+00	5.370990E+00	3.263730E+00
1.909000E+00	3.122230E+00	2.142180E+00
1.906880E+00	3.249020E+00	2.190670E+00
1.963610E+00	3.349390E+00	2.154120E+00
3.747200E+00	5.372100E+00	3.207010E+00
3.897800E+00	5.384220E+00	3.254560E+00
1.921350E+00	3.380330E+00	2.251850E+00
1.922890E+00	3.511300E+00	2.289660E+00
1.963420E+00	3.548520E+00	2.244920E+00
2.047410E+00	3.747540E+00	2.304030E+00
2.137330E+00	3.963830E+00	2.363640E+00
3.625280E+00	5.352590E+00	3.123610E+00
3.639090E+00	5.379870E+00	3.199190E+00
1.964730E+00	3.658150E+00	2.362630E+00
2.036020E+00	3.844980E+00	2.391490E+00
2.070290E+00	3.950180E+00	2.439600E+00
2.118100E+00	4.019100E+00	2.447410E+00
2.170330E+00	4.106920E+00	2.460550E+00
2.250070E+00	4.240960E+00	2.481220E+00
2.333460E+00	4.360090E+00	2.510030E+00
2.423890E+00	4.462440E+00	2.545000E+00
2.521210E+00	4.574430E+00	2.588740E+00
3.339180E+00	5.290820E+00	3.034670E+00
3.417630E+00	5.334710E+00	3.134150E+00
3.560090E+00	5.369930E+00	3.170080E+00
2.087850E+00	4.045070E+00	2.513210E+00
2.170130E+00	4.192100E+00	2.548160E+00
2.247440E+00	4.315430E+00	2.571720E+00
2.338660E+00	4.419730E+00	2.605730E+00
2.416120E+00	4.500660E+00	2.619210E+00
2.446450E+00	4.554350E+00	2.654640E+00
2.493490E+00	4.596570E+00	2.658070E+00
2.557100E+00	4.647450E+00	2.685370E+00
2.654520E+00	4.744430E+00	2.722140E+00
2.751370E+00	4.857710E+00	2.762920E+00
2.858300E+00	4.971440E+00	2.815440E+00
2.961350E+00	5.090930E+00	2.862930E+00
3.063160E+00	5.168560E+00	2.950660E+00
3.155750E+00	5.237150E+00	3.028840E+00
3.274500E+00	5.299400E+00	3.081090E+00
2.458410E+00	4.606130E+00	2.723930E+00
2.560590E+00	4.704220E+00	2.785090E+00
2.658690E+00	4.821210E+00	2.816980E+00
2.763100E+00	4.931210E+00	2.861350E+00
2.870040E+00	5.049040E+00	2.921940E+00
2.985740E+00	5.152980E+00	2.995630E+00
3.069930E+00	5.201500E+00	3.035650E+00
5.797870E+00	2.304550E+00	3.164140E+00
5.771960E+00	2.255820E+00	3.147090E+00
5.776520E+00	2.292460E+00	3.098970E+00
5.814100E+00	2.364580E+00	3.156880E+00
5.581610E+00	2.055030E+00	3.023950E+00
5.486760E+00	1.973390E+00	2.943830E+00
5.517850E+00	2.018760E+00	2.865550E+00
5.680820E+00	2.183030E+00	3.029390E+00
5.862070E+00	2.507890E+00	3.161800E+00
5.898570E+00	2.666160E+00	3.169070E+00
5.929290E+00	2.778710E+00	3.226430E+00
5.962640E+00	2.921730E+00	3.273160E+00
5.979930E+00	3.088120E+00	3.304800E+00
5.987100E+00	3.252050E+00	3.327180E+00
5.969770E+00	3.403170E+00	3.368130E+00
5.948410E+00	3.546610E+00	3.416130E+00
5.416450E+00	1.911840E+00	2.953210E+00
5.334550E+00	1.848100E+00	2.850970E+00
5.372290E+00	1.893730E+00	2.791640E+00
5.893270E+00	3.686810E+00	3.368220E+00
5.860800E+00	3.784350E+00	3.420420E+00
5.211410E+00	1.756450E+00	2.696640E+00
5.802410E+00	3.913210E+00	3.434910E+00
5.747120E+00	4.029720E+00	3.450380E+00
5.734070E+00	4.088660E+00	3.493790E+00
4.986200E+00	1.514390E+00	2.489500E+00
4.914160E+00	1.434910E+00	2.447280E+00
4.909210E+00	1.466860E+00	2.349740E+00
5.043960E+00	1.594830E+00	2.518390E+00
5.693970E+00	4.182840E+00	3.510640E+00
5.655580E+00	4.282020E+00	3.528670E+00
5.613480E+00	4.341050E+00	3.533930E+00
5.666500E+00	4.320530E+00	3.590040E+00
5.615690E+00	4.379700E+00	3.607390E+00
4.731740E+00	1.257050E+00	2.341730E+00
4.609860E+00	1.199200E+00	2.289660E+00
4.689040E+00	1.247290E+00	2.258420E+00
4.742100E+00	1.305710E+00	2.209420E+00
4.811670E+00	1.321040E+00	2.378670E+00
5.486170E+00	4.483190E+00	3.585150E+00
5.538670E+00	4.438700E+00	3.591030E+00
5.518960E+00	4.477380E+00	3.650680E+00
4.488660E+00	1.185630E+00	2.111150E+00
4.401920E+00	1.131940E+00	2.177480E+00
5.455300E+00	4.529810E+00	3.637810E+00
4.266390E+00	1.071170E+00	2.143570E+00
4.063430E+00	9.944100E-01	2.110530E+00
4.207000E+00	1.072390E+00	2.041970E+00
5.390640E+00	4.602260E+00	3.678220E+00
5.351620E+00	4.658660E+00	3.708570E+00
3.858630E+00	9.967750E-01	1.912990E+00
3.777830E+00	9.380600E-01	2.024590E+00
5.321150E+00	4.716230E+00	3.714680E+00
5.307230E+00	4.783320E+00	3.747780E+00
3.645600E+00	9.097970E-01	2.028100E+00
3.466860E+00	9.111490E-01	2.040690E+00
3.589060E+00	9.346540E-01	1.927160E+00
5.273460E+00	4.846820E+00	3.749430E+00
5.231370E+00	4.933670E+00	3.772900E+00
3.318070E+00	9.676460E-01	1.861800E+00
3.171050E+00	9.643490E-01	1.975960E+00
5.196830E+00	4.981000E+00	3.770110E+00
5.221630E+00	4.985020E+00	3.809950E+00
5.201860E+00	5.005590E+00	3.807590E+00
3.046740E+00	1.066400E+00	1.814440E+00
2.922320E+00	1.066530E+00	1.934930E+00
5.093750E+00	5.043840E+00	3.764920E+00
5.168900E+00	5.015360E+00	3.790650E+00
2.801650E+00	1.188020E+00	1.774270E+00
2.701920E+00	1.191990E+00	1.904920E+00
5.031470E+00	5.054640E+00	3.719970E+00
5.037660E+00	5.076270E+00	3.780030E+00
2.598650E+00	1.348300E+00	1.767020E+00
2.516120E+00	1.346400E+00	1.898390E+00
4.905190E+00	5.064530E+00	3.654270E+00
4.934270E+00	5.074600E+00	3.703990E+00
4.988560E+00	5.086810E+00	3.773170E+00
2.429620E+00	1.534600E+00	1.782520E+00
2.359870E+00	1.521150E+00	1.914520E+00
4.791680E+00	5.099620E+00	3.621620E+00
4.827140E+00	5.119390E+00	3.698660E+00
4.887020E+00	5.094560E+00	3.713420E+00
2.295610E+00	1.734530E+00	1.821690E+00
2.233550E+00	1.717070E+00	1.948260E+00
4.691380E+00	5.182860E+00	3.621350E+00
4.763140E+00	5.147270E+00	3.667520E+00
2.188190E+00	1.951800E+00	1.871750E+00
2.135110E+00	1.924140E+00	2.001890E+00
4.628880E+00	5.204320E+00	3.562520E+00
4.638340E+00	5.233590E+00	3.614140E+00
2.091530E+00	2.190930E+00	1.927550E+00
2.058470E+00	2.092720E+00	2.056690E+00
4.502440E+00	5.292120E+00	3.522450E+00
4.588770E+00	5.263120E+00	3.581650E+00
2.029990E+00	2.237600E+00	2.022000E+00
2.019930E+00	2.187490E+00	2.086540E+00
2.007950E+00	2.402600E+00	1.979220E+00
4.417460E+00	5.325500E+00	3.492900E+00
4.451460E+00	5.388030E+00	3.600950E+00
1.987790E+00	2.296370E+00	2.096720E+00
1.944500E+00	2.501510E+00	2.110910E+00
1.971380E+00	2.586330E+00	2.003880E+00
4.257780E+00	5.407090E+00	3.472280E+00
4.359980E+00	5.391010E+00	3.529270E+00
1.932160E+00	2.710010E+00	2.075070E+00
1.893250E+00	2.677180E+00	2.182610E+00
4.173250E+00	5.397360E+00	3.408600E+00
4.182650E+00	5.428610E+00	3.470480E+00
1.889200E+00	2.898350E+00	2.153800E+00
1.869610E+00	2.786170E+00	2.227110E+00
3.990000E+00	5.428270E+00	3.359240E+00
4.111250E+00	5.430490E+00	3.435840E+00
1.848970E+00	2.912300E+00	2.259830E+00
1.845780E+00	3.046760E+00	2.303730E+00
1.870300E+00	3.151320E+00	2.239230E+00
3.866870E+00	5.428460E+00	3.328630E+00
3.909750E+00	5.488300E+00	3.446460E+00
1.837300E+00	3.189090E+00	2.336020E+00
1.854250E+00	3.333010E+00	2.396640E+00
1.886280E+00	3.424240E+00	2.339760E+00
3.636380E+00	5.419690E+00	3.290480E+00
3.775120E+00	5.452080E+00	3.365250E+00
1.848140E+00	3.461800E+00	2.427250E+00
1.863790E+00	3.580620E+00	2.479590E+00
1.904950E+00	3.621230E+00	2.439520E+00
1.976630E+00	3.856700E+00	2.485430E+00
3.517660E+00	5.397930E+00	3.265040E+00
3.549570E+00	5.460220E+00	3.389060E+00
1.892940E+00	3.704500E+00	2.525950E+00
1.919690E+00	3.846460E+00	2.568340E+00
1.957540E+00	3.921090E+00	2.568270E+00
2.009490E+00	4.008200E+00	2.582480E+00
2.087590E+00	4.147260E+00	2.607180E+00
2.162140E+00	4.267320E+00	2.630920E+00
2.239170E+00	4.382890E+00	2.664800E+00
2.351600E+00	4.494720E+00	2.694430E+00
3.191750E+00	5.288900E+00	3.137260E+00
3.273960E+00	5.340030E+00	3.228130E+00
3.416840E+00	5.393220E+00	3.315220E+00
1.931490E+00	3.950000E+00	2.634170E+00
2.004220E+00	4.102840E+00	2.664590E+00
2.081090E+00	4.228690E+00	2.686890E+00
2.148090E+00	4.321060E+00	2.697070E+00
2.182370E+00	4.386280E+00	2.732620E+00
2.251120E+00	4.442250E+00	2.729990E+00
2.285850E+00	4.499150E+00	2.762390E+00
2.361960E+00	4.570800E+00	2.782210E+00
2.451520E+00	4.666610E+00	2.837160E+00
2.558340E+00	4.796210E+00	2.893130E+00
2.679140E+00	4.897010E+00	2.904730E+00
2.768160E+00	5.000650E+00	2.967160E+00
2.890810E+00	5.122520E+00	3.066050E+00
3.066250E+00	5.231320E+00	3.141560E+00
2.945590E+00	5.195970E+00	3.205290E+00
3.173010E+00	5.297080E+00	3.211110E+00
2.193020E+00	4.446480E+00	2.795710E+00
2.272230E+00	4.546440E+00	2.828030E+00
2.354670E+00	4.613490E+00	2.856880E+00
2.394730E+00	4.669430E+00	2.900970E+00
2.458880E+00	4.729420E+00	2.903890E+00
2.483060E+00	4.785770E+00	2.940910E+00
2.532000E+00	4.850690E+00	2.997840E+00
2.654050E+00	4.936370E+00	3.009840E+00
2.764260E+00	5.058180E+00	3.079380E+00
2.842320E+00	5.126860E+00	3.166240E+00
2.407210E+00	4.735750E+00	2.965260E+00
2.467370E+00	4.804530E+00	2.984930E+00
5.763400E+00	2.217490E+00	3.280870E+00
5.726560E+00	2.175850E+00	3.255500E+00
5.743320E+00	2.204400E+00	3.192690E+00
5.804000E+00	2.300590E+00	3.257660E+00
5.842520E+00	2.412880E+00	3.256530E+00
5.848370E+00	2.387690E+00	3.348370E+00
5.887220E+00	2.492210E+00	3.345430E+00
5.532580E+00	1.992160E+00	3.078770E+00
5.657140E+00	2.111620E+00	3.197800E+00
5.910780E+00	2.630070E+00	3.282240E+00
5.958890E+00	2.758890E+00	3.349750E+00
5.998190E+00	2.916620E+00	3.418770E+00
6.005940E+00	3.107410E+00	3.402810E+00
6.009260E+00	3.241260E+00	3.434880E+00
5.992740E+00	3.388700E+00	3.472970E+00
5.984790E+00	3.525830E+00	3.519710E+00
5.329840E+00	1.830020E+00	2.960700E+00
5.450430E+00	1.919610E+00	3.091190E+00
5.920410E+00	3.683170E+00	3.475220E+00
5.872080E+00	3.807660E+00	3.486420E+00
5.921340E+00	3.758650E+00	3.543140E+00
5.879830E+00	3.879380E+00	3.559580E+00
5.042570E+00	1.489850E+00	2.792680E+00
4.980350E+00	1.426300E+00	2.738890E+00
5.020040E+00	1.485840E+00	2.706590E+00
5.039060E+00	1.546000E+00	2.631800E+00
5.090620E+00	1.559040E+00	2.811700E+00
5.120730E+00	1.660980E+00	2.683200E+00
5.182170E+00	1.692370E+00	2.845380E+00
5.804220E+00	4.016200E+00	3.530570E+00
5.762360E+00	4.103950E+00	3.549980E+00
5.815900E+00	4.071650E+00	3.601270E+00
5.775080E+00	4.147750E+00	3.611550E+00
4.891280E+00	1.340110E+00	2.632790E+00
4.790520E+00	1.252620E+00	2.587400E+00
4.789130E+00	1.273180E+00	2.449350E+00
4.927420E+00	1.409430E+00	2.575870E+00
5.732420E+00	4.250500E+00	3.633360E+00
5.686990E+00	4.330240E+00	3.655080E+00
5.661660E+00	4.378540E+00	3.712040E+00
4.688260E+00	1.192390E+00	2.545090E+00
4.549130E+00	1.135920E+00	2.502450E+00
4.650830E+00	1.189700E+00	2.433100E+00
5.583080E+00	4.435850E+00	3.682760E+00
5.531850E+00	4.501780E+00	3.744590E+00
4.386890E+00	1.102120E+00	2.286020E+00
4.315130E+00	1.040080E+00	2.383110E+00
5.463300E+00	4.554350E+00	3.728000E+00
5.494650E+00	4.548750E+00	3.776040E+00
5.459520E+00	4.592390E+00	3.797180E+00
4.160410E+00	9.640180E-01	2.387570E+00
3.974280E+00	9.223610E-01	2.325000E+00
4.117970E+00	9.748830E-01	2.262980E+00
5.359090E+00	4.680450E+00	3.753140E+00
5.395740E+00	4.648300E+00	3.775430E+00
5.382660E+00	4.700440E+00	3.811280E+00
3.784590E+00	8.999950E-01	2.160820E+00
3.757320E+00	8.507700E-01	2.324960E+00
5.322460E+00	4.810140E+00	3.794620E+00
5.366510E+00	4.772220E+00	3.838000E+00
5.342270E+00	4.840740E+00	3.853280E+00
3.578370E+00	8.429920E-01	2.301220E+00
3.405820E+00	8.380670E-01	2.300500E+00
3.542060E+00	8.663150E-01	2.207140E+00
5.254790E+00	4.969020E+00	3.845710E+00
5.311790E+00	4.913570E+00	3.875490E+00
5.284620E+00	4.982870E+00	3.912400E+00
3.289010E+00	8.937730E-01	2.140520E+00
3.153600E+00	8.964110E-01	2.251940E+00
5.213310E+00	5.034170E+00	3.889620E+00
3.037920E+00	9.634180E-01	2.090770E+00
2.931410E+00	9.685400E-01	2.211170E+00
5.148440E+00	5.054850E+00	3.840690E+00
5.154230E+00	5.075690E+00	3.897090E+00
2.817790E+00	1.070160E+00	2.056970E+00
2.732790E+00	1.069910E+00	2.185220E+00
5.042640E+00	5.111540E+00	3.868880E+00
5.112050E+00	5.090810E+00	3.882670E+00
2.620620E+00	1.194630E+00	2.036910E+00
2.550120E+00	1.196260E+00	2.169540E+00
4.923710E+00	5.135500E+00	3.831030E+00
4.980820E+00	5.129430E+00	3.863040E+00
2.444990E+00	1.343380E+00	2.029460E+00
2.384420E+00	1.337740E+00	2.164880E+00
4.870690E+00	5.137570E+00	3.784620E+00
4.879670E+00	5.167410E+00	3.843270E+00
2.298270E+00	1.512070E+00	2.045010E+00
2.243210E+00	1.501770E+00	2.185400E+00
4.733950E+00	5.197300E+00	3.711290E+00
4.775530E+00	5.214630E+00	3.794310E+00
4.843930E+00	5.180500E+00	3.823810E+00
2.180540E+00	1.699240E+00	2.083630E+00
2.129830E+00	1.685130E+00	2.225870E+00
4.632270E+00	5.282870E+00	3.677730E+00
4.700360E+00	5.252010E+00	3.747640E+00
2.088240E+00	1.899530E+00	2.136140E+00
2.036900E+00	1.879000E+00	2.269760E+00
4.547030E+00	5.353040E+00	3.644580E+00
4.594470E+00	5.365740E+00	3.730530E+00
2.003430E+00	2.114600E+00	2.184810E+00
1.975010E+00	2.048130E+00	2.325550E+00
4.496810E+00	5.411740E+00	3.669710E+00
4.533940E+00	5.440850E+00	3.748670E+00
1.952330E+00	2.173690E+00	2.285290E+00
1.940680E+00	2.138960E+00	2.350340E+00
1.936970E+00	2.329200E+00	2.228680E+00
4.318870E+00	5.442780E+00	3.567270E+00
4.369020E+00	5.479800E+00	3.655920E+00
4.453690E+00	5.462100E+00	3.701110E+00
1.916950E+00	2.248160E+00	2.345370E+00
1.873750E+00	2.447440E+00	2.339390E+00
1.898200E+00	2.524750E+00	2.232140E+00
4.174230E+00	5.474890E+00	3.544010E+00
4.275820E+00	5.490150E+00	3.606880E+00
1.851270E+00	2.689950E+00	2.297760E+00
1.841920E+00	2.578570E+00	2.384790E+00
4.040500E+00	5.489700E+00	3.502650E+00
4.106430E+00	5.542480E+00	3.619740E+00
1.815900E+00	2.710590E+00	2.412730E+00
1.796630E+00	2.845060E+00	2.441140E+00
1.817390E+00	2.947460E+00	2.362950E+00
3.969360E+00	5.516430E+00	3.518130E+00
4.008350E+00	5.538900E+00	3.568980E+00
1.781460E+00	2.985360E+00	2.467330E+00
1.761970E+00	3.164180E+00	2.514200E+00
1.807370E+00	3.237570E+00	2.435490E+00
3.673720E+00	5.488460E+00	3.426550E+00
3.796390E+00	5.517110E+00	3.496370E+00
3.918200E+00	5.542160E+00	3.551030E+00
1.792900E+00	3.310920E+00	2.530830E+00
1.765720E+00	3.261980E+00	2.555850E+00
1.812950E+00	3.514640E+00	2.523400E+00
3.609990E+00	5.509260E+00	3.470800E+00
3.674720E+00	5.555310E+00	3.555170E+00
1.773200E+00	3.378670E+00	2.589060E+00
1.770550E+00	3.521180E+00	2.605870E+00
1.807910E+00	3.614180E+00	2.613380E+00
1.854330E+00	3.760990E+00	2.621950E+00
3.295670E+00	5.395840E+00	3.372240E+00
3.424260E+00	5.455240E+00	3.446220E+00
3.541790E+00	5.517930E+00	3.510850E+00
1.781640E+00	3.657900E+00	2.679770E+00
1.813130E+00	3.815570E+00	2.698970E+00
1.815960E+00	3.890960E+00	2.730480E+00
1.859540E+00	3.916600E+00	2.694970E+00
1.925230E+00	4.054200E+00	2.720690E+00
1.996510E+00	4.189110E+00	2.740710E+00
2.078050E+00	4.329460E+00	2.768490E+00
3.038600E+00	5.249710E+00	3.257950E+00
3.149850E+00	5.311700E+00	3.311570E+00
3.214690E+00	5.387970E+00	3.419850E+00
3.291670E+00	5.452730E+00	3.492310E+00
1.842410E+00	3.989740E+00	2.771030E+00
1.913580E+00	4.147290E+00	2.791710E+00
1.983630E+00	4.246780E+00	2.804000E+00
2.006940E+00	4.314320E+00	2.834240E+00
2.047080E+00	4.360530E+00	2.833740E+00
2.097810E+00	4.413060E+00	2.847400E+00
2.171450E+00	4.510160E+00	2.883480E+00
2.286080E+00	4.623670E+00	2.927510E+00
2.579820E+00	4.945980E+00	3.118810E+00
2.685650E+00	5.027240E+00	3.116840E+00
2.759950E+00	5.098390E+00	3.184750E+00
2.849800E+00	5.158050E+00	3.285300E+00
2.996130E+00	5.261810E+00	3.346290E+00
3.124790E+00	5.350930E+00	3.444260E+00
3.203450E+00	5.408820E+00	3.477220E+00
2.009550E+00	4.374860E+00	2.888310E+00
2.080190E+00	4.451590E+00	2.909920E+00
2.108410E+00	4.513550E+00	2.942790E+00
2.176980E+00	4.572330E+00	2.949860E+00
2.215170E+00	4.629210E+00	2.999110E+00
2.301560E+00	4.727720E+00	3.059120E+00
2.451640E+00	4.836370E+00	3.063590E+00
2.486740E+00	4.923530E+00	3.163020E+00
2.557950E+00	5.015350E+00	3.253000E+00
2.674890E+00	5.067230E+00	3.226590E+00
2.757640E+00	5.116310E+00	3.266450E+00
2.117020E+00	4.575780E+00	3.010390E+00
2.195160E+00	4.653300E+00	3.059320E+00
2.216400E+00	4.701450E+00	3.107790E+00
2.253830E+00	4.747060E+00	3.129720E+00
2.288800E+00	4.811960E+00	3.192130E+00
2.392360E+00	4.862550E+00	3.176920E+00
2.458720E+00	4.951780E+00	3.236400E+00
2.205010E+00	4.737160E+00	3.176320E+00
5.733510E+00	2.175800E+00	3.350700E+00
5.789320E+00	2.244030E+00	3.351300E+00
5.826710E+00	2.313410E+00	3.421380E+00
5.869170E+00	2.413330E+00	3.455040E+00
5.906830E+00	2.499340E+00	3.474330E+00
5.978870E+00	2.701290E+00	3.533410E+00
5.959720E+00	2.651770E+00	3.516000E+00
5.976670E+00	2.746440E+00	3.469090E+00
5.996590E+00	2.825880E+00	3.493230E+00
5.998540E+00	2.762370E+00	3.546450E+00
6.016690E+00	2.877100E+00	3.539940E+00
5.555850E+00	1.993460E+00	3.268640E+00
5.658360E+00	2.094790E+00	3.373770E+00
5.936790E+00	2.615690E+00	3.425530E+00
6.030150E+00	3.063050E+00	3.530620E+00
6.029400E+00	3.248290E+00	3.523220E+00
6.032770E+00	3.364030E+00	3.570250E+00
6.038450E+00	3.494550E+00	3.621590E+00
5.031390E+00	1.404960E+00	3.119690E+00
4.975990E+00	1.350130E+00	3.061460E+00
5.016590E+00	1.414170E+00	3.008550E+00
5.063790E+00	1.493440E+00	2.931670E+00
5.084770E+00	1.467590E+00	3.143220E+00
5.181350E+00	1.651360E+00	3.011040E+00
5.177160E+00	1.597470E+00	3.190700E+00
5.287640E+00	1.760130E+00	3.051710E+00
5.299140E+00	1.734960E+00	3.226990E+00
5.407570E+00	1.862990E+00	3.205170E+00
5.982760E+00	3.643700E+00	3.577630E+00
5.959310E+00	3.758680E+00	3.626020E+00
5.935230E+00	3.868540E+00	3.672630E+00
4.892340E+00	1.274570E+00	2.993420E+00
4.802000E+00	1.222520E+00	2.914570E+00
4.848790E+00	1.255310E+00	2.844340E+00
4.923610E+00	1.333620E+00	2.823980E+00
5.876280E+00	3.985860E+00	3.632790E+00
5.848740E+00	4.084630E+00	3.686130E+00
5.800800E+00	4.172440E+00	3.687080E+00
5.846480E+00	4.144010E+00	3.742680E+00
5.809360E+00	4.223670E+00	3.757470E+00
4.742250E+00	1.207650E+00	2.704270E+00
4.686290E+00	1.161290E+00	2.903020E+00
5.734350E+00	4.310720E+00	3.733360E+00
5.711220E+00	4.370560E+00	3.806740E+00
4.561090E+00	1.105750E+00	2.849250E+00
4.444830E+00	1.063650E+00	2.746020E+00
4.568190E+00	1.124010E+00	2.690060E+00
5.629300E+00	4.436990E+00	3.779170E+00
5.601060E+00	4.489470E+00	3.853130E+00
4.343210E+00	1.030420E+00	2.536240E+00
4.249550E+00	9.594860E-01	2.709310E+00
5.530030E+00	4.545460E+00	3.834520E+00
5.508240E+00	4.589090E+00	3.886400E+00
4.044420E+00	9.122410E-01	2.480600E+00
5.454250E+00	4.656690E+00	3.899440E+00
5.411460E+00	4.720540E+00	3.888000E+00
5.442320E+00	4.713490E+00	3.941200E+00
5.427460E+00	4.757570E+00	3.945590E+00
3.808790E+00	8.356410E-01	2.472350E+00
3.676890E+00	8.039730E-01	2.537010E+00
3.614930E+00	8.249910E-01	2.392600E+00
5.361910E+00	4.870410E+00	3.915660E+00
5.407900E+00	4.830790E+00	3.962370E+00
5.382350E+00	4.902590E+00	3.979190E+00
3.519150E+00	7.971660E-01	2.600870E+00
3.328020E+00	8.090710E-01	2.559800E+00
3.460610E+00	8.071280E-01	2.456540E+00
5.284720E+00	5.029370E+00	3.971370E+00
5.352910E+00	4.978660E+00	4.003120E+00
5.328870E+00	5.058550E+00	4.060940E+00
3.247820E+00	8.454720E-01	2.405930E+00
3.116780E+00	8.478040E-01	2.513010E+00
5.249730E+00	5.056420E+00	3.966200E+00
5.272800E+00	5.070860E+00	4.019210E+00
3.033610E+00	9.004000E-01	2.366500E+00
2.929660E+00	9.133670E-01	2.489480E+00
5.148650E+00	5.113760E+00	3.989090E+00
5.224720E+00	5.086750E+00	4.004810E+00
2.836950E+00	9.753600E-01	2.335220E+00
2.753690E+00	9.874850E-01	2.467710E+00
5.088550E+00	5.128310E+00	3.949510E+00
5.097530E+00	5.150200E+00	4.007940E+00
2.657300E+00	1.074930E+00	2.315230E+00
2.585010E+00	1.084240E+00	2.446940E+00
4.960520E+00	5.152500E+00	3.896460E+00
4.992810E+00	5.159680E+00	3.940490E+00
5.050230E+00	5.166150E+00	4.001730E+00
2.485430E+00	1.198290E+00	2.303300E+00
2.425540E+00	1.210500E+00	2.439940E+00
4.882640E+00	5.217670E+00	3.929790E+00
4.945390E+00	5.183540E+00	3.946450E+00
2.327490E+00	1.339220E+00	2.300350E+00
2.278870E+00	1.347160E+00	2.435850E+00
4.827590E+00	5.234420E+00	3.882600E+00
4.836470E+00	5.262090E+00	3.941940E+00
2.195480E+00	1.495210E+00	2.338420E+00
2.202920E+00	1.439970E+00	2.438820E+00
4.649210E+00	5.338860E+00	3.784550E+00
4.715900E+00	5.324660E+00	3.865000E+00
4.791410E+00	5.293500E+00	3.926660E+00
2.152440E+00	1.517590E+00	2.438520E+00
2.082700E+00	1.674150E+00	2.375200E+00
4.600020E+00	5.417940E+00	3.796630E+00
4.647380E+00	5.420560E+00	3.865950E+00
1.998510E+00	1.879740E+00	2.414430E+00
4.568640E+00	5.461310E+00	3.806610E+00
4.595350E+00	5.472220E+00	3.849570E+00
1.924910E+00	2.097090E+00	2.445730E+00
4.411510E+00	5.509070E+00	3.735010E+00
4.460040E+00	5.535470E+00	3.814820E+00
4.547760E+00	5.505210E+00	3.841220E+00
1.866310E+00	2.256410E+00	2.543730E+00
1.881730E+00	2.307020E+00	2.432570E+00
4.207100E+00	5.539360E+00	3.655020E+00
4.281320E+00	5.570770E+00	3.739000E+00
4.371260E+00	5.558100E+00	3.776900E+00
1.832970E+00	2.494160E+00	2.478240E+00
1.819390E+00	2.396960E+00	2.604180E+00
4.162490E+00	5.563760E+00	3.680640E+00
4.195040E+00	5.579490E+00	3.721790E+00
1.798760E+00	2.541850E+00	2.574590E+00
1.792950E+00	2.483630E+00	2.629550E+00
1.780960E+00	2.747640E+00	2.527530E+00
3.992880E+00	5.594760E+00	3.651260E+00
4.117530E+00	5.595250E+00	3.710790E+00
1.770980E+00	2.597760E+00	2.628990E+00
1.749710E+00	2.744950E+00	2.619940E+00
1.750000E+00	2.840150E+00	2.590190E+00
1.745760E+00	2.985010E+00	2.569920E+00
3.827710E+00	5.583510E+00	3.616590E+00
3.894200E+00	5.646150E+00	3.738120E+00
1.720440E+00	2.869880E+00	2.646990E+00
1.694150E+00	3.073820E+00	2.673590E+00
1.729680E+00	3.216000E+00	2.598880E+00
3.735300E+00	5.596250E+00	3.630960E+00
3.774500E+00	5.626110E+00	3.690070E+00
1.689610E+00	3.243190E+00	2.678570E+00
1.658710E+00	3.185650E+00	2.711570E+00
1.719390E+00	3.438150E+00	2.670080E+00
3.423170E+00	5.518010E+00	3.569220E+00
3.552460E+00	5.581190E+00	3.624870E+00
3.674710E+00	5.619820E+00	3.671410E+00
1.666030E+00	3.329800E+00	2.759110E+00
1.672000E+00	3.501000E+00	2.746310E+00
1.680150E+00	3.589080E+00	2.787720E+00
1.721160E+00	3.620890E+00	2.749100E+00
1.769130E+00	3.823380E+00	2.766720E+00
3.300360E+00	5.516110E+00	3.607890E+00
3.416780E+00	5.592140E+00	3.705390E+00
1.694550E+00	3.720500E+00	2.828520E+00
1.730200E+00	3.871260E+00	2.841590E+00
1.739090E+00	3.940410E+00	2.875890E+00
1.780000E+00	3.962930E+00	2.837450E+00
1.837050E+00	4.102470E+00	2.851420E+00
1.920600E+00	4.252220E+00	2.872380E+00
2.887640E+00	5.219790E+00	3.404880E+00
3.000680E+00	5.334620E+00	3.517900E+00
3.179570E+00	5.428460E+00	3.552490E+00
3.215380E+00	5.500040E+00	3.643250E+00
3.282350E+00	5.558870E+00	3.692260E+00
1.762930E+00	4.033010E+00	2.915450E+00
1.825370E+00	4.181510E+00	2.929170E+00
1.874240E+00	4.274650E+00	2.944150E+00
1.877350E+00	4.318860E+00	2.970780E+00
1.926710E+00	4.346610E+00	2.941030E+00
2.006970E+00	4.454500E+00	2.982170E+00
2.649600E+00	5.076830E+00	3.318950E+00
2.748770E+00	5.142410E+00	3.365000E+00
2.847490E+00	5.234780E+00	3.498260E+00
2.905610E+00	5.308620E+00	3.591290E+00
2.981980E+00	5.396240E+00	3.679440E+00
3.110390E+00	5.448170E+00	3.661860E+00
3.205090E+00	5.531290E+00	3.713980E+00
1.895460E+00	4.375560E+00	2.997510E+00
1.929560E+00	4.440780E+00	3.037970E+00
1.972600E+00	4.485040E+00	3.044490E+00
2.022720E+00	4.544180E+00	3.061330E+00
2.118440E+00	4.641920E+00	3.128410E+00
2.351420E+00	4.875210E+00	3.237700E+00
2.399020E+00	4.926920E+00	3.275920E+00
2.469580E+00	5.014610E+00	3.349030E+00
2.615920E+00	5.092100E+00	3.413610E+00
2.729420E+00	5.185380E+00	3.502670E+00
2.816770E+00	5.263750E+00	3.600130E+00
2.884510E+00	5.329430E+00	3.677480E+00
1.937600E+00	4.499010E+00	3.098770E+00
2.010330E+00	4.583040E+00	3.137610E+00
2.046680E+00	4.630530E+00	3.190390E+00
2.093360E+00	4.667450E+00	3.200280E+00
2.136750E+00	4.713790E+00	3.220540E+00
2.203870E+00	4.803790E+00	3.283180E+00
2.323120E+00	4.898280E+00	3.310230E+00
2.394170E+00	4.961120E+00	3.346210E+00
2.066310E+00	4.678450E+00	3.260530E+00
2.126760E+00	4.749200E+00	3.281590E+00
5.784550E+00	2.227870E+00	3.445610E+00
5.846670E+00	2.351010E+00	3.532150E+00
5.808450E+00	2.266450E+00	3.548030E+00
5.890520E+00	2.429180E+00	3.589910E+00
5.935740E+00	2.555260E+00	3.543300E+00
5.943490E+00	2.508810E+00	3.637680E+00
5.983120E+00	2.634220E+00	3.609810E+00
6.038600E+00	2.777650E+00	3.642200E+00
6.051580E+00	2.920920E+00	3.614220E+00
6.069930E+00	2.871120E+00	3.695390E+00
6.083590E+00	3.016330E+00	3.682540E+00
5.524310E+00	1.931850E+00	3.531300E+00
5.476420E+00	1.890150E+00	3.496650E+00
5.500880E+00	1.925410E+00	3.406620E+00
5.601610E+00	2.015600E+00	3.497350E+00
5.718190E+00	2.154690E+00	3.547790E+00
6.071230E+00	3.197660E+00	3.615480E+00
6.077490E+00	3.334930E+00	3.671590E+00
6.076680E+00	3.455150E+00	3.708110E+00
4.951440E+00	1.287770E+00	3.397580E+00
4.901780E+00	1.247210E+00	3.339220E+00
4.936520E+00	1.287450E+00	3.208600E+00
5.027100E+00	1.386070E+00	3.306500E+00
5.147430E+00	1.513010E+00	3.368030E+00
5.278430E+00	1.665740E+00	3.454140E+00
5.404770E+00	1.822060E+00	3.424990E+00
6.041950E+00	3.616670E+00	3.702930E+00
5.991070E+00	3.766010E+00	3.708940E+00
5.983550E+00	3.840850E+00	3.748080E+00
4.814520E+00	1.208670E+00	3.211460E+00
5.943520E+00	3.965370E+00	3.754310E+00
5.895830E+00	4.080700E+00	3.767690E+00
5.884750E+00	4.142990E+00	3.812650E+00
5.865550E+00	4.214890E+00	3.865000E+00
4.669000E+00	1.138990E+00	3.148020E+00
4.588440E+00	1.101170E+00	3.125970E+00
4.598520E+00	1.116830E+00	2.993150E+00
5.793730E+00	4.298800E+00	3.831000E+00
5.757120E+00	4.358310E+00	3.905180E+00
4.462160E+00	1.057810E+00	3.027310E+00
5.676840E+00	4.425580E+00	3.877160E+00
5.645260E+00	4.472390E+00	3.932870E+00
4.256350E+00	9.489560E-01	2.946310E+00
4.106360E+00	8.971990E-01	2.899400E+00
4.151720E+00	9.149000E-01	2.792670E+00
5.585470E+00	4.545270E+00	3.953120E+00
5.522860E+00	4.605150E+00	3.948170E+00
5.559530E+00	4.599610E+00	3.994650E+00
5.528070E+00	4.642030E+00	4.002730E+00
3.962340E+00	8.694590E-01	2.683610E+00
3.933710E+00	8.476170E-01	2.932520E+00
5.494870E+00	4.723510E+00	4.022900E+00
5.460940E+00	4.786680E+00	4.011810E+00
5.497990E+00	4.786200E+00	4.059730E+00
5.482340E+00	4.828680E+00	4.064870E+00
3.758390E+00	8.011860E-01	2.895160E+00
3.646100E+00	8.049560E-01	2.847150E+00
3.704380E+00	8.012140E-01	2.730300E+00
5.407610E+00	4.940100E+00	4.037950E+00
5.454080E+00	4.902190E+00	4.081580E+00
5.422350E+00	4.977300E+00	4.094270E+00
3.452650E+00	7.983250E-01	2.777880E+00
5.363710E+00	5.069200E+00	4.105510E+00
5.384600E+00	5.040650E+00	4.107300E+00
5.373010E+00	5.074340E+00	4.134710E+00
3.195660E+00	8.229830E-01	2.673560E+00
5.269590E+00	5.117030E+00	4.111070E+00
5.343720E+00	5.090350E+00	4.130540E+00
3.004120E+00	8.619380E-01	2.634450E+00
5.204750E+00	5.128170E+00	4.066000E+00
5.214020E+00	5.149750E+00	4.122460E+00
2.831940E+00	9.200550E-01	2.613560E+00
5.107700E+00	5.186030E+00	4.092100E+00
5.172940E+00	5.161450E+00	4.107630E+00
2.671500E+00	9.997300E-01	2.595270E+00
4.988010E+00	5.219480E+00	4.057160E+00
5.048070E+00	5.210710E+00	4.086130E+00
2.514970E+00	1.099420E+00	2.581160E+00
4.932020E+00	5.225150E+00	4.012790E+00
4.943910E+00	5.251130E+00	4.069480E+00
2.359550E+00	1.229260E+00	2.573660E+00
4.843010E+00	5.307790E+00	4.032820E+00
4.906960E+00	5.266540E+00	4.052530E+00
2.195400E+00	1.408850E+00	2.550560E+00
4.744750E+00	5.357210E+00	3.960270E+00
4.781450E+00	5.351850E+00	4.014840E+00
2.080720E+00	1.563770E+00	2.607730E+00
2.103090E+00	1.573460E+00	2.495000E+00
4.692300E+00	5.423240E+00	3.951950E+00
2.032730E+00	1.710850E+00	2.509320E+00
2.005720E+00	1.708890E+00	2.623070E+00
4.604020E+00	5.531070E+00	3.947390E+00
1.961930E+00	1.872120E+00	2.553390E+00
1.942640E+00	1.805900E+00	2.719960E+00
4.523360E+00	5.559560E+00	3.892710E+00
4.530680E+00	5.587620E+00	3.943490E+00
1.896000E+00	2.038410E+00	2.611040E+00
1.873910E+00	2.014940E+00	2.751250E+00
4.330290E+00	5.605700E+00	3.819540E+00
4.379630E+00	5.637810E+00	3.899760E+00
4.475000E+00	5.606320E+00	3.924410E+00
1.843370E+00	2.215030E+00	2.669600E+00
1.825730E+00	2.190520E+00	2.788340E+00
4.178260E+00	5.629850E+00	3.805920E+00
4.281200E+00	5.646800E+00	3.862520E+00
1.789780E+00	2.408840E+00	2.708420E+00
1.795330E+00	2.306140E+00	2.808260E+00
4.037950E+00	5.649550E+00	3.776370E+00
4.099250E+00	5.689900E+00	3.891370E+00
1.765140E+00	2.429590E+00	2.821220E+00
1.714980E+00	2.593840E+00	2.851610E+00
1.728770E+00	2.662500E+00	2.720850E+00
3.960500E+00	5.669520E+00	3.798720E+00
3.999310E+00	5.688130E+00	3.850400E+00
1.683580E+00	2.760750E+00	2.801750E+00
1.659540E+00	2.737530E+00	2.886160E+00
1.677810E+00	2.898830E+00	2.736150E+00
3.746850E+00	5.677950E+00	3.803360E+00
3.907210E+00	5.688430E+00	3.840200E+00
1.639330E+00	2.903280E+00	2.830250E+00
1.607710E+00	2.879390E+00	2.919740E+00
1.631590E+00	3.113370E+00	2.780560E+00
3.573100E+00	5.647270E+00	3.744660E+00
3.606540E+00	5.692600E+00	3.835170E+00
1.594070E+00	3.020690E+00	2.880430E+00
1.572680E+00	2.971780E+00	2.935310E+00
1.568120E+00	3.173210E+00	2.874180E+00
1.605520E+00	3.312590E+00	2.844500E+00
1.626800E+00	3.525170E+00	2.823340E+00
3.487460E+00	5.644480E+00	3.770410E+00
3.524740E+00	5.674290E+00	3.817350E+00
1.550620E+00	3.076910E+00	2.943670E+00
1.522270E+00	3.213320E+00	2.935660E+00
1.556710E+00	3.300480E+00	2.910210E+00
1.567340E+00	3.443610E+00	2.903550E+00
1.590170E+00	3.578930E+00	2.916300E+00
1.635750E+00	3.704370E+00	2.908720E+00
1.687980E+00	3.885050E+00	2.912380E+00
3.280110E+00	5.615730E+00	3.807190E+00
3.435450E+00	5.655800E+00	3.817360E+00
1.517140E+00	3.372440E+00	2.987410E+00
1.534190E+00	3.550540E+00	2.971340E+00
1.583340E+00	3.682720E+00	2.979340E+00
1.623650E+00	3.823110E+00	2.983340E+00
1.657120E+00	3.928820E+00	2.991180E+00
1.666520E+00	3.984310E+00	3.024710E+00
1.704910E+00	4.006260E+00	2.984920E+00
1.751520E+00	4.132470E+00	2.991470E+00
1.824220E+00	4.271930E+00	3.006820E+00
3.060370E+00	5.464100E+00	3.725480E+00
3.137910E+00	5.524010E+00	3.775070E+00
3.177250E+00	5.585990E+00	3.843360E+00
1.679590E+00	4.068800E+00	3.054980E+00
1.738160E+00	4.201530E+00	3.067340E+00
1.783920E+00	4.298000E+00	3.080710E+00
1.784640E+00	4.340900E+00	3.110850E+00
1.845370E+00	4.388360E+00	3.074390E+00
2.510880E+00	5.094940E+00	3.507900E+00
2.639970E+00	5.150800E+00	3.547860E+00
2.722040E+00	5.231080E+00	3.627960E+00
2.809850E+00	5.306240E+00	3.712930E+00
2.902370E+00	5.400520E+00	3.813800E+00
3.028060E+00	5.490590E+00	3.806450E+00
3.113210E+00	5.560980E+00	3.859350E+00
1.793510E+00	4.385040E+00	3.148820E+00
1.813770E+00	4.428560E+00	3.193090E+00
1.862070E+00	4.459600E+00	3.158650E+00
1.944200E+00	4.576990E+00	3.218720E+00
2.241620E+00	4.905540E+00	3.425020E+00
2.382340E+00	4.998790E+00	3.437710E+00
2.418340E+00	5.065780E+00	3.548430E+00
2.472560E+00	5.118980E+00	3.625750E+00
2.603740E+00	5.185150E+00	3.664390E+00
2.718070E+00	5.281280E+00	3.749090E+00
2.797780E+00	5.349000E+00	3.814100E+00
1.841700E+00	4.483320E+00	3.234370E+00
1.872790E+00	4.559370E+00	3.286110E+00
1.921180E+00	4.603560E+00	3.301130E+00
1.989310E+00	4.657050E+00	3.329920E+00
2.104460E+00	4.781800E+00	3.371480E+00
2.153920E+00	4.870830E+00	3.476060E+00
2.199980E+00	4.942910E+00	3.533050E+00
2.318880E+00	5.024410E+00	3.547760E+00
2.399540E+00	5.077140E+00	3.607300E+00
1.891440E+00	4.614120E+00	3.373610E+00
1.995620E+00	4.728410E+00	3.443580E+00
2.084440E+00	4.835050E+00	3.496050E+00
2.137810E+00	4.893160E+00	3.528490E+00
5.843010E+00	2.325100E+00	3.621720E+00
5.916770E+00	2.430240E+00	3.708600E+00
5.865530E+00	2.342770E+00	3.719840E+00
5.965220E+00	2.505710E+00	3.737510E+00
6.017030E+00	2.626070E+00	3.749970E+00
6.065020E+00	2.750260E+00	3.769320E+00
6.093820E+00	2.872930E+00	3.786750E+00
6.125850E+00	3.006340E+00	3.812760E+00
5.075950E+00	1.385900E+00	3.750980E+00
5.043770E+00	1.358430E+00	3.693290E+00
5.095230E+00	1.418410E+00	3.577720E+00
5.200820E+00	1.537570E+00	3.577670E+00
5.147680E+00	1.451540E+00	3.744000E+00
5.261440E+00	1.616970E+00	3.603840E+00
5.230350E+00	1.562450E+00	3.732300E+00
5.310870E+00	1.665730E+00	3.668530E+00
5.461100E+00	1.861850E+00	3.608880E+00
5.549490E+00	1.947330E+00	3.632570E+00
5.622660E+00	2.029790E+00	3.689640E+00
5.703000E+00	2.126040E+00	3.744440E+00
5.797840E+00	2.232910E+00	3.701960E+00
6.110280E+00	3.172760E+00	3.738320E+00
6.119970E+00	3.331470E+00	3.780020E+00
6.104360E+00	3.481780E+00	3.768020E+00
6.141040E+00	3.422570E+00	3.829190E+00
6.127840E+00	3.560610E+00	3.829000E+00
4.880580E+00	1.221700E+00	3.553070E+00
4.990400E+00	1.311920E+00	3.612780E+00
5.380370E+00	1.755940E+00	3.580950E+00
6.052010E+00	3.736100E+00	3.792090E+00
6.016070E+00	3.854650E+00	3.806860E+00
6.067940E+00	3.797320E+00	3.861460E+00
6.032850E+00	3.911850E+00	3.876060E+00
4.758950E+00	1.164900E+00	3.552230E+00
4.681090E+00	1.128640E+00	3.535620E+00
4.705800E+00	1.145770E+00	3.365430E+00
5.955390E+00	4.043860E+00	3.842380E+00
5.931350E+00	4.118980E+00	3.905220E+00
5.904130E+00	4.192900E+00	3.963730E+00
4.588050E+00	1.087840E+00	3.415370E+00
5.836400E+00	4.281620E+00	3.930670E+00
5.799810E+00	4.342430E+00	4.001730E+00
4.428370E+00	1.017490E+00	3.373510E+00
4.328960E+00	9.646090E-01	3.348930E+00
4.338450E+00	9.777780E-01	3.165910E+00
5.712930E+00	4.420360E+00	3.981080E+00
5.659290E+00	4.485340E+00	3.993650E+00
5.704790E+00	4.463840E+00	4.047150E+00
5.660580E+00	4.524300E+00	4.049370E+00
4.177460E+00	9.048670E-01	3.217900E+00
[truncated: 21,888 more rows]
