# Supplementary material for: A New MRI-Based Model of Heart Function with Coupled Hemodynamics and Application to Normal and Diseased Canine Left Ventricles
Source: Front Bioeng Biotechnol. 2015 Sep 23;3:140. doi: 10.3389/fbioe.2015.00140 (PMC4585083; doi:10.3389/fbioe.2015.00140)
Supplement: Supplementary file 9 [file Data_Sheet_9.ZIP]

Archive with 55 entries (52 files):
- Case4_HF_LBBB_Systole/
- Case4_HF_LBBB_Systole/elems/
- Case4_HF_LBBB_Systole/elems/case4_systole_time_0.2550.csv
- Case4_HF_LBBB_Systole/elems/case4_systole_time_0.2570.csv
- Case4_HF_LBBB_Systole/elems/case4_systole_time_0.2670.csv
- Case4_HF_LBBB_Systole/elems/case4_systole_time_0.2770.csv
- Case4_HF_LBBB_Systole/elems/case4_systole_time_0.2870.csv
- Case4_HF_LBBB_Systole/elems/case4_systole_time_0.2970.csv
- Case4_HF_LBBB_Systole/elems/case4_systole_time_0.3070.csv
- Case4_HF_LBBB_Systole/elems/case4_systole_time_0.3170.csv
- Case4_HF_LBBB_Systole/elems/case4_systole_time_0.3270.csv
- Case4_HF_LBBB_Systole/elems/case4_systole_time_0.3370.csv
- Case4_HF_LBBB_Systole/elems/case4_systole_time_0.3470.csv
- Case4_HF_LBBB_Systole/elems/case4_systole_time_0.3570.csv
- Case4_HF_LBBB_Systole/elems/case4_systole_time_0.3670.csv
- Case4_HF_LBBB_Systole/elems/case4_systole_time_0.3770.csv
- Case4_HF_LBBB_Systole/elems/case4_systole_time_0.3870.csv
- Case4_HF_LBBB_Systole/elems/case4_systole_time_0.3970.csv
- Case4_HF_LBBB_Systole/elems/case4_systole_time_0.4070.csv
- Case4_HF_LBBB_Systole/elems/case4_systole_time_0.4170.csv
- Case4_HF_LBBB_Systole/elems/case4_systole_time_0.4270.csv
- Case4_HF_LBBB_Systole/elems/case4_systole_time_0.4370.csv
- Case4_HF_LBBB_Systole/elems/case4_systole_time_0.4470.csv
- Case4_HF_LBBB_Systole/elems/case4_systole_time_0.4570.csv
- Case4_HF_LBBB_Systole/elems/case4_systole_time_0.4670.csv
- Case4_HF_LBBB_Systole/elems/case4_systole_time_0.4770.csv
- Case4_HF_LBBB_Systole/elems/case4_systole_time_0.4870.csv
- Case4_HF_LBBB_Systole/elems/case4_systole_time_0.4970.csv
- Case4_HF_LBBB_Systole/nodes/
- Case4_HF_LBBB_Systole/nodes/case4_systole_time_0.2550.csv
- Case4_HF_LBBB_Systole/nodes/case4_systole_time_0.2570.csv
- Case4_HF_LBBB_Systole/nodes/case4_systole_time_0.2670.csv
- Case4_HF_LBBB_Systole/nodes/case4_systole_time_0.2770.csv
- Case4_HF_LBBB_Systole/nodes/case4_systole_time_0.2870.csv
- Case4_HF_LBBB_Systole/nodes/case4_systole_time_0.2970.csv
- Case4_HF_LBBB_Systole/nodes/case4_systole_time_0.3070.csv
- Case4_HF_LBBB_Systole/nodes/case4_systole_time_0.3170.csv
- Case4_HF_LBBB_Systole/nodes/case4_systole_time_0.3270.csv
- Case4_HF_LBBB_Systole/nodes/case4_systole_time_0.3370.csv
- Case4_HF_LBBB_Systole/nodes/case4_systole_time_0.3470.csv
- Case4_HF_LBBB_Systole/nodes/case4_systole_time_0.3570.csv
- Case4_HF_LBBB_Systole/nodes/case4_systole_time_0.3670.csv
- Case4_HF_LBBB_Systole/nodes/case4_systole_time_0.3770.csv
- Case4_HF_LBBB_Systole/nodes/case4_systole_time_0.3870.csv
- Case4_HF_LBBB_Systole/nodes/case4_systole_time_0.3970.csv
- Case4_HF_LBBB_Systole/nodes/case4_systole_time_0.4070.csv
- Case4_HF_LBBB_Systole/nodes/case4_systole_time_0.4170.csv
- Case4_HF_LBBB_Systole/nodes/case4_systole_time_0.4270.csv
- Case4_HF_LBBB_Systole/nodes/case4_systole_time_0.4370.csv
- Case4_HF_LBBB_Systole/nodes/case4_systole_time_0.4470.csv
- Case4_HF_LBBB_Systole/nodes/case4_systole_time_0.4570.csv
- Case4_HF_LBBB_Systole/nodes/case4_systole_time_0.4670.csv
- Case4_HF_LBBB_Systole/nodes/case4_systole_time_0.4770.csv
- Case4_HF_LBBB_Systole/nodes/case4_systole_time_0.4870.csv
- Case4_HF_LBBB_Systole/nodes/case4_systole_time_0.4970.csv
