# Supplementary material for: A New MRI-Based Model of Heart Function with Coupled Hemodynamics and Application to Normal and Diseased Canine Left Ventricles
Source: Front Bioeng Biotechnol. 2015 Sep 23;3:140. doi: 10.3389/fbioe.2015.00140 (PMC4585083; doi:10.3389/fbioe.2015.00140)
Supplement: Supplementary file 9 [file Data_Sheet_9.ZIP › Case4_HF_LBBB_Systole/nodes/case4_systole_time_0.2570.csv]

4.609740E+00	3.943680E+00	1.725630E+00
4.522900E+00	3.915370E+00	1.623810E+00
4.569480E+00	3.984100E+00	1.718170E+00
4.563310E+00	4.044050E+00	1.776010E+00
4.644240E+00	4.013760E+00	1.835360E+00
4.596960E+00	4.093370E+00	1.886660E+00
4.488950E+00	4.022880E+00	1.691900E+00
4.383040E+00	3.991700E+00	1.587350E+00
4.494920E+00	4.118870E+00	1.818160E+00
4.475460E+00	4.208710E+00	1.903640E+00
4.562760E+00	4.170570E+00	1.957510E+00
4.522540E+00	4.225610E+00	1.976200E+00
4.387930E+00	4.083450E+00	1.688710E+00
4.320830E+00	4.051770E+00	1.588780E+00
4.365990E+00	4.198170E+00	1.796530E+00
4.422850E+00	4.239940E+00	1.892360E+00
4.457560E+00	4.261660E+00	1.967080E+00
4.286540E+00	4.120040E+00	1.642940E+00
4.261890E+00	4.195100E+00	1.706590E+00
4.285290E+00	4.231650E+00	1.755270E+00
4.295020E+00	4.265940E+00	1.802900E+00
4.378900E+00	4.264240E+00	1.883150E+00
4.228710E+00	4.234450E+00	1.727370E+00
4.912180E+00	3.594060E+00	1.731380E+00
4.833000E+00	3.552210E+00	1.613820E+00
4.856470E+00	3.658180E+00	1.724710E+00
4.849120E+00	3.775360E+00	1.806530E+00
4.939720E+00	3.671080E+00	1.816610E+00
4.852220E+00	3.904020E+00	1.957080E+00
4.962600E+00	3.798580E+00	1.960150E+00
4.859660E+00	4.013540E+00	2.079830E+00
4.975710E+00	3.947400E+00	2.145030E+00
4.915080E+00	4.047220E+00	2.204790E+00
4.740860E+00	3.708870E+00	1.641870E+00
4.662960E+00	3.596380E+00	1.485980E+00
4.691000E+00	3.881720E+00	1.761320E+00
4.758790E+00	4.004470E+00	1.964130E+00
4.791910E+00	4.061540E+00	2.069450E+00
4.833730E+00	4.095190E+00	2.182450E+00
4.551690E+00	3.587480E+00	1.386560E+00
4.426340E+00	3.547390E+00	1.270540E+00
4.471000E+00	3.646800E+00	1.373980E+00
4.547670E+00	3.738400E+00	1.491220E+00
4.693350E+00	4.121550E+00	2.061730E+00
4.690880E+00	4.212000E+00	2.198240E+00
4.791570E+00	4.172880E+00	2.264440E+00
4.741340E+00	4.239500E+00	2.303780E+00
4.380040E+00	3.692810E+00	1.342280E+00
4.296860E+00	3.606320E+00	1.223790E+00
4.345310E+00	3.851570E+00	1.444630E+00
4.576240E+00	4.244580E+00	2.080140E+00
4.654570E+00	4.274760E+00	2.257390E+00
4.225140E+00	3.708740E+00	1.245930E+00
4.134250E+00	3.883110E+00	1.348650E+00
4.242610E+00	4.012770E+00	1.504170E+00
4.468530E+00	4.316290E+00	2.070810E+00
4.551660E+00	4.337160E+00	2.216140E+00
4.112100E+00	4.013940E+00	1.452640E+00
4.044980E+00	3.963560E+00	1.376340E+00
4.149660E+00	4.154040E+00	1.612810E+00
4.344330E+00	4.319020E+00	1.940290E+00
4.401620E+00	4.412420E+00	2.132380E+00
4.460300E+00	4.448470E+00	2.246520E+00
4.528410E+00	4.419230E+00	2.290810E+00
4.493880E+00	4.481840E+00	2.327890E+00
4.007510E+00	4.052720E+00	1.433070E+00
3.970380E+00	4.187470E+00	1.552680E+00
4.068290E+00	4.233920E+00	1.648760E+00
4.167530E+00	4.287990E+00	1.762910E+00
4.226420E+00	4.397150E+00	1.939490E+00
4.259560E+00	4.480120E+00	2.048510E+00
4.338340E+00	4.495400E+00	2.150310E+00
4.412970E+00	4.483010E+00	2.235920E+00
4.005420E+00	4.285000E+00	1.664750E+00
3.913110E+00	4.255690E+00	1.601380E+00
4.047960E+00	4.383070E+00	1.795190E+00
4.116460E+00	4.480940E+00	1.950290E+00
4.197190E+00	4.517130E+00	2.042020E+00
4.256870E+00	4.547240E+00	2.135390E+00
3.905700E+00	4.321160E+00	1.669640E+00
3.928630E+00	4.402620E+00	1.765630E+00
4.002420E+00	4.456480E+00	1.843730E+00
4.009310E+00	4.502810E+00	1.896030E+00
4.040370E+00	4.541750E+00	1.964820E+00
4.144170E+00	4.551690E+00	2.051140E+00
3.922890E+00	4.473610E+00	1.843100E+00
3.974730E+00	4.524510E+00	1.909720E+00
5.247540E+00	3.706890E+00	2.265060E+00
5.202030E+00	3.651440E+00	2.165080E+00
5.187050E+00	3.737760E+00	2.204180E+00
5.189150E+00	3.805100E+00	2.273680E+00
5.113190E+00	3.415570E+00	1.848600E+00
5.071170E+00	3.308310E+00	1.734150E+00
5.005560E+00	3.516510E+00	1.773410E+00
5.030160E+00	3.670790E+00	1.931840E+00
5.129220E+00	3.556190E+00	1.993290E+00
5.100550E+00	3.790160E+00	2.131130E+00
5.063130E+00	3.908520E+00	2.213650E+00
5.120580E+00	3.903380E+00	2.288820E+00
5.057060E+00	3.974930E+00	2.280010E+00
5.016480E+00	3.225820E+00	1.613480E+00
4.904900E+00	3.183270E+00	1.469340E+00
4.923360E+00	3.369820E+00	1.594430E+00
4.907200E+00	4.106470E+00	2.291660E+00
4.991770E+00	4.060660E+00	2.315250E+00
4.949780E+00	4.122290E+00	2.364590E+00
4.735230E+00	3.167260E+00	1.290060E+00
4.584200E+00	3.105810E+00	1.138280E+00
4.610800E+00	3.256570E+00	1.238770E+00
4.674010E+00	3.405000E+00	1.366520E+00
4.857100E+00	4.135680E+00	2.280990E+00
4.894430E+00	4.161300E+00	2.367140E+00
4.461630E+00	3.351670E+00	1.182180E+00
4.341870E+00	3.243140E+00	1.016960E+00
4.732430E+00	4.290580E+00	2.378660E+00
4.836970E+00	4.237500E+00	2.423160E+00
4.790380E+00	4.303880E+00	2.482270E+00
4.195870E+00	3.252950E+00	9.192130E-01
4.049130E+00	3.220830E+00	8.197910E-01
4.095840E+00	3.345010E+00	9.286410E-01
4.189760E+00	3.480030E+00	1.051480E+00
4.646320E+00	4.337340E+00	2.341360E+00
4.717700E+00	4.345090E+00	2.455060E+00
3.982850E+00	3.402470E+00	9.133660E-01
3.893680E+00	3.322490E+00	8.124870E-01
3.921570E+00	3.570290E+00	9.894540E-01
4.038240E+00	3.718850E+00	1.168310E+00
4.590300E+00	4.375550E+00	2.313410E+00
4.630330E+00	4.400350E+00	2.408150E+00
3.806490E+00	3.440290E+00	8.381290E-01
3.716730E+00	3.628910E+00	9.591420E-01
3.865140E+00	3.733660E+00	1.075900E+00
3.930250E+00	3.899860E+00	1.262860E+00
4.533490E+00	4.494740E+00	2.396630E+00
4.567990E+00	4.468650E+00	2.410760E+00
4.552020E+00	4.500980E+00	2.437720E+00
3.749520E+00	3.800510E+00	1.100400E+00
3.634290E+00	3.742750E+00	1.012240E+00
3.752400E+00	3.946320E+00	1.245500E+00
3.859190E+00	4.066430E+00	1.385360E+00
4.348710E+00	4.536080E+00	2.228370E+00
4.430020E+00	4.530730E+00	2.325610E+00
4.511260E+00	4.517240E+00	2.410310E+00
3.614110E+00	3.850020E+00	1.101370E+00
3.633240E+00	3.987070E+00	1.233650E+00
3.727290E+00	4.066500E+00	1.344430E+00
3.795660E+00	4.213450E+00	1.531070E+00
4.304230E+00	4.568620E+00	2.223080E+00
4.343170E+00	4.590950E+00	2.307360E+00
3.622700E+00	4.105810E+00	1.352470E+00
3.654110E+00	4.222900E+00	1.500470E+00
3.716970E+00	4.285980E+00	1.581330E+00
3.797030E+00	4.366050E+00	1.695810E+00
4.064500E+00	4.600320E+00	2.060930E+00
4.175370E+00	4.602900E+00	2.168460E+00
4.263270E+00	4.594390E+00	2.228620E+00
3.643770E+00	4.322610E+00	1.614910E+00
3.721310E+00	4.418620E+00	1.740150E+00
3.739850E+00	4.473430E+00	1.807910E+00
3.816530E+00	4.475450E+00	1.826460E+00
3.935400E+00	4.553980E+00	1.950180E+00
3.992660E+00	4.628570E+00	2.070880E+00
4.082000E+00	4.667440E+00	2.200790E+00
3.785980E+00	4.539900E+00	1.902580E+00
3.894090E+00	4.618790E+00	2.031750E+00
3.971390E+00	4.666740E+00	2.134690E+00
5.351050E+00	3.557730E+00	2.319480E+00
5.344470E+00	3.473500E+00	2.261710E+00
5.289000E+00	3.592150E+00	2.251260E+00
5.329890E+00	3.653900E+00	2.349740E+00
5.309980E+00	3.008650E+00	1.950630E+00
5.269470E+00	2.915280E+00	1.826900E+00
5.260720E+00	3.071070E+00	1.878950E+00
5.204340E+00	3.299220E+00	1.934110E+00
5.311900E+00	3.136520E+00	2.037600E+00
5.258200E+00	3.494490E+00	2.130660E+00
5.323360E+00	3.330600E+00	2.149340E+00
5.202920E+00	3.896250E+00	2.389990E+00
5.278680E+00	3.789360E+00	2.376520E+00
5.213300E+00	3.951620E+00	2.470570E+00
5.297030E+00	3.892800E+00	2.525610E+00
5.237250E+00	3.998810E+00	2.556090E+00
5.189820E+00	2.834340E+00	1.671770E+00
5.112560E+00	2.726990E+00	1.531940E+00
5.095670E+00	2.870300E+00	1.555850E+00
5.127830E+00	3.056770E+00	1.669240E+00
5.125490E+00	4.017680E+00	2.434650E+00
5.103620E+00	4.114880E+00	2.549850E+00
5.196750E+00	4.078790E+00	2.612650E+00
5.142330E+00	4.144300E+00	2.641360E+00
4.966070E+00	2.658580E+00	1.335970E+00
4.815600E+00	2.560210E+00	1.174750E+00
4.846920E+00	2.714930E+00	1.223170E+00
4.908490E+00	2.900920E+00	1.348430E+00
4.998400E+00	4.139830E+00	2.462440E+00
5.064220E+00	4.182160E+00	2.593540E+00
4.684540E+00	2.809070E+00	1.106730E+00
4.565850E+00	2.674920E+00	9.620760E-01
4.919720E+00	4.192800E+00	2.457630E+00
4.959800E+00	4.231250E+00	2.555700E+00
4.392080E+00	2.672180E+00	8.091110E-01
4.228980E+00	2.605090E+00	6.769430E-01
4.261940E+00	2.781690E+00	7.410290E-01
4.343720E+00	2.962910E+00	8.737490E-01
4.792820E+00	4.353750E+00	2.551090E+00
4.875220E+00	4.309810E+00	2.580290E+00
4.847210E+00	4.363300E+00	2.618700E+00
4.090030E+00	2.943570E+00	7.077310E-01
3.892730E+00	2.827140E+00	5.752070E-01
4.717610E+00	4.402360E+00	2.527510E+00
4.802870E+00	4.407580E+00	2.618310E+00
3.790420E+00	3.209510E+00	6.923860E-01
3.597870E+00	3.029440E+00	5.873690E-01
4.644020E+00	4.450000E+00	2.498470E+00
4.717970E+00	4.465500E+00	2.597590E+00
3.533570E+00	3.270240E+00	6.793040E-01
3.368770E+00	3.195170E+00	6.336000E-01
3.607340E+00	3.446080E+00	7.986140E-01
4.590350E+00	4.519440E+00	2.524350E+00
3.403670E+00	3.416250E+00	7.502810E-01
3.230320E+00	3.353670E+00	7.354340E-01
3.491290E+00	3.671200E+00	9.307870E-01
4.457700E+00	4.573140E+00	2.444700E+00
4.528650E+00	4.593400E+00	2.552960E+00
3.281210E+00	3.537420E+00	8.315680E-01
3.172310E+00	3.459790E+00	8.055940E-01
3.299760E+00	3.737220E+00	9.716440E-01
3.468370E+00	3.932000E+00	1.165870E+00
4.352850E+00	4.645250E+00	2.422440E+00
4.443410E+00	4.642960E+00	2.531910E+00
3.159750E+00	3.588590E+00	8.940160E-01
3.182500E+00	3.754930E+00	1.009280E+00
3.284980E+00	3.869770E+00	1.096070E+00
3.324710E+00	4.016090E+00	1.230100E+00
3.491820E+00	4.160890E+00	1.416040E+00
4.233560E+00	4.659250E+00	2.319360E+00
4.295440E+00	4.684120E+00	2.423930E+00
4.347830E+00	4.710520E+00	2.523540E+00
3.181550E+00	3.887980E+00	1.138930E+00
3.225910E+00	4.036470E+00	1.272700E+00
3.331200E+00	4.121230E+00	1.353230E+00
3.394010E+00	4.215020E+00	1.476970E+00
3.509880E+00	4.307920E+00	1.605560E+00
3.637380E+00	4.439260E+00	1.770370E+00
4.142800E+00	4.697860E+00	2.303300E+00
4.166330E+00	4.732680E+00	2.391900E+00
4.252130E+00	4.717470E+00	2.446780E+00
3.248130E+00	4.157030E+00	1.420760E+00
3.387240E+00	4.301050E+00	1.594410E+00
3.494040E+00	4.383540E+00	1.700450E+00
3.543420E+00	4.450040E+00	1.790680E+00
3.608670E+00	4.490700E+00	1.841070E+00
3.679690E+00	4.545410E+00	1.905540E+00
3.786970E+00	4.622900E+00	2.011370E+00
3.886900E+00	4.676160E+00	2.125080E+00
3.979510E+00	4.720400E+00	2.239350E+00
4.081840E+00	4.730070E+00	2.305280E+00
3.562860E+00	4.522190E+00	1.888720E+00
3.674990E+00	4.619350E+00	2.003690E+00
3.788440E+00	4.687070E+00	2.107000E+00
3.870730E+00	4.719560E+00	2.196070E+00
5.430700E+00	2.854090E+00	2.163700E+00
5.389860E+00	2.723320E+00	2.043040E+00
5.363060E+00	2.934380E+00	2.043730E+00
5.390590E+00	3.168110E+00	2.198720E+00
5.452280E+00	2.998810E+00	2.248380E+00
5.390850E+00	3.347610E+00	2.280330E+00
5.460770E+00	3.232310E+00	2.344130E+00
5.426840E+00	3.501260E+00	2.410820E+00
5.378030E+00	3.735200E+00	2.494390E+00
5.469800E+00	3.636340E+00	2.558280E+00
5.382910E+00	3.829070E+00	2.579830E+00
5.469070E+00	3.768480E+00	2.646310E+00
5.390770E+00	3.888450E+00	2.654480E+00
5.347620E+00	2.603980E+00	1.904720E+00
5.279150E+00	2.503740E+00	1.774010E+00
5.284340E+00	2.688450E+00	1.782030E+00
5.264050E+00	4.039830E+00	2.638890E+00
5.336440E+00	3.988580E+00	2.684130E+00
5.281500E+00	4.073200E+00	2.722280E+00
5.195180E+00	2.411570E+00	1.644710E+00
5.082320E+00	2.325930E+00	1.503380E+00
5.102300E+00	2.504480E+00	1.499370E+00
5.125770E+00	4.196520E+00	2.699900E+00
5.222810E+00	4.145480E+00	2.755370E+00
5.178680E+00	4.212100E+00	2.789890E+00
4.946640E+00	2.245260E+00	1.355320E+00
4.781180E+00	2.192830E+00	1.198090E+00
4.892630E+00	2.345280E+00	1.262900E+00
5.050690E+00	4.238330E+00	2.658380E+00
5.102540E+00	4.265040E+00	2.761200E+00
4.574280E+00	2.421360E+00	9.421510E-01
4.523820E+00	2.203720E+00	9.230240E-01
4.990900E+00	4.303240E+00	2.688480E+00
4.987510E+00	4.352490E+00	2.743730E+00
5.050800E+00	4.339940E+00	2.787600E+00
5.002270E+00	4.388290E+00	2.786900E+00
4.374460E+00	2.137950E+00	8.070460E-01
4.186260E+00	2.216730E+00	6.453340E-01
4.321410E+00	2.317560E+00	7.267210E-01
4.909600E+00	4.387570E+00	2.709090E+00
4.902120E+00	4.477420E+00	2.776060E+00
4.981130E+00	4.449020E+00	2.814290E+00
4.958840E+00	4.497880E+00	2.830820E+00
4.036420E+00	2.464710E+00	5.479690E-01
3.885000E+00	2.232560E+00	4.841120E-01
4.815450E+00	4.466810E+00	2.696560E+00
4.830920E+00	4.530240E+00	2.770310E+00
4.916910E+00	4.537290E+00	2.836990E+00
3.702800E+00	2.661760E+00	4.746240E-01
3.474410E+00	2.554720E+00	4.525200E-01
4.721770E+00	4.539990E+00	2.696250E+00
4.784390E+00	4.567540E+00	2.773090E+00
4.837200E+00	4.601950E+00	2.846330E+00
3.387530E+00	2.916290E+00	5.389030E-01
3.191670E+00	2.822260E+00	5.401170E-01
4.609070E+00	4.590590E+00	2.642250E+00
4.670060E+00	4.603560E+00	2.730710E+00
4.741870E+00	4.603590E+00	2.786050E+00
3.184920E+00	3.129450E+00	6.377670E-01
3.011970E+00	3.051760E+00	6.692990E-01
4.527560E+00	4.645120E+00	2.626810E+00
4.600240E+00	4.647160E+00	2.717340E+00
3.065090E+00	3.363560E+00	7.945520E-01
2.912010E+00	3.218590E+00	8.057490E-01
4.445420E+00	4.699590E+00	2.617240E+00
4.521940E+00	4.698480E+00	2.708960E+00
2.937180E+00	3.406950E+00	8.747650E-01
2.872110E+00	3.324570E+00	8.799630E-01
3.031840E+00	3.659160E+00	1.003210E+00
4.393320E+00	4.738490E+00	2.612890E+00
4.437890E+00	4.760800E+00	2.706350E+00
2.880630E+00	3.464460E+00	9.565140E-01
2.913460E+00	3.651810E+00	1.067980E+00
2.971760E+00	3.772480E+00	1.114770E+00
3.068160E+00	3.956840E+00	1.247660E+00
4.211230E+00	4.751210E+00	2.471560E+00
4.263110E+00	4.776080E+00	2.553190E+00
4.348420E+00	4.773710E+00	2.621000E+00
2.910800E+00	3.797860E+00	1.178520E+00
2.956190E+00	3.958590E+00	1.316450E+00
3.020090E+00	4.044250E+00	1.361170E+00
3.104660E+00	4.139880E+00	1.434840E+00
3.256480E+00	4.279370E+00	1.599320E+00
3.408200E+00	4.415730E+00	1.744670E+00
4.033380E+00	4.755090E+00	2.318830E+00
4.069490E+00	4.781220E+00	2.401000E+00
4.165250E+00	4.785070E+00	2.492610E+00
2.967520E+00	4.087400E+00	1.439740E+00
3.113670E+00	4.247600E+00	1.597160E+00
3.248580E+00	4.373860E+00	1.724970E+00
3.349920E+00	4.454300E+00	1.817520E+00
3.371120E+00	4.498100E+00	1.876800E+00
3.445240E+00	4.512800E+00	1.879790E+00
3.540400E+00	4.607020E+00	1.990800E+00
3.675200E+00	4.696230E+00	2.117590E+00
3.797960E+00	4.732530E+00	2.190090E+00
3.875970E+00	4.767550E+00	2.283810E+00
3.987180E+00	4.772840E+00	2.337680E+00
3.407910E+00	4.555890E+00	1.941460E+00
3.465760E+00	4.628550E+00	2.018890E+00
3.552890E+00	4.670470E+00	2.072760E+00
3.588570E+00	4.709410E+00	2.136940E+00
3.648990E+00	4.745020E+00	2.205590E+00
3.754090E+00	4.758290E+00	2.226560E+00
3.492380E+00	4.687330E+00	2.101050E+00
3.567810E+00	4.728040E+00	2.170230E+00
5.592380E+00	2.977310E+00	2.483170E+00
5.568080E+00	2.882110E+00	2.431240E+00
5.538860E+00	3.035920E+00	2.403370E+00
5.538080E+00	3.291070E+00	2.485600E+00
5.604370E+00	3.106560E+00	2.538510E+00
5.543460E+00	3.491560E+00	2.574630E+00
5.628420E+00	3.312870E+00	2.614870E+00
5.542600E+00	3.637820E+00	2.650440E+00
5.636250E+00	3.504570E+00	2.712730E+00
5.540020E+00	3.714700E+00	2.697780E+00
5.585320E+00	3.660640E+00	2.727130E+00
5.557800E+00	3.764020E+00	2.774040E+00
5.447790E+00	2.579380E+00	2.177450E+00
5.390390E+00	2.438040E+00	2.059770E+00
5.382100E+00	2.557720E+00	2.013090E+00
5.479960E+00	2.767800E+00	2.265110E+00
5.405560E+00	3.932470E+00	2.726680E+00
5.464640E+00	3.871220E+00	2.755430E+00
5.436090E+00	3.957700E+00	2.803480E+00
5.328550E+00	2.327650E+00	1.936810E+00
5.235400E+00	2.238390E+00	1.809540E+00
5.264430E+00	2.358510E+00	1.786670E+00
5.300630E+00	4.107900E+00	2.795840E+00
5.379570E+00	4.057380E+00	2.840420E+00
5.317740E+00	4.139130E+00	2.864260E+00
5.119290E+00	2.144440E+00	1.674380E+00
4.998440E+00	2.054410E+00	1.555180E+00
5.038290E+00	2.181590E+00	1.511720E+00
5.182580E+00	4.255340E+00	2.845100E+00
5.266760E+00	4.208970E+00	2.893470E+00
5.224010E+00	4.279540E+00	2.928110E+00
4.853800E+00	1.954860E+00	1.442780E+00
4.707470E+00	1.932790E+00	1.279950E+00
4.828920E+00	2.048380E+00	1.335080E+00
5.141390E+00	4.320750E+00	2.867920E+00
5.146140E+00	4.363940E+00	2.920010E+00
5.203550E+00	4.335930E+00	2.971450E+00
5.163910E+00	4.392830E+00	2.973870E+00
4.571900E+00	2.037430E+00	1.052760E+00
4.512480E+00	1.844840E+00	1.109130E+00
5.082850E+00	4.412400E+00	2.884890E+00
5.095830E+00	4.475850E+00	2.942860E+00
5.149900E+00	4.451570E+00	3.000280E+00
5.119850E+00	4.512550E+00	2.999860E+00
4.272090E+00	2.002940E+00	7.811040E-01
5.027330E+00	4.520520E+00	2.909340E+00
5.020440E+00	4.608210E+00	2.975420E+00
5.102890E+00	4.572850E+00	3.030400E+00
5.073150E+00	4.631760E+00	3.043070E+00
3.981640E+00	1.958290E+00	6.093270E-01
3.752850E+00	1.988340E+00	4.969360E-01
3.807960E+00	2.078980E+00	4.806810E-01
4.940190E+00	4.594030E+00	2.904840E+00
4.950280E+00	4.653350E+00	2.967530E+00
5.016050E+00	4.670510E+00	3.030120E+00
3.606870E+00	2.209080E+00	4.445230E-01
3.443950E+00	2.057960E+00	4.928910E-01
4.890170E+00	4.642370E+00	2.918800E+00
4.896470E+00	4.682640E+00	2.969470E+00
4.941660E+00	4.721160E+00	3.045900E+00
3.263450E+00	2.467960E+00	4.718560E-01
3.069640E+00	2.412130E+00	5.500030E-01
4.673670E+00	4.657310E+00	2.800650E+00
4.755470E+00	4.665090E+00	2.875500E+00
4.834210E+00	4.680090E+00	2.941470E+00
4.873230E+00	4.718370E+00	3.009890E+00
3.007870E+00	2.745250E+00	5.890330E-01
2.855590E+00	2.684370E+00	6.732060E-01
4.596380E+00	4.706610E+00	2.795800E+00
4.671770E+00	4.727790E+00	2.911640E+00
2.868840E+00	2.972990E+00	7.382580E-01
2.746220E+00	2.911940E+00	8.144450E-01
4.522920E+00	4.749530E+00	2.782800E+00
4.575790E+00	4.766060E+00	2.867630E+00
2.796690E+00	3.212930E+00	8.910070E-01
2.704150E+00	3.057660E+00	8.903730E-01
4.481550E+00	4.781350E+00	2.781110E+00
4.512570E+00	4.792410E+00	2.831690E+00
2.698570E+00	3.214740E+00	9.979810E-01
2.669920E+00	3.415850E+00	1.118000E+00
2.796900E+00	3.534400E+00	1.085230E+00
4.306880E+00	4.805670E+00	2.637600E+00
4.350230E+00	4.827350E+00	2.719240E+00
4.449660E+00	4.818130E+00	2.800890E+00
2.718530E+00	3.609120E+00	1.190100E+00
2.665200E+00	3.533130E+00	1.208110E+00
2.815410E+00	3.847250E+00	1.314140E+00
4.088380E+00	4.834910E+00	2.524030E+00
4.191570E+00	4.838400E+00	2.610300E+00
4.272090E+00	4.830710E+00	2.658630E+00
2.679280E+00	3.672930E+00	1.282990E+00
2.716450E+00	3.839120E+00	1.388870E+00
2.771790E+00	3.936850E+00	1.427410E+00
2.837140E+00	4.058210E+00	1.494910E+00
2.981170E+00	4.208850E+00	1.613180E+00
3.110820E+00	4.346360E+00	1.722040E+00
3.266960E+00	4.466900E+00	1.861880E+00
3.952530E+00	4.826290E+00	2.451700E+00
4.038190E+00	4.862100E+00	2.554310E+00
4.106680E+00	4.904790E+00	2.660590E+00
2.726720E+00	3.959120E+00	1.498610E+00
2.780170E+00	4.095370E+00	1.596580E+00
2.878960E+00	4.181100E+00	1.639020E+00
2.975980E+00	4.297790E+00	1.731860E+00
3.093740E+00	4.413740E+00	1.826310E+00
3.197270E+00	4.501780E+00	1.926970E+00
3.338340E+00	4.592640E+00	2.008470E+00
3.748770E+00	4.813150E+00	2.338620E+00
3.847460E+00	4.854300E+00	2.452430E+00
3.892250E+00	4.892350E+00	2.543110E+00
3.995220E+00	4.891620E+00	2.591270E+00
2.832660E+00	4.226840E+00	1.738470E+00
2.961320E+00	4.369060E+00	1.834140E+00
3.079510E+00	4.469880E+00	1.923900E+00
3.195930E+00	4.565780E+00	2.006790E+00
3.283210E+00	4.628460E+00	2.074200E+00
3.305990E+00	4.665670E+00	2.129530E+00
3.388420E+00	4.677100E+00	2.120830E+00
3.540520E+00	4.753530E+00	2.224640E+00
3.606900E+00	4.818340E+00	2.343430E+00
3.675250E+00	4.866680E+00	2.435740E+00
3.785100E+00	4.878330E+00	2.470370E+00
3.360270E+00	4.720740E+00	2.209820E+00
3.487000E+00	4.803420E+00	2.311100E+00
3.565960E+00	4.851690E+00	2.392260E+00
5.749960E+00	3.264040E+00	2.770200E+00
5.739450E+00	3.195350E+00	2.746900E+00
5.703820E+00	3.315550E+00	2.723160E+00
5.705840E+00	3.419120E+00	2.766140E+00
5.750000E+00	3.340920E+00	2.800400E+00
5.725740E+00	3.488390E+00	2.837850E+00
5.544830E+00	2.521050E+00	2.421580E+00
5.480890E+00	2.410440E+00	2.331730E+00
5.490700E+00	2.554180E+00	2.303650E+00
5.560910E+00	2.742220E+00	2.416720E+00
5.586620E+00	2.641620E+00	2.483100E+00
5.630210E+00	2.882660E+00	2.548650E+00
5.688210E+00	3.117910E+00	2.664820E+00
5.647510E+00	3.642430E+00	2.811360E+00
5.629520E+00	3.751390E+00	2.878910E+00
5.421520E+00	2.307910E+00	2.226050E+00
5.344830E+00	2.204020E+00	2.105990E+00
5.374950E+00	2.314570E+00	2.084730E+00
5.548650E+00	3.883030E+00	2.899210E+00
5.476640E+00	3.986260E+00	2.897800E+00
5.519010E+00	3.972300E+00	2.952140E+00
5.475500E+00	4.039540E+00	2.980800E+00
5.256140E+00	2.112860E+00	2.000530E+00
5.161770E+00	2.025710E+00	1.899170E+00
5.197610E+00	2.128030E+00	1.849110E+00
5.336990E+00	4.167490E+00	2.936840E+00
5.388010E+00	4.121050E+00	2.957500E+00
5.366160E+00	4.191160E+00	3.021520E+00
5.014830E+00	1.914080E+00	1.781120E+00
4.920010E+00	1.862410E+00	1.656080E+00
4.981540E+00	1.954120E+00	1.642680E+00
5.252720E+00	4.299820E+00	2.993460E+00
5.297270E+00	4.262330E+00	3.007980E+00
5.287550E+00	4.324220E+00	3.072350E+00
4.766090E+00	1.821500E+00	1.461950E+00
5.189480E+00	4.417900E+00	3.030520E+00
5.226180E+00	4.383520E+00	3.054280E+00
5.223090E+00	4.443280E+00	3.109360E+00
4.544890E+00	1.743550E+00	1.236380E+00
4.394660E+00	1.662270E+00	1.147420E+00
4.432010E+00	1.750810E+00	1.100010E+00
5.148450E+00	4.540310E+00	3.058780E+00
5.178750E+00	4.504580E+00	3.083470E+00
5.175020E+00	4.562930E+00	3.139420E+00
4.253170E+00	1.780630E+00	8.972990E-01
4.129690E+00	1.653390E+00	9.297470E-01
5.076260E+00	4.674960E+00	3.097790E+00
5.125450E+00	4.622160E+00	3.117200E+00
5.121150E+00	4.667780E+00	3.173740E+00
3.870090E+00	1.780100E+00	6.463420E-01
5.017910E+00	4.724180E+00	3.097630E+00
5.074820E+00	4.722460E+00	3.171450E+00
3.586020E+00	1.789180E+00	6.056230E-01
3.361760E+00	1.775240E+00	6.228380E-01
3.389490E+00	1.912450E+00	5.535070E-01
4.976180E+00	4.756610E+00	3.107310E+00
5.004580E+00	4.785280E+00	3.187400E+00
3.169750E+00	2.093100E+00	5.583060E-01
2.983260E+00	2.073810E+00	6.584350E-01
4.763300E+00	4.727580E+00	2.983980E+00
4.828160E+00	4.734380E+00	3.019640E+00
4.869690E+00	4.778640E+00	3.106000E+00
4.936560E+00	4.785470E+00	3.137840E+00
2.889920E+00	2.385980E+00	6.438060E-01
2.753250E+00	2.367910E+00	7.702090E-01
4.712260E+00	4.751840E+00	2.994580E+00
4.736140E+00	4.787230E+00	3.067630E+00
4.798400E+00	4.777350E+00	3.081420E+00
2.726010E+00	2.649090E+00	7.814720E-01
2.622610E+00	2.619630E+00	8.894860E-01
4.611510E+00	4.787750E+00	2.952400E+00
4.671360E+00	4.784630E+00	3.012620E+00
2.639770E+00	2.911170E+00	9.288320E-01
2.573750E+00	2.769850E+00	9.707270E-01
4.519980E+00	4.840600E+00	2.920950E+00
2.547550E+00	2.918010E+00	1.055940E+00
2.514250E+00	3.137940E+00	1.180550E+00
2.605790E+00	3.170560E+00	1.083470E+00
4.388490E+00	4.889360E+00	2.845170E+00
4.449060E+00	4.933340E+00	2.970880E+00
2.590760E+00	3.434030E+00	1.234930E+00
2.487810E+00	3.323370E+00	1.291520E+00
4.255170E+00	4.899070E+00	2.760780E+00
4.324790E+00	4.926980E+00	2.845470E+00
4.363550E+00	4.945340E+00	2.904500E+00
2.535020E+00	3.495400E+00	1.354390E+00
2.484490E+00	3.430110E+00	1.371530E+00
2.605520E+00	3.735200E+00	1.426380E+00
4.166660E+00	4.944860E+00	2.757930E+00
4.203640E+00	4.993750E+00	2.851890E+00
4.296930E+00	4.964230E+00	2.879930E+00
2.490300E+00	3.566110E+00	1.425590E+00
2.521600E+00	3.720840E+00	1.515330E+00
2.582330E+00	3.838390E+00	1.556450E+00
2.662500E+00	4.015550E+00	1.642760E+00
3.951960E+00	4.925030E+00	2.625070E+00
4.011220E+00	4.968000E+00	2.713750E+00
4.111000E+00	4.983490E+00	2.777120E+00
2.537630E+00	3.857690E+00	1.626660E+00
2.575450E+00	3.999160E+00	1.713080E+00
2.632590E+00	4.091440E+00	1.747640E+00
2.715020E+00	4.223650E+00	1.843840E+00
2.854740E+00	4.339950E+00	1.858870E+00
2.955540E+00	4.436420E+00	1.938210E+00
3.076770E+00	4.535710E+00	2.016970E+00
3.195870E+00	4.639530E+00	2.110580E+00
3.739670E+00	4.899560E+00	2.493510E+00
3.787500E+00	4.938750E+00	2.559950E+00
3.898930E+00	4.962850E+00	2.650040E+00
2.589380E+00	4.098310E+00	1.804010E+00
2.630470E+00	4.196730E+00	1.885430E+00
2.670890E+00	4.253490E+00	1.906170E+00
2.696600E+00	4.310650E+00	1.948200E+00
2.817520E+00	4.393220E+00	1.957290E+00
2.955090E+00	4.507890E+00	2.033130E+00
3.062800E+00	4.581530E+00	2.093470E+00
3.103100E+00	4.632540E+00	2.148680E+00
3.163120E+00	4.668260E+00	2.172970E+00
3.233560E+00	4.712990E+00	2.221610E+00
3.342130E+00	4.799150E+00	2.332420E+00
3.481840E+00	4.851040E+00	2.384740E+00
3.564270E+00	4.902190E+00	2.467860E+00
3.690580E+00	4.916360E+00	2.511710E+00
2.631660E+00	4.246130E+00	1.937790E+00
3.116450E+00	4.684320E+00	2.221570E+00
3.213910E+00	4.753980E+00	2.288360E+00
3.240940E+00	4.797480E+00	2.340010E+00
3.285390E+00	4.824140E+00	2.368070E+00
3.321100E+00	4.856110E+00	2.413850E+00
3.430680E+00	4.873000E+00	2.423280E+00
3.235750E+00	4.825290E+00	2.378730E+00
5.784670E+00	3.052330E+00	2.815790E+00
5.774160E+00	2.978760E+00	2.795000E+00
5.750530E+00	3.074130E+00	2.760120E+00
5.786210E+00	3.178680E+00	2.826290E+00
5.795440E+00	3.338440E+00	2.895050E+00
5.779890E+00	3.474990E+00	2.942960E+00
5.514990E+00	2.326260E+00	2.468940E+00
5.440270E+00	2.217420E+00	2.386150E+00
5.447960E+00	2.292840E+00	2.328240E+00
5.566940E+00	2.468110E+00	2.508970E+00
5.660550E+00	2.691610E+00	2.624740E+00
5.722600E+00	2.909890E+00	2.711000E+00
5.718860E+00	3.645200E+00	2.956800E+00
5.645840E+00	3.783960E+00	2.956270E+00
5.685950E+00	3.759120E+00	3.003920E+00
5.640990E+00	3.848920E+00	3.031490E+00
5.361020E+00	2.117770E+00	2.291540E+00
5.284800E+00	2.034240E+00	2.215220E+00
5.313880E+00	2.110810E+00	2.152150E+00
5.561790E+00	3.960700E+00	3.014720E+00
5.545010E+00	4.038390E+00	3.093740E+00
5.176500E+00	1.941240E+00	2.134130E+00
5.078620E+00	1.884530E+00	2.011090E+00
5.139300E+00	1.960280E+00	1.998870E+00
5.455460E+00	4.116670E+00	3.068460E+00
5.436990E+00	4.177620E+00	3.127500E+00
4.938030E+00	1.808350E+00	1.796660E+00
5.383750E+00	4.257820E+00	3.137720E+00
5.346250E+00	4.327540E+00	3.170500E+00
4.752000E+00	1.718590E+00	1.586130E+00
4.634550E+00	1.615130E+00	1.515500E+00
4.598660E+00	1.681400E+00	1.379290E+00
5.303050E+00	4.385400E+00	3.180050E+00
5.280740E+00	4.449940E+00	3.216010E+00
4.536570E+00	1.543810E+00	1.450260E+00
4.378400E+00	1.482520E+00	1.353440E+00
4.471590E+00	1.576230E+00	1.330610E+00
5.243070E+00	4.506940E+00	3.214130E+00
5.220470E+00	4.566130E+00	3.244610E+00
4.232010E+00	1.536030E+00	1.108730E+00
4.030440E+00	1.425130E+00	1.072540E+00
5.179770E+00	4.621450E+00	3.242460E+00
5.133660E+00	4.704390E+00	3.258390E+00
3.828620E+00	1.563580E+00	8.026560E-01
3.753380E+00	1.443150E+00	9.208250E-01
5.076120E+00	4.773590E+00	3.253490E+00
5.121110E+00	4.756800E+00	3.304700E+00
5.097170E+00	4.789660E+00	3.312450E+00
3.589910E+00	1.435630E+00	9.014170E-01
3.365480E+00	1.476250E+00	8.785100E-01
3.500810E+00	1.544820E+00	7.876770E-01
5.032020E+00	4.813580E+00	3.255020E+00
5.056110E+00	4.834010E+00	3.331220E+00
3.143290E+00	1.758590E+00	7.364390E-01
2.965720E+00	1.749450E+00	8.557630E-01
4.899770E+00	4.814490E+00	3.174370E+00
4.928460E+00	4.847110E+00	3.250740E+00
4.992200E+00	4.848050E+00	3.282790E+00
2.832830E+00	2.066740E+00	7.941900E-01
2.699030E+00	2.056970E+00	9.208350E-01
4.772470E+00	4.809030E+00	3.129580E+00
4.805490E+00	4.839040E+00	3.200760E+00
4.867650E+00	4.842130E+00	3.223590E+00
2.634350E+00	2.357920E+00	8.937640E-01
2.542060E+00	2.334810E+00	1.034120E+00
4.608900E+00	4.842520E+00	3.030430E+00
4.678090E+00	4.841270E+00	3.106430E+00
4.738610E+00	4.843080E+00	3.169560E+00
2.520690E+00	2.649750E+00	1.037220E+00
2.434790E+00	2.535150E+00	1.140380E+00
4.539770E+00	4.905530E+00	3.034490E+00
4.609410E+00	4.914200E+00	3.142470E+00
2.429210E+00	2.725320E+00	1.155380E+00
2.376080E+00	2.690270E+00	1.241610E+00
2.463310E+00	2.895180E+00	1.154630E+00
4.498150E+00	4.946500E+00	3.039960E+00
4.531560E+00	4.952360E+00	3.091470E+00
2.394420E+00	2.857210E+00	1.248430E+00
2.349490E+00	2.801330E+00	1.299420E+00
2.418690E+00	3.096630E+00	1.292360E+00
4.367990E+00	4.997600E+00	2.987370E+00
4.466630E+00	4.984670E+00	3.060950E+00
2.335750E+00	2.934230E+00	1.348380E+00
2.331670E+00	3.180590E+00	1.443650E+00
2.419100E+00	3.368600E+00	1.402610E+00
4.277490E+00	5.019480E+00	2.945530E+00
4.315480E+00	5.074350E+00	3.055140E+00
2.356590E+00	3.376820E+00	1.504060E+00
2.306800E+00	3.302500E+00	1.516120E+00
2.417530E+00	3.618840E+00	1.561040E+00
4.064600E+00	5.019660E+00	2.807120E+00
4.117940E+00	5.072110E+00	2.913430E+00
4.218240E+00	5.072440E+00	2.976510E+00
2.323660E+00	3.435770E+00	1.594050E+00
2.337840E+00	3.597170E+00	1.647000E+00
2.393880E+00	3.708900E+00	1.683230E+00
2.470890E+00	3.901210E+00	1.754520E+00
3.811750E+00	5.021550E+00	2.683690E+00
3.920950E+00	5.039000E+00	2.763540E+00
4.015760E+00	5.059210E+00	2.847230E+00
2.355880E+00	3.727100E+00	1.750550E+00
2.396270E+00	3.880290E+00	1.834120E+00
2.451400E+00	3.977380E+00	1.856440E+00
2.532250E+00	4.122570E+00	1.913600E+00
2.731740E+00	4.389330E+00	2.016700E+00
2.835100E+00	4.480000E+00	2.064410E+00
2.971890E+00	4.590030E+00	2.147980E+00
3.653050E+00	4.992400E+00	2.612040E+00
3.753360E+00	5.056750E+00	2.711190E+00
3.829580E+00	5.109710E+00	2.805420E+00
2.414350E+00	3.989090E+00	1.917290E+00
2.465280E+00	4.116490E+00	1.994460E+00
2.527660E+00	4.196190E+00	2.009310E+00
2.612670E+00	4.299840E+00	2.015200E+00
2.710470E+00	4.432910E+00	2.090470E+00
2.819150E+00	4.529050E+00	2.160310E+00
2.894310E+00	4.602460E+00	2.214070E+00
2.998320E+00	4.665630E+00	2.254390E+00
3.127650E+00	4.762120E+00	2.339030E+00
3.425050E+00	4.942780E+00	2.513370E+00
3.529520E+00	5.017100E+00	2.604620E+00
3.564050E+00	5.073760E+00	2.675880E+00
3.695810E+00	5.091200E+00	2.739220E+00
2.495480E+00	4.223600E+00	2.079700E+00
2.592260E+00	4.374560E+00	2.128200E+00
2.697720E+00	4.484860E+00	2.185870E+00
2.797590E+00	4.568640E+00	2.245000E+00
2.892770E+00	4.648680E+00	2.284050E+00
2.990250E+00	4.710630E+00	2.330470E+00
3.032560E+00	4.762510E+00	2.388730E+00
3.102410E+00	4.802320E+00	2.407880E+00
3.210150E+00	4.862270E+00	2.439660E+00
3.276050E+00	4.944880E+00	2.525160E+00
3.342230E+00	5.005870E+00	2.596730E+00
3.460660E+00	5.035680E+00	2.618760E+00
3.054870E+00	4.820810E+00	2.458520E+00
3.173470E+00	4.920150E+00	2.517770E+00
3.248050E+00	4.976170E+00	2.563890E+00
5.703790E+00	2.512410E+00	2.782320E+00
5.660590E+00	2.435280E+00	2.740500E+00
5.672500E+00	2.536680E+00	2.696170E+00
5.730470E+00	2.734670E+00	2.758580E+00
5.740240E+00	2.608920E+00	2.819930E+00
5.769790E+00	2.875240E+00	2.806330E+00
5.787540E+00	2.771080E+00	2.867710E+00
5.815330E+00	2.971330E+00	2.885310E+00
5.835410E+00	3.158750E+00	2.957000E+00
5.840150E+00	3.340670E+00	3.012570E+00
5.804220E+00	3.507300E+00	3.014020E+00
5.850240E+00	3.439260E+00	3.079870E+00
5.810300E+00	3.585150E+00	3.091910E+00
5.475550E+00	2.179980E+00	2.548840E+00
5.400490E+00	2.076700E+00	2.490540E+00
5.403040E+00	2.129550E+00	2.410230E+00
5.554410E+00	2.314080E+00	2.590780E+00
5.728860E+00	3.737450E+00	3.066360E+00
5.695740E+00	3.839120E+00	3.146220E+00
5.308210E+00	1.977220E+00	2.425980E+00
5.227420E+00	1.924130E+00	2.330210E+00
5.272720E+00	1.983870E+00	2.307290E+00
5.621810E+00	3.945600E+00	3.114790E+00
5.593660E+00	4.020790E+00	3.177030E+00
5.097520E+00	1.848350E+00	2.141890E+00
5.521330E+00	4.119170E+00	3.199880E+00
5.457890E+00	4.198250E+00	3.196030E+00
5.492190E+00	4.187840E+00	3.240280E+00
5.464490E+00	4.244580E+00	3.262690E+00
4.921000E+00	1.726570E+00	1.913750E+00
4.810570E+00	1.628830E+00	1.850120E+00
4.787940E+00	1.674640E+00	1.724920E+00
5.356570E+00	4.349250E+00	3.219110E+00
5.399490E+00	4.312380E+00	3.241670E+00
5.380020E+00	4.366950E+00	3.281870E+00
4.718630E+00	1.552750E+00	1.783630E+00
4.615540E+00	1.475300E+00	1.700460E+00
4.625600E+00	1.538250E+00	1.609980E+00
5.294080E+00	4.475210E+00	3.265720E+00
5.344160E+00	4.437980E+00	3.310660E+00
5.304460E+00	4.501300E+00	3.322530E+00
4.493340E+00	1.404070E+00	1.620210E+00
4.311860E+00	1.336320E+00	1.520720E+00
4.440720E+00	1.429050E+00	1.517090E+00
5.227620E+00	4.587690E+00	3.294910E+00
5.264280E+00	4.555140E+00	3.328180E+00
5.232800E+00	4.609380E+00	3.359980E+00
4.154920E+00	1.367070E+00	1.298070E+00
3.956930E+00	1.257530E+00	1.280560E+00
5.153430E+00	4.725400E+00	3.338920E+00
5.187520E+00	4.668790E+00	3.348780E+00
5.179470E+00	4.711900E+00	3.411620E+00
3.761960E+00	1.345990E+00	1.059200E+00
3.679960E+00	1.267950E+00	1.167890E+00
5.127130E+00	4.785370E+00	3.388370E+00
3.537090E+00	1.252200E+00	1.152360E+00
3.325210E+00	1.299450E+00	1.150330E+00
3.463690E+00	1.326180E+00	1.041970E+00
5.083910E+00	4.846740E+00	3.397660E+00
5.105290E+00	4.842050E+00	3.440850E+00
5.082700E+00	4.869110E+00	3.436770E+00
3.129050E+00	1.480930E+00	9.746680E-01
2.959300E+00	1.498190E+00	1.100480E+00
4.954780E+00	4.882880E+00	3.318230E+00
4.984690E+00	4.904550E+00	3.397870E+00
5.053110E+00	4.881910E+00	3.420380E+00
2.811820E+00	1.762730E+00	9.916990E-01
2.689210E+00	1.768230E+00	1.128960E+00
4.838200E+00	4.873580E+00	3.273220E+00
4.865580E+00	4.908730E+00	3.346050E+00
4.921290E+00	4.911310E+00	3.367530E+00
2.600420E+00	2.047860E+00	1.065530E+00
2.506260E+00	2.027810E+00	1.193850E+00
4.684060E+00	4.891480E+00	3.205500E+00
4.738930E+00	4.914610E+00	3.291040E+00
4.807560E+00	4.908100E+00	3.323160E+00
2.455580E+00	2.289500E+00	1.155140E+00
2.386740E+00	2.261210E+00	1.283150E+00
4.649530E+00	4.924140E+00	3.221970E+00
4.674380E+00	4.935610E+00	3.267890E+00
2.367960E+00	2.499240E+00	1.257700E+00
2.294360E+00	2.463940E+00	1.372500E+00
4.529960E+00	5.001530E+00	3.174630E+00
4.619600E+00	4.966040E+00	3.248630E+00
2.296300E+00	2.718280E+00	1.361340E+00
2.227540E+00	2.618970E+00	1.461280E+00
4.416050E+00	5.054290E+00	3.115440E+00
4.476400E+00	5.094260E+00	3.246130E+00
2.222990E+00	2.767340E+00	1.465410E+00
2.194180E+00	2.709070E+00	1.508290E+00
2.245160E+00	2.955390E+00	1.467090E+00
4.361550E+00	5.095100E+00	3.124290E+00
4.393420E+00	5.111750E+00	3.186360E+00
2.179670E+00	2.821610E+00	1.542430E+00
2.162010E+00	3.046080E+00	1.618390E+00
2.249510E+00	3.240220E+00	1.563080E+00
4.175690E+00	5.117560E+00	3.010280E+00
4.238210E+00	5.155190E+00	3.113900E+00
4.332280E+00	5.132720E+00	3.164080E+00
2.177910E+00	3.273440E+00	1.668310E+00
2.115520E+00	3.206430E+00	1.731710E+00
2.252280E+00	3.503120E+00	1.700450E+00
3.939200E+00	5.116100E+00	2.882550E+00
4.031760E+00	5.159750E+00	2.994980E+00
4.138300E+00	5.162760E+00	3.054320E+00
2.162600E+00	3.382080E+00	1.774310E+00
2.107560E+00	3.311620E+00	1.801760E+00
2.192000E+00	3.552640E+00	1.813810E+00
2.297980E+00	3.780380E+00	1.883430E+00
3.892130E+00	5.151030E+00	2.896790E+00
3.932840E+00	5.175350E+00	2.952790E+00
2.120450E+00	3.459010E+00	1.870660E+00
2.188870E+00	3.643320E+00	1.908860E+00
2.232560E+00	3.777770E+00	1.977330E+00
2.283580E+00	3.876500E+00	1.992030E+00
2.364220E+00	4.024660E+00	2.026370E+00
3.601930E+00	5.148170E+00	2.775890E+00
3.737990E+00	5.170730E+00	2.855630E+00
3.853840E+00	5.189610E+00	2.927220E+00
2.253010E+00	3.913300E+00	2.073670E+00
2.328000E+00	4.069530E+00	2.132990E+00
2.349300E+00	4.145420E+00	2.189330E+00
2.403230E+00	4.178540E+00	2.145790E+00
2.490040E+00	4.316790E+00	2.187230E+00
2.590850E+00	4.435900E+00	2.234600E+00
2.690420E+00	4.535550E+00	2.278780E+00
2.789750E+00	4.618790E+00	2.325840E+00
2.905710E+00	4.718530E+00	2.397930E+00
3.431410E+00	5.116530E+00	2.711940E+00
3.538360E+00	5.185960E+00	2.801660E+00
3.628830E+00	5.233070E+00	2.919970E+00
2.390160E+00	4.245990E+00	2.244630E+00
2.489430E+00	4.389500E+00	2.285690E+00
2.593300E+00	4.494580E+00	2.332360E+00
2.687580E+00	4.588380E+00	2.364840E+00
2.779550E+00	4.656700E+00	2.404400E+00
2.819000E+00	4.705000E+00	2.459360E+00
2.873450E+00	4.744210E+00	2.470270E+00
2.938590E+00	4.800420E+00	2.490170E+00
3.058810E+00	4.895270E+00	2.548510E+00
3.217450E+00	5.017160E+00	2.622650E+00
3.284590E+00	5.123760E+00	2.727890E+00
3.364620E+00	5.199150E+00	2.838530E+00
3.488480E+00	5.219870E+00	2.854680E+00
2.836100E+00	4.756730E+00	2.528240E+00
2.938570E+00	4.865180E+00	2.567800E+00
3.060240E+00	4.974310E+00	2.646490E+00
3.167960E+00	5.087550E+00	2.712060E+00
3.246160E+00	5.169560E+00	2.790320E+00
5.574180E+00	2.189340E+00	2.792660E+00
5.498210E+00	2.110500E+00	2.714120E+00
5.530250E+00	2.193530E+00	2.671270E+00
5.632020E+00	2.339900E+00	2.745260E+00
5.649050E+00	2.295240E+00	2.834100E+00
5.721760E+00	2.462120E+00	2.859720E+00
5.786570E+00	2.636360E+00	2.939510E+00
5.827760E+00	2.799010E+00	2.989350E+00
5.865370E+00	2.963360E+00	3.030080E+00
5.886180E+00	3.132450E+00	3.079550E+00
5.895110E+00	3.288640E+00	3.125700E+00
5.872490E+00	3.434910E+00	3.170320E+00
5.844400E+00	3.575840E+00	3.217930E+00
5.437980E+00	2.031860E+00	2.691170E+00
5.356560E+00	1.971390E+00	2.591900E+00
5.397130E+00	2.028380E+00	2.573680E+00
5.777640E+00	3.715830E+00	3.175550E+00
5.740830E+00	3.825240E+00	3.253430E+00
5.238160E+00	1.902110E+00	2.444880E+00
5.660720E+00	3.945500E+00	3.225160E+00
5.608280E+00	4.040080E+00	3.245550E+00
5.660990E+00	4.004110E+00	3.299180E+00
5.608540E+00	4.093760E+00	3.322250E+00
5.069970E+00	1.777920E+00	2.237450E+00
4.961080E+00	1.675620E+00	2.162260E+00
4.943830E+00	1.702250E+00	2.042880E+00
5.531700E+00	4.181680E+00	3.296000E+00
5.523900E+00	4.240770E+00	3.346860E+00
4.887010E+00	1.599130E+00	2.103500E+00
4.788810E+00	1.518220E+00	2.022170E+00
4.803660E+00	1.567890E+00	1.938820E+00
5.473830E+00	4.320370E+00	3.367850E+00
5.413270E+00	4.387030E+00	3.365970E+00
5.452960E+00	4.377620E+00	3.421020E+00
5.417550E+00	4.426290E+00	3.442610E+00
4.681080E+00	1.429130E+00	1.927040E+00
4.570490E+00	1.351330E+00	1.848150E+00
4.588210E+00	1.409360E+00	1.767500E+00
5.312390E+00	4.530760E+00	3.401180E+00
5.354520E+00	4.486870E+00	3.415230E+00
5.342900E+00	4.529440E+00	3.474790E+00
4.430480E+00	1.294150E+00	1.785110E+00
4.225830E+00	1.228700E+00	1.689510E+00
4.379340E+00	1.299810E+00	1.677880E+00
5.290140E+00	4.575790E+00	3.454390E+00
4.080300E+00	1.229670E+00	1.476640E+00
3.930300E+00	1.175290E+00	1.511600E+00
5.237920E+00	4.653010E+00	3.482770E+00
5.193140E+00	4.741050E+00	3.501210E+00
3.730000E+00	1.152390E+00	1.470230E+00
3.550210E+00	1.120400E+00	1.484240E+00
3.589680E+00	1.148820E+00	1.379630E+00
3.693410E+00	1.192220E+00	1.306670E+00
5.145070E+00	4.812620E+00	3.492320E+00
5.195900E+00	4.788190E+00	3.568220E+00
5.157940E+00	4.839840E+00	3.561360E+00
3.412610E+00	1.184150E+00	1.309330E+00
3.224690E+00	1.182930E+00	1.399900E+00
5.094570E+00	4.885870E+00	3.511110E+00
3.099410E+00	1.311030E+00	1.241180E+00
2.936870E+00	1.331900E+00	1.364340E+00
5.028430E+00	4.923690E+00	3.481270E+00
5.041160E+00	4.962090E+00	3.576360E+00
2.805400E+00	1.516700E+00	1.226610E+00
2.685710E+00	1.535580E+00	1.363560E+00
4.889410E+00	4.940230E+00	3.420390E+00
4.917130E+00	4.964530E+00	3.496830E+00
4.979820E+00	4.962890E+00	3.525210E+00
2.586130E+00	1.771950E+00	1.263490E+00
2.494840E+00	1.767460E+00	1.401180E+00
4.774870E+00	4.944330E+00	3.373040E+00
4.803500E+00	4.971620E+00	3.453620E+00
4.860760E+00	4.966630E+00	3.476490E+00
2.430090E+00	2.012830E+00	1.329190E+00
2.355570E+00	1.999520E+00	1.466080E+00
4.666570E+00	4.993140E+00	3.349470E+00
4.737010E+00	4.984050E+00	3.417950E+00
2.313580E+00	2.235380E+00	1.408330E+00
2.250520E+00	2.208270E+00	1.537000E+00
4.574530E+00	5.048040E+00	3.304740E+00
4.620220E+00	5.076190E+00	3.431140E+00
2.226940E+00	2.424060E+00	1.486320E+00
2.169230E+00	2.394660E+00	1.597800E+00
4.527620E+00	5.102220E+00	3.314470E+00
4.556910E+00	5.111000E+00	3.372780E+00
2.161950E+00	2.620810E+00	1.569080E+00
2.127520E+00	2.515850E+00	1.640060E+00
4.396150E+00	5.178980E+00	3.298870E+00
4.498830E+00	5.147850E+00	3.348660E+00
2.095010E+00	2.631460E+00	1.680470E+00
2.055590E+00	2.805420E+00	1.748050E+00
2.116810E+00	2.825060E+00	1.643930E+00
4.308840E+00	5.182120E+00	3.223740E+00
4.324670E+00	5.217730E+00	3.291290E+00
2.080790E+00	3.010650E+00	1.728830E+00
2.013440E+00	2.969970E+00	1.826450E+00
4.098410E+00	5.205360E+00	3.101340E+00
4.166670E+00	5.244120E+00	3.210850E+00
4.269080E+00	5.228720E+00	3.257300E+00
2.046240E+00	3.215100E+00	1.838260E+00
1.977810E+00	3.108780E+00	1.926770E+00
3.930870E+00	5.242790E+00	3.046680E+00
4.050690E+00	5.248670E+00	3.145050E+00
1.989330E+00	3.245020E+00	1.944540E+00
1.956640E+00	3.188530E+00	1.976820E+00
2.040950E+00	3.422830E+00	1.977680E+00
2.138960E+00	3.671150E+00	2.015250E+00
3.784600E+00	5.250940E+00	2.997340E+00
3.860210E+00	5.315880E+00	3.147710E+00
1.970180E+00	3.296020E+00	2.025120E+00
1.994380E+00	3.458740E+00	2.068790E+00
2.046020E+00	3.576400E+00	2.061350E+00
2.094270E+00	3.711910E+00	2.123910E+00
2.168270E+00	3.867390E+00	2.147430E+00
2.274600E+00	4.072750E+00	2.221610E+00
3.705820E+00	5.273050E+00	3.013230E+00
3.752340E+00	5.302970E+00	3.083790E+00
2.011080E+00	3.608490E+00	2.158400E+00
2.097280E+00	3.822440E+00	2.220920E+00
2.172530E+00	3.964020E+00	2.244180E+00
2.213430E+00	4.062500E+00	2.299990E+00
2.262020E+00	4.129860E+00	2.306690E+00
2.317380E+00	4.213290E+00	2.322450E+00
2.398420E+00	4.344740E+00	2.343420E+00
2.495450E+00	4.458590E+00	2.380200E+00
2.592600E+00	4.552740E+00	2.422310E+00
2.701890E+00	4.657850E+00	2.480700E+00
3.443080E+00	5.247710E+00	2.919710E+00
3.526470E+00	5.298180E+00	3.017260E+00
3.662010E+00	5.304520E+00	3.059490E+00
2.231880E+00	4.158040E+00	2.371870E+00
2.316470E+00	4.299220E+00	2.406460E+00
2.403760E+00	4.418110E+00	2.435110E+00
2.499520E+00	4.515160E+00	2.475440E+00
2.584620E+00	4.590400E+00	2.501700E+00
2.623630E+00	4.639760E+00	2.548520E+00
2.677480E+00	4.679430E+00	2.556180E+00
2.739260E+00	4.730450E+00	2.577250E+00
2.837650E+00	4.827080E+00	2.617430E+00
2.942670E+00	4.940650E+00	2.670970E+00
3.052410E+00	5.052180E+00	2.736950E+00
3.153680E+00	5.150700E+00	2.806280E+00
3.258420E+00	5.235020E+00	2.935430E+00
3.393020E+00	5.268170E+00	2.983590E+00
2.642370E+00	4.687920E+00	2.618700E+00
2.740260E+00	4.789530E+00	2.660460E+00
2.843370E+00	4.900390E+00	2.717330E+00
2.948710E+00	5.019270E+00	2.764270E+00
3.051720E+00	5.119830E+00	2.833810E+00
3.138790E+00	5.189260E+00	2.912800E+00
5.538780E+00	2.116810E+00	2.827200E+00
5.639370E+00	2.230400E+00	2.902690E+00
5.730560E+00	2.368150E+00	3.014480E+00
5.784920E+00	2.528630E+00	3.014520E+00
5.830720E+00	2.656370E+00	3.069200E+00
5.871650E+00	2.798300E+00	3.114060E+00
5.903440E+00	2.945250E+00	3.159180E+00
5.914540E+00	3.105300E+00	3.203090E+00
5.918080E+00	3.265400E+00	3.236790E+00
5.902740E+00	3.418130E+00	3.276190E+00
5.888440E+00	3.558000E+00	3.321530E+00
5.362490E+00	1.959710E+00	2.677640E+00
5.457610E+00	2.032720E+00	2.765820E+00
5.821280E+00	3.699900E+00	3.281410E+00
5.796280E+00	3.804820E+00	3.351710E+00
5.225620E+00	1.848120E+00	2.586030E+00
5.104150E+00	1.749780E+00	2.484380E+00
5.097170E+00	1.766990E+00	2.369740E+00
5.723070E+00	3.917830E+00	3.325810E+00
5.695520E+00	4.007330E+00	3.380220E+00
5.660520E+00	4.091970E+00	3.433780E+00
5.038500E+00	1.683210E+00	2.466180E+00
4.926650E+00	1.569000E+00	2.326660E+00
4.949150E+00	1.627160E+00	2.251510E+00
5.589850E+00	4.183850E+00	3.400430E+00
5.550430E+00	4.258640E+00	3.410640E+00
5.599890E+00	4.238670E+00	3.468400E+00
5.559210E+00	4.299710E+00	3.472300E+00
4.837720E+00	1.491770E+00	2.237480E+00
4.739960E+00	1.402270E+00	2.146960E+00
4.766680E+00	1.461210E+00	2.090620E+00
5.507360E+00	4.373710E+00	3.502030E+00
5.463560E+00	4.438310E+00	3.535220E+00
4.634650E+00	1.322410E+00	2.072750E+00
4.513980E+00	1.268670E+00	2.023920E+00
4.541890E+00	1.304670E+00	1.928380E+00
5.405880E+00	4.491370E+00	3.526120E+00
5.354610E+00	4.559640E+00	3.563690E+00
4.353080E+00	1.212860E+00	1.973000E+00
4.132580E+00	1.128590E+00	1.888450E+00
4.286950E+00	1.211670E+00	1.859300E+00
5.301350E+00	4.605460E+00	3.546820E+00
5.330580E+00	4.598290E+00	3.605900E+00
5.300970E+00	4.640120E+00	3.623620E+00
3.922700E+00	1.131360E+00	1.659240E+00
3.846850E+00	1.080240E+00	1.785330E+00
5.222170E+00	4.748230E+00	3.577610E+00
5.249610E+00	4.705950E+00	3.593640E+00
5.245250E+00	4.764050E+00	3.658210E+00
3.701850E+00	1.035730E+00	1.775740E+00
3.515900E+00	1.026850E+00	1.769030E+00
3.640330E+00	1.059980E+00	1.661750E+00
5.147900E+00	4.886080E+00	3.617820E+00
5.200400E+00	4.828720E+00	3.639970E+00
5.191050E+00	4.876470E+00	3.699120E+00
3.357990E+00	1.102940E+00	1.586130E+00
3.196250E+00	1.091660E+00	1.696440E+00
5.097510E+00	4.942640E+00	3.613460E+00
5.141460E+00	4.944970E+00	3.714490E+00
3.061780E+00	1.188310E+00	1.517610E+00
2.919640E+00	1.197540E+00	1.644860E+00
5.066940E+00	4.976250E+00	3.626420E+00
5.084840E+00	4.980050E+00	3.674390E+00
2.801020E+00	1.344730E+00	1.496000E+00
2.687070E+00	1.355140E+00	1.627750E+00
4.945700E+00	4.992530E+00	3.569610E+00
4.977530E+00	5.012960E+00	3.646890E+00
5.043050E+00	5.001260E+00	3.667910E+00
2.581290E+00	1.540810E+00	1.500750E+00
2.493670E+00	1.540830E+00	1.637030E+00
4.833270E+00	4.997440E+00	3.531280E+00
4.863130E+00	5.022990E+00	3.602550E+00
4.917070E+00	5.016170E+00	3.616630E+00
2.416580E+00	1.760940E+00	1.541120E+00
2.343480E+00	1.750040E+00	1.678030E+00
4.684620E+00	5.039270E+00	3.469750E+00
4.740180E+00	5.053330E+00	3.556530E+00
4.805900E+00	5.034350E+00	3.583790E+00
2.289650E+00	1.982030E+00	1.601950E+00
2.223940E+00	1.963280E+00	1.726590E+00
4.656890E+00	5.076220E+00	3.496160E+00
4.680480E+00	5.085040E+00	3.541370E+00
2.186490E+00	2.192630E+00	1.655400E+00
2.133350E+00	2.167180E+00	1.780390E+00
4.552420E+00	5.172890E+00	3.475760E+00
4.635970E+00	5.120820E+00	3.530190E+00
2.103770E+00	2.404820E+00	1.721810E+00
2.085580E+00	2.293950E+00	1.817560E+00
4.473980E+00	5.197050E+00	3.403300E+00
4.486780E+00	5.220900E+00	3.463910E+00
2.041980E+00	2.414650E+00	1.845560E+00
1.987510E+00	2.585640E+00	1.889980E+00
2.044080E+00	2.604660E+00	1.785220E+00
4.328630E+00	5.280040E+00	3.393120E+00
4.430290E+00	5.240400E+00	3.436020E+00
1.998240E+00	2.772580E+00	1.849020E+00
1.943720E+00	2.741090E+00	1.951570E+00
4.247340E+00	5.282680E+00	3.321770E+00
4.258220E+00	5.319480E+00	3.391890E+00
1.952350E+00	2.927500E+00	1.928240E+00
1.904480E+00	2.890490E+00	2.027310E+00
3.972360E+00	5.306110E+00	3.195440E+00
4.082690E+00	5.331680E+00	3.310840E+00
4.199300E+00	5.325100E+00	3.360600E+00
1.926660E+00	3.109180E+00	2.026760E+00
1.887510E+00	2.996790E+00	2.077350E+00
3.926170E+00	5.336040E+00	3.224550E+00
3.974450E+00	5.350370E+00	3.276990E+00
1.877360E+00	3.124300E+00	2.124030E+00
1.876190E+00	3.252290E+00	2.172660E+00
1.934830E+00	3.354240E+00	2.136000E+00
3.744900E+00	5.357370E+00	3.218020E+00
3.894410E+00	5.364890E+00	3.267480E+00
1.890710E+00	3.385090E+00	2.233320E+00
1.894510E+00	3.517330E+00	2.271750E+00
1.936470E+00	3.555280E+00	2.227140E+00
2.023720E+00	3.756510E+00	2.286900E+00
2.116260E+00	3.975270E+00	2.346860E+00
3.623380E+00	5.342020E+00	3.132760E+00
3.637380E+00	5.368040E+00	3.209270E+00
1.937250E+00	3.666020E+00	2.344410E+00
2.011740E+00	3.855240E+00	2.373730E+00
2.047020E+00	3.961710E+00	2.421890E+00
2.096110E+00	4.031530E+00	2.429980E+00
2.149300E+00	4.120480E+00	2.443190E+00
2.232260E+00	4.254590E+00	2.465710E+00
2.317510E+00	4.374080E+00	2.495550E+00
2.410240E+00	4.475430E+00	2.532400E+00
2.510100E+00	4.585620E+00	2.578630E+00
3.337570E+00	5.288670E+00	3.040190E+00
3.416210E+00	5.330720E+00	3.140890E+00
3.558580E+00	5.361010E+00	3.178850E+00
2.064970E+00	4.057920E+00	2.495350E+00
2.149740E+00	4.206090E+00	2.531260E+00
2.229690E+00	4.329650E+00	2.556310E+00
2.323080E+00	4.433700E+00	2.591760E+00
2.402610E+00	4.513630E+00	2.606940E+00
2.433770E+00	4.566890E+00	2.643200E+00
2.481980E+00	4.608230E+00	2.647750E+00
2.546980E+00	4.657930E+00	2.676530E+00
2.646870E+00	4.752510E+00	2.716120E+00
2.746030E+00	4.863300E+00	2.759930E+00
2.854800E+00	4.975240E+00	2.815080E+00
2.958940E+00	5.093850E+00	2.864450E+00
3.061130E+00	5.171340E+00	2.953380E+00
3.153950E+00	5.239480E+00	3.032300E+00
3.272950E+00	5.299390E+00	3.085850E+00
2.446240E+00	4.618460E+00	2.713100E+00
2.551510E+00	4.714080E+00	2.777410E+00
2.652240E+00	4.828870E+00	2.812290E+00
2.758710E+00	4.937060E+00	2.859350E+00
2.867070E+00	5.054230E+00	2.922120E+00
2.983460E+00	5.157810E+00	2.997270E+00
3.067930E+00	5.205520E+00	3.038200E+00
5.762200E+00	2.320140E+00	3.173720E+00
5.737570E+00	2.272030E+00	3.156290E+00
5.741740E+00	2.307800E+00	3.108670E+00
5.777230E+00	2.379350E+00	3.167020E+00
5.551310E+00	2.075120E+00	3.032260E+00
5.458600E+00	1.995320E+00	2.951540E+00
5.488950E+00	2.039180E+00	2.873740E+00
5.647670E+00	2.200800E+00	3.038720E+00
5.824180E+00	2.519720E+00	3.172840E+00
5.859390E+00	2.675090E+00	3.181210E+00
5.891510E+00	2.785160E+00	3.238450E+00
5.926920E+00	2.925380E+00	3.284980E+00
5.946800E+00	3.088500E+00	3.316480E+00
5.956360E+00	3.249850E+00	3.338670E+00
5.939880E+00	3.398820E+00	3.379750E+00
5.919460E+00	3.540440E+00	3.427730E+00
5.388910E+00	1.936130E+00	2.960590E+00
5.308250E+00	1.873480E+00	2.857700E+00
5.344690E+00	1.918050E+00	2.798910E+00
5.864560E+00	3.678870E+00	3.380470E+00
5.832840E+00	3.775340E+00	3.432480E+00
5.184700E+00	1.785000E+00	2.702560E+00
5.775090E+00	3.902770E+00	3.447070E+00
5.721070E+00	4.018150E+00	3.462330E+00
5.708400E+00	4.076490E+00	3.505610E+00
4.958750E+00	1.549630E+00	2.493500E+00
4.886280E+00	1.472980E+00	2.450620E+00
4.881190E+00	1.502770E+00	2.353860E+00
5.016300E+00	1.628120E+00	2.523120E+00
5.669220E+00	4.169860E+00	3.522290E+00
5.632380E+00	4.268430E+00	3.539870E+00
5.590940E+00	4.326820E+00	3.545060E+00
5.643890E+00	4.306890E+00	3.600850E+00
5.593710E+00	4.365400E+00	3.618140E+00
4.705930E+00	1.296560E+00	2.343860E+00
4.585030E+00	1.239780E+00	2.291440E+00
4.663100E+00	1.287080E+00	2.260950E+00
4.715050E+00	1.344650E+00	2.212910E+00
4.784810E+00	1.360290E+00	2.381240E+00
5.466420E+00	4.468000E+00	3.595570E+00
5.518070E+00	4.423970E+00	3.601540E+00
5.499010E+00	4.462450E+00	3.660920E+00
4.465540E+00	1.225580E+00	2.114050E+00
4.379540E+00	1.174180E+00	2.179230E+00
5.436120E+00	4.514140E+00	3.648080E+00
4.247780E+00	1.111550E+00	2.145080E+00
4.050020E+00	1.032600E+00	2.111850E+00
4.189440E+00	1.112580E+00	2.044680E+00
5.371930E+00	4.585420E+00	3.688660E+00
5.333670E+00	4.641490E+00	3.718880E+00
3.848760E+00	1.034380E+00	1.916660E+00
3.770490E+00	9.746690E-01	2.026820E+00
5.304160E+00	4.699000E+00	3.724790E+00
5.290970E+00	4.765930E+00	3.757750E+00
3.640790E+00	9.464710E-01	2.030520E+00
3.464980E+00	9.471290E-01	2.043560E+00
3.584860E+00	9.701050E-01	1.930620E+00
5.257560E+00	4.828740E+00	3.759630E+00
5.215980E+00	4.914990E+00	3.783310E+00
3.317430E+00	9.993620E-01	1.865910E+00
3.172350E+00	9.966620E-01	1.979870E+00
5.181680E+00	4.961830E+00	3.780780E+00
5.206540E+00	4.966290E+00	3.820360E+00
5.186810E+00	4.986530E+00	3.818180E+00
3.046920E+00	1.092890E+00	1.817710E+00
2.923650E+00	1.093500E+00	1.938090E+00
5.078760E+00	5.023230E+00	3.776430E+00
5.153820E+00	4.995780E+00	3.801550E+00
2.799090E+00	1.206460E+00	1.774500E+00
2.700110E+00	1.210490E+00	1.905370E+00
5.016690E+00	5.033260E+00	3.731960E+00
5.022740E+00	5.054900E+00	3.792040E+00
2.590630E+00	1.358520E+00	1.762860E+00
2.509190E+00	1.356830E+00	1.895270E+00
4.890660E+00	5.041470E+00	3.667280E+00
4.919390E+00	5.051540E+00	3.717020E+00
4.973620E+00	5.064670E+00	3.785680E+00
2.415880E+00	1.537360E+00	1.774260E+00
2.347530E+00	1.524700E+00	1.908000E+00
4.777960E+00	5.075750E+00	3.635220E+00
4.812590E+00	5.095020E+00	3.712600E+00
4.872090E+00	5.070720E+00	3.726970E+00
2.277720E+00	1.732970E+00	1.810870E+00
2.216490E+00	1.715850E+00	1.939160E+00
4.678080E+00	5.157430E+00	3.636100E+00
4.749170E+00	5.122440E+00	3.681830E+00
2.166210E+00	1.947910E+00	1.858810E+00
2.113460E+00	1.920220E+00	1.990650E+00
4.616430E+00	5.178820E+00	3.577320E+00
4.625490E+00	5.207680E+00	3.629330E+00
2.065940E+00	2.186620E+00	1.912970E+00
2.034280E+00	2.088000E+00	2.044670E+00
4.491510E+00	5.266020E+00	3.537890E+00
4.576640E+00	5.237210E+00	3.596910E+00
2.004150E+00	2.233180E+00	2.008510E+00
1.994430E+00	2.182670E+00	2.074180E+00
1.979830E+00	2.398970E+00	1.963720E+00
4.407320E+00	5.298530E+00	3.509000E+00
4.440340E+00	5.360210E+00	3.617900E+00
1.960570E+00	2.291730E+00	2.083480E+00
1.914710E+00	2.497790E+00	2.096120E+00
1.941300E+00	2.583910E+00	1.987200E+00
4.249850E+00	5.380370E+00	3.488680E+00
4.350350E+00	5.363520E+00	3.546010E+00
1.901280E+00	2.708160E+00	2.058550E+00
1.860240E+00	2.674110E+00	2.166580E+00
4.166550E+00	5.371450E+00	3.424610E+00
4.175680E+00	5.401870E+00	3.487150E+00
1.856140E+00	2.897710E+00	2.136370E+00
1.835830E+00	2.783890E+00	2.210680E+00
3.985890E+00	5.405900E+00	3.373750E+00
4.105290E+00	5.404610E+00	3.452140E+00
1.814450E+00	2.911000E+00	2.242770E+00
1.811460E+00	3.046790E+00	2.286340E+00
1.837020E+00	3.153060E+00	2.221010E+00
3.864030E+00	5.408680E+00	3.342150E+00
3.906650E+00	5.465160E+00	3.462080E+00
1.803360E+00	3.190560E+00	2.318180E+00
1.819950E+00	3.336310E+00	2.377830E+00
1.855000E+00	3.428960E+00	2.321360E+00
3.635160E+00	5.406700E+00	3.301390E+00
3.773270E+00	5.433800E+00	3.378490E+00
1.815080E+00	3.466650E+00	2.408280E+00
1.830900E+00	3.587370E+00	2.459790E+00
1.873600E+00	3.628750E+00	2.419870E+00
1.949500E+00	3.867370E+00	2.466340E+00
3.516690E+00	5.389390E+00	3.274100E+00
3.549350E+00	5.447740E+00	3.400450E+00
1.861660E+00	3.712900E+00	2.506170E+00
1.889970E+00	3.857060E+00	2.548330E+00
1.929830E+00	3.932530E+00	2.548830E+00
1.984090E+00	4.020630E+00	2.563780E+00
2.064580E+00	4.161380E+00	2.589040E+00
2.141700E+00	4.282090E+00	2.614000E+00
2.220920E+00	4.397900E+00	2.649110E+00
2.336690E+00	4.508580E+00	2.681190E+00
3.190090E+00	5.291620E+00	3.141140E+00
3.272720E+00	5.340230E+00	3.233590E+00
3.416280E+00	5.387370E+00	3.323620E+00
1.902120E+00	3.962100E+00	2.613860E+00
1.977840E+00	4.117050E+00	2.644910E+00
2.058000E+00	4.243750E+00	2.668620E+00
2.126860E+00	4.336860E+00	2.679530E+00
2.162220E+00	4.402210E+00	2.715730E+00
2.233590E+00	4.457180E+00	2.714920E+00
2.269860E+00	4.513490E+00	2.748520E+00
2.348020E+00	4.584350E+00	2.769920E+00
2.440330E+00	4.678440E+00	2.827390E+00
2.550660E+00	4.805660E+00	2.886920E+00
2.673670E+00	4.904750E+00	2.901160E+00
2.764390E+00	5.007530E+00	2.965760E+00
2.888060E+00	5.129890E+00	3.066450E+00
3.064210E+00	5.236950E+00	3.143960E+00
2.943010E+00	5.204740E+00	3.206260E+00
3.171400E+00	5.300630E+00	3.215050E+00
2.174070E+00	4.462020E+00	2.779830E+00
2.256510E+00	4.560780E+00	2.814520E+00
2.341090E+00	4.626960E+00	2.845050E+00
2.382470E+00	4.682260E+00	2.890330E+00
2.448810E+00	4.740710E+00	2.895240E+00
2.474210E+00	4.796450E+00	2.933480E+00
2.524660E+00	4.860800E+00	2.991980E+00
2.648830E+00	4.945170E+00	3.006400E+00
2.760750E+00	5.066750E+00	3.078180E+00
2.839190E+00	5.136600E+00	3.166010E+00
2.396330E+00	4.747920E+00	2.955940E+00
2.458540E+00	4.815520E+00	2.977530E+00
5.729670E+00	2.234910E+00	3.289020E+00
5.692990E+00	2.194360E+00	3.263730E+00
5.709400E+00	2.222030E+00	3.201400E+00
5.768420E+00	2.316650E+00	3.266610E+00
5.805220E+00	2.427240E+00	3.266300E+00
5.811930E+00	2.402800E+00	3.357080E+00
5.850590E+00	2.505090E+00	3.354670E+00
5.504400E+00	2.013220E+00	3.086360E+00
5.623760E+00	2.131920E+00	3.206280E+00
5.872530E+00	2.640160E+00	3.293130E+00
5.923360E+00	2.766110E+00	3.360020E+00
5.964600E+00	2.920880E+00	3.428840E+00
5.974220E+00	3.107830E+00	3.413450E+00
5.979350E+00	3.239620E+00	3.445360E+00
5.963370E+00	3.384900E+00	3.483750E+00
5.956870E+00	3.520530E+00	3.530230E+00
5.304130E+00	1.856100E+00	2.967450E+00
5.423750E+00	1.942780E+00	3.098490E+00
5.891870E+00	3.675480E+00	3.486880E+00
5.844350E+00	3.798520E+00	3.498170E+00
5.894150E+00	3.750610E+00	3.554130E+00
5.852860E+00	3.869910E+00	3.570830E+00
5.018760E+00	1.524460E+00	2.796560E+00
4.955340E+00	1.463830E+00	2.742160E+00
4.995050E+00	1.521440E+00	2.710140E+00
5.013120E+00	1.580340E+00	2.635780E+00
5.066570E+00	1.592350E+00	2.816160E+00
5.094170E+00	1.693250E+00	2.688210E+00
5.157860E+00	1.722260E+00	2.850770E+00
5.778640E+00	4.005340E+00	3.541870E+00
5.737370E+00	4.092130E+00	3.561260E+00
5.790880E+00	4.060560E+00	3.612160E+00
5.750660E+00	4.135870E+00	3.622430E+00
4.865000E+00	1.380380E+00	2.635270E+00
4.765320E+00	1.292700E+00	2.589120E+00
4.762910E+00	1.313260E+00	2.451280E+00
4.900960E+00	1.447740E+00	2.578750E+00
5.709300E+00	4.237880E+00	3.643940E+00
5.664320E+00	4.316600E+00	3.665720E+00
5.639280E+00	4.364370E+00	3.722580E+00
4.663100E+00	1.233880E+00	2.546250E+00
4.525150E+00	1.178170E+00	2.502990E+00
4.625270E+00	1.231750E+00	2.434230E+00
5.561960E+00	4.421220E+00	3.693150E+00
5.512380E+00	4.487060E+00	3.754410E+00
4.365280E+00	1.143990E+00	2.286780E+00
4.295990E+00	1.080520E+00	2.382990E+00
5.444370E+00	4.538670E+00	3.738010E+00
5.475950E+00	4.533680E+00	3.785700E+00
5.441270E+00	4.576830E+00	3.806830E+00
4.145570E+00	1.002990E+00	2.386990E+00
3.963730E+00	9.609480E-01	2.324550E+00
4.103700E+00	1.013660E+00	2.263000E+00
5.341560E+00	4.663560E+00	3.763180E+00
5.377830E+00	4.631790E+00	3.785370E+00
5.365550E+00	4.684020E+00	3.820930E+00
3.777520E+00	9.379940E-01	2.161620E+00
3.751180E+00	8.903500E-01	2.324750E+00
5.306370E+00	4.792880E+00	3.804430E+00
5.350100E+00	4.755560E+00	3.847550E+00
5.326170E+00	4.823480E+00	3.862990E+00
3.575000E+00	8.837810E-01	2.301760E+00
3.404970E+00	8.795350E-01	2.301970E+00
3.539180E+00	9.059410E-01	2.208450E+00
5.239560E+00	4.950730E+00	3.855860E+00
5.296010E+00	4.895780E+00	3.885380E+00
5.269130E+00	4.964690E+00	3.922460E+00
3.289620E+00	9.309360E-01	2.143440E+00
3.155900E+00	9.353640E-01	2.255080E+00
5.197920E+00	5.014890E+00	3.900330E+00
3.040510E+00	9.954730E-01	2.094460E+00
2.935100E+00	1.001680E+00	2.214900E+00
5.133180E+00	5.034740E+00	3.851900E+00
5.138480E+00	5.055130E+00	3.908570E+00
2.819850E+00	1.096540E+00	2.059990E+00
2.735600E+00	1.096840E+00	2.188270E+00
5.027190E+00	5.089830E+00	3.881160E+00
5.096380E+00	5.069770E+00	3.894470E+00
2.619530E+00	1.213370E+00	2.037690E+00
2.549650E+00	1.215340E+00	2.170660E+00
4.908390E+00	5.112130E+00	3.844420E+00
4.965360E+00	5.106820E+00	3.875940E+00
2.438600E+00	1.353930E+00	2.027020E+00
2.378600E+00	1.348930E+00	2.163260E+00
4.855660E+00	5.113570E+00	3.798400E+00
4.864310E+00	5.143380E+00	3.857160E+00
2.286850E+00	1.515870E+00	2.039830E+00
2.231930E+00	1.505760E+00	2.181280E+00
4.719890E+00	5.171820E+00	3.726170E+00
4.761020E+00	5.189770E+00	3.808900E+00
4.828880E+00	5.156240E+00	3.837900E+00
2.164010E+00	1.698210E+00	2.076130E+00
2.112680E+00	1.683990E+00	2.219450E+00
4.618850E+00	5.255970E+00	3.693740E+00
4.686270E+00	5.225940E+00	3.763090E+00
2.066880E+00	1.895500E+00	2.126750E+00
2.014880E+00	1.874470E+00	2.261600E+00
4.534590E+00	5.325520E+00	3.661200E+00
4.580780E+00	5.337640E+00	3.747610E+00
1.977580E+00	2.109150E+00	2.173710E+00
1.949000E+00	2.042020E+00	2.316170E+00
4.484660E+00	5.383450E+00	3.687060E+00
4.521020E+00	5.412780E+00	3.766020E+00
1.924460E+00	2.167530E+00	2.274410E+00
1.912260E+00	2.132250E+00	2.340160E+00
1.906820E+00	2.323630E+00	2.215700E+00
4.309720E+00	5.415300E+00	3.584280E+00
4.358520E+00	5.451190E+00	3.673830E+00
4.441870E+00	5.433460E+00	3.718940E+00
1.887210E+00	2.241620E+00	2.334270E+00
1.841310E+00	2.441580E+00	2.326450E+00
1.866060E+00	2.520240E+00	2.217660E+00
4.167270E+00	5.447910E+00	3.561110E+00
4.267160E+00	5.462540E+00	3.624290E+00
1.817200E+00	2.686150E+00	2.282530E+00
1.806920E+00	2.573070E+00	2.370750E+00
4.035610E+00	5.464340E+00	3.519130E+00
4.100200E+00	5.514970E+00	3.637720E+00
1.779580E+00	2.705890E+00	2.397800E+00
1.758540E+00	2.841400E+00	2.424920E+00
1.781590E+00	2.945690E+00	2.346240E+00
3.965550E+00	5.491690E+00	3.534610E+00
4.003930E+00	5.513180E+00	3.586050E+00
1.743200E+00	2.983110E+00	2.450330E+00
1.722920E+00	3.163890E+00	2.495880E+00
1.771390E+00	3.239060E+00	2.417150E+00
3.673050E+00	5.471160E+00	3.440050E+00
3.794760E+00	5.495540E+00	3.511750E+00
3.915130E+00	5.517490E+00	3.567810E+00
1.755210E+00	3.312970E+00	2.511750E+00
1.727000E+00	3.262930E+00	2.537100E+00
1.778510E+00	3.519890E+00	2.503920E+00
3.610050E+00	5.492660E+00	3.484350E+00
3.674810E+00	5.535220E+00	3.570510E+00
1.734380E+00	3.381310E+00	2.569370E+00
1.733550E+00	3.526100E+00	2.585750E+00
1.771990E+00	3.620890E+00	2.592720E+00
1.821330E+00	3.770190E+00	2.601320E+00
3.295400E+00	5.393160E+00	3.379710E+00
3.424760E+00	5.445970E+00	3.456860E+00
3.542550E+00	5.502740E+00	3.524020E+00
1.743670E+00	3.665200E+00	2.658150E+00
1.777790E+00	3.825850E+00	2.677050E+00
1.780830E+00	3.902540E+00	2.708160E+00
1.826340E+00	3.928600E+00	2.673130E+00
1.894980E+00	4.068440E+00	2.699350E+00
1.970110E+00	4.204370E+00	2.720910E+00
2.055260E+00	4.345600E+00	2.750280E+00
3.036570E+00	5.256660E+00	3.260270E+00
3.148540E+00	5.315450E+00	3.315870E+00
3.214460E+00	5.387690E+00	3.426630E+00
3.292530E+00	5.447290E+00	3.501530E+00
1.808960E+00	4.002890E+00	2.748980E+00
1.883260E+00	4.162860E+00	2.770150E+00
1.957170E+00	4.262730E+00	2.784230E+00
1.981590E+00	4.330900E+00	2.814930E+00
2.023400E+00	4.377140E+00	2.815210E+00
2.075860E+00	4.429600E+00	2.829810E+00
2.152540E+00	4.526020E+00	2.867860E+00
2.271100E+00	4.638080E+00	2.914750E+00
2.574060E+00	4.956540E+00	3.114670E+00
2.681420E+00	5.037040E+00	3.114550E+00
2.756350E+00	5.108910E+00	3.183560E+00
2.846680E+00	5.168970E+00	3.285260E+00
2.994140E+00	5.269730E+00	3.348540E+00
3.124190E+00	5.353880E+00	3.449830E+00
3.203710E+00	5.407720E+00	3.484630E+00
1.984090E+00	4.392270E+00	2.868890E+00
2.057760E+00	4.468610E+00	2.892190E+00
2.087510E+00	4.530420E+00	2.926050E+00
2.158360E+00	4.588610E+00	2.934530E+00
2.198230E+00	4.644860E+00	2.985120E+00
2.288700E+00	4.741320E+00	3.048430E+00
2.443040E+00	4.847820E+00	3.056510E+00
2.479540E+00	4.935320E+00	3.157450E+00
2.552410E+00	5.027590E+00	3.249280E+00
2.670570E+00	5.078950E+00	3.224340E+00
2.753970E+00	5.127870E+00	3.265300E+00
2.096740E+00	4.592920E+00	2.994200E+00
2.178040E+00	4.669200E+00	3.045470E+00
2.200680E+00	4.716820E+00	3.095170E+00
2.239980E+00	4.761590E+00	3.118560E+00
2.276570E+00	4.826300E+00	3.182430E+00
2.382770E+00	4.875780E+00	3.169230E+00
2.451330E+00	4.964470E+00	3.230810E+00
2.189200E+00	4.753040E+00	3.163950E+00
5.700410E+00	2.194430E+00	3.358210E+00
5.755440E+00	2.261120E+00	3.359020E+00
5.791190E+00	2.330060E+00	3.429100E+00
5.832540E+00	2.428660E+00	3.463070E+00
5.870750E+00	2.512660E+00	3.482510E+00
5.944970E+00	2.710300E+00	3.541630E+00
5.924530E+00	2.662040E+00	3.524410E+00
5.942180E+00	2.754360E+00	3.478160E+00
5.962940E+00	2.832120E+00	3.502360E+00
5.965670E+00	2.769930E+00	3.554670E+00
5.984350E+00	2.882380E+00	3.548660E+00
5.527300E+00	2.014730E+00	3.275970E+00
5.626130E+00	2.115350E+00	3.381080E+00
5.899620E+00	2.626740E+00	3.434870E+00
5.999610E+00	3.064690E+00	3.539860E+00
6.000380E+00	3.246910E+00	3.532880E+00
6.004370E+00	3.361170E+00	3.579910E+00
6.010860E+00	3.490370E+00	3.631120E+00
5.010220E+00	1.439360E+00	3.126210E+00
4.953880E+00	1.386730E+00	3.067200E+00
4.994370E+00	1.449760E+00	3.013770E+00
5.041150E+00	1.527540E+00	2.936470E+00
5.063980E+00	1.500150E+00	3.150040E+00
5.158380E+00	1.681960E+00	3.017040E+00
5.155420E+00	1.628190E+00	3.198220E+00
5.264420E+00	1.786510E+00	3.058140E+00
5.276840E+00	1.761030E+00	3.234240E+00
5.381440E+00	1.887970E+00	3.212700E+00
5.955310E+00	3.637300E+00	3.588030E+00
5.932430E+00	3.751190E+00	3.636360E+00
5.907940E+00	3.859710E+00	3.683300E+00
4.869150E+00	1.313630E+00	2.998170E+00
4.778590E+00	1.262370E+00	2.918210E+00
4.824990E+00	1.294770E+00	2.847470E+00
4.899200E+00	1.372760E+00	2.827340E+00
5.850460E+00	3.975830E+00	3.643510E+00
5.823390E+00	4.073610E+00	3.696790E+00
5.776510E+00	4.160670E+00	3.697630E+00
5.821750E+00	4.132780E+00	3.753030E+00
5.786160E+00	4.212080E+00	3.767430E+00
4.717390E+00	1.249020E+00	2.706030E+00
4.662470E+00	1.203020E+00	2.906330E+00
5.711930E+00	4.297870E+00	3.743500E+00
5.689750E+00	4.357540E+00	3.816460E+00
4.538490E+00	1.147150E+00	2.851630E+00
4.423240E+00	1.105630E+00	2.747070E+00
4.544220E+00	1.166760E+00	2.691140E+00
5.608470E+00	4.423000E+00	3.789060E+00
5.581550E+00	4.475590E+00	3.862450E+00
4.323730E+00	1.070960E+00	2.536040E+00
4.233480E+00	9.987340E-01	2.709490E+00
5.511470E+00	4.530930E+00	3.843830E+00
5.490080E+00	4.574190E+00	3.895610E+00
4.032510E+00	9.517250E-01	2.479670E+00
5.436560E+00	4.640960E+00	3.908810E+00
5.394450E+00	4.704350E+00	3.897410E+00
5.425140E+00	4.697560E+00	3.950450E+00
5.410630E+00	4.741350E+00	3.954870E+00
3.801710E+00	8.774840E-01	2.471430E+00
3.672070E+00	8.482260E-01	2.536240E+00
3.610950E+00	8.680020E-01	2.392470E+00
5.345470E+00	4.852840E+00	3.925470E+00
5.391190E+00	4.813790E+00	3.971900E+00
5.365880E+00	4.885040E+00	3.988910E+00
3.516400E+00	8.438270E-01	2.600410E+00
3.327760E+00	8.557990E-01	2.560320E+00
3.458830E+00	8.523650E-01	2.456870E+00
5.269150E+00	5.010930E+00	3.981560E+00
5.337080E+00	4.961040E+00	4.012820E+00
5.313140E+00	5.040480E+00	4.070860E+00
3.248920E+00	8.889490E-01	2.407710E+00
3.119390E+00	8.923540E-01	2.515030E+00
5.234070E+00	5.037310E+00	3.976790E+00
5.257090E+00	5.052050E+00	4.029600E+00
3.037050E+00	9.392850E-01	2.369510E+00
2.934230E+00	9.528170E-01	2.492460E+00
5.132270E+00	5.092570E+00	4.000970E+00
5.208770E+00	5.067030E+00	4.015760E+00
2.841300E+00	1.008290E+00	2.338680E+00
2.758550E+00	1.020380E+00	2.470860E+00
5.072320E+00	5.106440E+00	3.961850E+00
5.081160E+00	5.128480E+00	4.020220E+00
2.660540E+00	1.101730E+00	2.318110E+00
2.588450E+00	1.111280E+00	2.449620E+00
4.944690E+00	5.129220E+00	3.909830E+00
4.976750E+00	5.136730E+00	3.953650E+00
5.034000E+00	5.144010E+00	4.014340E+00
2.484990E+00	1.216830E+00	2.304420E+00
2.424620E+00	1.228810E+00	2.440940E+00
4.866560E+00	5.193090E+00	3.944170E+00
4.929180E+00	5.159750E+00	3.960210E+00
2.321600E+00	1.349960E+00	2.299130E+00
2.271990E+00	1.357420E+00	2.434760E+00
4.812170E+00	5.209660E+00	3.897180E+00
4.820520E+00	5.237030E+00	3.956780E+00
2.183580E+00	1.498950E+00	2.335020E+00
2.192110E+00	1.445710E+00	2.436400E+00
4.634900E+00	5.311480E+00	3.801130E+00
4.700810E+00	5.298100E+00	3.881060E+00
4.775700E+00	5.267900E+00	3.941990E+00
2.138420E+00	1.520120E+00	2.435020E+00
2.064530E+00	1.672450E+00	2.369760E+00
4.586050E+00	5.390100E+00	3.813750E+00
4.632430E+00	5.392770E+00	3.883070E+00
1.974110E+00	1.874080E+00	2.406970E+00
4.555140E+00	5.433680E+00	3.823760E+00
4.581280E+00	5.444680E+00	3.866710E+00
1.894760E+00	2.089420E+00	2.436150E+00
4.400100E+00	5.480390E+00	3.753100E+00
4.447860E+00	5.507560E+00	3.832530E+00
4.534430E+00	5.477770E+00	3.858430E+00
1.832800E+00	2.247980E+00	2.533500E+00
1.848790E+00	2.299630E+00	2.421090E+00
4.199180E+00	5.511090E+00	3.673250E+00
4.271910E+00	5.542320E+00	3.757370E+00
4.360280E+00	5.529630E+00	3.795130E+00
1.797380E+00	2.487250E+00	2.465460E+00
1.782480E+00	2.388120E+00	2.593000E+00
4.155070E+00	5.535060E+00	3.699380E+00
4.186990E+00	5.550700E+00	3.740600E+00
1.761050E+00	2.534240E+00	2.561960E+00
1.754710E+00	2.474980E+00	2.617790E+00
1.742300E+00	2.742180E+00	2.512710E+00
3.988580E+00	5.567850E+00	3.669430E+00
4.110730E+00	5.566560E+00	3.729780E+00
1.730850E+00	2.589700E+00	2.615920E+00
1.708790E+00	2.738290E+00	2.605480E+00
1.708830E+00	2.834810E+00	2.574540E+00
1.705170E+00	2.981680E+00	2.553100E+00
3.826000E+00	5.559050E+00	3.633880E+00
3.891590E+00	5.619620E+00	3.756730E+00
1.676690E+00	2.863980E+00	2.630920E+00
1.648870E+00	3.070390E+00	2.655320E+00
1.688850E+00	3.215690E+00	2.580200E+00
3.735040E+00	5.573340E+00	3.647830E+00
3.773830E+00	5.601640E+00	3.707830E+00
1.645530E+00	3.242510E+00	2.659080E+00
1.612360E+00	3.183450E+00	2.692260E+00
1.677620E+00	3.441140E+00	2.649270E+00
3.425000E+00	5.505350E+00	3.581740E+00
3.554190E+00	5.562580E+00	3.640140E+00
3.675520E+00	5.597040E+00	3.688670E+00
1.619090E+00	3.330030E+00	2.738260E+00
1.628180E+00	3.504680E+00	2.724630E+00
1.635670E+00	3.594530E+00	2.764990E+00
1.678870E+00	3.627280E+00	2.726480E+00
1.731260E+00	3.833730E+00	2.744030E+00
3.302800E+00	5.506570E+00	3.619270E+00
3.420340E+00	5.575510E+00	3.720380E+00
1.651470E+00	3.728470E+00	2.805330E+00
1.689550E+00	3.882560E+00	2.817800E+00
1.698790E+00	3.953100E+00	2.851870E+00
1.742940E+00	3.975770E+00	2.814430E+00
1.802970E+00	4.117930E+00	2.828610E+00
1.891020E+00	4.269160E+00	2.851130E+00
2.884950E+00	5.230650E+00	3.405860E+00
2.999830E+00	5.340530E+00	3.522030E+00
3.180590E+00	5.426280E+00	3.560560E+00
3.218030E+00	5.492960E+00	3.653710E+00
3.285990E+00	5.547210E+00	3.704900E+00
1.723540E+00	4.047870E+00	2.891120E+00
1.790020E+00	4.198710E+00	2.905630E+00
1.841810E+00	4.292950E+00	2.921550E+00
1.844910E+00	4.338060E+00	2.948020E+00
1.896630E+00	4.365500E+00	2.919210E+00
1.981600E+00	4.472690E+00	2.963030E+00
2.644980E+00	5.089810E+00	3.316550E+00
2.744980E+00	5.155140E+00	3.363970E+00
2.844870E+00	5.246080E+00	3.499330E+00
2.904470E+00	5.316590E+00	3.594520E+00
2.982950E+00	5.398700E+00	3.685680E+00
3.112520E+00	5.445330E+00	3.670630E+00
3.208760E+00	5.522360E+00	3.725440E+00
1.863930E+00	4.395340E+00	2.975120E+00
1.900360E+00	4.460380E+00	3.017040E+00
1.946090E+00	4.503980E+00	3.025050E+00
1.999000E+00	4.562510E+00	3.043490E+00
2.098300E+00	4.659630E+00	3.112890E+00
2.341160E+00	4.889270E+00	3.229680E+00
2.390270E+00	4.940640E+00	3.269280E+00
2.462730E+00	5.028490E+00	3.344360E+00
2.610740E+00	5.106860E+00	3.410980E+00
2.725620E+00	5.199040E+00	3.501980E+00
2.814610E+00	5.274390E+00	3.601760E+00
2.884030E+00	5.336480E+00	3.681510E+00
1.909150E+00	4.519040E+00	3.078590E+00
1.985490E+00	4.602540E+00	3.119470E+00
2.023130E+00	4.650060E+00	3.173180E+00
2.072110E+00	4.686130E+00	3.184450E+00
2.117940E+00	4.731460E+00	3.206380E+00
2.188760E+00	4.820220E+00	3.271910E+00
2.312510E+00	4.913050E+00	3.302310E+00
2.385580E+00	4.975580E+00	3.340040E+00
2.043900E+00	4.697920E+00	3.244490E+00
2.108230E+00	4.767100E+00	3.268080E+00
5.750900E+00	2.245740E+00	3.452640E+00
5.811600E+00	2.367340E+00	3.539120E+00
5.775160E+00	2.283770E+00	3.554380E+00
5.856070E+00	2.444040E+00	3.596580E+00
5.900730E+00	2.567420E+00	3.551020E+00
5.909860E+00	2.521840E+00	3.644210E+00
5.949600E+00	2.644720E+00	3.617070E+00
6.006950E+00	2.784900E+00	3.649570E+00
6.020530E+00	2.925490E+00	3.622290E+00
6.038280E+00	2.876800E+00	3.702940E+00
6.053200E+00	3.019300E+00	3.690530E+00
5.497650E+00	1.953960E+00	3.537970E+00
5.450330E+00	1.913380E+00	3.503830E+00
5.474150E+00	1.947970E+00	3.413720E+00
5.572150E+00	2.036910E+00	3.503910E+00
5.685970E+00	2.174320E+00	3.554000E+00
6.042080E+00	3.197520E+00	3.624290E+00
6.048330E+00	3.332980E+00	3.680660E+00
6.047940E+00	3.451910E+00	3.717320E+00
4.930310E+00	1.323480E+00	3.407580E+00
4.880640E+00	1.283590E+00	3.348370E+00
4.914720E+00	1.324610E+00	3.216260E+00
5.006600E+00	1.419700E+00	3.315170E+00
5.127310E+00	1.542910E+00	3.377010E+00
5.257170E+00	1.692170E+00	3.462820E+00
5.379930E+00	1.846650E+00	3.432740E+00
6.013870E+00	3.611320E+00	3.712620E+00
5.964050E+00	3.758930E+00	3.718860E+00
5.956550E+00	3.833060E+00	3.758070E+00
4.792680E+00	1.247070E+00	3.218940E+00
5.917540E+00	3.956350E+00	3.764360E+00
5.870660E+00	4.070370E+00	3.777840E+00
5.860340E+00	4.132450E+00	3.822490E+00
5.842270E+00	4.204150E+00	3.874420E+00
4.646460E+00	1.180010E+00	3.154690E+00
4.566740E+00	1.141990E+00	3.132080E+00
4.575650E+00	1.158740E+00	2.997320E+00
5.771820E+00	4.287060E+00	3.840410E+00
5.735720E+00	4.346040E+00	3.914420E+00
4.441920E+00	1.098470E+00	3.031550E+00
5.656140E+00	4.412290E+00	3.886570E+00
5.625290E+00	4.458840E+00	3.942040E+00
4.241000E+00	9.881820E-01	2.948740E+00
4.094030E+00	9.380320E-01	2.900790E+00
4.138230E+00	9.545960E-01	2.793200E+00
5.566630E+00	4.531140E+00	3.962130E+00
5.504720E+00	4.590290E+00	3.957250E+00
5.541320E+00	4.585140E+00	4.003530E+00
5.510360E+00	4.627240E+00	4.011590E+00
3.952500E+00	9.119950E-01	2.682930E+00
3.924740E+00	8.926990E-01	2.933350E+00
5.478030E+00	4.708360E+00	4.031660E+00
5.444380E+00	4.770810E+00	4.020800E+00
5.481570E+00	4.770890E+00	4.068390E+00
5.466020E+00	4.812920E+00	4.073680E+00
3.752350E+00	8.482270E-01	2.895030E+00
3.641390E+00	8.543820E-01	2.846550E+00
3.698990E+00	8.486250E-01	2.729430E+00
5.391550E+00	4.923070E+00	4.047320E+00
5.437890E+00	4.885770E+00	4.090620E+00
5.406440E+00	4.960430E+00	4.103490E+00
3.450440E+00	8.489980E-01	2.777310E+00
5.347730E+00	5.051250E+00	4.115320E+00
5.368660E+00	5.023080E+00	4.116890E+00
5.356770E+00	5.056250E+00	4.144570E+00
3.197040E+00	8.717240E-01	2.674300E+00
5.253370E+00	5.097800E+00	4.121690E+00
5.327450E+00	5.071920E+00	4.140620E+00
3.007910E+00	9.054060E-01	2.636320E+00
5.188500E+00	5.108040E+00	4.077230E+00
5.197410E+00	5.129500E+00	4.133740E+00
2.837150E+00	9.581130E-01	2.616140E+00
5.091090E+00	5.164540E+00	4.104270E+00
5.156250E+00	5.140620E+00	4.119300E+00
2.676550E+00	1.031440E+00	2.597950E+00
4.971690E+00	5.196770E+00	4.070310E+00
5.031610E+00	5.188720E+00	4.098730E+00
2.517760E+00	1.124500E+00	2.583230E+00
4.915690E+00	5.201410E+00	4.026640E+00
4.927440E+00	5.227720E+00	4.083170E+00
2.357250E+00	1.245840E+00	2.574210E+00
4.826610E+00	5.282800E+00	4.047740E+00
4.890490E+00	5.242530E+00	4.066670E+00
2.184720E+00	1.415420E+00	2.548640E+00
4.728730E+00	5.330440E+00	3.976550E+00
4.765230E+00	5.325920E+00	4.030530E+00
2.062530E+00	1.563500E+00	2.603980E+00
2.086150E+00	1.573690E+00	2.490900E+00
4.676430E+00	5.395560E+00	3.969000E+00
2.011610E+00	1.707400E+00	2.503940E+00
1.982350E+00	1.704370E+00	2.617950E+00
4.589350E+00	5.503590E+00	3.964670E+00
1.935090E+00	1.865220E+00	2.546490E+00
1.913130E+00	1.797990E+00	2.713950E+00
4.510040E+00	5.532050E+00	3.910190E+00
4.517040E+00	5.560140E+00	3.960990E+00
1.864390E+00	2.029460E+00	2.602950E+00
1.839260E+00	2.004470E+00	2.743840E+00
4.319850E+00	5.577670E+00	3.837740E+00
4.367990E+00	5.609670E+00	3.918070E+00
4.462070E+00	5.578480E+00	3.942290E+00
1.807410E+00	2.204970E+00	2.660320E+00
1.787440E+00	2.179050E+00	2.779900E+00
4.170410E+00	5.601940E+00	3.824470E+00
4.271550E+00	5.619360E+00	3.880590E+00
1.749880E+00	2.398640E+00	2.697560E+00
1.754950E+00	2.294530E+00	2.799070E+00
4.032740E+00	5.622580E+00	3.794730E+00
4.092800E+00	5.663480E+00	3.909410E+00
1.722520E+00	2.418040E+00	2.811050E+00
1.668360E+00	2.582420E+00	2.839840E+00
1.684740E+00	2.653500E+00	2.707310E+00
3.956840E+00	5.643560E+00	3.816800E+00
3.994950E+00	5.662610E+00	3.868150E+00
1.636960E+00	2.751600E+00	2.787820E+00
1.610090E+00	2.726600E+00	2.873110E+00
1.630500E+00	2.891910E+00	2.719750E+00
3.746990E+00	5.654670E+00	3.820640E+00
3.904570E+00	5.663360E+00	3.858010E+00
1.590070E+00	2.895050E+00	2.814750E+00
1.554840E+00	2.869150E+00	2.905020E+00
1.583040E+00	3.109100E+00	2.762160E+00
3.575510E+00	5.626250E+00	3.761370E+00
3.609000E+00	5.671400E+00	3.851820E+00
1.543330E+00	3.013430E+00	2.864090E+00
1.520000E+00	2.962750E+00	2.919970E+00
1.517350E+00	3.168500E+00	2.856040E+00
1.556220E+00	3.311290E+00	2.824400E+00
1.580560E+00	3.528700E+00	2.801360E+00
3.490960E+00	5.625530E+00	3.786240E+00
3.528120E+00	5.654560E+00	3.833420E+00
1.496870E+00	3.069400E+00	2.926910E+00
1.469280E+00	3.208400E+00	2.917410E+00
1.504740E+00	3.297940E+00	2.890490E+00
1.516430E+00	3.444270E+00	2.882160E+00
1.539480E+00	3.583090E+00	2.893000E+00
1.587460E+00	3.711740E+00	2.884450E+00
1.642670E+00	3.897080E+00	2.886910E+00
3.285190E+00	5.601630E+00	3.820930E+00
3.439840E+00	5.637690E+00	3.832890E+00
1.461350E+00	3.370300E+00	2.966820E+00
1.480980E+00	3.553280E+00	2.948610E+00
1.531020E+00	3.689070E+00	2.954860E+00
1.573140E+00	3.833740E+00	2.957300E+00
1.608760E+00	3.942030E+00	2.964770E+00
1.618850E+00	3.998870E+00	2.998420E+00
1.660280E+00	4.021190E+00	2.959100E+00
1.710460E+00	4.149900E+00	2.966040E+00
1.788970E+00	4.290860E+00	2.983330E+00
3.063040E+00	5.461250E+00	3.734180E+00
3.142080E+00	5.516160E+00	3.786010E+00
3.182820E+00	5.574380E+00	3.855950E+00
1.632420E+00	4.085750E+00	3.028240E+00
1.696200E+00	4.220500E+00	3.041910E+00
1.745730E+00	4.318230E+00	3.056410E+00
1.746210E+00	4.362150E+00	3.086430E+00
1.811390E+00	4.409020E+00	3.051460E+00
2.504440E+00	5.110990E+00	3.504340E+00
2.635160E+00	5.166080E+00	3.546100E+00
2.718780E+00	5.244060E+00	3.628170E+00
2.808680E+00	5.315180E+00	3.715790E+00
2.904190E+00	5.402550E+00	3.820000E+00
3.031730E+00	5.486360E+00	3.815510E+00
3.118740E+00	5.551200E+00	3.871050E+00
1.754920E+00	4.407340E+00	3.124360E+00
1.775620E+00	4.451650E+00	3.168930E+00
1.827940E+00	4.481620E+00	3.136010E+00
1.914440E+00	4.599180E+00	3.198320E+00
2.228110E+00	4.923040E+00	3.415780E+00
2.373470E+00	5.014760E+00	3.431790E+00
2.410190E+00	5.082960E+00	3.543660E+00
2.465250E+00	5.136600E+00	3.622070E+00
2.598720E+00	5.201050E+00	3.662870E+00
2.715770E+00	5.292630E+00	3.750460E+00
2.797840E+00	5.355430E+00	3.818000E+00
1.805370E+00	4.506750E+00	3.211250E+00
1.838620E+00	4.583340E+00	3.264290E+00
1.889670E+00	4.627050E+00	3.280620E+00
1.962000E+00	4.679070E+00	3.311870E+00
2.084940E+00	4.801050E+00	3.358130E+00
2.136230E+00	4.890980E+00	3.464560E+00
2.185160E+00	4.962190E+00	3.523820E+00
2.308570E+00	5.042130E+00	3.541490E+00
2.390780E+00	5.095370E+00	3.602440E+00
1.856850E+00	4.639480E+00	3.352450E+00
1.968570E+00	4.751530E+00	3.426840E+00
2.063550E+00	4.856550E+00	3.482990E+00
2.119780E+00	4.913910E+00	3.517320E+00
5.809230E+00	2.341870E+00	3.627720E+00
5.883010E+00	2.445300E+00	3.714390E+00
5.831790E+00	2.359610E+00	3.725320E+00
5.932630E+00	2.518690E+00	3.743330E+00
5.984740E+00	2.636620E+00	3.756240E+00
6.033820E+00	2.758080E+00	3.775910E+00
6.062260E+00	2.878640E+00	3.793950E+00
6.094700E+00	3.009800E+00	3.820370E+00
5.054450E+00	1.418460E+00	3.762540E+00
5.022290E+00	1.391930E+00	3.705030E+00
5.074900E+00	1.449570E+00	3.588510E+00
5.180490E+00	1.565670E+00	3.587600E+00
5.126580E+00	1.481810E+00	3.755030E+00
5.240470E+00	1.643580E+00	3.613230E+00
5.208950E+00	1.590360E+00	3.742450E+00
5.289010E+00	1.691460E+00	3.677540E+00
5.435820E+00	1.885140E+00	3.615970E+00
5.522520E+00	1.969200E+00	3.638760E+00
5.593160E+00	2.051280E+00	3.695250E+00
5.671790E+00	2.146650E+00	3.749570E+00
5.765980E+00	2.251050E+00	3.707100E+00
6.079700E+00	3.173510E+00	3.746760E+00
6.089640E+00	3.330120E+00	3.788850E+00
6.075260E+00	3.478590E+00	3.777090E+00
6.110280E+00	3.420430E+00	3.838200E+00
6.098150E+00	3.556830E+00	3.838190E+00
4.859190E+00	1.258380E+00	3.564220E+00
4.969220E+00	1.346330E+00	3.624240E+00
5.357550E+00	1.780030E+00	3.588830E+00
6.024550E+00	3.730140E+00	3.801470E+00
5.989250E+00	3.847340E+00	3.816440E+00
6.040110E+00	3.791120E+00	3.870780E+00
6.005930E+00	3.904480E+00	3.885450E+00
4.737310E+00	1.203820E+00	3.563350E+00
4.659180E+00	1.169490E+00	3.546770E+00
4.684060E+00	1.185560E+00	3.374970E+00
5.930320E+00	4.034780E+00	3.851890E+00
5.906230E+00	4.109160E+00	3.914770E+00
5.879960E+00	4.182680E+00	3.972990E+00
4.566870E+00	1.129200E+00	3.425420E+00
5.814020E+00	4.270480E+00	3.939790E+00
5.778380E+00	4.330920E+00	4.010550E+00
4.410150E+00	1.058130E+00	3.382220E+00
4.313150E+00	1.004550E+00	3.356620E+00
4.321830E+00	1.017280E+00	3.171590E+00
5.692340E+00	4.407640E+00	3.990080E+00
5.639720E+00	4.472090E+00	4.002500E+00
5.685280E+00	4.451360E+00	4.055660E+00
5.641760E+00	4.511170E+00	4.057870E+00
4.164480E+00	9.463610E-01	3.223300E+00
[truncated: 21,888 more rows]
