# Supplementary material for: A New MRI-Based Model of Heart Function with Coupled Hemodynamics and Application to Normal and Diseased Canine Left Ventricles
Source: Front Bioeng Biotechnol. 2015 Sep 23;3:140. doi: 10.3389/fbioe.2015.00140 (PMC4585083; doi:10.3389/fbioe.2015.00140)
Supplement: Supplementary file 9 [file Data_Sheet_9.ZIP › Case4_HF_LBBB_Systole/nodes/case4_systole_time_0.2670.csv]

4.573820E+00	3.915370E+00	1.758760E+00
4.488190E+00	3.886260E+00	1.657020E+00
4.534370E+00	3.954210E+00	1.751400E+00
4.529640E+00	4.013740E+00	1.808180E+00
4.609210E+00	3.985450E+00	1.867420E+00
4.563290E+00	4.062640E+00	1.918480E+00
4.455230E+00	3.991080E+00	1.725080E+00
4.351450E+00	3.959720E+00	1.620000E+00
4.462930E+00	4.086380E+00	1.849840E+00
4.444020E+00	4.174050E+00	1.935330E+00
4.529630E+00	4.137190E+00	1.989620E+00
4.490570E+00	4.191020E+00	2.007910E+00
4.356770E+00	4.049920E+00	1.720940E+00
4.290800E+00	4.018470E+00	1.620910E+00
4.336560E+00	4.163330E+00	1.827530E+00
4.392910E+00	4.204980E+00	1.923240E+00
4.427100E+00	4.226360E+00	1.998130E+00
4.257110E+00	4.085070E+00	1.674880E+00
4.232950E+00	4.158590E+00	1.738350E+00
4.256900E+00	4.195590E+00	1.786220E+00
4.267430E+00	4.230400E+00	1.832870E+00
4.350110E+00	4.229030E+00	1.913420E+00
4.200910E+00	4.198000E+00	1.758210E+00
4.868900E+00	3.579170E+00	1.764680E+00
4.791820E+00	3.537900E+00	1.645800E+00
4.814030E+00	3.640740E+00	1.758250E+00
4.808560E+00	3.755490E+00	1.839410E+00
4.896400E+00	3.654590E+00	1.850260E+00
4.811770E+00	3.880450E+00	1.990620E+00
4.919440E+00	3.779270E+00	1.994190E+00
4.821870E+00	3.988690E+00	2.111530E+00
4.934430E+00	3.924840E+00	2.177940E+00
4.876870E+00	4.022230E+00	2.236180E+00
4.700940E+00	3.688650E+00	1.674950E+00
4.625790E+00	3.578840E+00	1.517250E+00
4.653620E+00	3.856590E+00	1.794070E+00
4.720550E+00	3.977220E+00	1.997390E+00
4.755560E+00	4.034650E+00	2.100930E+00
4.797140E+00	4.067820E+00	2.213710E+00
4.516210E+00	3.568290E+00	1.418390E+00
4.392710E+00	3.527780E+00	1.303120E+00
4.436470E+00	3.624210E+00	1.406770E+00
4.511860E+00	3.714240E+00	1.524210E+00
4.659070E+00	4.092010E+00	2.092840E+00
4.657230E+00	4.179990E+00	2.229170E+00
4.756560E+00	4.143040E+00	2.295120E+00
4.708320E+00	4.208090E+00	2.333590E+00
4.347090E+00	3.667470E+00	1.375710E+00
4.264220E+00	3.582000E+00	1.258670E+00
4.313020E+00	3.821300E+00	1.478430E+00
4.544980E+00	4.211330E+00	2.110550E+00
4.623070E+00	4.241830E+00	2.287110E+00
4.193620E+00	3.680380E+00	1.281270E+00
4.105680E+00	3.850960E+00	1.382080E+00
4.212690E+00	3.978710E+00	1.537330E+00
4.439640E+00	4.281370E+00	2.100380E+00
4.521890E+00	4.301800E+00	2.245900E+00
4.084270E+00	3.979530E+00	1.485220E+00
4.017860E+00	3.929600E+00	1.409250E+00
4.122990E+00	4.119020E+00	1.643190E+00
4.316590E+00	4.282980E+00	1.969950E+00
4.374840E+00	4.375840E+00	2.161080E+00
4.432980E+00	4.410880E+00	2.275630E+00
4.500300E+00	4.382510E+00	2.319850E+00
4.467030E+00	4.444050E+00	2.356570E+00
3.981920E+00	4.018560E+00	1.464210E+00
3.947310E+00	4.153800E+00	1.580560E+00
4.043570E+00	4.198570E+00	1.677600E+00
4.142060E+00	4.252500E+00	1.791630E+00
4.201150E+00	4.360500E+00	1.967710E+00
4.235370E+00	4.443480E+00	2.075890E+00
4.313330E+00	4.457910E+00	2.178330E+00
4.386790E+00	4.445150E+00	2.264550E+00
3.982580E+00	4.250570E+00	1.691770E+00
3.892250E+00	4.223420E+00	1.626660E+00
4.026100E+00	4.349000E+00	1.820660E+00
4.094330E+00	4.445520E+00	1.975970E+00
4.174590E+00	4.481200E+00	2.068180E+00
4.233720E+00	4.510030E+00	2.162340E+00
3.885780E+00	4.289210E+00	1.693560E+00
3.909280E+00	4.370600E+00	1.788630E+00
3.982270E+00	4.423220E+00	1.867500E+00
3.989460E+00	4.469300E+00	1.919570E+00
4.020500E+00	4.507690E+00	1.988550E+00
4.123120E+00	4.516570E+00	2.076070E+00
3.904630E+00	4.442170E+00	1.864870E+00
3.955820E+00	4.491750E+00	1.932320E+00
5.200000E+00	3.691390E+00	2.299520E+00
5.154190E+00	3.636640E+00	2.200400E+00
5.140480E+00	3.721470E+00	2.238650E+00
5.144670E+00	3.787950E+00	2.306400E+00
5.064280E+00	3.405060E+00	1.884670E+00
5.021940E+00	3.299980E+00	1.769910E+00
4.959380E+00	3.504010E+00	1.807940E+00
4.983330E+00	3.654290E+00	1.967690E+00
5.081280E+00	3.542990E+00	2.029110E+00
5.056350E+00	3.772530E+00	2.164730E+00
5.020160E+00	3.887560E+00	2.246800E+00
5.078220E+00	3.883630E+00	2.320690E+00
5.015980E+00	3.952960E+00	2.311750E+00
4.968250E+00	3.219400E+00	1.648140E+00
4.860660E+00	3.178170E+00	1.501480E+00
4.879580E+00	3.360560E+00	1.626710E+00
4.870830E+00	4.080390E+00	2.321720E+00
4.953540E+00	4.036560E+00	2.345600E+00
4.913090E+00	4.096180E+00	2.394270E+00
4.695930E+00	3.162570E+00	1.320690E+00
4.546250E+00	3.101860E+00	1.171090E+00
4.573710E+00	3.248750E+00	1.269920E+00
4.636650E+00	3.393410E+00	1.396860E+00
4.821480E+00	4.108030E+00	2.311190E+00
4.858960E+00	4.133530E+00	2.396670E+00
4.426290E+00	3.338900E+00	1.215040E+00
4.307230E+00	3.233550E+00	1.052370E+00
4.700480E+00	4.258000E+00	2.407820E+00
4.802750E+00	4.206740E+00	2.452620E+00
4.757860E+00	4.271100E+00	2.511160E+00
4.162760E+00	3.242390E+00	9.565150E-01
4.019200E+00	3.212110E+00	8.571040E-01
4.065320E+00	3.329790E+00	9.655800E-01
4.158770E+00	3.459940E+00	1.086880E+00
4.616470E+00	4.303500E+00	2.370030E+00
4.686600E+00	4.310780E+00	2.483950E+00
3.954490E+00	3.384280E+00	9.500710E-01
3.868600E+00	3.310030E+00	8.465870E-01
3.895920E+00	3.546350E+00	1.023760E+00
4.009420E+00	3.688570E+00	1.204260E+00
4.561400E+00	4.340400E+00	2.342180E+00
4.601080E+00	4.364320E+00	2.436980E+00
3.783900E+00	3.423080E+00	8.703260E-01
3.695980E+00	3.605310E+00	9.889470E-01
3.841500E+00	3.705850E+00	1.108050E+00
3.905400E+00	3.868150E+00	1.294780E+00
4.506040E+00	4.456030E+00	2.425720E+00
4.539820E+00	4.430380E+00	2.439940E+00
4.524280E+00	4.461790E+00	2.466980E+00
3.728680E+00	3.773240E+00	1.129460E+00
3.616160E+00	3.719160E+00	1.038050E+00
3.731520E+00	3.916730E+00	1.273700E+00
3.837520E+00	4.035310E+00	1.412960E+00
4.324190E+00	4.497950E+00	2.256290E+00
4.404760E+00	4.492500E+00	2.353740E+00
4.484250E+00	4.477890E+00	2.439440E+00
3.596990E+00	3.826070E+00	1.125200E+00
3.615930E+00	3.961370E+00	1.257070E+00
3.708710E+00	4.038410E+00	1.368900E+00
3.776750E+00	4.183170E+00	1.554820E+00
4.280650E+00	4.530250E+00	2.250670E+00
4.319780E+00	4.552160E+00	2.334960E+00
3.607200E+00	4.081150E+00	1.372830E+00
3.638700E+00	4.196670E+00	1.520170E+00
3.701070E+00	4.258580E+00	1.601270E+00
3.780020E+00	4.336520E+00	1.716490E+00
4.045410E+00	4.566080E+00	2.084400E+00
4.154160E+00	4.565760E+00	2.194380E+00
4.240490E+00	4.555800E+00	2.255930E+00
3.630190E+00	4.297780E+00	1.631830E+00
3.706550E+00	4.391250E+00	1.758160E+00
3.725450E+00	4.446260E+00	1.825420E+00
3.800590E+00	4.446470E+00	1.845690E+00
3.917660E+00	4.522070E+00	1.971660E+00
3.974990E+00	4.595200E+00	2.093210E+00
4.062710E+00	4.629970E+00	2.226050E+00
3.771290E+00	4.511770E+00	1.920510E+00
3.878190E+00	4.587930E+00	2.051840E+00
3.954170E+00	4.632350E+00	2.157440E+00
5.302460E+00	3.545240E+00	2.353710E+00
5.294100E+00	3.462000E+00	2.297710E+00
5.240210E+00	3.578750E+00	2.286430E+00
5.281720E+00	3.639640E+00	2.383530E+00
5.253980E+00	3.004730E+00	1.991210E+00
5.213280E+00	2.913180E+00	1.867110E+00
5.206540E+00	3.066100E+00	1.918260E+00
5.152470E+00	3.290460E+00	1.972200E+00
5.258320E+00	3.130200E+00	2.076680E+00
5.207970E+00	3.482510E+00	2.167460E+00
5.272000E+00	3.321220E+00	2.186720E+00
5.159210E+00	3.877050E+00	2.421540E+00
5.232650E+00	3.772730E+00	2.409040E+00
5.169410E+00	3.930910E+00	2.501790E+00
5.251700E+00	3.873740E+00	2.556600E+00
5.194420E+00	3.977440E+00	2.585850E+00
5.134270E+00	2.834020E+00	1.711000E+00
5.058640E+00	2.729010E+00	1.570080E+00
5.043690E+00	2.869720E+00	1.592700E+00
5.075910E+00	3.052780E+00	1.706270E+00
5.084600E+00	3.995360E+00	2.464990E+00
5.065000E+00	4.090060E+00	2.578490E+00
5.155990E+00	4.055310E+00	2.641220E+00
5.102960E+00	4.118430E+00	2.669650E+00
4.916260E+00	2.662310E+00	1.373030E+00
4.766390E+00	2.566840E+00	1.214980E+00
4.799840E+00	2.718450E+00	1.260390E+00
4.863170E+00	2.900920E+00	1.381960E+00
4.960520E+00	4.112960E+00	2.492250E+00
5.026580E+00	4.154920E+00	2.621940E+00
4.641950E+00	2.811630E+00	1.143010E+00
4.519470E+00	2.681040E+00	1.005930E+00
4.883810E+00	4.163960E+00	2.487080E+00
4.924330E+00	4.202100E+00	2.584100E+00
4.348670E+00	2.679820E+00	8.543190E-01
4.186260E+00	2.616480E+00	7.252050E-01
4.221820E+00	2.788270E+00	7.853710E-01
4.305390E+00	2.963250E+00	9.134860E-01
4.761380E+00	4.320030E+00	2.579210E+00
4.842460E+00	4.278200E+00	2.607990E+00
4.815170E+00	4.329600E+00	2.646460E+00
4.055550E+00	2.946710E+00	7.494270E-01
3.863540E+00	2.835980E+00	6.137110E-01
4.687390E+00	4.366700E+00	2.555960E+00
4.771520E+00	4.372010E+00	2.646460E+00
3.767030E+00	3.203720E+00	7.260510E-01
3.578710E+00	3.032780E+00	6.150020E-01
4.615090E+00	4.412660E+00	2.527190E+00
4.688290E+00	4.428100E+00	2.625920E+00
3.517170E+00	3.264570E+00	7.027160E-01
3.354850E+00	3.194000E+00	6.494870E-01
3.589860E+00	3.431930E+00	8.238740E-01
4.562900E+00	4.480440E+00	2.552980E+00
3.390070E+00	3.407140E+00	7.667030E-01
3.218290E+00	3.349310E+00	7.435890E-01
3.475980E+00	3.652280E+00	9.516910E-01
4.432090E+00	4.532640E+00	2.473660E+00
4.502630E+00	4.552450E+00	2.581790E+00
3.269560E+00	3.528000E+00	8.417130E-01
3.160940E+00	3.454200E+00	8.106400E-01
3.287970E+00	3.723780E+00	9.832740E-01
3.454270E+00	3.911330E+00	1.184250E+00
4.329290E+00	4.603410E+00	2.451400E+00
4.418760E+00	4.600760E+00	2.561050E+00
3.148780E+00	3.581230E+00	8.986740E-01
3.172000E+00	3.745080E+00	1.015760E+00
3.274230E+00	3.856350E+00	1.106600E+00
3.314310E+00	4.000990E+00	1.241520E+00
3.479570E+00	4.139570E+00	1.431730E+00
4.212020E+00	4.619360E+00	2.346820E+00
4.272590E+00	4.641050E+00	2.453360E+00
4.324740E+00	4.666710E+00	2.553220E+00
3.171960E+00	3.877790E+00	1.145290E+00
3.217370E+00	4.024600E+00	1.280270E+00
3.322130E+00	4.106110E+00	1.363470E+00
3.384580E+00	4.197140E+00	1.488510E+00
3.499300E+00	4.286950E+00	1.618840E+00
3.625000E+00	4.414920E+00	1.785420E+00
4.123070E+00	4.658700E+00	2.329810E+00
4.146130E+00	4.690890E+00	2.420090E+00
4.229920E+00	4.673500E+00	2.476590E+00
3.240840E+00	4.143950E+00	1.428120E+00
3.379290E+00	4.284110E+00	1.604080E+00
3.484390E+00	4.363040E+00	1.712300E+00
3.533330E+00	4.428680E+00	1.802910E+00
3.597530E+00	4.467860E+00	1.854510E+00
3.667320E+00	4.520420E+00	1.920650E+00
3.773070E+00	4.594570E+00	2.029080E+00
3.871490E+00	4.644020E+00	2.145860E+00
3.962240E+00	4.683480E+00	2.263780E+00
4.063330E+00	4.691190E+00	2.331330E+00
3.552910E+00	4.500880E+00	1.900680E+00
3.663290E+00	4.594440E+00	2.018540E+00
3.774980E+00	4.657580E+00	2.125530E+00
3.855670E+00	4.686090E+00	2.217710E+00
5.376700E+00	2.854540E+00	2.201730E+00
5.333620E+00	2.727040E+00	2.082290E+00
5.308120E+00	2.932200E+00	2.083240E+00
5.337810E+00	3.161350E+00	2.236690E+00
5.399230E+00	2.995920E+00	2.285700E+00
5.340370E+00	3.338200E+00	2.316120E+00
5.408820E+00	3.224820E+00	2.380050E+00
5.376020E+00	3.489420E+00	2.445420E+00
5.329730E+00	3.719470E+00	2.526840E+00
5.419440E+00	3.622220E+00	2.590790E+00
5.336430E+00	3.811750E+00	2.610330E+00
5.419110E+00	3.751770E+00	2.677740E+00
5.343750E+00	3.869320E+00	2.684690E+00
5.288730E+00	2.610360E+00	1.945160E+00
5.219400E+00	2.512340E+00	1.814380E+00
5.225390E+00	2.691590E+00	1.823130E+00
5.220950E+00	4.017210E+00	2.668080E+00
5.290750E+00	3.966850E+00	2.713920E+00
5.237970E+00	4.049240E+00	2.751140E+00
5.135760E+00	2.421860E+00	1.684650E+00
5.025420E+00	2.337920E+00	1.542430E+00
5.046210E+00	2.511490E+00	1.538710E+00
5.086540E+00	4.168550E+00	2.728170E+00
5.181110E+00	4.119200E+00	2.783650E+00
5.138760E+00	4.183960E+00	2.817510E+00
4.891650E+00	2.259740E+00	1.395270E+00
4.724280E+00	2.210720E+00	1.244030E+00
4.839910E+00	2.356550E+00	1.303730E+00
5.013230E+00	4.208880E+00	2.686730E+00
5.064800E+00	4.235280E+00	2.788700E+00
4.522440E+00	2.433490E+00	9.920380E-01
4.468720E+00	2.223330E+00	9.769720E-01
4.955230E+00	4.271660E+00	2.716450E+00
4.952520E+00	4.319490E+00	2.771320E+00
5.014880E+00	4.307870E+00	2.814750E+00
4.967430E+00	4.354440E+00	2.814220E+00
4.323420E+00	2.160210E+00	8.612030E-01
4.139700E+00	2.238420E+00	6.989350E-01
4.272820E+00	2.334920E+00	7.800970E-01
4.876330E+00	4.353100E+00	2.736830E+00
4.869780E+00	4.440790E+00	2.803530E+00
4.947080E+00	4.413470E+00	2.841540E+00
4.925710E+00	4.461240E+00	2.857930E+00
3.997670E+00	2.481620E+00	5.949170E-01
3.849900E+00	2.254940E+00	5.269970E-01
4.783720E+00	4.428920E+00	2.725120E+00
4.800050E+00	4.491700E+00	2.798110E+00
4.884960E+00	4.499620E+00	2.864040E+00
3.676370E+00	2.676440E+00	5.103580E-01
3.452740E+00	2.570360E+00	4.791020E-01
4.692080E+00	4.499940E+00	2.724980E+00
4.754350E+00	4.527630E+00	2.801190E+00
4.806720E+00	4.561750E+00	2.873950E+00
3.371180E+00	2.923190E+00	5.590220E-01
3.176700E+00	2.829620E+00	5.516600E-01
4.581860E+00	4.549390E+00	2.671040E+00
4.641790E+00	4.561830E+00	2.759500E+00
4.712600E+00	4.562410E+00	2.814390E+00
3.172010E+00	3.130860E+00	6.452310E-01
2.998270E+00	3.054820E+00	6.685950E-01
4.501430E+00	4.601820E+00	2.656440E+00
4.572870E+00	4.603370E+00	2.747010E+00
3.053150E+00	3.361710E+00	7.941240E-01
2.898090E+00	3.220250E+00	7.987900E-01
4.420710E+00	4.655080E+00	2.647270E+00
4.495310E+00	4.652310E+00	2.739840E+00
2.924510E+00	3.406590E+00	8.687640E-01
2.858170E+00	3.325950E+00	8.709430E-01
3.020880E+00	3.654580E+00	1.002350E+00
4.369710E+00	4.693540E+00	2.643020E+00
4.413060E+00	4.713950E+00	2.737410E+00
2.867190E+00	3.464820E+00	9.480700E-01
2.902130E+00	3.650440E+00	1.062500E+00
2.961970E+00	3.769120E+00	1.112430E+00
3.060080E+00	3.950100E+00	1.249510E+00
4.190010E+00	4.707090E+00	2.501300E+00
4.241600E+00	4.731170E+00	2.583310E+00
4.325620E+00	4.728060E+00	2.651450E+00
2.901080E+00	3.796030E+00	1.174170E+00
2.949010E+00	3.954760E+00	1.314720E+00
3.014020E+00	4.038500E+00	1.361570E+00
3.099190E+00	4.131280E+00	1.437700E+00
3.250870E+00	4.266200E+00	1.605500E+00
3.400710E+00	4.398340E+00	1.753620E+00
4.015810E+00	4.716320E+00	2.344670E+00
4.051270E+00	4.739720E+00	2.428770E+00
4.145320E+00	4.741210E+00	2.522050E+00
2.962600E+00	4.082420E+00	1.438900E+00
3.109840E+00	4.238380E+00	1.599820E+00
3.243890E+00	4.361110E+00	1.730060E+00
3.343880E+00	4.439430E+00	1.824290E+00
3.364820E+00	4.482960E+00	1.883780E+00
3.437590E+00	4.495170E+00	1.888740E+00
3.531290E+00	4.586510E+00	2.002030E+00
3.663870E+00	4.670010E+00	2.133540E+00
3.784300E+00	4.700770E+00	2.210300E+00
3.861340E+00	4.732580E+00	2.306690E+00
3.970470E+00	4.734200E+00	2.363370E+00
3.401050E+00	4.539800E+00	1.949230E+00
3.458040E+00	4.610500E+00	2.028330E+00
3.543810E+00	4.649130E+00	2.084850E+00
3.578850E+00	4.685800E+00	2.150930E+00
3.638150E+00	4.717800E+00	2.222470E+00
3.741370E+00	4.727020E+00	2.246480E+00
3.484260E+00	4.667640E+00	2.112030E+00
3.558400E+00	4.704380E+00	2.184340E+00
5.537360E+00	2.976050E+00	2.518150E+00
5.513120E+00	2.883290E+00	2.466650E+00
5.485200E+00	3.032790E+00	2.439030E+00
5.484480E+00	3.282600E+00	2.520670E+00
5.549920E+00	3.102090E+00	2.572650E+00
5.490510E+00	3.479650E+00	2.608190E+00
5.574120E+00	3.304180E+00	2.648110E+00
5.489790E+00	3.623080E+00	2.683070E+00
5.581550E+00	3.492130E+00	2.745310E+00
5.486970E+00	3.698320E+00	2.730160E+00
5.531810E+00	3.645260E+00	2.759220E+00
5.506180E+00	3.746910E+00	2.804810E+00
5.392720E+00	2.589290E+00	2.214210E+00
5.333440E+00	2.452170E+00	2.096990E+00
5.324880E+00	2.566710E+00	2.051790E+00
5.426010E+00	2.771770E+00	2.301720E+00
5.358120E+00	3.912000E+00	2.756540E+00
5.415660E+00	3.852030E+00	2.785470E+00
5.388610E+00	3.936560E+00	2.832550E+00
5.269540E+00	2.344440E+00	1.974590E+00
5.176830E+00	2.256790E+00	1.846440E+00
5.204930E+00	2.371870E+00	1.825580E+00
5.257440E+00	4.082980E+00	2.823890E+00
5.334630E+00	4.033920E+00	2.868350E+00
5.273970E+00	4.112810E+00	2.892120E+00
5.060210E+00	2.165010E+00	1.711390E+00
4.942560E+00	2.077110E+00	1.590850E+00
4.980080E+00	2.199120E+00	1.550660E+00
5.142990E+00	4.225950E+00	2.872280E+00
5.223630E+00	4.179970E+00	2.921490E+00
5.182580E+00	4.248620E+00	2.955620E+00
4.797240E+00	1.983140E+00	1.480440E+00
4.652000E+00	1.962090E+00	1.321890E+00
4.773630E+00	2.071210E+00	1.375270E+00
5.103480E+00	4.289520E+00	2.894690E+00
5.107930E+00	4.330940E+00	2.946920E+00
5.163370E+00	4.303490E+00	2.998480E+00
5.125160E+00	4.358760E+00	3.000800E+00
4.517480E+00	2.062540E+00	1.102020E+00
4.458900E+00	1.879510E+00	1.155930E+00
5.046320E+00	4.377820E+00	2.912000E+00
5.059150E+00	4.439480E+00	2.970010E+00
5.111960E+00	4.416070E+00	3.027070E+00
5.083440E+00	4.476000E+00	3.026410E+00
4.222740E+00	2.031280E+00	8.354730E-01
4.992430E+00	4.482950E+00	2.936600E+00
4.986450E+00	4.568760E+00	3.002450E+00
5.067740E+00	4.535350E+00	3.056540E+00
5.038950E+00	4.592800E+00	3.069310E+00
3.941910E+00	1.988400E+00	6.577630E-01
3.722130E+00	2.015470E+00	5.343980E-01
3.775540E+00	2.104070E+00	5.202130E-01
4.907780E+00	4.554680E+00	2.932040E+00
4.917590E+00	4.612200E+00	2.995000E+00
4.982590E+00	4.629850E+00	3.057000E+00
3.579750E+00	2.231490E+00	4.757830E-01
3.421000E+00	2.080660E+00	5.157480E-01
4.858590E+00	4.601080E+00	2.946510E+00
4.864650E+00	4.640180E+00	2.997360E+00
4.909550E+00	4.678900E+00	3.073090E+00
3.244450E+00	2.482200E+00	4.885530E-01
3.052090E+00	2.422900E+00	5.561710E-01
4.645580E+00	4.614260E+00	2.829500E+00
4.725560E+00	4.621490E+00	2.904400E+00
4.802860E+00	4.636340E+00	2.970180E+00
4.841850E+00	4.674970E+00	3.037860E+00
2.992560E+00	2.751520E+00	5.915930E-01
2.838530E+00	2.689300E+00	6.679570E-01
4.569360E+00	4.661600E+00	2.825550E+00
4.642970E+00	4.681800E+00	2.941420E+00
2.853050E+00	2.976590E+00	7.309770E-01
2.728530E+00	2.915540E+00	8.019410E-01
4.496870E+00	4.703050E+00	2.813370E+00
4.549000E+00	4.719450E+00	2.897840E+00
2.780480E+00	3.215910E+00	8.783480E-01
2.686350E+00	3.061310E+00	8.754270E-01
4.456370E+00	4.734550E+00	2.811820E+00
4.487010E+00	4.745540E+00	2.862170E+00
2.680240E+00	3.218720E+00	9.815340E-01
2.652890E+00	3.420250E+00	1.102030E+00
2.783040E+00	3.536350E+00	1.074190E+00
4.284700E+00	4.759120E+00	2.668590E+00
4.327370E+00	4.779860E+00	2.750610E+00
4.425360E+00	4.771190E+00	2.831560E+00
2.704550E+00	3.612380E+00	1.177530E+00
2.649370E+00	3.537540E+00	1.193120E+00
2.806390E+00	3.847430E+00	1.307270E+00
4.070210E+00	4.790950E+00	2.553540E+00
4.171530E+00	4.792470E+00	2.641050E+00
4.250370E+00	4.783330E+00	2.690170E+00
2.666040E+00	3.676570E+00	1.270370E+00
2.707160E+00	3.840960E+00	1.379700E+00
2.764450E+00	3.937000E+00	1.420470E+00
2.832350E+00	4.056080E+00	1.490860E+00
2.978340E+00	4.202710E+00	1.612920E+00
3.107920E+00	4.337440E+00	1.724080E+00
3.262320E+00	4.454720E+00	1.866500E+00
3.936410E+00	4.784790E+00	2.479550E+00
4.020920E+00	4.817760E+00	2.584240E+00
4.088110E+00	4.857450E+00	2.692600E+00
2.720070E+00	3.959530E+00	1.491270E+00
2.776530E+00	4.093720E+00	1.592000E+00
2.876420E+00	4.177120E+00	1.636700E+00
2.974130E+00	4.291780E+00	1.731470E+00
3.091200E+00	4.406080E+00	1.827510E+00
3.193460E+00	4.491990E+00	1.929920E+00
3.332580E+00	4.579160E+00	2.014470E+00
3.736670E+00	4.779690E+00	2.360610E+00
3.833570E+00	4.814740E+00	2.479090E+00
3.877780E+00	4.850290E+00	2.571890E+00
3.978700E+00	4.846760E+00	2.621830E+00
2.830850E+00	4.223660E+00	1.735500E+00
2.959720E+00	4.364270E+00	1.833170E+00
3.076840E+00	4.463460E+00	1.924390E+00
3.191920E+00	4.556750E+00	2.009600E+00
3.277980E+00	4.616800E+00	2.079250E+00
3.300230E+00	4.652800E+00	2.135740E+00
3.381720E+00	4.661190E+00	2.129170E+00
3.531550E+00	4.729720E+00	2.239120E+00
3.597300E+00	4.789460E+00	2.362330E+00
3.664450E+00	4.831980E+00	2.459290E+00
3.772350E+00	4.839270E+00	2.496920E+00
3.353640E+00	4.704590E+00	2.218810E+00
3.479080E+00	4.779770E+00	2.326170E+00
3.557040E+00	4.822220E+00	2.412010E+00
5.692560E+00	3.256400E+00	2.802490E+00
5.680710E+00	3.189080E+00	2.780070E+00
5.647540E+00	3.306740E+00	2.755820E+00
5.649960E+00	3.408150E+00	2.798300E+00
5.693730E+00	3.331670E+00	2.831900E+00
5.670420E+00	3.476170E+00	2.868870E+00
5.490700E+00	2.536080E+00	2.454550E+00
5.427320E+00	2.429110E+00	2.364760E+00
5.437070E+00	2.566370E+00	2.338110E+00
5.505970E+00	2.748400E+00	2.451590E+00
5.531280E+00	2.651930E+00	2.516570E+00
5.575040E+00	2.884530E+00	2.582020E+00
5.630950E+00	3.113460E+00	2.698220E+00
5.594670E+00	3.627560E+00	2.841870E+00
5.577190E+00	3.734200E+00	2.908670E+00
5.368020E+00	2.329580E+00	2.259050E+00
5.289680E+00	2.229040E+00	2.139330E+00
5.319550E+00	2.333850E+00	2.119600E+00
5.497380E+00	3.862540E+00	2.928820E+00
5.427480E+00	3.963580E+00	2.926860E+00
5.468000E+00	3.949280E+00	2.981560E+00
5.426860E+00	4.015270E+00	3.009130E+00
5.199650E+00	2.140010E+00	2.033870E+00
5.107060E+00	2.054810E+00	1.930380E+00
5.140340E+00	2.151550E+00	1.883650E+00
5.291960E+00	4.139500E+00	2.964940E+00
5.342170E+00	4.094710E+00	2.985310E+00
5.321150E+00	4.162650E+00	3.048880E+00
4.959930E+00	1.947580E+00	1.811410E+00
4.866330E+00	1.896320E+00	1.686510E+00
4.925460E+00	1.983470E+00	1.675890E+00
5.210820E+00	4.268260E+00	3.020690E+00
5.253980E+00	4.231740E+00	3.035360E+00
5.245590E+00	4.292210E+00	3.098910E+00
4.711890E+00	1.856820E+00	1.496710E+00
5.150400E+00	4.383300E+00	3.057170E+00
5.185970E+00	4.349810E+00	3.080850E+00
5.182930E+00	4.407660E+00	3.135950E+00
4.492430E+00	1.784020E+00	1.277600E+00
4.345620E+00	1.707900E+00	1.190180E+00
4.381790E+00	1.790430E+00	1.144890E+00
5.112090E+00	4.503740E+00	3.084720E+00
5.140910E+00	4.468340E+00	3.109620E+00
5.137600E+00	4.525320E+00	3.165400E+00
4.205530E+00	1.819260E+00	9.481050E-01
4.086970E+00	1.699610E+00	9.773740E-01
5.042000E+00	4.634910E+00	3.124010E+00
5.089980E+00	4.583510E+00	3.143090E+00
5.085290E+00	4.627380E+00	3.200010E+00
3.836800E+00	1.814600E+00	6.885750E-01
4.984590E+00	4.682540E+00	3.124320E+00
5.039920E+00	4.680550E+00	3.198090E+00
3.561670E+00	1.819790E+00	6.351510E-01
3.342950E+00	1.801740E+00	6.414210E-01
3.368410E+00	1.936630E+00	5.732420E-01
4.943660E+00	4.714140E+00	3.134160E+00
4.971120E+00	4.741880E+00	3.214320E+00
3.151190E+00	2.109820E+00	5.678870E-01
2.965770E+00	2.086610E+00	6.594870E-01
4.732600E+00	4.681580E+00	3.013520E+00
4.797220E+00	4.689850E+00	3.048100E+00
4.838700E+00	4.734570E+00	3.133530E+00
4.904570E+00	4.741970E+00	3.164920E+00
2.872350E+00	2.393330E+00	6.412770E-01
2.734460E+00	2.372930E+00	7.612610E-01
4.682620E+00	4.705390E+00	3.024200E+00
4.706720E+00	4.741270E+00	3.096440E+00
4.768110E+00	4.732110E+00	3.109750E+00
2.707460E+00	2.652760E+00	7.703940E-01
2.602340E+00	2.622480E+00	8.741880E-01
4.583920E+00	4.740500E+00	2.982580E+00
4.642890E+00	4.738110E+00	3.042070E+00
2.619570E+00	2.914860E+00	9.116010E-01
2.552250E+00	2.772970E+00	9.523550E-01
4.494010E+00	4.792250E+00	2.951940E+00
2.525250E+00	2.922060E+00	1.035480E+00
2.491480E+00	3.143760E+00	1.158520E+00
2.585390E+00	3.175510E+00	1.064140E+00
4.365470E+00	4.841560E+00	2.876340E+00
4.424580E+00	4.884180E+00	3.002410E+00
2.571910E+00	3.439920E+00	1.216450E+00
2.467010E+00	3.329940E+00	1.270850E+00
4.233900E+00	4.850440E+00	2.793110E+00
4.302750E+00	4.878520E+00	2.877340E+00
4.340750E+00	4.896410E+00	2.936430E+00
2.517110E+00	3.501670E+00	1.336230E+00
2.465020E+00	3.436890E+00	1.351810E+00
2.593220E+00	3.739420E+00	1.413270E+00
4.147190E+00	4.896710E+00	2.790420E+00
4.183900E+00	4.945930E+00	2.884150E+00
4.275240E+00	4.915230E+00	2.912310E+00
2.473770E+00	3.572350E+00	1.408240E+00
2.508730E+00	3.725820E+00	1.500910E+00
2.573110E+00	3.841510E+00	1.545400E+00
2.657650E+00	4.015910E+00	1.635690E+00
3.936240E+00	4.879820E+00	2.656260E+00
3.994220E+00	4.920150E+00	2.746890E+00
4.092870E+00	4.936150E+00	2.809500E+00
2.529050E+00	3.860790E+00	1.615660E+00
2.570110E+00	4.000540E+00	1.704760E+00
2.629150E+00	4.091580E+00	1.741260E+00
2.713170E+00	4.222830E+00	1.839270E+00
2.853300E+00	4.337430E+00	1.856230E+00
2.953590E+00	4.432850E+00	1.936690E+00
3.073680E+00	4.530350E+00	2.017240E+00
3.191250E+00	4.630780E+00	2.113860E+00
3.727810E+00	4.861070E+00	2.519990E+00
3.775110E+00	4.898010E+00	2.588400E+00
3.884370E+00	4.918160E+00	2.681370E+00
2.585890E+00	4.099090E+00	1.797280E+00
2.628020E+00	4.197330E+00	1.879690E+00
2.668880E+00	4.253800E+00	1.901090E+00
2.694610E+00	4.311300E+00	1.943330E+00
2.815590E+00	4.392680E+00	1.953610E+00
2.952470E+00	4.505640E+00	2.031300E+00
3.059150E+00	4.577290E+00	2.093480E+00
3.098710E+00	4.627160E+00	2.149840E+00
3.158240E+00	4.660410E+00	2.176000E+00
3.228000E+00	4.701670E+00	2.227340E+00
3.335830E+00	4.781140E+00	2.343800E+00
3.474070E+00	4.824910E+00	2.402230E+00
3.555440E+00	4.869880E+00	2.490270E+00
3.679710E+00	4.879090E+00	2.537660E+00
2.629260E+00	4.247250E+00	1.932110E+00
3.111430E+00	4.678050E+00	2.223820E+00
3.208400E+00	4.742490E+00	2.294810E+00
3.235340E+00	4.783500E+00	2.348700E+00
3.279560E+00	4.807260E+00	2.379060E+00
3.315020E+00	4.835980E+00	2.427540E+00
3.423540E+00	4.847540E+00	2.440720E+00
3.230170E+00	4.810230E+00	2.388550E+00
5.725400E+00	3.050420E+00	2.847150E+00
5.713810E+00	2.979040E+00	2.826880E+00
5.691680E+00	3.071280E+00	2.792480E+00
5.727270E+00	3.173120E+00	2.858030E+00
5.737930E+00	3.329220E+00	2.925770E+00
5.722300E+00	3.462620E+00	2.973750E+00
5.462690E+00	2.350020E+00	2.499170E+00
5.389590E+00	2.245620E+00	2.415550E+00
5.396430E+00	2.316350E+00	2.359180E+00
5.512470E+00	2.486270E+00	2.540570E+00
5.603440E+00	2.701090E+00	2.656610E+00
5.662460E+00	2.911860E+00	2.744060E+00
5.664130E+00	3.629570E+00	2.986590E+00
5.593400E+00	3.765830E+00	2.985400E+00
5.633220E+00	3.741530E+00	3.032560E+00
5.589890E+00	3.829430E+00	3.059380E+00
5.310620E+00	2.149190E+00	2.320440E+00
5.234190E+00	2.069280E+00	2.243430E+00
5.260140E+00	2.141050E+00	2.183370E+00
5.510900E+00	3.938100E+00	3.043310E+00
5.495920E+00	4.014080E+00	3.121000E+00
5.126720E+00	1.980220E+00	2.160310E+00
5.026860E+00	1.924670E+00	2.037390E+00
5.086290E+00	1.995480E+00	2.027450E+00
5.408580E+00	4.090350E+00	3.095540E+00
5.390220E+00	4.149070E+00	3.154470E+00
4.887420E+00	1.847080E+00	1.822550E+00
5.338870E+00	4.227310E+00	3.164350E+00
5.302520E+00	4.294910E+00	3.196980E+00
4.701150E+00	1.761070E+00	1.614430E+00
4.586000E+00	1.662610E+00	1.543670E+00
4.547560E+00	1.725570E+00	1.413810E+00
5.259950E+00	4.350550E+00	3.206880E+00
5.238070E+00	4.413080E+00	3.243000E+00
4.489810E+00	1.595250E+00	1.479000E+00
4.335670E+00	1.537450E+00	1.383810E+00
4.424890E+00	1.625120E+00	1.364040E+00
5.202060E+00	4.469150E+00	3.240850E+00
5.181370E+00	4.527920E+00	3.270590E+00
4.190330E+00	1.587200E+00	1.148540E+00
3.997090E+00	1.481590E+00	1.109800E+00
5.142300E+00	4.582240E+00	3.268310E+00
5.097830E+00	4.663620E+00	3.284250E+00
3.800100E+00	1.606970E+00	8.409820E-01
3.728750E+00	1.495090E+00	9.565400E-01
5.041980E+00	4.731630E+00	3.279470E+00
5.086490E+00	4.715990E+00	3.329960E+00
5.063410E+00	4.748510E+00	3.337620E+00
3.571450E+00	1.483340E+00	9.313290E-01
3.352480E+00	1.515660E+00	8.997410E-01
3.482720E+00	1.583270E+00	8.140030E-01
4.998930E+00	4.770870E+00	3.281110E+00
5.023330E+00	4.792060E+00	3.356450E+00
3.127760E+00	1.781740E+00	7.458410E-01
2.952270E+00	1.768890E+00	8.583480E-01
4.868310E+00	4.770060E+00	3.201660E+00
4.896970E+00	4.802960E+00	3.277420E+00
4.960110E+00	4.804910E+00	3.308790E+00
2.815330E+00	2.076140E+00	7.888870E-01
2.681050E+00	2.063990E+00	9.112310E-01
4.742390E+00	4.762840E+00	3.158140E+00
4.774930E+00	4.792600E+00	3.229040E+00
4.836680E+00	4.796910E+00	3.251020E+00
2.614410E+00	2.361200E+00	8.803780E-01
2.520860E+00	2.337170E+00	1.017880E+00
4.581980E+00	4.795420E+00	3.060050E+00
4.650020E+00	4.794750E+00	3.135280E+00
4.709020E+00	4.796090E+00	3.198340E+00
2.498180E+00	2.652290E+00	1.017940E+00
2.412530E+00	2.537000E+00	1.121110E+00
4.514000E+00	4.857250E+00	3.064930E+00
4.582590E+00	4.866430E+00	3.171960E+00
2.406060E+00	2.728190E+00	1.134360E+00
2.352450E+00	2.693010E+00	1.220000E+00
2.439860E+00	2.899390E+00	1.132680E+00
4.473220E+00	4.898030E+00	3.070650E+00
4.506230E+00	4.904230E+00	3.121620E+00
2.370580E+00	2.861320E+00	1.226030E+00
2.326150E+00	2.804940E+00	1.277520E+00
2.395520E+00	3.102520E+00	1.269880E+00
4.345580E+00	4.949290E+00	3.018800E+00
4.442670E+00	4.936770E+00	3.091370E+00
2.312000E+00	2.939050E+00	1.325660E+00
2.308320E+00	3.187350E+00	1.420660E+00
2.398680E+00	3.375570E+00	1.382000E+00
4.256400E+00	4.970890E+00	2.977860E+00
4.295280E+00	5.028760E+00	3.085190E+00
2.336150E+00	3.383910E+00	1.483250E+00
2.285550E+00	3.309390E+00	1.494760E+00
2.402680E+00	3.624710E+00	1.544720E+00
4.047650E+00	4.973490E+00	2.839230E+00
4.100610E+00	5.026920E+00	2.944910E+00
4.199050E+00	5.026150E+00	3.007900E+00
2.304750E+00	3.442490E+00	1.574440E+00
2.322740E+00	3.603000E+00	1.630360E+00
2.381460E+00	3.713850E+00	1.668620E+00
2.463460E+00	3.904050E+00	1.743990E+00
3.799240E+00	4.978670E+00	2.714710E+00
3.906630E+00	4.994820E+00	2.795270E+00
4.000050E+00	5.014680E+00	2.878930E+00
2.343970E+00	3.731810E+00	1.736330E+00
2.388390E+00	3.883550E+00	1.823230E+00
2.445520E+00	3.979870E+00	1.847200E+00
2.528510E+00	4.124510E+00	1.906260E+00
2.729260E+00	4.390900E+00	2.011780E+00
2.832170E+00	4.480960E+00	2.060480E+00
2.967890E+00	4.588840E+00	2.146250E+00
3.643320E+00	4.954680E+00	2.639600E+00
3.742180E+00	5.015700E+00	2.741690E+00
3.817820E+00	5.069730E+00	2.835590E+00
2.408340E+00	3.991930E+00	1.907910E+00
2.460750E+00	4.119560E+00	1.986340E+00
2.523890E+00	4.199200E+00	2.001920E+00
2.609720E+00	4.302450E+00	2.009060E+00
2.706960E+00	4.436390E+00	2.084730E+00
2.814820E+00	4.532120E+00	2.155520E+00
2.889430E+00	4.604100E+00	2.210720E+00
2.993190E+00	4.663740E+00	2.253790E+00
3.122250E+00	4.753580E+00	2.343820E+00
3.418310E+00	4.914720E+00	2.533630E+00
3.522020E+00	4.983660E+00	2.629690E+00
3.556420E+00	5.038890E+00	2.702880E+00
3.686030E+00	5.052790E+00	2.768670E+00
2.490910E+00	4.228090E+00	2.071720E+00
2.587540E+00	4.380300E+00	2.120660E+00
2.692600E+00	4.490720E+00	2.179010E+00
2.792000E+00	4.573370E+00	2.239500E+00
2.887100E+00	4.650570E+00	2.280960E+00
2.984590E+00	4.708420E+00	2.330630E+00
3.026760E+00	4.757420E+00	2.391380E+00
3.096850E+00	4.793210E+00	2.413640E+00
3.204660E+00	4.846250E+00	2.450710E+00
3.270720E+00	4.922990E+00	2.541330E+00
3.336950E+00	4.979870E+00	2.616770E+00
3.454220E+00	5.004500E+00	2.642670E+00
3.049160E+00	4.812720E+00	2.463860E+00
3.168400E+00	4.903400E+00	2.530100E+00
3.243180E+00	4.954610E+00	2.580310E+00
5.645870E+00	2.530090E+00	2.810820E+00
5.603700E+00	2.456240E+00	2.769120E+00
5.615590E+00	2.552860E+00	2.725910E+00
5.670040E+00	2.743560E+00	2.789840E+00
5.680200E+00	2.622840E+00	2.849050E+00
5.709060E+00	2.878960E+00	2.837580E+00
5.725590E+00	2.779320E+00	2.897590E+00
5.753320E+00	2.972410E+00	2.916190E+00
5.774550E+00	3.154100E+00	2.987500E+00
5.783440E+00	3.331830E+00	3.041220E+00
5.748630E+00	3.494780E+00	3.042930E+00
5.795300E+00	3.428570E+00	3.107090E+00
5.756950E+00	3.571480E+00	3.118890E+00
5.426300E+00	2.211220E+00	2.575830E+00
5.354230E+00	2.112030E+00	2.515840E+00
5.354020E+00	2.162170E+00	2.437860E+00
5.502610E+00	2.339040E+00	2.618980E+00
5.676190E+00	3.720400E+00	3.094080E+00
5.644330E+00	3.819770E+00	3.172890E+00
5.263110E+00	2.018630E+00	2.449920E+00
5.182320E+00	1.967020E+00	2.353510E+00
5.225660E+00	2.022870E+00	2.332600E+00
5.571190E+00	3.923510E+00	3.142000E+00
5.543340E+00	3.996480E+00	3.204000E+00
5.050060E+00	1.893010E+00	2.164770E+00
5.472010E+00	4.091690E+00	3.226960E+00
5.409950E+00	4.168490E+00	3.223160E+00
5.443600E+00	4.158370E+00	3.267200E+00
5.417480E+00	4.214110E+00	3.289050E+00
4.873170E+00	1.773570E+00	1.935030E+00
4.763770E+00	1.680800E+00	1.869540E+00
4.737370E+00	1.722900E+00	1.749280E+00
5.312730E+00	4.315960E+00	3.245430E+00
5.354820E+00	4.280430E+00	3.267730E+00
5.336450E+00	4.333730E+00	3.307550E+00
4.673750E+00	1.606630E+00	1.802060E+00
4.571670E+00	1.532960E+00	1.719010E+00
4.580460E+00	1.590090E+00	1.632500E+00
5.252050E+00	4.438470E+00	3.292050E+00
5.301590E+00	4.402800E+00	3.336330E+00
5.263170E+00	4.464720E+00	3.348120E+00
4.451240E+00	1.464830E+00	1.639610E+00
4.273850E+00	1.399650E+00	1.542510E+00
4.398310E+00	1.487890E+00	1.540830E+00
5.188970E+00	4.549500E+00	3.320400E+00
5.224470E+00	4.517590E+00	3.353570E+00
5.194110E+00	4.570710E+00	3.385190E+00
4.119550E+00	1.428100E+00	1.328130E+00
3.930790E+00	1.320110E+00	1.307550E+00
5.117710E+00	4.684990E+00	3.364090E+00
5.150360E+00	4.629050E+00	3.374030E+00
5.142310E+00	4.671050E+00	3.436920E+00
3.739960E+00	1.402400E+00	1.091090E+00
3.663020E+00	1.327250E+00	1.195190E+00
5.092480E+00	4.744250E+00	3.413280E+00
3.525590E+00	1.308490E+00	1.177000E+00
3.318940E+00	1.349150E+00	1.170250E+00
3.452150E+00	1.375940E+00	1.066260E+00
5.050690E+00	4.804810E+00	3.422590E+00
5.071580E+00	4.800310E+00	3.465580E+00
5.049510E+00	4.826780E+00	3.461680E+00
3.120550E+00	1.515230E+00	9.874040E-01
2.953140E+00	1.528690E+00	1.107660E+00
4.923600E+00	4.839320E+00	3.344140E+00
4.952790E+00	4.860610E+00	3.423630E+00
5.020240E+00	4.838930E+00	3.445630E+00
2.798450E+00	1.778760E+00	9.889910E-01
2.676240E+00	1.782100E+00	1.123480E+00
4.807930E+00	4.828020E+00	3.300540E+00
4.835520E+00	4.863820E+00	3.372570E+00
4.890570E+00	4.867060E+00	3.393550E+00
2.582040E+00	2.053410E+00	1.053490E+00
2.487690E+00	2.032650E+00	1.180420E+00
4.655710E+00	4.844040E+00	3.234400E+00
4.710160E+00	4.867910E+00	3.319010E+00
4.778010E+00	4.862260E+00	3.350390E+00
2.434510E+00	2.291390E+00	1.138150E+00
2.366300E+00	2.262870E+00	1.266150E+00
4.622010E+00	4.876500E+00	3.250970E+00
4.646770E+00	4.888530E+00	3.296300E+00
2.345610E+00	2.500860E+00	1.237970E+00
2.273310E+00	2.465360E+00	1.353460E+00
4.504700E+00	4.953150E+00	3.204700E+00
4.593030E+00	4.918560E+00	3.277520E+00
2.273530E+00	2.721240E+00	1.339980E+00
2.206380E+00	2.621270E+00	1.441260E+00
4.394000E+00	5.008150E+00	3.144960E+00
4.453850E+00	5.048410E+00	3.274750E+00
2.201060E+00	2.770680E+00	1.444380E+00
2.173170E+00	2.711890E+00	1.488090E+00
2.221690E+00	2.960430E+00	1.444380E+00
4.341050E+00	5.050130E+00	3.153490E+00
4.372520E+00	5.066730E+00	3.215230E+00
2.158660E+00	2.825190E+00	1.522130E+00
2.140880E+00	3.050970E+00	1.597840E+00
2.227910E+00	3.246710E+00	1.541590E+00
4.158110E+00	5.073690E+00	3.040580E+00
4.220290E+00	5.112250E+00	3.143030E+00
4.312600E+00	5.088340E+00	3.193130E+00
2.157660E+00	3.279310E+00	1.648170E+00
2.094610E+00	3.211650E+00	1.711490E+00
2.234960E+00	3.509230E+00	1.682140E+00
3.925430E+00	5.074630E+00	2.913300E+00
4.016870E+00	5.118400E+00	3.025280E+00
4.122170E+00	5.121370E+00	3.083510E+00
2.143710E+00	3.387650E+00	1.755380E+00
2.088010E+00	3.316630E+00	1.782860E+00
2.176290E+00	3.557820E+00	1.797220E+00
2.287350E+00	3.784530E+00	1.870490E+00
3.879570E+00	5.111640E+00	2.926870E+00
3.919660E+00	5.135940E+00	2.982860E+00
2.102460E+00	3.463890E+00	1.852990E+00
2.174720E+00	3.647950E+00	1.893610E+00
2.221080E+00	3.782030E+00	1.964000E+00
2.274290E+00	3.880560E+00	1.980190E+00
2.357730E+00	4.028470E+00	2.016730E+00
3.594290E+00	5.114320E+00	2.803470E+00
3.728210E+00	5.134860E+00	2.884580E+00
3.842260E+00	5.152360E+00	2.956640E+00
2.243460E+00	3.917840E+00	2.061910E+00
2.320330E+00	4.075100E+00	2.122580E+00
2.341370E+00	4.152520E+00	2.178570E+00
2.396790E+00	4.184660E+00	2.136220E+00
2.483820E+00	4.324330E+00	2.178040E+00
2.584190E+00	4.444440E+00	2.225610E+00
2.683830E+00	4.543100E+00	2.271230E+00
2.782960E+00	4.624370E+00	2.320190E+00
2.898990E+00	4.719270E+00	2.396290E+00
3.425930E+00	5.086470E+00	2.736660E+00
3.531950E+00	5.155190E+00	2.827980E+00
3.621280E+00	5.203640E+00	2.946450E+00
2.382200E+00	4.254650E+00	2.233890E+00
2.481270E+00	4.399960E+00	2.275060E+00
2.584950E+00	4.505070E+00	2.322530E+00
2.679450E+00	4.597200E+00	2.356790E+00
2.771460E+00	4.663020E+00	2.398510E+00
2.810790E+00	4.709480E+00	2.455060E+00
2.866010E+00	4.745620E+00	2.468410E+00
2.932080E+00	4.797550E+00	2.491710E+00
3.053600E+00	4.884040E+00	2.556870E+00
3.213130E+00	4.995650E+00	2.639780E+00
3.280820E+00	5.099160E+00	2.749130E+00
3.360540E+00	5.175340E+00	2.861180E+00
3.482930E+00	5.192730E+00	2.879620E+00
2.828150E+00	4.759100E+00	2.525780E+00
2.932560E+00	4.859790E+00	2.571670E+00
3.055800E+00	4.959980E+00	2.658090E+00
3.164610E+00	5.067270E+00	2.729530E+00
3.243060E+00	5.147680E+00	2.810670E+00
5.523190E+00	2.221050E+00	2.817410E+00
5.450140E+00	2.145710E+00	2.738580E+00
5.479090E+00	2.225570E+00	2.697810E+00
5.577730E+00	2.364450E+00	2.772340E+00
5.595510E+00	2.321640E+00	2.859200E+00
5.662580E+00	2.482540E+00	2.887040E+00
5.722240E+00	2.650560E+00	2.968340E+00
5.764710E+00	2.806930E+00	3.017680E+00
5.804110E+00	2.965450E+00	3.057990E+00
5.828280E+00	3.129420E+00	3.106240E+00
5.839780E+00	3.281920E+00	3.151400E+00
5.817450E+00	3.424660E+00	3.196210E+00
5.791140E+00	3.562800E+00	3.243160E+00
5.394430E+00	2.069980E+00	2.713520E+00
5.315040E+00	2.012680E+00	2.613490E+00
5.353820E+00	2.066000E+00	2.596630E+00
5.723610E+00	3.698960E+00	3.202490E+00
5.689240E+00	3.806470E+00	3.278920E+00
5.195060E+00	1.948860E+00	2.466740E+00
5.609560E+00	3.923240E+00	3.251550E+00
5.558590E+00	4.015560E+00	3.271660E+00
5.611450E+00	3.981160E+00	3.324300E+00
5.560110E+00	4.068350E+00	3.347310E+00
5.026730E+00	1.828630E+00	2.256400E+00
4.918350E+00	1.732360E+00	2.178250E+00
4.898730E+00	1.753460E+00	2.061320E+00
5.483380E+00	4.152990E+00	3.322090E+00
5.476530E+00	4.210940E+00	3.372400E+00
4.845580E+00	1.657410E+00	2.117270E+00
4.747090E+00	1.579750E+00	2.034590E+00
4.759180E+00	1.625200E+00	1.954600E+00
5.428380E+00	4.288820E+00	3.392980E+00
5.369430E+00	4.353600E+00	3.391110E+00
5.407990E+00	4.344360E+00	3.446090E+00
5.373320E+00	4.391570E+00	3.467740E+00
4.639660E+00	1.493720E+00	1.938640E+00
4.530830E+00	1.416370E+00	1.859590E+00
4.546070E+00	1.471550E+00	1.782760E+00
5.270980E+00	4.493460E+00	3.426500E+00
5.311850E+00	4.450510E+00	3.440550E+00
5.301140E+00	4.492560E+00	3.499650E+00
4.393420E+00	1.359880E+00	1.796820E+00
4.192940E+00	1.296990E+00	1.702860E+00
4.342220E+00	1.364530E+00	1.692940E+00
5.249480E+00	4.537500E+00	3.479510E+00
4.050980E+00	1.296080E+00	1.497490E+00
3.907140E+00	1.242520E+00	1.530170E+00
5.198880E+00	4.613130E+00	3.507850E+00
5.156280E+00	4.700420E+00	3.525900E+00
3.714420E+00	1.219390E+00	1.489670E+00
3.542570E+00	1.183720E+00	1.501790E+00
3.579580E+00	1.211030E+00	1.399790E+00
3.678190E+00	1.254640E+00	1.330040E+00
5.110520E+00	4.771740E+00	3.516630E+00
5.160690E+00	4.748580E+00	3.591780E+00
5.124260E+00	4.799880E+00	3.584790E+00
3.407400E+00	1.241030E+00	1.329080E+00
3.225600E+00	1.237600E+00	1.416120E+00
5.061720E+00	4.844120E+00	3.535400E+00
3.097910E+00	1.354840E+00	1.254900E+00
2.937900E+00	1.372160E+00	1.374000E+00
4.995990E+00	4.879960E+00	3.506590E+00
5.009850E+00	4.919750E+00	3.600490E+00
2.799770E+00	1.543620E+00	1.229440E+00
2.680680E+00	1.559980E+00	1.363970E+00
4.858970E+00	4.895080E+00	3.446690E+00
4.886700E+00	4.919970E+00	3.522490E+00
4.948700E+00	4.919140E+00	3.550300E+00
2.573080E+00	1.784250E+00	1.256160E+00
2.482750E+00	1.779230E+00	1.393430E+00
4.745780E+00	4.897820E+00	3.400450E+00
4.774000E+00	4.924970E+00	3.480740E+00
4.830890E+00	4.921160E+00	3.502780E+00
2.412830E+00	2.017340E+00	1.316050E+00
2.339580E+00	2.003930E+00	1.453330E+00
4.640020E+00	4.946940E+00	3.377030E+00
4.708590E+00	4.937050E+00	3.445530E+00
2.294520E+00	2.236900E+00	1.391910E+00
2.233590E+00	2.209880E+00	1.521920E+00
4.550160E+00	5.002070E+00	3.332680E+00
4.595520E+00	5.030500E+00	3.458270E+00
2.207530E+00	2.425370E+00	1.468310E+00
2.152660E+00	2.395830E+00	1.582060E+00
4.504760E+00	5.056920E+00	3.342220E+00
4.533720E+00	5.065640E+00	3.400200E+00
2.142950E+00	2.622900E+00	1.550800E+00
2.110790E+00	2.517280E+00	1.623870E+00
4.376520E+00	5.135600E+00	3.326440E+00
4.477000E+00	5.103020E+00	3.376200E+00
2.077170E+00	2.633340E+00	1.663260E+00
2.036560E+00	2.808000E+00	1.730050E+00
2.097040E+00	2.828250E+00	1.624890E+00
4.290120E+00	5.138640E+00	3.252390E+00
4.306680E+00	5.175550E+00	3.318820E+00
2.060050E+00	3.014670E+00	1.709120E+00
1.992910E+00	2.972950E+00	1.807850E+00
4.083620E+00	5.166370E+00	3.129550E+00
4.151290E+00	5.204900E+00	3.238440E+00
4.251810E+00	5.186990E+00	3.285230E+00
2.025380E+00	3.219400E+00	1.819030E+00
1.955770E+00	3.111790E+00	1.907880E+00
3.918980E+00	5.207930E+00	3.074220E+00
4.037270E+00	5.212190E+00	3.172350E+00
1.967300E+00	3.248600E+00	1.925430E+00
1.933550E+00	3.191590E+00	1.957520E+00
2.020490E+00	3.427120E+00	1.959150E+00
2.124210E+00	3.675570E+00	2.000100E+00
3.774910E+00	5.219050E+00	3.024540E+00
3.850860E+00	5.288000E+00	3.171930E+00
1.947530E+00	3.299310E+00	2.006240E+00
1.972980E+00	3.462590E+00	2.050530E+00
2.027860E+00	3.580620E+00	2.044730E+00
2.078240E+00	3.716510E+00	2.108570E+00
2.156070E+00	3.872540E+00	2.134280E+00
2.264960E+00	4.079950E+00	2.209770E+00
3.697570E+00	5.245040E+00	3.038840E+00
3.744100E+00	5.276990E+00	3.107910E+00
1.990950E+00	3.612840E+00	2.141090E+00
2.081770E+00	3.828040E+00	2.206010E+00
2.160120E+00	3.970660E+00	2.230800E+00
2.201640E+00	4.070910E+00	2.286860E+00
2.251000E+00	4.139280E+00	2.293800E+00
2.306940E+00	4.223810E+00	2.309830E+00
2.388410E+00	4.356780E+00	2.331200E+00
2.485130E+00	4.471770E+00	2.368120E+00
2.582420E+00	4.564980E+00	2.411580E+00
2.692100E+00	4.667050E+00	2.472720E+00
3.438160E+00	5.224370E+00	2.943300E+00
3.520940E+00	5.277530E+00	3.039670E+00
3.654900E+00	5.281120E+00	3.082790E+00
2.219010E+00	4.169430E+00	2.357610E+00
2.304010E+00	4.313030E+00	2.392220E+00
2.391260E+00	4.433540E+00	2.420890E+00
2.487300E+00	4.530370E+00	2.462180E+00
2.573100E+00	4.603730E+00	2.490290E+00
2.612190E+00	4.651800E+00	2.538250E+00
2.666880E+00	4.689170E+00	2.547820E+00
2.729690E+00	4.736980E+00	2.571520E+00
2.830220E+00	4.826710E+00	2.617370E+00
2.937370E+00	4.931750E+00	2.678140E+00
3.048970E+00	5.036960E+00	2.750350E+00
3.151050E+00	5.132350E+00	2.823930E+00
3.255440E+00	5.217630E+00	2.955400E+00
3.388770E+00	5.249470E+00	3.005030E+00
2.630740E+00	4.698770E+00	2.609380E+00
2.730930E+00	4.794040E+00	2.656370E+00
2.836740E+00	4.896840E+00	2.720140E+00
2.944630E+00	5.008560E+00	2.773800E+00
3.049210E+00	5.105560E+00	2.848190E+00
3.136460E+00	5.174100E+00	2.930130E+00
5.490410E+00	2.151300E+00	2.850310E+00
5.586050E+00	2.260260E+00	2.926540E+00
5.671210E+00	2.393000E+00	3.038800E+00
5.722860E+00	2.547350E+00	3.040360E+00
5.767600E+00	2.670190E+00	3.094930E+00
5.810340E+00	2.806720E+00	3.139030E+00
5.842840E+00	2.948680E+00	3.184060E+00
5.856700E+00	3.103800E+00	3.227370E+00
5.862510E+00	3.259920E+00	3.260680E+00
5.848980E+00	3.409220E+00	3.299730E+00
5.836820E+00	3.546640E+00	3.344210E+00
5.321550E+00	2.002770E+00	2.698520E+00
5.414060E+00	2.070680E+00	2.787560E+00
5.768780E+00	3.684390E+00	3.306120E+00
5.745350E+00	3.787550E+00	3.375350E+00
5.188530E+00	1.897030E+00	2.604070E+00
5.068170E+00	1.805650E+00	2.499380E+00
5.058290E+00	1.819810E+00	2.386410E+00
5.672550E+00	3.897190E+00	3.350450E+00
5.645770E+00	3.984700E+00	3.404490E+00
5.611670E+00	4.067130E+00	3.457820E+00
5.002760E+00	1.745490E+00	2.479100E+00
4.891010E+00	1.632970E+00	2.336470E+00
4.909520E+00	1.688120E+00	2.264660E+00
5.541170E+00	4.155580E+00	3.425580E+00
5.502660E+00	4.228440E+00	3.435880E+00
5.551900E+00	4.209660E+00	3.492960E+00
5.512330E+00	4.269160E+00	3.496870E+00
4.800200E+00	1.560170E+00	2.245670E+00
4.701520E+00	1.473850E+00	2.153790E+00
4.727080E+00	1.527670E+00	2.099960E+00
5.461860E+00	4.341220E+00	3.526510E+00
5.419540E+00	4.404500E+00	3.559410E+00
4.597690E+00	1.392370E+00	2.078600E+00
4.477500E+00	1.340370E+00	2.029240E+00
4.503520E+00	1.373640E+00	1.936760E+00
5.363380E+00	4.456280E+00	3.550320E+00
5.314300E+00	4.523670E+00	3.587320E+00
4.319320E+00	1.285260E+00	1.977800E+00
4.106020E+00	1.197580E+00	1.893630E+00
4.254140E+00	1.281640E+00	1.866950E+00
5.261880E+00	4.567890E+00	3.570860E+00
5.291160E+00	4.561700E+00	3.629270E+00
5.262110E+00	4.602420E+00	3.647130E+00
3.901490E+00	1.198790E+00	1.671800E+00
3.830760E+00	1.145140E+00	1.793170E+00
5.185720E+00	4.708780E+00	3.601360E+00
5.212050E+00	4.666890E+00	3.617450E+00
5.208560E+00	4.724740E+00	3.681590E+00
3.691910E+00	1.097750E+00	1.783480E+00
3.512780E+00	1.087310E+00	1.777630E+00
3.631580E+00	1.121980E+00	1.673060E+00
5.115020E+00	4.846000E+00	3.640910E+00
5.165920E+00	4.789350E+00	3.662960E+00
5.157310E+00	4.836850E+00	3.721840E+00
3.358030E+00	1.161470E+00	1.599810E+00
3.201720E+00	1.149240E+00	1.708080E+00
5.065660E+00	4.901450E+00	3.636920E+00
5.109020E+00	4.904400E+00	3.737390E+00
3.066760E+00	1.239630E+00	1.530520E+00
2.927430E+00	1.246720E+00	1.655400E+00
5.035590E+00	4.934380E+00	3.650110E+00
5.053160E+00	4.938260E+00	3.697920E+00
2.803320E+00	1.382770E+00	1.502920E+00
2.690520E+00	1.391240E+00	1.633060E+00
4.915740E+00	4.949140E+00	3.594310E+00
4.947150E+00	4.969660E+00	3.671270E+00
5.011820E+00	4.958660E+00	3.691850E+00
2.576690E+00	1.563790E+00	1.499770E+00
2.490360E+00	1.563280E+00	1.635880E+00
4.804490E+00	4.952460E+00	3.557120E+00
4.834660E+00	4.979050E+00	3.627510E+00
4.887790E+00	4.972700E+00	3.641220E+00
2.406010E+00	1.772480E+00	1.533800E+00
2.334680E+00	1.761630E+00	1.671570E+00
4.658160E+00	4.993170E+00	3.496770E+00
4.713490E+00	5.008200E+00	3.582540E+00
4.778170E+00	4.989720E+00	3.609290E+00
2.276070E+00	1.986560E+00	1.590710E+00
2.212360E+00	1.968090E+00	1.716710E+00
4.631690E+00	5.030780E+00	3.522800E+00
4.655200E+00	5.039990E+00	3.567550E+00
2.172220E+00	2.194290E+00	1.642230E+00
2.121030E+00	2.168830E+00	1.769000E+00
4.529630E+00	5.126860E+00	3.503310E+00
4.611810E+00	5.075700E+00	3.556620E+00
2.088690E+00	2.405850E+00	1.707260E+00
2.072800E+00	2.294860E+00	1.805580E+00
4.452890E+00	5.152060E+00	3.430960E+00
4.465530E+00	5.175300E+00	3.491680E+00
2.027970E+00	2.415250E+00	1.832550E+00
1.971410E+00	2.586320E+00	1.875680E+00
2.027480E+00	2.606020E+00	1.769540E+00
4.311670E+00	5.238430E+00	3.419940E+00
4.410570E+00	5.196150E+00	3.463480E+00
1.979860E+00	2.774260E+00	1.832470E+00
1.924710E+00	2.741880E+00	1.935720E+00
4.231770E+00	5.243100E+00	3.348370E+00
4.243050E+00	5.279520E+00	3.418370E+00
1.931000E+00	2.929390E+00	1.910290E+00
1.881900E+00	2.891360E+00	2.009910E+00
3.961140E+00	5.274030E+00	3.220970E+00
4.070870E+00	5.297460E+00	3.335940E+00
4.185360E+00	5.287160E+00	3.386520E+00
1.902900E+00	3.111360E+00	2.007930E+00
1.862800E+00	2.997770E+00	2.059050E+00
3.916300E+00	5.306790E+00	3.248830E+00
3.964320E+00	5.319770E+00	3.301310E+00
1.850450E+00	3.125710E+00	2.104580E+00
1.847970E+00	3.254250E+00	2.152410E+00
1.909860E+00	3.357200E+00	2.116690E+00
3.737660E+00	5.335510E+00	3.240100E+00
3.885660E+00	5.337700E+00	3.290740E+00
1.862170E+00	3.387870E+00	2.212680E+00
1.867440E+00	3.520970E+00	2.251740E+00
1.912380E+00	3.559240E+00	2.208290E+00
2.003880E+00	3.762150E+00	2.269850E+00
2.100770E+00	3.983620E+00	2.331740E+00
3.617240E+00	5.323620E+00	3.153750E+00
3.631420E+00	5.351130E+00	3.229540E+00
1.911990E+00	3.671210E+00	2.325000E+00
1.991320E+00	3.862790E+00	2.356220E+00
2.027370E+00	3.971450E+00	2.404260E+00
2.078510E+00	4.042290E+00	2.413300E+00
2.133100E+00	4.133080E+00	2.426840E+00
2.217290E+00	4.269640E+00	2.449590E+00
2.302640E+00	4.391360E+00	2.479250E+00
2.395980E+00	4.492880E+00	2.516980E+00
2.496640E+00	4.601420E+00	2.565120E+00
3.333960E+00	5.275050E+00	3.059050E+00
3.411900E+00	5.320040E+00	3.158790E+00
3.553270E+00	5.346710E+00	3.198280E+00
2.045180E+00	4.070460E+00	2.477110E+00
2.131800E+00	4.221990E+00	2.513260E+00
2.212670E+00	4.347860E+00	2.538470E+00
2.306220E+00	4.453420E+00	2.573930E+00
2.386990E+00	4.532290E+00	2.590640E+00
2.418120E+00	4.585250E+00	2.627330E+00
2.467030E+00	4.625320E+00	2.633070E+00
2.532720E+00	4.673050E+00	2.663550E+00
2.635310E+00	4.761630E+00	2.708110E+00
2.737800E+00	4.864770E+00	2.758480E+00
2.849680E+00	4.969390E+00	2.820550E+00
2.956180E+00	5.083100E+00	2.875760E+00
3.058990E+00	5.159470E+00	2.968460E+00
3.151500E+00	5.229170E+00	3.048410E+00
3.269780E+00	5.290160E+00	3.102510E+00
2.429800E+00	4.637030E+00	2.697020E+00
2.537420E+00	4.727850E+00	2.765360E+00
2.642230E+00	4.834860E+00	2.806890E+00
2.752140E+00	4.935810E+00	2.860740E+00
2.863510E+00	5.047540E+00	2.929940E+00
2.981320E+00	5.149180E+00	3.009850E+00
3.065760E+00	5.197220E+00	3.052320E+00
5.703710E+00	2.346950E+00	3.194100E+00
5.680940E+00	2.300420E+00	3.176340E+00
5.684640E+00	2.334550E+00	3.129920E+00
5.716150E+00	2.404600E+00	3.188570E+00
5.503350E+00	2.111480E+00	3.052400E+00
5.415630E+00	2.035730E+00	2.971240E+00
5.444420E+00	2.076850E+00	2.894730E+00
5.594220E+00	2.232210E+00	3.060340E+00
5.762040E+00	2.539510E+00	3.195170E+00
5.795740E+00	2.688970E+00	3.204880E+00
5.830490E+00	2.794700E+00	3.260820E+00
5.867580E+00	2.930000E+00	3.306900E+00
5.890360E+00	3.088300E+00	3.337930E+00
5.901550E+00	3.245710E+00	3.360170E+00
5.886230E+00	3.391430E+00	3.401190E+00
5.866840E+00	3.530390E+00	3.449000E+00
5.349430E+00	1.980100E+00	2.979000E+00
5.272570E+00	1.920700E+00	2.875010E+00
5.306480E+00	1.963040E+00	2.817770E+00
5.812700E+00	3.664940E+00	3.403170E+00
5.781060E+00	3.759300E+00	3.455200E+00
5.152320E+00	1.838200E+00	2.717450E+00
5.723230E+00	3.882880E+00	3.470730E+00
5.670700E+00	3.995530E+00	3.486070E+00
5.659420E+00	4.052980E+00	3.528740E+00
4.927420E+00	1.617030E+00	2.501300E+00
4.854530E+00	1.545150E+00	2.455890E+00
4.847190E+00	1.571050E+00	2.360920E+00
4.983700E+00	1.692670E+00	2.533630E+00
5.621150E+00	4.143820E+00	3.545650E+00
5.585980E+00	4.240400E+00	3.563060E+00
5.545490E+00	4.297170E+00	3.568370E+00
5.598460E+00	4.278920E+00	3.623280E+00
5.548840E+00	4.335380E+00	3.640900E+00
4.673430E+00	1.372550E+00	2.345180E+00
4.551880E+00	1.317170E+00	2.291570E+00
4.628970E+00	1.362290E+00	2.262980E+00
4.678570E+00	1.419100E+00	2.217280E+00
4.751830E+00	1.436880E+00	2.383950E+00
5.423200E+00	4.434280E+00	3.619130E+00
5.473710E+00	4.391430E+00	3.625030E+00
5.454800E+00	4.428880E+00	3.684360E+00
4.431360E+00	1.299890E+00	2.116250E+00
4.347820E+00	1.250610E+00	2.178830E+00
5.394040E+00	4.479740E+00	3.671250E+00
4.219990E+00	1.184920E+00	2.144090E+00
4.030740E+00	1.098920E+00	2.110390E+00
4.162610E+00	1.183210E+00	2.045830E+00
5.332040E+00	4.549790E+00	3.711450E+00
5.294670E+00	4.604530E+00	3.741760E+00
3.834630E+00	1.098040E+00	1.919890E+00
3.760960E+00	1.037600E+00	2.027240E+00
5.265830E+00	4.660800E+00	3.747900E+00
5.254510E+00	4.728060E+00	3.780140E+00
3.635930E+00	1.008370E+00	2.031440E+00
3.465550E+00	1.009670E+00	2.045900E+00
3.581010E+00	1.031370E+00	1.934210E+00
5.222740E+00	4.790580E+00	3.781750E+00
5.182970E+00	4.876280E+00	3.805220E+00
3.321240E+00	1.057990E+00	1.873230E+00
3.180260E+00	1.056470E+00	1.986710E+00
5.149590E+00	4.922590E+00	3.802800E+00
5.174510E+00	4.927760E+00	3.841920E+00
5.155260E+00	4.947780E+00	3.839800E+00
3.056080E+00	1.148350E+00	1.827720E+00
2.935380E+00	1.149160E+00	1.947320E+00
5.048100E+00	4.982240E+00	3.799220E+00
5.122600E+00	4.956450E+00	3.823470E+00
2.808470E+00	1.253980E+00	1.783530E+00
2.710890E+00	1.257520E+00	1.913580E+00
4.986100E+00	4.990540E+00	3.755790E+00
4.992790E+00	5.013070E+00	3.815240E+00
2.594820E+00	1.393440E+00	1.767250E+00
2.514470E+00	1.391260E+00	1.899430E+00
4.861850E+00	4.997630E+00	3.691970E+00
4.890230E+00	5.007970E+00	3.741410E+00
4.944160E+00	5.022160E+00	3.809290E+00
2.413790E+00	1.559420E+00	1.773340E+00
2.346670E+00	1.546580E+00	1.907650E+00
4.750890E+00	5.030730E+00	3.660830E+00
4.785000E+00	5.049940E+00	3.737990E+00
4.843780E+00	5.026740E+00	3.751620E+00
2.270610E+00	1.744610E+00	1.805570E+00
2.210600E+00	1.727740E+00	1.934960E+00
4.653250E+00	5.111740E+00	3.662420E+00
4.722570E+00	5.076570E+00	3.707890E+00
2.156550E+00	1.952570E+00	1.850750E+00
2.104350E+00	1.924750E+00	1.983810E+00
4.593100E+00	5.133490E+00	3.603840E+00
4.601940E+00	5.161680E+00	3.656080E+00
2.054310E+00	2.187640E+00	1.902810E+00
2.023140E+00	2.089120E+00	2.036440E+00
4.471030E+00	5.221010E+00	3.565080E+00
4.554340E+00	5.191500E+00	3.623830E+00
1.991870E+00	2.233360E+00	1.998630E+00
1.981900E+00	2.182590E+00	2.065110E+00
1.965710E+00	2.398960E+00	1.951740E+00
4.389020E+00	5.255030E+00	3.535960E+00
4.421630E+00	5.314830E+00	3.645420E+00
1.946720E+00	2.291020E+00	2.073460E+00
1.897360E+00	2.496720E+00	2.083690E+00
1.924380E+00	2.583940E+00	1.973390E+00
4.235460E+00	5.339290E+00	3.515560E+00
4.333940E+00	5.320520E+00	3.572980E+00
1.880850E+00	2.707920E+00	2.043290E+00
1.836690E+00	2.672600E+00	2.151160E+00
4.153830E+00	5.333650E+00	3.450550E+00
4.163060E+00	5.362650E+00	3.513620E+00
1.829890E+00	2.897530E+00	2.118340E+00
1.808910E+00	2.782420E+00	2.193580E+00
3.976630E+00	5.374480E+00	3.398040E+00
4.094110E+00	5.367850E+00	3.478010E+00
1.783370E+00	2.909890E+00	2.223250E+00
1.778170E+00	3.046320E+00	2.265470E+00
1.805510E+00	3.153970E+00	2.199840E+00
3.856600E+00	5.382810E+00	3.364680E+00
3.899440E+00	5.434900E+00	3.486250E+00
1.767820E+00	3.191080E+00	2.295680E+00
1.783680E+00	3.338060E+00	2.354570E+00
1.823300E+00	3.431820E+00	2.299560E+00
3.629960E+00	5.391170E+00	3.320660E+00
3.767310E+00	5.411080E+00	3.400200E+00
1.778770E+00	3.469770E+00	2.384450E+00
1.796040E+00	3.592150E+00	2.436190E+00
1.842720E+00	3.633950E+00	2.397940E+00
1.924840E+00	3.876280E+00	2.446490E+00
3.512120E+00	5.378820E+00	3.291810E+00
3.545550E+00	5.435820E+00	3.418360E+00
1.828950E+00	3.719670E+00	2.483040E+00
1.860840E+00	3.866670E+00	2.526280E+00
1.903310E+00	3.943570E+00	2.527630E+00
1.960070E+00	4.033620E+00	2.543350E+00
2.042840E+00	4.178140E+00	2.568780E+00
2.121710E+00	4.301200E+00	2.594210E+00
2.201020E+00	4.419780E+00	2.628740E+00
2.318280E+00	4.530010E+00	2.662260E+00
3.187150E+00	5.287030E+00	3.155490E+00
3.269220E+00	5.337900E+00	3.247670E+00
3.412390E+00	5.381890E+00	3.339030E+00
1.872910E+00	3.974810E+00	2.590990E+00
1.951850E+00	4.134330E+00	2.622340E+00
2.033970E+00	4.264260E+00	2.646170E+00
2.104540E+00	4.359010E+00	2.657650E+00
2.139520E+00	4.426280E+00	2.693120E+00
2.212220E+00	4.481180E+00	2.693180E+00
2.249070E+00	4.537190E+00	2.727400E+00
2.329040E+00	4.606010E+00	2.750890E+00
2.423580E+00	4.696410E+00	2.811540E+00
2.538350E+00	4.816080E+00	2.877520E+00
2.665500E+00	4.907380E+00	2.898950E+00
2.759270E+00	5.005220E+00	2.969240E+00
2.885480E+00	5.126170E+00	3.075250E+00
3.061670E+00	5.234560E+00	3.156140E+00
2.940270E+00	5.206560E+00	3.215330E+00
3.168240E+00	5.299830E+00	3.227880E+00
2.150610E+00	4.487530E+00	2.756480E+00
2.235100E+00	4.584950E+00	2.793020E+00
2.321530E+00	4.648790E+00	2.825720E+00
2.364030E+00	4.702140E+00	2.872570E+00
2.432930E+00	4.756820E+00	2.880760E+00
2.460020E+00	4.809860E+00	2.921280E+00
2.512990E+00	4.870350E+00	2.983410E+00
2.641240E+00	4.948070E+00	3.004560E+00
2.756800E+00	5.066270E+00	3.082380E+00
2.836220E+00	5.137860E+00	3.172660E+00
2.379090E+00	4.765700E+00	2.939830E+00
2.444450E+00	4.828760E+00	2.965440E+00
5.674510E+00	2.264880E+00	3.305900E+00
5.638600E+00	2.226200E+00	3.281060E+00
5.653650E+00	2.252890E+00	3.220340E+00
5.710640E+00	2.343660E+00	3.284870E+00
5.743840E+00	2.451040E+00	3.286050E+00
5.752840E+00	2.427030E+00	3.373830E+00
5.791420E+00	2.525190E+00	3.372000E+00
5.459960E+00	2.051890E+00	3.104650E+00
5.571330E+00	2.166750E+00	3.224520E+00
5.811380E+00	2.655190E+00	3.313410E+00
5.864330E+00	2.776420E+00	3.378980E+00
5.905150E+00	2.926320E+00	3.447850E+00
5.917190E+00	3.107750E+00	3.433400E+00
5.922510E+00	3.236570E+00	3.465680E+00
5.908120E+00	3.378680E+00	3.504090E+00
5.902870E+00	3.512010E+00	3.550350E+00
5.269150E+00	1.904480E+00	2.984010E+00
5.383640E+00	1.984880E+00	3.115560E+00
5.839340E+00	3.662540E+00	3.508370E+00
5.792970E+00	3.782640E+00	3.520050E+00
5.842410E+00	3.736940E+00	3.574890E+00
5.802040E+00	3.853180E+00	3.592030E+00
4.995410E+00	1.590750E+00	2.802970E+00
4.931350E+00	1.535620E+00	2.746440E+00
4.969780E+00	1.589870E+00	2.716260E+00
4.985060E+00	1.646250E+00	2.643920E+00
5.042070E+00	1.655170E+00	2.824710E+00
5.064330E+00	1.754090E+00	2.699850E+00
5.130270E+00	1.777770E+00	2.863040E+00
5.728500E+00	3.984360E+00	3.564340E+00
5.688730E+00	4.069110E+00	3.583650E+00
5.741520E+00	4.039210E+00	3.633850E+00
5.701860E+00	4.112220E+00	3.644530E+00
4.838780E+00	1.456610E+00	2.637070E+00
4.738210E+00	1.371170E+00	2.588670E+00
4.731840E+00	1.391950E+00	2.452150E+00
4.873230E+00	1.520450E+00	2.582540E+00
5.661660E+00	4.211750E+00	3.666230E+00
5.618610E+00	4.288860E+00	3.687770E+00
5.594260E+00	4.335550E+00	3.744470E+00
4.635110E+00	1.313810E+00	2.544190E+00
4.495990E+00	1.261200E+00	2.499290E+00
4.594640E+00	1.311780E+00	2.432610E+00
5.516870E+00	4.389270E+00	3.716190E+00
5.469080E+00	4.454160E+00	3.776960E+00
4.335940E+00	1.220940E+00	2.284260E+00
4.271280E+00	1.155410E+00	2.378430E+00
5.403020E+00	4.504680E+00	3.760440E+00
5.434750E+00	4.500730E+00	3.807530E+00
5.401750E+00	4.543610E+00	3.828210E+00
4.127510E+00	1.071930E+00	2.381660E+00
3.951170E+00	1.027650E+00	2.319500E+00
4.084800E+00	1.081590E+00	2.258990E+00
5.303340E+00	4.627140E+00	3.785480E+00
5.339480E+00	4.596840E+00	3.807110E+00
5.328280E+00	4.648790E+00	3.842330E+00
3.769410E+00	1.003030E+00	2.159110E+00
3.745920E+00	9.571970E-01	2.320240E+00
5.271120E+00	4.756160E+00	3.825920E+00
5.314250E+00	4.720040E+00	3.868580E+00
5.291740E+00	4.787570E+00	3.883760E+00
3.574140E+00	9.518260E-01	2.298880E+00
3.408020E+00	9.481360E-01	2.300970E+00
3.538650E+00	9.736040E-01	2.207090E+00
5.207000E+00	4.912670E+00	3.877170E+00
5.262440E+00	4.858800E+00	3.906310E+00
5.236010E+00	4.926590E+00	3.943660E+00
3.295200E+00	9.960200E-01	2.146280E+00
3.164520E+00	1.002280E+00	2.258370E+00
5.166270E+00	4.976150E+00	3.921730E+00
3.051210E+00	1.055400E+00	2.101180E+00
2.947780E+00	1.062960E+00	2.221550E+00
5.102640E+00	4.995340E+00	3.873680E+00
5.107750E+00	5.015530E+00	3.930340E+00
2.832890E+00	1.150940E+00	2.068510E+00
2.749940E+00	1.152180E+00	2.196430E+00
4.997210E+00	5.047900E+00	3.904220E+00
5.066010E+00	5.029320E+00	3.916700E+00
2.630840E+00	1.259000E+00	2.045150E+00
2.561540E+00	1.260770E+00	2.177640E+00
4.879990E+00	5.068900E+00	3.868390E+00
4.936020E+00	5.064000E+00	3.899550E+00
2.444400E+00	1.387450E+00	2.031000E+00
2.384450E+00	1.381490E+00	2.167010E+00
4.827940E+00	5.069580E+00	3.822960E+00
4.836280E+00	5.099010E+00	3.881840E+00
2.286390E+00	1.537170E+00	2.039800E+00
2.231210E+00	1.526640E+00	2.181480E+00
4.693800E+00	5.125180E+00	3.752700E+00
4.734310E+00	5.143490E+00	3.834980E+00
4.801290E+00	5.111210E+00	3.863050E+00
2.158230E+00	1.709360E+00	2.072720E+00
2.105340E+00	1.694040E+00	2.216250E+00
4.595310E+00	5.208970E+00	3.721010E+00
4.661030E+00	5.178990E+00	3.789890E+00
2.056820E+00	1.899240E+00	2.120750E+00
2.002320E+00	1.876800E+00	2.255720E+00
4.513280E+00	5.278630E+00	3.688940E+00
4.558200E+00	5.289890E+00	3.775480E+00
1.963910E+00	2.108690E+00	2.165500E+00
1.932480E+00	2.040410E+00	2.308520E+00
4.464360E+00	5.335660E+00	3.715600E+00
4.499480E+00	5.363660E+00	3.795040E+00
1.907380E+00	2.165220E+00	2.265470E+00
1.893400E+00	2.129130E+00	2.331420E+00
1.889120E+00	2.321420E+00	2.205160E+00
4.294300E+00	5.371520E+00	3.611910E+00
4.341490E+00	5.403970E+00	3.702900E+00
4.422430E+00	5.384900E+00	3.748150E+00
1.866970E+00	2.237970E+00	2.324380E+00
1.817330E+00	2.437690E+00	2.313820E+00
1.844510E+00	2.517890E+00	2.204460E+00
4.155200E+00	5.407220E+00	3.588180E+00
4.252540E+00	5.417470E+00	3.652880E+00
1.789160E+00	2.683410E+00	2.266140E+00
1.778120E+00	2.568810E+00	2.355770E+00
4.026300E+00	5.427880E+00	3.545220E+00
4.089840E+00	5.472740E+00	3.665930E+00
1.745750E+00	2.701670E+00	2.380000E+00
1.720630E+00	2.837750E+00	2.404620E+00
1.745800E+00	2.943730E+00	2.325380E+00
3.957790E+00	5.457070E+00	3.560210E+00
3.995710E+00	5.475400E+00	3.612750E+00
1.701030E+00	2.980260E+00	2.427250E+00
1.676930E+00	3.162610E+00	2.470050E+00
1.730450E+00	3.239350E+00	2.392520E+00
3.668670E+00	5.452000E+00	3.460590E+00
3.789750E+00	5.468460E+00	3.534960E+00
3.908650E+00	5.483540E+00	3.593210E+00
1.710590E+00	3.313680E+00	2.485490E+00
1.680000E+00	3.262620E+00	2.510410E+00
1.738300E+00	3.523630E+00	2.478310E+00
3.606740E+00	5.475610E+00	3.503970E+00
3.672010E+00	5.510980E+00	3.592600E+00
1.687400E+00	3.382690E+00	2.541950E+00
1.688900E+00	3.529770E+00	2.558510E+00
1.730400E+00	3.626520E+00	2.566100E+00
1.785210E+00	3.778680E+00	2.576360E+00
3.291950E+00	5.393820E+00	3.392410E+00
3.421620E+00	5.439800E+00	3.472520E+00
3.540100E+00	5.487730E+00	3.542770E+00
1.698360E+00	3.672020E+00	2.629540E+00
1.737910E+00	3.836570E+00	2.649730E+00
1.741000E+00	3.915880E+00	2.679990E+00
1.790540E+00	3.941930E+00	2.646860E+00
1.864100E+00	4.085560E+00	2.674460E+00
1.941830E+00	4.225790E+00	2.695970E+00
2.029330E+00	4.370270E+00	2.725700E+00
3.033530E+00	5.260140E+00	3.270080E+00
3.145130E+00	5.319210E+00	3.326510E+00
3.210960E+00	5.392250E+00	3.437520E+00
3.289770E+00	5.447340E+00	3.514300E+00
1.771360E+00	4.019290E+00	2.721100E+00
1.850590E+00	4.184300E+00	2.743160E+00
1.927630E+00	4.286560E+00	2.758110E+00
1.952340E+00	4.356920E+00	2.788350E+00
1.995170E+00	4.404090E+00	2.788820E+00
2.048730E+00	4.457100E+00	2.803840E+00
2.127650E+00	4.552930E+00	2.843430E+00
2.248920E+00	4.662590E+00	2.892840E+00
2.565810E+00	4.962810E+00	3.110660E+00
2.676290E+00	5.039320E+00	3.115770E+00
2.752720E+00	5.111740E+00	3.187750E+00
2.843250E+00	5.175200E+00	3.290910E+00
2.990570E+00	5.277980E+00	3.356000E+00
3.120430E+00	5.362330E+00	3.458550E+00
3.200380E+00	5.412690E+00	3.495220E+00
1.953260E+00	4.421230E+00	2.840630E+00
2.028640E+00	4.498210E+00	2.864580E+00
2.059350E+00	4.559960E+00	2.899030E+00
2.132800E+00	4.616350E+00	2.909530E+00
2.173400E+00	4.671940E+00	2.960810E+00
2.268140E+00	4.763290E+00	3.028640E+00
2.429610E+00	4.860450E+00	3.045170E+00
2.468980E+00	4.945120E+00	3.149870E+00
2.545210E+00	5.035520E+00	3.246250E+00
2.665820E+00	5.083990E+00	3.225680E+00
2.750130E+00	5.133710E+00	3.268970E+00
2.068190E+00	4.623240E+00	2.966840E+00
2.152570E+00	4.696690E+00	3.020820E+00
2.176660E+00	4.742570E+00	3.072120E+00
2.218340E+00	4.784620E+00	3.097950E+00
2.257640E+00	4.846160E+00	3.164910E+00
2.368500E+00	4.890120E+00	3.156890E+00
2.440770E+00	4.975170E+00	3.223180E+00
2.165130E+00	4.778560E+00	3.141280E+00
5.646940E+00	2.226030E+00	3.373060E+00
5.700360E+00	2.289880E+00	3.374190E+00
5.734200E+00	2.356730E+00	3.443410E+00
5.773330E+00	2.452300E+00	3.477700E+00
5.812740E+00	2.532370E+00	3.496990E+00
5.886370E+00	2.722650E+00	3.556830E+00
5.865860E+00	2.676080E+00	3.539530E+00
5.883040E+00	2.765370E+00	3.494890E+00
5.904270E+00	2.840420E+00	3.519250E+00
5.907410E+00	2.780230E+00	3.570070E+00
5.925340E+00	2.889230E+00	3.565380E+00
5.481510E+00	2.053490E+00	3.291670E+00
5.575590E+00	2.150150E+00	3.395100E+00
5.840090E+00	2.642220E+00	3.451500E+00
5.941470E+00	3.066610E+00	3.557890E+00
5.943000E+00	3.244450E+00	3.552130E+00
5.947630E+00	3.356570E+00	3.599100E+00
5.953260E+00	3.483580E+00	3.650750E+00
4.990580E+00	1.505590E+00	3.133980E+00
4.934910E+00	1.456140E+00	3.072860E+00
4.974460E+00	1.518320E+00	3.019880E+00
5.019630E+00	1.592500E+00	2.943730E+00
5.043470E+00	1.562130E+00	3.159180E+00
5.132930E+00	1.738340E+00	3.028720E+00
5.130830E+00	1.684460E+00	3.210100E+00
5.234070E+00	1.835840E+00	3.072330E+00
5.246150E+00	1.810410E+00	3.247980E+00
5.343340E+00	1.932700E+00	3.228240E+00
5.901730E+00	3.626790E+00	3.608010E+00
5.878940E+00	3.738470E+00	3.656570E+00
5.855230E+00	3.844520E+00	3.703670E+00
4.850000E+00	1.387250E+00	3.001100E+00
4.758200E+00	1.340180E+00	2.918720E+00
4.803830E+00	1.370720E+00	2.848080E+00
4.877640E+00	1.446510E+00	2.829650E+00
5.799340E+00	3.957080E+00	3.664730E+00
5.773210E+00	4.052670E+00	3.718020E+00
5.726640E+00	4.136730E+00	3.719640E+00
5.771990E+00	4.110790E+00	3.774100E+00
5.737240E+00	4.188000E+00	3.788790E+00
4.692760E+00	1.329910E+00	2.704160E+00
4.642050E+00	1.282760E+00	2.905280E+00
5.665400E+00	4.271460E+00	3.764990E+00
5.645100E+00	4.330710E+00	3.837180E+00
4.517730E+00	1.227600E+00	2.848850E+00
4.402440E+00	1.185090E+00	2.742350E+00
4.519290E+00	1.250440E+00	2.687010E+00
5.564710E+00	4.393280E+00	3.810550E+00
5.539050E+00	4.445410E+00	3.883410E+00
4.301360E+00	1.146610E+00	2.530590E+00
4.218410E+00	1.070980E+00	2.703960E+00
5.470450E+00	4.499140E+00	3.864980E+00
5.450210E+00	4.542090E+00	3.916330E+00
4.019940E+00	1.021650E+00	2.473350E+00
5.398330E+00	4.607620E+00	3.929450E+00
5.357420E+00	4.669830E+00	3.918180E+00
5.387660E+00	4.663590E+00	3.970950E+00
5.374060E+00	4.707070E+00	3.975230E+00
3.796600E+00	9.482480E-01	2.465490E+00
3.670730E+00	9.203950E-01	2.530760E+00
3.609860E+00	9.382340E-01	2.388270E+00
5.311290E+00	4.817170E+00	3.945870E+00
5.356390E+00	4.779390E+00	3.991820E+00
5.332200E+00	4.849870E+00	4.008820E+00
3.518090E+00	9.202850E-01	2.595840E+00
3.332450E+00	9.318090E-01	2.557980E+00
3.461150E+00	9.268940E-01	2.453550E+00
5.236700E+00	4.973090E+00	4.002420E+00
5.304260E+00	4.925010E+00	4.032840E+00
5.281530E+00	5.004390E+00	4.090590E+00
3.255350E+00	9.622960E-01	2.407780E+00
3.128100E+00	9.652020E-01	2.515990E+00
5.202170E+00	4.998980E+00	3.997830E+00
5.225500E+00	5.014560E+00	4.050100E+00
3.047770E+00	1.006770E+00	2.373250E+00
2.946550E+00	1.020400E+00	2.496390E+00
5.101460E+00	5.052600E+00	4.022760E+00
5.177470E+00	5.028630E+00	4.036730E+00
2.854900E+00	1.068200E+00	2.344950E+00
2.773080E+00	1.080390E+00	2.476830E+00
5.041630E+00	5.064750E+00	3.984650E+00
5.050370E+00	5.086940E+00	4.042840E+00
2.674890E+00	1.154920E+00	2.325410E+00
2.602770E+00	1.163560E+00	2.456210E+00
4.915280E+00	5.085590E+00	3.933870E+00
4.946550E+00	5.092960E+00	3.977660E+00
5.003190E+00	5.101130E+00	4.037740E+00
2.496480E+00	1.260440E+00	2.310640E+00
2.434930E+00	1.270550E+00	2.446210E+00
4.837480E+00	5.147020E+00	3.969700E+00
4.899460E+00	5.115160E+00	3.984760E+00
2.326310E+00	1.380490E+00	2.302270E+00
2.274580E+00	1.386090E+00	2.437090E+00
4.783960E+00	5.162760E+00	3.923370E+00
4.791590E+00	5.189400E+00	3.983320E+00
2.180930E+00	1.517850E+00	2.334860E+00
2.189910E+00	1.467420E+00	2.436850E+00
4.611010E+00	5.264100E+00	3.828440E+00
4.674680E+00	5.249940E+00	3.908420E+00
4.747370E+00	5.219340E+00	3.969220E+00
2.132440E+00	1.535870E+00	2.433920E+00
2.053660E+00	1.680050E+00	2.366170E+00
4.563020E+00	5.341390E+00	3.842130E+00
4.607580E+00	5.343120E+00	3.911710E+00
1.956700E+00	1.873800E+00	2.400540E+00
4.532500E+00	5.384010E+00	3.852870E+00
4.557500E+00	5.394190E+00	3.896150E+00
1.872500E+00	2.084910E+00	2.427270E+00
4.381660E+00	5.431590E+00	3.782690E+00
4.427540E+00	5.457390E+00	3.862540E+00
4.511650E+00	5.426860E+00	3.888370E+00
1.803750E+00	2.240680E+00	2.522270E+00
1.823640E+00	2.294310E+00	2.409840E+00
4.186050E+00	5.465270E+00	3.702670E+00
4.256710E+00	5.493950E+00	3.787580E+00
4.342720E+00	5.480620E+00	3.825060E+00
1.765860E+00	2.481190E+00	2.450890E+00
1.747730E+00	2.379600E+00	2.579460E+00
4.143130E+00	5.489510E+00	3.728900E+00
4.174080E+00	5.503670E+00	3.770630E+00
1.724820E+00	2.526860E+00	2.546330E+00
1.716830E+00	2.466180E+00	2.602770E+00
1.702440E+00	2.736600E+00	2.493240E+00
3.980920E+00	5.526540E+00	3.697880E+00
4.100030E+00	5.521130E+00	3.759460E+00
1.690510E+00	2.581560E+00	2.598980E+00
1.664940E+00	2.731190E+00	2.585720E+00
1.664360E+00	2.829060E+00	2.553210E+00
1.658360E+00	2.977550E+00	2.529150E+00
3.821690E+00	5.524890E+00	3.659770E+00
3.886510E+00	5.578000E+00	3.785600E+00
1.628060E+00	2.857420E+00	2.608430E+00
1.594840E+00	3.065720E+00	2.628870E+00
1.638760E+00	3.214150E+00	2.553060E+00
3.732340E+00	5.541660E+00	3.672950E+00
3.771010E+00	5.565210E+00	3.734930E+00
1.589880E+00	3.240330E+00	2.630190E+00
1.553010E+00	3.179630E+00	2.662850E+00
1.625510E+00	3.442900E+00	2.619750E+00
3.423560E+00	5.494230E+00	3.598680E+00
3.553470E+00	5.540190E+00	3.661550E+00
3.674150E+00	5.565610E+00	3.713740E+00
1.558700E+00	3.328620E+00	2.707220E+00
1.571630E+00	3.507200E+00	2.693200E+00
1.579940E+00	3.599320E+00	2.733210E+00
1.627240E+00	3.633160E+00	2.695740E+00
1.686970E+00	3.845290E+00	2.714620E+00
3.301740E+00	5.500760E+00	3.633700E+00
3.421270E+00	5.556020E+00	3.740250E+00
1.597900E+00	3.736990E+00	2.773280E+00
1.641920E+00	3.896250E+00	2.786630E+00
1.651450E+00	3.969610E+00	2.820040E+00
1.699580E+00	3.992460E+00	2.784060E+00
1.764490E+00	4.139620E+00	2.798960E+00
1.857390E+00	4.294970E+00	2.822590E+00
2.880670E+00	5.242790E+00	3.410540E+00
2.995600E+00	5.353590E+00	3.527830E+00
3.177750E+00	5.430830E+00	3.570780E+00
3.216770E+00	5.491030E+00	3.666300E+00
3.286340E+00	5.537320E+00	3.720560E+00
1.677630E+00	4.068600E+00	2.858730E+00
1.748130E+00	4.225470E+00	2.872990E+00
1.803400E+00	4.322110E+00	2.889840E+00
1.805910E+00	4.369470E+00	2.915360E+00
1.861150E+00	4.396080E+00	2.888350E+00
1.948050E+00	4.505540E+00	2.932250E+00
2.639710E+00	5.098330E+00	3.316810E+00
2.740470E+00	5.165740E+00	3.366470E+00
2.839790E+00	5.262000E+00	3.502260E+00
2.899460E+00	5.332960E+00	3.597900E+00
2.978980E+00	5.411330E+00	3.691280E+00
3.110160E+00	5.450420E+00	3.679970E+00
3.208600E+00	5.517120E+00	3.738880E+00
1.824980E+00	4.429010E+00	2.941760E+00
1.862540E+00	4.495360E+00	2.983910E+00
1.910640E+00	4.538420E+00	2.993160E+00
1.966000E+00	4.596100E+00	3.013070E+00
2.068890E+00	4.690660E+00	3.085290E+00
2.325800E+00	4.905240E+00	3.216280E+00
2.377680E+00	4.953990E+00	3.259220E+00
2.453770E+00	5.040160E+00	3.338890E+00
2.604550E+00	5.119630E+00	3.409980E+00
2.719830E+00	5.215790E+00	3.502900E+00
2.808750E+00	5.293200E+00	3.603260E+00
2.878630E+00	5.354140E+00	3.684200E+00
1.871220E+00	4.555210E+00	3.045390E+00
1.950690E+00	4.637870E+00	3.087990E+00
1.988650E+00	4.685580E+00	3.141950E+00
2.040360E+00	4.719240E+00	3.155350E+00
2.089580E+00	4.761220E+00	3.180250E+00
2.166170E+00	4.844030E+00	3.251480E+00
2.296830E+00	4.930010E+00	3.288940E+00
2.373670E+00	4.989460E+00	3.331050E+00
2.009940E+00	4.733010E+00	3.214120E+00
2.080180E+00	4.796420E+00	3.242850E+00
5.696010E+00	2.275620E+00	3.465730E+00
5.755540E+00	2.392350E+00	3.551250E+00
5.721680E+00	2.311420E+00	3.565280E+00
5.800320E+00	2.465830E+00	3.607930E+00
5.843980E+00	2.584440E+00	3.564420E+00
5.854450E+00	2.540020E+00	3.655320E+00
5.891950E+00	2.658830E+00	3.630250E+00
5.947790E+00	2.794710E+00	3.663960E+00
5.959920E+00	2.931460E+00	3.638710E+00
5.976270E+00	2.884290E+00	3.718430E+00
5.991030E+00	3.023350E+00	3.707380E+00
5.453810E+00	1.994700E+00	3.549280E+00
5.408330E+00	1.955870E+00	3.515950E+00
5.430810E+00	1.989600E+00	3.426980E+00
5.525170E+00	2.074350E+00	3.515410E+00
5.634730E+00	2.206590E+00	3.564490E+00
5.981700E+00	3.196970E+00	3.642780E+00
5.987690E+00	3.329910E+00	3.699620E+00
5.986110E+00	3.446520E+00	3.737160E+00
4.908360E+00	1.390400E+00	3.419410E+00
4.860290E+00	1.351850E+00	3.358380E+00
4.895680E+00	1.394050E+00	3.223810E+00
4.985370E+00	1.484530E+00	3.325850E+00
5.103080E+00	1.599090E+00	3.389380E+00
5.225440E+00	1.743650E+00	3.476390E+00
5.342320E+00	1.891170E+00	3.445770E+00
5.955620E+00	3.602400E+00	3.732510E+00
5.908160E+00	3.746660E+00	3.739050E+00
5.902040E+00	3.819430E+00	3.778020E+00
4.773500E+00	1.321320E+00	3.225450E+00
5.864830E+00	3.939610E+00	3.784660E+00
5.820510E+00	4.050980E+00	3.798100E+00
5.810800E+00	4.111850E+00	3.842680E+00
5.792950E+00	4.181960E+00	3.894730E+00
4.628210E+00	1.257100E+00	3.158730E+00
4.549110E+00	1.219520E+00	3.135190E+00
4.556560E+00	1.239060E+00	2.997040E+00
5.725030E+00	4.262550E+00	3.860880E+00
5.689740E+00	4.320290E+00	3.934700E+00
4.425980E+00	1.174990E+00	3.031370E+00
5.612290E+00	4.384350E+00	3.907080E+00
5.582070E+00	4.429890E+00	3.962470E+00
4.230120E+00	1.059460E+00	2.946420E+00
4.086940E+00	1.008270E+00	2.897350E+00
4.128120E+00	1.024400E+00	2.788320E+00
5.525330E+00	4.500730E+00	3.982420E+00
5.465020E+00	4.558450E+00	3.977590E+00
5.501700E+00	4.554390E+00	4.023330E+00
5.471610E+00	4.595620E+00	4.031410E+00
3.945930E+00	9.839570E-01	2.676710E+00
3.922210E+00	9.659380E-01	2.929730E+00
5.440790E+00	4.675760E+00	4.051320E+00
5.408600E+00	4.737610E+00	4.040350E+00
5.445880E+00	4.738650E+00	4.087400E+00
5.431340E+00	4.780510E+00	4.092490E+00
3.752450E+00	9.244050E-01	2.890620E+00
3.642520E+00	9.324190E-01	2.841710E+00
3.698620E+00	9.254090E-01	2.723670E+00
5.358620E+00	4.888760E+00	4.066550E+00
5.404440E+00	4.852660E+00	4.109350E+00
5.373840E+00	4.926380E+00	4.122370E+00
3.453540E+00	9.300450E-01	2.772890E+00
5.316130E+00	5.015870E+00	4.134590E+00
5.336760E+00	4.988180E+00	4.135990E+00
5.324910E+00	5.020810E+00	4.163830E+00
3.203850E+00	9.500120E-01	2.672820E+00
5.221560E+00	5.059830E+00	4.142220E+00
5.295560E+00	5.035660E+00	4.160270E+00
3.018250E+00	9.773600E-01	2.637850E+00
5.157380E+00	5.069200E+00	4.098290E+00
5.165560E+00	5.090050E+00	4.155030E+00
2.850230E+00	1.022180E+00	2.619980E+00
5.059600E+00	5.122590E+00	4.127000E+00
5.124700E+00	5.100430E+00	4.141020E+00
2.690820E+00	1.087910E+00	2.603240E+00
4.940890E+00	5.152350E+00	4.094580E+00
5.000080E+00	5.145070E+00	4.122450E+00
2.530800E+00	1.173370E+00	2.588780E+00
4.885770E+00	5.156250E+00	4.051480E+00
4.896890E+00	5.182370E+00	4.108040E+00
2.364450E+00	1.282670E+00	2.578070E+00
4.797250E+00	5.235320E+00	4.074140E+00
4.860490E+00	5.196590E+00	4.091980E+00
2.181410E+00	1.437010E+00	2.548990E+00
4.700920E+00	5.280950E+00	4.004520E+00
4.736500E+00	5.276950E+00	4.058020E+00
2.048470E+00	1.572110E+00	2.600870E+00
2.075680E+00	1.584390E+00	2.488350E+00
4.649480E+00	5.344860E+00	3.997960E+00
1.994910E+00	1.710890E+00	2.499040E+00
1.960860E+00	1.704970E+00	2.612340E+00
4.563970E+00	5.451170E+00	3.995160E+00
1.912400E+00	1.862100E+00	2.539410E+00
1.883880E+00	1.792340E+00	2.706480E+00
4.487000E+00	5.479750E+00	3.941070E+00
4.493290E+00	5.507390E+00	3.992090E+00
1.835680E+00	2.021870E+00	2.593800E+00
1.803200E+00	1.993380E+00	2.733970E+00
4.302950E+00	5.527980E+00	3.868290E+00
4.348800E+00	5.558060E+00	3.949430E+00
4.439940E+00	5.526070E+00	3.973510E+00
1.772030E+00	2.194610E+00	2.648700E+00
1.746560E+00	2.165910E+00	2.768140E+00
4.157640E+00	5.553710E+00	3.855100E+00
4.255280E+00	5.568470E+00	3.912110E+00
1.709040E+00	2.387760E+00	2.683120E+00
1.712090E+00	2.281270E+00	2.786230E+00
4.024000E+00	5.576660E+00	3.824980E+00
4.081620E+00	5.613620E+00	3.941380E+00
1.676550E+00	2.404920E+00	2.796490E+00
1.617190E+00	2.569560E+00	2.822710E+00
1.637200E+00	2.643790E+00	2.688350E+00
3.950100E+00	5.598470E+00	3.846930E+00
3.986940E+00	5.614970E+00	3.899400E+00
1.582750E+00	2.740890E+00	2.766880E+00
1.551130E+00	2.713380E+00	2.852710E+00
1.574840E+00	2.883760E+00	2.695480E+00
3.745540E+00	5.614530E+00	3.849030E+00
3.899250E+00	5.618110E+00	3.888370E+00
1.528760E+00	2.884790E+00	2.790150E+00
1.487650E+00	2.856040E+00	2.880810E+00
1.520170E+00	3.102920E+00	2.733220E+00
3.576390E+00	5.595550E+00	3.785910E+00
3.610630E+00	5.634500E+00	3.878580E+00
1.475410E+00	3.003240E+00	2.836750E+00
1.447920E+00	2.950040E+00	2.893210E+00
1.446690E+00	3.161080E+00	2.825320E+00
1.488980E+00	3.307910E+00	2.792260E+00
1.518920E+00	3.531200E+00	2.768350E+00
3.492950E+00	5.597560E+00	3.809340E+00
3.530630E+00	5.621830E+00	3.858320E+00
1.423030E+00	3.058420E+00	2.898140E+00
1.393420E+00	3.200170E+00	2.885690E+00
1.431810E+00	3.292750E+00	2.857740E+00
1.444740E+00	3.443230E+00	2.847420E+00
1.471620E+00	3.586630E+00	2.857810E+00
1.525100E+00	3.719850E+00	2.849460E+00
1.589260E+00	3.912210E+00	2.853190E+00
3.288080E+00	5.583590E+00	3.838820E+00
3.442970E+00	5.609440E+00	3.855590E+00
1.382330E+00	3.365570E+00	2.932240E+00
1.407080E+00	3.554950E+00	2.912570E+00
1.459520E+00	3.696370E+00	2.917080E+00
1.509510E+00	3.847230E+00	2.920450E+00
1.549180E+00	3.960310E+00	2.927870E+00
1.560170E+00	4.019920E+00	2.961320E+00
1.606930E+00	4.042380E+00	2.923800E+00
1.661500E+00	4.177090E+00	2.930490E+00
1.745450E+00	4.322540E+00	2.948730E+00
3.060910E+00	5.466760E+00	3.742730E+00
3.142190E+00	5.512330E+00	3.797970E+00
3.185390E+00	5.561440E+00	3.870940E+00
1.575710E+00	4.111400E+00	2.990770E+00
1.644680E+00	4.252030E+00	3.004550E+00
1.697970E+00	4.353160E+00	3.019540E+00
1.697580E+00	4.399660E+00	3.048590E+00
1.767490E+00	4.446010E+00	3.015290E+00
2.496190E+00	5.127460E+00	3.500790E+00
2.628220E+00	5.184270E+00	3.544950E+00
2.711820E+00	5.265100E+00	3.627790E+00
2.802270E+00	5.335740E+00	3.716670E+00
2.900180E+00	5.415430E+00	3.823900E+00
3.030610E+00	5.489120E+00	3.824040E+00
3.120620E+00	5.542510E+00	3.883870E+00
1.704960E+00	4.447730E+00	3.085260E+00
1.724490E+00	4.494720E+00	3.128700E+00
1.782470E+00	4.521920E+00	3.098690E+00
1.873750E+00	4.638880E+00	3.163420E+00
2.209030E+00	4.944350E+00	3.400240E+00
2.361630E+00	5.030490E+00	3.423500E+00
2.399650E+00	5.100970E+00	3.537700E+00
2.455170E+00	5.158000E+00	3.617400E+00
2.589980E+00	5.224440E+00	3.660150E+00
2.708070E+00	5.315930E+00	3.749370E+00
2.791700E+00	5.374740E+00	3.818790E+00
1.755400E+00	4.550850E+00	3.171450E+00
1.790890E+00	4.627760E+00	3.225830E+00
1.845560E+00	4.669620E+00	3.244240E+00
1.922480E+00	4.718570E+00	3.278560E+00
2.056140E+00	4.830990E+00	3.333550E+00
2.111540E+00	4.917530E+00	3.444920E+00
2.164630E+00	4.985840E+00	3.508510E+00
2.294730E+00	5.061590E+00	3.532230E+00
2.379240E+00	5.115870E+00	3.596070E+00
1.808420E+00	4.685180E+00	3.314600E+00
1.929390E+00	4.790550E+00	3.395760E+00
2.033310E+00	4.888100E+00	3.459340E+00
2.094410E+00	4.941440E+00	3.498050E+00
5.755340E+00	2.367200E+00	3.637520E+00
5.828080E+00	2.466470E+00	3.723780E+00
5.778100E+00	2.384060E+00	3.733740E+00
5.877620E+00	2.536520E+00	3.753170E+00
5.926410E+00	2.650710E+00	3.767980E+00
5.973620E+00	2.768760E+00	3.789190E+00
5.999680E+00	2.886280E+00	3.808990E+00
6.030600E+00	3.014670E+00	3.836830E+00
5.022270E+00	1.480560E+00	3.779440E+00
4.991280E+00	1.456430E+00	3.722010E+00
5.047370E+00	1.509410E+00	3.603360E+00
5.151180E+00	1.618910E+00	3.601450E+00
5.094580E+00	1.538980E+00	3.770730E+00
5.207790E+00	1.695080E+00	3.626890E+00
5.174990E+00	1.643490E+00	3.756880E+00
5.253080E+00	1.741910E+00	3.690850E+00
5.394950E+00	1.927650E+00	3.626690E+00
5.477880E+00	2.009200E+00	3.648350E+00
5.546530E+00	2.087850E+00	3.703370E+00
5.622860E+00	2.179630E+00	3.756590E+00
5.714210E+00	2.279900E+00	3.714850E+00
6.015480E+00	3.174350E+00	3.765050E+00
6.026510E+00	3.327970E+00	3.807690E+00
6.013260E+00	3.473250E+00	3.796660E+00
6.045980E+00	3.416740E+00	3.857690E+00
6.036510E+00	3.550360E+00	3.857720E+00
4.834470E+00	1.326400E+00	3.578670E+00
4.941690E+00	1.411130E+00	3.639930E+00
5.321580E+00	1.825190E+00	3.600730E+00
5.966130E+00	3.719340E+00	3.821490E+00
5.933700E+00	3.833970E+00	3.836270E+00
5.981230E+00	3.779420E+00	3.890840E+00
5.948720E+00	3.889940E+00	3.905720E+00
4.713000E+00	1.276440E+00	3.578030E+00
4.636320E+00	1.243280E+00	3.560990E+00
4.663840E+00	1.260000E+00	3.385170E+00
5.878280E+00	4.017290E+00	3.871700E+00
5.854600E+00	4.089870E+00	3.934700E+00
5.828760E+00	4.161520E+00	3.993100E+00
4.547230E+00	1.205320E+00	3.436970E+00
5.765320E+00	4.246900E+00	3.960060E+00
5.731510E+00	4.306450E+00	4.030300E+00
4.395720E+00	1.130270E+00	3.391570E+00
4.302120E+00	1.074770E+00	3.364740E+00
4.310740E+00	1.088290E+00	3.174800E+00
5.647770E+00	4.380720E+00	4.010050E+00
5.597070E+00	4.443840E+00	4.022330E+00
5.642110E+00	4.424490E+00	4.074960E+00
5.600570E+00	4.483350E+00	4.076930E+00
4.158290E+00	1.016710E+00	3.227060E+00
[truncated: 21,888 more rows]
