# Supplementary material for: A New MRI-Based Model of Heart Function with Coupled Hemodynamics and Application to Normal and Diseased Canine Left Ventricles
Source: Front Bioeng Biotechnol. 2015 Sep 23;3:140. doi: 10.3389/fbioe.2015.00140 (PMC4585083; doi:10.3389/fbioe.2015.00140)
Supplement: Supplementary file 9 [file Data_Sheet_9.ZIP › Case4_HF_LBBB_Systole/nodes/case4_systole_time_0.2770.csv]

4.527640E+00	3.880090E+00	1.802460E+00
4.444710E+00	3.851850E+00	1.699520E+00
4.489700E+00	3.917350E+00	1.794780E+00
4.485610E+00	3.974820E+00	1.851570E+00
4.562800E+00	3.947830E+00	1.911330E+00
4.517930E+00	4.021540E+00	1.962740E+00
4.412120E+00	3.951500E+00	1.768910E+00
4.311450E+00	3.921270E+00	1.662630E+00
4.420950E+00	4.044420E+00	1.893020E+00
4.403040E+00	4.129290E+00	1.978380E+00
4.485950E+00	4.093800E+00	2.033290E+00
4.448800E+00	4.146340E+00	2.050810E+00
4.315540E+00	4.006730E+00	1.765480E+00
4.252960E+00	3.978040E+00	1.663220E+00
4.298270E+00	4.118540E+00	1.870090E+00
4.353220E+00	4.158910E+00	1.966220E+00
4.386420E+00	4.179510E+00	2.041430E+00
4.220210E+00	4.041960E+00	1.717440E+00
4.197330E+00	4.113420E+00	1.780550E+00
4.221290E+00	4.150080E+00	1.828020E+00
4.232050E+00	4.184450E+00	1.874300E+00
4.311740E+00	4.182320E+00	1.956060E+00
4.166470E+00	4.151680E+00	1.800150E+00
4.813680E+00	3.558510E+00	1.809640E+00
4.739660E+00	3.519030E+00	1.688490E+00
4.761130E+00	3.617910E+00	1.802180E+00
4.756790E+00	3.728440E+00	1.883380E+00
4.842690E+00	3.631870E+00	1.894350E+00
4.759580E+00	3.847990E+00	2.035750E+00
4.863800E+00	3.750890E+00	2.040420E+00
4.771610E+00	3.953250E+00	2.155340E+00
4.881490E+00	3.892400E+00	2.222010E+00
4.824310E+00	3.984960E+00	2.280950E+00
4.651220E+00	3.663380E+00	1.717790E+00
4.576550E+00	3.557060E+00	1.559800E+00
4.604780E+00	3.823810E+00	1.838350E+00
4.671050E+00	3.940190E+00	2.042200E+00
4.707030E+00	3.997050E+00	2.144490E+00
4.747240E+00	4.028900E+00	2.257600E+00
4.470440E+00	3.546030E+00	1.459900E+00
4.348410E+00	3.504410E+00	1.346430E+00
4.392710E+00	3.598730E+00	1.448620E+00
4.466960E+00	3.686510E+00	1.566080E+00
4.612340E+00	4.051060E+00	2.136620E+00
4.611650E+00	4.136630E+00	2.271960E+00
4.709770E+00	4.102680E+00	2.336920E+00
4.663800E+00	4.166030E+00	2.374280E+00
4.305660E+00	3.639260E+00	1.417910E+00
4.223380E+00	3.554800E+00	1.302770E+00
4.272080E+00	3.786480E+00	1.521970E+00
4.502850E+00	4.167280E+00	2.152560E+00
4.579140E+00	4.196940E+00	2.329020E+00
4.155710E+00	3.649170E+00	1.324990E+00
4.071200E+00	3.813980E+00	1.425110E+00
4.176470E+00	3.938820E+00	1.579720E+00
4.400240E+00	4.234780E+00	2.142040E+00
4.480850E+00	4.255360E+00	2.287180E+00
4.050850E+00	3.938240E+00	1.528090E+00
3.987020E+00	3.890760E+00	1.450950E+00
4.090040E+00	4.074550E+00	1.685000E+00
4.278950E+00	4.234370E+00	2.012680E+00
4.338310E+00	4.328430E+00	2.201090E+00
4.396370E+00	4.364210E+00	2.314430E+00
4.462460E+00	4.336950E+00	2.358400E+00
4.431390E+00	4.398620E+00	2.393610E+00
3.952590E+00	3.977070E+00	1.505630E+00
3.921080E+00	4.110570E+00	1.619510E+00
4.014020E+00	4.152850E+00	1.717910E+00
4.109420E+00	4.204500E+00	1.833260E+00
4.168290E+00	4.311950E+00	2.008080E+00
4.203910E+00	4.396790E+00	2.113730E+00
4.279970E+00	4.411070E+00	2.216320E+00
4.351380E+00	4.397910E+00	2.303090E+00
3.955620E+00	4.204310E+00	1.730960E+00
3.868440E+00	4.179030E+00	1.664450E+00
3.998850E+00	4.301840E+00	1.859080E+00
4.065790E+00	4.397600E+00	2.013940E+00
4.144980E+00	4.434310E+00	2.105360E+00
4.203320E+00	4.463830E+00	2.198800E+00
3.862240E+00	4.242640E+00	1.731560E+00
3.886180E+00	4.324110E+00	1.825310E+00
3.957900E+00	4.377430E+00	1.903420E+00
3.965230E+00	4.423440E+00	1.955000E+00
3.995320E+00	4.461260E+00	2.024210E+00
4.095200E+00	4.469910E+00	2.112390E+00
3.882850E+00	4.396810E+00	1.899600E+00
3.932770E+00	4.446060E+00	1.967110E+00
5.142000E+00	3.668380E+00	2.343470E+00
5.095610E+00	3.614700E+00	2.245710E+00
5.081730E+00	3.696560E+00	2.284150E+00
5.086770E+00	3.761320E+00	2.350880E+00
5.007550E+00	3.390660E+00	1.929320E+00
4.963950E+00	3.288310E+00	1.815250E+00
4.903650E+00	3.486500E+00	1.852420E+00
4.927690E+00	3.631500E+00	2.012710E+00
5.022590E+00	3.523600E+00	2.075460E+00
5.000100E+00	3.746040E+00	2.209520E+00
4.965760E+00	3.857350E+00	2.290540E+00
5.023220E+00	3.854260E+00	2.363740E+00
4.963080E+00	3.921110E+00	2.354230E+00
4.911040E+00	3.209980E+00	1.692570E+00
4.803940E+00	3.169670E+00	1.545770E+00
4.824660E+00	3.347570E+00	1.670060E+00
4.820610E+00	4.042500E+00	2.364390E+00
4.902290E+00	4.001390E+00	2.387680E+00
4.863220E+00	4.058890E+00	2.435650E+00
4.643710E+00	3.154160E+00	1.363440E+00
4.494910E+00	3.093740E+00	1.216470E+00
4.523020E+00	3.236830E+00	1.313660E+00
4.587440E+00	3.378440E+00	1.438220E+00
4.772680E+00	4.069040E+00	2.353530E+00
4.810570E+00	4.094730E+00	2.437690E+00
4.379130E+00	3.322190E+00	1.259650E+00
4.262030E+00	3.218780E+00	1.099790E+00
4.656900E+00	4.214820E+00	2.447620E+00
4.756560E+00	4.165610E+00	2.492590E+00
4.713580E+00	4.228210E+00	2.550140E+00
4.120340E+00	3.224980E+00	1.007620E+00
3.982760E+00	3.195560E+00	9.086360E-01
4.026780E+00	3.307740E+00	1.016470E+00
4.120100E+00	3.435040E+00	1.133190E+00
4.574680E+00	4.258650E+00	2.409910E+00
4.643770E+00	4.266160E+00	2.523150E+00
3.920920E+00	3.359050E+00	1.000280E+00
3.838130E+00	3.287850E+00	8.982930E-01
3.865330E+00	3.514560E+00	1.072490E+00
3.976460E+00	3.654720E+00	1.249160E+00
4.521390E+00	4.295090E+00	2.381550E+00
4.560810E+00	4.318860E+00	2.475610E+00
3.758280E+00	3.396650E+00	9.186470E-01
3.674210E+00	3.572610E+00	1.034500E+00
3.815080E+00	3.671530E+00	1.152230E+00
3.877550E+00	3.830430E+00	1.337280E+00
4.469950E+00	4.410590E+00	2.462340E+00
4.502510E+00	4.384970E+00	2.477020E+00
4.487770E+00	4.416030E+00	2.503590E+00
3.707060E+00	3.738360E+00	1.171330E+00
3.598430E+00	3.685560E+00	1.079950E+00
3.710820E+00	3.880160E+00	1.312980E+00
3.813540E+00	3.994900E+00	1.452540E+00
4.290900E+00	4.450710E+00	2.293890E+00
4.370700E+00	4.446320E+00	2.390420E+00
4.448780E+00	4.432050E+00	2.475860E+00
3.580890E+00	3.792280E+00	1.164080E+00
3.600030E+00	3.926000E+00	1.293850E+00
3.690260E+00	4.000940E+00	1.405390E+00
3.756900E+00	4.141500E+00	1.590850E+00
4.249040E+00	4.483530E+00	2.287320E+00
4.288210E+00	4.506090E+00	2.370690E+00
3.593060E+00	4.045200E+00	1.406640E+00
3.624310E+00	4.157370E+00	1.553290E+00
3.685050E+00	4.217360E+00	1.634630E+00
3.761060E+00	4.291530E+00	1.751620E+00
4.020620E+00	4.521160E+00	2.118530E+00
4.126010E+00	4.519560E+00	2.229810E+00
4.210370E+00	4.509600E+00	2.291720E+00
3.617090E+00	4.257070E+00	1.663470E+00
3.691270E+00	4.348180E+00	1.790360E+00
3.710100E+00	4.403660E+00	1.856680E+00
3.782390E+00	4.402460E+00	1.878590E+00
3.895700E+00	4.476250E+00	2.005940E+00
3.952900E+00	4.552000E+00	2.125400E+00
4.038130E+00	4.586020E+00	2.258870E+00
3.754520E+00	4.468660E+00	1.951830E+00
3.858440E+00	4.544540E+00	2.083620E+00
3.933180E+00	4.590550E+00	2.188200E+00
5.242850E+00	3.526660E+00	2.397460E+00
5.234660E+00	3.445540E+00	2.341980E+00
5.181200E+00	3.559040E+00	2.330830E+00
5.223160E+00	3.618730E+00	2.426360E+00
5.194210E+00	3.000160E+00	2.037450E+00
5.153620E+00	2.910900E+00	1.913040E+00
5.147080E+00	3.060010E+00	1.964440E+00
5.091830E+00	3.278250E+00	2.019580E+00
5.200320E+00	3.122630E+00	2.121450E+00
5.149110E+00	3.465330E+00	2.212690E+00
5.212990E+00	3.308530E+00	2.231680E+00
5.102700E+00	3.848380E+00	2.464010E+00
5.174600E+00	3.747640E+00	2.451820E+00
5.112980E+00	3.900540E+00	2.543570E+00
5.194500E+00	3.846210E+00	2.597340E+00
5.139130E+00	3.946520E+00	2.625830E+00
5.070290E+00	2.833190E+00	1.759830E+00
4.995550E+00	2.729940E+00	1.618110E+00
4.982690E+00	2.867690E+00	1.639420E+00
5.014680E+00	3.046780E+00	1.753550E+00
5.029730E+00	3.962110E+00	2.507070E+00
5.013040E+00	4.054920E+00	2.617970E+00
5.101770E+00	4.021670E+00	2.680510E+00
5.050670E+00	4.082760E+00	2.708080E+00
4.854480E+00	2.664080E+00	1.421410E+00
4.704760E+00	2.570930E+00	1.266400E+00
4.739420E+00	2.718820E+00	1.309630E+00
4.804280E+00	2.897970E+00	1.428220E+00
4.910200E+00	4.075730E+00	2.532720E+00
4.977320E+00	4.118430E+00	2.659750E+00
4.584320E+00	2.810420E+00	1.192960E+00
4.462710E+00	2.683630E+00	1.059840E+00
4.835190E+00	4.124290E+00	2.527520E+00
4.876990E+00	4.162900E+00	2.622410E+00
4.295830E+00	2.684210E+00	9.110400E-01
4.136900E+00	2.625620E+00	7.865540E-01
4.173320E+00	2.790460E+00	8.429300E-01
4.256620E+00	2.958170E+00	9.658590E-01
4.718780E+00	4.277190E+00	2.616520E+00
4.797470E+00	4.236390E+00	2.645710E+00
4.771800E+00	4.286900E+00	2.683190E+00
4.014160E+00	2.942770E+00	8.065010E-01
3.829600E+00	2.838490E+00	6.730840E-01
4.646720E+00	4.322510E+00	2.593120E+00
4.730200E+00	4.328910E+00	2.682350E+00
3.740460E+00	3.186930E+00	7.790200E-01
3.558510E+00	3.024780E+00	6.691940E-01
4.575980E+00	4.367170E+00	2.564390E+00
4.649440E+00	4.383790E+00	2.661400E+00
3.501010E+00	3.245090E+00	7.511950E-01
3.344400E+00	3.178860E+00	6.936240E-01
3.571980E+00	3.405480E+00	8.700410E-01
4.526220E+00	4.434560E+00	2.588960E+00
3.379700E+00	3.383670E+00	8.081830E-01
3.212810E+00	3.329760E+00	7.798350E-01
3.463630E+00	3.622130E+00	9.909460E-01
4.397890E+00	4.485640E+00	2.509850E+00
4.468490E+00	4.506350E+00	2.616590E+00
3.263670E+00	3.503590E+00	8.765610E-01
3.157720E+00	3.433200E+00	8.423460E-01
3.282400E+00	3.696720E+00	1.015800E+00
3.444420E+00	3.880530E+00	1.217190E+00
4.298320E+00	4.557090E+00	2.486210E+00
4.386580E+00	4.554240E+00	2.595600E+00
3.146560E+00	3.558670E+00	9.280290E-01
3.169950E+00	3.721060E+00	1.043600E+00
3.269950E+00	3.830300E+00	1.135340E+00
3.309770E+00	3.973150E+00	1.269190E+00
3.470880E+00	4.105990E+00	1.460970E+00
4.184420E+00	4.575030E+00	2.380190E+00
4.243870E+00	4.595910E+00	2.486840E+00
4.295390E+00	4.620700E+00	2.586720E+00
3.170690E+00	3.854810E+00	1.169780E+00
3.215920E+00	3.999860E+00	1.303880E+00
3.318430E+00	4.077830E+00	1.388740E+00
3.379750E+00	4.164750E+00	1.514640E+00
3.491110E+00	4.249800E+00	1.647030E+00
3.612890E+00	4.373310E+00	1.815540E+00
4.097930E+00	4.615230E+00	2.362040E+00
4.120940E+00	4.647130E+00	2.452030E+00
4.202670E+00	4.628700E+00	2.509370E+00
3.239880E+00	4.117340E+00	1.450200E+00
3.375370E+00	4.250300E+00	1.629110E+00
3.477190E+00	4.324980E+00	1.739580E+00
3.524680E+00	4.389550E+00	1.830410E+00
3.586780E+00	4.427660E+00	1.882810E+00
3.654300E+00	4.479250E+00	1.949690E+00
3.756820E+00	4.553090E+00	2.058750E+00
3.852920E+00	4.603400E+00	2.175270E+00
3.941500E+00	4.642450E+00	2.293620E+00
4.040220E+00	4.649000E+00	2.362220E+00
3.543770E+00	4.462080E+00	1.927400E+00
3.650770E+00	4.555100E+00	2.045920E+00
3.759600E+00	4.619290E+00	2.152680E+00
3.837730E+00	4.646420E+00	2.246120E+00
5.316820E+00	2.855460E+00	2.246300E+00
5.273730E+00	2.731570E+00	2.127060E+00
5.249620E+00	2.930000E+00	2.127930E+00
5.278150E+00	3.152780E+00	2.281590E+00
5.338660E+00	2.992120E+00	2.330520E+00
5.280180E+00	3.324970E+00	2.360610E+00
5.347950E+00	3.214490E+00	2.424070E+00
5.313140E+00	3.471650E+00	2.490090E+00
5.268890E+00	3.695860E+00	2.569520E+00
5.357660E+00	3.601740E+00	2.632690E+00
5.276660E+00	3.786070E+00	2.651320E+00
5.356620E+00	3.727470E+00	2.719050E+00
5.283980E+00	3.841990E+00	2.724830E+00
5.227760E+00	2.618240E+00	1.990300E+00
5.155840E+00	2.522330E+00	1.860920E+00
5.163660E+00	2.695320E+00	1.869610E+00
5.165530E+00	3.985330E+00	2.707070E+00
5.233280E+00	3.936680E+00	2.752930E+00
5.182130E+00	4.016270E+00	2.789510E+00
5.070600E+00	2.433590E+00	1.732010E+00
4.961820E+00	2.350690E+00	1.589140E+00
4.981210E+00	2.518250E+00	1.587490E+00
5.035220E+00	4.131260E+00	2.765800E+00
5.127500E+00	4.084000E+00	2.821070E+00
5.087240E+00	4.146890E+00	2.853910E+00
4.827840E+00	2.274380E+00	1.444000E+00
4.661920E+00	2.227290E+00	1.295970E+00
4.777550E+00	2.366860E+00	1.353610E+00
4.964720E+00	4.170550E+00	2.723820E+00
5.015190E+00	4.196220E+00	2.825180E+00
4.463330E+00	2.443340E+00	1.049430E+00
4.409140E+00	2.242040E+00	1.037210E+00
4.908050E+00	4.230630E+00	2.753450E+00
4.906410E+00	4.277620E+00	2.807380E+00
4.967930E+00	4.267230E+00	2.850100E+00
4.922420E+00	4.312710E+00	2.849080E+00
4.268850E+00	2.183370E+00	9.228500E-01
4.088550E+00	2.262940E+00	7.665690E-01
4.219490E+00	2.352520E+00	8.430490E-01
4.831590E+00	4.309550E+00	2.773330E+00
4.827600E+00	4.396500E+00	2.838200E+00
4.903830E+00	4.370810E+00	2.875510E+00
4.883450E+00	4.417400E+00	2.891630E+00
3.955670E+00	2.498330E+00	6.577620E-01
3.812720E+00	2.282410E+00	5.921190E-01
4.742890E+00	4.384530E+00	2.760300E+00
4.759830E+00	4.446160E+00	2.832570E+00
4.843520E+00	4.454380E+00	2.897920E+00
3.649500E+00	2.687120E+00	5.709750E-01
3.434130E+00	2.584980E+00	5.370220E-01
4.653480E+00	4.453340E+00	2.760220E+00
4.715500E+00	4.481350E+00	2.835460E+00
4.767340E+00	4.515000E+00	2.907670E+00
3.358230E+00	2.920300E+00	6.094070E-01
3.168950E+00	2.829870E+00	5.956300E-01
4.545830E+00	4.502250E+00	2.706130E+00
4.604350E+00	4.513500E+00	2.794780E+00
4.674880E+00	4.515310E+00	2.848550E+00
3.166400E+00	3.119230E+00	6.827760E-01
2.995750E+00	3.046140E+00	6.995520E-01
4.468170E+00	4.555160E+00	2.690550E+00
4.537370E+00	4.554860E+00	2.781920E+00
3.051750E+00	3.344130E+00	8.232550E-01
2.898540E+00	3.207720E+00	8.221980E-01
4.389620E+00	4.608200E+00	2.680990E+00
4.462440E+00	4.604170E+00	2.773960E+00
2.925720E+00	3.391020E+00	8.907760E-01
2.859890E+00	3.312370E+00	8.912120E-01
3.021720E+00	3.634730E+00	1.025850E+00
4.339910E+00	4.646460E+00	2.676560E+00
4.381930E+00	4.664550E+00	2.771920E+00
2.869620E+00	3.449440E+00	9.674650E-01
2.904780E+00	3.634250E+00	1.080810E+00
2.964160E+00	3.751690E+00	1.131320E+00
3.061660E+00	3.930010E+00	1.269130E+00
4.163900E+00	4.662170E+00	2.533750E+00
4.215000E+00	4.685670E+00	2.615740E+00
4.296940E+00	4.680740E+00	2.684860E+00
2.904160E+00	3.780490E+00	1.190260E+00
2.952300E+00	3.938230E+00	1.329850E+00
3.016950E+00	4.019570E+00	1.377990E+00
3.101500E+00	4.108770E+00	1.455740E+00
3.250720E+00	4.236350E+00	1.627010E+00
3.396690E+00	4.362450E+00	1.778280E+00
3.994350E+00	4.675270E+00	2.374400E+00
4.028850E+00	4.697280E+00	2.459230E+00
4.120320E+00	4.696090E+00	2.554300E+00
2.966640E+00	4.064330E+00	1.453130E+00
3.112980E+00	4.212990E+00	1.617570E+00
3.244430E+00	4.329680E+00	1.751120E+00
3.341710E+00	4.405500E+00	1.846830E+00
3.362000E+00	4.449020E+00	1.906110E+00
3.432530E+00	4.459590E+00	1.912530E+00
3.522980E+00	4.549790E+00	2.026830E+00
3.651950E+00	4.634510E+00	2.158070E+00
3.768710E+00	4.663170E+00	2.236850E+00
3.843720E+00	4.693620E+00	2.334350E+00
3.950350E+00	4.693940E+00	2.392250E+00
3.397030E+00	4.505500E+00	1.971740E+00
3.452230E+00	4.577180E+00	2.050360E+00
3.535390E+00	4.615330E+00	2.107620E+00
3.569350E+00	4.652700E+00	2.173340E+00
3.626760E+00	4.683730E+00	2.245770E+00
3.727180E+00	4.690920E+00	2.271660E+00
3.477590E+00	4.636560E+00	2.132640E+00
3.549360E+00	4.672320E+00	2.205920E+00
5.474940E+00	2.973460E+00	2.560420E+00
5.452240E+00	2.884050E+00	2.508430E+00
5.423840E+00	3.028270E+00	2.482110E+00
5.421460E+00	3.270690E+00	2.564070E+00
5.487140E+00	3.095730E+00	2.614470E+00
5.427960E+00	3.462900E+00	2.649940E+00
5.509780E+00	3.291960E+00	2.689860E+00
5.427330E+00	3.602900E+00	2.723750E+00
5.515920E+00	3.474840E+00	2.786590E+00
5.424450E+00	3.676090E+00	2.770370E+00
5.468920E+00	3.624730E+00	2.798960E+00
5.444110E+00	3.723770E+00	2.843710E+00
5.332450E+00	2.600840E+00	2.257400E+00
5.273710E+00	2.467940E+00	2.139520E+00
5.264010E+00	2.577460E+00	2.096180E+00
5.365680E+00	2.776100E+00	2.345260E+00
5.298370E+00	3.883470E+00	2.795860E+00
5.354300E+00	3.825310E+00	2.824970E+00
5.329520E+00	3.907870E+00	2.870390E+00
5.208910E+00	2.363610E+00	2.017110E+00
5.114200E+00	2.278020E+00	1.889830E+00
5.142620E+00	2.387400E+00	1.869940E+00
5.202700E+00	4.049830E+00	2.860650E+00
5.277410E+00	4.002250E+00	2.905270E+00
5.219640E+00	4.079080E+00	2.927770E+00
4.997910E+00	2.187780E+00	1.754230E+00
4.882400E+00	2.102130E+00	1.632620E+00
4.917410E+00	2.217520E+00	1.595770E+00
5.092180E+00	4.187830E+00	2.907780E+00
5.171070E+00	4.143840E+00	2.956530E+00
5.130550E+00	4.209390E+00	2.990820E+00
4.737370E+00	2.012630E+00	1.523310E+00
4.592990E+00	1.992420E+00	1.368890E+00
4.714030E+00	2.094610E+00	1.420900E+00
5.054050E+00	4.249340E+00	2.929800E+00
5.058460E+00	4.289310E+00	2.981760E+00
5.111990E+00	4.262330E+00	3.033390E+00
5.075700E+00	4.316430E+00	3.035170E+00
4.459560E+00	2.087800E+00	1.156390E+00
4.404080E+00	1.915470E+00	1.206400E+00
5.000190E+00	4.336090E+00	2.945860E+00
5.013400E+00	4.396160E+00	3.003400E+00
5.064360E+00	4.372990E+00	3.060500E+00
5.037410E+00	4.431660E+00	3.059530E+00
4.171220E+00	2.062480E+00	8.983980E-01
4.949010E+00	4.438740E+00	2.969800E+00
4.943780E+00	4.522450E+00	3.035370E+00
5.022930E+00	4.489920E+00	3.089210E+00
4.995960E+00	4.546830E+00	3.101400E+00
3.900830E+00	2.025560E+00	7.228780E-01
3.691760E+00	2.051510E+00	5.952150E-01
3.743010E+00	2.136380E+00	5.817530E-01
4.866000E+00	4.507760E+00	2.965800E+00
4.876220E+00	4.564180E+00	3.028390E+00
4.941200E+00	4.583010E+00	3.089140E+00
3.554040E+00	2.260980E+00	5.376870E-01
3.402500E+00	2.113970E+00	5.710180E-01
4.817940E+00	4.552820E+00	2.980380E+00
4.824140E+00	4.590990E+00	3.031100E+00
4.869200E+00	4.629830E+00	3.105930E+00
3.232810E+00	2.497810E+00	5.399100E-01
3.045910E+00	2.437270E+00	5.976200E-01
4.609420E+00	4.565910E+00	2.863700E+00
4.688230E+00	4.573180E+00	2.938060E+00
4.763500E+00	4.587070E+00	3.004050E+00
4.802050E+00	4.624960E+00	3.071490E+00
2.988500E+00	2.753020E+00	6.267790E-01
2.836730E+00	2.691390E+00	6.945640E-01
4.535120E+00	4.612720E+00	2.859630E+00
4.606620E+00	4.630660E+00	2.976110E+00
2.852430E+00	2.970170E+00	7.554920E-01
2.728880E+00	2.911120E+00	8.195290E-01
4.464480E+00	4.653870E+00	2.847400E+00
4.515180E+00	4.668660E+00	2.932330E+00
2.782360E+00	3.205100E+00	8.959000E-01
2.687880E+00	3.054270E+00	8.895680E-01
4.424780E+00	4.684650E+00	2.846160E+00
4.454840E+00	4.695070E+00	2.896570E+00
2.682920E+00	3.209340E+00	9.942200E-01
2.656250E+00	3.410840E+00	1.112070E+00
2.786480E+00	3.523040E+00	1.089250E+00
4.257010E+00	4.711460E+00	2.701980E+00
4.297990E+00	4.729390E+00	2.785470E+00
4.394320E+00	4.720320E+00	2.866310E+00
2.708120E+00	3.602080E+00	1.187940E+00
2.652810E+00	3.528530E+00	1.201860E+00
2.810360E+00	3.834820E+00	1.318940E+00
4.047440E+00	4.746480E+00	2.584880E+00
4.146550E+00	4.745760E+00	2.673720E+00
4.223380E+00	4.735130E+00	2.723720E+00
2.669570E+00	3.667800E+00	1.278370E+00
2.711030E+00	3.831460E+00	1.387370E+00
2.768840E+00	3.925510E+00	1.429360E+00
2.837500E+00	4.041220E+00	1.501580E+00
2.983350E+00	4.181670E+00	1.627090E+00
3.111720E+00	4.309930E+00	1.741940E+00
3.262390E+00	4.423620E+00	1.886620E+00
3.916960E+00	4.743350E+00	2.508690E+00
3.999750E+00	4.773990E+00	2.614830E+00
4.064900E+00	4.809600E+00	2.725690E+00
2.724670E+00	3.948770E+00	1.498590E+00
2.782150E+00	4.079630E+00	1.600960E+00
2.882370E+00	4.159040E+00	1.648270E+00
2.979960E+00	4.268460E+00	1.746110E+00
3.095290E+00	4.379460E+00	1.844240E+00
3.195150E+00	4.463310E+00	1.948000E+00
3.330280E+00	4.547770E+00	2.034700E+00
3.722910E+00	4.744480E+00	2.384920E+00
3.816780E+00	4.775030E+00	2.506620E+00
3.860260E+00	4.808820E+00	2.600570E+00
3.958770E+00	4.803030E+00	2.652180E+00
2.837700E+00	4.204960E+00	1.746670E+00
2.965720E+00	4.341450E+00	1.847130E+00
3.080930E+00	4.437800E+00	1.940260E+00
3.193200E+00	4.529400E+00	2.026730E+00
3.276690E+00	4.589470E+00	2.096630E+00
3.297990E+00	4.626800E+00	2.152300E+00
3.377650E+00	4.632970E+00	2.147440E+00
3.523020E+00	4.698940E+00	2.259660E+00
3.586980E+00	4.757640E+00	2.383710E+00
3.652310E+00	4.797460E+00	2.482630E+00
3.757430E+00	4.801300E+00	2.522980E+00
3.349530E+00	4.678680E+00	2.235420E+00
3.471700E+00	4.751740E+00	2.344550E+00
3.547560E+00	4.791440E+00	2.432420E+00
5.626690E+00	3.245830E+00	2.842100E+00
5.614700E+00	3.180340E+00	2.820030E+00
5.580490E+00	3.294390E+00	2.797270E+00
5.584920E+00	3.393640E+00	2.837970E+00
5.628790E+00	3.319450E+00	2.870560E+00
5.605670E+00	3.460230E+00	2.907170E+00
5.430690E+00	2.551430E+00	2.494460E+00
5.369240E+00	2.448560E+00	2.404130E+00
5.377850E+00	2.579630E+00	2.379220E+00
5.444870E+00	2.754260E+00	2.493250E+00
5.470560E+00	2.662040E+00	2.556450E+00
5.512490E+00	2.885580E+00	2.622720E+00
5.564890E+00	3.106890E+00	2.739560E+00
5.531450E+00	3.607940E+00	2.880260E+00
5.514290E+00	3.711830E+00	2.946110E+00
5.309460E+00	2.353540E+00	2.298980E+00
5.232230E+00	2.255870E+00	2.178250E+00
5.261160E+00	2.355380E+00	2.160060E+00
5.436600E+00	3.836680E+00	2.965510E+00
5.367820E+00	3.934140E+00	2.963650E+00
5.407920E+00	3.920620E+00	3.017630E+00
5.366780E+00	3.983830E+00	3.045440E+00
5.141690E+00	2.169900E+00	2.072450E+00
5.048770E+00	2.088000E+00	1.968210E+00
5.080150E+00	2.178210E+00	1.924130E+00
5.237030E+00	4.104650E+00	3.000150E+00
5.284480E+00	4.060680E+00	3.021380E+00
5.266150E+00	4.127320E+00	3.083130E+00
4.903470E+00	1.984030E+00	1.847040E+00
4.810380E+00	1.933370E+00	1.722160E+00
4.866030E+00	2.015840E+00	1.715050E+00
5.158780E+00	4.228820E+00	3.055100E+00
5.201220E+00	4.194020E+00	3.069390E+00
5.194170E+00	4.253080E+00	3.131890E+00
4.656320E+00	1.894310E+00	1.535290E+00
5.101670E+00	4.341170E+00	3.090440E+00
5.136260E+00	4.308750E+00	3.113930E+00
5.134410E+00	4.365380E+00	3.168180E+00
4.438570E+00	1.826470E+00	1.322400E+00
4.293890E+00	1.757060E+00	1.238090E+00
4.328650E+00	1.833530E+00	1.195290E+00
5.066100E+00	4.459120E+00	3.117200E+00
5.093970E+00	4.424540E+00	3.141950E+00
5.090550E+00	4.479410E+00	3.197820E+00
4.156230E+00	1.862180E+00	1.006370E+00
4.041600E+00	1.751960E+00	1.034660E+00
4.999560E+00	4.588300E+00	3.155620E+00
5.045210E+00	4.537100E+00	3.175140E+00
5.040430E+00	4.579410E+00	3.232160E+00
3.801890E+00	1.859490E+00	7.500140E-01
4.943630E+00	4.634640E+00	3.156140E+00
4.996980E+00	4.631930E+00	3.230040E+00
3.538830E+00	1.863560E+00	6.910660E-01
3.329360E+00	1.843300E+00	6.904200E-01
3.352550E+00	1.973870E+00	6.251200E-01
4.903040E+00	4.664630E+00	3.166620E+00
4.929070E+00	4.690660E+00	3.247240E+00
3.142470E+00	2.137280E+00	6.125660E-01
2.962300E+00	2.110760E+00	6.945230E-01
4.694680E+00	4.630650E+00	3.047710E+00
4.758270E+00	4.639250E+00	3.081870E+00
4.798790E+00	4.682640E+00	3.167340E+00
4.863510E+00	4.690140E+00	3.198450E+00
2.869810E+00	2.405280E+00	6.715860E-01
2.733740E+00	2.383280E+00	7.831430E-01
4.645250E+00	4.653060E+00	3.059070E+00
4.669050E+00	4.688320E+00	3.131110E+00
4.729570E+00	4.680050E+00	3.143810E+00
2.706910E+00	2.654810E+00	7.890380E-01
2.602300E+00	2.624520E+00	8.864350E-01
4.548150E+00	4.686950E+00	3.018320E+00
4.605920E+00	4.684390E+00	3.077600E+00
2.620640E+00	2.910760E+00	9.229840E-01
2.552800E+00	2.771560E+00	9.613400E-01
4.460680E+00	4.738720E+00	2.987760E+00
2.526580E+00	2.918340E+00	1.042360E+00
2.493590E+00	3.138700E+00	1.162990E+00
2.588050E+00	3.168330E+00	1.072700E+00
4.335490E+00	4.789080E+00	2.911880E+00
4.392420E+00	4.828600E+00	3.039490E+00
2.574990E+00	3.432820E+00	1.222740E+00
2.469310E+00	3.325210E+00	1.273730E+00
4.207260E+00	4.800140E+00	2.827620E+00
4.274370E+00	4.826290E+00	2.912800E+00
4.310790E+00	4.841960E+00	2.973140E+00
2.519610E+00	3.496570E+00	1.339560E+00
2.466980E+00	3.433010E+00	1.353500E+00
2.596320E+00	3.733050E+00	1.417470E+00
4.122580E+00	4.846380E+00	2.825010E+00
4.158220E+00	4.893440E+00	2.920100E+00
4.247260E+00	4.862020E+00	2.948450E+00
2.475680E+00	3.568730E+00	1.409490E+00
2.511020E+00	3.721570E+00	1.502220E+00
2.576450E+00	3.835200E+00	1.548360E+00
2.662680E+00	4.005490E+00	1.641220E+00
3.917320E+00	4.835580E+00	2.686800E+00
3.973500E+00	4.872310E+00	2.779860E+00
4.069540E+00	4.885680E+00	2.844220E+00
2.532090E+00	3.855240E+00	1.617310E+00
2.574750E+00	3.991790E+00	1.708280E+00
2.634900E+00	4.080100E+00	1.746830E+00
2.720160E+00	4.207300E+00	1.847800E+00
2.860280E+00	4.317510E+00	1.868050E+00
2.959440E+00	4.410750E+00	1.950070E+00
3.077300E+00	4.505750E+00	2.032390E+00
3.191530E+00	4.607290E+00	2.128520E+00
3.714200E+00	4.824180E+00	2.545100E+00
3.760470E+00	4.858700E+00	2.615240E+00
3.866600E+00	4.873410E+00	2.712140E+00
2.591540E+00	4.088290E+00	1.802110E+00
2.634670E+00	4.184160E+00	1.886370E+00
2.675990E+00	4.239020E+00	1.909040E+00
2.701890E+00	4.295600E+00	1.952070E+00
2.822590E+00	4.374040E+00	1.964590E+00
2.957740E+00	4.484790E+00	2.043940E+00
3.062110E+00	4.555700E+00	2.106740E+00
3.100250E+00	4.606820E+00	2.162330E+00
3.158430E+00	4.639570E+00	2.188880E+00
3.226350E+00	4.679990E+00	2.240850E+00
3.331230E+00	4.757460E+00	2.358730E+00
3.466530E+00	4.797180E+00	2.420260E+00
3.545780E+00	4.837960E+00	2.511320E+00
3.667320E+00	4.843120E+00	2.561940E+00
2.636300E+00	4.233340E+00	1.939370E+00
3.111780E+00	4.659410E+00	2.235170E+00
3.206380E+00	4.722590E+00	2.307020E+00
3.232320E+00	4.763460E+00	2.360940E+00
3.275590E+00	4.785810E+00	2.392260E+00
3.310100E+00	4.813050E+00	2.441710E+00
3.416790E+00	4.821010E+00	2.457680E+00
3.226800E+00	4.790640E+00	2.400370E+00
5.659690E+00	3.046540E+00	2.884780E+00
5.647830E+00	2.977360E+00	2.864870E+00
5.625140E+00	3.066420E+00	2.832010E+00
5.662530E+00	3.165460E+00	2.895410E+00
5.672720E+00	3.317560E+00	2.962570E+00
5.656840E+00	3.447490E+00	3.010390E+00
5.405350E+00	2.374310E+00	2.536200E+00
5.332960E+00	2.275230E+00	2.452660E+00
5.339440E+00	2.341560E+00	2.397270E+00
5.452400E+00	2.504140E+00	2.579070E+00
5.539410E+00	2.709730E+00	2.695910E+00
5.595960E+00	2.912380E+00	2.783950E+00
5.599250E+00	3.610200E+00	3.023390E+00
5.529000E+00	3.742330E+00	3.022630E+00
5.568830E+00	3.719170E+00	3.068830E+00
5.527300E+00	3.805050E+00	3.094710E+00
5.257150E+00	2.181840E+00	2.355660E+00
5.181360E+00	2.106310E+00	2.277790E+00
5.205300E+00	2.172790E+00	2.219770E+00
5.451170E+00	3.910600E+00	3.078070E+00
5.437400E+00	3.984570E+00	3.154430E+00
5.073990E+00	2.022270E+00	2.193570E+00
4.974490E+00	1.967150E+00	2.069360E+00
5.029960E+00	2.034510E+00	2.063040E+00
5.351140E+00	4.057520E+00	3.129690E+00
5.334050E+00	4.114520E+00	3.187590E+00
4.834860E+00	1.889750E+00	1.853970E+00
5.284310E+00	4.190010E+00	3.197270E+00
5.249040E+00	4.255230E+00	3.229690E+00
4.649030E+00	1.806710E+00	1.647010E+00
4.535840E+00	1.713490E+00	1.575750E+00
4.495120E+00	1.771960E+00	1.451870E+00
5.208460E+00	4.309480E+00	3.239110E+00
5.187970E+00	4.370360E+00	3.274790E+00
4.442150E+00	1.649830E+00	1.510780E+00
4.289960E+00	1.597130E+00	1.418420E+00
4.376530E+00	1.677460E+00	1.401070E+00
5.152850E+00	4.424370E+00	3.272960E+00
5.132730E+00	4.481270E+00	3.302850E+00
4.146540E+00	1.642980E+00	1.193780E+00
3.961410E+00	1.543410E+00	1.154110E+00
5.094750E+00	4.534140E+00	3.300760E+00
5.052750E+00	4.614650E+00	3.316200E+00
3.770340E+00	1.659950E+00	8.941250E-01
3.703170E+00	1.556010E+00	1.005430E+00
4.998730E+00	4.681360E+00	3.311610E+00
5.042370E+00	4.666380E+00	3.361590E+00
5.019920E+00	4.698230E+00	3.369390E+00
3.553040E+00	1.543090E+00	9.783970E-01
3.343540E+00	1.569440E+00	9.421200E-01
3.466850E+00	1.634820E+00	8.615000E-01
4.956520E+00	4.719440E+00	3.313710E+00
4.980700E+00	4.740770E+00	3.388490E+00
3.122440E+00	1.821450E+00	7.869200E-01
2.952980E+00	1.803770E+00	8.891900E-01
4.826710E+00	4.715930E+00	3.236310E+00
4.854760E+00	4.748220E+00	3.311980E+00
4.918140E+00	4.752240E+00	3.341870E+00
2.815250E+00	2.097780E+00	8.156510E-01
2.682810E+00	2.082550E+00	9.290690E-01
4.703600E+00	4.708960E+00	3.192980E+00
4.734590E+00	4.737090E+00	3.264460E+00
4.794940E+00	4.741270E+00	3.286340E+00
2.614520E+00	2.369870E+00	8.943010E-01
2.521240E+00	2.345410E+00	1.026510E+00
4.546090E+00	4.740420E+00	3.096240E+00
4.612580E+00	4.739400E+00	3.171220E+00
4.669960E+00	4.740170E+00	3.234260E+00
2.498290E+00	2.653170E+00	1.024360E+00
2.412150E+00	2.539690E+00	1.123850E+00
4.480000E+00	4.802050E+00	3.101320E+00
4.546050E+00	4.809390E+00	3.208970E+00
2.406130E+00	2.727760E+00	1.136450E+00
2.352350E+00	2.693200E+00	1.220040E+00
2.440760E+00	2.896800E+00	1.135720E+00
4.440270E+00	4.842540E+00	3.107350E+00
4.472360E+00	4.848350E+00	3.158330E+00
2.371150E+00	2.859690E+00	1.226450E+00
2.326610E+00	2.804070E+00	1.276760E+00
2.397020E+00	3.099310E+00	1.270740E+00
4.314880E+00	4.892800E+00	3.056770E+00
4.410210E+00	4.880610E+00	3.128630E+00
2.312940E+00	2.937490E+00	1.324400E+00
2.309370E+00	3.185970E+00	1.418440E+00
2.400120E+00	3.372960E+00	1.381830E+00
4.228080E+00	4.915410E+00	3.015590E+00
4.265610E+00	4.971930E+00	3.123740E+00
2.336910E+00	3.382900E+00	1.480730E+00
2.286280E+00	3.308810E+00	1.491480E+00
2.403670E+00	3.622990E+00	1.543070E+00
4.025360E+00	4.922780E+00	2.874190E+00
4.075650E+00	4.971600E+00	2.983130E+00
4.171640E+00	4.969670E+00	3.046650E+00
2.304940E+00	3.442450E+00	1.570600E+00
2.322830E+00	3.602760E+00	1.626630E+00
2.382170E+00	3.712330E+00	1.665920E+00
2.466250E+00	3.898920E+00	1.744220E+00
3.783410E+00	4.933750E+00	2.745420E+00
3.887830E+00	4.945970E+00	2.828990E+00
3.978650E+00	4.963340E+00	2.914500E+00
2.344270E+00	3.730720E+00	1.732720E+00
2.390170E+00	3.879930E+00	1.821740E+00
2.448870E+00	3.973660E+00	1.847960E+00
2.533960E+00	4.114480E+00	1.910350E+00
2.736250E+00	4.374920E+00	2.021010E+00
2.838290E+00	4.463520E+00	2.070890E+00
2.971300E+00	4.571430E+00	2.156780E+00
3.631630E+00	4.916380E+00	2.665270E+00
3.727710E+00	4.971000E+00	2.772170E+00
3.801260E+00	5.021520E+00	2.868960E+00
2.411420E+00	3.986060E+00	1.908170E+00
2.465530E+00	4.110920E+00	1.989190E+00
2.529920E+00	4.188260E+00	2.006870E+00
2.616760E+00	4.288850E+00	2.016300E+00
2.713250E+00	4.422430E+00	2.092840E+00
2.819690E+00	4.517850E+00	2.164020E+00
2.892690E+00	4.590300E+00	2.218920E+00
2.994610E+00	4.648890E+00	2.262600E+00
3.120820E+00	4.736990E+00	2.353600E+00
3.411320E+00	4.886610E+00	2.551460E+00
3.512940E+00	4.948940E+00	2.652380E+00
3.546250E+00	4.999410E+00	2.728980E+00
3.672860E+00	5.008430E+00	2.798840E+00
2.496510E+00	4.218190E+00	2.076110E+00
2.593470E+00	4.369270E+00	2.126680E+00
2.697670E+00	4.479510E+00	2.185520E+00
2.795660E+00	4.561910E+00	2.246190E+00
2.889050E+00	4.639020E+00	2.287600E+00
2.984750E+00	4.695760E+00	2.337810E+00
3.025490E+00	4.744510E+00	2.398470E+00
3.094660E+00	4.778070E+00	2.422150E+00
3.200980E+00	4.827350E+00	2.461790E+00
3.265730E+00	4.899850E+00	2.555150E+00
3.330880E+00	4.951600E+00	2.634160E+00
3.446350E+00	4.971250E+00	2.664030E+00
3.046630E+00	4.799250E+00	2.470960E+00
3.164460E+00	4.884610E+00	2.540680E+00
3.238340E+00	4.931400E+00	2.593940E+00
5.581390E+00	2.547180E+00	2.846430E+00
5.540580E+00	2.476470E+00	2.804850E+00
5.550800E+00	2.568900E+00	2.763610E+00
5.603040E+00	2.751110E+00	2.828230E+00
5.615960E+00	2.635570E+00	2.883890E+00
5.643570E+00	2.881170E+00	2.874530E+00
5.659340E+00	2.785770E+00	2.932910E+00
5.687070E+00	2.971400E+00	2.952080E+00
5.708360E+00	3.147640E+00	3.022740E+00
5.717870E+00	3.320880E+00	3.075800E+00
5.683930E+00	3.479580E+00	3.077860E+00
5.731230E+00	3.415950E+00	3.139830E+00
5.693440E+00	3.555380E+00	3.151890E+00
5.371430E+00	2.242900E+00	2.610180E+00
5.302670E+00	2.148480E+00	2.548630E+00
5.300300E+00	2.195680E+00	2.472710E+00
5.445720E+00	2.363920E+00	2.653870E+00
5.613060E+00	3.699710E+00	3.128330E+00
5.581010E+00	3.796370E+00	3.206440E+00
5.214630E+00	2.060440E+00	2.480860E+00
5.134360E+00	2.011380E+00	2.383860E+00
5.175740E+00	2.063370E+00	2.364660E+00
5.511100E+00	3.897290E+00	3.175120E+00
5.483330E+00	3.967620E+00	3.236750E+00
5.002030E+00	1.939250E+00	2.193760E+00
5.413750E+00	4.059350E+00	3.259540E+00
5.353180E+00	4.133110E+00	3.255870E+00
5.386790E+00	4.123970E+00	3.299150E+00
5.361370E+00	4.177610E+00	3.320940E+00
4.824050E+00	1.824610E+00	1.962210E+00
4.717920E+00	1.734790E+00	1.893390E+00
4.687040E+00	1.773690E+00	1.777750E+00
5.258880E+00	4.275450E+00	3.277970E+00
5.299420E+00	4.240860E+00	3.300370E+00
5.282900E+00	4.293300E+00	3.339260E+00
4.628630E+00	1.664520E+00	1.824730E+00
4.526770E+00	1.595220E+00	1.741580E+00
4.534200E+00	1.645850E+00	1.658800E+00
5.202240E+00	4.395430E+00	3.323310E+00
5.250580E+00	4.361180E+00	3.367130E+00
5.213690E+00	4.421330E+00	3.378810E+00
4.408180E+00	1.529610E+00	1.662490E+00
4.233460E+00	1.467450E+00	1.567650E+00
4.352760E+00	1.552750E+00	1.568920E+00
5.140930E+00	4.502960E+00	3.351970E+00
5.175890E+00	4.472360E+00	3.384550E+00
5.146210E+00	4.523820E+00	3.416310E+00
4.080470E+00	1.494900E+00	1.363440E+00
3.901640E+00	1.388490E+00	1.339680E+00
5.072620E+00	4.635940E+00	3.395450E+00
5.103910E+00	4.580900E+00	3.405320E+00
5.095650E+00	4.621340E+00	3.468430E+00
3.716520E+00	1.465900E+00	1.132530E+00
3.644860E+00	1.393960E+00	1.230700E+00
5.047520E+00	4.693280E+00	3.445130E+00
3.514170E+00	1.372390E+00	1.210730E+00
3.316410E+00	1.408730E+00	1.202100E+00
3.442380E+00	1.435380E+00	1.103530E+00
5.006890E+00	4.752800E+00	3.454720E+00
5.026510E+00	4.747560E+00	3.498010E+00
5.005360E+00	4.774000E+00	3.494050E+00
3.121370E+00	1.565160E+00	1.021770E+00
2.959860E+00	1.573420E+00	1.133640E+00
4.882050E+00	4.785630E+00	3.377600E+00
4.910600E+00	4.806750E+00	3.456770E+00
4.976990E+00	4.786130E+00	3.478040E+00
2.803200E+00	1.810920E+00	1.012440E+00
2.682770E+00	1.810580E+00	1.139520E+00
4.767030E+00	4.772220E+00	3.335710E+00
4.794560E+00	4.808330E+00	3.407130E+00
4.848980E+00	4.812150E+00	3.427540E+00
2.584790E+00	2.070830E+00	1.065720E+00
2.490590E+00	2.048670E+00	1.187670E+00
4.616910E+00	4.786170E+00	3.271500E+00
4.671210E+00	4.811330E+00	3.354820E+00
4.738050E+00	4.806510E+00	3.385360E+00
2.434730E+00	2.299420E+00	1.142360E+00
2.366560E+00	2.271030E+00	1.267520E+00
4.583830E+00	4.818150E+00	3.288440E+00
4.608500E+00	4.830700E+00	3.333200E+00
2.345130E+00	2.503950E+00	1.238020E+00
2.273250E+00	2.468690E+00	1.351780E+00
4.469840E+00	4.895200E+00	3.242640E+00
4.555720E+00	4.860180E+00	3.315070E+00
2.273890E+00	2.721390E+00	1.338020E+00
2.207060E+00	2.622660E+00	1.438070E+00
4.361630E+00	4.950040E+00	3.183780E+00
4.419600E+00	4.989230E+00	3.313870E+00
2.202070E+00	2.770900E+00	1.440910E+00
2.174400E+00	2.712620E+00	1.484230E+00
2.222790E+00	2.959900E+00	1.440990E+00
4.309660E+00	4.991910E+00	3.192760E+00
4.339590E+00	5.006980E+00	3.255360E+00
2.160290E+00	2.825490E+00	1.518010E+00
2.142350E+00	3.051430E+00	1.592870E+00
2.228460E+00	3.246830E+00	1.537200E+00
4.131610E+00	5.017330E+00	3.079560E+00
4.192490E+00	5.056470E+00	3.181600E+00
4.281560E+00	5.030000E+00	3.232770E+00
2.157640E+00	3.280590E+00	1.642200E+00
2.094780E+00	3.213330E+00	1.704810E+00
2.234100E+00	3.510420E+00	1.676420E+00
3.905630E+00	5.023040E+00	2.949360E+00
3.994170E+00	5.064580E+00	3.063170E+00
4.096800E+00	5.066340E+00	3.121990E+00
2.142510E+00	3.389740E+00	1.748200E+00
2.087040E+00	3.318870E+00	1.775300E+00
2.174360E+00	3.559740E+00	1.790130E+00
2.287030E+00	3.783600E+00	1.866150E+00
3.860920E+00	5.060580E+00	2.962740E+00
3.899780E+00	5.083890E+00	3.019730E+00
2.099840E+00	3.466490E+00	1.844770E+00
2.172290E+00	3.649440E+00	1.886570E+00
2.219390E+00	3.781900E+00	1.958290E+00
2.274330E+00	3.878430E+00	1.976650E+00
2.360460E+00	4.022820E+00	2.016590E+00
3.583330E+00	5.071660E+00	2.832330E+00
3.714020E+00	5.088570E+00	2.916910E+00
3.824520E+00	5.101950E+00	2.992360E+00
2.243070E+00	3.915690E+00	2.058290E+00
2.322440E+00	4.070170E+00	2.122180E+00
2.344080E+00	4.147140E+00	2.179150E+00
2.400720E+00	4.177700E+00	2.138250E+00
2.488740E+00	4.316010E+00	2.181970E+00
2.588830E+00	4.435950E+00	2.230240E+00
2.687400E+00	4.534650E+00	2.275970E+00
2.784900E+00	4.615920E+00	2.324790E+00
2.898450E+00	4.710500E+00	2.400650E+00
3.418330E+00	5.050180E+00	2.759990E+00
3.522500E+00	5.114460E+00	2.855470E+00
3.609340E+00	5.158810E+00	2.978170E+00
2.385640E+00	4.248810E+00	2.235570E+00
2.484870E+00	4.394130E+00	2.277730E+00
2.587770E+00	4.499580E+00	2.325250E+00
2.680930E+00	4.592010E+00	2.359230E+00
2.771550E+00	4.657430E+00	2.400930E+00
2.809470E+00	4.704200E+00	2.456870E+00
2.864190E+00	4.738880E+00	2.471000E+00
2.929640E+00	4.788670E+00	2.495510E+00
3.050140E+00	4.869420E+00	2.564220E+00
3.208320E+00	4.971350E+00	2.653770E+00
3.275240E+00	5.067440E+00	2.768400E+00
3.354150E+00	5.139150E+00	2.884750E+00
3.474440E+00	5.152970E+00	2.906650E+00
2.825450E+00	4.754030E+00	2.526910E+00
2.929160E+00	4.850280E+00	2.575330E+00
3.051640E+00	4.942180E+00	2.666910E+00
3.159980E+00	5.041070E+00	2.744260E+00
3.238130E+00	5.116390E+00	2.829670E+00
5.467760E+00	2.251930E+00	2.847930E+00
5.397690E+00	2.180600E+00	2.769190E+00
5.423400E+00	2.256860E+00	2.730780E+00
5.518080E+00	2.388590E+00	2.805950E+00
5.536910E+00	2.347700E+00	2.890200E+00
5.599090E+00	2.501680E+00	2.920060E+00
5.656630E+00	2.662610E+00	3.001090E+00
5.697520E+00	2.812870E+00	3.050740E+00
5.737300E+00	2.965390E+00	3.090720E+00
5.762350E+00	3.124670E+00	3.138200E+00
5.773210E+00	3.273210E+00	3.183390E+00
5.751710E+00	3.412690E+00	3.227770E+00
5.725280E+00	3.547600E+00	3.274760E+00
5.344770E+00	2.109290E+00	2.743000E+00
5.268270E+00	2.054590E+00	2.642390E+00
5.304800E+00	2.104770E+00	2.627080E+00
5.659940E+00	3.679730E+00	3.234800E+00
5.625270E+00	3.784260E+00	3.310900E+00
5.149190E+00	1.995960E+00	2.495630E+00
5.547780E+00	3.897090E+00	3.283840E+00
5.498230E+00	3.986310E+00	3.303750E+00
5.550710E+00	3.953890E+00	3.355340E+00
5.501350E+00	4.038440E+00	3.377860E+00
4.983110E+00	1.880530E+00	2.281780E+00
4.876240E+00	1.790660E+00	2.200400E+00
4.852750E+00	1.808200E+00	2.086000E+00
5.427050E+00	4.119920E+00	3.352800E+00
5.421140E+00	4.176290E+00	3.402450E+00
4.805370E+00	1.717180E+00	2.136700E+00
4.707520E+00	1.643050E+00	2.051640E+00
4.716680E+00	1.684050E+00	1.974740E+00
5.373590E+00	4.250890E+00	3.423440E+00
5.316180E+00	4.313390E+00	3.421710E+00
5.353510E+00	4.304360E+00	3.476480E+00
5.319830E+00	4.349940E+00	3.498100E+00
4.599260E+00	1.562290E+00	1.954630E+00
4.492080E+00	1.484700E+00	1.874720E+00
4.503570E+00	1.537970E+00	1.801930E+00
5.220930E+00	4.448800E+00	3.457090E+00
5.260540E+00	4.407170E+00	3.470970E+00
5.249800E+00	4.447590E+00	3.530160E+00
4.354980E+00	1.431970E+00	1.812220E+00
4.158090E+00	1.371240E+00	1.719200E+00
4.303090E+00	1.434920E+00	1.711460E+00
5.199450E+00	4.490980E+00	3.510360E+00
4.018090E+00	1.368270E+00	1.521860E+00
3.880770E+00	1.316690E+00	1.552140E+00
5.150370E+00	4.564630E+00	3.538880E+00
5.109190E+00	4.649950E+00	3.557280E+00
3.697190E+00	1.291030E+00	1.511880E+00
3.534300E+00	1.252000E+00	1.522000E+00
3.568510E+00	1.278840E+00	1.424230E+00
3.661350E+00	1.323270E+00	1.358890E+00
5.064150E+00	4.719220E+00	3.548860E+00
5.114450E+00	4.698170E+00	3.622570E+00
5.078710E+00	4.748250E+00	3.616090E+00
3.403800E+00	1.305180E+00	1.355460E+00
3.230760E+00	1.298300E+00	1.437660E+00
5.017310E+00	4.791240E+00	3.567490E+00
3.104810E+00	1.409860E+00	1.280600E+00
2.950100E+00	1.422770E+00	1.393780E+00
4.953160E+00	4.826410E+00	3.539150E+00
4.967830E+00	4.867230E+00	3.632010E+00
2.810610E+00	1.585690E+00	1.249410E+00
2.692990E+00	1.598310E+00	1.378440E+00
4.817120E+00	4.838750E+00	3.481390E+00
4.844560E+00	4.863800E+00	3.556740E+00
4.906680E+00	4.864800E+00	3.583200E+00
2.580780E+00	1.811620E+00	1.267700E+00
2.490460E+00	1.804480E+00	1.400990E+00
4.706310E+00	4.841460E+00	3.435700E+00
4.733540E+00	4.867950E+00	3.516030E+00
4.789300E+00	4.864280E+00	3.537700E+00
2.415810E+00	2.032740E+00	1.320100E+00
2.342850E+00	2.018920E+00	1.455070E+00
4.602140E+00	4.889080E+00	3.413760E+00
4.669300E+00	4.879460E+00	3.481570E+00
2.295190E+00	2.244710E+00	1.391340E+00
2.234990E+00	2.217790E+00	1.520220E+00
4.514140E+00	4.943710E+00	3.370420E+00
4.557540E+00	4.970760E+00	3.496300E+00
2.208140E+00	2.429100E+00	1.465440E+00
2.154350E+00	2.399800E+00	1.578860E+00
4.470000E+00	4.998820E+00	3.380160E+00
4.498170E+00	5.007400E+00	3.437900E+00
2.144680E+00	2.624400E+00	1.546940E+00
2.113290E+00	2.519670E+00	1.620150E+00
4.344720E+00	5.078270E+00	3.364990E+00
4.443260E+00	5.045650E+00	3.413870E+00
2.080320E+00	2.634840E+00	1.659260E+00
2.040190E+00	2.808950E+00	1.725350E+00
2.099630E+00	2.828900E+00	1.620390E+00
4.259960E+00	5.081460E+00	3.291580E+00
4.276920E+00	5.119820E+00	3.356950E+00
2.062140E+00	3.015720E+00	1.703410E+00
1.995270E+00	2.974130E+00	1.801940E+00
4.059330E+00	5.112900E+00	3.167490E+00
4.124930E+00	5.150460E+00	3.277090E+00
4.223390E+00	5.131960E+00	3.323420E+00
2.024860E+00	3.221510E+00	1.811480E+00
1.955530E+00	3.113540E+00	1.900340E+00
3.899390E+00	5.157800E+00	3.110540E+00
4.014200E+00	5.160440E+00	3.209720E+00
1.964890E+00	3.251070E+00	1.916570E+00
1.931160E+00	3.193840E+00	1.948590E+00
2.016250E+00	3.430110E+00	1.949580E+00
2.120310E+00	3.677370E+00	1.991940E+00
3.758980E+00	5.171240E+00	3.059160E+00
3.832920E+00	5.241670E+00	3.206700E+00
1.943010E+00	3.302110E+00	1.996060E+00
1.966340E+00	3.465860E+00	2.039570E+00
2.021850E+00	3.583590E+00	2.034610E+00
2.072560E+00	3.718450E+00	2.099600E+00
2.152990E+00	3.872310E+00	2.128270E+00
2.265600E+00	4.076490E+00	2.208090E+00
3.683710E+00	5.199670E+00	3.071970E+00
3.729210E+00	5.232870E+00	3.140820E+00
1.982640E+00	3.615880E+00	2.129940E+00
2.075650E+00	3.829300E+00	2.197540E+00
2.157320E+00	3.969730E+00	2.225670E+00
2.200190E+00	4.069240E+00	2.283360E+00
2.251100E+00	4.136740E+00	2.291910E+00
2.308380E+00	4.220530E+00	2.309390E+00
2.390500E+00	4.353550E+00	2.331770E+00
2.486690E+00	4.469320E+00	2.368680E+00
2.582850E+00	4.563130E+00	2.411710E+00
2.690590E+00	4.665410E+00	2.472210E+00
3.430310E+00	5.184920E+00	2.970420E+00
3.511250E+00	5.237030E+00	3.068930E+00
3.642200E+00	5.238490E+00	3.114440E+00
2.217860E+00	4.168510E+00	2.354670E+00
2.304150E+00	4.312320E+00	2.390590E+00
2.391220E+00	4.434010E+00	2.419220E+00
2.486450E+00	4.531600E+00	2.460110E+00
2.571520E+00	4.604720E+00	2.488190E+00
2.609370E+00	4.653430E+00	2.535330E+00
2.663750E+00	4.689740E+00	2.545370E+00
2.726110E+00	4.735840E+00	2.569840E+00
2.826140E+00	4.821320E+00	2.617900E+00
2.933010E+00	4.919460E+00	2.682730E+00
3.044590E+00	5.015510E+00	2.761030E+00
3.146830E+00	5.104450E+00	2.839910E+00
3.250470E+00	5.183620E+00	2.977280E+00
3.381670E+00	5.211280E+00	3.031480E+00
2.626180E+00	4.701430E+00	2.605100E+00
2.725750E+00	4.793100E+00	2.653660E+00
2.831580E+00	4.889200E+00	2.721150E+00
2.940010E+00	4.992400E+00	2.780310E+00
3.045250E+00	5.081620E+00	2.860620E+00
3.132560E+00	5.144630E+00	2.947500E+00
5.438450E+00	2.185080E+00	2.878470E+00
5.528010E+00	2.289660E+00	2.955640E+00
5.609890E+00	2.416280E+00	3.066900E+00
5.658260E+00	2.564200E+00	3.070340E+00
5.703010E+00	2.681470E+00	3.123980E+00
5.744050E+00	2.813020E+00	3.168260E+00
5.775300E+00	2.949990E+00	3.213610E+00
5.788050E+00	3.100700E+00	3.257410E+00
5.792970E+00	3.252440E+00	3.291490E+00
5.781840E+00	3.398580E+00	3.329670E+00
5.770220E+00	3.533090E+00	3.373860E+00
5.274800E+00	2.046430E+00	2.726600E+00
5.364650E+00	2.109750E+00	2.815830E+00
5.705090E+00	3.666860E+00	3.336330E+00
5.682160E+00	3.767660E+00	3.404810E+00
5.148080E+00	1.946180E+00	2.628900E+00
5.030130E+00	1.862000E+00	2.521770E+00
5.018220E+00	1.873050E+00	2.410020E+00
5.611110E+00	3.873420E+00	3.380580E+00
5.584590E+00	3.958050E+00	3.434350E+00
5.550630E+00	4.037490E+00	3.487690E+00
4.967340E+00	1.806050E+00	2.498780E+00
4.857020E+00	1.697160E+00	2.352490E+00
4.870710E+00	1.750400E+00	2.284230E+00
5.484120E+00	4.123410E+00	3.454980E+00
5.446750E+00	4.193500E+00	3.465430E+00
5.494770E+00	4.175890E+00	3.522000E+00
5.456230E+00	4.233060E+00	3.526140E+00
4.766010E+00	1.628530E+00	2.259380E+00
4.667340E+00	1.545490E+00	2.165190E+00
4.690520E+00	1.595080E+00	2.113980E+00
5.407240E+00	4.302570E+00	3.555790E+00
5.366440E+00	4.363870E+00	3.588540E+00
4.563220E+00	1.465820E+00	2.088760E+00
4.443420E+00	1.416110E+00	2.038210E+00
4.467210E+00	1.445520E+00	1.948650E+00
5.311040E+00	4.413180E+00	3.580090E+00
5.263560E+00	4.478750E+00	3.617000E+00
4.286030E+00	1.364630E+00	1.986070E+00
4.078270E+00	1.274810E+00	1.901500E+00
4.220920E+00	1.357510E+00	1.877790E+00
5.212470E+00	4.521560E+00	3.600840E+00
5.241390E+00	4.516100E+00	3.658660E+00
5.213400E+00	4.556000E+00	3.676480E+00
3.878010E+00	1.272720E+00	1.686490E+00
3.812760E+00	1.217780E+00	1.802290E+00
5.139140E+00	4.659590E+00	3.631630E+00
5.164930E+00	4.618930E+00	3.647230E+00
5.161530E+00	4.675500E+00	3.711500E+00
3.681120E+00	1.165900E+00	1.791380E+00
3.509550E+00	1.152580E+00	1.785600E+00
3.621940E+00	1.189150E+00	1.685030E+00
5.070310E+00	4.794430E+00	3.671790E+00
5.119730E+00	4.738500E+00	3.693550E+00
5.111230E+00	4.785200E+00	3.752530E+00
3.359680E+00	1.225050E+00	1.615160E+00
3.210380E+00	1.210170E+00	1.719920E+00
5.022660E+00	4.849650E+00	3.667840E+00
5.064610E+00	4.852310E+00	3.768110E+00
3.078850E+00	1.299010E+00	1.548480E+00
2.943710E+00	1.302610E+00	1.669560E+00
4.993370E+00	4.882230E+00	3.681170E+00
5.010270E+00	4.885870E+00	3.728920E+00
2.819140E+00	1.431950E+00	1.518850E+00
2.707610E+00	1.437630E+00	1.645630E+00
4.874260E+00	4.894370E+00	3.627350E+00
4.905420E+00	4.915360E+00	3.703660E+00
4.969650E+00	4.905730E+00	3.723230E+00
2.590320E+00	1.601420E+00	1.511010E+00
2.503890E+00	1.598850E+00	1.644490E+00
4.763920E+00	4.896020E+00	3.591680E+00
4.794050E+00	4.923220E+00	3.661300E+00
4.846470E+00	4.917350E+00	3.674500E+00
2.414030E+00	1.797440E+00	1.539040E+00
2.342990E+00	1.785930E+00	1.675350E+00
4.619040E+00	4.933890E+00	3.533990E+00
4.674740E+00	4.951160E+00	3.617790E+00
4.738580E+00	4.933630E+00	3.643540E+00
2.279910E+00	2.001120E+00	1.591300E+00
2.216720E+00	1.982280E+00	1.716540E+00
4.593110E+00	4.971290E+00	3.560250E+00
4.617020E+00	4.981770E+00	3.603920E+00
2.174590E+00	2.201860E+00	1.640060E+00
2.124450E+00	2.176590E+00	1.766760E+00
4.494530E+00	5.069110E+00	3.540520E+00
4.574440E+00	5.017170E+00	3.593510E+00
2.091920E+00	2.409470E+00	1.703910E+00
2.076580E+00	2.299970E+00	1.802710E+00
4.419990E+00	5.095300E+00	3.468370E+00
4.432630E+00	5.118790E+00	3.528690E+00
2.032180E+00	2.418380E+00	1.829320E+00
1.975920E+00	2.587820E+00	1.871890E+00
2.031710E+00	2.607690E+00	1.765630E+00
4.282550E+00	5.184140E+00	3.456990E+00
4.378730E+00	5.139760E+00	3.500950E+00
1.983890E+00	2.775240E+00	1.827790E+00
1.928410E+00	2.742720E+00	1.930810E+00
4.204750E+00	5.190340E+00	3.385250E+00
4.216250E+00	5.227570E+00	3.454500E+00
1.932950E+00	2.930480E+00	1.904120E+00
1.882880E+00	2.892190E+00	2.003260E+00
3.940260E+00	5.225390E+00	3.257080E+00
4.047830E+00	5.248370E+00	3.371650E+00
4.159950E+00	5.236290E+00	3.422490E+00
1.900780E+00	3.113150E+00	1.999180E+00
1.860970E+00	2.998880E+00	2.050640E+00
3.896800E+00	5.260310E+00	3.283840E+00
3.944220E+00	5.274010E+00	3.335590E+00
1.845140E+00	3.127400E+00	2.094340E+00
1.838750E+00	3.256750E+00	2.139860E+00
1.901700E+00	3.360220E+00	2.104760E+00
3.722990E+00	5.295620E+00	3.271200E+00
3.867520E+00	5.294120E+00	3.323980E+00
1.849770E+00	3.391090E+00	2.198460E+00
1.852830E+00	3.524830E+00	2.236340E+00
1.900330E+00	3.562870E+00	2.194560E+00
1.994020E+00	3.764770E+00	2.258560E+00
2.095460E+00	3.984220E+00	2.324870E+00
3.605500E+00	5.284970E+00	3.183390E+00
3.619380E+00	5.314700E+00	3.258370E+00
1.897500E+00	3.674910E+00	2.310490E+00
1.980870E+00	3.865430E+00	2.345260E+00
2.018630E+00	3.973770E+00	2.394940E+00
2.071850E+00	4.044110E+00	2.405640E+00
2.128590E+00	4.134670E+00	2.420960E+00
2.214930E+00	4.271380E+00	2.445490E+00
2.300790E+00	4.394180E+00	2.475520E+00
2.393530E+00	4.497090E+00	2.512650E+00
2.493090E+00	4.605970E+00	2.560320E+00
3.327840E+00	5.239980E+00	3.083460E+00
3.404460E+00	5.287450E+00	3.183500E+00
3.542940E+00	5.311660E+00	3.225740E+00
2.036650E+00	4.073730E+00	2.468070E+00
2.126250E+00	4.226090E+00	2.506310E+00
2.208440E+00	4.352990E+00	2.532400E+00
2.301930E+00	4.460140E+00	2.567520E+00
2.382470E+00	4.539360E+00	2.584090E+00
2.412520E+00	4.593360E+00	2.619820E+00
2.461410E+00	4.632690E+00	2.625890E+00
2.526520E+00	4.679610E+00	2.656420E+00
2.628450E+00	4.765300E+00	2.701970E+00
2.731490E+00	4.862180E+00	2.755780E+00
2.844380E+00	4.957960E+00	2.823340E+00
2.952090E+00	5.063290E+00	2.884650E+00
3.055390E+00	5.132600E+00	2.983330E+00
3.147680E+00	5.199220E+00	3.067240E+00
3.264700E+00	5.258830E+00	3.124340E+00
2.422080E+00	4.647370E+00	2.687350E+00
2.528840E+00	4.735990E+00	2.756050E+00
2.634370E+00	4.837230E+00	2.800570E+00
2.745780E+00	4.929630E+00	2.859590E+00
2.858700E+00	5.031590E+00	2.935340E+00
2.977850E+00	5.125580E+00	3.021830E+00
3.062400E+00	5.170260E+00	3.068010E+00
5.645240E+00	2.371710E+00	3.216310E+00
5.623070E+00	2.327440E+00	3.198640E+00
5.626320E+00	2.359800E+00	3.153870E+00
5.656060E+00	2.427020E+00	3.211850E+00
5.452760E+00	2.147480E+00	3.075470E+00
5.367240E+00	2.077650E+00	2.995450E+00
5.395440E+00	2.114950E+00	2.920650E+00
5.536940E+00	2.263100E+00	3.085910E+00
5.698710E+00	2.556700E+00	3.220110E+00
5.730180E+00	2.699960E+00	3.231410E+00
5.762350E+00	2.802210E+00	3.287660E+00
5.799450E+00	2.932700E+00	3.333640E+00
5.821450E+00	3.086580E+00	3.365360E+00
5.832410E+00	3.239820E+00	3.388320E+00
5.817610E+00	3.382430E+00	3.429300E+00
5.796690E+00	3.517980E+00	3.477870E+00
5.303640E+00	2.025870E+00	3.001990E+00
5.232290E+00	1.968020E+00	2.897160E+00
5.262670E+00	2.008590E+00	2.842720E+00
5.747680E+00	3.649050E+00	3.431810E+00
5.715650E+00	3.740690E+00	3.483950E+00
5.115930E+00	1.892320E+00	2.738930E+00
5.660260E+00	3.860550E+00	3.499370E+00
5.608080E+00	3.968680E+00	3.515480E+00
5.597560E+00	4.024590E+00	3.557770E+00
4.897890E+00	1.683340E+00	2.515350E+00
4.826070E+00	1.616210E+00	2.467270E+00
4.816010E+00	1.638870E+00	2.373950E+00
4.951640E+00	1.755570E+00	2.550700E+00
5.562100E+00	4.113020E+00	3.574070E+00
5.528890E+00	4.206570E+00	3.591350E+00
5.489800E+00	4.261430E+00	3.596680E+00
5.541830E+00	4.244590E+00	3.650930E+00
5.493840E+00	4.299170E+00	3.668470E+00
4.646320E+00	1.448950E+00	2.351170E+00
4.523920E+00	1.397320E+00	2.296020E+00
4.599410E+00	1.439980E+00	2.269510E+00
4.646790E+00	1.494370E+00	2.226190E+00
4.724610E+00	1.510840E+00	2.391820E+00
5.370800E+00	4.393400E+00	3.647630E+00
5.420680E+00	4.352760E+00	3.652950E+00
5.401750E+00	4.388600E+00	3.712360E+00
4.400270E+00	1.378900E+00	2.122180E+00
4.319390E+00	1.333660E+00	2.182070E+00
5.341540E+00	4.436720E+00	3.700110E+00
4.195100E+00	1.265060E+00	2.146000E+00
4.012450E+00	1.174340E+00	2.110680E+00
4.136220E+00	1.263380E+00	2.049680E+00
5.280320E+00	4.504020E+00	3.740850E+00
5.244650E+00	4.557970E+00	3.770910E+00
3.819730E+00	1.169520E+00	1.923800E+00
3.751390E+00	1.108870E+00	2.027380E+00
5.217440E+00	4.613530E+00	3.776940E+00
5.207130E+00	4.679910E+00	3.809150E+00
3.631270E+00	1.078560E+00	2.031080E+00
3.466560E+00	1.077160E+00	2.045970E+00
3.577060E+00	1.098690E+00	1.936530E+00
5.176160E+00	4.741090E+00	3.811200E+00
5.138350E+00	4.826410E+00	3.834500E+00
3.326140E+00	1.120280E+00	1.878870E+00
3.189880E+00	1.118620E+00	1.991160E+00
5.105830E+00	4.872040E+00	3.832350E+00
5.131240E+00	4.878380E+00	3.870650E+00
5.112220E+00	4.897880E+00	3.868790E+00
3.069620E+00	1.207590E+00	1.837630E+00
2.951750E+00	1.207240E+00	1.955970E+00
5.005710E+00	4.929990E+00	3.829770E+00
5.079530E+00	4.905580E+00	3.853080E+00
2.827660E+00	1.309630E+00	1.795960E+00
2.730650E+00	1.310760E+00	1.924200E+00
4.944050E+00	4.936830E+00	3.787440E+00
4.951360E+00	4.960210E+00	3.846140E+00
2.613060E+00	1.439500E+00	1.778040E+00
2.532390E+00	1.435440E+00	1.908660E+00
4.820380E+00	4.941310E+00	3.725710E+00
4.848250E+00	4.951660E+00	3.774870E+00
4.902880E+00	4.968100E+00	3.841020E+00
2.427570E+00	1.594700E+00	1.780480E+00
2.360300E+00	1.581030E+00	1.913820E+00
4.711920E+00	4.974440E+00	3.695130E+00
4.745210E+00	4.993440E+00	3.771960E+00
4.802510E+00	4.970070E+00	3.785410E+00
2.279150E+00	1.768600E+00	1.808580E+00
2.218730E+00	1.750710E+00	1.937250E+00
4.616530E+00	5.055020E+00	3.697460E+00
4.684320E+00	5.020040E+00	3.742270E+00
2.161260E+00	1.966230E+00	1.850280E+00
2.109070E+00	1.938340E+00	1.983190E+00
4.557640E+00	5.076830E+00	3.639490E+00
4.566940E+00	5.105570E+00	3.691050E+00
2.058200E+00	2.194090E+00	1.900450E+00
2.026470E+00	2.096960E+00	2.034340E+00
4.439250E+00	5.165930E+00	3.600800E+00
4.520830E+00	5.136110E+00	3.658820E+00
1.995580E+00	2.238160E+00	1.995850E+00
1.984730E+00	2.187720E+00	2.062350E+00
1.969960E+00	2.401640E+00	1.948510E+00
4.358550E+00	5.199780E+00	3.572570E+00
4.392700E+00	5.261540E+00	3.679700E+00
1.949470E+00	2.294190E+00	2.070150E+00
1.899990E+00	2.497690E+00	2.079410E+00
1.928520E+00	2.585120E+00	1.969320E+00
4.210110E+00	5.289130E+00	3.550130E+00
4.306200E+00	5.267880E+00	3.608000E+00
1.883250E+00	2.708420E+00	2.037930E+00
1.836160E+00	2.672410E+00	2.144980E+00
4.129810E+00	5.284560E+00	3.485400E+00
4.139810E+00	5.314620E+00	3.547320E+00
1.827650E+00	2.897930E+00	2.110380E+00
1.805580E+00	2.781970E+00	2.185640E+00
3.957810E+00	5.332490E+00	3.429550E+00
4.072160E+00	5.321370E+00	3.511400E+00
1.776590E+00	2.909780E+00	2.213240E+00
1.767160E+00	3.046880E+00	2.252730E+00
1.795670E+00	3.155620E+00	2.187320E+00
3.840430E+00	5.344140E+00	3.394700E+00
3.883700E+00	5.397750E+00	3.514640E+00
1.752710E+00	3.192760E+00	2.280470E+00
1.764490E+00	3.340820E+00	2.336970E+00
1.806650E+00	3.435330E+00	2.283110E+00
3.618690E+00	5.359520E+00	3.346660E+00
3.753750E+00	5.377620E+00	3.427080E+00
1.757220E+00	3.473490E+00	2.365520E+00
1.773100E+00	3.596520E+00	2.416600E+00
1.823370E+00	3.638170E+00	2.380500E+00
1.910070E+00	3.880290E+00	2.432710E+00
3.502940E+00	5.349410E+00	3.316020E+00
3.536560E+00	5.411730E+00	3.439500E+00
1.806480E+00	3.724600E+00	2.463870E+00
1.841010E+00	3.872010E+00	2.509120E+00
1.886720E+00	3.948770E+00	2.512710E+00
1.946720E+00	4.038790E+00	2.530740E+00
2.033700E+00	4.184090E+00	2.559030E+00
2.114420E+00	4.308610E+00	2.585420E+00
2.194030E+00	4.429470E+00	2.619620E+00
2.311160E+00	4.540860E+00	2.652730E+00
3.183060E+00	5.259650E+00	3.174470E+00
3.263940E+00	5.312060E+00	3.267600E+00
3.405140E+00	5.357880E+00	3.359570E+00
1.853900E+00	3.981360E+00	2.574410E+00
1.937910E+00	4.142160E+00	2.609010E+00
2.023140E+00	4.273830E+00	2.634490E+00
2.095190E+00	4.369880E+00	2.646600E+00
2.129500E+00	4.439680E+00	2.680870E+00
2.203070E+00	4.494510E+00	2.681510E+00
2.239220E+00	4.551840E+00	2.714830E+00
2.319200E+00	4.620250E+00	2.738400E+00
2.412970E+00	4.709550E+00	2.798860E+00
2.528450E+00	4.823400E+00	2.867500E+00
2.657750E+00	4.905980E+00	2.894220E+00
2.753140E+00	4.995090E+00	2.969990E+00
2.881710E+00	5.107290E+00	3.083360E+00
3.058510E+00	5.209960E+00	3.171480E+00
2.937350E+00	5.186820E+00	3.226320E+00
3.164210E+00	5.275060E+00	3.245770E+00
2.138480E+00	4.504670E+00	2.741650E+00
2.223180E+00	4.602380E+00	2.778150E+00
2.309700E+00	4.665250E+00	2.811090E+00
2.351460E+00	4.718360E+00	2.857430E+00
2.421130E+00	4.770070E+00	2.867140E+00
2.448230E+00	4.821280E+00	2.908260E+00
2.501950E+00	4.877580E+00	2.972420E+00
2.632900E+00	4.945780E+00	2.999560E+00
2.751400E+00	5.054280E+00	3.084530E+00
2.832490E+00	5.121590E+00	3.179280E+00
2.365240E+00	4.782140E+00	2.923580E+00
2.431870E+00	4.840870E+00	2.951550E+00
5.617920E+00	2.293690E+00	3.324210E+00
5.582140E+00	2.257260E+00	3.299950E+00
5.595850E+00	2.282830E+00	3.241330E+00
5.652770E+00	2.368670E+00	3.304500E+00
5.682810E+00	2.471750E+00	3.307390E+00
5.694260E+00	2.448150E+00	3.391730E+00
5.729960E+00	2.542720E+00	3.391510E+00
5.412160E+00	2.091270E+00	3.125300E+00
5.517850E+00	2.200360E+00	3.243880E+00
5.747090E+00	2.667680E+00	3.336490E+00
5.797320E+00	2.784800E+00	3.402160E+00
5.835600E+00	2.930140E+00	3.471610E+00
5.846830E+00	3.106390E+00	3.459260E+00
5.850050E+00	3.231840E+00	3.492790E+00
5.836360E+00	3.370830E+00	3.531440E+00
5.830900E+00	3.500980E+00	3.578110E+00
5.229640E+00	1.953310E+00	3.003990E+00
5.338520E+00	2.028960E+00	3.135020E+00
5.771450E+00	3.647290E+00	3.536410E+00
5.726700E+00	3.763790E+00	3.548330E+00
5.774720E+00	3.720120E+00	3.602400E+00
5.737250E+00	3.833350E+00	3.619110E+00
4.971450E+00	1.655950E+00	2.814410E+00
4.908550E+00	1.606190E+00	2.756090E+00
4.945200E+00	1.656170E+00	2.727930E+00
4.957450E+00	1.709790E+00	2.658060E+00
5.015360E+00	1.717520E+00	2.838460E+00
5.031860E+00	1.814360E+00	2.718210E+00
5.098020E+00	1.835010E+00	2.880600E+00
5.666650E+00	3.959740E+00	3.591940E+00
5.628060E+00	4.041590E+00	3.611370E+00
5.680160E+00	4.013700E+00	3.660670E+00
5.642030E+00	4.084220E+00	3.671380E+00
4.816310E+00	1.530760E+00	2.644500E+00
4.716850E+00	1.447680E+00	2.593190E+00
4.707180E+00	1.467990E+00	2.458000E+00
4.848100E+00	1.592440E+00	2.592360E+00
5.603170E+00	4.180130E+00	3.693350E+00
5.560660E+00	4.254090E+00	3.715390E+00
5.536770E+00	4.299180E+00	3.772030E+00
4.613200E+00	1.395340E+00	2.546750E+00
4.474290E+00	1.345900E+00	2.499760E+00
4.570480E+00	1.392870E+00	2.435580E+00
5.462540E+00	4.351130E+00	3.743620E+00
5.415900E+00	4.413580E+00	3.804510E+00
4.310270E+00	1.306640E+00	2.285320E+00
4.251730E+00	1.237220E+00	2.376830E+00
5.349860E+00	4.460810E+00	3.789220E+00
5.382180E+00	4.458430E+00	3.835340E+00
5.349960E+00	4.500010E+00	3.856160E+00
4.113370E+00	1.150730E+00	2.377960E+00
3.941220E+00	1.104920E+00	2.314820E+00
4.068280E+00	1.160380E+00	2.256660E+00
5.253870E+00	4.580850E+00	3.814160E+00
5.288940E+00	4.551350E+00	3.835600E+00
5.279470E+00	4.603370E+00	3.870200E+00
3.762250E+00	1.075660E+00	2.156100E+00
3.742340E+00	1.032300E+00	2.314440E+00
5.224290E+00	4.708560E+00	3.854350E+00
5.266760E+00	4.673850E+00	3.896320E+00
5.245320E+00	4.740490E+00	3.911590E+00
3.574230E+00	1.026680E+00	2.293500E+00
3.411560E+00	1.020170E+00	2.296770E+00
3.538770E+00	1.045840E+00	2.203300E+00
5.163610E+00	4.864330E+00	3.905220E+00
5.217650E+00	4.811400E+00	3.933930E+00
5.192470E+00	4.878760E+00	3.971190E+00
3.301080E+00	1.062470E+00	2.145970E+00
3.173170E+00	1.069570E+00	2.258330E+00
5.123270E+00	4.926370E+00	3.950310E+00
3.063450E+00	1.116350E+00	2.105490E+00
2.961380E+00	1.123520E+00	2.225890E+00
5.060270E+00	4.944450E+00	3.903080E+00
5.065040E+00	4.964250E+00	3.959720E+00
2.850680E+00	1.208250E+00	2.076720E+00
2.767770E+00	1.208270E+00	2.204050E+00
4.956390E+00	4.995750E+00	3.934320E+00
5.024050E+00	4.977760E+00	3.946320E+00
2.651240E+00	1.312110E+00	2.055030E+00
2.581180E+00	1.312220E+00	2.186610E+00
4.840080E+00	5.014640E+00	3.900110E+00
4.895730E+00	5.010750E+00	3.930410E+00
2.461970E+00	1.430750E+00	2.039260E+00
2.400940E+00	1.423180E+00	2.174370E+00
4.788310E+00	5.014340E+00	3.855630E+00
4.797460E+00	5.044760E+00	3.913580E+00
2.299570E+00	1.571090E+00	2.045300E+00
2.242570E+00	1.558450E+00	2.185980E+00
4.656830E+00	5.069050E+00	3.786750E+00
4.697940E+00	5.089090E+00	3.867360E+00
4.763280E+00	5.056940E+00	3.894990E+00
2.165500E+00	1.731460E+00	2.074470E+00
2.110520E+00	1.714660E+00	2.217210E+00
4.560950E+00	5.152810E+00	3.755660E+00
4.625670E+00	5.123410E+00	3.823510E+00
2.060100E+00	1.911910E+00	2.119770E+00
2.002710E+00	1.887900E+00	2.253890E+00
4.481890E+00	5.224020E+00	3.723240E+00
4.525920E+00	5.234470E+00	3.809420E+00
1.964700E+00	2.114150E+00	2.162480E+00
1.929190E+00	2.045170E+00	2.304530E+00
4.435110E+00	5.282060E+00	3.749250E+00
4.470460E+00	5.310350E+00	3.827640E+00
1.905090E+00	2.167910E+00	2.261100E+00
1.888590E+00	2.131290E+00	2.326540E+00
1.888480E+00	2.322670E+00	2.200580E+00
4.269200E+00	5.321610E+00	3.645000E+00
4.316230E+00	5.352850E+00	3.735540E+00
4.395220E+00	5.332260E+00	3.781020E+00
1.862040E+00	2.238430E+00	2.318830E+00
1.812200E+00	2.436470E+00	2.307240E+00
1.843380E+00	2.517590E+00	2.198730E+00
4.134000E+00	5.361300E+00	3.619750E+00
4.229850E+00	5.369500E+00	3.684460E+00
1.784050E+00	2.682250E+00	2.258120E+00
1.769930E+00	2.566590E+00	2.347450E+00
4.008000E+00	5.386270E+00	3.575200E+00
4.071890E+00	5.428750E+00	3.695420E+00
1.734380E+00	2.699260E+00	2.369630E+00
1.705440E+00	2.835640E+00	2.391770E+00
1.733390E+00	2.943150E+00	2.312790E+00
3.941860E+00	5.418730E+00	3.588250E+00
3.979770E+00	5.435760E+00	3.640640E+00
1.681040E+00	2.979030E+00	2.411140E+00
1.650400E+00	3.162980E+00	2.449660E+00
1.708760E+00	3.241050E+00	2.374000E+00
3.657820E+00	5.424520E+00	3.483800E+00
3.777140E+00	5.436460E+00	3.559970E+00
3.894540E+00	5.447110E+00	3.619750E+00
1.682060E+00	3.315790E+00	2.463240E+00
1.649110E+00	3.264030E+00	2.487150E+00
1.710530E+00	3.527820E+00	2.455910E+00
3.597320E+00	5.451180E+00	3.525050E+00
3.662770E+00	5.484720E+00	3.613490E+00
1.654800E+00	3.385380E+00	2.517480E+00
1.655060E+00	3.534090E+00	2.532850E+00
1.699650E+00	3.631520E+00	2.542220E+00
1.758580E+00	3.784600E+00	2.554850E+00
3.286420E+00	5.375820E+00	3.408700E+00
3.414610E+00	5.421830E+00	3.489710E+00
3.532070E+00	5.466550E+00	3.561430E+00
1.663650E+00	3.677690E+00	2.603480E+00
1.707640E+00	3.843680E+00	2.626120E+00
1.711820E+00	3.924160E+00	2.656920E+00
1.765700E+00	3.949680E+00	2.626500E+00
1.844110E+00	4.095020E+00	2.656820E+00
1.926240E+00	4.237560E+00	2.680610E+00
2.016390E+00	4.384760E+00	2.711310E+00
3.030390E+00	5.239360E+00	3.283830E+00
3.141140E+00	5.299590E+00	3.341790E+00
3.206160E+00	5.378340E+00	3.450960E+00
3.284290E+00	5.434510E+00	3.527690E+00
1.744050E+00	4.029560E+00	2.698750E+00
1.829630E+00	4.197640E+00	2.723990E+00
1.910020E+00	4.301830E+00	2.740500E+00
1.935350E+00	4.374350E+00	2.770540E+00
1.979560E+00	4.422190E+00	2.771650E+00
2.033730E+00	4.476570E+00	2.786540E+00
2.112660E+00	4.574290E+00	2.825360E+00
2.234400E+00	4.683000E+00	2.875090E+00
2.556410E+00	4.963640E+00	3.103330E+00
2.669610E+00	5.032090E+00	3.114270E+00
2.748060E+00	5.099370E+00	3.190870E+00
2.839840E+00	5.160380E+00	3.297950E+00
2.987420E+00	5.262430E+00	3.366920E+00
3.116210E+00	5.350520E+00	3.470010E+00
3.195570E+00	5.401500E+00	3.507170E+00
1.934880E+00	4.442440E+00	2.820800E+00
2.011260E+00	4.521250E+00	2.844650E+00
2.041440E+00	4.584870E+00	2.878030E+00
2.115840E+00	4.640610E+00	2.889130E+00
2.155400E+00	4.697430E+00	2.939120E+00
2.250710E+00	4.786130E+00	3.007830E+00
2.416360E+00	4.872660E+00	3.030670E+00
2.457320E+00	4.951950E+00	3.138430E+00
2.536190E+00	5.035180E+00	3.239780E+00
2.659680E+00	5.076310E+00	3.224950E+00
2.745710E+00	5.121990E+00	3.272350E+00
2.048170E+00	4.651560E+00	2.943240E+00
2.132430E+00	4.725100E+00	2.996720E+00
2.156220E+00	4.770840E+00	3.047750E+00
2.199000E+00	4.810350E+00	3.075010E+00
2.239320E+00	4.868690E+00	3.143610E+00
2.353690E+00	4.904740E+00	3.140450E+00
2.428470E+00	4.982780E+00	3.211040E+00
2.143490E+00	4.808060E+00	3.115780E+00
5.592620E+00	2.256300E+00	3.388590E+00
5.645010E+00	2.316800E+00	3.390200E+00
5.678000E+00	2.380720E+00	3.458220E+00
5.713810E+00	2.472750E+00	3.493400E+00
5.750330E+00	2.550100E+00	3.513730E+00
5.818850E+00	2.733610E+00	3.575920E+00
5.800110E+00	2.688460E+00	3.557940E+00
5.813750E+00	2.774940E+00	3.516060E+00
5.834780E+00	2.847640E+00	3.540770E+00
5.838680E+00	2.789520E+00	3.589850E+00
5.855760E+00	2.895040E+00	3.586640E+00
5.433780E+00	2.092890E+00	3.307370E+00
5.524920E+00	2.183730E+00	3.408820E+00
5.775940E+00	2.655500E+00	3.470820E+00
5.868970E+00	3.067470E+00	3.581930E+00
5.869720E+00	3.240400E+00	3.578140E+00
5.875190E+00	3.350370E+00	3.624930E+00
5.880320E+00	3.474500E+00	3.676980E+00
4.968300E+00	1.573170E+00	3.142200E+00
4.914370E+00	1.527410E+00	3.080160E+00
4.952770E+00	1.587500E+00	3.028450E+00
4.996020E+00	1.657040E+00	2.954470E+00
5.019170E+00	1.626420E+00	3.168390E+00
5.101790E+00	1.798320E+00	3.043570E+00
5.100840E+00	1.744980E+00	3.221450E+00
5.198820E+00	1.887380E+00	3.088630E+00
5.210790E+00	1.863010E+00	3.260760E+00
5.300650E+00	1.979750E+00	3.243990E+00
5.832060E+00	3.613690E+00	3.634780E+00
5.809310E+00	3.722220E+00	3.683560E+00
5.786550E+00	3.825330E+00	3.730590E+00
4.831270E+00	1.462140E+00	3.006800E+00
4.741040E+00	1.416620E+00	2.922600E+00
4.785670E+00	1.445770E+00	2.852790E+00
4.857500E+00	1.520420E+00	2.836560E+00
5.735620E+00	3.934600E+00	3.691210E+00
5.710020E+00	4.027020E+00	3.744610E+00
5.666140E+00	4.108400E+00	3.746070E+00
5.709950E+00	4.083860E+00	3.800180E+00
5.677380E+00	4.158610E+00	3.814740E+00
4.674060E+00	1.409440E+00	2.706830E+00
4.625850E+00	1.363810E+00	2.907410E+00
5.606020E+00	4.237710E+00	3.792170E+00
5.587590E+00	4.295980E+00	3.863610E+00
4.502680E+00	1.310500E+00	2.849110E+00
4.388130E+00	1.270520E+00	2.740330E+00
4.501820E+00	1.334480E+00	2.686870E+00
5.509670E+00	4.356080E+00	3.837250E+00
5.485530E+00	4.407200E+00	3.909580E+00
4.284830E+00	1.230380E+00	2.527850E+00
4.209590E+00	1.150090E+00	2.699490E+00
5.418310E+00	4.458410E+00	3.891780E+00
5.398390E+00	4.500110E+00	3.943190E+00
4.011550E+00	1.101080E+00	2.467440E+00
5.347800E+00	4.563780E+00	3.956630E+00
5.308550E+00	4.624820E+00	3.945500E+00
5.337980E+00	4.618920E+00	3.998040E+00
5.324930E+00	4.661470E+00	4.002530E+00
3.794290E+00	1.026570E+00	2.458050E+00
3.671710E+00	9.988180E-01	2.522600E+00
3.610260E+00	1.013800E+00	2.381610E+00
5.264550E+00	4.769930E+00	3.973520E+00
5.307930E+00	4.732430E+00	4.019440E+00
5.285620E+00	4.802860E+00	4.036050E+00
3.520770E+00	9.980220E-01	2.588140E+00
3.336560E+00	1.007590E+00	2.552220E+00
3.464120E+00	1.002190E+00	2.447070E+00
5.193550E+00	4.925060E+00	4.029750E+00
5.260140E+00	4.878490E+00	4.059410E+00
5.239100E+00	4.957970E+00	4.116660E+00
3.260990E+00	1.033050E+00	2.404430E+00
3.134960E+00	1.035640E+00	2.513820E+00
5.159090E+00	4.949790E+00	4.025780E+00
5.183010E+00	4.966500E+00	4.077200E+00
3.057380E+00	1.071670E+00	2.374000E+00
2.956760E+00	1.084020E+00	2.497980E+00
5.058720E+00	5.000920E+00	4.052010E+00
5.134670E+00	4.978890E+00	4.064810E+00
2.868900E+00	1.127170E+00	2.349580E+00
2.786760E+00	1.137970E+00	2.481630E+00
4.999890E+00	5.012610E+00	4.014340E+00
5.009060E+00	5.035390E+00	4.071930E+00
2.692350E+00	1.209340E+00	2.332730E+00
2.619440E+00	1.216570E+00	2.463290E+00
4.875170E+00	5.031840E+00	3.964880E+00
4.906270E+00	5.039740E+00	4.008110E+00
4.962810E+00	5.049310E+00	4.067030E+00
2.514890E+00	1.309940E+00	2.318880E+00
2.451200E+00	1.317230E+00	2.453570E+00
4.799090E+00	5.092680E+00	4.000970E+00
4.859720E+00	5.061120E+00	4.015700E+00
2.341150E+00	1.420360E+00	2.308810E+00
2.286370E+00	1.422770E+00	2.442520E+00
4.747170E+00	5.108840E+00	3.954750E+00
4.754760E+00	5.135130E+00	4.014500E+00
2.189530E+00	1.547300E+00	2.338350E+00
2.197860E+00	1.498110E+00	2.440510E+00
4.577790E+00	5.208800E+00	3.861710E+00
4.640590E+00	5.194960E+00	3.940670E+00
4.711740E+00	5.164830E+00	4.000660E+00
2.137410E+00	1.561860E+00	2.436150E+00
2.054950E+00	1.697710E+00	2.366040E+00
4.532270E+00	5.287190E+00	3.874650E+00
4.575880E+00	5.288110E+00	3.943940E+00
1.951740E+00	1.881600E+00	2.397180E+00
4.503540E+00	5.330840E+00	3.884660E+00
4.528160E+00	5.340510E+00	3.927720E+00
1.863090E+00	2.085770E+00	2.421270E+00
4.356440E+00	5.379750E+00	3.814730E+00
4.402360E+00	5.405150E+00	3.893690E+00
4.484130E+00	5.374000E+00	3.919540E+00
1.787970E+00	2.236940E+00	2.513520E+00
1.814000E+00	2.292440E+00	2.402620E+00
4.165990E+00	5.418300E+00	3.733220E+00
4.235770E+00	5.444800E+00	3.818080E+00
4.319520E+00	5.429370E+00	3.856170E+00
1.752760E+00	2.477540E+00	2.441460E+00
1.727730E+00	2.373770E+00	2.568770E+00
4.124420E+00	5.442780E+00	3.759050E+00
4.155170E+00	5.455940E+00	3.800700E+00
1.705400E+00	2.521470E+00	2.534580E+00
1.694320E+00	2.459630E+00	2.590700E+00
1.683020E+00	2.732750E+00	2.479490E+00
3.966690E+00	5.486240E+00	3.724830E+00
4.082890E+00	5.474940E+00	3.788840E+00
1.666840E+00	2.575270E+00	2.585560E+00
1.639430E+00	2.725880E+00	2.570030E+00
1.639220E+00	2.824960E+00	2.536580E+00
1.631030E+00	2.975240E+00	2.509890E+00
3.810460E+00	5.491000E+00	3.683820E+00
3.875690E+00	5.538700E+00	3.810540E+00
1.598230E+00	2.852750E+00	2.589920E+00
1.558190E+00	3.063170E+00	2.605260E+00
1.604960E+00	3.214610E+00	2.528860E+00
3.723170E+00	5.511770E+00	3.694520E+00
3.761830E+00	5.531830E+00	3.757420E+00
1.549470E+00	3.240390E+00	2.603050E+00
1.510780E+00	3.178310E+00	2.635800E+00
1.585730E+00	3.446050E+00	2.591490E+00
3.417440E+00	5.478440E+00	3.613440E+00
3.546750E+00	5.518230E+00	3.678830E+00
3.666550E+00	5.537270E+00	3.733740E+00
1.510840E+00	3.329250E+00	2.676180E+00
1.524580E+00	3.510930E+00	2.661070E+00
1.531740E+00	3.604370E+00	2.700130E+00
1.584310E+00	3.638710E+00	2.665240E+00
1.650780E+00	3.853530E+00	2.687370E+00
3.296750E+00	5.489680E+00	3.645090E+00
3.416530E+00	5.538880E+00	3.753660E+00
1.550090E+00	3.744560E+00	2.739690E+00
1.601390E+00	3.906360E+00	2.756620E+00
1.611870E+00	3.981720E+00	2.790170E+00
1.664970E+00	4.004050E+00	2.757100E+00
1.737310E+00	4.153930E+00	2.775840E+00
1.835390E+00	4.313400E+00	2.801400E+00
2.877300E+00	5.231760E+00	3.417730E+00
2.991690E+00	5.346480E+00	3.535540E+00
3.173080E+00	5.422540E+00	3.580740E+00
3.212160E+00	5.483490E+00	3.675280E+00
3.281910E+00	5.526570E+00	3.730690E+00
1.640940E+00	4.083480E+00	2.829980E+00
1.719050E+00	4.244650E+00	2.847520E+00
1.777520E+00	4.344240E+00	2.865350E+00
1.779780E+00	4.394130E+00	2.889970E+00
1.838170E+00	4.419870E+00	2.865010E+00
1.925980E+00	4.533590E+00	2.907900E+00
2.633430E+00	5.092620E+00	3.315410E+00
2.736210E+00	5.156590E+00	3.369510E+00
2.835880E+00	5.255280E+00	3.507420E+00
2.895180E+00	5.330050E+00	3.602530E+00
2.974310E+00	5.410950E+00	3.695440E+00
3.105620E+00	5.446440E+00	3.686700E+00
3.204260E+00	5.509860E+00	3.746970E+00
1.798790E+00	4.457020E+00	2.915240E+00
1.835540E+00	4.527700E+00	2.955370E+00
1.885030E+00	4.571110E+00	2.965210E+00
1.941970E+00	4.628670E+00	2.985940E+00
2.045580E+00	4.723640E+00	3.057980E+00
2.309650E+00	4.922140E+00	3.198230E+00
2.363270E+00	4.966330E+00	3.243970E+00
2.442850E+00	5.045440E+00	3.329110E+00
2.598030E+00	5.116810E+00	3.407750E+00
2.715200E+00	5.211280E+00	3.504930E+00
2.804170E+00	5.291400E+00	3.606240E+00
2.873690E+00	5.355230E+00	3.686920E+00
1.842690E+00	4.591310E+00	3.014760E+00
1.924090E+00	4.674310E+00	3.058140E+00
1.961640E+00	4.723310E+00	3.111290E+00
2.014590E+00	4.755510E+00	3.125630E+00
2.064700E+00	4.795940E+00	3.151330E+00
2.143580E+00	4.873760E+00	3.225430E+00
2.279790E+00	4.948250E+00	3.270090E+00
2.359660E+00	5.001130E+00	3.316650E+00
1.981410E+00	4.772940E+00	3.181810E+00
2.053940E+00	4.832760E+00	3.212700E+00
5.640900E+00	2.303660E+00	3.479080E+00
5.699080E+00	2.414830E+00	3.564110E+00
5.667430E+00	2.337320E+00	3.576580E+00
5.741590E+00	2.485490E+00	3.620960E+00
5.781110E+00	2.600140E+00	3.580520E+00
5.792900E+00	2.557250E+00	3.668920E+00
5.827450E+00	2.671810E+00	3.646480E+00
5.878910E+00	2.803980E+00	3.682320E+00
5.889170E+00	2.936540E+00	3.659550E+00
5.905120E+00	2.891430E+00	3.737780E+00
5.916470E+00	3.026770E+00	3.729340E+00
5.408950E+00	2.036610E+00	3.557990E+00
5.364220E+00	2.000620E+00	3.525230E+00
5.385850E+00	2.032510E+00	3.438280E+00
5.477880E+00	2.111670E+00	3.525190E+00
5.582380E+00	2.237850E+00	3.574770E+00
5.908340E+00	3.195200E+00	3.666900E+00
5.912430E+00	3.325340E+00	3.724740E+00
5.910990E+00	3.439020E+00	3.762820E+00
4.882930E+00	1.461670E+00	3.427960E+00
4.837070E+00	1.424340E+00	3.366310E+00
4.874260E+00	1.466900E+00	3.230870E+00
4.960290E+00	1.553180E+00	3.334070E+00
5.074030E+00	1.660450E+00	3.398160E+00
5.190150E+00	1.799030E+00	3.485230E+00
5.301880E+00	1.938340E+00	3.455750E+00
5.882230E+00	3.590700E+00	3.758810E+00
5.835690E+00	3.730260E+00	3.766180E+00
5.830890E+00	3.801210E+00	3.804850E+00
4.753660E+00	1.397290E+00	3.231840E+00
5.797560E+00	3.918030E+00	3.810960E+00
5.755660E+00	4.025890E+00	3.824370E+00
5.748090E+00	4.085550E+00	3.868250E+00
5.731810E+00	4.153700E+00	3.919960E+00
4.611100E+00	1.337290E+00	3.163640E+00
4.533670E+00	1.299710E+00	3.139280E+00
4.541260E+00	1.322500E+00	2.999150E+00
5.666230E+00	4.231160E+00	3.886520E+00
5.630820E+00	4.286450E+00	3.960620E+00
4.414080E+00	1.256420E+00	3.032490E+00
5.556070E+00	4.348210E+00	3.933150E+00
5.526500E+00	4.392160E+00	3.988550E+00
4.224290E+00	1.135860E+00	2.944120E+00
4.084440E+00	1.085230E+00	2.892820E+00
4.123250E+00	1.103770E+00	2.782990E+00
5.471660E+00	4.460750E+00	4.008670E+00
5.412870E+00	4.516420E+00	4.004240E+00
5.449230E+00	4.513380E+00	4.049440E+00
5.420430E+00	4.553780E+00	4.057490E+00
3.943970E+00	1.063070E+00	2.669210E+00
3.923550E+00	1.043200E+00	2.923900E+00
5.391580E+00	4.632760E+00	4.077280E+00
5.359910E+00	4.692700E+00	4.066970E+00
5.397850E+00	4.695410E+00	4.113000E+00
5.383930E+00	4.736580E+00	4.118200E+00
3.755190E+00	1.001580E+00	2.883510E+00
3.645630E+00	1.012220E+00	2.833790E+00
3.701020E+00	1.005140E+00	2.715020E+00
5.313530E+00	4.843230E+00	4.092640E+00
5.358660E+00	4.808310E+00	4.134850E+00
5.329830E+00	4.881740E+00	4.147640E+00
3.456750E+00	1.009320E+00	2.765410E+00
5.273620E+00	4.970070E+00	4.160140E+00
5.293740E+00	4.942720E+00	4.161430E+00
5.282060E+00	4.974860E+00	4.189350E+00
3.208310E+00	1.022190E+00	2.668640E+00
5.179810E+00	5.012180E+00	4.168650E+00
5.253150E+00	4.989330E+00	4.185970E+00
3.025090E+00	1.042950E+00	2.637170E+00
5.115580E+00	5.019820E+00	4.125860E+00
5.123930E+00	5.040920E+00	4.182180E+00
2.860320E+00	1.082050E+00	2.622550E+00
5.019240E+00	5.072090E+00	4.155040E+00
5.083330E+00	5.050550E+00	4.168650E+00
2.703850E+00	1.141940E+00	2.608380E+00
4.902160E+00	5.100310E+00	4.123710E+00
4.960810E+00	5.094060E+00	4.150810E+00
2.545690E+00	1.223090E+00	2.595530E+00
4.847180E+00	5.102810E+00	4.081710E+00
4.858790E+00	5.129490E+00	4.137560E+00
2.377820E+00	1.325550E+00	2.584600E+00
4.760960E+00	5.181200E+00	4.104610E+00
4.822870E+00	5.143140E+00	4.121940E+00
2.187500E+00	1.467090E+00	2.552410E+00
4.666420E+00	5.225320E+00	4.036360E+00
4.701650E+00	5.222120E+00	4.088990E+00
2.045340E+00	1.590470E+00	2.600700E+00
2.076600E+00	1.605520E+00	2.489030E+00
4.616550E+00	5.288720E+00	4.030080E+00
1.989890E+00	1.723530E+00	2.496900E+00
1.950420E+00	1.714000E+00	2.608960E+00
4.534850E+00	5.395890E+00	4.026570E+00
1.900860E+00	1.866520E+00	2.534340E+00
1.863680E+00	1.793540E+00	2.699980E+00
4.460610E+00	5.425890E+00	3.972130E+00
4.466760E+00	5.452390E+00	4.023230E+00
1.817440E+00	2.019570E+00	2.585860E+00
1.775620E+00	1.986990E+00	2.724050E+00
4.281650E+00	5.476900E+00	3.898620E+00
4.326270E+00	5.503680E+00	3.980490E+00
4.414880E+00	5.471040E+00	4.004800E+00
1.748480E+00	2.188010E+00	2.638360E+00
1.714750E+00	2.156040E+00	2.756100E+00
4.140460E+00	5.505180E+00	3.884190E+00
4.235860E+00	5.517130E+00	3.941890E+00
1.681290E+00	2.379260E+00	2.670320E+00
1.677370E+00	2.269960E+00	2.772620E+00
4.010250E+00	5.532260E+00	3.852140E+00
4.067240E+00	5.563500E+00	3.969790E+00
1.640330E+00	2.393450E+00	2.781540E+00
1.576500E+00	2.557930E+00	2.804990E+00
1.605440E+00	2.635860E+00	2.671860E+00
3.938780E+00	5.555870E+00	3.872570E+00
3.975200E+00	5.569360E+00	3.925780E+00
1.542450E+00	2.731960E+00	2.746610E+00
1.505810E+00	2.702450E+00	2.832110E+00
1.537170E+00	2.877850E+00	2.674030E+00
3.738680E+00	5.578780E+00	3.870520E+00
3.889650E+00	5.575170E+00	3.913310E+00
1.483660E+00	2.877130E+00	2.766580E+00
1.436180E+00	2.845970E+00	2.856580E+00
1.473400E+00	3.099320E+00	2.705520E+00
3.571050E+00	5.569210E+00	3.803390E+00
3.606470E+00	5.602620E+00	3.897040E+00
1.422140E+00	2.996140E+00	2.808830E+00
1.391310E+00	2.940820E+00	2.865780E+00
1.389620E+00	3.156800E+00	2.793460E+00
1.432510E+00	3.307000E+00	2.758150E+00
1.464700E+00	3.534880E+00	2.732870E+00
3.488750E+00	5.574620E+00	3.824450E+00
3.526950E+00	5.594740E+00	3.874570E+00
1.361820E+00	3.050600E+00	2.867320E+00
1.328650E+00	3.195250E+00	2.851000E+00
1.368210E+00	3.290310E+00	2.821580E+00
1.381730E+00	3.444260E+00	2.809530E+00
1.410160E+00	3.590690E+00	2.819320E+00
1.469690E+00	3.727060E+00	2.812680E+00
1.543320E+00	3.923610E+00	2.820200E+00
3.284980E+00	5.569630E+00	3.848600E+00
3.439860E+00	5.586970E+00	3.869440E+00
1.310190E+00	3.363240E+00	2.892740E+00
1.336820E+00	3.557590E+00	2.870980E+00
1.394800E+00	3.702860E+00	2.876610E+00
1.452520E+00	3.857670E+00	2.882490E+00
1.498060E+00	3.974260E+00	2.891880E+00
1.509020E+00	4.036540E+00	2.924640E+00
1.561500E+00	4.058720E+00	2.890000E+00
1.623790E+00	4.197770E+00	2.899790E+00
1.714480E+00	4.347880E+00	2.920440E+00
3.056320E+00	5.464960E+00	3.747740E+00
3.138080E+00	5.507150E+00	3.804220E+00
3.182310E+00	5.551950E+00	3.878010E+00
1.527670E+00	4.131850E+00	2.954800E+00
1.603260E+00	4.278960E+00	2.970090E+00
1.661950E+00	4.383320E+00	2.987140E+00
1.661290E+00	4.433000E+00	3.015160E+00
1.736220E+00	4.478910E+00	2.984480E+00
2.487560E+00	5.130580E+00	3.495040E+00
2.622210E+00	5.183510E+00	3.543940E+00
2.706430E+00	5.265880E+00	3.628460E+00
2.796780E+00	5.339020E+00	3.717780E+00
2.894810E+00	5.419300E+00	3.825160E+00
3.026180E+00	5.488160E+00	3.827760E+00
3.117250E+00	5.536000E+00	3.889390E+00
1.668010E+00	4.484840E+00	3.050410E+00
1.686880E+00	4.535570E+00	3.092430E+00
1.748930E+00	4.561040E+00	3.064760E+00
1.841910E+00	4.681310E+00	3.129070E+00
2.188840E+00	4.968530E+00	3.378320E+00
2.347930E+00	5.042130E+00	3.410060E+00
2.388050E+00	5.109990E+00	3.527860E+00
2.445620E+00	5.165220E+00	3.610920E+00
2.582910E+00	5.228890E+00	3.657750E+00
2.701660E+00	5.321880E+00	3.748570E+00
2.785630E+00	5.381070E+00	3.818510E+00
1.717870E+00	4.594930E+00	3.134230E+00
1.753440E+00	4.675460E+00	3.187450E+00
1.809380E+00	4.717940E+00	3.205990E+00
1.888120E+00	4.765970E+00	3.241220E+00
2.028490E+00	4.868970E+00	3.302660E+00
2.086470E+00	4.950170E+00	3.418020E+00
2.142180E+00	5.013510E+00	3.485310E+00
2.279140E+00	5.077550E+00	3.517220E+00
2.367250E+00	5.126640E+00	3.586130E+00
1.768480E+00	4.737920E+00	3.273700E+00
1.893950E+00	4.839260E+00	3.358470E+00
2.004160E+00	4.927390E+00	3.428560E+00
2.068290E+00	4.975490E+00	3.470770E+00
5.700770E+00	2.390340E+00	3.648030E+00
5.768400E+00	2.486390E+00	3.735110E+00
5.722780E+00	2.406690E+00	3.743110E+00
5.814610E+00	2.554470E+00	3.765730E+00
5.860840E+00	2.664690E+00	3.782580E+00
5.903870E+00	2.779680E+00	3.806130E+00
5.928020E+00	2.894150E+00	3.827700E+00
5.955450E+00	3.019550E+00	3.857730E+00
4.986570E+00	1.547130E+00	3.790210E+00
4.957110E+00	1.524470E+00	3.732760E+00
5.015580E+00	1.574580E+00	3.612440E+00
5.117930E+00	1.677780E+00	3.609620E+00
5.058370E+00	1.602480E+00	3.780430E+00
5.172410E+00	1.750710E+00	3.634670E+00
5.138320E+00	1.701460E+00	3.765140E+00
5.215550E+00	1.795260E+00	3.698130E+00
5.352970E+00	1.971980E+00	3.633840E+00
5.433630E+00	2.049130E+00	3.655180E+00
5.500270E+00	2.123650E+00	3.709630E+00
5.572940E+00	2.211690E+00	3.763000E+00
5.661540E+00	2.307160E+00	3.722810E+00
5.939580E+00	3.174310E+00	3.788360E+00
5.949980E+00	3.324330E+00	3.832180E+00
5.938000E+00	3.465490E+00	3.822010E+00
5.970570E+00	3.411050E+00	3.882150E+00
5.962020E+00	3.541000E+00	3.882860E+00
4.805990E+00	1.399150E+00	3.589440E+00
4.910560E+00	1.480300E+00	3.650360E+00
5.283020E+00	1.873960E+00	3.608150E+00
5.894340E+00	3.704750E+00	3.847300E+00
5.863670E+00	3.816070E+00	3.862200E+00
5.909780E+00	3.763350E+00	3.916380E+00
5.879620E+00	3.870700E+00	3.931130E+00
4.686000E+00	1.351920E+00	3.589980E+00
4.610490E+00	1.321330E+00	3.573510E+00
4.642220E+00	1.337710E+00	3.394100E+00
5.811670E+00	3.993720E+00	3.897560E+00
5.788520E+00	4.063860E+00	3.960550E+00
5.764360E+00	4.133340E+00	4.018660E+00
4.526480E+00	1.283440E+00	3.447420E+00
5.704160E+00	4.215980E+00	3.985590E+00
5.671230E+00	4.273460E+00	4.055810E+00
4.381220E+00	1.205010E+00	3.400650E+00
4.291390E+00	1.147470E+00	3.372590E+00
4.302040E+00	1.163180E+00	3.177920E+00
5.589760E+00	4.344730E+00	4.035970E+00
5.541140E+00	4.405980E+00	4.048230E+00
5.585650E+00	4.388110E+00	4.100240E+00
5.545520E+00	4.445120E+00	4.102420E+00
4.154110E+00	1.090660E+00	3.230110E+00
[truncated: 21,888 more rows]
