# Supplementary material for: A New MRI-Based Model of Heart Function with Coupled Hemodynamics and Application to Normal and Diseased Canine Left Ventricles
Source: Front Bioeng Biotechnol. 2015 Sep 23;3:140. doi: 10.3389/fbioe.2015.00140 (PMC4585083; doi:10.3389/fbioe.2015.00140)
Supplement: Supplementary file 9 [file Data_Sheet_9.ZIP › Case4_HF_LBBB_Systole/nodes/case4_systole_time_0.2870.csv]

4.481060E+00	3.840140E+00	1.850980E+00
4.401560E+00	3.813980E+00	1.746620E+00
4.444660E+00	3.876550E+00	1.842850E+00
4.441830E+00	3.932890E+00	1.898530E+00
4.517140E+00	3.906960E+00	1.958030E+00
4.473210E+00	3.977480E+00	2.009630E+00
4.370330E+00	3.910440E+00	1.815640E+00
4.273290E+00	3.881820E+00	1.708510E+00
4.379460E+00	4.000310E+00	1.939190E+00
4.361910E+00	4.082050E+00	2.024580E+00
4.440710E+00	4.045590E+00	2.081490E+00
4.405140E+00	4.097080E+00	2.098380E+00
4.277020E+00	3.963830E+00	1.811540E+00
4.217100E+00	3.937300E+00	1.708420E+00
4.260530E+00	4.072100E+00	1.915880E+00
4.314240E+00	4.111590E+00	2.011530E+00
4.345580E+00	4.130410E+00	2.087620E+00
4.185030E+00	3.998630E+00	1.762740E+00
4.162180E+00	4.066950E+00	1.826520E+00
4.185670E+00	4.102760E+00	1.873840E+00
4.196940E+00	4.137130E+00	1.919060E+00
4.274300E+00	4.134720E+00	2.000890E+00
4.132740E+00	4.104770E+00	1.845360E+00
4.757650E+00	3.530300E+00	1.859030E+00
4.686330E+00	3.492790E+00	1.736950E+00
4.705690E+00	3.587030E+00	1.852380E+00
4.704440E+00	3.695090E+00	1.931300E+00
4.787740E+00	3.602030E+00	1.942380E+00
4.705260E+00	3.808270E+00	2.085450E+00
4.808600E+00	3.716630E+00	2.088310E+00
4.719700E+00	3.911720E+00	2.202640E+00
4.826310E+00	3.853210E+00	2.269260E+00
4.770710E+00	3.942020E+00	2.328070E+00
4.601300E+00	3.632310E+00	1.765610E+00
4.527540E+00	3.528950E+00	1.608490E+00
4.556450E+00	3.786320E+00	1.886320E+00
4.620530E+00	3.898040E+00	2.090570E+00
4.656850E+00	3.953790E+00	2.191690E+00
4.695000E+00	3.983430E+00	2.305350E+00
4.424670E+00	3.518200E+00	1.508270E+00
4.306210E+00	3.477340E+00	1.395220E+00
4.349820E+00	3.569080E+00	1.496520E+00
4.421670E+00	3.653990E+00	1.614430E+00
4.564810E+00	4.005570E+00	2.183520E+00
4.563570E+00	4.087500E+00	2.318970E+00
4.658000E+00	4.053940E+00	2.384830E+00
4.614790E+00	4.116580E+00	2.420570E+00
4.265810E+00	3.608020E+00	1.465750E+00
4.184190E+00	3.524480E+00	1.353240E+00
4.233460E+00	3.749940E+00	1.569670E+00
4.458590E+00	4.118140E+00	2.199080E+00
4.532650E+00	4.146480E+00	2.375130E+00
4.120010E+00	3.616450E+00	1.374170E+00
4.040160E+00	3.777140E+00	1.471600E+00
4.142040E+00	3.898540E+00	1.625910E+00
4.359940E+00	4.184970E+00	2.187000E+00
4.437170E+00	4.203220E+00	2.333090E+00
4.020580E+00	3.897750E+00	1.573980E+00
3.958730E+00	3.851500E+00	1.497220E+00
4.059510E+00	4.031050E+00	1.729030E+00
4.242110E+00	4.184670E+00	2.057600E+00
4.300670E+00	4.277040E+00	2.244720E+00
4.356380E+00	4.310840E+00	2.358690E+00
4.420220E+00	4.283550E+00	2.403220E+00
4.391300E+00	4.345440E+00	2.436840E+00
3.926040E+00	3.936240E+00	1.550520E+00
3.896150E+00	4.066900E+00	1.662760E+00
3.986040E+00	4.107430E+00	1.761330E+00
4.078450E+00	4.157450E+00	1.876800E+00
4.135520E+00	4.261570E+00	2.051480E+00
4.170630E+00	4.345010E+00	2.156600E+00
4.244870E+00	4.359110E+00	2.258760E+00
4.313400E+00	4.344810E+00	2.346440E+00
3.930080E+00	4.158780E+00	1.773050E+00
3.846210E+00	4.135480E+00	1.705460E+00
3.972300E+00	4.253820E+00	1.900780E+00
4.037470E+00	4.347510E+00	2.055180E+00
4.114450E+00	4.383600E+00	2.146590E+00
4.171470E+00	4.412820E+00	2.239540E+00
3.840520E+00	4.197970E+00	1.771650E+00
3.863640E+00	4.277080E+00	1.865460E+00
3.933410E+00	4.329340E+00	1.943530E+00
3.940960E+00	4.375210E+00	1.994300E+00
3.970070E+00	4.411910E+00	2.063640E+00
4.067060E+00	4.420150E+00	2.152070E+00
3.861130E+00	4.349680E+00	1.938290E+00
3.909780E+00	4.398210E+00	2.005580E+00
5.078740E+00	3.638180E+00	2.390400E+00
5.032760E+00	3.585540E+00	2.293520E+00
5.020180E+00	3.664900E+00	2.331450E+00
5.026040E+00	3.727770E+00	2.397400E+00
4.945660E+00	3.368760E+00	1.978580E+00
4.900900E+00	3.269010E+00	1.866090E+00
4.846100E+00	3.461670E+00	1.900850E+00
4.868830E+00	3.600950E+00	2.061840E+00
4.960240E+00	3.496690E+00	2.124800E+00
4.941330E+00	3.712460E+00	2.256880E+00
4.906210E+00	3.818390E+00	2.339210E+00
4.963130E+00	3.816320E+00	2.411310E+00
4.905020E+00	3.880870E+00	2.401640E+00
4.850330E+00	3.193620E+00	1.742450E+00
4.743360E+00	3.153620E+00	1.597920E+00
4.767210E+00	3.326650E+00	1.719640E+00
4.767500E+00	3.997650E+00	2.410930E+00
4.847700E+00	3.959180E+00	2.433510E+00
4.809840E+00	4.014440E+00	2.481090E+00
4.588470E+00	3.138380E+00	1.415190E+00
4.441800E+00	3.078540E+00	1.271050E+00
4.471470E+00	3.217840E+00	1.365690E+00
4.537160E+00	3.356320E+00	1.487310E+00
4.719870E+00	4.022180E+00	2.400930E+00
4.758040E+00	4.048270E+00	2.483560E+00
4.332970E+00	3.299860E+00	1.311290E+00
4.218900E+00	3.199030E+00	1.154070E+00
4.609310E+00	4.164990E+00	2.492360E+00
4.704960E+00	4.116150E+00	2.538500E+00
4.663640E+00	4.177100E+00	2.595220E+00
4.082590E+00	3.204390E+00	1.062980E+00
3.950100E+00	3.175420E+00	9.663310E-01
3.992360E+00	3.283040E+00	1.072800E+00
4.084960E+00	3.408690E+00	1.184250E+00
4.529850E+00	4.207860E+00	2.454240E+00
4.596700E+00	4.214770E+00	2.567330E+00
3.890940E+00	3.332240E+00	1.056510E+00
3.812400E+00	3.264060E+00	9.548600E-01
3.839660E+00	3.483940E+00	1.124850E+00
3.946670E+00	3.620330E+00	1.299530E+00
4.477750E+00	4.242930E+00	2.426230E+00
4.516600E+00	4.266460E+00	2.519430E+00
3.736590E+00	3.369370E+00	9.736640E-01
3.656180E+00	3.539590E+00	1.087170E+00
3.792910E+00	3.637930E+00	1.201160E+00
3.853060E+00	3.792700E+00	1.384320E+00
4.428990E+00	4.357130E+00	2.505210E+00
4.460120E+00	4.331260E+00	2.520490E+00
4.445970E+00	4.361830E+00	2.546690E+00
3.689190E+00	3.703460E+00	1.218940E+00
3.584580E+00	3.651750E+00	1.128740E+00
3.692470E+00	3.841240E+00	1.359680E+00
3.792810E+00	3.955460E+00	1.495460E+00
4.255560E+00	4.397910E+00	2.335990E+00
4.333480E+00	4.393850E+00	2.432080E+00
4.408680E+00	4.378540E+00	2.518220E+00
3.568340E+00	3.757580E+00	1.209490E+00
3.586740E+00	3.888880E+00	1.337330E+00
3.673940E+00	3.962340E+00	1.447510E+00
3.737970E+00	4.098330E+00	1.632500E+00
4.215380E+00	4.431000E+00	2.328610E+00
4.254160E+00	4.453860E+00	2.411080E+00
3.580620E+00	4.007590E+00	1.446490E+00
3.610370E+00	4.116360E+00	1.592570E+00
3.669400E+00	4.175240E+00	1.673180E+00
3.742850E+00	4.246420E+00	1.790520E+00
3.995400E+00	4.472000E+00	2.156700E+00
4.097220E+00	4.469250E+00	2.268690E+00
4.178140E+00	4.457300E+00	2.332280E+00
3.604120E+00	4.215920E+00	1.699860E+00
3.675380E+00	4.302580E+00	1.828200E+00
3.693960E+00	4.357660E+00	1.893780E+00
3.764070E+00	4.356090E+00	1.916180E+00
3.873990E+00	4.428410E+00	2.043580E+00
3.929910E+00	4.503340E+00	2.162500E+00
4.012350E+00	4.535780E+00	2.296350E+00
3.737680E+00	4.422910E+00	1.987530E+00
3.838490E+00	4.497070E+00	2.119630E+00
3.911090E+00	4.542350E+00	2.224100E+00
5.175790E+00	3.501610E+00	2.444210E+00
5.166010E+00	3.422860E+00	2.389880E+00
5.115130E+00	3.532100E+00	2.378580E+00
5.157040E+00	3.590530E+00	2.473020E+00
5.124100E+00	2.992190E+00	2.086490E+00
5.085330E+00	2.905620E+00	1.961790E+00
5.079700E+00	3.049540E+00	2.013310E+00
5.026390E+00	3.260030E+00	2.068880E+00
5.129930E+00	3.110500E+00	2.170740E+00
5.084940E+00	3.441990E+00	2.259880E+00
5.143960E+00	3.290120E+00	2.280150E+00
5.042070E+00	3.812190E+00	2.509640E+00
5.112160E+00	3.715690E+00	2.497120E+00
5.051670E+00	3.862480E+00	2.589090E+00
5.130080E+00	3.810180E+00	2.642980E+00
5.078680E+00	3.908120E+00	2.669780E+00
5.000410E+00	2.829270E+00	1.811590E+00
4.927280E+00	2.728790E+00	1.670190E+00
4.914660E+00	2.861740E+00	1.692280E+00
4.947620E+00	3.035200E+00	1.805580E+00
4.970870E+00	3.921360E+00	2.552830E+00
4.955110E+00	4.010990E+00	2.662880E+00
5.043350E+00	3.980930E+00	2.723480E+00
4.992890E+00	4.038970E+00	2.751480E+00
4.789530E+00	2.664110E+00	1.474580E+00
4.639240E+00	2.573780E+00	1.324520E+00
4.675350E+00	2.716330E+00	1.365850E+00
4.741210E+00	2.890040E+00	1.481880E+00
4.854420E+00	4.030050E+00	2.578490E+00
4.920940E+00	4.072660E+00	2.703960E+00
4.525910E+00	2.804440E+00	1.249690E+00
4.405090E+00	2.682460E+00	1.121730E+00
4.781550E+00	4.076540E+00	2.573240E+00
4.823610E+00	4.115430E+00	2.666540E+00
4.245830E+00	2.683610E+00	9.747940E-01
4.091570E+00	2.628380E+00	8.564350E-01
4.128550E+00	2.785640E+00	9.078110E-01
4.210550E+00	2.946960E+00	1.025260E+00
4.669970E+00	4.225730E+00	2.660280E+00
4.747180E+00	4.186970E+00	2.688910E+00
4.722700E+00	4.236260E+00	2.725760E+00
3.977140E+00	2.931990E+00	8.712420E-01
3.801370E+00	2.832650E+00	7.407000E-01
4.600170E+00	4.270010E+00	2.636580E+00
4.682240E+00	4.277020E+00	2.724900E+00
3.717910E+00	3.166490E+00	8.398860E-01
3.543750E+00	3.011120E+00	7.322770E-01
4.531480E+00	4.313520E+00	2.607790E+00
4.604260E+00	4.331200E+00	2.703340E+00
3.489380E+00	3.222860E+00	8.093520E-01
3.338990E+00	3.160280E+00	7.499990E-01
3.558080E+00	3.378060E+00	9.246880E-01
4.483950E+00	4.380370E+00	2.631310E+00
3.373290E+00	3.357490E+00	8.622210E-01
3.212550E+00	3.305920E+00	8.323870E-01
3.454750E+00	3.589580E+00	1.040760E+00
4.360160E+00	4.432410E+00	2.550700E+00
4.429160E+00	4.452480E+00	2.657190E+00
3.262140E+00	3.476240E+00	9.244410E-01
3.159490E+00	3.407980E+00	8.903650E-01
3.280520E+00	3.665890E+00	1.060090E+00
3.436760E+00	3.845330E+00	1.260040E+00
4.264460E+00	4.504350E+00	2.525500E+00
4.350160E+00	4.500750E+00	2.635100E+00
3.148830E+00	3.531500E+00	9.721590E-01
3.171580E+00	3.691360E+00	1.085260E+00
3.268470E+00	3.798510E+00	1.176060E+00
3.306860E+00	3.940330E+00	1.306650E+00
3.462460E+00	4.068360E+00	1.498590E+00
4.153880E+00	4.523210E+00	2.418920E+00
4.211610E+00	4.543020E+00	2.525570E+00
4.261960E+00	4.567120E+00	2.625230E+00
3.172060E+00	3.824430E+00	1.207740E+00
3.215710E+00	3.968170E+00	1.339130E+00
3.315110E+00	4.044200E+00	1.423680E+00
3.374240E+00	4.128250E+00	1.549350E+00
3.482270E+00	4.210350E+00	1.681790E+00
3.599910E+00	4.329100E+00	1.851390E+00
4.070650E+00	4.564710E+00	2.399130E+00
4.093490E+00	4.596900E+00	2.488110E+00
4.171700E+00	4.575880E+00	2.547390E+00
3.238730E+00	4.084500E+00	1.482760E+00
3.370120E+00	4.213380E+00	1.661560E+00
3.468760E+00	4.283950E+00	1.773500E+00
3.514800E+00	4.346580E+00	1.864580E+00
3.575130E+00	4.384330E+00	1.916770E+00
3.640730E+00	4.435060E+00	1.983640E+00
3.740090E+00	4.506360E+00	2.093750E+00
3.833670E+00	4.556700E+00	2.209650E+00
3.918840E+00	4.593110E+00	2.329330E+00
4.015080E+00	4.599290E+00	2.398180E+00
3.533770E+00	4.419790E+00	1.959720E+00
3.637450E+00	4.510310E+00	2.079060E+00
3.743410E+00	4.573710E+00	2.185840E+00
3.819100E+00	4.600030E+00	2.279470E+00
5.242380E+00	2.855030E+00	2.293320E+00
5.201480E+00	2.735080E+00	2.173430E+00
5.177590E+00	2.925550E+00	2.176110E+00
5.204900E+00	3.140430E+00	2.330400E+00
5.265110E+00	2.986670E+00	2.377070E+00
5.208830E+00	3.306430E+00	2.408760E+00
5.276460E+00	3.201230E+00	2.469900E+00
5.243760E+00	3.449110E+00	2.536110E+00
5.201420E+00	3.665330E+00	2.615530E+00
5.288720E+00	3.575550E+00	2.677260E+00
5.211320E+00	3.753390E+00	2.695530E+00
5.289980E+00	3.698000E+00	2.761880E+00
5.218150E+00	3.807330E+00	2.768730E+00
5.155780E+00	2.625290E+00	2.037300E+00
5.086640E+00	2.531410E+00	1.907420E+00
5.094550E+00	2.697790E+00	1.917470E+00
5.105290E+00	3.946380E+00	2.749830E+00
5.169370E+00	3.898860E+00	2.796430E+00
5.120570E+00	3.975790E+00	2.832240E+00
5.002390E+00	2.445270E+00	1.779140E+00
4.892770E+00	2.364700E+00	1.639180E+00
4.911730E+00	2.524870E+00	1.639240E+00
4.977190E+00	4.085260E+00	2.809300E+00
5.067730E+00	4.040880E+00	2.863520E+00
5.029340E+00	4.101960E+00	2.895710E+00
4.763120E+00	2.290370E+00	1.494280E+00
4.598800E+00	2.245920E+00	1.350710E+00
4.711300E+00	2.378740E+00	1.408390E+00
4.909340E+00	4.123600E+00	2.767050E+00
4.958780E+00	4.148860E+00	2.867610E+00
4.404020E+00	2.452550E+00	1.113190E+00
4.351610E+00	2.261370E+00	1.101520E+00
4.855210E+00	4.182320E+00	2.795680E+00
4.854100E+00	4.228140E+00	2.849050E+00
4.914110E+00	4.218400E+00	2.891530E+00
4.870300E+00	4.262720E+00	2.890210E+00
4.217030E+00	2.207120E+00	9.910150E-01
4.044130E+00	2.283970E+00	8.413290E-01
4.168270E+00	2.368150E+00	9.154760E-01
4.781320E+00	4.258700E+00	2.815190E+00
4.778810E+00	4.344520E+00	2.878900E+00
4.853360E+00	4.320160E+00	2.915770E+00
4.834750E+00	4.366640E+00	2.930950E+00
3.919760E+00	2.507960E+00	7.307480E-01
3.784440E+00	2.303500E+00	6.693040E-01
4.694670E+00	4.331080E+00	2.802480E+00
4.712800E+00	4.392780E+00	2.873250E+00
4.796530E+00	4.403200E+00	2.936680E+00
3.629620E+00	2.689150E+00	6.430780E-01
3.424520E+00	2.592240E+00	6.120260E-01
4.609190E+00	4.400010E+00	2.800780E+00
4.670090E+00	4.427620E+00	2.875630E+00
4.722430E+00	4.462250E+00	2.946240E+00
3.351860E+00	2.911760E+00	6.732400E-01
3.170020E+00	2.825260E+00	6.579490E-01
4.505300E+00	4.449000E+00	2.745860E+00
4.562350E+00	4.459760E+00	2.834270E+00
4.631200E+00	4.461550E+00	2.887960E+00
3.167300E+00	3.103250E+00	7.373640E-01
3.002010E+00	3.033580E+00	7.497510E-01
4.429870E+00	4.501350E+00	2.729830E+00
4.496950E+00	4.500010E+00	2.821470E+00
3.056790E+00	3.321750E+00	8.703980E-01
2.907730E+00	3.190610E+00	8.665470E-01
4.354160E+00	4.554880E+00	2.719100E+00
4.423940E+00	4.548600E+00	2.813240E+00
2.934280E+00	3.369410E+00	9.325530E-01
2.869990E+00	3.293240E+00	9.315940E-01
3.027880E+00	3.607710E+00	1.065950E+00
4.306400E+00	4.593660E+00	2.713780E+00
4.346920E+00	4.610310E+00	2.809420E+00
2.879540E+00	3.427820E+00	1.005510E+00
2.913870E+00	3.609110E+00	1.117600E+00
2.971180E+00	3.725810E+00	1.166050E+00
3.065630E+00	3.901710E+00	1.302110E+00
4.134590E+00	4.610150E+00	2.570590E+00
4.184690E+00	4.633190E+00	2.652360E+00
4.265030E+00	4.628310E+00	2.721300E+00
2.912190E+00	3.755920E+00	1.222060E+00
2.958680E+00	3.911960E+00	1.359780E+00
3.021450E+00	3.992460E+00	1.407030E+00
3.103730E+00	4.079340E+00	1.484890E+00
3.249100E+00	4.202030E+00	1.657140E+00
3.390730E+00	4.322510E+00	1.810290E+00
3.970870E+00	4.626430E+00	2.409260E+00
4.004880E+00	4.648820E+00	2.493180E+00
4.093120E+00	4.645470E+00	2.589550E+00
2.971830E+00	4.038130E+00	1.479630E+00
3.114660E+00	4.182130E+00	1.644880E+00
3.242950E+00	4.293740E+00	1.780080E+00
3.337510E+00	4.366800E+00	1.876790E+00
3.357350E+00	4.410380E+00	1.935330E+00
3.425860E+00	4.419270E+00	1.943090E+00
3.513850E+00	4.507430E+00	2.057790E+00
3.639110E+00	4.591030E+00	2.189160E+00
3.752450E+00	4.618110E+00	2.268890E+00
3.825210E+00	4.647740E+00	2.366570E+00
3.928460E+00	4.646180E+00	2.425890E+00
3.391520E+00	4.466290E+00	2.000630E+00
3.445170E+00	4.536070E+00	2.079900E+00
3.526120E+00	4.573490E+00	2.137470E+00
3.559300E+00	4.611650E+00	2.202210E+00
3.614930E+00	4.641940E+00	2.274800E+00
3.712240E+00	4.646750E+00	2.302540E+00
3.470060E+00	4.596310E+00	2.160950E+00
3.539970E+00	4.632210E+00	2.233800E+00
5.397630E+00	2.970770E+00	2.605070E+00
5.374600E+00	2.884860E+00	2.553270E+00
5.348740E+00	3.022600E+00	2.527290E+00
5.347290E+00	3.255950E+00	2.609650E+00
5.409010E+00	3.088180E+00	2.659850E+00
5.356780E+00	3.442220E+00	2.693920E+00
5.434920E+00	3.277590E+00	2.733590E+00
5.356840E+00	3.577530E+00	2.767300E+00
5.441880E+00	3.454430E+00	2.829740E+00
5.354610E+00	3.648560E+00	2.813430E+00
5.395940E+00	3.598590E+00	2.842790E+00
5.374620E+00	3.695190E+00	2.885780E+00
5.258760E+00	2.611560E+00	2.301380E+00
5.203420E+00	2.482710E+00	2.182040E+00
5.190410E+00	2.587380E+00	2.142390E+00
5.291190E+00	2.779760E+00	2.390120E+00
5.231840E+00	3.847420E+00	2.839510E+00
5.287090E+00	3.792150E+00	2.867640E+00
5.264170E+00	3.872450E+00	2.912150E+00
5.138900E+00	2.381940E+00	2.060110E+00
5.047510E+00	2.297860E+00	1.932150E+00
5.074550E+00	2.402440E+00	1.914270E+00
5.141050E+00	4.008620E+00	2.902650E+00
5.214670E+00	3.963840E+00	2.946190E+00
5.158400E+00	4.037590E+00	2.968660E+00
4.931660E+00	2.210960E+00	1.797730E+00
4.818900E+00	2.128090E+00	1.676430E+00
4.852210E+00	2.237160E+00	1.642170E+00
5.035830E+00	4.142940E+00	2.948070E+00
5.111870E+00	4.100460E+00	2.996760E+00
5.073700E+00	4.164500E+00	3.030070E+00
4.674460E+00	2.043970E+00	1.569600E+00
4.533740E+00	2.024610E+00	1.418820E+00
4.651200E+00	2.120620E+00	1.470550E+00
4.999590E+00	4.202850E+00	2.969480E+00
5.004220E+00	4.241750E+00	3.020940E+00
5.056220E+00	4.215950E+00	3.072120E+00
5.021060E+00	4.268110E+00	3.074030E+00
4.400770E+00	2.115750E+00	1.216190E+00
4.349810E+00	1.953560E+00	1.261390E+00
4.947450E+00	4.286860E+00	2.985470E+00
4.961080E+00	4.345890E+00	3.042310E+00
5.010670E+00	4.323480E+00	3.099000E+00
4.985600E+00	4.381490E+00	3.097450E+00
4.122820E+00	2.094100E+00	9.690960E-01
4.899390E+00	4.388240E+00	3.008190E+00
4.895630E+00	4.470880E+00	3.072700E+00
4.973020E+00	4.439500E+00	3.126100E+00
4.947400E+00	4.495440E+00	3.137960E+00
3.866620E+00	2.060660E+00	7.997320E-01
3.670340E+00	2.084680E+00	6.731630E-01
3.718880E+00	2.165340E+00	6.598010E-01
4.819810E+00	4.456560E+00	3.003290E+00
4.830080E+00	4.511750E+00	3.065530E+00
4.893770E+00	4.530470E+00	3.125940E+00
3.539660E+00	2.283970E+00	6.154170E-01
3.396090E+00	2.144900E+00	6.480720E-01
4.772800E+00	4.500120E+00	3.017980E+00
4.778780E+00	4.537190E+00	3.068640E+00
4.823850E+00	4.576470E+00	3.142400E+00
3.232830E+00	2.508730E+00	6.099710E-01
3.053000E+00	2.450270E+00	6.605180E-01
4.568130E+00	4.511800E+00	2.902300E+00
4.645320E+00	4.519110E+00	2.976240E+00
4.718630E+00	4.532220E+00	3.042330E+00
4.756960E+00	4.570010E+00	3.109090E+00
2.995550E+00	2.751810E+00	6.822160E-01
2.847760E+00	2.692600E+00	7.433390E-01
4.495480E+00	4.557350E+00	2.898340E+00
4.566030E+00	4.575720E+00	3.013680E+00
2.862590E+00	2.960910E+00	8.013400E-01
2.742170E+00	2.904300E+00	8.610650E-01
4.426570E+00	4.597980E+00	2.885930E+00
4.477040E+00	4.613500E+00	2.969770E+00
2.794250E+00	3.189540E+00	9.345420E-01
2.701680E+00	3.043270E+00	9.266520E-01
4.388610E+00	4.629470E+00	2.883810E+00
4.418350E+00	4.640020E+00	2.933800E+00
2.697350E+00	3.194530E+00	1.028700E+00
2.670910E+00	3.393050E+00	1.143030E+00
2.798330E+00	3.501650E+00	1.123030E+00
4.226460E+00	4.659260E+00	2.737710E+00
4.266260E+00	4.675990E+00	2.821460E+00
4.359900E+00	4.666000E+00	2.902850E+00
2.720770E+00	3.582080E+00	1.216950E+00
2.666580E+00	3.510350E+00	1.229580E+00
2.819780E+00	3.812010E+00	1.346450E+00
4.023250E+00	4.697500E+00	2.618090E+00
4.119610E+00	4.695450E+00	2.707680E+00
4.193860E+00	4.683020E+00	2.758920E+00
2.682330E+00	3.648500E+00	1.304570E+00
2.721570E+00	3.811430E+00	1.411090E+00
2.777730E+00	3.904540E+00	1.452520E+00
2.844630E+00	4.018350E+00	1.524440E+00
2.987780E+00	4.154050E+00	1.651660E+00
3.113310E+00	4.278060E+00	1.767680E+00
3.260500E+00	4.386980E+00	1.914380E+00
3.896520E+00	4.696770E+00	2.540230E+00
3.977130E+00	4.725660E+00	2.647020E+00
4.040830E+00	4.760020E+00	2.758050E+00
2.733770E+00	3.928880E+00	1.519590E+00
2.789700E+00	4.057750E+00	1.621460E+00
2.888310E+00	4.134150E+00	1.670350E+00
2.984190E+00	4.240190E+00	1.769100E+00
3.097200E+00	4.346990E+00	1.869110E+00
3.194890E+00	4.428700E+00	1.973450E+00
3.326670E+00	4.509990E+00	2.061760E+00
3.708610E+00	4.702010E+00	2.413670E+00
3.799890E+00	4.731160E+00	2.535710E+00
3.842110E+00	4.763720E+00	2.629910E+00
3.937600E+00	4.755490E+00	2.683260E+00
2.843900E+00	4.181100E+00	1.766440E+00
2.970130E+00	4.312310E+00	1.869500E+00
3.083050E+00	4.406340E+00	1.963420E+00
3.192950E+00	4.494760E+00	2.051420E+00
3.274480E+00	4.553240E+00	2.122010E+00
3.295210E+00	4.591350E+00	2.176780E+00
3.372770E+00	4.595390E+00	2.173570E+00
3.514370E+00	4.659800E+00	2.286370E+00
3.576730E+00	4.718890E+00	2.409410E+00
3.640240E+00	4.757670E+00	2.508410E+00
3.742270E+00	4.758390E+00	2.550920E+00
3.345360E+00	4.643530E+00	2.259190E+00
3.464480E+00	4.715070E+00	2.368760E+00
3.538530E+00	4.754520E+00	2.456320E+00
5.551760E+00	3.234910E+00	2.882450E+00
5.538560E+00	3.171670E+00	2.860950E+00
5.504540E+00	3.280780E+00	2.839590E+00
5.509970E+00	3.376950E+00	2.879800E+00
5.553970E+00	3.305950E+00	2.910950E+00
5.532850E+00	3.442240E+00	2.947030E+00
5.356200E+00	2.566460E+00	2.535080E+00
5.298700E+00	2.466940E+00	2.443120E+00
5.304210E+00	2.592290E+00	2.421320E+00
5.368940E+00	2.760320E+00	2.536300E+00
5.393460E+00	2.673160E+00	2.598410E+00
5.434060E+00	2.887260E+00	2.666190E+00
5.487210E+00	3.100150E+00	2.782320E+00
5.458690E+00	3.583590E+00	2.922200E+00
5.443880E+00	3.684790E+00	2.986530E+00
5.238290E+00	2.375890E+00	2.338910E+00
5.165050E+00	2.280230E+00	2.216700E+00
5.191480E+00	2.375590E+00	2.200930E+00
5.368120E+00	3.804680E+00	3.006140E+00
5.302870E+00	3.899110E+00	3.003630E+00
5.340800E+00	3.886010E+00	3.057640E+00
5.301770E+00	3.947140E+00	3.084810E+00
5.076430E+00	2.197330E+00	2.110380E+00
4.984320E+00	2.118760E+00	2.006360E+00
5.015390E+00	2.203270E+00	1.963880E+00
5.174610E+00	4.061990E+00	3.040860E+00
5.220770E+00	4.019810E+00	3.061820E+00
5.203080E+00	4.084240E+00	3.123150E+00
4.842010E+00	2.018620E+00	1.884660E+00
4.751110E+00	1.969590E+00	1.760420E+00
4.804380E+00	2.047150E+00	1.755420E+00
5.101100E+00	4.183460E+00	3.093970E+00
5.141230E+00	4.149280E+00	3.108810E+00
5.136600E+00	4.207920E+00	3.169600E+00
4.597830E+00	1.933000E+00	1.578160E+00
5.047190E+00	4.293000E+00	3.128430E+00
5.080850E+00	4.261830E+00	3.151590E+00
5.080320E+00	4.317820E+00	3.204780E+00
4.382770E+00	1.871320E+00	1.373530E+00
4.243630E+00	1.806880E+00	1.291560E+00
4.276880E+00	1.877930E+00	1.250870E+00
5.015350E+00	4.409950E+00	3.153620E+00
5.042020E+00	4.376020E+00	3.178330E+00
5.040090E+00	4.430620E+00	3.233040E+00
4.109230E+00	1.906730E+00	1.072270E+00
4.000130E+00	1.804960E+00	1.100100E+00
4.951840E+00	4.536810E+00	3.191310E+00
4.996410E+00	4.487030E+00	3.210460E+00
4.991490E+00	4.527930E+00	3.267430E+00
3.774320E+00	1.904300E+00	8.250360E-01
4.897300E+00	4.582150E+00	3.191850E+00
4.949150E+00	4.579230E+00	3.265470E+00
3.526240E+00	1.907390E+00	7.652220E-01
3.327680E+00	1.885960E+00	7.598390E-01
3.349260E+00	2.009970E+00	6.971080E-01
4.858010E+00	4.611850E+00	3.202050E+00
4.883100E+00	4.636990E+00	3.282510E+00
3.147810E+00	2.165120E+00	6.811230E-01
2.974180E+00	2.138040E+00	7.546040E-01
4.650840E+00	4.574130E+00	3.086130E+00
4.713490E+00	4.583110E+00	3.119930E+00
4.755050E+00	4.628010E+00	3.203540E+00
4.819280E+00	4.636640E+00	3.233790E+00
2.881840E+00	2.418410E+00	7.256500E-01
2.749400E+00	2.396700E+00	8.306320E-01
4.603120E+00	4.596760E+00	3.096900E+00
4.627030E+00	4.632130E+00	3.168230E+00
4.686240E+00	4.624060E+00	3.180920E+00
2.721330E+00	2.657220E+00	8.326500E-01
2.618230E+00	2.627620E+00	9.233260E-01
4.508990E+00	4.630820E+00	3.055750E+00
4.565340E+00	4.628210E+00	3.114890E+00
2.635740E+00	2.904480E+00	9.578630E-01
2.568920E+00	2.769600E+00	9.932910E-01
4.424340E+00	4.682910E+00	3.024570E+00
2.543580E+00	2.912250E+00	1.072100E+00
2.510950E+00	3.128050E+00	1.188990E+00
2.604300E+00	3.155570E+00	1.103460E+00
4.303620E+00	4.735170E+00	2.947200E+00
4.358090E+00	4.771680E+00	3.076060E+00
2.590250E+00	3.417130E+00	1.248570E+00
2.486490E+00	3.312360E+00	1.296870E+00
4.178210E+00	4.746580E+00	2.862650E+00
4.244050E+00	4.772060E+00	2.947910E+00
4.279350E+00	4.786660E+00	3.008680E+00
2.534870E+00	3.481930E+00	1.361740E+00
2.483240E+00	3.419820E+00	1.374680E+00
2.608340E+00	3.716520E+00	1.438150E+00
4.096540E+00	4.794280E+00	2.858510E+00
4.131390E+00	4.840140E+00	2.953910E+00
4.217540E+00	4.807110E+00	2.983570E+00
2.490130E+00	3.555100E+00	1.428740E+00
2.523230E+00	3.707530E+00	1.519390E+00
2.587290E+00	3.819220E+00	1.566010E+00
2.671390E+00	3.987250E+00	1.658620E+00
3.897610E+00	4.788880E+00	2.716770E+00
3.951720E+00	4.822350E+00	2.811460E+00
4.045360E+00	4.834250E+00	2.876820E+00
2.542530E+00	3.840660E+00	1.632720E+00
2.583400E+00	3.976260E+00	1.722580E+00
2.642990E+00	4.062170E+00	1.762280E+00
2.727340E+00	4.186260E+00	1.864420E+00
2.865960E+00	4.291880E+00	1.887620E+00
2.963730E+00	4.382250E+00	1.971000E+00
3.079420E+00	4.474500E+00	2.054620E+00
3.191180E+00	4.573650E+00	2.151770E+00
3.700230E+00	4.782080E+00	2.572100E+00
3.745510E+00	4.815790E+00	2.642390E+00
3.848680E+00	4.827900E+00	2.740800E+00
2.599530E+00	4.071400E+00	1.816130E+00
2.642030E+00	4.165690E+00	1.900710E+00
2.683050E+00	4.219240E+00	1.924080E+00
2.708710E+00	4.274710E+00	1.967520E+00
2.828450E+00	4.349540E+00	1.982510E+00
2.961870E+00	4.456520E+00	2.063990E+00
3.064360E+00	4.525370E+00	2.127830E+00
3.101570E+00	4.576530E+00	2.183050E+00
3.158560E+00	4.608280E+00	2.210110E+00
3.225010E+00	4.648000E+00	2.262260E+00
3.327340E+00	4.725240E+00	2.379610E+00
3.459510E+00	4.762180E+00	2.442720E+00
3.536700E+00	4.801310E+00	2.534320E+00
3.654720E+00	4.802430E+00	2.587670E+00
2.643330E+00	4.214800E+00	1.953250E+00
3.112580E+00	4.630330E+00	2.254620E+00
3.205200E+00	4.692380E+00	2.326770E+00
3.230460E+00	4.733950E+00	2.379850E+00
3.272800E+00	4.755990E+00	2.411180E+00
3.306450E+00	4.783200E+00	2.460300E+00
3.410820E+00	4.787940E+00	2.478430E+00
3.224860E+00	4.762270E+00	2.418210E+00
5.583060E+00	3.043480E+00	2.923630E+00
5.571570E+00	2.977020E+00	2.903390E+00
5.547690E+00	3.062050E+00	2.872550E+00
5.586610E+00	3.158120E+00	2.934530E+00
5.596970E+00	3.304920E+00	3.001520E+00
5.581760E+00	3.430610E+00	3.049270E+00
5.334130E+00	2.397730E+00	2.573250E+00
5.265090E+00	2.301770E+00	2.488430E+00
5.269810E+00	2.364870E+00	2.435090E+00
5.378040E+00	2.522040E+00	2.618150E+00
5.463660E+00	2.719520E+00	2.735270E+00
5.518370E+00	2.914270E+00	2.824220E+00
5.525140E+00	3.586980E+00	3.063290E+00
5.457290E+00	3.714180E+00	3.062790E+00
5.496550E+00	3.692520E+00	3.108150E+00
5.455370E+00	3.774710E+00	3.134520E+00
5.190940E+00	2.211990E+00	2.391000E+00
5.116360E+00	2.139810E+00	2.312690E+00
5.140170E+00	2.201610E+00	2.255880E+00
5.381810E+00	3.876340E+00	3.118100E+00
5.371260E+00	3.949210E+00	3.192280E+00
5.012180E+00	2.058810E+00	2.227060E+00
4.912830E+00	2.006080E+00	2.103700E+00
4.965140E+00	2.070260E+00	2.099810E+00
5.287520E+00	4.018720E+00	3.167950E+00
5.271570E+00	4.074160E+00	3.225040E+00
4.776290E+00	1.930250E+00	1.889050E+00
5.224040E+00	4.147360E+00	3.234380E+00
5.190330E+00	4.210580E+00	3.266340E+00
4.593010E+00	1.851130E+00	1.685040E+00
4.483030E+00	1.763650E+00	1.614010E+00
4.440840E+00	1.818920E+00	1.495750E+00
5.151030E+00	4.262930E+00	3.275740E+00
5.131320E+00	4.322010E+00	3.311240E+00
4.392300E+00	1.703890E+00	1.549530E+00
4.243810E+00	1.656260E+00	1.460770E+00
4.327820E+00	1.729420E+00	1.444240E+00
5.098670E+00	4.375590E+00	3.308680E+00
5.080360E+00	4.431880E+00	3.337810E+00
4.104230E+00	1.698990E+00	1.246260E+00
3.927430E+00	1.606340E+00	1.208410E+00
5.043950E+00	4.483540E+00	3.335670E+00
5.003070E+00	4.561860E+00	3.351420E+00
3.746200E+00	1.714210E+00	9.596540E-01
3.681920E+00	1.619280E+00	1.067710E+00
4.950670E+00	4.627370E+00	3.346910E+00
4.993890E+00	4.613460E+00	3.396110E+00
4.972280E+00	4.644950E+00	3.403790E+00
3.540900E+00	1.604150E+00	1.038810E+00
3.342240E+00	1.626060E+00	1.000680E+00
3.458970E+00	1.689790E+00	9.266400E-01
4.909870E+00	4.665110E+00	3.348830E+00
4.934160E+00	4.686830E+00	3.422830E+00
3.130280E+00	1.865180E+00	8.512530E-01
2.967120E+00	1.845010E+00	9.434420E-01
4.782730E+00	4.661130E+00	3.271970E+00
4.810070E+00	4.692770E+00	3.347450E+00
4.872570E+00	4.697490E+00	3.376810E+00
2.831400E+00	2.124420E+00	8.678630E-01
2.701320E+00	2.107340E+00	9.715070E-01
4.661150E+00	4.652780E+00	3.229600E+00
4.691010E+00	4.679790E+00	3.301250E+00
4.750690E+00	4.684710E+00	3.322600E+00
2.631700E+00	2.382410E+00	9.332730E-01
2.540000E+00	2.358150E+00	1.058980E+00
4.507450E+00	4.683750E+00	3.133210E+00
4.572740E+00	4.683310E+00	3.207560E+00
4.628180E+00	4.683310E+00	3.270830E+00
2.515820E+00	2.655080E+00	1.054290E+00
2.430520E+00	2.544710E+00	1.149320E+00
4.442900E+00	4.744230E+00	3.138530E+00
4.507430E+00	4.751480E+00	3.245820E+00
2.424050E+00	2.727340E+00	1.160740E+00
2.370550E+00	2.693830E+00	1.241150E+00
2.458780E+00	2.891830E+00	1.161250E+00
4.404260E+00	4.784360E+00	3.144500E+00
4.435590E+00	4.790030E+00	3.195410E+00
2.389600E+00	2.856060E+00	1.248190E+00
2.345290E+00	2.801910E+00	1.296530E+00
2.415560E+00	3.090630E+00	1.292670E+00
4.282770E+00	4.835470E+00	3.093100E+00
4.375280E+00	4.822510E+00	3.165460E+00
2.331630E+00	2.932840E+00	1.343150E+00
2.327090E+00	3.178140E+00	1.435310E+00
2.417030E+00	3.361480E+00	1.401290E+00
4.198390E+00	4.858780E+00	3.051300E+00
4.235130E+00	4.914460E+00	3.159720E+00
2.353050E+00	3.373370E+00	1.496550E+00
2.302900E+00	3.300600E+00	1.506290E+00
2.417180E+00	3.611410E+00	1.558210E+00
4.002670E+00	4.871840E+00	2.906070E+00
4.051550E+00	4.918710E+00	3.015950E+00
4.143870E+00	4.913560E+00	3.081670E+00
2.319940E+00	3.433800E+00	1.583980E+00
2.335510E+00	3.593590E+00	1.638560E+00
2.393350E+00	3.702120E+00	1.677700E+00
2.475440E+00	3.886450E+00	1.756010E+00
3.768220E+00	4.890070E+00	2.772150E+00
3.869250E+00	4.898250E+00	2.858340E+00
3.957470E+00	4.912900E+00	2.945640E+00
2.354340E+00	3.721770E+00	1.742400E+00
2.398690E+00	3.869480E+00	1.831060E+00
2.456860E+00	3.961510E+00	1.858110E+00
2.541310E+00	4.099330E+00	1.921990E+00
2.742800E+00	4.352480E+00	2.037090E+00
2.843700E+00	4.438830E+00	2.088300E+00
2.974810E+00	4.544180E+00	2.175470E+00
3.620450E+00	4.877650E+00	2.688770E+00
3.714040E+00	4.928230E+00	2.797840E+00
3.785740E+00	4.975910E+00	2.896300E+00
2.418590E+00	3.975040E+00	1.916760E+00
2.472210E+00	4.097680E+00	1.998630E+00
2.536650E+00	4.172980E+00	2.017780E+00
2.623580E+00	4.270380E+00	2.029530E+00
2.719630E+00	4.400970E+00	2.107870E+00
2.824770E+00	4.494960E+00	2.179760E+00
2.896740E+00	4.566230E+00	2.235160E+00
2.997200E+00	4.622990E+00	2.279800E+00
3.120860E+00	4.710270E+00	2.370750E+00
3.405210E+00	4.854090E+00	2.571030E+00
3.504870E+00	4.914330E+00	2.672810E+00
3.537450E+00	4.963380E+00	2.749860E+00
3.660650E+00	4.966860E+00	2.823350E+00
2.502800E+00	4.203700E+00	2.085940E+00
2.599830E+00	4.351510E+00	2.138830E+00
2.703410E+00	4.459960E+00	2.198840E+00
2.800450E+00	4.540760E+00	2.260400E+00
2.892680E+00	4.616150E+00	2.302710E+00
2.986930E+00	4.671870E+00	2.353270E+00
3.026580E+00	4.721580E+00	2.412880E+00
3.094590E+00	4.754000E+00	2.437070E+00
3.199110E+00	4.800860E+00	2.477900E+00
3.262380E+00	4.872530E+00	2.571070E+00
3.326250E+00	4.923070E+00	2.650400E+00
3.439650E+00	4.938790E+00	2.682790E+00
3.046770E+00	4.777580E+00	2.483970E+00
3.162560E+00	4.860230E+00	2.554750E+00
3.235240E+00	4.905470E+00	2.608640E+00
5.507190E+00	2.565110E+00	2.881350E+00
5.467520E+00	2.497290E+00	2.839500E+00
5.474880E+00	2.585700E+00	2.800870E+00
5.526690E+00	2.760000E+00	2.865940E+00
5.541700E+00	2.649920E+00	2.918650E+00
5.566580E+00	2.884990E+00	2.912510E+00
5.583740E+00	2.793820E+00	2.968360E+00
5.610710E+00	2.972060E+00	2.988790E+00
5.628990E+00	3.141860E+00	3.060870E+00
5.638450E+00	3.308600E+00	3.114450E+00
5.608090E+00	3.462040E+00	3.116130E+00
5.653320E+00	3.401220E+00	3.177280E+00
5.617750E+00	3.535670E+00	3.189420E+00
5.304470E+00	2.272080E+00	2.643430E+00
5.237360E+00	2.182230E+00	2.581160E+00
5.234610E+00	2.226030E+00	2.506580E+00
5.374930E+00	2.388580E+00	2.689060E+00
5.540660E+00	3.674770E+00	3.166280E+00
5.509130E+00	3.767920E+00	3.243970E+00
5.151300E+00	2.098000E+00	2.512540E+00
5.073490E+00	2.049990E+00	2.414940E+00
5.112070E+00	2.099720E+00	2.397730E+00
5.441180E+00	3.864740E+00	3.213440E+00
5.414790E+00	3.932930E+00	3.274200E+00
4.942900E+00	1.980330E+00	2.225080E+00
5.347980E+00	4.021180E+00	3.296610E+00
5.290020E+00	4.092360E+00	3.292750E+00
5.322230E+00	4.083660E+00	3.335860E+00
5.298820E+00	4.136110E+00	3.356960E+00
4.767750E+00	1.870140E+00	1.993720E+00
4.664450E+00	1.784470E+00	1.923930E+00
4.630990E+00	1.821680E+00	1.812260E+00
5.199610E+00	4.229910E+00	3.314500E+00
5.239200E+00	4.196950E+00	3.336500E+00
5.223560E+00	4.247760E+00	3.375090E+00
4.578090E+00	1.717640E+00	1.854500E+00
4.477810E+00	1.653370E+00	1.772210E+00
4.484410E+00	1.699420E+00	1.692350E+00
5.145370E+00	4.346560E+00	3.359450E+00
5.192550E+00	4.313640E+00	3.402770E+00
5.157820E+00	4.372870E+00	3.413850E+00
4.362520E+00	1.590450E+00	1.694000E+00
4.191270E+00	1.534290E+00	1.602330E+00
4.306150E+00	1.614520E+00	1.604860E+00
5.088800E+00	4.453400E+00	3.386430E+00
5.122380E+00	4.423450E+00	3.418900E+00
5.094440E+00	4.474190E+00	3.450060E+00
4.042460E+00	1.560600E+00	1.407240E+00
3.873110E+00	1.457480E+00	1.381600E+00
5.023450E+00	4.583860E+00	3.429530E+00
5.053580E+00	4.529880E+00	3.439250E+00
5.045430E+00	4.569310E+00	3.502160E+00
3.696060E+00	1.531200E+00	1.185620E+00
3.628860E+00	1.461850E+00	1.276950E+00
4.999400E+00	4.640460E+00	3.478850E+00
3.505500E+00	1.438860E+00	1.256110E+00
3.317430E+00	1.471630E+00	1.246720E+00
3.436810E+00	1.498510E+00	1.154580E+00
4.959900E+00	4.698910E+00	3.488590E+00
4.978540E+00	4.693280E+00	3.531940E+00
4.957850E+00	4.719120E+00	3.528200E+00
3.130440E+00	1.620240E+00	1.074040E+00
2.975340E+00	1.625570E+00	1.178060E+00
4.837330E+00	4.730290E+00	3.412490E+00
4.865000E+00	4.751010E+00	3.491430E+00
4.930070E+00	4.730940E+00	3.512380E+00
2.821650E+00	1.849880E+00	1.057610E+00
2.703730E+00	1.847340E+00	1.176780E+00
4.722820E+00	4.714390E+00	3.372340E+00
4.750370E+00	4.750850E+00	3.443060E+00
4.804450E+00	4.755790E+00	3.462680E+00
2.605070E+00	2.095160E+00	1.101340E+00
2.511270E+00	2.071710E+00	1.216000E+00
4.576180E+00	4.728180E+00	3.308310E+00
4.628680E+00	4.752360E+00	3.391850E+00
4.694270E+00	4.747950E+00	3.422040E+00
2.454060E+00	2.312580E+00	1.169100E+00
2.386210E+00	2.284410E+00	1.289510E+00
4.543510E+00	4.759060E+00	3.325730E+00
4.567480E+00	4.771380E+00	3.370450E+00
2.363640E+00	2.509710E+00	1.258940E+00
2.292030E+00	2.475160E+00	1.369270E+00
4.432240E+00	4.835020E+00	3.280470E+00
4.515570E+00	4.799740E+00	3.352980E+00
2.292530E+00	2.721420E+00	1.355520E+00
2.225760E+00	2.625060E+00	1.452940E+00
4.328470E+00	4.892180E+00	3.220080E+00
4.383330E+00	4.928420E+00	3.351780E+00
2.220600E+00	2.770110E+00	1.455540E+00
2.192850E+00	2.713170E+00	1.497810E+00
2.241130E+00	2.955920E+00	1.455950E+00
4.277960E+00	4.933980E+00	3.228970E+00
4.306370E+00	4.947640E+00	3.292380E+00
2.179080E+00	2.824010E+00	1.531270E+00
2.160280E+00	3.047350E+00	1.604840E+00
2.245330E+00	3.240110E+00	1.550500E+00
4.105270E+00	4.961600E+00	3.114100E+00
4.163870E+00	4.998680E+00	3.217480E+00
4.249960E+00	4.970790E+00	3.269670E+00
2.173140E+00	3.275140E+00	1.652680E+00
2.109690E+00	3.209370E+00	1.713540E+00
2.246750E+00	3.503580E+00	1.686100E+00
3.886720E+00	4.973610E+00	2.979370E+00
3.971610E+00	5.009680E+00	3.096690E+00
4.071460E+00	5.010460E+00	3.156450E+00
2.155490E+00	3.384970E+00	1.756020E+00
2.100020E+00	3.315080E+00	1.782230E+00
2.184750E+00	3.554490E+00	1.796640E+00
2.294840E+00	3.776340E+00	1.872560E+00
3.843400E+00	5.011790E+00	2.992070E+00
3.880500E+00	5.032120E+00	3.050960E+00
2.109880E+00	3.462870E+00	1.849710E+00
2.180200E+00	3.644790E+00	1.890980E+00
2.225130E+00	3.776630E+00	1.961800E+00
2.279830E+00	3.871710E+00	1.981010E+00
2.366080E+00	4.013150E+00	2.022910E+00
3.573450E+00	5.032450E+00	2.854750E+00
3.700690E+00	5.043840E+00	2.943110E+00
3.807890E+00	5.052920E+00	3.021590E+00
2.246980E+00	3.909820E+00	2.060890E+00
2.326560E+00	4.061540E+00	2.126660E+00
2.347910E+00	4.137920E+00	2.183870E+00
2.405770E+00	4.166370E+00	2.145100E+00
2.494320E+00	4.301930E+00	2.191030E+00
2.594370E+00	4.419760E+00	2.240950E+00
2.692560E+00	4.516510E+00	2.288010E+00
2.789160E+00	4.596360E+00	2.337600E+00
2.900880E+00	4.690610E+00	2.413180E+00
3.411890E+00	5.017500E+00	2.778080E+00
3.513960E+00	5.076670E+00	2.876630E+00
3.598510E+00	5.116300E+00	3.002440E+00
2.389650E+00	4.238430E+00	2.241230E+00
2.489730E+00	4.380980E+00	2.285810E+00
2.592520E+00	4.484870E+00	2.334670E+00
2.685340E+00	4.575580E+00	2.369810E+00
2.774970E+00	4.640450E+00	2.411680E+00
2.811880E+00	4.688210E+00	2.466620E+00
2.866020E+00	4.722000E+00	2.481160E+00
2.930640E+00	4.770670E+00	2.506080E+00
3.049390E+00	4.849130E+00	2.575590E+00
3.205360E+00	4.947040E+00	2.666990E+00
3.270940E+00	5.039870E+00	2.782840E+00
3.348480E+00	5.107120E+00	2.901710E+00
3.466790E+00	5.116180E+00	2.926910E+00
2.826830E+00	4.739550E+00	2.535200E+00
2.929250E+00	4.833720E+00	2.584330E+00
3.050050E+00	4.923460E+00	2.676520E+00
3.156980E+00	5.018230E+00	2.755780E+00
3.234040E+00	5.089180E+00	2.843460E+00
5.400290E+00	2.282410E+00	2.878020E+00
5.333420E+00	2.213400E+00	2.798570E+00
5.356270E+00	2.286250E+00	2.762480E+00
5.446110E+00	2.413690E+00	2.839460E+00
5.467440E+00	2.374440E+00	2.920930E+00
5.528150E+00	2.521440E+00	2.951790E+00
5.582250E+00	2.676730E+00	3.033730E+00
5.618820E+00	2.821010E+00	3.085460E+00
5.658650E+00	2.967460E+00	3.125760E+00
5.682360E+00	3.120760E+00	3.174160E+00
5.694470E+00	3.264030E+00	3.219110E+00
5.671830E+00	3.398600E+00	3.264450E+00
5.645350E+00	3.528360E+00	3.312040E+00
5.282190E+00	2.145460E+00	2.771570E+00
5.205690E+00	2.093340E+00	2.671990E+00
5.241130E+00	2.140850E+00	2.657670E+00
5.584910E+00	3.656070E+00	3.271850E+00
5.550980E+00	3.756710E+00	3.347680E+00
5.089140E+00	2.036540E+00	2.525100E+00
5.475310E+00	3.864590E+00	3.321650E+00
5.428680E+00	3.950930E+00	3.340910E+00
5.480100E+00	3.920510E+00	3.391670E+00
5.432940E+00	4.001920E+00	3.413900E+00
4.924950E+00	1.926910E+00	2.311170E+00
4.822370E+00	1.839820E+00	2.227570E+00
4.796810E+00	1.856260E+00	2.115580E+00
5.361210E+00	4.080160E+00	3.389110E+00
5.357650E+00	4.136030E+00	3.437360E+00
4.754030E+00	1.768990E+00	2.162610E+00
4.657650E+00	1.699450E+00	2.077060E+00
4.665900E+00	1.736560E+00	2.002020E+00
5.313420E+00	4.208920E+00	3.457390E+00
5.257640E+00	4.268810E+00	3.455940E+00
5.294100E+00	4.260580E+00	3.510090E+00
5.260930E+00	4.304120E+00	3.531960E+00
4.552780E+00	1.621320E+00	1.979290E+00
4.447590E+00	1.547490E+00	1.899720E+00
4.455740E+00	1.600240E+00	1.830430E+00
5.165840E+00	4.400450E+00	3.491000E+00
5.203630E+00	4.359570E+00	3.505060E+00
5.193080E+00	4.398710E+00	3.564030E+00
4.313620E+00	1.498310E+00	1.837480E+00
4.121400E+00	1.442380E+00	1.746330E+00
4.262300E+00	1.500760E+00	1.739420E+00
5.144920E+00	4.441350E+00	3.544040E+00
3.984850E+00	1.440360E+00	1.556370E+00
3.853680E+00	1.391270E+00	1.584910E+00
5.097470E+00	4.513050E+00	3.572570E+00
5.057980E+00	4.596800E+00	3.591000E+00
3.678990E+00	1.365870E+00	1.545690E+00
3.525320E+00	1.323740E+00	1.553310E+00
3.557700E+00	1.348830E+00	1.459480E+00
3.644860E+00	1.394950E+00	1.399200E+00
5.014840E+00	4.665210E+00	3.582590E+00
5.064140E+00	4.645180E+00	3.655540E+00
5.029610E+00	4.694430E+00	3.649240E+00
3.400850E+00	1.374110E+00	1.394050E+00
3.236450E+00	1.364070E+00	1.470990E+00
4.968640E+00	4.735200E+00	3.601950E+00
3.115350E+00	1.469900E+00	1.319590E+00
2.966570E+00	1.479750E+00	1.426880E+00
4.905350E+00	4.769030E+00	3.574370E+00
4.919720E+00	4.809570E+00	3.666900E+00
2.830380E+00	1.634420E+00	1.285740E+00
2.715680E+00	1.644990E+00	1.409020E+00
4.771990E+00	4.780510E+00	3.517360E+00
4.798220E+00	4.804760E+00	3.592840E+00
4.859390E+00	4.806410E+00	3.618760E+00
2.603160E+00	1.846610E+00	1.298020E+00
2.513570E+00	1.837910E+00	1.425800E+00
4.662860E+00	4.782160E+00	3.472530E+00
4.688150E+00	4.806840E+00	3.553610E+00
4.743200E+00	4.803890E+00	3.574730E+00
2.437500E+00	2.055820E+00	1.343990E+00
2.364050E+00	2.040880E+00	1.474150E+00
4.561300E+00	4.829370E+00	3.450860E+00
4.626060E+00	4.819100E+00	3.518820E+00
2.314710E+00	2.258040E+00	1.409320E+00
2.254640E+00	2.231490E+00	1.535230E+00
4.475130E+00	4.882730E+00	3.408380E+00
4.517020E+00	4.909640E+00	3.534040E+00
2.226850E+00	2.436330E+00	1.480020E+00
2.173370E+00	2.407690E+00	1.591650E+00
4.432320E+00	4.937810E+00	3.418100E+00
4.459650E+00	4.946400E+00	3.475720E+00
2.163550E+00	2.626840E+00	1.559710E+00
2.131550E+00	2.524170E+00	1.631570E+00
4.310540E+00	5.017370E+00	3.402870E+00
4.406260E+00	4.984550E+00	3.451810E+00
2.098210E+00	2.637040E+00	1.669770E+00
2.057250E+00	2.808580E+00	1.734440E+00
2.117910E+00	2.827820E+00	1.631660E+00
4.227800E+00	5.020050E+00	3.329770E+00
4.244230E+00	5.058290E+00	3.395200E+00
2.078490E+00	3.013160E+00	1.712540E+00
2.010630E+00	2.972620E+00	1.809220E+00
4.034880E+00	5.056820E+00	3.201940E+00
4.097330E+00	5.091430E+00	3.313580E+00
4.191960E+00	5.070170E+00	3.361790E+00
2.037910E+00	3.218780E+00	1.817610E+00
1.967960E+00	3.111930E+00	1.905100E+00
3.879840E+00	5.104710E+00	3.142540E+00
3.990760E+00	5.104310E+00	3.244110E+00
1.974950E+00	3.249390E+00	1.919870E+00
1.940910E+00	3.192570E+00	1.951390E+00
2.023610E+00	3.428300E+00	1.951400E+00
2.125080E+00	3.674420E+00	1.993160E+00
3.743820E+00	5.122050E+00	3.088130E+00
3.815580E+00	5.190910E+00	3.237190E+00
1.950160E+00	3.301150E+00	1.996920E+00
1.970250E+00	3.465280E+00	2.038310E+00
2.025080E+00	3.582490E+00	2.033410E+00
2.073920E+00	3.716970E+00	2.097640E+00
2.154480E+00	3.868950E+00	2.127630E+00
2.267700E+00	4.069990E+00	2.209930E+00
3.670530E+00	5.152570E+00	3.099330E+00
3.714920E+00	5.184740E+00	3.169150E+00
1.982440E+00	3.616000E+00	2.125720E+00
2.074060E+00	3.828270E+00	2.193500E+00
2.156920E+00	3.966610E+00	2.223800E+00
2.199910E+00	4.064950E+00	2.282250E+00
2.251930E+00	4.130970E+00	2.292490E+00
2.310360E+00	4.213130E+00	2.311890E+00
2.393950E+00	4.343520E+00	2.336970E+00
2.490580E+00	4.457960E+00	2.375370E+00
2.586520E+00	4.550740E+00	2.419290E+00
2.693330E+00	4.652480E+00	2.479960E+00
3.423270E+00	5.148590E+00	2.990140E+00
3.502500E+00	5.196260E+00	3.091670E+00
3.630230E+00	5.193140E+00	3.140630E+00
2.217280E+00	4.164130E+00	2.353600E+00
2.305380E+00	4.305860E+00	2.392300E+00
2.393560E+00	4.426060E+00	2.422880E+00
2.489020E+00	4.522860E+00	2.464790E+00
2.574010E+00	4.594950E+00	2.493700E+00
2.611230E+00	4.644180E+00	2.540320E+00
2.665470E+00	4.679540E+00	2.550940E+00
2.727340E+00	4.724940E+00	2.575670E+00
2.826280E+00	4.808970E+00	2.624160E+00
2.931950E+00	4.904850E+00	2.689730E+00
3.042290E+00	4.997270E+00	2.769560E+00
3.143470E+00	5.080880E+00	2.851270E+00
3.246010E+00	5.154280E+00	2.992060E+00
3.375260E+00	5.175640E+00	3.050530E+00
2.626970E+00	4.693950E+00	2.608590E+00
2.725640E+00	4.784600E+00	2.657380E+00
2.830340E+00	4.878800E+00	2.725370E+00
2.937960E+00	4.978220E+00	2.786230E+00
3.042410E+00	5.062570E+00	2.869030E+00
3.129070E+00	5.120730E+00	2.958730E+00
5.374460E+00	2.218100E+00	2.906140E+00
5.461010E+00	2.318830E+00	2.983760E+00
5.541110E+00	2.440870E+00	3.094390E+00
5.584690E+00	2.582930E+00	3.100680E+00
5.628200E+00	2.695610E+00	3.154570E+00
5.666430E+00	2.821940E+00	3.200110E+00
5.696960E+00	2.953780E+00	3.245850E+00
5.705820E+00	3.098760E+00	3.291760E+00
5.711170E+00	3.244740E+00	3.326460E+00
5.698750E+00	3.385490E+00	3.365920E+00
5.689330E+00	3.515330E+00	3.409730E+00
5.212970E+00	2.086380E+00	2.754710E+00
5.301890E+00	2.146540E+00	2.843500E+00
5.626200E+00	3.643830E+00	3.373300E+00
5.606510E+00	3.741820E+00	3.440310E+00
5.090670E+00	1.989800E+00	2.655480E+00
4.973830E+00	1.911540E+00	2.548050E+00
4.961760E+00	1.920060E+00	2.437450E+00
5.538130E+00	3.843260E+00	3.416600E+00
5.514210E+00	3.925670E+00	3.469230E+00
5.481090E+00	4.001890E+00	3.522430E+00
4.912760E+00	1.858450E+00	2.523960E+00
4.807560E+00	1.751250E+00	2.375460E+00
4.818390E+00	1.802440E+00	2.309530E+00
5.417320E+00	4.084640E+00	3.489970E+00
5.382940E+00	4.153230E+00	3.499610E+00
5.428120E+00	4.135810E+00	3.556410E+00
5.392400E+00	4.191700E+00	3.559880E+00
4.717810E+00	1.686880E+00	2.281760E+00
4.621860E+00	1.606160E+00	2.186570E+00
4.642390E+00	1.654340E+00	2.137490E+00
5.345730E+00	4.259000E+00	3.589120E+00
5.306670E+00	4.318430E+00	3.621600E+00
4.520530E+00	1.529410E+00	2.109210E+00
4.402390E+00	1.483920E+00	2.058500E+00
4.425180E+00	1.509930E+00	1.970920E+00
5.252840E+00	4.365840E+00	3.613410E+00
5.207440E+00	4.429910E+00	3.649910E+00
4.248060E+00	1.437200E+00	2.006380E+00
4.046790E+00	1.349740E+00	1.922040E+00
4.183080E+00	1.431040E+00	1.900840E+00
5.157570E+00	4.471140E+00	3.634130E+00
5.186360E+00	4.466580E+00	3.691170E+00
5.159150E+00	4.505370E+00	3.709030E+00
3.852640E+00	1.347010E+00	1.713010E+00
3.791480E+00	1.292670E+00	1.823890E+00
5.087600E+00	4.606920E+00	3.664660E+00
5.112220E+00	4.566780E+00	3.680210E+00
5.109620E+00	4.622950E+00	3.743950E+00
3.666210E+00	1.238720E+00	1.811750E+00
3.502550E+00	1.223370E+00	1.805500E+00
3.609560E+00	1.259760E+00	1.708690E+00
5.021580E+00	4.740050E+00	3.704790E+00
5.069910E+00	4.685510E+00	3.725920E+00
5.061130E+00	4.730900E+00	3.785180E+00
3.359290E+00	1.293730E+00	1.641730E+00
3.216610E+00	1.276200E+00	1.742230E+00
4.974290E+00	4.793450E+00	3.701740E+00
5.014620E+00	4.795740E+00	3.801800E+00
3.091090E+00	1.363230E+00	1.577230E+00
2.960660E+00	1.363920E+00	1.693980E+00
4.945220E+00	4.825160E+00	3.715450E+00
4.961280E+00	4.828440E+00	3.763220E+00
2.839490E+00	1.486440E+00	1.546430E+00
2.730410E+00	1.489880E+00	1.669170E+00
4.827690E+00	4.835810E+00	3.662820E+00
4.858230E+00	4.857070E+00	3.738610E+00
4.921180E+00	4.847670E+00	3.757910E+00
2.614410E+00	1.645900E+00	1.536050E+00
2.528700E+00	1.641650E+00	1.665730E+00
4.717760E+00	4.834740E+00	3.629050E+00
4.748280E+00	4.863420E+00	3.697490E+00
4.800320E+00	4.858590E+00	3.709930E+00
2.437990E+00	1.830580E+00	1.559960E+00
2.366150E+00	1.817330E+00	1.692630E+00
4.576570E+00	4.872690E+00	3.571620E+00
4.630660E+00	4.889810E+00	3.655200E+00
4.693260E+00	4.872700E+00	3.680530E+00
2.301240E+00	2.023040E+00	1.607390E+00
2.237220E+00	2.003480E+00	1.729990E+00
4.551250E+00	4.909860E+00	3.597990E+00
4.574630E+00	4.920560E+00	3.641380E+00
2.193870E+00	2.215350E+00	1.652840E+00
2.142920E+00	2.190120E+00	1.777540E+00
4.454310E+00	5.005570E+00	3.579750E+00
4.532980E+00	4.955400E+00	3.631420E+00
2.109640E+00	2.416390E+00	1.714190E+00
2.094060E+00	2.309320E+00	1.812140E+00
4.382980E+00	5.033450E+00	3.506730E+00
4.394160E+00	5.055430E+00	3.567900E+00
2.048780E+00	2.424570E+00	1.837710E+00
1.991730E+00	2.590500E+00	1.879160E+00
2.048800E+00	2.610310E+00	1.774440E+00
4.249930E+00	5.123660E+00	3.494580E+00
4.342580E+00	5.077800E+00	3.539380E+00
1.999960E+00	2.775510E+00	1.835300E+00
1.942200E+00	2.743360E+00	1.936450E+00
4.174470E+00	5.130200E+00	3.422590E+00
4.185810E+00	5.168220E+00	3.491380E+00
1.946570E+00	2.929720E+00	1.909600E+00
1.894020E+00	2.891820E+00	2.006770E+00
3.918870E+00	5.170470E+00	3.290580E+00
4.023020E+00	5.191760E+00	3.406600E+00
4.131530E+00	5.178090E+00	3.458600E+00
1.910100E+00	3.112260E+00	2.001340E+00
1.869550E+00	2.998340E+00	2.052250E+00
3.876820E+00	5.206700E+00	3.316450E+00
3.922490E+00	5.218910E+00	3.369330E+00
1.850800E+00	3.127010E+00	2.093720E+00
1.840570E+00	3.256980E+00	2.136480E+00
1.904470E+00	3.360310E+00	2.102050E+00
3.708220E+00	5.246450E+00	3.300430E+00
3.848450E+00	5.241490E+00	3.355960E+00
1.847570E+00	3.392160E+00	2.192050E+00
1.847180E+00	3.526820E+00	2.227330E+00
1.896920E+00	3.564280E+00	2.187430E+00
1.989040E+00	3.765850E+00	2.250890E+00
2.091660E+00	3.983270E+00	2.319470E+00
3.594470E+00	5.241050E+00	3.208730E+00
3.607650E+00	5.269560E+00	3.284680E+00
1.888910E+00	3.677630E+00	2.299230E+00
1.972800E+00	3.867430E+00	2.335010E+00
2.011020E+00	3.975280E+00	2.385570E+00
2.065940E+00	4.044390E+00	2.398250E+00
2.124530E+00	4.133550E+00	2.415770E+00
2.213390E+00	4.268390E+00	2.443420E+00
2.300820E+00	4.389870E+00	2.475620E+00
2.394470E+00	4.491870E+00	2.514270E+00
2.494140E+00	4.600170E+00	2.562700E+00
3.322260E+00	5.206090E+00	3.101260E+00
3.397620E+00	5.250150E+00	3.203880E+00
3.533280E+00	5.269400E+00	3.249880E+00
2.028270E+00	4.075720E+00	2.458140E+00
2.121080E+00	4.226540E+00	2.499880E+00
2.205540E+00	4.352220E+00	2.528530E+00
2.300600E+00	4.458540E+00	2.565650E+00
2.382150E+00	4.536650E+00	2.583770E+00
2.411920E+00	4.591310E+00	2.619170E+00
2.461100E+00	4.629890E+00	2.625950E+00
2.526040E+00	4.676460E+00	2.656760E+00
2.627460E+00	4.761040E+00	2.702780E+00
2.729740E+00	4.855990E+00	2.757220E+00
2.842060E+00	4.948080E+00	2.826480E+00
2.949360E+00	5.048190E+00	2.890490E+00
3.052150E+00	5.111840E+00	2.992360E+00
3.143900E+00	5.172790E+00	3.079800E+00
3.259990E+00	5.227240E+00	3.140530E+00
2.420210E+00	4.647900E+00	2.684840E+00
2.526400E+00	4.736490E+00	2.753480E+00
2.631660E+00	4.835500E+00	2.799040E+00
2.742870E+00	4.924380E+00	2.859760E+00
2.855620E+00	5.021100E+00	2.938220E+00
2.974590E+00	5.107910E+00	3.028690E+00
3.059000E+00	5.148100E+00	3.077730E+00
5.579460E+00	2.398170E+00	3.239390E+00
5.558350E+00	2.355410E+00	3.221440E+00
5.560260E+00	2.386460E+00	3.178260E+00
5.588930E+00	2.451380E+00	3.235920E+00
5.390160E+00	2.183980E+00	3.098890E+00
5.306900E+00	2.116910E+00	3.019000E+00
5.333990E+00	2.151410E+00	2.946150E+00
5.470800E+00	2.294480E+00	3.111210E+00
5.626520E+00	2.576490E+00	3.246770E+00
5.655130E+00	2.714160E+00	3.260040E+00
5.682580E+00	2.812890E+00	3.317890E+00
5.719310E+00	2.938390E+00	3.364280E+00
5.739130E+00	3.086150E+00	3.397740E+00
5.751220E+00	3.233700E+00	3.421200E+00
5.735060E+00	3.371080E+00	3.463440E+00
5.714390E+00	3.501570E+00	3.512490E+00
5.244400E+00	2.068450E+00	3.024740E+00
5.174760E+00	2.012340E+00	2.920650E+00
5.202170E+00	2.051420E+00	2.868520E+00
5.667660E+00	3.627510E+00	3.467470E+00
5.637260E+00	3.716000E+00	3.519120E+00
5.061010E+00	1.939870E+00	2.762710E+00
5.584420E+00	3.831320E+00	3.534550E+00
5.536360E+00	3.936130E+00	3.549850E+00
5.526660E+00	3.990090E+00	3.591820E+00
4.849610E+00	1.738620E+00	2.536540E+00
4.779940E+00	1.674660E+00	2.487190E+00
4.768520E+00	1.696220E+00	2.395300E+00
4.899240E+00	1.809870E+00	2.574090E+00
5.492610E+00	4.075160E+00	3.608290E+00
5.462910E+00	4.166680E+00	3.624650E+00
5.425760E+00	4.219790E+00	3.629760E+00
5.477490E+00	4.204700E+00	3.683000E+00
5.430780E+00	4.257020E+00	3.700630E+00
4.605410E+00	1.512800E+00	2.368360E+00
4.484350E+00	1.466320E+00	2.312650E+00
4.558830E+00	1.504350E+00	2.287050E+00
4.603910E+00	1.556370E+00	2.245460E+00
4.680870E+00	1.573420E+00	2.410420E+00
5.311920E+00	4.347970E+00	3.679830E+00
5.359820E+00	4.308520E+00	3.685270E+00
5.341810E+00	4.343530E+00	3.744130E+00
4.361320E+00	1.449320E+00	2.140440E+00
4.283240E+00	1.407220E+00	2.198460E+00
5.284070E+00	4.390360E+00	3.731770E+00
4.162050E+00	1.341390E+00	2.161840E+00
3.986730E+00	1.249920E+00	2.124730E+00
4.103960E+00	1.339750E+00	2.066940E+00
5.224120E+00	4.455030E+00	3.772780E+00
5.188560E+00	4.506600E+00	3.803440E+00
3.799890E+00	1.242960E+00	1.940880E+00
3.735010E+00	1.183750E+00	2.041190E+00
5.161970E+00	4.560600E+00	3.809830E+00
5.152740E+00	4.626270E+00	3.841840E+00
3.619650E+00	1.151670E+00	2.044080E+00
3.461170E+00	1.149820E+00	2.058690E+00
3.567600E+00	1.169490E+00	1.951620E+00
5.123810E+00	4.687310E+00	3.843570E+00
5.087340E+00	4.771340E+00	3.867120E+00
3.326830E+00	1.187810E+00	1.895630E+00
3.195230E+00	1.184940E+00	2.005610E+00
5.055510E+00	4.816100E+00	3.865360E+00
5.080820E+00	4.823040E+00	3.903130E+00
5.062250E+00	4.842250E+00	3.901410E+00
3.080950E+00	1.271480E+00	1.856860E+00
2.966130E+00	1.268540E+00	1.972700E+00
4.955690E+00	4.871160E+00	3.864460E+00
5.029640E+00	4.849060E+00	3.886290E+00
2.847760E+00	1.369190E+00	1.817100E+00
2.752050E+00	1.367500E+00	1.942650E+00
4.894940E+00	4.877400E+00	3.822690E+00
4.902160E+00	4.900860E+00	3.881120E+00
2.637010E+00	1.489920E+00	1.798240E+00
2.556170E+00	1.483340E+00	1.926220E+00
4.774070E+00	4.881760E+00	3.761460E+00
4.801080E+00	4.891960E+00	3.810490E+00
4.854590E+00	4.908600E+00	3.876180E+00
2.452810E+00	1.636790E+00	1.798980E+00
2.384140E+00	1.620670E+00	1.929680E+00
4.667260E+00	4.913660E+00	3.731900E+00
4.699060E+00	4.931910E+00	3.808870E+00
4.755680E+00	4.909460E+00	3.821630E+00
2.301830E+00	1.799390E+00	1.823460E+00
2.239530E+00	1.779640E+00	1.949850E+00
4.574190E+00	4.993840E+00	3.734650E+00
4.639820E+00	4.958630E+00	3.779330E+00
2.180890E+00	1.987000E+00	1.861850E+00
2.126280E+00	1.957970E+00	1.992650E+00
4.516490E+00	5.014730E+00	3.677530E+00
4.525600E+00	5.043710E+00	3.728790E+00
2.074500E+00	2.205570E+00	1.908900E+00
2.040770E+00	2.109870E+00	2.041380E+00
4.400640E+00	5.102810E+00	3.639740E+00
4.480480E+00	5.073670E+00	3.697090E+00
2.009380E+00	2.247000E+00	2.002290E+00
1.997380E+00	2.197300E+00	2.068150E+00
1.984160E+00	2.407140E+00	1.954910E+00
4.323020E+00	5.138320E+00	3.610630E+00
4.357280E+00	5.201870E+00	3.716330E+00
1.961360E+00	2.300830E+00	2.075170E+00
1.910710E+00	2.500440E+00	2.083290E+00
1.941970E+00	2.587380E+00	1.974810E+00
4.179390E+00	5.229600E+00	3.587060E+00
4.273010E+00	5.208120E+00	3.644960E+00
1.894390E+00	2.709140E+00	2.041670E+00
1.843640E+00	2.672730E+00	2.146590E+00
4.102300E+00	5.227370E+00	3.520870E+00
4.111640E+00	5.257000E+00	3.583010E+00
1.835050E+00	2.897500E+00	2.111320E+00
1.810470E+00	2.781440E+00	2.185420E+00
3.936010E+00	5.278740E+00	3.462580E+00
4.046450E+00	5.265310E+00	3.546080E+00
1.778870E+00	2.908990E+00	2.211000E+00
1.765870E+00	3.046440E+00	2.247640E+00
1.796410E+00	3.155640E+00	2.183310E+00
3.822460E+00	5.293560E+00	3.425420E+00
3.864450E+00	5.347510E+00	3.545310E+00
1.747780E+00	3.193200E+00	2.272410E+00
1.754730E+00	3.342640E+00	2.324860E+00
1.799200E+00	3.437410E+00	2.272650E+00
3.606850E+00	5.314710E+00	3.372940E+00
3.738480E+00	5.330160E+00	3.455630E+00
1.744280E+00	3.476550E+00	2.350800E+00
1.756800E+00	3.600860E+00	2.398990E+00
1.810140E+00	3.642070E+00	2.365340E+00
1.897440E+00	3.884300E+00	2.418290E+00
3.493890E+00	5.307800E+00	3.339750E+00
3.527310E+00	5.372730E+00	3.462130E+00
1.788960E+00	3.729790E+00	2.445230E+00
1.822970E+00	3.878020E+00	2.489860E+00
1.871100E+00	3.954240E+00	2.495620E+00
1.933290E+00	4.043710E+00	2.515640E+00
2.024040E+00	4.187830E+00	2.547640E+00
2.107920E+00	4.311290E+00	2.577250E+00
2.189580E+00	4.431820E+00	2.613530E+00
2.308520E+00	4.542340E+00	2.648880E+00
3.179160E+00	5.231300E+00	3.188480E+00
3.259200E+00	5.279770E+00	3.284510E+00
3.398110E+00	5.320500E+00	3.380420E+00
1.835200E+00	3.988390E+00	2.554420E+00
1.923030E+00	4.148930E+00	2.592240E+00
2.012430E+00	4.279910E+00	2.621630E+00
2.087320E+00	4.375060E+00	2.636570E+00
2.122320E+00	4.445710E+00	2.671300E+00
2.197800E+00	4.499370E+00	2.674070E+00
2.233980E+00	4.557760E+00	2.707190E+00
2.314870E+00	4.625500E+00	2.731970E+00
2.408700E+00	4.714860E+00	2.792720E+00
2.523960E+00	4.827440E+00	2.862010E+00
2.654020E+00	4.904940E+00	2.891700E+00
2.749340E+00	4.990080E+00	2.969410E+00
2.878100E+00	5.094360E+00	3.087110E+00
3.055220E+00	5.187630E+00	3.181400E+00
2.934100E+00	5.170290E+00	3.232450E+00
3.160450E+00	5.247180E+00	3.259560E+00
2.130410E+00	4.513580E+00	2.730520E+00
2.216190E+00	4.611940E+00	2.767870E+00
2.303710E+00	4.673950E+00	2.802150E+00
2.345280E+00	4.727680E+00	2.848250E+00
2.415610E+00	4.777760E+00	2.859230E+00
2.442260E+00	4.829480E+00	2.899900E+00
2.495640E+00	4.885260E+00	2.964130E+00
2.627870E+00	4.947200E+00	2.995020E+00
2.746880E+00	5.049140E+00	3.083490E+00
2.828590E+00	5.111390E+00	3.181360E+00
2.357980E+00	4.793690E+00	2.912870E+00
2.424980E+00	4.850970E+00	2.941790E+00
5.553890E+00	2.324090E+00	3.344270E+00
5.519040E+00	2.289150E+00	3.319920E+00
5.532170E+00	2.313080E+00	3.262700E+00
5.586330E+00	2.396330E+00	3.326140E+00
5.613460E+00	2.495410E+00	3.330790E+00
5.626480E+00	2.472980E+00	3.412980E+00
5.657820E+00	2.564350E+00	3.414970E+00
5.351890E+00	2.130360E+00	3.146660E+00
5.456100E+00	2.234690E+00	3.264080E+00
5.671310E+00	2.684390E+00	3.363170E+00
5.719800E+00	2.796800E+00	3.429370E+00
5.756030E+00	2.937140E+00	3.499620E+00
5.764540E+00	3.106200E+00	3.490140E+00
5.767220E+00	3.226970E+00	3.524560E+00
5.750900E+00	3.360510E+00	3.565080E+00
5.746960E+00	3.485930E+00	3.611790E+00
5.173280E+00	1.999200E+00	3.025130E+00
5.280720E+00	2.071140E+00	3.155010E+00
5.687780E+00	3.625820E+00	3.572040E+00
5.646680E+00	3.738120E+00	3.583530E+00
5.693380E+00	3.696750E+00	3.636860E+00
5.657560E+00	3.805490E+00	3.653830E+00
4.924000E+00	1.713560E+00	2.832530E+00
4.862940E+00	1.665530E+00	2.773600E+00
4.898320E+00	1.712870E+00	2.746620E+00
4.908380E+00	1.764600E+00	2.678750E+00
4.965980E+00	1.772980E+00	2.857570E+00
4.978590E+00	1.866950E+00	2.740870E+00
5.045050E+00	1.886370E+00	2.901460E+00
5.592710E+00	3.928110E+00	3.625860E+00
5.557190E+00	4.007330E+00	3.644660E+00
5.607780E+00	3.981080E+00	3.693430E+00
5.571860E+00	4.049200E+00	3.703890E+00
4.773000E+00	1.592540E+00	2.661440E+00
4.676080E+00	1.512550E+00	2.608830E+00
4.665950E+00	1.530910E+00	2.474820E+00
4.802460E+00	1.652650E+00	2.611080E+00
5.536300E+00	4.142650E+00	3.725130E+00
5.495980E+00	4.214210E+00	3.746880E+00
5.471600E+00	4.256830E+00	3.803860E+00
4.574740E+00	1.462900E+00	2.561290E+00
4.437260E+00	1.419150E+00	2.513590E+00
4.532220E+00	1.460310E+00	2.450680E+00
5.399560E+00	4.306690E+00	3.775720E+00
5.354600E+00	4.367310E+00	3.836230E+00
4.275100E+00	1.382720E+00	2.300070E+00
4.220270E+00	1.313500E+00	2.389220E+00
5.291700E+00	4.413570E+00	3.820620E+00
5.323080E+00	4.411540E+00	3.866470E+00
5.292430E+00	4.452180E+00	3.887090E+00
4.087770E+00	1.225740E+00	2.388170E+00
3.919900E+00	1.182690E+00	2.324570E+00
4.042770E+00	1.235470E+00	2.268200E+00
5.197260E+00	4.528700E+00	3.846770E+00
5.232160E+00	4.500840E+00	3.867480E+00
5.223290E+00	4.551820E+00	3.902050E+00
3.746480E+00	1.150560E+00	2.167110E+00
3.728040E+00	1.108950E+00	2.322570E+00
5.170420E+00	4.655290E+00	3.886470E+00
5.212100E+00	4.621780E+00	3.927810E+00
5.192240E+00	4.687950E+00	3.942860E+00
3.565180E+00	1.100740E+00	2.301360E+00
3.407330E+00	1.092410E+00	2.304610E+00
3.530900E+00	1.118480E+00	2.212620E+00
5.112650E+00	4.809580E+00	3.937250E+00
5.165450E+00	4.757680E+00	3.965430E+00
5.140660E+00	4.823850E+00	4.002970E+00
3.301370E+00	1.131290E+00	2.156780E+00
3.176580E+00	1.137520E+00	2.267910E+00
5.073340E+00	4.871080E+00	3.982330E+00
3.072200E+00	1.180460E+00	2.118360E+00
2.971690E+00	1.185390E+00	2.237400E+00
5.011000E+00	4.887920E+00	3.936060E+00
5.015630E+00	4.907740E+00	3.992420E+00
2.866750E+00	1.267670E+00	2.091710E+00
2.783840E+00	1.264550E+00	2.217320E+00
4.907710E+00	4.937220E+00	3.968420E+00
4.974830E+00	4.920320E+00	3.979650E+00
2.673110E+00	1.367690E+00	2.071650E+00
2.601430E+00	1.363540E+00	2.201030E+00
4.793180E+00	4.955110E+00	3.935180E+00
4.848050E+00	4.951860E+00	3.964850E+00
2.485190E+00	1.477050E+00	2.054930E+00
2.421900E+00	1.466200E+00	2.187990E+00
4.741580E+00	4.953430E+00	3.891810E+00
4.750940E+00	4.984370E+00	3.949190E+00
2.321800E+00	1.608850E+00	2.059130E+00
2.261530E+00	1.592720E+00	2.197560E+00
4.612380E+00	5.006740E+00	3.824270E+00
4.652340E+00	5.026660E+00	3.904570E+00
4.716930E+00	4.995670E+00	3.931270E+00
2.184130E+00	1.759010E+00	2.085230E+00
2.124820E+00	1.738740E+00	2.225520E+00
4.519300E+00	5.090450E+00	3.793510E+00
4.581930E+00	5.060870E+00	3.861110E+00
2.074330E+00	1.930160E+00	2.127330E+00
2.012040E+00	1.903240E+00	2.258970E+00
4.443200E+00	5.162740E+00	3.760640E+00
4.485770E+00	5.172740E+00	3.846710E+00
1.974720E+00	2.124050E+00	2.167050E+00
1.933940E+00	2.053720E+00	2.306760E+00
4.398170E+00	5.221670E+00	3.786020E+00
4.432380E+00	5.249240E+00	3.864430E+00
1.910210E+00	2.174050E+00	2.263060E+00
1.891100E+00	2.136850E+00	2.327400E+00
1.895180E+00	2.326570E+00	2.202790E+00
4.237550E+00	5.263000E+00	3.681120E+00
4.283720E+00	5.294740E+00	3.770930E+00
4.359820E+00	5.272620E+00	3.817150E+00
1.863780E+00	2.241580E+00	2.318920E+00
1.812990E+00	2.436700E+00	2.306130E+00
1.849150E+00	2.518630E+00	2.199870E+00
4.106580E+00	5.305090E+00	3.654350E+00
4.199880E+00	5.312340E+00	3.719450E+00
1.785940E+00	2.681360E+00	2.256580E+00
1.767870E+00	2.564940E+00	2.344350E+00
3.984500E+00	5.332130E+00	3.608450E+00
4.048070E+00	5.376930E+00	3.726800E+00
1.730090E+00	2.696900E+00	2.364760E+00
1.698510E+00	2.833150E+00	2.384590E+00
1.730000E+00	2.941930E+00	2.306940E+00
3.920850E+00	5.367270E+00	3.619640E+00
3.958390E+00	5.385120E+00	3.671400E+00
1.671030E+00	2.977240E+00	2.401280E+00
1.634740E+00	3.162690E+00	2.434970E+00
1.697540E+00	3.241990E+00	2.361460E+00
3.645510E+00	5.381940E+00	3.509100E+00
3.761680E+00	5.390910E+00	3.587390E+00
3.875830E+00	5.399030E+00	3.648840E+00
1.663870E+00	3.317540E+00	2.445580E+00
1.629420E+00	3.264990E+00	2.469020E+00
1.690940E+00	3.532080E+00	2.436030E+00
3.586880E+00	5.412140E+00	3.548020E+00
3.651190E+00	5.445290E+00	3.636720E+00
1.631530E+00	3.388010E+00	2.495910E+00
1.629170E+00	3.538960E+00	2.508310E+00
1.673960E+00	3.637540E+00	2.517180E+00
1.734610E+00	3.791810E+00	2.530580E+00
3.281610E+00	5.344720E+00	3.425460E+00
3.407880E+00	5.387860E+00	3.508940E+00
3.523390E+00	5.430660E+00	3.582270E+00
1.633710E+00	3.684730E+00	2.575060E+00
1.678490E+00	3.852750E+00	2.597310E+00
1.682910E+00	3.934130E+00	2.628090E+00
1.740820E+00	3.958720E+00	2.601030E+00
1.823560E+00	4.104300E+00	2.634740E+00
1.910650E+00	4.246720E+00	2.662730E+00
2.004620E+00	4.394270E+00	2.696650E+00
3.027280E+00	5.217870E+00	3.293330E+00
3.137610E+00	5.272770E+00	3.355090E+00
3.202400E+00	5.351030E+00	3.465300E+00
3.279860E+00	5.406550E+00	3.543000E+00
1.716410E+00	4.040920E+00	2.670520E+00
1.808130E+00	4.209560E+00	2.700520E+00
1.892820E+00	4.313900E+00	2.720490E+00
1.919000E+00	4.387850E+00	2.750830E+00
1.965350E+00	4.435280E+00	2.753890E+00
2.021410E+00	4.489660E+00	2.770460E+00
2.102130E+00	4.588310E+00	2.810610E+00
2.225800E+00	4.696630E+00	2.862300E+00
2.549580E+00	4.970260E+00	3.095270E+00
2.664240E+00	5.031700E+00	3.110350E+00
2.743420E+00	5.094170E+00	3.189830E+00
2.836040E+00	5.149330E+00	3.300660E+00
2.984520E+00	5.243270E+00	3.375170E+00
3.113160E+00	5.327100E+00	3.481790E+00
3.192030E+00	5.375740E+00	3.520790E+00
1.918130E+00	4.458670E+00	2.800030E+00
1.997060E+00	4.538110E+00	2.825880E+00
2.027750E+00	4.603250E+00	2.859320E+00
2.104320E+00	4.657800E+00	2.872680E+00
2.143960E+00	4.716090E+00	2.922390E+00
2.239650E+00	4.805650E+00	2.991310E+00
2.407980E+00	4.885720E+00	3.018710E+00
2.448720E+00	4.964490E+00	3.126670E+00
2.528490E+00	5.043510E+00	3.230580E+00
2.653980E+00	5.076440E+00	3.220690E+00
2.740970E+00	5.116740E+00	3.271350E+00
2.033660E+00	4.673270E+00	2.923000E+00
2.119200E+00	4.747420E+00	2.977470E+00
2.142400E+00	4.795340E+00	3.027400E+00
2.185510E+00	4.834950E+00	3.054920E+00
2.225940E+00	4.893600E+00	3.123690E+00
2.343070E+00	4.923150E+00	3.124960E+00
2.419000E+00	4.997530E+00	3.197950E+00
2.128130E+00	4.836160E+00	3.093170E+00
5.530780E+00	2.288270E+00	3.406680E+00
5.581050E+00	2.346380E+00	3.409280E+00
5.612610E+00	2.408500E+00	3.477020E+00
5.645110E+00	2.497530E+00	3.513410E+00
5.677320E+00	2.572740E+00	3.535380E+00
5.741990E+00	2.749310E+00	3.599680E+00
5.724270E+00	2.706000E+00	3.581130E+00
5.735520E+00	2.788540E+00	3.541490E+00
5.754240E+00	2.858820E+00	3.567260E+00
5.759910E+00	2.803170E+00	3.614590E+00
5.774930E+00	2.904720E+00	3.613070E+00
5.374250E+00	2.133240E+00	3.324990E+00
5.465180E+00	2.219330E+00	3.425450E+00
5.701530E+00	2.673510E+00	3.494540E+00
5.784840E+00	3.069940E+00	3.611340E+00
5.785410E+00	3.235870E+00	3.609360E+00
5.789840E+00	3.341780E+00	3.657010E+00
5.796880E+00	3.461710E+00	3.708770E+00
4.922960E+00	1.634530E+00	3.154950E+00
4.870390E+00	1.590090E+00	3.092980E+00
4.906960E+00	1.648880E+00	3.042820E+00
4.949490E+00	1.714170E+00	2.970580E+00
4.973410E+00	1.684840E+00	3.181220E+00
5.050390E+00	1.851830E+00	3.061160E+00
5.052610E+00	1.799080E+00	3.234940E+00
5.144500E+00	1.936860E+00	3.107210E+00
5.158280E+00	1.913600E+00	3.275560E+00
5.245600E+00	2.024500E+00	3.260680E+00
5.748820E+00	3.594760E+00	3.668460E+00
5.728580E+00	3.699720E+00	3.716620E+00
5.705950E+00	3.798580E+00	3.764010E+00
4.790550E+00	1.525420E+00	3.018990E+00
4.701710E+00	1.482620E+00	2.934860E+00
4.745360E+00	1.510050E+00	2.866310E+00
4.814490E+00	1.582670E+00	2.851750E+00
5.659340E+00	3.904510E+00	3.724340E+00
5.635880E+00	3.993840E+00	3.777120E+00
5.594670E+00	4.072580E+00	3.778330E+00
5.635350E+00	4.048380E+00	3.832800E+00
5.605850E+00	4.121360E+00	3.846660E+00
4.635410E+00	1.475800E+00	2.720520E+00
4.588570E+00	1.433290E+00	2.918700E+00
5.539360E+00	4.198480E+00	3.823360E+00
5.522030E+00	4.254880E+00	3.894370E+00
4.466830E+00	1.385460E+00	2.859960E+00
4.355770E+00	1.345120E+00	2.750520E+00
4.465800E+00	1.407470E+00	2.699070E+00
5.444680E+00	4.311340E+00	3.869180E+00
5.422790E+00	4.361980E+00	3.940450E+00
4.254260E+00	1.306220E+00	2.538660E+00
4.183980E+00	1.224450E+00	2.707280E+00
5.358500E+00	4.412060E+00	3.922440E+00
5.340040E+00	4.453170E+00	3.973300E+00
3.990010E+00	1.177500E+00	2.475500E+00
5.291000E+00	4.514870E+00	3.986990E+00
5.252810E+00	4.574150E+00	3.976340E+00
5.281240E+00	4.568460E+00	4.028630E+00
5.268990E+00	4.610360E+00	4.033150E+00
3.779600E+00	1.101850E+00	2.464380E+00
3.660420E+00	1.074080E+00	2.527710E+00
3.600270E+00	1.088020E+00	2.388290E+00
5.211210E+00	4.717150E+00	4.004510E+00
5.253300E+00	4.680450E+00	4.050020E+00
5.231360E+00	4.749150E+00	4.067180E+00
3.513070E+00	1.072850E+00	2.592540E+00
3.333070E+00	1.079100E+00	2.557270E+00
3.458110E+00	1.074780E+00	2.452800E+00
5.141310E+00	4.869270E+00	4.061680E+00
5.206160E+00	4.823130E+00	4.091090E+00
5.187000E+00	4.903080E+00	4.147630E+00
3.260550E+00	1.102810E+00	2.411480E+00
3.136440E+00	1.102720E+00	2.520280E+00
5.107960E+00	4.894040E+00	4.057680E+00
5.131330E+00	4.910660E+00	4.108900E+00
3.062850E+00	1.136610E+00	2.382770E+00
2.962880E+00	1.146430E+00	2.506050E+00
5.008260E+00	4.943060E+00	4.085070E+00
5.083820E+00	4.922670E+00	4.096810E+00
2.879750E+00	1.186760E+00	2.360110E+00
2.796900E+00	1.193610E+00	2.491060E+00
4.949830E+00	4.953620E+00	4.048280E+00
4.958420E+00	4.975890E+00	4.105890E+00
2.707890E+00	1.263650E+00	2.344850E+00
2.632960E+00	1.266280E+00	2.473890E+00
4.827610E+00	4.972580E+00	3.999420E+00
4.857630E+00	4.980070E+00	4.042630E+00
4.912500E+00	4.989050E+00	4.101520E+00
2.533610E+00	1.358880E+00	2.331870E+00
2.466660E+00	1.361150E+00	2.464670E+00
4.751780E+00	5.031330E+00	4.036700E+00
4.811760E+00	5.000940E+00	4.050570E+00
2.359180E+00	1.459950E+00	2.320550E+00
2.300230E+00	1.457410E+00	2.452160E+00
4.700960E+00	5.047180E+00	3.990980E+00
4.707780E+00	5.072700E+00	4.050850E+00
2.204520E+00	1.578370E+00	2.347880E+00
2.209950E+00	1.527710E+00	2.448910E+00
4.536490E+00	5.147540E+00	3.898410E+00
4.597870E+00	5.134170E+00	3.976560E+00
4.666100E+00	5.102680E+00	4.036960E+00
2.147890E+00	1.587850E+00	2.443500E+00
2.064010E+00	1.717970E+00	2.371900E+00
4.493070E+00	5.226680E+00	3.910800E+00
4.536170E+00	5.228350E+00	3.979140E+00
1.954950E+00	1.893060E+00	2.399520E+00
4.465460E+00	5.270580E+00	3.920540E+00
4.490040E+00	5.280850E+00	3.962900E+00
1.860890E+00	2.089530E+00	2.420260E+00
4.322920E+00	5.321330E+00	3.849850E+00
4.368370E+00	5.347180E+00	3.927940E+00
4.447390E+00	5.314640E+00	3.954520E+00
1.777760E+00	2.234640E+00	2.508380E+00
1.810580E+00	2.292490E+00	2.400150E+00
4.138750E+00	5.363690E+00	3.766260E+00
4.206840E+00	5.389080E+00	3.851270E+00
4.288420E+00	5.372960E+00	3.889650E+00
1.745410E+00	2.474590E+00	2.436370E+00
1.711710E+00	2.367960E+00	2.560440E+00
4.099100E+00	5.390020E+00	3.790690E+00
4.129010E+00	5.402450E+00	3.832520E+00
1.690940E+00	2.515910E+00	2.525990E+00
1.676250E+00	2.452820E+00	2.580990E+00
1.671000E+00	2.728550E+00	2.470580E+00
3.947110E+00	5.438630E+00	3.753140E+00
4.059740E+00	5.424240E+00	3.818860E+00
1.647940E+00	2.568240E+00	2.574630E+00
1.620530E+00	2.719780E+00	2.557870E+00
1.621610E+00	2.820070E+00	2.524050E+00
1.613630E+00	2.972230E+00	2.496010E+00
3.795560E+00	5.448400E+00	3.709000E+00
3.860000E+00	5.495330E+00	3.835330E+00
1.575690E+00	2.846970E+00	2.574700E+00
1.530620E+00	3.059790E+00	2.584790E+00
1.582090E+00	3.214530E+00	2.509300E+00
3.710900E+00	5.472470E+00	3.717420E+00
3.749070E+00	5.492010E+00	3.780260E+00
1.519270E+00	3.240100E+00	2.578790E+00
1.477920E+00	3.176280E+00	2.610970E+00
1.554970E+00	3.449530E+00	2.564500E+00
3.411250E+00	5.447760E+00	3.630810E+00
3.538730E+00	5.485440E+00	3.697550E+00
3.656150E+00	5.500890E+00	3.754510E+00
1.472370E+00	3.329980E+00	2.645880E+00
1.486070E+00	3.515580E+00	2.628360E+00
1.490010E+00	3.610900E+00	2.664260E+00
1.547590E+00	3.645660E+00	2.632400E+00
1.616780E+00	3.863700E+00	2.654840E+00
3.292670E+00	5.464800E+00	3.658780E+00
3.411330E+00	5.512110E+00	3.768360E+00
1.507480E+00	3.753930E+00	2.701920E+00
1.562190E+00	3.918430E+00	2.719960E+00
1.572970E+00	3.995500E+00	2.753180E+00
1.630770E+00	4.017130E+00	2.723560E+00
1.708200E+00	4.168650E+00	2.745540E+00
1.813210E+00	4.329320E+00	2.776270E+00
2.874180E+00	5.218910E+00	3.422170E+00
2.989200E+00	5.329140E+00	3.543620E+00
3.169880E+00	5.399130E+00	3.593120E+00
3.209080E+00	5.462160E+00	3.686770E+00
3.278430E+00	5.504590E+00	3.742620E+00
1.603080E+00	4.099800E+00	2.792820E+00
1.688580E+00	4.263170E+00	2.815200E+00
1.750940E+00	4.364220E+00	2.835620E+00
1.753810E+00	4.415580E+00	2.860420E+00
1.816230E+00	4.439400E+00	2.839160E+00
1.907680E+00	4.555300E+00	2.884410E+00
2.627190E+00	5.094570E+00	3.310100E+00
2.731550E+00	5.151880E+00	3.368480E+00
2.832750E+00	5.245410E+00	3.510530E+00
2.892630E+00	5.318060E+00	3.607600E+00
2.972190E+00	5.398210E+00	3.701710E+00
3.103190E+00	5.428860E+00	3.695890E+00
3.201510E+00	5.490650E+00	3.757270E+00
1.774460E+00	4.480070E+00	2.886670E+00
1.812580E+00	4.553410E+00	2.927210E+00
1.864120E+00	4.597120E+00	2.938540E+00
1.922900E+00	4.655380E+00	2.960530E+00
2.028500E+00	4.752020E+00	3.033830E+00
2.297630E+00	4.943990E+00	3.180610E+00
2.352200E+00	4.985560E+00	3.228130E+00
2.433020E+00	5.060460E+00	3.315950E+00
2.591400E+00	5.121220E+00	3.401360E+00
2.710860E+00	5.208140E+00	3.503810E+00
2.801050E+00	5.284150E+00	3.608400E+00
2.871230E+00	5.346150E+00	3.690870E+00
1.818760E+00	4.621370E+00	2.984720E+00
1.902940E+00	4.705790E+00	3.029870E+00
1.940810E+00	4.757070E+00	3.082730E+00
1.995230E+00	4.788650E+00	3.098420E+00
2.046580E+00	4.828490E+00	3.125340E+00
2.126920E+00	4.905490E+00	3.201070E+00
2.266400E+00	4.973390E+00	3.250520E+00
2.348050E+00	5.021600E+00	3.300190E+00
1.959980E+00	4.810030E+00	3.152060E+00
2.034540E+00	4.868530E+00	3.185010E+00
5.578050E+00	2.334230E+00	3.496240E+00
5.631810E+00	2.442630E+00	3.582150E+00
5.602400E+00	2.368030E+00	3.593200E+00
5.671990E+00	2.510860E+00	3.639660E+00
5.706060E+00	2.621720E+00	3.602300E+00
5.721150E+00	2.580300E+00	3.688310E+00
5.753250E+00	2.690340E+00	3.667900E+00
5.801060E+00	2.817670E+00	3.705730E+00
5.808780E+00	2.945040E+00	3.685310E+00
5.824660E+00	2.902650E+00	3.762150E+00
5.833440E+00	3.032330E+00	3.756060E+00
5.353740E+00	2.079370E+00	3.570170E+00
5.310790E+00	2.044360E+00	3.537190E+00
5.330910E+00	2.074670E+00	3.452110E+00
5.419780E+00	2.151670E+00	3.538940E+00
5.521810E+00	2.272010E+00	3.589500E+00
5.824440E+00	3.193500E+00	3.696290E+00
5.826580E+00	3.318670E+00	3.755410E+00
5.825420E+00	3.428190E+00	3.793980E+00
4.840950E+00	1.525160E+00	3.436060E+00
4.796050E+00	1.489270E+00	3.374610E+00
4.832880E+00	1.529750E+00	3.240790E+00
4.914390E+00	1.616940E+00	3.344270E+00
5.028130E+00	1.717160E+00	3.408210E+00
5.140560E+00	1.851680E+00	3.495690E+00
5.250100E+00	1.984370E+00	3.467920E+00
5.797640E+00	3.573520E+00	3.791110E+00
5.753880E+00	3.707760E+00	3.798680E+00
5.749220E+00	3.775860E+00	3.837520E+00
4.713660E+00	1.464900E+00	3.240990E+00
5.718060E+00	3.888570E+00	3.843720E+00
5.679490E+00	3.992770E+00	3.856710E+00
5.673070E+00	4.050570E+00	3.900220E+00
5.659410E+00	4.117330E+00	3.950930E+00
4.573890E+00	1.408260E+00	3.172470E+00
4.497920E+00	1.373210E+00	3.147770E+00
4.505290E+00	1.395660E+00	3.008890E+00
5.598090E+00	4.192890E+00	3.917000E+00
5.564330E+00	4.246330E+00	3.990520E+00
4.381650E+00	1.331170E+00	3.040650E+00
5.491530E+00	4.305320E+00	3.963570E+00
5.462170E+00	4.347400E+00	4.019050E+00
4.199520E+00	1.209370E+00	2.950330E+00
4.063710E+00	1.159820E+00	2.898000E+00
4.100800E+00	1.178850E+00	2.789170E+00
5.409680E+00	4.414250E+00	4.038970E+00
5.353630E+00	4.468780E+00	4.034320E+00
5.388310E+00	4.465500E+00	4.079630E+00
5.360630E+00	4.504850E+00	4.087730E+00
3.925680E+00	1.140130E+00	2.674800E+00
3.907080E+00	1.118450E+00	2.927900E+00
5.333290E+00	4.582260E+00	4.107600E+00
5.303670E+00	4.641680E+00	4.097130E+00
5.341020E+00	4.644900E+00	4.142750E+00
5.328420E+00	4.685920E+00	4.147710E+00
3.742860E+00	1.076440E+00	2.886760E+00
3.635050E+00	1.088250E+00	2.837050E+00
3.689450E+00	1.080490E+00	2.718800E+00
5.259580E+00	4.789850E+00	4.123200E+00
5.304540E+00	4.756720E+00	4.164400E+00
5.276760E+00	4.829130E+00	4.177390E+00
3.449890E+00	1.083660E+00	2.768870E+00
5.222170E+00	4.916520E+00	4.190110E+00
5.241770E+00	4.889480E+00	4.191280E+00
5.230520E+00	4.921450E+00	4.219080E+00
3.206750E+00	1.091260E+00	2.673480E+00
5.128870E+00	4.956800E+00	4.199590E+00
5.201660E+00	4.935180E+00	4.216110E+00
3.027600E+00	1.106660E+00	2.643370E+00
5.065240E+00	4.963430E+00	4.157660E+00
5.073560E+00	4.984670E+00	4.213570E+00
2.866310E+00	1.140410E+00	2.630060E+00
4.968980E+00	5.013180E+00	4.188200E+00
5.033150E+00	4.993450E+00	4.200640E+00
2.713000E+00	1.194450E+00	2.617100E+00
4.853250E+00	5.040020E+00	4.158000E+00
4.910940E+00	5.034120E+00	4.184640E+00
2.556960E+00	1.268710E+00	2.604930E+00
4.799050E+00	5.041920E+00	4.116670E+00
4.810990E+00	5.069220E+00	4.171800E+00
2.389620E+00	1.364540E+00	2.594000E+00
4.714490E+00	5.119330E+00	4.140060E+00
4.775540E+00	5.082300E+00	4.156650E+00
2.196200E+00	1.494710E+00	2.559570E+00
4.622760E+00	5.163950E+00	4.071950E+00
4.656880E+00	5.160380E+00	4.124450E+00
2.047020E+00	1.607920E+00	2.604200E+00
2.083030E+00	1.626510E+00	2.494360E+00
4.575370E+00	5.228260E+00	4.065080E+00
1.991740E+00	1.737500E+00	2.499520E+00
1.946670E+00	1.724000E+00	2.609390E+00
4.497030E+00	5.335900E+00	4.061000E+00
1.896390E+00	1.873230E+00	2.533550E+00
1.851000E+00	1.795560E+00	2.696420E+00
4.425640E+00	5.367640E+00	4.005840E+00
4.432030E+00	5.393970E+00	4.056480E+00
1.805760E+00	2.019120E+00	2.581230E+00
1.754840E+00	1.981720E+00	2.716210E+00
4.253160E+00	5.422610E+00	3.930240E+00
4.297560E+00	5.449330E+00	4.011260E+00
4.382400E+00	5.414240E+00	4.037110E+00
1.730020E+00	2.182280E+00	2.630170E+00
1.687150E+00	2.146060E+00	2.744720E+00
4.116620E+00	5.454040E+00	3.913670E+00
4.209800E+00	5.464240E+00	3.971940E+00
1.657650E+00	2.370270E+00	2.658950E+00
1.646640E+00	2.258100E+00	2.759370E+00
3.990720E+00	5.484550E+00	3.879440E+00
4.047600E+00	5.514860E+00	3.996260E+00
1.607070E+00	2.380490E+00	2.766520E+00
1.538710E+00	2.544040E+00	2.786840E+00
1.579030E+00	2.626640E+00	2.657360E+00
3.921870E+00	5.510570E+00	3.897970E+00
3.958020E+00	5.523260E+00	3.951030E+00
1.507740E+00	2.721100E+00	2.727650E+00
1.462920E+00	2.688390E+00	2.810370E+00
1.506580E+00	2.870350E+00	2.654830E+00
3.727770E+00	5.540620E+00	3.891230E+00
3.874970E+00	5.532040E+00	3.936760E+00
1.443490E+00	2.866960E+00	2.743220E+00
1.387700E+00	2.832670E+00	2.830510E+00
1.435080E+00	3.094550E+00	2.679170E+00
3.563480E+00	5.537450E+00	3.820790E+00
3.599130E+00	5.570220E+00	3.913930E+00
1.375940E+00	2.987060E+00	2.780950E+00
1.340770E+00	2.929040E+00	2.837500E+00
1.341150E+00	3.151260E+00	2.761570E+00
1.385360E+00	3.306040E+00	2.723690E+00
1.418280E+00	3.539830E+00	2.695020E+00
3.482880E+00	5.545890E+00	3.839870E+00
3.520940E+00	5.565290E+00	3.889980E+00
1.308330E+00	3.041020E+00	2.835620E+00
1.273150E+00	3.189280E+00	2.815500E+00
1.314310E+00	3.287710E+00	2.784410E+00
1.327690E+00	3.445950E+00	2.769380E+00
1.354380E+00	3.596640E+00	2.775290E+00
1.417840E+00	3.736640E+00	2.769030E+00
1.497280E+00	3.937380E+00	2.778390E+00
3.282010E+00	5.549380E+00	3.859180E+00
3.435140E+00	5.560580E+00	3.883180E+00
1.246760E+00	3.361110E+00	2.850050E+00
1.274510E+00	3.561920E+00	2.824610E+00
1.335530E+00	3.711590E+00	2.829430E+00
1.395790E+00	3.871170E+00	2.834160E+00
1.446790E+00	3.990480E+00	2.846130E+00
1.457700E+00	4.055020E+00	2.878230E+00
1.515670E+00	4.076610E+00	2.847150E+00
1.585660E+00	4.217840E+00	2.861720E+00
1.683230E+00	4.371090E+00	2.886390E+00
3.054240E+00	5.450890E+00	3.755090E+00
3.135850E+00	5.491300E+00	3.812620E+00
3.180180E+00	5.535700E+00	3.886420E+00
1.478540E+00	4.153140E+00	2.909190E+00
1.563080E+00	4.303660E+00	2.929690E+00
1.626830E+00	4.410550E+00	2.949560E+00
1.626560E+00	4.462560E+00	2.977420E+00
1.707170E+00	4.507110E+00	2.951070E+00
2.479040E+00	5.142710E+00	3.484620E+00
2.616530E+00	5.186440E+00	3.539370E+00
2.702400E+00	5.264040E+00	3.627490E+00
2.793860E+00	5.334160E+00	3.719460E+00
2.892630E+00	5.412370E+00	3.828740E+00
3.024310E+00	5.476830E+00	3.833740E+00
3.115410E+00	5.522440E+00	3.896440E+00
1.633490E+00	4.517600E+00	3.012090E+00
1.652340E+00	4.572190E+00	3.053110E+00
1.718340E+00	4.596040E+00	3.028480E+00
1.816160E+00	4.718360E+00	3.096080E+00
2.172300E+00	5.001340E+00	3.354390E+00
2.335890E+00	5.064060E+00	3.393170E+00
2.377190E+00	5.129450E+00	3.513350E+00
2.436510E+00	5.180570E+00	3.599580E+00
2.577060E+00	5.234790E+00	3.652470E+00
2.697870E+00	5.322050E+00	3.747600E+00
2.782730E+00	5.378660E+00	3.819580E+00
1.684320E+00	4.634800E+00	3.094840E+00
1.722170E+00	4.717960E+00	3.149450E+00
1.780820E+00	4.760490E+00	3.169950E+00
1.862180E+00	4.808930E+00	3.206940E+00
2.006620E+00	4.910190E+00	3.271920E+00
2.066420E+00	4.990020E+00	3.389820E+00
2.123930E+00	5.050760E+00	3.459700E+00
2.265020E+00	5.105580E+00	3.497550E+00
2.355910E+00	5.147920E+00	3.571060E+00
1.736090E+00	4.786510E+00	3.233890E+00
1.865930E+00	4.889070E+00	3.321510E+00
1.980720E+00	4.973020E+00	3.396460E+00
2.047340E+00	5.017610E+00	3.441800E+00
5.634890E+00	2.419380E+00	3.664520E+00
5.699540E+00	2.512370E+00	3.752360E+00
5.656670E+00	2.435820E+00	3.758810E+00
5.742710E+00	2.578540E+00	3.784090E+00
5.786680E+00	2.684750E+00	3.802440E+00
5.825450E+00	2.795660E+00	3.828160E+00
5.846070E+00	2.906380E+00	3.851650E+00
5.871260E+00	3.026700E+00	3.883440E+00
4.940310E+00	1.611370E+00	3.797370E+00
4.912110E+00	1.588230E+00	3.739800E+00
4.969340E+00	1.636980E+00	3.620230E+00
5.071940E+00	1.733450E+00	3.617710E+00
5.012600E+00	1.662650E+00	3.787610E+00
5.124610E+00	1.804450E+00	3.643200E+00
5.092320E+00	1.756450E+00	3.772600E+00
5.166970E+00	1.847650E+00	3.706570E+00
5.301410E+00	2.016560E+00	3.644110E+00
5.378930E+00	2.091250E+00	3.666370E+00
5.444030E+00	2.163120E+00	3.721130E+00
5.514810E+00	2.247600E+00	3.775120E+00
5.599230E+00	2.339280E+00	3.736960E+00
5.853410E+00	3.174680E+00	3.816850E+00
5.861710E+00	3.318440E+00	3.862470E+00
5.851900E+00	3.453990E+00	3.852920E+00
5.883700E+00	3.402270E+00	3.912180E+00
5.876510E+00	3.526790E+00	3.913570E+00
4.764090E+00	1.466670E+00	3.596300E+00
4.867030E+00	1.544390E+00	3.657360E+00
5.232420E+00	1.923370E+00	3.617900E+00
5.811710E+00	3.684070E+00	3.878810E+00
5.782880E+00	3.791000E+00	3.893900E+00
5.828780E+00	3.741020E+00	3.947020E+00
5.800310E+00	3.844430E+00	3.961900E+00
4.644620E+00	1.424130E+00	3.596730E+00
4.571010E+00	1.394380E+00	3.580070E+00
4.603240E+00	1.409180E+00	3.401490E+00
5.735740E+00	3.962970E+00	3.928550E+00
5.713210E+00	4.030310E+00	3.991390E+00
5.688930E+00	4.096830E+00	4.049700E+00
4.490020E+00	1.356890E+00	3.454050E+00
5.633750E+00	4.177900E+00	4.015820E+00
5.601950E+00	4.233180E+00	4.085750E+00
4.350310E+00	1.277450E+00	3.406480E+00
4.264070E+00	1.219850E+00	3.377900E+00
4.275060E+00	1.235200E+00	3.183750E+00
5.523320E+00	4.301670E+00	4.066120E+00
5.476050E+00	4.360670E+00	4.078620E+00
5.519980E+00	4.344130E+00	4.129990E+00
5.481710E+00	4.399640E+00	4.132130E+00
4.131600E+00	1.163220E+00	3.234840E+00
[truncated: 21,888 more rows]
