# Supplementary material for: A New MRI-Based Model of Heart Function with Coupled Hemodynamics and Application to Normal and Diseased Canine Left Ventricles
Source: Front Bioeng Biotechnol. 2015 Sep 23;3:140. doi: 10.3389/fbioe.2015.00140 (PMC4585083; doi:10.3389/fbioe.2015.00140)
Supplement: Supplementary file 9 [file Data_Sheet_9.ZIP › Case4_HF_LBBB_Systole/nodes/case4_systole_time_0.2970.csv]

4.439800E+00	3.806870E+00	1.893120E+00
4.363230E+00	3.782480E+00	1.787720E+00
4.404560E+00	3.842300E+00	1.884820E+00
4.401670E+00	3.896770E+00	1.940670E+00
4.474570E+00	3.871110E+00	2.000640E+00
4.432400E+00	3.939850E+00	2.051330E+00
4.332050E+00	3.875200E+00	1.857500E+00
4.238580E+00	3.848660E+00	1.749100E+00
4.341140E+00	3.962330E+00	1.980670E+00
4.324510E+00	4.041700E+00	2.065310E+00
4.400400E+00	4.005180E+00	2.123210E+00
4.365610E+00	4.054800E+00	2.140200E+00
4.241930E+00	3.927930E+00	1.852100E+00
4.184740E+00	3.903440E+00	1.748060E+00
4.226460E+00	4.033420E+00	1.955600E+00
4.278390E+00	4.070900E+00	2.051720E+00
4.307400E+00	4.087070E+00	2.129330E+00
4.153950E+00	3.963470E+00	1.801490E+00
4.131590E+00	4.029590E+00	1.865100E+00
4.154290E+00	4.064080E+00	1.912690E+00
4.165240E+00	4.097410E+00	1.957890E+00
4.239900E+00	4.093990E+00	2.040450E+00
4.102720E+00	4.066070E+00	1.884060E+00
4.706570E+00	3.505530E+00	1.903230E+00
4.637990E+00	3.469660E+00	1.780330E+00
4.656290E+00	3.560370E+00	1.896500E+00
4.655780E+00	3.665380E+00	1.975210E+00
4.736220E+00	3.575030E+00	1.986650E+00
4.656410E+00	3.774270E+00	2.129270E+00
4.755540E+00	3.685310E+00	2.133310E+00
4.670420E+00	3.874070E+00	2.246570E+00
4.773320E+00	3.817150E+00	2.313590E+00
4.718530E+00	3.902240E+00	2.372700E+00
4.555390E+00	3.604780E+00	1.809080E+00
4.483580E+00	3.504950E+00	1.651360E+00
4.511850E+00	3.753790E+00	1.929730E+00
4.572820E+00	3.859990E+00	2.135400E+00
4.608830E+00	3.914320E+00	2.235910E+00
4.645850E+00	3.942720E+00	2.349140E+00
4.384690E+00	3.495120E+00	1.549880E+00
4.268210E+00	3.454630E+00	1.438200E+00
4.311830E+00	3.544330E+00	1.538220E+00
4.381030E+00	3.626180E+00	1.657220E+00
4.519230E+00	3.964420E+00	2.227280E+00
4.517780E+00	4.042870E+00	2.362420E+00
4.609060E+00	4.009780E+00	2.428920E+00
4.566570E+00	4.069690E+00	2.464890E+00
4.230590E+00	3.582250E+00	1.507180E+00
4.151110E+00	3.500650E+00	1.395320E+00
4.199670E+00	3.720520E+00	1.610370E+00
4.417450E+00	4.074700E+00	2.241040E+00
4.487020E+00	4.099130E+00	2.418880E+00
4.088720E+00	3.589480E+00	1.416860E+00
4.012750E+00	3.747210E+00	1.511840E+00
4.111030E+00	3.864830E+00	1.666540E+00
4.320960E+00	4.139280E+00	2.228970E+00
4.395700E+00	4.155930E+00	2.375160E+00
3.993580E+00	3.864530E+00	1.613720E+00
3.934440E+00	3.820010E+00	1.536530E+00
4.032020E+00	3.995420E+00	1.767090E+00
4.208270E+00	4.142080E+00	2.097040E+00
4.265010E+00	4.231000E+00	2.284230E+00
4.318180E+00	4.261930E+00	2.399280E+00
4.380020E+00	4.234780E+00	2.444280E+00
4.352380E+00	4.295510E+00	2.477230E+00
3.902870E+00	3.902980E+00	1.589170E+00
3.874360E+00	4.031510E+00	1.699540E+00
3.961450E+00	4.070920E+00	1.797810E+00
4.049540E+00	4.117000E+00	1.915480E+00
4.105820E+00	4.218910E+00	2.088890E+00
4.140130E+00	4.299930E+00	2.194020E+00
4.212050E+00	4.312830E+00	2.296570E+00
4.276870E+00	4.295860E+00	2.386280E+00
3.907530E+00	4.121720E+00	1.808670E+00
3.826080E+00	4.098990E+00	1.741300E+00
3.948390E+00	4.214280E+00	1.936080E+00
4.011600E+00	4.304880E+00	2.090520E+00
4.085470E+00	4.337840E+00	2.183680E+00
4.141350E+00	4.366600E+00	2.276210E+00
3.820820E+00	4.160740E+00	1.806320E+00
3.843410E+00	4.238220E+00	1.899430E+00
3.911580E+00	4.289590E+00	1.977170E+00
3.919120E+00	4.334670E+00	2.027530E+00
3.946970E+00	4.369580E+00	2.097390E+00
4.039640E+00	4.374330E+00	2.188410E+00
3.841300E+00	4.309660E+00	1.971460E+00
3.888890E+00	4.357410E+00	2.038420E+00
5.014570E+00	3.608760E+00	2.436460E+00
4.972150E+00	3.558720E+00	2.338120E+00
4.959650E+00	3.635160E+00	2.376510E+00
4.965390E+00	3.696010E+00	2.442340E+00
4.887730E+00	3.348550E+00	2.023550E+00
4.842260E+00	3.251210E+00	1.912250E+00
4.790420E+00	3.438270E+00	1.946790E+00
4.813660E+00	3.573220E+00	2.106990E+00
4.901280E+00	3.472390E+00	2.170060E+00
4.885100E+00	3.681750E+00	2.301060E+00
4.850120E+00	3.783140E+00	2.383930E+00
4.905590E+00	3.781530E+00	2.455600E+00
4.848150E+00	3.842760E+00	2.447010E+00
4.792970E+00	3.177940E+00	1.788650E+00
4.688790E+00	3.138850E+00	1.644070E+00
4.714830E+00	3.307690E+00	1.764100E+00
4.715270E+00	3.955790E+00	2.455340E+00
4.792360E+00	3.918220E+00	2.478770E+00
4.756750E+00	3.972300E+00	2.525000E+00
4.538500E+00	3.124180E+00	1.461260E+00
4.397930E+00	3.066770E+00	1.315850E+00
4.426830E+00	3.202080E+00	1.409980E+00
4.492390E+00	3.337120E+00	1.530310E+00
4.669470E+00	3.979610E+00	2.444860E+00
4.706920E+00	4.005120E+00	2.526890E+00
4.293420E+00	3.281950E+00	1.354870E+00
4.182860E+00	3.184110E+00	1.199700E+00
4.561720E+00	4.116940E+00	2.535830E+00
4.655080E+00	4.070080E+00	2.581640E+00
4.613800E+00	4.127790E+00	2.638890E+00
4.051110E+00	3.189180E+00	1.110650E+00
3.924130E+00	3.161210E+00	1.016550E+00
3.964970E+00	3.265330E+00	1.119590E+00
4.054480E+00	3.387460E+00	1.228910E+00
4.484970E+00	4.159280E+00	2.497050E+00
4.549190E+00	4.164840E+00	2.610480E+00
3.867380E+00	3.312280E+00	1.104550E+00
3.792110E+00	3.246620E+00	1.005710E+00
3.818330E+00	3.459430E+00	1.171450E+00
3.921940E+00	3.593160E+00	1.342020E+00
4.435320E+00	4.194520E+00	2.468050E+00
4.473330E+00	4.217400E+00	2.560710E+00
3.720110E+00	3.348540E+00	1.022660E+00
3.642970E+00	3.513320E+00	1.133930E+00
3.774190E+00	3.610060E+00	1.244970E+00
3.831990E+00	3.761700E+00	1.425420E+00
4.389430E+00	4.307130E+00	2.545080E+00
4.419480E+00	4.281620E+00	2.560590E+00
4.405650E+00	4.311230E+00	2.586670E+00
3.674840E+00	3.674290E+00	1.261870E+00
3.574080E+00	3.622180E+00	1.175120E+00
3.677660E+00	3.809450E+00	1.400120E+00
3.774380E+00	3.922400E+00	1.533620E+00
4.221600E+00	4.349290E+00	2.374460E+00
4.296070E+00	4.342910E+00	2.472160E+00
4.369550E+00	4.327880E+00	2.557990E+00
3.558750E+00	3.727480E+00	1.252040E+00
3.575960E+00	3.856380E+00	1.377540E+00
3.660070E+00	3.929570E+00	1.485410E+00
3.721500E+00	4.063300E+00	1.667900E+00
4.183240E+00	4.382840E+00	2.366070E+00
4.220210E+00	4.403910E+00	2.449260E+00
3.570190E+00	3.974910E+00	1.483180E+00
3.598490E+00	4.081830E+00	1.627100E+00
3.655570E+00	4.139830E+00	1.706910E+00
3.726690E+00	4.209870E+00	1.823110E+00
3.971260E+00	4.427760E+00	2.190730E+00
4.069330E+00	4.422690E+00	2.304210E+00
4.147290E+00	4.409180E+00	2.369090E+00
3.592510E+00	4.180660E+00	1.732280E+00
3.661660E+00	4.265970E+00	1.859230E+00
3.679570E+00	4.319580E+00	1.924740E+00
3.747230E+00	4.317010E+00	1.948160E+00
3.853840E+00	4.386680E+00	2.076250E+00
3.908290E+00	4.460060E+00	2.195010E+00
3.987900E+00	4.490550E+00	2.329450E+00
3.721950E+00	4.383450E+00	2.018260E+00
3.819350E+00	4.454380E+00	2.151540E+00
3.890280E+00	4.499110E+00	2.255630E+00
5.109160E+00	3.478010E+00	2.488840E+00
5.096910E+00	3.401000E+00	2.436160E+00
5.049720E+00	3.506750E+00	2.424120E+00
5.091840E+00	3.563800E+00	2.517460E+00
5.054650E+00	2.984350E+00	2.132900E+00
5.017470E+00	2.899790E+00	2.008420E+00
5.014290E+00	3.039350E+00	2.058880E+00
4.963450E+00	3.243170E+00	2.114480E+00
5.059500E+00	3.098480E+00	2.217940E+00
5.020750E+00	3.419710E+00	2.305360E+00
5.076650E+00	3.273030E+00	2.325430E+00
4.982240E+00	3.778060E+00	2.553310E+00
5.049020E+00	3.684790E+00	2.541500E+00
4.989890E+00	3.825550E+00	2.633560E+00
5.065500E+00	3.775360E+00	2.687320E+00
5.015210E+00	3.869200E+00	2.714600E+00
4.936270E+00	2.825080E+00	1.857580E+00
4.864470E+00	2.727400E+00	1.716910E+00
4.852170E+00	2.855660E+00	1.739720E+00
4.886660E+00	3.024420E+00	1.851550E+00
4.912710E+00	3.882630E+00	2.596780E+00
4.897330E+00	3.968980E+00	2.706360E+00
4.982770E+00	3.940510E+00	2.766670E+00
4.934910E+00	3.996860E+00	2.793710E+00
4.731130E+00	2.664240E+00	1.521440E+00
4.583880E+00	2.577340E+00	1.373230E+00
4.619910E+00	2.714890E+00	1.413850E+00
4.685580E+00	2.882890E+00	1.528380E+00
4.799080E+00	3.986560E+00	2.622640E+00
4.864620E+00	4.028480E+00	2.746970E+00
4.476990E+00	2.800560E+00	1.296960E+00
4.357160E+00	2.683670E+00	1.174590E+00
4.728780E+00	4.031510E+00	2.616840E+00
4.768610E+00	4.068180E+00	2.710710E+00
4.205240E+00	2.686160E+00	1.030080E+00
4.054500E+00	2.634880E+00	9.209660E-01
4.092750E+00	2.785160E+00	9.648550E-01
4.173480E+00	2.940110E+00	1.075190E+00
4.620600E+00	4.175550E+00	2.703160E+00
4.695450E+00	4.138110E+00	2.731910E+00
4.672920E+00	4.186960E+00	2.767510E+00
3.947890E+00	2.926440E+00	9.288780E-01
3.780120E+00	2.831980E+00	8.049340E-01
4.553020E+00	4.218780E+00	2.679100E+00
4.634240E+00	4.226970E+00	2.766100E+00
3.701520E+00	3.152160E+00	8.957140E-01
3.535500E+00	3.003090E+00	7.956810E-01
4.487400E+00	4.262420E+00	2.649090E+00
4.558280E+00	4.279350E+00	2.744580E+00
3.483590E+00	3.206210E+00	8.664640E-01
3.340490E+00	3.145750E+00	8.103880E-01
3.548910E+00	3.355600E+00	9.775920E-01
4.441800E+00	4.328110E+00	2.671800E+00
3.372700E+00	3.335490E+00	9.171220E-01
3.219020E+00	3.286060E+00	8.878450E-01
3.450130E+00	3.562400E+00	1.087280E+00
4.322140E+00	4.380400E+00	2.590100E+00
4.389190E+00	4.399380E+00	2.696680E+00
3.265810E+00	3.451460E+00	9.755610E-01
3.167910E+00	3.384630E+00	9.436990E-01
3.282600E+00	3.637080E+00	1.105840E+00
3.432130E+00	3.814580E+00	1.300060E+00
4.230980E+00	4.454270E+00	2.562220E+00
4.312790E+00	4.447700E+00	2.673620E+00
3.156740E+00	3.506100E+00	1.020220E+00
3.177780E+00	3.662600E+00	1.129810E+00
3.270300E+00	3.768580E+00	1.217620E+00
3.306500E+00	3.909200E+00	1.344410E+00
3.456090E+00	4.036380E+00	1.532390E+00
4.124120E+00	4.474510E+00	2.454590E+00
4.180500E+00	4.493860E+00	2.560830E+00
4.228770E+00	4.515940E+00	2.661160E+00
3.177150E+00	3.795040E+00	1.247530E+00
3.218220E+00	3.937810E+00	1.375090E+00
3.313910E+00	4.013030E+00	1.458010E+00
3.370580E+00	4.096110E+00	1.581390E+00
3.474550E+00	4.176230E+00	1.713080E+00
3.588360E+00	4.292120E+00	1.881750E+00
4.043710E+00	4.516860E+00	2.433400E+00
4.066180E+00	4.548710E+00	2.521730E+00
4.141900E+00	4.526700E+00	2.581870E+00
3.239560E+00	4.054300E+00	1.514510E+00
3.366180E+00	4.180300E+00	1.691840E+00
3.461560E+00	4.250060E+00	1.802340E+00
3.505830E+00	4.310350E+00	1.893660E+00
3.564160E+00	4.346210E+00	1.946660E+00
3.628090E+00	4.396440E+00	2.013140E+00
3.724400E+00	4.465810E+00	2.123650E+00
3.815090E+00	4.514040E+00	2.240320E+00
3.897520E+00	4.548520E+00	2.360620E+00
3.990340E+00	4.552540E+00	2.431020E+00
3.524120E+00	4.382090E+00	1.988400E+00
3.625020E+00	4.471110E+00	2.107530E+00
3.727830E+00	4.532690E+00	2.214910E+00
3.800990E+00	4.557250E+00	2.309290E+00
5.168510E+00	2.854160E+00	2.337740E+00
5.129320E+00	2.737900E+00	2.217650E+00
5.104980E+00	2.920750E+00	2.222460E+00
5.132510E+00	3.128630E+00	2.376320E+00
5.190050E+00	2.981510E+00	2.422050E+00
5.138760E+00	3.289220E+00	2.453850E+00
5.202940E+00	3.188450E+00	2.514640E+00
5.174190E+00	3.427720E+00	2.580190E+00
5.133660E+00	3.635810E+00	2.660080E+00
5.218400E+00	3.550100E+00	2.720770E+00
5.145440E+00	3.721910E+00	2.738510E+00
5.220910E+00	3.668850E+00	2.804510E+00
5.152750E+00	3.774280E+00	2.810850E+00
5.085890E+00	2.630770E+00	2.081250E+00
5.019600E+00	2.539090E+00	1.950940E+00
5.025820E+00	2.699370E+00	1.963340E+00
5.042490E+00	3.907220E+00	2.793130E+00
5.104460E+00	3.861560E+00	2.839330E+00
5.056500E+00	3.935240E+00	2.875380E+00
4.939080E+00	2.455170E+00	1.821660E+00
4.829350E+00	2.377170E+00	1.684070E+00
4.849030E+00	2.530720E+00	1.684780E+00
4.919410E+00	4.041120E+00	2.851340E+00
5.005830E+00	3.998030E+00	2.906070E+00
4.969080E+00	4.056900E+00	2.937860E+00
4.706280E+00	2.304960E+00	1.537630E+00
4.543630E+00	2.264170E+00	1.398360E+00
4.653920E+00	2.389930E+00	1.455170E+00
4.853400E+00	4.077570E+00	2.809610E+00
4.900960E+00	4.101880E+00	2.909840E+00
4.354680E+00	2.463400E+00	1.168410E+00
4.303490E+00	2.281690E+00	1.158480E+00
4.800220E+00	4.133670E+00	2.838400E+00
4.799240E+00	4.178120E+00	2.891410E+00
4.858030E+00	4.169290E+00	2.933430E+00
4.816010E+00	4.212500E+00	2.931740E+00
4.174770E+00	2.231870E+00	1.052870E+00
4.008150E+00	2.307720E+00	9.123500E-01
4.127130E+00	2.385950E+00	9.812170E-01
4.729900E+00	4.208840E+00	2.856500E+00
4.728490E+00	4.292800E+00	2.919370E+00
4.800810E+00	4.269120E+00	2.956400E+00
4.783250E+00	4.314580E+00	2.971230E+00
3.892140E+00	2.521630E+00	8.006090E-01
3.763210E+00	2.328670E+00	7.479690E-01
4.647040E+00	4.280000E+00	2.842750E+00
4.664770E+00	4.339930E+00	2.913300E+00
4.746440E+00	4.350430E+00	2.976570E+00
3.617030E+00	2.696460E+00	7.181180E-01
3.423690E+00	2.604800E+00	6.925830E-01
4.563530E+00	4.346550E+00	2.841110E+00
4.623100E+00	4.373610E+00	2.915680E+00
4.675650E+00	4.409220E+00	2.984850E+00
3.353780E+00	2.907930E+00	7.442280E-01
3.181380E+00	2.825350E+00	7.298520E-01
4.463640E+00	4.396200E+00	2.784910E+00
4.518310E+00	4.405360E+00	2.873840E+00
4.585250E+00	4.406680E+00	2.927810E+00
3.176760E+00	3.090880E+00	7.987290E-01
3.018940E+00	3.024090E+00	8.114620E-01
4.391260E+00	4.448900E+00	2.767600E+00
4.456180E+00	4.446760E+00	2.859400E+00
3.069930E+00	3.300950E+00	9.255740E-01
2.928110E+00	3.174320E+00	9.238770E-01
4.318140E+00	4.502480E+00	2.755810E+00
4.386100E+00	4.495750E+00	2.849890E+00
2.951550E+00	3.347820E+00	9.840180E-01
2.890430E+00	3.274080E+00	9.839890E-01
3.039900E+00	3.580450E+00	1.111820E+00
4.272180E+00	4.541630E+00	2.749570E+00
4.311500E+00	4.557170E+00	2.845170E+00
2.898500E+00	3.404960E+00	1.054210E+00
2.929980E+00	3.582440E+00	1.162000E+00
2.983960E+00	3.697910E+00	1.207690E+00
3.073540E+00	3.872330E+00	1.338920E+00
4.105760E+00	4.560600E+00	2.604570E+00
4.154380E+00	4.582470E+00	2.686610E+00
4.232510E+00	4.576850E+00	2.756050E+00
2.926190E+00	3.729000E+00	1.260850E+00
2.969500E+00	3.883670E+00	1.394570E+00
3.029610E+00	3.963760E+00	1.440130E+00
3.108590E+00	4.050580E+00	1.515280E+00
3.248710E+00	4.170280E+00	1.686250E+00
3.385870E+00	4.288880E+00	1.837710E+00
3.947780E+00	4.580420E+00	2.441020E+00
3.980780E+00	4.602240E+00	2.524750E+00
4.065410E+00	4.595790E+00	2.622920E+00
2.980340E+00	4.011100E+00	1.509190E+00
3.118300E+00	4.152100E+00	1.672780E+00
3.242240E+00	4.262540E+00	1.805950E+00
3.333880E+00	4.332260E+00	1.903580E+00
3.353070E+00	4.375120E+00	1.961820E+00
3.419650E+00	4.383480E+00	1.970060E+00
3.505040E+00	4.470190E+00	2.084530E+00
3.626720E+00	4.551240E+00	2.216720E+00
3.736620E+00	4.576760E+00	2.297350E+00
3.806400E+00	4.603320E+00	2.396600E+00
3.906720E+00	4.600610E+00	2.456850E+00
3.386320E+00	4.431070E+00	2.026230E+00
3.438460E+00	4.500070E+00	2.105150E+00
3.516940E+00	4.535460E+00	2.163790E+00
3.549140E+00	4.572890E+00	2.228530E+00
3.603210E+00	4.602540E+00	2.301140E+00
3.697650E+00	4.605940E+00	2.330040E+00
3.462540E+00	4.559410E+00	2.186030E+00
3.530380E+00	4.594040E+00	2.259360E+00
5.317870E+00	2.968470E+00	2.648620E+00
5.294820E+00	2.885550E+00	2.597010E+00
5.272080E+00	3.017370E+00	2.570940E+00
5.270940E+00	3.241910E+00	2.654070E+00
5.329540E+00	3.081020E+00	2.703500E+00
5.281710E+00	3.421530E+00	2.738130E+00
5.359370E+00	3.264110E+00	2.775360E+00
5.285010E+00	3.552780E+00	2.809780E+00
5.366050E+00	3.434680E+00	2.871670E+00
5.281800E+00	3.620920E+00	2.856460E+00
5.321790E+00	3.573010E+00	2.885370E+00
5.300280E+00	3.665850E+00	2.928920E+00
5.184760E+00	2.620900E+00	2.343680E+00
5.133130E+00	2.495810E+00	2.222980E+00
5.118330E+00	2.595630E+00	2.185840E+00
5.214670E+00	2.783180E+00	2.433900E+00
5.165090E+00	3.812550E+00	2.881760E+00
5.217870E+00	3.759580E+00	2.909810E+00
5.195900E+00	3.836790E+00	2.954220E+00
5.070250E+00	2.397760E+00	2.101010E+00
4.983020E+00	2.315130E+00	1.971920E+00
5.007130E+00	2.415660E+00	1.956850E+00
5.076870E+00	3.967330E+00	2.945050E+00
5.148990E+00	3.925220E+00	2.987640E+00
5.095130E+00	3.996310E+00	3.009670E+00
4.870370E+00	2.231240E+00	1.837060E+00
4.758650E+00	2.151860E+00	1.717120E+00
4.791570E+00	2.255250E+00	1.684260E+00
4.975880E+00	4.096900E+00	2.989640E+00
5.049920E+00	4.056550E+00	3.037680E+00
5.013090E+00	4.118390E+00	3.070660E+00
4.619060E+00	2.072040E+00	1.609940E+00
4.481350E+00	2.054760E+00	1.463180E+00
4.595340E+00	2.144740E+00	1.514440E+00
4.942130E+00	4.155770E+00	3.010040E+00
4.947830E+00	4.194460E+00	3.060330E+00
4.996680E+00	4.168550E+00	3.112080E+00
4.964390E+00	4.220250E+00	3.112930E+00
4.350970E+00	2.143070E+00	1.269370E+00
4.302910E+00	1.990450E+00	1.311730E+00
4.893610E+00	4.238480E+00	3.024690E+00
4.908160E+00	4.296800E+00	3.080440E+00
4.955480E+00	4.274660E+00	3.137190E+00
4.932170E+00	4.331580E+00	3.135240E+00
4.082860E+00	2.127120E+00	1.036460E+00
4.847980E+00	4.337420E+00	3.046810E+00
4.845630E+00	4.419070E+00	3.110150E+00
4.920820E+00	4.388690E+00	3.163300E+00
4.897390E+00	4.444470E+00	3.174230E+00
3.839880E+00	2.099110E+00	8.781670E-01
3.656360E+00	2.122010E+00	7.554090E-01
3.701840E+00	2.198300E+00	7.410540E-01
4.770840E+00	4.404160E+00	3.041610E+00
4.782160E+00	4.459250E+00	3.102610E+00
4.845180E+00	4.478400E+00	3.162280E+00
3.532720E+00	2.312550E+00	7.003260E-01
3.398590E+00	2.182550E+00	7.365310E-01
4.726160E+00	4.447750E+00	3.055240E+00
4.732590E+00	4.484460E+00	3.105210E+00
4.776810E+00	4.522910E+00	3.178660E+00
3.243030E+00	2.525850E+00	6.917270E-01
3.073600E+00	2.470590E+00	7.423790E-01
4.524810E+00	4.457060E+00	2.940890E+00
4.601300E+00	4.465410E+00	3.013790E+00
4.673800E+00	4.479390E+00	3.078920E+00
4.711490E+00	4.516530E+00	3.145300E+00
3.015420E+00	2.755410E+00	7.533300E-01
2.874650E+00	2.698620E+00	8.119340E-01
4.455480E+00	4.503550E+00	2.935300E+00
4.524640E+00	4.521550E+00	3.050090E+00
2.886640E+00	2.954120E+00	8.637050E-01
2.771900E+00	2.899610E+00	9.225840E-01
4.388810E+00	4.544010E+00	2.922200E+00
4.438550E+00	4.559650E+00	3.005450E+00
2.819150E+00	3.173390E+00	9.895440E-01
2.730250E+00	3.033130E+00	9.811680E-01
4.351770E+00	4.574900E+00	2.919960E+00
4.381230E+00	4.585670E+00	2.969500E+00
2.725360E+00	3.178690E+00	1.079330E+00
2.697570E+00	3.371910E+00	1.188320E+00
2.819870E+00	3.477310E+00	1.168770E+00
4.195520E+00	4.608450E+00	2.771390E+00
4.233870E+00	4.623750E+00	2.855480E+00
4.323930E+00	4.611050E+00	2.938630E+00
2.742480E+00	3.558330E+00	1.257080E+00
2.690930E+00	3.488170E+00	1.270010E+00
2.835620E+00	3.785740E+00	1.381530E+00
3.998170E+00	4.649350E+00	2.649500E+00
4.091680E+00	4.645450E+00	2.740180E+00
4.164150E+00	4.632660E+00	2.791760E+00
2.703940E+00	3.624770E+00	1.341400E+00
2.739190E+00	3.787090E+00	1.443340E+00
2.792780E+00	3.879120E+00	1.483490E+00
2.856100E+00	3.993240E+00	1.551950E+00
2.994520E+00	4.126110E+00	1.677980E+00
3.116040E+00	4.248890E+00	1.792070E+00
3.258810E+00	4.353450E+00	1.939700E+00
3.875970E+00	4.652080E+00	2.569270E+00
3.954000E+00	4.679080E+00	2.676780E+00
4.016420E+00	4.712770E+00	2.787570E+00
2.748640E+00	3.905050E+00	1.547530E+00
2.801330E+00	4.033560E+00	1.646240E+00
2.897250E+00	4.108110E+00	1.695040E+00
2.989830E+00	4.213050E+00	1.792190E+00
3.099790E+00	4.316800E+00	1.892390E+00
3.194740E+00	4.396580E+00	1.996800E+00
3.323080E+00	4.475470E+00	2.085910E+00
3.693900E+00	4.660920E+00	2.440360E+00
3.782520E+00	4.688900E+00	2.562570E+00
3.823470E+00	4.720420E+00	2.656780E+00
3.916220E+00	4.710430E+00	2.711420E+00
2.852620E+00	4.156260E+00	1.788290E+00
2.975270E+00	4.284990E+00	1.890820E+00
3.085540E+00	4.375880E+00	1.985620E+00
3.192610E+00	4.462910E+00	2.073580E+00
3.272010E+00	4.519450E+00	2.144900E+00
3.292140E+00	4.557080E+00	2.199550E+00
3.367860E+00	4.559790E+00	2.197410E+00
3.505440E+00	4.622390E+00	2.310880E+00
3.565820E+00	4.680220E+00	2.433980E+00
3.628020E+00	4.719830E+00	2.531860E+00
3.726990E+00	4.718280E+00	2.575920E+00
3.340980E+00	4.609090E+00	2.281520E+00
3.456850E+00	4.679360E+00	2.391330E+00
3.528930E+00	4.718210E+00	2.478820E+00
5.472580E+00	3.224480E+00	2.922450E+00
5.458240E+00	3.163310E+00	2.901440E+00
5.427560E+00	3.268150E+00	2.879920E+00
5.432270E+00	3.360620E+00	2.920720E+00
5.475550E+00	3.292870E+00	2.950760E+00
5.455050E+00	3.424190E+00	2.987310E+00
5.279380E+00	2.580820E+00	2.575260E+00
5.224250E+00	2.484630E+00	2.482770E+00
5.227140E+00	2.604140E+00	2.463540E+00
5.291030E+00	2.766330E+00	2.578330E+00
5.312990E+00	2.684180E+00	2.640150E+00
5.353260E+00	2.888950E+00	2.708610E+00
5.409010E+00	3.093920E+00	2.822860E+00
5.384210E+00	3.559770E+00	2.963120E+00
5.369930E+00	3.657530E+00	3.027200E+00
5.166440E+00	2.395950E+00	2.377940E+00
5.097600E+00	2.302040E+00	2.254300E+00
5.121550E+00	2.393440E+00	2.240710E+00
5.296670E+00	3.772620E+00	3.046950E+00
5.233720E+00	3.863220E+00	3.044690E+00
5.269210E+00	3.850390E+00	3.098780E+00
5.231530E+00	3.909250E+00	3.125730E+00
5.010200E+00	2.222290E+00	2.147950E+00
4.922390E+00	2.145350E+00	2.042380E+00
4.952430E+00	2.225360E+00	2.001600E+00
5.111200E+00	4.020250E+00	3.080990E+00
5.155560E+00	3.979870E+00	3.101780E+00
5.138310E+00	4.041690E+00	3.162890E+00
4.782290E+00	2.049940E+00	1.920600E+00
4.695940E+00	2.001750E+00	1.795610E+00
4.746670E+00	2.075000E+00	1.792560E+00
5.038840E+00	4.136300E+00	3.134610E+00
5.077500E+00	4.103270E+00	3.149460E+00
5.074120E+00	4.160840E+00	3.209250E+00
4.544110E+00	1.968850E+00	1.617420E+00
4.989800E+00	4.244490E+00	3.167040E+00
5.021270E+00	4.213620E+00	3.190700E+00
5.022800E+00	4.269320E+00	3.242420E+00
4.333700E+00	1.914140E+00	1.420570E+00
4.201100E+00	1.853870E+00	1.340840E+00
4.232450E+00	1.920460E+00	1.302350E+00
4.961260E+00	4.359520E+00	3.191060E+00
4.986450E+00	4.326110E+00	3.215920E+00
4.986060E+00	4.380480E+00	3.269400E+00
4.069620E+00	1.952020E+00	1.136280E+00
3.965970E+00	1.857960E+00	1.164250E+00
4.903120E+00	4.486150E+00	3.226380E+00
4.945270E+00	4.436730E+00	3.246070E+00
4.941730E+00	4.477720E+00	3.301860E+00
3.753160E+00	1.952820E+00	9.040900E-01
4.849880E+00	4.529980E+00	3.227060E+00
4.901330E+00	4.528290E+00	3.299530E+00
3.520590E+00	1.957420E+00	8.486930E-01
3.334650E+00	1.937000E+00	8.431110E-01
3.354730E+00	2.053570E+00	7.819480E-01
4.811230E+00	4.558530E+00	3.237410E+00
4.836310E+00	4.583760E+00	3.316980E+00
3.164840E+00	2.201190E+00	7.664480E-01
3.000190E+00	2.174450E+00	8.345920E-01
4.607250E+00	4.519530E+00	3.122630E+00
4.668950E+00	4.529020E+00	3.156050E+00
4.710200E+00	4.573680E+00	3.238920E+00
4.773340E+00	4.582660E+00	3.268910E+00
2.909950E+00	2.438820E+00	8.007030E-01
2.784380E+00	2.418070E+00	9.023030E-01
4.560340E+00	4.541190E+00	3.133460E+00
4.583770E+00	4.575710E+00	3.204570E+00
4.642400E+00	4.568910E+00	3.216700E+00
2.754220E+00	2.664500E+00	8.985520E-01
2.654880E+00	2.635690E+00	9.843050E-01
4.469580E+00	4.576210E+00	3.091220E+00
4.523480E+00	4.571980E+00	3.151250E+00
2.668720E+00	2.899760E+00	1.013670E+00
2.604850E+00	2.770820E+00	1.047610E+00
4.387900E+00	4.628750E+00	3.059130E+00
2.580300E+00	2.907100E+00	1.123810E+00
2.545780E+00	3.115140E+00	1.234590E+00
2.636720E+00	3.140960E+00	1.152810E+00
4.270610E+00	4.681760E+00	2.980870E+00
4.324230E+00	4.717530E+00	3.109350E+00
2.618420E+00	3.396920E+00	1.289560E+00
2.517830E+00	3.295870E+00	1.335720E+00
4.149410E+00	4.695970E+00	2.894330E+00
4.213780E+00	4.720520E+00	2.979850E+00
4.248330E+00	4.734560E+00	3.040670E+00
2.563150E+00	3.461820E+00	1.398740E+00
2.513570E+00	3.401200E+00	1.411570E+00
2.630030E+00	3.694150E+00	1.470260E+00
4.070630E+00	4.745260E+00	2.888480E+00
4.105080E+00	4.790360E+00	2.983710E+00
4.188710E+00	4.756350E+00	3.014450E+00
2.516410E+00	3.535810E+00	1.461340E+00
2.545320E+00	3.687610E+00	1.547840E+00
2.605910E+00	3.798440E+00	1.592320E+00
2.685520E+00	3.965400E+00	1.681970E+00
3.877910E+00	4.745270E+00	2.743390E+00
3.930810E+00	4.777700E+00	2.838150E+00
4.021310E+00	4.786310E+00	2.905520E+00
2.560810E+00	3.820970E+00	1.656740E+00
2.597950E+00	3.956710E+00	1.743170E+00
2.655090E+00	4.041990E+00	1.781610E+00
2.736830E+00	4.163810E+00	1.883020E+00
2.872900E+00	4.266570E+00	1.907350E+00
2.968340E+00	4.354600E+00	1.991110E+00
3.081530E+00	4.444300E+00	2.075510E+00
3.190590E+00	4.541730E+00	2.172980E+00
3.686390E+00	4.743490E+00	2.595690E+00
3.730390E+00	4.776170E+00	2.666180E+00
3.830750E+00	4.785740E+00	2.765900E+00
2.611350E+00	4.052290E+00	1.833650E+00
2.652070E+00	4.145380E+00	1.917290E+00
2.692080E+00	4.198150E+00	1.940650E+00
2.716720E+00	4.253270E+00	1.983550E+00
2.835050E+00	4.324870E+00	2.000420E+00
2.965910E+00	4.428890E+00	2.082970E+00
3.066430E+00	4.495440E+00	2.147840E+00
3.102740E+00	4.546270E+00	2.202850E+00
3.158500E+00	4.577380E+00	2.230170E+00
3.223330E+00	4.616390E+00	2.282490E+00
3.323090E+00	4.692410E+00	2.399920E+00
3.452110E+00	4.728140E+00	2.463630E+00
3.527390E+00	4.766870E+00	2.554940E+00
3.642260E+00	4.765140E+00	2.610060E+00
2.652350E+00	4.194840E+00	1.968610E+00
3.113220E+00	4.600800E+00	2.273420E+00
3.203720E+00	4.662050E+00	2.345680E+00
3.228260E+00	4.703980E+00	2.398180E+00
3.269660E+00	4.725610E+00	2.429610E+00
3.302560E+00	4.753270E+00	2.478150E+00
3.404700E+00	4.756080E+00	2.497540E+00
3.222660E+00	4.733500E+00	2.435520E+00
5.502100E+00	3.040920E+00	2.962120E+00
5.490080E+00	2.977300E+00	2.941960E+00
5.467340E+00	3.058190E+00	2.911960E+00
5.504420E+00	3.150860E+00	2.974350E+00
5.517180E+00	3.292630E+00	3.040220E+00
5.500720E+00	3.413490E+00	3.088970E+00
5.258410E+00	2.420700E+00	2.611320E+00
5.194510E+00	2.326690E+00	2.524650E+00
5.196800E+00	2.386780E+00	2.473540E+00
5.300530E+00	2.539760E+00	2.657210E+00
5.385610E+00	2.729410E+00	2.773750E+00
5.438010E+00	2.916430E+00	2.863400E+00
5.447740E+00	3.563940E+00	3.102900E+00
5.382200E+00	3.686060E+00	3.103010E+00
5.419220E+00	3.665340E+00	3.148270E+00
5.380080E+00	3.744450E+00	3.174420E+00
5.122320E+00	2.240140E+00	2.426870E+00
5.048900E+00	2.170720E+00	2.348370E+00
5.073530E+00	2.227930E+00	2.292080E+00
5.307510E+00	3.840800E+00	3.159410E+00
5.298060E+00	3.911640E+00	3.232710E+00
4.949320E+00	2.091600E+00	2.260800E+00
4.851880E+00	2.040870E+00	2.137350E+00
4.902410E+00	2.101370E+00	2.134890E+00
5.218980E+00	3.978990E+00	3.207620E+00
5.205030E+00	4.033180E+00	3.263510E+00
4.719180E+00	1.966860E+00	1.922910E+00
5.159930E+00	4.103890E+00	3.272550E+00
5.128240E+00	4.165470E+00	3.303830E+00
4.539500E+00	1.892640E+00	1.721440E+00
4.435380E+00	1.809260E+00	1.649180E+00
4.393190E+00	1.861940E+00	1.535610E+00
5.090970E+00	4.216430E+00	3.312790E+00
5.072640E+00	4.273980E+00	3.347740E+00
4.347690E+00	1.754110E+00	1.585870E+00
4.202950E+00	1.712520E+00	1.501540E+00
4.283920E+00	1.779290E+00	1.485500E+00
5.041400E+00	4.325980E+00	3.345140E+00
5.023990E+00	4.380870E+00	3.374010E+00
4.067860E+00	1.754510E+00	1.298140E+00
3.899400E+00	1.670020E+00	1.264140E+00
4.990350E+00	4.432560E+00	3.370930E+00
4.952850E+00	4.510650E+00	3.385440E+00
3.727970E+00	1.771490E+00	1.029250E+00
3.667000E+00	1.685590E+00	1.134290E+00
4.902490E+00	4.574850E+00	3.380820E+00
4.944400E+00	4.561300E+00	3.429790E+00
4.923570E+00	4.592140E+00	3.437420E+00
3.534420E+00	1.671630E+00	1.107530E+00
3.348190E+00	1.691560E+00	1.071230E+00
3.457780E+00	1.751040E+00	1.000930E+00
4.862310E+00	4.611150E+00	3.383120E+00
4.886360E+00	4.632940E+00	3.456520E+00
3.149600E+00	1.919190E+00	9.329440E-01
2.994420E+00	1.897560E+00	1.016850E+00
4.737690E+00	4.606660E+00	3.306720E+00
4.763710E+00	4.636890E+00	3.382400E+00
4.825140E+00	4.641950E+00	3.411510E+00
2.865780E+00	2.162080E+00	9.443430E-01
2.739110E+00	2.142790E+00	1.037430E+00
4.618100E+00	4.597220E+00	3.264930E+00
4.647630E+00	4.624200E+00	3.336000E+00
4.706030E+00	4.629310E+00	3.357270E+00
2.670260E+00	2.403050E+00	9.973000E-01
2.581980E+00	2.379280E+00	1.116490E+00
4.467890E+00	4.627680E+00	3.168630E+00
4.531280E+00	4.626600E+00	3.243190E+00
4.585890E+00	4.627130E+00	3.305890E+00
2.555610E+00	2.661450E+00	1.108400E+00
2.472240E+00	2.555500E+00	1.198370E+00
4.406280E+00	4.689030E+00	3.172670E+00
4.469230E+00	4.695980E+00	3.279800E+00
2.464390E+00	2.730250E+00	1.208050E+00
2.411770E+00	2.698000E+00	1.284790E+00
2.497610E+00	2.887660E+00	1.208910E+00
4.369170E+00	4.729360E+00	3.178070E+00
4.399910E+00	4.735050E+00	3.228830E+00
2.428970E+00	2.853560E+00	1.290950E+00
2.385500E+00	2.801640E+00	1.337060E+00
2.451610E+00	3.080200E+00	1.332810E+00
4.251640E+00	4.782110E+00	3.125130E+00
4.341170E+00	4.767320E+00	3.198730E+00
2.371470E+00	2.928030E+00	1.382280E+00
2.363100E+00	3.166680E+00	1.470300E+00
2.448550E+00	3.345200E+00	1.436340E+00
4.170350E+00	4.807510E+00	3.081760E+00
4.205460E+00	4.860500E+00	3.191330E+00
2.383820E+00	3.358770E+00	1.527430E+00
2.334810E+00	3.288080E+00	1.536410E+00
2.441420E+00	3.594400E+00	1.584820E+00
3.980190E+00	4.824810E+00	2.933650E+00
4.027850E+00	4.869820E+00	3.044230E+00
4.117170E+00	4.861780E+00	3.111820E+00
2.349000E+00	3.419710E+00	1.611400E+00
2.359770E+00	3.578770E+00	1.662120E+00
2.414660E+00	3.686260E+00	1.699850E+00
2.491330E+00	3.869650E+00	1.774750E+00
3.752960E+00	4.850470E+00	2.794860E+00
3.850810E+00	4.854540E+00	2.883370E+00
3.936670E+00	4.866950E+00	2.972020E+00
2.373840E+00	3.707680E+00	1.761340E+00
2.413550E+00	3.855350E+00	1.846280E+00
2.470030E+00	3.946090E+00	1.873090E+00
2.552030E+00	4.081760E+00	1.936570E+00
2.749690E+00	4.330050E+00	2.052760E+00
2.849320E+00	4.413430E+00	2.105450E+00
2.978030E+00	4.516740E+00	2.193380E+00
3.609030E+00	4.841760E+00	2.709210E+00
3.700520E+00	4.890570E+00	2.818880E+00
3.770140E+00	4.934990E+00	2.918910E+00
2.430520E+00	3.961120E+00	1.929400E+00
2.481490E+00	4.082820E+00	2.009870E+00
2.545410E+00	4.156100E+00	2.030050E+00
2.631410E+00	4.251350E+00	2.042970E+00
2.726060E+00	4.378840E+00	2.122490E+00
2.829930E+00	4.470540E+00	2.195510E+00
2.900600E+00	4.541360E+00	2.250910E+00
2.999480E+00	4.596350E+00	2.296490E+00
3.120810E+00	4.682170E+00	2.387860E+00
3.399120E+00	4.824150E+00	2.588110E+00
3.496340E+00	4.882230E+00	2.690600E+00
3.528420E+00	4.931430E+00	2.767090E+00
3.648720E+00	4.930990E+00	2.842860E+00
2.510280E+00	4.188140E+00	2.096080E+00
2.606460E+00	4.332760E+00	2.150600E+00
2.709070E+00	4.438920E+00	2.211970E+00
2.805040E+00	4.518300E+00	2.274310E+00
2.896100E+00	4.592250E+00	2.317370E+00
2.988900E+00	4.646390E+00	2.368740E+00
3.027650E+00	4.696420E+00	2.427830E+00
3.094580E+00	4.728360E+00	2.452210E+00
3.197170E+00	4.774570E+00	2.493220E+00
3.258940E+00	4.846680E+00	2.585400E+00
3.321420E+00	4.896150E+00	2.664810E+00
3.432720E+00	4.909420E+00	2.698680E+00
3.047040E+00	4.754640E+00	2.497110E+00
3.160790E+00	4.836990E+00	2.567540E+00
3.232060E+00	4.881160E+00	2.621690E+00
5.430080E+00	2.583150E+00	2.915750E+00
5.392110E+00	2.518160E+00	2.873570E+00
5.397920E+00	2.602050E+00	2.836820E+00
5.447370E+00	2.769360E+00	2.902770E+00
5.461850E+00	2.664900E+00	2.953970E+00
5.483890E+00	2.889190E+00	2.950840E+00
5.503520E+00	2.802440E+00	3.003800E+00
5.529030E+00	2.973330E+00	3.025700E+00
5.544370E+00	3.136320E+00	3.099150E+00
5.554450E+00	3.296630E+00	3.153070E+00
5.524630E+00	3.443950E+00	3.156020E+00
5.567670E+00	3.385790E+00	3.216500E+00
5.535400E+00	3.515350E+00	3.228390E+00
5.232440E+00	2.301040E+00	2.678240E+00
5.168590E+00	2.214440E+00	2.614780E+00
5.166100E+00	2.254670E+00	2.541170E+00
5.298210E+00	2.413610E+00	2.725940E+00
5.460680E+00	3.648430E+00	3.206340E+00
5.431970E+00	3.738840E+00	3.282650E+00
5.084300E+00	2.133490E+00	2.545790E+00
5.007840E+00	2.086690E+00	2.448310E+00
5.043660E+00	2.134400E+00	2.432900E+00
5.366640E+00	3.831230E+00	3.252840E+00
5.340710E+00	3.896830E+00	3.313310E+00
4.882700E+00	2.017440E+00	2.256960E+00
5.277130E+00	3.982020E+00	3.335120E+00
5.222640E+00	4.050900E+00	3.330690E+00
5.252650E+00	4.042200E+00	3.373990E+00
5.230300E+00	4.092740E+00	3.394960E+00
4.712170E+00	1.910760E+00	2.024970E+00
4.612210E+00	1.829690E+00	1.954100E+00
4.577990E+00	1.865000E+00	1.845080E+00
5.137420E+00	4.184490E+00	3.351450E+00
5.174710E+00	4.152310E+00	3.373720E+00
5.160680E+00	4.202110E+00	3.411540E+00
4.528810E+00	1.766670E+00	1.884050E+00
4.432430E+00	1.705760E+00	1.801750E+00
4.438150E+00	1.748580E+00	1.724370E+00
5.086150E+00	4.297660E+00	3.395780E+00
5.132090E+00	4.266460E+00	3.438490E+00
5.098550E+00	4.323490E+00	3.449700E+00
4.318960E+00	1.649290E+00	1.725870E+00
4.153450E+00	1.598530E+00	1.636680E+00
4.262920E+00	1.673870E+00	1.640220E+00
5.032000E+00	4.401700E+00	3.422460E+00
5.064140E+00	4.372330E+00	3.454900E+00
5.038400E+00	4.422820E+00	3.485100E+00
4.008370E+00	1.627330E+00	1.452540E+00
3.848620E+00	1.529390E+00	1.426690E+00
4.972590E+00	4.532090E+00	3.463200E+00
5.000450E+00	4.478400E+00	3.473480E+00
4.993610E+00	4.517800E+00	3.535400E+00
3.680700E+00	1.600520E+00	1.243740E+00
3.617440E+00	1.534990E+00	1.329120E+00
4.949960E+00	4.588010E+00	3.511910E+00
3.501100E+00	1.511860E+00	1.308740E+00
3.324080E+00	1.544350E+00	1.301870E+00
3.436730E+00	1.568990E+00	1.214280E+00
4.912200E+00	4.645800E+00	3.521380E+00
4.930060E+00	4.640140E+00	3.564580E+00
4.910300E+00	4.665810E+00	3.560730E+00
3.148810E+00	1.686090E+00	1.140540E+00
3.001710E+00	1.690360E+00	1.238640E+00
4.790730E+00	4.674160E+00	3.447030E+00
4.818800E+00	4.695870E+00	3.524850E+00
4.883130E+00	4.677210E+00	3.545100E+00
2.856190E+00	1.901410E+00	1.123500E+00
2.742320E+00	1.897110E+00	1.234800E+00
4.678580E+00	4.658110E+00	3.406960E+00
4.705980E+00	4.694660E+00	3.477130E+00
4.759040E+00	4.699820E+00	3.496600E+00
2.647180E+00	2.130970E+00	1.160890E+00
2.554300E+00	2.106250E+00	1.267260E+00
4.535220E+00	4.671430E+00	3.343050E+00
4.586190E+00	4.694710E+00	3.426720E+00
4.650900E+00	4.691310E+00	3.456350E+00
2.497280E+00	2.334590E+00	1.219930E+00
2.429600E+00	2.306640E+00	1.333580E+00
4.503740E+00	4.702420E+00	3.360050E+00
4.526660E+00	4.713830E+00	3.405110E+00
2.405960E+00	2.521600E+00	1.302450E+00
2.335780E+00	2.488380E+00	1.408800E+00
4.396790E+00	4.779480E+00	3.313630E+00
4.476850E+00	4.742960E+00	3.386990E+00
2.334510E+00	2.724510E+00	1.394420E+00
2.268050E+00	2.631510E+00	1.488270E+00
4.295740E+00	4.836510E+00	3.252970E+00
4.348000E+00	4.870020E+00	3.386030E+00
2.260800E+00	2.771390E+00	1.489420E+00
2.233050E+00	2.716470E+00	1.530150E+00
2.279920E+00	2.951280E+00	1.489830E+00
4.246940E+00	4.878920E+00	3.261190E+00
4.274080E+00	4.891340E+00	3.325270E+00
2.217610E+00	2.823650E+00	1.561800E+00
2.195200E+00	3.041690E+00	1.631970E+00
2.278020E+00	3.229660E+00	1.579030E+00
4.079600E+00	4.909630E+00	3.143970E+00
4.136890E+00	4.945810E+00	3.247890E+00
4.219910E+00	4.916050E+00	3.301470E+00
2.203290E+00	3.265940E+00	1.676640E+00
2.139680E+00	3.202230E+00	1.735480E+00
2.271980E+00	3.491480E+00	1.707850E+00
3.868450E+00	4.929580E+00	3.003970E+00
3.950720E+00	4.962120E+00	3.123370E+00
4.047030E+00	4.959040E+00	3.185690E+00
2.181020E+00	3.375980E+00	1.775260E+00
2.125500E+00	3.307800E+00	1.800180E+00
2.205180E+00	3.544990E+00	1.812300E+00
2.310220E+00	3.765120E+00	1.885610E+00
3.826620E+00	4.969140E+00	3.015560E+00
3.862710E+00	4.987830E+00	3.075380E+00
2.130730E+00	3.455420E+00	1.863790E+00
2.196690E+00	3.636260E+00	1.902600E+00
2.237510E+00	3.768180E+00	1.970480E+00
2.290870E+00	3.862010E+00	1.989540E+00
2.375000E+00	4.001790E+00	2.031230E+00
3.563790E+00	4.999640E+00	2.871860E+00
3.688030E+00	5.006500E+00	2.962990E+00
3.792260E+00	5.011170E+00	3.044270E+00
2.254800E+00	3.902100E+00	2.065620E+00
2.332540E+00	4.052030E+00	2.131230E+00
2.352710E+00	4.127950E+00	2.187760E+00
2.411770E+00	4.154230E+00	2.151480E+00
2.499990E+00	4.287100E+00	2.199240E+00
2.599810E+00	4.402090E+00	2.251120E+00
2.697290E+00	4.497320E+00	2.299310E+00
2.793150E+00	4.575230E+00	2.350130E+00
2.903410E+00	4.668420E+00	2.426160E+00
3.405640E+00	4.990740E+00	2.791690E+00
3.505640E+00	5.046050E+00	2.892130E+00
3.588220E+00	5.081220E+00	3.020380E+00
2.393580E+00	4.227800E+00	2.245210E+00
2.493990E+00	4.367200E+00	2.292370E+00
2.596840E+00	4.468790E+00	2.343150E+00
2.689300E+00	4.557880E+00	2.379660E+00
2.778410E+00	4.620880E+00	2.422790E+00
2.814570E+00	4.669440E+00	2.477060E+00
2.868160E+00	4.702860E+00	2.491840E+00
2.931880E+00	4.751440E+00	2.516720E+00
3.048860E+00	4.829000E+00	2.586310E+00
3.202360E+00	4.924870E+00	2.678330E+00
3.266750E+00	5.017880E+00	2.793380E+00
3.342830E+00	5.081810E+00	2.913570E+00
3.459280E+00	5.086800E+00	2.941340E+00
2.828590E+00	4.723230E+00	2.543780E+00
2.929650E+00	4.817260E+00	2.592740E+00
3.048700E+00	4.905610E+00	2.685160E+00
3.154170E+00	4.999830E+00	2.764290E+00
3.230020E+00	5.068750E+00	2.852640E+00
5.327880E+00	2.313590E+00	2.909180E+00
5.263320E+00	2.246790E+00	2.829780E+00
5.284290E+00	2.315760E+00	2.795480E+00
5.371000E+00	2.438750E+00	2.872970E+00
5.393410E+00	2.401690E+00	2.952320E+00
5.452690E+00	2.541850E+00	2.983850E+00
5.502120E+00	2.691710E+00	3.066930E+00
5.535490E+00	2.829810E+00	3.120030E+00
5.573610E+00	2.970370E+00	3.161360E+00
5.596050E+00	3.117100E+00	3.210890E+00
5.609960E+00	3.255130E+00	3.255560E+00
5.585410E+00	3.383980E+00	3.302500E+00
5.559620E+00	3.508660E+00	3.350460E+00
5.213860E+00	2.181560E+00	2.802190E+00
5.138060E+00	2.131180E+00	2.703670E+00
5.172290E+00	2.176210E+00	2.690220E+00
5.502110E+00	3.630850E+00	3.311150E+00
5.469190E+00	3.727750E+00	3.386610E+00
5.024280E+00	2.075300E+00	2.556920E+00
5.398360E+00	3.831300E+00	3.360350E+00
5.353140E+00	3.914060E+00	3.379860E+00
5.402370E+00	3.885140E+00	3.430280E+00
5.358330E+00	3.963930E+00	3.451840E+00
4.865150E+00	1.968850E+00	2.341730E+00
4.765360E+00	1.885310E+00	2.256950E+00
4.739410E+00	1.900120E+00	2.146260E+00
5.289580E+00	4.038760E+00	3.427240E+00
5.286830E+00	4.092960E+00	3.475000E+00
4.701200E+00	1.816090E+00	2.190000E+00
4.607860E+00	1.750430E+00	2.103420E+00
4.615820E+00	1.783940E+00	2.029630E+00
5.246000E+00	4.164380E+00	3.494010E+00
5.194510E+00	4.223460E+00	3.491360E+00
5.229560E+00	4.215740E+00	3.545150E+00
5.198650E+00	4.258370E+00	3.566290E+00
4.505840E+00	1.676270E+00	2.005380E+00
4.404520E+00	1.605990E+00	1.925340E+00
4.411220E+00	1.656550E+00	1.858250E+00
5.107430E+00	4.351340E+00	3.525620E+00
5.144050E+00	4.312070E+00	3.539370E+00
5.133640E+00	4.349830E+00	3.598070E+00
4.273510E+00	1.562210E+00	1.863930E+00
4.086730E+00	1.513630E+00	1.775570E+00
4.223890E+00	1.563990E+00	1.768140E+00
5.087210E+00	4.391130E+00	3.578230E+00
3.955510E+00	1.511930E+00	1.592340E+00
3.829260E+00	1.470320E+00	1.621600E+00
5.042140E+00	4.461550E+00	3.606180E+00
5.005030E+00	4.543940E+00	3.624180E+00
3.664040E+00	1.445760E+00	1.584360E+00
3.518740E+00	1.404440E+00	1.591520E+00
3.549700E+00	1.428550E+00	1.502460E+00
3.632210E+00	1.473170E+00	1.445360E+00
4.964100E+00	4.611540E+00	3.615550E+00
5.010610E+00	4.590730E+00	3.688880E+00
4.977890E+00	4.639690E+00	3.682320E+00
3.402260E+00	1.452780E+00	1.441000E+00
3.246580E+00	1.441430E+00	1.514050E+00
4.919960E+00	4.680880E+00	3.634600E+00
3.133090E+00	1.541300E+00	1.370230E+00
2.991380E+00	1.549530E+00	1.472440E+00
4.858310E+00	4.713930E+00	3.607300E+00
4.872000E+00	4.753590E+00	3.699780E+00
2.862830E+00	1.696090E+00	1.338180E+00
2.752380E+00	1.705290E+00	1.455520E+00
4.727510E+00	4.724500E+00	3.550840E+00
4.752320E+00	4.747590E+00	3.626600E+00
4.812210E+00	4.749330E+00	3.652420E+00
2.644050E+00	1.894220E+00	1.347640E+00
2.556370E+00	1.884700E+00	1.469490E+00
4.620430E+00	4.725300E+00	3.506520E+00
4.644960E+00	4.749700E+00	3.587390E+00
4.698760E+00	4.746930E+00	3.608400E+00
2.481300E+00	2.089940E+00	1.388410E+00
2.407330E+00	2.073890E+00	1.512280E+00
4.520930E+00	4.771390E+00	3.485240E+00
4.584160E+00	4.761450E+00	3.552920E+00
2.358870E+00	2.280830E+00	1.448590E+00
2.297330E+00	2.254240E+00	1.569070E+00
4.437360E+00	4.824630E+00	3.442630E+00
4.477340E+00	4.850580E+00	3.568620E+00
2.269670E+00	2.450360E+00	1.514850E+00
2.214990E+00	2.422170E+00	1.622350E+00
4.395630E+00	4.879090E+00	3.452510E+00
4.422230E+00	4.887830E+00	3.510000E+00
2.203890E+00	2.632950E+00	1.590250E+00
2.171240E+00	2.533690E+00	1.659850E+00
4.277260E+00	4.959090E+00	3.436750E+00
4.370370E+00	4.925870E+00	3.486080E+00
2.137170E+00	2.642670E+00	1.696830E+00
2.091970E+00	2.809290E+00	1.757830E+00
2.155420E+00	2.827690E+00	1.658930E+00
4.198140E+00	4.964720E+00	3.361740E+00
4.213500E+00	5.001510E+00	3.428060E+00
2.111380E+00	3.009400E+00	1.735630E+00
2.040730E+00	2.970450E+00	1.828550E+00
4.011790E+00	5.006210E+00	3.230500E+00
4.071550E+00	5.037490E+00	3.344330E+00
4.163180E+00	5.014540E+00	3.393840E+00
2.063950E+00	3.213330E+00	1.834660E+00
1.992550E+00	3.108590E+00	1.919580E+00
3.861660E+00	5.058040E+00	3.168090E+00
3.968980E+00	5.054260E+00	3.272160E+00
1.996180E+00	3.245270E+00	1.932010E+00
1.961630E+00	3.189240E+00	1.962630E+00
2.041130E+00	3.423290E+00	1.960990E+00
2.137010E+00	3.668530E+00	1.999480E+00
3.729650E+00	5.080630E+00	3.110150E+00
3.798800E+00	5.144580E+00	3.262390E+00
1.966610E+00	3.297900E+00	2.004790E+00
1.981900E+00	3.462310E+00	2.042300E+00
2.035380E+00	3.578920E+00	2.036880E+00
2.080390E+00	3.713820E+00	2.098010E+00
2.159140E+00	3.864600E+00	2.127590E+00
2.270930E+00	4.063140E+00	2.210660E+00
3.658190E+00	5.113060E+00	3.119930E+00
3.701170E+00	5.142570E+00	3.191460E+00
1.987530E+00	3.614610E+00	2.123760E+00
2.075470E+00	3.826730E+00	2.189090E+00
2.157990E+00	3.963510E+00	2.220390E+00
2.199860E+00	4.061310E+00	2.278520E+00
2.252660E+00	4.125610E+00	2.290440E+00
2.311780E+00	4.206000E+00	2.311600E+00
2.396310E+00	4.333690E+00	2.339420E+00
2.493710E+00	4.445480E+00	2.380440E+00
2.589830E+00	4.536590E+00	2.426070E+00
2.696080E+00	4.637380E+00	2.487670E+00
3.416370E+00	5.120120E+00	3.003790E+00
3.493810E+00	5.162820E+00	3.108240E+00
3.618650E+00	5.153910E+00	3.160890E+00
2.215700E+00	4.160770E+00	2.348560E+00
2.305330E+00	4.299870E+00	2.390410E+00
2.394740E+00	4.417640E+00	2.423800E+00
2.490970E+00	4.512770E+00	2.467960E+00
2.576310E+00	4.583380E+00	2.498460E+00
2.613040E+00	4.633300E+00	2.544690E+00
2.667260E+00	4.667730E+00	2.556150E+00
2.728820E+00	4.712500E+00	2.581410E+00
2.826900E+00	4.795960E+00	2.630170E+00
2.931280E+00	4.891220E+00	2.695770E+00
3.040290E+00	4.982440E+00	2.775860E+00
3.140240E+00	5.063710E+00	2.858440E+00
3.241310E+00	5.132450E+00	3.001540E+00
3.368860E+00	5.147830E+00	3.063550E+00
2.627880E+00	4.685180E+00	2.611410E+00
2.726000E+00	4.775390E+00	2.660730E+00
2.829720E+00	4.869050E+00	2.728840E+00
2.936300E+00	4.967310E+00	2.790110E+00
3.039670E+00	5.049070E+00	2.873940E+00
3.125430E+00	5.103950E+00	2.965230E+00
5.303400E+00	2.252850E+00	2.935950E+00
5.389620E+00	2.348500E+00	3.012590E+00
5.465990E+00	2.466920E+00	3.122880E+00
5.505000E+00	2.602740E+00	3.131730E+00
5.545260E+00	2.711350E+00	3.186600E+00
5.582580E+00	2.831760E+00	3.232720E+00
5.611880E+00	2.958440E+00	3.279150E+00
5.618420E+00	3.097250E+00	3.326630E+00
5.623140E+00	3.237390E+00	3.362430E+00
5.608450E+00	3.371730E+00	3.403880E+00
5.601030E+00	3.496700E+00	3.447570E+00
5.146310E+00	2.125380E+00	2.784720E+00
5.232260E+00	2.184240E+00	2.873490E+00
5.537970E+00	3.618590E+00	3.413280E+00
5.521060E+00	3.713560E+00	3.479190E+00
5.026110E+00	2.033280E+00	2.685530E+00
4.913620E+00	1.957470E+00	2.576750E+00
4.901360E+00	1.963930E+00	2.467280E+00
5.457440E+00	3.811030E+00	3.455080E+00
5.435590E+00	3.890790E+00	3.506980E+00
5.405590E+00	3.964960E+00	3.558930E+00
4.853990E+00	1.907320E+00	2.551940E+00
4.753780E+00	1.801930E+00	2.401620E+00
4.762900E+00	1.850350E+00	2.337270E+00
5.345400E+00	4.044560E+00	3.526480E+00
5.312610E+00	4.110660E+00	3.536080E+00
5.356260E+00	4.094250E+00	3.592360E+00
5.322200E+00	4.148270E+00	3.595720E+00
4.667980E+00	1.739350E+00	2.306300E+00
4.573450E+00	1.663760E+00	2.210860E+00
4.592650E+00	1.709450E+00	2.163020E+00
5.278300E+00	4.213840E+00	3.624200E+00
5.241770E+00	4.271780E+00	3.655950E+00
4.476850E+00	1.588560E+00	2.131790E+00
4.361410E+00	1.547790E+00	2.080820E+00
4.383660E+00	1.570570E+00	1.994670E+00
5.190760E+00	4.317950E+00	3.647370E+00
5.147260E+00	4.380090E+00	3.683590E+00
4.210340E+00	1.507240E+00	2.029130E+00
4.014360E+00	1.429190E+00	1.946700E+00
4.146470E+00	1.503380E+00	1.925970E+00
5.099120E+00	4.419960E+00	3.667940E+00
5.127490E+00	4.416190E+00	3.724310E+00
5.101860E+00	4.454390E+00	3.741790E+00
3.828360E+00	1.428150E+00	1.744620E+00
3.770400E+00	1.374590E+00	1.850700E+00
5.033190E+00	4.553310E+00	3.697860E+00
5.056900E+00	4.514260E+00	3.713170E+00
5.055200E+00	4.569740E+00	3.776360E+00
3.652200E+00	1.318740E+00	1.837650E+00
3.496430E+00	1.303170E+00	1.831880E+00
3.598430E+00	1.340330E+00	1.739020E+00
4.971070E+00	4.685550E+00	3.737150E+00
5.017000E+00	4.631110E+00	3.758540E+00
5.009030E+00	4.676350E+00	3.817280E+00
3.361870E+00	1.375230E+00	1.676830E+00
3.225810E+00	1.354030E+00	1.772770E+00
4.925900E+00	4.738750E+00	3.733860E+00
4.964550E+00	4.740780E+00	3.833680E+00
3.108880E+00	1.440290E+00	1.615920E+00
2.983690E+00	1.438360E+00	1.728180E+00
4.897420E+00	4.769720E+00	3.747790E+00
4.912940E+00	4.773050E+00	3.795330E+00
2.869150E+00	1.553500E+00	1.585870E+00
2.763120E+00	1.554890E+00	1.703980E+00
4.780520E+00	4.777580E+00	3.696860E+00
4.810500E+00	4.799040E+00	3.772230E+00
4.873140E+00	4.791160E+00	3.790620E+00
2.652530E+00	1.702770E+00	1.575270E+00
2.568390E+00	1.697820E+00	1.700660E+00
4.673100E+00	4.776460E+00	3.663190E+00
4.702570E+00	4.804650E+00	3.731650E+00
4.753470E+00	4.799960E+00	3.743970E+00
2.479790E+00	1.875020E+00	1.596580E+00
2.407120E+00	1.860290E+00	1.724400E+00
4.534620E+00	4.813010E+00	3.606580E+00
4.586360E+00	4.828700E+00	3.690810E+00
4.648470E+00	4.813230E+00	3.715150E+00
2.343840E+00	2.055780E+00	1.640510E+00
2.277150E+00	2.034720E+00	1.758360E+00
4.509270E+00	4.849050E+00	3.633500E+00
4.531220E+00	4.858610E+00	3.677470E+00
2.235320E+00	2.237790E+00	1.682680E+00
2.180910E+00	2.211680E+00	1.802810E+00
4.416090E+00	4.945890E+00	3.614580E+00
4.491070E+00	4.893870E+00	3.667270E+00
2.148630E+00	2.429520E+00	1.740570E+00
2.130350E+00	2.325230E+00	1.835430E+00
4.347600E+00	4.974790E+00	3.540940E+00
4.357640E+00	4.995720E+00	3.602750E+00
2.083950E+00	2.436230E+00	1.859690E+00
2.023770E+00	2.596410E+00	1.898560E+00
2.084300E+00	2.616260E+00	1.797460E+00
4.218380E+00	5.065900E+00	3.528120E+00
4.307690E+00	5.018530E+00	3.573940E+00
2.031440E+00	2.777170E+00	1.854930E+00
1.969880E+00	2.745520E+00	1.952490E+00
4.145570E+00	5.073350E+00	3.455350E+00
4.156250E+00	5.111140E+00	3.524430E+00
1.973610E+00	2.928700E+00	1.925460E+00
1.916270E+00	2.891440E+00	2.018550E+00
3.898900E+00	5.120900E+00	3.318150E+00
3.998330E+00	5.136860E+00	3.437820E+00
4.103510E+00	5.121240E+00	3.491340E+00
1.929460E+00	3.109940E+00	2.011080E+00
1.887470E+00	2.997140E+00	2.060620E+00
3.857800E+00	5.157450E+00	3.343740E+00
3.901730E+00	5.167750E+00	3.398010E+00
1.864440E+00	3.125430E+00	2.098370E+00
1.849290E+00	3.255870E+00	2.136950E+00
1.914110E+00	3.358700E+00	2.103490E+00
3.694240E+00	5.203330E+00	3.323590E+00
3.829940E+00	5.192320E+00	3.383210E+00
1.851070E+00	3.392080E+00	2.187670E+00
1.845950E+00	3.528110E+00	2.218760E+00
1.898100E+00	3.564770E+00	2.181260E+00
1.987030E+00	3.766760E+00	2.242330E+00
2.087990E+00	3.983470E+00	2.310340E+00
3.583640E+00	5.202650E+00	3.228530E+00
3.596340E+00	5.230110E+00	3.305360E+00
1.882740E+00	3.680630E+00	2.285900E+00
1.965610E+00	3.870540E+00	2.321120E+00
2.002830E+00	3.978590E+00	2.370910E+00
2.059000E+00	4.046560E+00	2.385400E+00
2.118770E+00	4.134320E+00	2.404780E+00
2.210160E+00	4.266560E+00	2.436540E+00
2.299470E+00	4.385690E+00	2.471960E+00
2.394370E+00	4.486200E+00	2.513170E+00
2.494730E+00	4.593390E+00	2.563490E+00
3.316360E+00	5.179340E+00	3.113490E+00
3.390560E+00	5.219560E+00	3.218630E+00
3.523690E+00	5.233080E+00	3.268440E+00
2.018500E+00	4.079970E+00	2.441840E+00
2.113760E+00	4.229070E+00	2.487100E+00
2.200780E+00	4.352740E+00	2.519550E+00
2.297860E+00	4.457300E+00	2.559810E+00
2.380810E+00	4.533880E+00	2.580450E+00
2.410550E+00	4.589150E+00	2.615840E+00
2.460350E+00	4.626540E+00	2.623990E+00
2.525610E+00	4.672280E+00	2.655830E+00
2.626990E+00	4.756250E+00	2.702850E+00
2.728700E+00	4.850580E+00	2.757800E+00
2.840200E+00	4.941180E+00	2.827690E+00
2.946770E+00	5.038700E+00	2.892980E+00
3.048740E+00	5.098200E+00	2.996920E+00
3.139720E+00	5.154470E+00	3.086930E+00
3.254710E+00	5.202830E+00	3.151330E+00
2.417990E+00	4.648270E+00	2.679910E+00
2.524490E+00	4.736690E+00	2.749670E+00
2.629640E+00	4.835030E+00	2.796130E+00
2.740470E+00	4.922050E+00	2.857980E+00
2.852740E+00	5.016030E+00	2.937900E+00
2.971180E+00	5.097980E+00	3.031000E+00
3.055180E+00	5.133640E+00	3.082540E+00
5.504950E+00	2.427110E+00	3.264550E+00
5.485210E+00	2.385720E+00	3.246240E+00
5.485360E+00	2.415580E+00	3.204700E+00
5.513280E+00	2.478150E+00	3.261920E+00
5.320120E+00	2.222800E+00	3.124150E+00
5.238760E+00	2.157930E+00	3.045010E+00
5.263740E+00	2.190270E+00	2.974630E+00
5.399680E+00	2.326890E+00	3.137210E+00
5.547050E+00	2.597850E+00	3.274870E+00
5.572820E+00	2.729880E+00	3.289970E+00
5.597350E+00	2.824650E+00	3.348740E+00
5.630910E+00	2.945250E+00	3.396630E+00
5.649160E+00	3.086260E+00	3.431770E+00
5.661120E+00	3.227700E+00	3.456390E+00
5.644450E+00	3.358890E+00	3.499910E+00
5.625070E+00	3.484190E+00	3.549170E+00
5.178530E+00	2.111840E+00	3.049580E+00
5.109820E+00	2.057770E+00	2.946950E+00
5.135870E+00	2.094230E+00	2.896440E+00
5.579410E+00	3.603930E+00	3.505850E+00
5.550120E+00	3.689020E+00	3.557290E+00
4.998680E+00	1.987220E+00	2.790070E+00
5.501080E+00	3.799870E+00	3.572250E+00
5.456180E+00	3.900930E+00	3.587160E+00
5.447810E+00	3.953330E+00	3.628520E+00
4.796110E+00	1.791020E+00	2.561340E+00
4.728960E+00	1.729540E+00	2.510880E+00
4.716910E+00	1.749700E+00	2.419990E+00
4.842010E+00	1.861130E+00	2.600670E+00
5.417560E+00	4.035980E+00	3.644050E+00
5.390230E+00	4.124570E+00	3.660100E+00
5.355140E+00	4.176080E+00	3.664920E+00
5.405700E+00	4.162270E+00	3.717550E+00
5.361620E+00	4.213120E+00	3.734600E+00
4.560740E+00	1.573690E+00	2.389240E+00
4.442900E+00	1.530450E+00	2.332420E+00
4.515590E+00	1.564760E+00	2.307810E+00
4.558200E+00	1.614720E+00	2.267820E+00
4.633480E+00	1.632170E+00	2.432510E+00
5.247080E+00	4.300500E+00	3.713790E+00
5.292980E+00	4.262370E+00	3.719370E+00
5.276280E+00	4.296630E+00	3.777470E+00
4.320580E+00	1.518280E+00	2.161830E+00
4.244550E+00	1.480430E+00	2.218680E+00
5.221060E+00	4.342110E+00	3.764940E+00
4.127080E+00	1.419450E+00	2.181680E+00
3.959190E+00	1.329040E+00	2.143260E+00
4.070470E+00	1.418370E+00	2.088130E+00
5.164310E+00	4.405590E+00	3.805090E+00
5.130550E+00	4.456100E+00	3.835370E+00
3.779020E+00	1.324550E+00	1.963570E+00
3.717770E+00	1.263950E+00	2.060340E+00
5.105440E+00	4.508930E+00	3.841710E+00
5.096350E+00	4.572590E+00	3.874070E+00
3.607470E+00	1.232370E+00	2.063050E+00
3.455840E+00	1.229270E+00	2.077540E+00
3.557810E+00	1.250820E+00	1.973350E+00
5.068380E+00	4.632220E+00	3.876070E+00
5.034100E+00	4.715730E+00	3.899290E+00
3.329000E+00	1.267310E+00	1.919670E+00
3.202470E+00	1.260380E+00	2.026750E+00
5.003720E+00	4.760200E+00	3.897460E+00
5.028180E+00	4.766860E+00	3.935230E+00
5.010040E+00	4.785680E+00	3.933660E+00
3.096110E+00	1.347920E+00	1.884130E+00
2.984470E+00	1.340720E+00	1.996700E+00
4.905450E+00	4.813280E+00	3.897500E+00
4.978180E+00	4.792310E+00	3.918670E+00
2.874290E+00	1.440480E+00	1.846990E+00
2.780150E+00	1.436030E+00	1.969310E+00
4.845550E+00	4.818560E+00	3.856430E+00
4.851410E+00	4.840610E+00	3.915430E+00
2.670260E+00	1.551070E+00	1.828040E+00
2.589390E+00	1.542180E+00	1.952660E+00
4.727420E+00	4.822750E+00	3.795540E+00
4.752930E+00	4.832070E+00	3.844900E+00
4.803870E+00	4.847120E+00	3.911240E+00
2.490410E+00	1.688890E+00	1.828320E+00
2.420030E+00	1.670500E+00	1.955330E+00
4.622510E+00	4.853380E+00	3.766830E+00
4.653000E+00	4.871380E+00	3.843740E+00
4.708300E+00	4.849220E+00	3.856230E+00
2.340040E+00	1.840150E+00	1.850410E+00
2.274210E+00	1.817740E+00	1.972800E+00
4.531090E+00	4.932410E+00	3.770310E+00
4.595010E+00	4.897500E+00	3.814660E+00
2.217450E+00	2.016700E+00	1.885830E+00
2.158080E+00	1.985520E+00	2.012410E+00
4.475350E+00	4.953560E+00	3.713150E+00
4.484220E+00	4.982760E+00	3.764240E+00
2.108730E+00	2.224610E+00	1.929980E+00
2.069260E+00	2.129210E+00	2.058180E+00
4.362720E+00	5.041330E+00	3.675670E+00
4.440640E+00	5.012870E+00	3.732540E+00
2.038200E+00	2.261820E+00	2.019180E+00
2.023490E+00	2.212580E+00	2.083120E+00
2.014570E+00	2.417630E+00	1.972770E+00
4.286990E+00	5.076750E+00	3.646610E+00
4.319980E+00	5.140220E+00	3.752430E+00
1.985750E+00	2.312070E+00	2.088820E+00
1.932780E+00	2.506170E+00	2.095090E+00
1.969300E+00	2.592440E+00	1.990420E+00
4.149090E+00	5.171820E+00	3.620730E+00
4.238490E+00	5.147340E+00	3.680510E+00
1.916790E+00	2.711260E+00	2.053540E+00
1.860720E+00	2.674370E+00	2.154500E+00
4.074920E+00	5.171290E+00	3.553280E+00
4.083410E+00	5.200350E+00	3.615930E+00
1.851310E+00	2.896930E+00	2.118230E+00
1.823570E+00	2.781420E+00	2.190350E+00
3.914830E+00	5.227880E+00	3.491440E+00
4.020800E+00	5.210770E+00	3.577570E+00
1.788570E+00	2.907930E+00	2.213020E+00
1.770860E+00	3.045280E+00	2.245700E+00
1.804050E+00	3.154580E+00	2.182840E+00
3.804580E+00	5.245190E+00	3.452380E+00
3.845120E+00	5.298660E+00	3.573090E+00
1.748220E+00	3.192690E+00	2.266190E+00
1.749220E+00	3.343810E+00	2.312870E+00
1.796190E+00	3.438810E+00	2.262440E+00
3.595130E+00	5.273910E+00	3.394650E+00
3.723130E+00	5.285120E+00	3.480520E+00
1.734380E+00	3.479490E+00	2.334320E+00
1.742360E+00	3.606000E+00	2.377540E+00
1.798480E+00	3.646830E+00	2.346340E+00
1.884050E+00	3.890590E+00	2.397390E+00
3.484780E+00	5.271880E+00	3.358220E+00
3.517280E+00	5.335010E+00	3.482170E+00
1.772050E+00	3.736660E+00	2.420890E+00
1.804100E+00	3.886780E+00	2.462980E+00
1.853980E+00	3.962660E+00	2.470620E+00
1.918380E+00	4.051410E+00	2.493220E+00
2.012140E+00	4.194320E+00	2.528750E+00
2.099020E+00	4.316390E+00	2.562200E+00
2.183050E+00	4.435780E+00	2.601670E+00
2.304820E+00	4.544210E+00	2.641220E+00
3.174550E+00	5.210430E+00	3.197170E+00
3.253850E+00	5.254360E+00	3.296190E+00
3.390690E+00	5.287940E+00	3.396780E+00
1.814720E+00	3.998770E+00	2.525680E+00
1.905540E+00	4.159270E+00	2.566460E+00
1.999160E+00	4.288950E+00	2.600710E+00
2.076750E+00	4.383020E+00	2.618850E+00
2.112760E+00	4.454060E+00	2.654720E+00
2.190890E+00	4.505500E+00	2.661310E+00
2.227740E+00	4.564450E+00	2.695190E+00
2.310090E+00	4.631240E+00	2.722110E+00
2.404600E+00	4.720890E+00	2.784120E+00
2.520130E+00	4.833340E+00	2.854480E+00
2.650750E+00	4.907290E+00	2.886770E+00
2.745890E+00	4.990150E+00	2.965890E+00
2.874250E+00	5.089500E+00	3.086260E+00
3.051100E+00	5.172600E+00	3.186450E+00
2.929980E+00	5.162170E+00	3.233550E+00
3.155950E+00	5.226760E+00	3.268100E+00
2.120750E+00	4.524320E+00	2.713330E+00
2.208670E+00	4.622470E+00	2.753390E+00
2.297590E+00	4.683790E+00	2.789690E+00
2.339190E+00	4.738830E+00	2.835690E+00
2.410500E+00	4.787270E+00	2.848620E+00
2.436840E+00	4.840290E+00	2.888780E+00
2.490030E+00	4.896610E+00	2.953000E+00
2.623300E+00	4.953680E+00	2.987350E+00
2.742490E+00	5.051210E+00	3.078570E+00
2.824100E+00	5.109550E+00	3.178610E+00
2.351100E+00	4.808110E+00	2.898660E+00
2.418700E+00	4.864430E+00	2.928910E+00
5.481140E+00	2.357310E+00	3.366290E+00
5.448590E+00	2.323320E+00	3.341460E+00
5.461170E+00	2.345370E+00	3.285710E+00
5.510710E+00	2.426850E+00	3.349890E+00
5.535740E+00	2.521560E+00	3.355970E+00
5.548120E+00	2.501350E+00	3.436780E+00
5.576350E+00	2.588570E+00	3.440610E+00
5.281570E+00	2.173270E+00	3.170790E+00
5.387320E+00	2.271270E+00	3.285890E+00
5.586770E+00	2.703170E+00	3.391690E+00
5.634000E+00	2.810490E+00	3.458450E+00
5.666890E+00	2.945550E+00	3.530210E+00
5.673620E+00	3.106400E+00	3.523390E+00
5.675810E+00	3.222170E+00	3.558770E+00
5.658300E+00	3.349420E+00	3.600820E+00
5.654720E+00	3.469610E+00	3.648100E+00
5.109740E+00	2.046190E+00	3.048740E+00
5.213720E+00	2.116300E+00	3.177540E+00
5.597430E+00	3.602490E+00	3.609820E+00
5.558340E+00	3.710220E+00	3.621540E+00
5.602750E+00	3.670700E+00	3.674600E+00
5.570240E+00	3.775190E+00	3.691190E+00
4.870510E+00	1.769360E+00	2.853970E+00
4.810790E+00	1.723370E+00	2.795030E+00
4.845120E+00	1.767940E+00	2.769130E+00
4.852870E+00	1.817940E+00	2.703350E+00
4.910150E+00	1.827140E+00	2.879950E+00
4.919080E+00	1.917730E+00	2.766950E+00
4.982790E+00	1.939230E+00	2.926330E+00
5.507670E+00	3.892450E+00	3.663950E+00
5.477000E+00	3.970030E+00	3.681260E+00
5.524870E+00	3.944630E+00	3.730150E+00
5.493020E+00	4.011150E+00	3.739480E+00
4.723350E+00	1.652440E+00	2.682790E+00
4.631020E+00	1.573990E+00	2.628250E+00
4.620760E+00	1.590320E+00	2.495340E+00
4.750660E+00	1.710590E+00	2.634070E+00
5.460980E+00	4.101940E+00	3.759900E+00
5.424200E+00	4.172000E+00	3.780670E+00
5.401240E+00	4.213370E+00	3.836960E+00
4.531850E+00	1.527680E+00	2.579910E+00
4.397090E+00	1.488820E+00	2.531320E+00
4.489800E+00	1.525230E+00	2.469900E+00
5.332090E+00	4.261330E+00	3.808830E+00
5.287580E+00	4.318950E+00	3.869480E+00
4.237500E+00	1.456940E+00	2.318740E+00
4.185420E+00	1.390200E+00	2.406040E+00
5.227880E+00	4.364360E+00	3.853430E+00
5.256860E+00	4.361510E+00	3.899730E+00
5.228170E+00	4.401580E+00	3.919840E+00
4.058150E+00	1.304560E+00	2.403320E+00
3.896080E+00	1.262910E+00	2.339280E+00
4.014240E+00	1.313600E+00	2.284520E+00
5.139000E+00	4.477650E+00	3.878550E+00
5.172050E+00	4.450220E+00	3.899390E+00
5.164430E+00	4.500430E+00	3.933600E+00
3.728590E+00	1.232320E+00	2.183830E+00
3.711500E+00	1.189170E+00	2.336200E+00
5.113560E+00	4.601010E+00	3.918640E+00
5.154380E+00	4.568970E+00	3.959330E+00
5.135740E+00	4.634030E+00	3.974390E+00
3.554600E+00	1.181080E+00	2.315230E+00
3.402990E+00	1.169580E+00	2.318250E+00
3.521730E+00	1.199790E+00	2.228400E+00
5.059340E+00	4.753920E+00	3.969000E+00
5.110830E+00	4.703330E+00	3.996630E+00
5.087110E+00	4.768650E+00	4.034150E+00
3.302360E+00	1.210380E+00	2.174210E+00
3.181430E+00	1.210950E+00	2.283140E+00
5.020600E+00	4.814110E+00	4.014410E+00
3.083450E+00	1.254060E+00	2.137530E+00
2.984510E+00	1.253980E+00	2.254270E+00
4.959470E+00	4.830180E+00	3.968710E+00
4.963770E+00	4.849830E+00	4.024920E+00
2.886840E+00	1.336090E+00	2.112950E+00
2.803760E+00	1.328770E+00	2.236040E+00
4.856700E+00	4.876980E+00	4.002400E+00
4.923620E+00	4.861840E+00	4.012540E+00
2.700170E+00	1.430970E+00	2.094500E+00
2.627110E+00	1.422950E+00	2.221190E+00
4.743280E+00	4.893090E+00	3.970430E+00
4.797210E+00	4.890250E+00	3.999690E+00
2.515650E+00	1.531030E+00	2.077430E+00
2.449130E+00	1.515890E+00	2.207190E+00
4.693330E+00	4.891780E+00	3.927060E+00
4.702420E+00	4.922800E+00	3.984220E+00
2.353680E+00	1.654310E+00	2.080670E+00
2.288720E+00	1.633730E+00	2.215350E+00
4.567420E+00	4.944690E+00	3.860110E+00
4.605860E+00	4.964180E+00	3.940460E+00
4.669300E+00	4.934030E+00	3.966470E+00
2.213290E+00	1.793280E+00	2.103680E+00
2.147700E+00	1.768340E+00	2.239650E+00
4.477430E+00	5.028970E+00	3.829250E+00
4.537070E+00	4.997990E+00	3.897450E+00
2.100700E+00	1.955330E+00	2.143040E+00
2.030670E+00	1.923560E+00	2.269810E+00
4.403790E+00	5.101440E+00	3.796440E+00
4.443810E+00	5.110080E+00	3.883170E+00
1.996530E+00	2.139340E+00	2.179230E+00
1.946720E+00	2.065780E+00	2.313630E+00
4.359830E+00	5.160560E+00	3.821760E+00
4.392530E+00	5.187690E+00	3.900310E+00
1.924490E+00	2.183950E+00	2.270480E+00
1.901100E+00	2.145360E+00	2.332360E+00
1.911990E+00	2.333990E+00	2.211360E+00
4.204940E+00	5.204380E+00	3.715440E+00
4.249650E+00	5.236310E+00	3.805170E+00
4.322600E+00	5.212200E+00	3.852500E+00
1.873010E+00	2.247520E+00	2.323120E+00
1.820960E+00	2.438780E+00	2.308910E+00
1.864150E+00	2.521910E+00	2.206830E+00
4.078250E+00	5.248720E+00	3.687240E+00
4.169040E+00	5.255660E+00	3.752640E+00
1.795210E+00	2.681260E+00	2.259280E+00
1.771600E+00	2.564220E+00	2.344000E+00
3.960810E+00	5.279660E+00	3.638790E+00
4.022010E+00	5.323400E+00	3.757960E+00
1.730620E+00	2.694650E+00	2.361720E+00
1.695570E+00	2.830270E+00	2.378350E+00
1.731830E+00	2.940160E+00	2.303280E+00
3.899320E+00	5.316630E+00	3.648790E+00
3.935580E+00	5.333920E+00	3.701020E+00
1.664420E+00	2.974660E+00	2.391370E+00
1.621580E+00	3.161670E+00	2.418340E+00
1.689950E+00	3.242200E+00	2.348530E+00
3.632770E+00	5.340640E+00	3.531750E+00
3.745180E+00	5.345360E+00	3.613100E+00
3.855560E+00	5.349520E+00	3.677250E+00
1.648590E+00	3.319000E+00	2.425700E+00
1.612440E+00	3.265470E+00	2.448470E+00
1.673470E+00	3.536860E+00	2.412450E+00
3.575530E+00	5.373080E+00	3.569350E+00
3.638200E+00	5.404810E+00	3.659300E+00
1.610480E+00	3.390740E+00	2.470580E+00
1.605100E+00	3.544620E+00	2.478920E+00
1.649740E+00	3.644950E+00	2.486590E+00
1.711430E+00	3.801130E+00	2.499960E+00
3.275880E+00	5.316990E+00	3.438950E+00
3.400400E+00	5.355710E+00	3.525660E+00
3.513490E+00	5.394370E+00	3.601970E+00
1.603970E+00	3.693790E+00	2.539080E+00
1.648970E+00	3.864750E+00	2.560010E+00
1.652340E+00	3.947750E+00	2.589140E+00
1.714480E+00	3.971250E+00	2.566210E+00
1.800040E+00	4.117910E+00	2.601930E+00
1.891950E+00	4.259670E+00	2.635040E+00
1.990370E+00	4.406770E+00	2.673690E+00
3.023220E+00	5.203930E+00	3.298000E+00
3.133200E+00	5.252580E+00	3.363690E+00
3.197630E+00	5.327560E+00	3.476410E+00
3.274380E+00	5.380070E+00	3.556380E+00
1.687020E+00	4.056140E+00	2.632010E+00
1.783440E+00	4.225900E+00	2.665800E+00
1.872940E+00	4.329650E+00	2.690820E+00
1.900400E+00	4.404660E+00	2.722200E+00
1.949160E+00	4.451190E+00	2.728080E+00
2.007560E+00	4.505100E+00	2.747310E+00
2.090660E+00	4.604630E+00	2.789910E+00
2.217070E+00	4.712340E+00	2.845140E+00
2.543180E+00	4.983380E+00	3.083340E+00
2.658960E+00	5.038890E+00	3.102290E+00
2.738390E+00	5.097420E+00	3.184150E+00
2.831450E+00	5.147080E+00	3.298410E+00
2.980500E+00	5.231350E+00	3.378910E+00
3.109080E+00	5.308120E+00	3.490230E+00
3.187480E+00	5.353250E+00	3.531610E+00
1.899550E+00	4.478050E+00	2.770850E+00
1.981890E+00	4.557340E+00	2.800360E+00
2.013290E+00	4.624520E+00	2.833970E+00
2.091970E+00	4.678300E+00	2.849870E+00
2.132290E+00	4.738000E+00	2.900130E+00
2.229580E+00	4.828090E+00	2.971090E+00
2.400440E+00	4.903200E+00	3.003350E+00
2.440630E+00	4.983900E+00	3.110650E+00
2.520990E+00	5.060460E+00	3.216670E+00
2.648010E+00	5.085640E+00	3.211510E+00
2.735760E+00	5.120490E+00	3.265540E+00
2.018660E+00	4.698600E+00	2.895980E+00
2.106330E+00	4.773120E+00	2.952930E+00
2.129600E+00	4.823290E+00	3.002530E+00
2.173370E+00	4.863150E+00	3.030860E+00
2.213740E+00	4.924090E+00	3.099190E+00
2.333020E+00	4.948560E+00	3.104520E+00
2.409960E+00	5.020490E+00	3.179960E+00
2.113940E+00	4.869090E+00	3.065560E+00
5.459290E+00	2.323790E+00	3.427020E+00
5.505810E+00	2.380000E+00	3.431120E+00
5.535670E+00	2.440470E+00	3.498830E+00
5.566670E+00	2.525690E+00	3.535970E+00
5.595960E+00	2.597970E+00	3.559230E+00
5.655770E+00	2.767640E+00	3.625940E+00
5.638970E+00	2.726260E+00	3.606860E+00
5.649350E+00	2.804100E+00	3.568970E+00
5.665010E+00	2.871710E+00	3.596130E+00
5.671720E+00	2.819140E+00	3.641900E+00
5.683150E+00	2.916340E+00	3.642630E+00
5.305590E+00	2.177250E+00	3.344720E+00
5.396100E+00	2.258780E+00	3.444200E+00
5.617660E+00	2.693980E+00	3.520740E+00
5.691620E+00	3.073240E+00	3.643380E+00
5.691510E+00	3.231390E+00	3.643470E+00
5.695080E+00	3.332190E+00	3.692150E+00
5.703060E+00	3.447170E+00	3.744160E+00
4.870280E+00	1.696870E+00	3.169660E+00
4.819210E+00	1.653430E+00	3.108100E+00
4.854800E+00	1.709390E+00	3.059700E+00
4.895890E+00	1.770980E+00	2.989880E+00
4.920070E+00	1.744350E+00	3.196040E+00
4.990390E+00	1.906720E+00	3.081750E+00
4.995000E+00	1.856130E+00	3.250830E+00
5.081620E+00	1.988650E+00	3.128400E+00
5.097340E+00	1.966850E+00	3.292380E+00
5.182230E+00	2.071850E+00	3.279490E+00
5.657530E+00	3.573690E+00	3.704880E+00
5.638890E+00	3.674470E+00	3.752930E+00
5.619230E+00	3.769700E+00	3.799550E+00
4.743520E+00	1.588070E+00	3.033870E+00
4.656880E+00	1.547310E+00	2.950140E+00
4.699510E+00	1.572290E+00	2.883170E+00
4.764370E+00	1.644340E+00	2.870840E+00
5.573880E+00	3.870820E+00	3.760940E+00
5.553580E+00	3.957680E+00	3.812570E+00
5.515750E+00	4.033990E+00	3.813180E+00
5.554000E+00	4.010390E+00	3.867680E+00
5.525760E+00	4.080440E+00	3.881610E+00
4.591440E+00	1.540530E+00	2.738260E+00
4.544980E+00	1.503490E+00	2.933410E+00
5.464230E+00	4.156040E+00	3.857390E+00
5.448510E+00	4.210960E+00	3.927620E+00
4.426700E+00	1.458200E+00	2.874020E+00
4.318060E+00	1.420850E+00	2.765000E+00
4.425200E+00	1.478660E+00	2.715360E+00
5.375220E+00	4.265720E+00	3.901990E+00
5.354050E+00	4.314410E+00	3.972980E+00
4.219650E+00	1.381730E+00	2.553970E+00
4.153780E+00	1.300440E+00	2.719460E+00
5.290850E+00	4.361900E+00	3.955620E+00
5.274400E+00	4.402820E+00	4.005590E+00
3.964540E+00	1.256680E+00	2.488700E+00
5.229030E+00	4.464210E+00	4.018360E+00
5.193500E+00	4.522720E+00	4.007400E+00
5.220680E+00	4.517050E+00	4.059540E+00
5.209350E+00	4.558140E+00	4.064050E+00
3.761230E+00	1.183040E+00	2.476520E+00
3.646830E+00	1.152360E+00	2.538250E+00
3.588160E+00	1.169570E+00	2.400980E+00
5.155060E+00	4.663660E+00	4.035360E+00
5.194860E+00	4.627050E+00	4.080920E+00
5.174760E+00	4.695280E+00	4.097790E+00
3.503850E+00	1.150350E+00	2.602150E+00
3.329650E+00	1.153600E+00	2.567250E+00
3.451140E+00	1.152090E+00	2.464160E+00
5.086910E+00	4.812580E+00	4.093270E+00
5.150870E+00	4.768240E+00	4.121770E+00
5.131270E+00	4.845880E+00	4.179050E+00
3.260590E+00	1.178620E+00	2.424030E+00
3.139250E+00	1.172340E+00	2.531160E+00
5.053750E+00	4.836330E+00	4.089780E+00
5.075670E+00	4.851930E+00	4.141300E+00
3.070120E+00	1.207840E+00	2.396560E+00
2.970660E+00	1.211130E+00	2.517830E+00
4.954860E+00	4.883470E+00	4.118110E+00
5.028610E+00	4.863170E+00	4.129680E+00
2.892970E+00	1.251220E+00	2.374940E+00
2.809020E+00	1.252820E+00	2.503740E+00
4.898020E+00	4.893970E+00	4.081570E+00
4.905520E+00	4.915370E+00	4.139420E+00
2.725920E+00	1.322240E+00	2.360720E+00
2.648600E+00	1.319090E+00	2.487260E+00
4.777190E+00	4.911100E+00	4.034090E+00
4.806370E+00	4.918600E+00	4.077090E+00
4.859880E+00	4.927570E+00	4.135680E+00
2.555670E+00	1.412230E+00	2.348650E+00
2.484530E+00	1.407860E+00	2.478240E+00
4.703130E+00	4.969980E+00	4.071340E+00
4.761250E+00	4.939200E+00	4.085250E+00
2.381560E+00	1.503550E+00	2.336080E+00
2.317560E+00	1.495090E+00	2.464320E+00
4.653760E+00	4.985720E+00	4.025960E+00
4.659860E+00	5.010840E+00	4.085850E+00
2.224220E+00	1.612230E+00	2.360760E+00
2.225640E+00	1.559450E+00	2.459570E+00
4.492030E+00	5.083590E+00	3.935440E+00
4.551830E+00	5.070570E+00	4.013070E+00
4.618830E+00	5.040130E+00	4.072500E+00
2.162480E+00	1.616010E+00	2.453170E+00
2.079050E+00	1.741770E+00	2.381230E+00
4.450760E+00	5.164010E+00	3.947140E+00
4.492460E+00	5.165590E+00	4.015250E+00
1.964560E+00	1.907510E+00	2.405040E+00
4.424860E+00	5.209300E+00	3.956090E+00
4.448910E+00	5.219830E+00	3.998120E+00
1.864870E+00	2.095660E+00	2.421860E+00
4.286850E+00	5.261670E+00	3.884720E+00
4.330920E+00	5.287090E+00	3.962820E+00
4.408010E+00	5.254510E+00	3.989290E+00
1.772740E+00	2.233760E+00	2.504460E+00
1.813250E+00	2.294470E+00	2.400290E+00
4.109850E+00	5.308590E+00	3.798440E+00
4.175470E+00	5.332850E+00	3.884040E+00
4.253600E+00	5.314180E+00	3.923860E+00
1.743110E+00	2.472520E+00	2.432840E+00
1.699800E+00	2.362610E+00	2.552090E+00
4.071330E+00	5.335780E+00	3.822270E+00
4.100090E+00	5.347500E+00	3.864490E+00
1.680340E+00	2.510550E+00	2.517500E+00
1.661040E+00	2.445750E+00	2.570330E+00
1.662460E+00	2.723950E+00	2.461670E+00
3.925360E+00	5.390000E+00	3.781200E+00
4.033380E+00	5.371440E+00	3.849480E+00
1.631660E+00	2.560730E+00	2.562500E+00
1.603670E+00	2.712660E+00	2.544060E+00
1.606670E+00	2.814360E+00	2.510310E+00
1.598820E+00	2.968200E+00	2.480610E+00
3.778230E+00	5.403290E+00	3.734690E+00
3.841720E+00	5.451350E+00	3.860300E+00
1.554830E+00	2.839980E+00	2.556980E+00
1.505240E+00	3.055360E+00	2.561260E+00
1.561510E+00	3.213770E+00	2.486730E+00
3.696670E+00	5.431930E+00	3.740270E+00
3.734130E+00	5.451670E+00	3.803040E+00
1.491310E+00	3.239130E+00	2.550710E+00
1.446760E+00	3.173320E+00	2.581810E+00
1.525720E+00	3.453490E+00	2.532010E+00
3.403840E+00	5.416860E+00	3.647320E+00
3.528930E+00	5.450950E+00	3.716530E+00
3.644000E+00	5.464070E+00	3.775090E+00
1.436290E+00	3.330580E+00	2.610480E+00
1.449470E+00	3.521020E+00	2.589410E+00
1.449730E+00	3.619160E+00	2.620620E+00
1.510880E+00	3.654770E+00	2.590790E+00
1.581050E+00	3.877630E+00	2.611330E+00
3.287260E+00	5.439290E+00	3.672140E+00
3.404760E+00	5.485420E+00	3.782840E+00
1.465770E+00	3.765860E+00	2.655150E+00
1.521460E+00	3.934610E+00	2.671460E+00
1.532970E+00	4.013300E+00	2.704880E+00
1.594910E+00	4.034280E+00	2.678830E+00
1.677310E+00	4.187450E+00	2.704500E+00
1.789010E+00	4.349110E+00	2.741200E+00
2.869860E+00	5.213960E+00	3.421960E+00
2.985640E+00	5.317170E+00	3.548360E+00
3.165630E+00	5.378180E+00	3.603410E+00
3.204770E+00	5.441140E+00	3.697630E+00
3.273700E+00	5.482400E+00	3.754410E+00
1.564020E+00	4.120430E+00	2.744240E+00
1.656820E+00	4.285390E+00	2.772710E+00
1.723160E+00	4.387910E+00	2.796230E+00
1.726400E+00	4.440990E+00	2.820950E+00
1.792290E+00	4.463040E+00	2.803390E+00
1.888240E+00	4.580360E+00	2.852880E+00
2.620650E+00	5.106300E+00	3.299670E+00
2.726110E+00	5.156500E+00	3.362460E+00
2.828530E+00	5.243130E+00	3.509370E+00
2.889040E+00	5.312160E+00	3.609250E+00
2.969020E+00	5.388530E+00	3.706180E+00
3.099650E+00	5.412430E+00	3.704100E+00
3.197610E+00	5.472000E+00	3.767110E+00
1.748740E+00	4.507000E+00	2.848490E+00
1.788690E+00	4.582970E+00	2.890080E+00
1.842320E+00	4.627100E+00	2.903280E+00
1.903680E+00	4.685380E+00	2.927970E+00
2.012550E+00	4.783500E+00	3.004510E+00
2.286320E+00	4.973550E+00	3.157650E+00
2.341760E+00	5.013270E+00	3.207050E+00
2.423730E+00	5.084880E+00	3.297860E+00
2.584150E+00	5.136360E+00	3.389270E+00
2.705550E+00	5.214210E+00	3.497830E+00
2.796970E+00	5.283990E+00	3.606800E+00
2.867780E+00	5.342200E+00	3.692040E+00
1.794810E+00	4.655120E+00	2.946500E+00
1.882660E+00	4.740290E+00	2.995350E+00
1.921540E+00	4.793900E+00	3.048790E+00
1.977570E+00	4.825280E+00	3.066160E+00
2.029890E+00	4.866110E+00	3.093810E+00
2.111470E+00	4.944400E+00	3.170800E+00
2.254250E+00	5.006230E+00	3.226010E+00
2.337270E+00	5.051160E+00	3.278570E+00
1.940490E+00	4.851250E+00	3.116920E+00
2.016790E+00	4.910410E+00	3.151420E+00
5.504270E+00	2.368900E+00	3.516230E+00
5.553440E+00	2.474780E+00	3.603090E+00
5.525510E+00	2.403610E+00	3.612870E+00
5.591630E+00	2.540410E+00	3.661230E+00
5.621650E+00	2.646210E+00	3.626610E+00
5.638500E+00	2.607160E+00	3.710770E+00
5.667290E+00	2.712440E+00	3.692620E+00
5.711820E+00	2.834050E+00	3.732510E+00
5.715880E+00	2.955680E+00	3.714830E+00
5.732990E+00	2.916170E+00	3.789970E+00
5.741080E+00	3.039200E+00	3.785660E+00
5.287890E+00	2.127500E+00	3.584470E+00
5.247040E+00	2.093060E+00	3.551180E+00
5.264320E+00	2.122450E+00	3.468500E+00
5.352350E+00	2.195880E+00	3.554810E+00
5.450990E+00	2.310600E+00	3.606740E+00
5.728700E+00	3.191910E+00	3.729510E+00
5.732540E+00	3.311220E+00	3.788820E+00
5.730590E+00	3.415710E+00	3.828350E+00
4.791840E+00	1.591670E+00	3.443390E+00
4.748930E+00	1.555620E+00	3.382260E+00
4.784530E+00	1.594110E+00	3.251800E+00
4.862210E+00	1.681370E+00	3.354610E+00
4.973610E+00	1.777130E+00	3.418980E+00
5.081530E+00	1.908850E+00	3.507280E+00
5.188560E+00	2.034810E+00	3.481890E+00
5.705860E+00	3.554290E+00	3.825920E+00
5.664050E+00	3.682660E+00	3.834050E+00
5.660870E+00	3.748210E+00	3.872480E+00
4.668760E+00	1.531870E+00	3.250480E+00
5.631310E+00	3.856060E+00	3.879060E+00
5.595610E+00	3.956730E+00	3.891730E+00
5.590940E+00	4.012780E+00	3.934590E+00
5.578610E+00	4.077190E+00	3.984890E+00
4.530360E+00	1.481560E+00	3.182350E+00
4.456940E+00	1.447410E+00	3.157250E+00
4.464440E+00	1.467760E+00	3.020960E+00
5.518880E+00	4.149670E+00	3.951500E+00
5.489040E+00	4.202630E+00	4.023330E+00
4.344370E+00	1.406840E+00	3.050850E+00
5.420680E+00	4.260340E+00	3.995740E+00
5.392760E+00	4.301010E+00	4.050730E+00
4.169970E+00	1.284790E+00	2.959620E+00
4.037640E+00	1.238770E+00	2.907110E+00
4.073660E+00	1.256190E+00	2.799600E+00
5.341820E+00	4.365280E+00	4.070800E+00
5.288130E+00	4.418460E+00	4.066020E+00
5.321190E+00	4.414960E+00	4.111380E+00
5.295130E+00	4.453620E+00	4.119240E+00
3.903190E+00	1.220480E+00	2.685420E+00
3.886360E+00	1.197400E+00	2.935740E+00
5.269870E+00	4.529490E+00	4.138910E+00
5.241940E+00	4.587820E+00	4.128490E+00
5.277360E+00	4.590290E+00	4.174390E+00
5.265720E+00	4.630780E+00	4.179280E+00
3.727180E+00	1.153980E+00	2.894160E+00
3.622270E+00	1.165980E+00	2.844620E+00
3.675010E+00	1.158700E+00	2.727570E+00
5.202470E+00	4.735480E+00	4.153670E+00
5.244760E+00	4.701920E+00	4.195180E+00
5.219530E+00	4.774310E+00	4.207700E+00
3.442250E+00	1.158260E+00	2.776590E+00
5.166540E+00	4.860240E+00	4.220810E+00
5.185650E+00	4.833680E+00	4.221800E+00
5.174710E+00	4.865260E+00	4.249590E+00
3.205840E+00	1.162140E+00	2.682240E+00
5.072750E+00	4.897350E+00	4.231930E+00
5.146000E+00	4.878220E+00	4.247020E+00
3.031320E+00	1.173070E+00	2.652870E+00
5.009530E+00	4.902760E+00	4.190900E+00
5.018030E+00	4.924430E+00	4.246300E+00
2.873620E+00	1.200690E+00	2.640110E+00
4.915580E+00	4.952440E+00	4.221480E+00
4.978400E+00	4.933010E+00	4.233590E+00
2.722910E+00	1.247580E+00	2.627440E+00
4.800600E+00	4.977040E+00	4.192880E+00
4.857980E+00	4.972260E+00	4.218670E+00
2.568980E+00	1.315100E+00	2.615510E+00
4.747870E+00	4.979200E+00	4.151690E+00
4.759140E+00	5.006040E+00	4.206820E+00
2.402080E+00	1.402990E+00	2.603930E+00
4.664990E+00	5.055890E+00	4.175580E+00
4.724650E+00	5.019220E+00	4.191760E+00
2.206670E+00	1.522030E+00	2.567280E+00
4.575190E+00	5.099660E+00	4.108440E+00
4.608010E+00	5.095690E+00	4.160880E+00
2.050980E+00	1.624910E+00	2.607620E+00
2.093450E+00	1.649120E+00	2.501380E+00
4.529740E+00	5.164730E+00	4.101200E+00
1.998260E+00	1.753240E+00	2.503840E+00
1.945810E+00	1.733830E+00	2.609650E+00
4.456070E+00	5.275520E+00	4.095310E+00
1.896320E+00	1.880920E+00	2.533690E+00
1.841020E+00	1.796790E+00	2.691520E+00
4.387450E+00	5.308460E+00	4.039760E+00
4.393710E+00	5.334750E+00	4.090070E+00
1.798190E+00	2.019460E+00	2.576770E+00
1.737620E+00	1.976310E+00	2.706920E+00
4.220300E+00	5.365750E+00	3.963080E+00
4.264050E+00	5.392800E+00	4.043410E+00
4.345670E+00	5.355600E+00	4.070440E+00
1.714890E+00	2.176700E+00	2.621030E+00
1.663050E+00	2.135720E+00	2.731300E+00
4.088570E+00	5.400320E+00	3.944540E+00
4.179700E+00	5.410230E+00	4.002750E+00
1.636160E+00	2.360630E+00	2.645420E+00
1.618960E+00	2.245620E+00	2.743610E+00
3.967810E+00	5.436040E+00	3.907180E+00
4.024010E+00	5.466430E+00	4.023240E+00
1.575780E+00	2.366320E+00	2.748120E+00
1.503030E+00	2.528780E+00	2.764950E+00
1.553140E+00	2.615790E+00	2.639260E+00
3.902060E+00	5.465600E+00	3.923380E+00
3.937540E+00	5.478020E+00	3.976340E+00
1.474260E+00	2.708470E+00	2.704640E+00
1.421480E+00	2.672370E+00	2.784090E+00
1.476970E+00	2.861280E+00	2.631620E+00
3.714380E+00	5.503580E+00	3.911740E+00
3.857250E+00	5.489520E+00	3.960410E+00
1.405240E+00	2.855200E+00	2.715570E+00
1.340390E+00	2.817200E+00	2.799140E+00
1.398430E+00	3.088600E+00	2.648050E+00
3.554130E+00	5.505940E+00	3.838140E+00
3.589630E+00	5.539030E+00	3.930840E+00
1.330970E+00	2.975910E+00	2.747770E+00
1.289900E+00	2.914530E+00	2.802630E+00
1.293720E+00	3.144290E+00	2.723270E+00
1.340660E+00	3.304650E+00	2.683380E+00
1.374120E+00	3.545740E+00	2.650200E+00
3.475390E+00	5.518190E+00	3.854980E+00
3.512970E+00	5.536860E+00	3.905400E+00
1.256370E+00	3.029390E+00	2.798030E+00
1.219760E+00	3.181850E+00	2.773860E+00
1.263340E+00	3.284360E+00	2.741340E+00
1.275550E+00	3.447880E+00	2.721610E+00
1.301330E+00	3.603980E+00	2.723360E+00
1.368310E+00	3.748310E+00	2.717040E+00
1.451950E+00	3.954630E+00	2.726430E+00
3.277780E+00	5.530050E+00	3.869660E+00
3.428830E+00	5.535720E+00	3.896630E+00
1.187530E+00	3.358660E+00	2.801240E+00
1.216490E+00	3.567150E+00	2.771360E+00
1.278080E+00	3.722400E+00	2.772760E+00
1.340980E+00	3.887690E+00	2.776070E+00
1.396640E+00	4.010020E+00	2.790240E+00
1.407570E+00	4.077010E+00	2.821510E+00
1.470240E+00	4.098390E+00	2.793610E+00
1.545690E+00	4.242520E+00	2.811480E+00
1.650720E+00	4.398280E+00	2.841880E+00
3.051170E+00	5.438250E+00	3.761560E+00
3.132640E+00	5.476690E+00	3.820470E+00
3.176970E+00	5.521070E+00	3.894490E+00
1.429660E+00	4.178470E+00	2.852240E+00
1.521970E+00	4.332700E+00	2.877660E+00
1.590350E+00	4.442100E+00	2.900640E+00
1.591310E+00	4.495740E+00	2.929520E+00
1.677880E+00	4.538350E+00	2.908820E+00
2.470350E+00	5.165990E+00	3.468510E+00
2.610090E+00	5.199740E+00	3.529500E+00
2.697480E+00	5.270790E+00	3.622210E+00
2.790090E+00	5.335210E+00	3.718140E+00
2.889700E+00	5.409440E+00	3.830530E+00
3.021570E+00	5.467430E+00	3.838960E+00
3.112590E+00	5.510580E+00	3.903130E+00
1.599600E+00	4.553090E+00	2.965170E+00
1.619500E+00	4.610840E+00	3.006520E+00
1.689600E+00	4.632750E+00	2.985640E+00
1.791820E+00	4.759070E+00	3.056340E+00
2.157500E+00	5.042690E+00	3.325230E+00
2.324380E+00	5.097020E+00	3.370270E+00
2.366600E+00	5.160870E+00	3.492740E+00
2.427420E+00	5.207590E+00	3.582600E+00
2.570550E+00	5.251090E+00	3.642080E+00
2.693410E+00	5.329700E+00	3.743040E+00
2.779240E+00	5.381700E+00	3.818210E+00
1.653030E+00	4.676650E+00	3.048950E+00
1.693350E+00	4.763130E+00	3.105200E+00
1.754620E+00	4.806650E+00	3.127610E+00
1.838530E+00	4.856510E+00	3.166470E+00
1.987720E+00	4.956540E+00	3.236590E+00
2.048610E+00	5.038710E+00	3.355810E+00
2.107520E+00	5.098620E+00	3.427920E+00
2.252140E+00	5.144710E+00	3.472100E+00
2.345020E+00	5.181440E+00	3.549970E+00
1.707650E+00	4.837130E+00	3.189240E+00
1.841610E+00	4.943530E+00	3.279660E+00
1.960470E+00	5.025610E+00	3.359350E+00
2.028920E+00	5.069010E+00	3.407000E+00
5.555640E+00	2.454150E+00	3.684490E+00
5.620300E+00	2.542700E+00	3.772560E+00
5.578780E+00	2.470240E+00	3.777750E+00
5.661010E+00	2.606460E+00	3.805350E+00
5.701280E+00	2.708760E+00	3.825590E+00
5.736930E+00	2.814800E+00	3.853200E+00
5.752690E+00	2.921270E+00	3.879050E+00
5.778040E+00	3.035480E+00	3.911880E+00
4.889650E+00	1.676530E+00	3.801750E+00
4.861460E+00	1.654480E+00	3.744210E+00
4.917100E+00	1.701030E+00	3.626420E+00
5.017290E+00	1.793620E+00	3.625480E+00
4.960860E+00	1.725160E+00	3.792880E+00
5.067060E+00	1.863900E+00	3.651880E+00
5.038090E+00	1.816240E+00	3.779300E+00
5.108860E+00	1.905660E+00	3.715250E+00
5.238540E+00	2.067370E+00	3.656150E+00
5.311830E+00	2.140400E+00	3.679900E+00
5.376570E+00	2.208590E+00	3.735020E+00
5.445370E+00	2.289270E+00	3.789990E+00
5.523830E+00	2.377460E+00	3.754530E+00
5.757710E+00	3.175300E+00	3.848430E+00
5.766070E+00	3.311780E+00	3.895180E+00
5.755980E+00	3.440690E+00	3.887180E+00
5.786680E+00	3.391710E+00	3.945660E+00
5.782790E+00	3.510620E+00	3.947060E+00
4.717810E+00	1.534770E+00	3.600230E+00
4.816880E+00	1.612120E+00	3.661860E+00
5.172640E+00	1.977310E+00	3.628600E+00
5.718300E+00	3.659920E+00	3.914210E+00
5.693850E+00	3.763010E+00	3.928500E+00
5.737620E+00	3.715350E+00	3.981260E+00
5.712140E+00	3.814640E+00	3.995830E+00
4.599580E+00	1.496880E+00	3.599840E+00
4.527190E+00	1.469210E+00	3.582970E+00
4.558620E+00	1.483370E+00	3.407200E+00
5.650610E+00	3.928580E+00	3.962840E+00
5.631030E+00	3.994070E+00	4.024540E+00
5.607690E+00	4.057820E+00	4.082580E+00
4.448900E+00	1.432360E+00	3.458170E+00
5.554480E+00	4.135810E+00	4.049130E+00
5.523640E+00	4.188990E+00	4.118650E+00
4.314050E+00	1.354420E+00	3.410420E+00
4.232050E+00	1.295150E+00	3.381710E+00
4.242790E+00	1.310570E+00	3.190410E+00
5.450600E+00	4.256420E+00	4.097960E+00
5.405650E+00	4.313510E+00	4.110240E+00
5.447160E+00	4.297120E+00	4.161740E+00
5.410900E+00	4.351010E+00	4.163780E+00
4.104560E+00	1.239300E+00	3.240060E+00
[truncated: 21,888 more rows]
