# Supplementary material for: A New MRI-Based Model of Heart Function with Coupled Hemodynamics and Application to Normal and Diseased Canine Left Ventricles
Source: Front Bioeng Biotechnol. 2015 Sep 23;3:140. doi: 10.3389/fbioe.2015.00140 (PMC4585083; doi:10.3389/fbioe.2015.00140)
Supplement: Supplementary file 9 [file Data_Sheet_9.ZIP › Case4_HF_LBBB_Systole/nodes/case4_systole_time_0.3070.csv]

4.409820E+00	3.783430E+00	1.922510E+00
4.336300E+00	3.760690E+00	1.815890E+00
4.376090E+00	3.818770E+00	1.913480E+00
4.372480E+00	3.871440E+00	1.969980E+00
4.442510E+00	3.845030E+00	2.031290E+00
4.401130E+00	3.912270E+00	2.081740E+00
4.305820E+00	3.851630E+00	1.885370E+00
4.214870E+00	3.826070E+00	1.776660E+00
4.313100E+00	3.935620E+00	2.009750E+00
4.297170E+00	4.013810E+00	2.093620E+00
4.369860E+00	3.976290E+00	2.153080E+00
4.336510E+00	4.025570E+00	2.169230E+00
4.217420E+00	3.903310E+00	1.879890E+00
4.162430E+00	3.880160E+00	1.775300E+00
4.201730E+00	4.006550E+00	1.983370E+00
4.252380E+00	4.042920E+00	2.079550E+00
4.280020E+00	4.057760E+00	2.157670E+00
4.132320E+00	3.939370E+00	1.828270E+00
4.110660E+00	4.004800E+00	1.891070E+00
4.132530E+00	4.038400E+00	1.938810E+00
4.142850E+00	4.070700E+00	1.984280E+00
4.214900E+00	4.065900E+00	2.067940E+00
4.082650E+00	4.041000E+00	1.909520E+00
4.667600E+00	3.486580E+00	1.935420E+00
4.602580E+00	3.452390E+00	1.810940E+00
4.619720E+00	3.540780E+00	1.927690E+00
4.618370E+00	3.642850E+00	2.007390E+00
4.696300E+00	3.554290E+00	2.019310E+00
4.618220E+00	3.748730E+00	2.161670E+00
4.713830E+00	3.661060E+00	2.166940E+00
4.631000E+00	3.845180E+00	2.279710E+00
4.730790E+00	3.789210E+00	2.347250E+00
4.676430E+00	3.871240E+00	2.406710E+00
4.522910E+00	3.585200E+00	1.838860E+00
4.453410E+00	3.487980E+00	1.680300E+00
4.478580E+00	3.730010E+00	1.960820E+00
4.537420E+00	3.832890E+00	2.166920E+00
4.571250E+00	3.884720E+00	2.268560E+00
4.606280E+00	3.911400E+00	2.382330E+00
4.358620E+00	3.479440E+00	1.577250E+00
4.245290E+00	3.439780E+00	1.465820E+00
4.287870E+00	3.527960E+00	1.565230E+00
4.354300E+00	3.607550E+00	1.685080E+00
4.483100E+00	3.933200E+00	2.260090E+00
4.481870E+00	4.009750E+00	2.394470E+00
4.569690E+00	3.976110E+00	2.462180E+00
4.528460E+00	4.034620E+00	2.497730E+00
4.208610E+00	3.565180E+00	1.534330E+00
4.132050E+00	3.485510E+00	1.422440E+00
4.177580E+00	3.700600E+00	1.637710E+00
4.385500E+00	4.043060E+00	2.271590E+00
4.451240E+00	4.063990E+00	2.451090E+00
4.071470E+00	3.572760E+00	1.443760E+00
3.996350E+00	3.727000E+00	1.539380E+00
4.091620E+00	3.843180E+00	1.692750E+00
4.292000E+00	4.107290E+00	2.258290E+00
4.363470E+00	4.121400E+00	2.405760E+00
3.977330E+00	3.842800E+00	1.640060E+00
3.920210E+00	3.798950E+00	1.563430E+00
4.013740E+00	3.971240E+00	1.793290E+00
4.183580E+00	4.112740E+00	2.124390E+00
4.237200E+00	4.197330E+00	2.313150E+00
4.288640E+00	4.226590E+00	2.428560E+00
4.347700E+00	4.198100E+00	2.475050E+00
4.321430E+00	4.258530E+00	2.507100E+00
3.889270E+00	3.880900E+00	1.615370E+00
3.860940E+00	4.008010E+00	1.724640E+00
3.945250E+00	4.046510E+00	1.822780E+00
4.030500E+00	4.090990E+00	1.940710E+00
4.084450E+00	4.190020E+00	2.114530E+00
4.117550E+00	4.269020E+00	2.219870E+00
4.186690E+00	4.279620E+00	2.323810E+00
4.248860E+00	4.260860E+00	2.414770E+00
3.892930E+00	4.097250E+00	1.832810E+00
3.814020E+00	4.075100E+00	1.765490E+00
3.931700E+00	4.187370E+00	1.960550E+00
3.993340E+00	4.276520E+00	2.114400E+00
4.064890E+00	4.307630E+00	2.208370E+00
4.118570E+00	4.334290E+00	2.301950E+00
3.808620E+00	4.136220E+00	1.829860E+00
3.830230E+00	4.212820E+00	1.922280E+00
3.896310E+00	4.262970E+00	2.000240E+00
3.903760E+00	4.307690E+00	2.050120E+00
3.930620E+00	4.341490E+00	2.120130E+00
4.020180E+00	4.343910E+00	2.212650E+00
3.828070E+00	4.283680E+00	1.993600E+00
3.874350E+00	4.330580E+00	2.060510E+00
4.962200E+00	3.585060E+00	2.471940E+00
4.922050E+00	3.536980E+00	2.372920E+00
4.909950E+00	3.611100E+00	2.411450E+00
4.913810E+00	3.669370E+00	2.478420E+00
4.842480E+00	3.332810E+00	2.056730E+00
4.798280E+00	3.237790E+00	1.944950E+00
4.748040E+00	3.420160E+00	1.980130E+00
4.771180E+00	3.552210E+00	2.139960E+00
4.853410E+00	3.452880E+00	2.204730E+00
4.838940E+00	3.657060E+00	2.335330E+00
4.804900E+00	3.755700E+00	2.417910E+00
4.857360E+00	3.753340E+00	2.490500E+00
4.802530E+00	3.813230E+00	2.481260E+00
4.751240E+00	3.166280E+00	1.820600E+00
4.651620E+00	3.128680E+00	1.674190E+00
4.676490E+00	3.293510E+00	1.795240E+00
4.671250E+00	3.921770E+00	2.490620E+00
4.746930E+00	3.885490E+00	2.513900E+00
4.711610E+00	3.937650E+00	2.560310E+00
4.507840E+00	3.115490E+00	1.489450E+00
4.372700E+00	3.060720E+00	1.343350E+00
4.399580E+00	3.192220E+00	1.437730E+00
4.463370E+00	3.324110E+00	1.558110E+00
4.627420E+00	3.945710E+00	2.479300E+00
4.663240E+00	3.969850E+00	2.561770E+00
4.271030E+00	3.271240E+00	1.381890E+00
4.163700E+00	3.175850E+00	1.229510E+00
4.523460E+00	4.080230E+00	2.568690E+00
4.613850E+00	4.033930E+00	2.615150E+00
4.573410E+00	4.089770E+00	2.672160E+00
4.036690E+00	3.181130E+00	1.142920E+00
3.913490E+00	3.153560E+00	1.054600E+00
3.952750E+00	3.255150E+00	1.152860E+00
4.039450E+00	3.374690E+00	1.258060E+00
4.448130E+00	4.121390E+00	2.530080E+00
4.510700E+00	4.126290E+00	2.643410E+00
3.858370E+00	3.300560E+00	1.139300E+00
3.786080E+00	3.236040E+00	1.046410E+00
3.810280E+00	3.443690E+00	1.205070E+00
3.909540E+00	3.575730E+00	1.370760E+00
4.400260E+00	4.156790E+00	2.500360E+00
4.436950E+00	4.178380E+00	2.593300E+00
3.716340E+00	3.334960E+00	1.062310E+00
3.640800E+00	3.495260E+00	1.170870E+00
3.766980E+00	3.591420E+00	1.276670E+00
3.821500E+00	3.741110E+00	1.453720E+00
4.357090E+00	4.269020E+00	2.575440E+00
4.385690E+00	4.243000E+00	2.591730E+00
4.372600E+00	4.272470E+00	2.617260E+00
3.670270E+00	3.653390E+00	1.294990E+00
3.573770E+00	3.601640E+00	1.210970E+00
3.671820E+00	3.787400E+00	1.429680E+00
3.764760E+00	3.899550E+00	1.560780E+00
4.195580E+00	4.314640E+00	2.401890E+00
4.266970E+00	4.305900E+00	2.501190E+00
4.337960E+00	4.289730E+00	2.587910E+00
3.558160E+00	3.705170E+00	1.286160E+00
3.573490E+00	3.833710E+00	1.407310E+00
3.653870E+00	3.906020E+00	1.513720E+00
3.712440E+00	4.039500E+00	1.692880E+00
4.158530E+00	4.348520E+00	2.392780E+00
4.193170E+00	4.366770E+00	2.477510E+00
3.566850E+00	3.951070E+00	1.511250E+00
3.593250E+00	4.058390E+00	1.651810E+00
3.648010E+00	4.115630E+00	1.730950E+00
3.716680E+00	4.184890E+00	1.846260E+00
3.953320E+00	4.397130E+00	2.214410E+00
4.048360E+00	4.390190E+00	2.329060E+00
4.123630E+00	4.375030E+00	2.395240E+00
3.586570E+00	4.156340E+00	1.755750E+00
3.653250E+00	4.241370E+00	1.881090E+00
3.670400E+00	4.294490E+00	1.945990E+00
3.736300E+00	4.291320E+00	1.969880E+00
3.839980E+00	4.359540E+00	2.097930E+00
3.892060E+00	4.430110E+00	2.217690E+00
3.968890E+00	4.458120E+00	2.353260E+00
3.711270E+00	4.357020E+00	2.039440E+00
3.805850E+00	4.426170E+00	2.172920E+00
3.874220E+00	4.468670E+00	2.278030E+00
5.052660E+00	3.458280E+00	2.524390E+00
5.040420E+00	3.383320E+00	2.471710E+00
4.995440E+00	3.486030E+00	2.459710E+00
5.037380E+00	3.541910E+00	2.552370E+00
4.999510E+00	2.978880E+00	2.167290E+00
4.964030E+00	2.896120E+00	2.042550E+00
4.962260E+00	3.031870E+00	2.092750E+00
4.912470E+00	3.229700E+00	2.149240E+00
5.003280E+00	3.089460E+00	2.253200E+00
4.967630E+00	3.401300E+00	2.340970E+00
5.021320E+00	3.259340E+00	2.360410E+00
4.931000E+00	3.749520E+00	2.588640E+00
4.995660E+00	3.658880E+00	2.576980E+00
4.938290E+00	3.795410E+00	2.668670E+00
5.010910E+00	3.746530E+00	2.722660E+00
4.961710E+00	3.836890E+00	2.750370E+00
4.888500E+00	2.823390E+00	1.889230E+00
4.819640E+00	2.728470E+00	1.747660E+00
4.808170E+00	2.852680E+00	1.770760E+00
4.841500E+00	3.016970E+00	1.883370E+00
4.864080E+00	3.851120E+00	2.631500E+00
4.847220E+00	3.933610E+00	2.741960E+00
4.929090E+00	3.905260E+00	2.803050E+00
4.883360E+00	3.960480E+00	2.829330E+00
4.691360E+00	2.667220E+00	1.551620E+00
4.549720E+00	2.583950E+00	1.403280E+00
4.585180E+00	2.716920E+00	1.443240E+00
4.648670E+00	2.879470E+00	1.557880E+00
4.752950E+00	3.951480E+00	2.657440E+00
4.816170E+00	3.991860E+00	2.781910E+00
4.447690E+00	2.801140E+00	1.326710E+00
4.330330E+00	2.688940E+00	1.208780E+00
4.684520E+00	3.995300E+00	2.651370E+00
4.722570E+00	4.030100E+00	2.745670E+00
4.183190E+00	2.693060E+00	1.070740E+00
4.037050E+00	2.645150E+00	9.705470E-01
4.075670E+00	2.789440E+00	1.007010E+00
4.154680E+00	2.938720E+00	1.109500E+00
4.579090E+00	4.135280E+00	2.737090E+00
4.651020E+00	4.097780E+00	2.766820E+00
4.629130E+00	4.145400E+00	2.802230E+00
3.935660E+00	2.926180E+00	9.744340E-01
3.774580E+00	2.835690E+00	8.613700E-01
4.513680E+00	4.178060E+00	2.712510E+00
4.592270E+00	4.185310E+00	2.800080E+00
3.698990E+00	3.143820E+00	9.433200E-01
3.540660E+00	2.999520E+00	8.571500E-01
4.450450E+00	4.221910E+00	2.681610E+00
4.519160E+00	4.237540E+00	2.777600E+00
3.490050E+00	3.194610E+00	9.209060E-01
3.353490E+00	3.135570E+00	8.709570E-01
3.551710E+00	3.340130E+00	1.023250E+00
4.406710E+00	4.287240E+00	2.703340E+00
3.382710E+00	3.319400E+00	9.686190E-01
3.236580E+00	3.270090E+00	9.460790E-01
3.454970E+00	3.541910E+00	1.128010E+00
4.291840E+00	4.341610E+00	2.619400E+00
4.355800E+00	4.357810E+00	2.727460E+00
3.279640E+00	3.430890E+00	1.026540E+00
3.186470E+00	3.365030E+00	9.990450E-01
3.292930E+00	3.614080E+00	1.147490E+00
3.434940E+00	3.790740E+00	1.333740E+00
4.203040E+00	4.415280E+00	2.590730E+00
4.281900E+00	4.406620E+00	2.703320E+00
3.174060E+00	3.483840E+00	1.070500E+00
3.191680E+00	3.638080E+00	1.172840E+00
3.279660E+00	3.743580E+00	1.255960E+00
3.312380E+00	3.884560E+00	1.376660E+00
3.455610E+00	4.011880E+00	1.559980E+00
4.100210E+00	4.438490E+00	2.480950E+00
4.154270E+00	4.455640E+00	2.588280E+00
4.200590E+00	4.475670E+00	2.689430E+00
3.189240E+00	3.769280E+00	1.286160E+00
3.226520E+00	3.912230E+00	1.407840E+00
3.318210E+00	3.988180E+00	1.487390E+00
3.371860E+00	4.072120E+00	1.607180E+00
3.471800E+00	4.151270E+00	1.737340E+00
3.581730E+00	4.267810E+00	1.902830E+00
4.022600E+00	4.482390E+00	2.458100E+00
4.044120E+00	4.513080E+00	2.546660E+00
4.117150E+00	4.489290E+00	2.608200E+00
3.245440E+00	4.029290E+00	1.543060E+00
3.366410E+00	4.155980E+00	1.715760E+00
3.458520E+00	4.225560E+00	1.824670E+00
3.501120E+00	4.286050E+00	1.914370E+00
3.557720E+00	4.321480E+00	1.967030E+00
3.619670E+00	4.370770E+00	2.033470E+00
3.713230E+00	4.438470E+00	2.144230E+00
3.801210E+00	4.484780E+00	2.261590E+00
3.881020E+00	4.517380E+00	2.382650E+00
3.970820E+00	4.518860E+00	2.454730E+00
3.518320E+00	4.356950E+00	2.008440E+00
3.616290E+00	4.445010E+00	2.127050E+00
3.716130E+00	4.504420E+00	2.235240E+00
3.787330E+00	4.527920E+00	2.329950E+00
5.107680E+00	2.854720E+00	2.371710E+00
5.070220E+00	2.741890E+00	2.251130E+00
5.046260E+00	2.917840E+00	2.257330E+00
5.073460E+00	3.119580E+00	2.411340E+00
5.126510E+00	2.978190E+00	2.457420E+00
5.079940E+00	3.275340E+00	2.489210E+00
5.139010E+00	3.177840E+00	2.550940E+00
5.114530E+00	3.409650E+00	2.615610E+00
5.076870E+00	3.611440E+00	2.695140E+00
5.156940E+00	3.528400E+00	2.756300E+00
5.087560E+00	3.694680E+00	2.774040E+00
5.159830E+00	3.643270E+00	2.840040E+00
5.095360E+00	3.745890E+00	2.845710E+00
5.031360E+00	2.636970E+00	2.112860E+00
4.967570E+00	2.547730E+00	1.981830E+00
4.972150E+00	2.702480E+00	1.996290E+00
4.988420E+00	3.873900E+00	2.828590E+00
5.049270E+00	3.830440E+00	2.873880E+00
5.001510E+00	3.900880E+00	2.910640E+00
4.890710E+00	2.465860E+00	1.851370E+00
4.784520E+00	2.390120E+00	1.713320E+00
4.804830E+00	2.538230E+00	1.714300E+00
4.869030E+00	4.003900E+00	2.886130E+00
4.951320E+00	3.961080E+00	2.941780E+00
4.916010E+00	4.018350E+00	2.973210E+00
4.665530E+00	2.320640E+00	1.567140E+00
4.506360E+00	2.283430E+00	1.431150E+00
4.614970E+00	2.402740E+00	1.485810E+00
4.805780E+00	4.039800E+00	2.843960E+00
4.851160E+00	4.062770E+00	2.944410E+00
4.325390E+00	2.477040E+00	1.206560E+00
4.273720E+00	2.303900E+00	1.200980E+00
4.753680E+00	4.093810E+00	2.872820E+00
4.752270E+00	4.136560E+00	2.926010E+00
4.809420E+00	4.128030E+00	2.968050E+00
4.768540E+00	4.169990E+00	2.966400E+00
4.148620E+00	2.258970E+00	1.103800E+00
3.989120E+00	2.334270E+00	9.733920E-01
4.104290E+00	2.406430E+00	1.033370E+00
4.684680E+00	4.166550E+00	2.891090E+00
4.684120E+00	4.249140E+00	2.953330E+00
4.754410E+00	4.225750E+00	2.990630E+00
4.738040E+00	4.270710E+00	3.004970E+00
3.880380E+00	2.538480E+00	8.620750E-01
3.756390E+00	2.356830E+00	8.228980E-01
4.605520E+00	4.237740E+00	2.875940E+00
4.623010E+00	4.296240E+00	2.946300E+00
4.702150E+00	4.305640E+00	3.010240E+00
3.618500E+00	2.707000E+00	7.904200E-01
3.435920E+00	2.620870E+00	7.777080E-01
4.525030E+00	4.303820E+00	2.873260E+00
4.582790E+00	4.329610E+00	2.948210E+00
4.633190E+00	4.363260E+00	3.018200E+00
3.368430E+00	2.907620E+00	8.179030E-01
3.206100E+00	2.828860E+00	8.116180E-01
4.427360E+00	4.352720E+00	2.816920E+00
4.480580E+00	4.361070E+00	2.905940E+00
4.545750E+00	4.361860E+00	2.960240E+00
3.198220E+00	3.081830E+00	8.663930E-01
3.049230E+00	3.017280E+00	8.839950E-01
4.357410E+00	4.405830E+00	2.798540E+00
4.420100E+00	4.402310E+00	2.891020E+00
3.093990E+00	3.283510E+00	9.853650E-01
2.962190E+00	3.159660E+00	9.928100E-01
4.286950E+00	4.460240E+00	2.785420E+00
4.352740E+00	4.452340E+00	2.880100E+00
2.980270E+00	3.328080E+00	1.043270E+00
2.923700E+00	3.256270E+00	1.047310E+00
3.060280E+00	3.556530E+00	1.159000E+00
4.242570E+00	4.499880E+00	2.778360E+00
4.281050E+00	4.514890E+00	2.873790E+00
2.928240E+00	3.383340E+00	1.110640E+00
2.954870E+00	3.557510E+00	1.210530E+00
3.004910E+00	3.671320E+00	1.252370E+00
3.087130E+00	3.846770E+00	1.374210E+00
4.082290E+00	4.523800E+00	2.629940E+00
4.128870E+00	4.543510E+00	2.713050E+00
4.204220E+00	4.535590E+00	2.784030E+00
2.948290E+00	3.702240E+00	1.304260E+00
2.986110E+00	3.857560E+00	1.430080E+00
3.043030E+00	3.937780E+00	1.472910E+00
3.117910E+00	4.025730E+00	1.544130E+00
3.252240E+00	4.145620E+00	1.710840E+00
3.384350E+00	4.265230E+00	1.858600E+00
3.929390E+00	4.547260E+00	2.463990E+00
3.961040E+00	4.567580E+00	2.548320E+00
4.043120E+00	4.559400E+00	2.647510E+00
2.994020E+00	3.985600E+00	1.540080E+00
3.125100E+00	4.128080E+00	1.697430E+00
3.244540E+00	4.238850E+00	1.827570E+00
3.333010E+00	4.308920E+00	1.923200E+00
3.351240E+00	4.351360E+00	1.980920E+00
3.416230E+00	4.358990E+00	1.989620E+00
3.499160E+00	4.444990E+00	2.103350E+00
3.617430E+00	4.524440E+00	2.235670E+00
3.724510E+00	4.548150E+00	2.317280E+00
3.792180E+00	4.573180E+00	2.417130E+00
3.889320E+00	4.567940E+00	2.479160E+00
3.383220E+00	4.406750E+00	2.044920E+00
3.433840E+00	4.475570E+00	2.123080E+00
3.510430E+00	4.510180E+00	2.181830E+00
3.541630E+00	4.547060E+00	2.246490E+00
3.594150E+00	4.575910E+00	2.319280E+00
3.686310E+00	4.577730E+00	2.349290E+00
3.456970E+00	4.534570E+00	2.203440E+00
3.523120E+00	4.568310E+00	2.276970E+00
5.250410E+00	2.967740E+00	2.682440E+00
5.228160E+00	2.887460E+00	2.630670E+00
5.206640E+00	3.014010E+00	2.605440E+00
5.205430E+00	3.230530E+00	2.689410E+00
5.262270E+00	3.076160E+00	2.737390E+00
5.216250E+00	3.403770E+00	2.774060E+00
5.293050E+00	3.253160E+00	2.809160E+00
5.222480E+00	3.531750E+00	2.844380E+00
5.299950E+00	3.418010E+00	2.905600E+00
5.219470E+00	3.597580E+00	2.891070E+00
5.258290E+00	3.551720E+00	2.919440E+00
5.235760E+00	3.640610E+00	2.964150E+00
5.123420E+00	2.630530E+00	2.376090E+00
5.075140E+00	2.509000E+00	2.254070E+00
5.060860E+00	2.604360E+00	2.217750E+00
5.150200E+00	2.787820E+00	2.467950E+00
5.107080E+00	3.782950E+00	2.916410E+00
5.156180E+00	3.731100E+00	2.945260E+00
5.135570E+00	3.805910E+00	2.989390E+00
5.016000E+00	2.412870E+00	2.130730E+00
4.931330E+00	2.332270E+00	2.001080E+00
4.953900E+00	2.429120E+00	1.987590E+00
5.020470E+00	3.931660E+00	2.980540E+00
5.090070E+00	3.891110E+00	3.023010E+00
5.038360E+00	3.960070E+00	3.044780E+00
4.823160E+00	2.250700E+00	1.864930E+00
4.712130E+00	2.175200E+00	1.746460E+00
4.746830E+00	2.273380E+00	1.713100E+00
4.922640E+00	4.057050E+00	3.024930E+00
4.994960E+00	4.018540E+00	3.072460E+00
4.959380E+00	4.078390E+00	3.105290E+00
4.577790E+00	2.098700E+00	1.639260E+00
4.442480E+00	2.084780E+00	1.497250E+00
4.554950E+00	2.168610E+00	1.545800E+00
4.890010E+00	4.114130E+00	3.045280E+00
4.895980E+00	4.152110E+00	3.095160E+00
4.943240E+00	4.126870E+00	3.146700E+00
4.912370E+00	4.177510E+00	3.147350E+00
4.317460E+00	2.171080E+00	1.310210E+00
4.269830E+00	2.026930E+00	1.353240E+00
4.844290E+00	4.195720E+00	3.059060E+00
4.860140E+00	4.253990E+00	3.113650E+00
4.904900E+00	4.231430E+00	3.170900E+00
4.883970E+00	4.288240E+00	3.168050E+00
4.058950E+00	2.161730E+00	1.094070E+00
4.802360E+00	4.294130E+00	3.079650E+00
4.801010E+00	4.374580E+00	3.142300E+00
4.873450E+00	4.344250E+00	3.195840E+00
4.851280E+00	4.399270E+00	3.206440E+00
3.827370E+00	2.139770E+00	9.511070E-01
3.654190E+00	2.163170E+00	8.383790E-01
3.697440E+00	2.235230E+00	8.226440E-01
4.726710E+00	4.358660E+00	3.074780E+00
4.738590E+00	4.413340E+00	3.135040E+00
4.800870E+00	4.432890E+00	3.194120E+00
3.538600E+00	2.344620E+00	7.872610E-01
3.412840E+00	2.225760E+00	8.327220E-01
4.682890E+00	4.401160E+00	3.088370E+00
4.689810E+00	4.437760E+00	3.137700E+00
4.733530E+00	4.475870E+00	3.210680E+00
3.266660E+00	2.547230E+00	7.841670E-01
3.108380E+00	2.495880E+00	8.386170E-01
4.486200E+00	4.410730E+00	2.973460E+00
4.561250E+00	4.419090E+00	3.046200E+00
4.632120E+00	4.432720E+00	3.111370E+00
4.669210E+00	4.469270E+00	3.177470E+00
3.050140E+00	2.762480E+00	8.389860E-01
2.918080E+00	2.708480E+00	8.988690E-01
4.419010E+00	4.457520E+00	2.966990E+00
4.486700E+00	4.474790E+00	3.081690E+00
2.926080E+00	2.949700E+00	9.413190E-01
2.818720E+00	2.897420E+00	1.001290E+00
4.355400E+00	4.499730E+00	2.952150E+00
4.403120E+00	4.513530E+00	3.036240E+00
2.857980E+00	3.158580E+00	1.057070E+00
2.775720E+00	3.024640E+00	1.053000E+00
4.319940E+00	4.531330E+00	2.949030E+00
4.348220E+00	4.540980E+00	2.999090E+00
2.768430E+00	3.163500E+00	1.144600E+00
2.736580E+00	3.350650E+00	1.244810E+00
2.851720E+00	3.453570E+00	1.222030E+00
4.168410E+00	4.567650E+00	2.798600E+00
4.205650E+00	4.581910E+00	2.882950E+00
4.292940E+00	4.567370E+00	2.967280E+00
2.774250E+00	3.534050E+00	1.305500E+00
2.727140E+00	3.464480E+00	1.321740E+00
2.857980E+00	3.760150E+00	1.420090E+00
3.977330E+00	4.613130E+00	2.673260E+00
4.067870E+00	4.606850E+00	2.765440E+00
4.138000E+00	4.592330E+00	2.818270E+00
2.734260E+00	3.600310E+00	1.385540E+00
2.764060E+00	3.761930E+00	1.481180E+00
2.813470E+00	3.854120E+00	1.517670E+00
2.872330E+00	3.968810E+00	1.581980E+00
3.004590E+00	4.102340E+00	1.703060E+00
3.121170E+00	4.225790E+00	1.813630E+00
3.259280E+00	4.330180E+00	1.958790E+00
3.858850E+00	4.619080E+00	2.590910E+00
3.933910E+00	4.642970E+00	2.700050E+00
3.994490E+00	4.674870E+00	2.811540E+00
2.769170E+00	3.880850E+00	1.579660E+00
2.816780E+00	4.010830E+00	1.672780E+00
2.909270E+00	4.085050E+00	1.719800E+00
2.998050E+00	4.190180E+00	1.814190E+00
3.103800E+00	4.294940E+00	1.911200E+00
3.195850E+00	4.373530E+00	2.014930E+00
3.320940E+00	4.452120E+00	2.103180E+00
3.681760E+00	4.631450E+00	2.459680E+00
3.767890E+00	4.657650E+00	2.582660E+00
3.807490E+00	4.688210E+00	2.677070E+00
3.896970E+00	4.674860E+00	2.733940E+00
2.863690E+00	4.134600E+00	1.810150E+00
2.981820E+00	4.263750E+00	1.909580E+00
3.088700E+00	4.354310E+00	2.002870E+00
3.192970E+00	4.440440E+00	2.090310E+00
3.270410E+00	4.496790E+00	2.161040E+00
3.289780E+00	4.534350E+00	2.215270E+00
3.364060E+00	4.536160E+00	2.213820E+00
3.498420E+00	4.596910E+00	2.327930E+00
3.556820E+00	4.653550E+00	2.451160E+00
3.617110E+00	4.691840E+00	2.549540E+00
3.713640E+00	4.688100E+00	2.595020E+00
3.337220E+00	4.586060E+00	2.296900E+00
3.450280E+00	4.654600E+00	2.407270E+00
3.520500E+00	4.692180E+00	2.495250E+00
5.400540E+00	3.216110E+00	2.955770E+00
5.386530E+00	3.156960E+00	2.934510E+00
5.358930E+00	3.257950E+00	2.912930E+00
5.363480E+00	3.347050E+00	2.954120E+00
5.404380E+00	3.282200E+00	2.983940E+00
5.383410E+00	3.408250E+00	3.021710E+00
5.214220E+00	2.595130E+00	2.606460E+00
5.159420E+00	2.502480E+00	2.514430E+00
5.161880E+00	2.616310E+00	2.496430E+00
5.224880E+00	2.773190E+00	2.611100E+00
5.245390E+00	2.695290E+00	2.672130E+00
5.284460E+00	2.891880E+00	2.741520E+00
5.340310E+00	3.089700E+00	2.855400E+00
5.318110E+00	3.539410E+00	2.996930E+00
5.303760E+00	3.633540E+00	3.061470E+00
5.106160E+00	2.415110E+00	2.408080E+00
5.041380E+00	2.322870E+00	2.283150E+00
5.063740E+00	2.410650E+00	2.270970E+00
5.232260E+00	3.744240E+00	3.081850E+00
5.171760E+00	3.831490E+00	3.079760E+00
5.206090E+00	3.819420E+00	3.133410E+00
5.168600E+00	3.875620E+00	3.160890E+00
4.955340E+00	2.245940E+00	2.176620E+00
4.870460E+00	2.170710E+00	2.070230E+00
4.900090E+00	2.247090E+00	2.030360E+00
5.054410E+00	3.983790E+00	3.115390E+00
5.096340E+00	3.944330E+00	3.136510E+00
5.080010E+00	4.004470E+00	3.197180E+00
4.733930E+00	2.079230E+00	1.947770E+00
4.650660E+00	2.032450E+00	1.823090E+00
4.700510E+00	2.101770E+00	1.820460E+00
4.984310E+00	4.095820E+00	3.168970E+00
5.021990E+00	4.064190E+00	3.183530E+00
5.018060E+00	4.119450E+00	3.243630E+00
4.503000E+00	2.002360E+00	1.647690E+00
4.936810E+00	4.200930E+00	3.201460E+00
4.966440E+00	4.170230E+00	3.225520E+00
4.969020E+00	4.225300E+00	3.276500E+00
4.298110E+00	1.954520E+00	1.458900E+00
4.169690E+00	1.900290E+00	1.385120E+00
4.200080E+00	1.963320E+00	1.347730E+00
4.911940E+00	4.315100E+00	3.224030E+00
4.935430E+00	4.281810E+00	3.249280E+00
4.935720E+00	4.335180E+00	3.302310E+00
4.044430E+00	1.997230E+00	1.192650E+00
3.943560E+00	1.913300E+00	1.226120E+00
4.856880E+00	4.440070E+00	3.258440E+00
4.896470E+00	4.390360E+00	3.278960E+00
4.893840E+00	4.431250E+00	3.333970E+00
3.744420E+00	2.005230E+00	9.827500E-01
4.805950E+00	4.483910E+00	3.258390E+00
4.856000E+00	4.482210E+00	3.330680E+00
3.526380E+00	2.013090E+00	9.369440E-01
3.352340E+00	1.995220E+00	9.350850E-01
3.371200E+00	2.103340E+00	8.749270E-01
4.768240E+00	4.511850E+00	3.268620E+00
4.793410E+00	4.537340E+00	3.347410E+00
3.195010E+00	2.244790E+00	8.664910E-01
3.041440E+00	2.219820E+00	9.327730E-01
4.567730E+00	4.472910E+00	3.154030E+00
4.627720E+00	4.481730E+00	3.187870E+00
4.668050E+00	4.525350E+00	3.270670E+00
4.730760E+00	4.535030E+00	3.300170E+00
2.954810E+00	2.465630E+00	8.957870E-01
2.838390E+00	2.446580E+00	9.957570E-01
4.521970E+00	4.494380E+00	3.164530E+00
4.544840E+00	4.528070E+00	3.235540E+00
4.601920E+00	4.521040E+00	3.248050E+00
2.806210E+00	2.676140E+00	9.852810E-01
2.712790E+00	2.648820E+00	1.069030E+00
4.433660E+00	4.529760E+00	3.121680E+00
4.486010E+00	4.524790E+00	3.182030E+00
2.720870E+00	2.897310E+00	1.090110E+00
2.660980E+00	2.775810E+00	1.123990E+00
4.354850E+00	4.583380E+00	3.088370E+00
2.635510E+00	2.904270E+00	1.194900E+00
2.596610E+00	3.102940E+00	1.296500E+00
2.684560E+00	3.127140E+00	1.217590E+00
4.240560E+00	4.637110E+00	3.009250E+00
4.293380E+00	4.672450E+00	3.137370E+00
2.658490E+00	3.375760E+00	1.342370E+00
2.562340E+00	3.278730E+00	1.388100E+00
4.123510E+00	4.655000E+00	2.920300E+00
4.185180E+00	4.676430E+00	3.007480E+00
4.219170E+00	4.690120E+00	3.068300E+00
2.601880E+00	3.440400E+00	1.446240E+00
2.554990E+00	3.381470E+00	1.459750E+00
2.659950E+00	3.669740E+00	1.510390E+00
4.047560E+00	4.706570E+00	2.912530E+00
4.081000E+00	4.750380E+00	3.008090E+00
4.161270E+00	4.713160E+00	3.041130E+00
2.552650E+00	3.514620E+00	1.504130E+00
2.575110E+00	3.665580E+00	1.584320E+00
2.630770E+00	3.776270E+00	1.624840E+00
2.704450E+00	3.942960E+00	1.709500E+00
3.859980E+00	4.711100E+00	2.764640E+00
3.911620E+00	4.742470E+00	2.859710E+00
3.999780E+00	4.748790E+00	2.928430E+00
2.584430E+00	3.800320E+00	1.686100E+00
2.616810E+00	3.936430E+00	1.768010E+00
2.670880E+00	4.022000E+00	1.804120E+00
2.747980E+00	4.144630E+00	1.901540E+00
2.880780E+00	4.246530E+00	1.925170E+00
2.973450E+00	4.334080E+00	2.007710E+00
3.083670E+00	4.423400E+00	2.091140E+00
3.190050E+00	4.520120E+00	2.188050E+00
3.674050E+00	4.714560E+00	2.613750E+00
3.716940E+00	4.746500E+00	2.684390E+00
3.814570E+00	4.753600E+00	2.785520E+00
2.626000E+00	4.034140E+00	1.853510E+00
2.663440E+00	4.127910E+00	1.934030E+00
2.702290E+00	4.180240E+00	1.956940E+00
2.725460E+00	4.235800E+00	1.998500E+00
2.841640E+00	4.306500E+00	2.015420E+00
2.969630E+00	4.409300E+00	2.097570E+00
3.067990E+00	4.475360E+00	2.162080E+00
3.103210E+00	4.526200E+00	2.216580E+00
3.157960E+00	4.556590E+00	2.244190E+00
3.221520E+00	4.594970E+00	2.296630E+00
3.318950E+00	4.670530E+00	2.413760E+00
3.445210E+00	4.703540E+00	2.479040E+00
3.518960E+00	4.742020E+00	2.570210E+00
3.631060E+00	4.737760E+00	2.626930E+00
2.662310E+00	4.177970E+00	1.983640E+00
3.112950E+00	4.581310E+00	2.286230E+00
3.201730E+00	4.641710E+00	2.358670E+00
3.225580E+00	4.683840E+00	2.410750E+00
3.266220E+00	4.705090E+00	2.442300E+00
3.298390E+00	4.732760E+00	2.490660E+00
3.398620E+00	4.733200E+00	2.511620E+00
3.219820E+00	4.713950E+00	2.447490E+00
5.428240E+00	3.040280E+00	2.993990E+00
5.415320E+00	2.979210E+00	2.973980E+00
5.395460E+00	3.056320E+00	2.943980E+00
5.429440E+00	3.145460E+00	3.007550E+00
5.443890E+00	3.282550E+00	3.073040E+00
5.426980E+00	3.398620E+00	3.122700E+00
5.193220E+00	2.442780E+00	2.641180E+00
5.132450E+00	2.350980E+00	2.553800E+00
5.133270E+00	2.408270E+00	2.504210E+00
5.234530E+00	2.557170E+00	2.687380E+00
5.316460E+00	2.740050E+00	2.804580E+00
5.366500E+00	2.919850E+00	2.895010E+00
5.377650E+00	3.543870E+00	3.136580E+00
5.314740E+00	3.661210E+00	3.137200E+00
5.349230E+00	3.641200E+00	3.182640E+00
5.311450E+00	3.717460E+00	3.208930E+00
5.063570E+00	2.266700E+00	2.455060E+00
4.991400E+00	2.199550E+00	2.376440E+00
5.016860E+00	2.252910E+00	2.320460E+00
5.242470E+00	3.810250E+00	3.193940E+00
5.231570E+00	3.877750E+00	3.268080E+00
4.893650E+00	2.123100E+00	2.288460E+00
4.800530E+00	2.072910E+00	2.163740E+00
4.849760E+00	2.130320E+00	2.162140E+00
5.154640E+00	3.942300E+00	3.243420E+00
5.142420E+00	3.995510E+00	3.298440E+00
4.671040E+00	2.001310E+00	1.949910E+00
5.100860E+00	4.064800E+00	3.306550E+00
5.070810E+00	4.124680E+00	3.337490E+00
4.496130E+00	1.931630E+00	1.750950E+00
4.396650E+00	1.851740E+00	1.679160E+00
4.355700E+00	1.902900E+00	1.569380E+00
5.035130E+00	4.174270E+00	3.346280E+00
5.018540E+00	4.231080E+00	3.380480E+00
4.312410E+00	1.800320E+00	1.617780E+00
4.170220E+00	1.767500E+00	1.540410E+00
4.249860E+00	1.826960E+00	1.522350E+00
4.989170E+00	4.282220E+00	3.377520E+00
4.972680E+00	4.335850E+00	3.406160E+00
4.042210E+00	1.809070E+00	1.347170E+00
3.880350E+00	1.735690E+00	1.321130E+00
4.940160E+00	4.386290E+00	3.403120E+00
4.905060E+00	4.463940E+00	3.416820E+00
3.719870E+00	1.833420E+00	1.101730E+00
3.661310E+00	1.757090E+00	1.205300E+00
4.857880E+00	4.528570E+00	3.411100E+00
4.897620E+00	4.514250E+00	3.460550E+00
4.877950E+00	4.545030E+00	3.467800E+00
3.537610E+00	1.745740E+00	1.182820E+00
3.363630E+00	1.766130E+00	1.151810E+00
3.466590E+00	1.820930E+00	1.084370E+00
4.819120E+00	4.564520E+00	3.413100E+00
4.841890E+00	4.585180E+00	3.486680E+00
3.181910E+00	1.985050E+00	1.031100E+00
3.036770E+00	1.963590E+00	1.109780E+00
4.695710E+00	4.558420E+00	3.337800E+00
4.721330E+00	4.588210E+00	3.413100E+00
4.782190E+00	4.594010E+00	3.441750E+00
2.918060E+00	2.210670E+00	1.043050E+00
2.796840E+00	2.189960E+00	1.127240E+00
4.578440E+00	4.549160E+00	3.295800E+00
4.607500E+00	4.575800E+00	3.366550E+00
4.664540E+00	4.580530E+00	3.388080E+00
2.730940E+00	2.432090E+00	1.086910E+00
2.645830E+00	2.408910E+00	1.198270E+00
4.431800E+00	4.579970E+00	3.199010E+00
4.493380E+00	4.577940E+00	3.273990E+00
4.547190E+00	4.578870E+00	3.336300E+00
2.616490E+00	2.672590E+00	1.185140E+00
2.537050E+00	2.572790E+00	1.271590E+00
4.372220E+00	4.641700E+00	3.202190E+00
4.432590E+00	4.646430E+00	3.310340E+00
2.527680E+00	2.737460E+00	1.279240E+00
2.476090E+00	2.706780E+00	1.352390E+00
2.556450E+00	2.885840E+00	1.277270E+00
4.336650E+00	4.682760E+00	3.206800E+00
4.365920E+00	4.687030E+00	3.258270E+00
2.488710E+00	2.853760E+00	1.354900E+00
2.445860E+00	2.804760E+00	1.398460E+00
2.504200E+00	3.070430E+00	1.390210E+00
4.223070E+00	4.738030E+00	3.151930E+00
4.309770E+00	4.721170E+00	3.226810E+00
2.429430E+00	2.925020E+00	1.440300E+00
2.413670E+00	3.154730E+00	1.520850E+00
2.492270E+00	3.327710E+00	1.484180E+00
4.144390E+00	4.765630E+00	3.107060E+00
4.178320E+00	4.816650E+00	3.217280E+00
2.426090E+00	3.342480E+00	1.570950E+00
2.378900E+00	3.274300E+00	1.579870E+00
2.474040E+00	3.575160E+00	1.620700E+00
3.959820E+00	4.788180E+00	2.955630E+00
4.006400E+00	4.831760E+00	3.066660E+00
4.093290E+00	4.821500E+00	3.135660E+00
2.387250E+00	3.403830E+00	1.649450E+00
2.391160E+00	3.562050E+00	1.694040E+00
2.443080E+00	3.667830E+00	1.730080E+00
2.512160E+00	3.851550E+00	1.798720E+00
3.739130E+00	4.821040E+00	2.812270E+00
3.834470E+00	4.822530E+00	2.902270E+00
3.917450E+00	4.831230E+00	2.993030E+00
2.399940E+00	3.690980E+00	1.787980E+00
2.432680E+00	3.840090E+00	1.866300E+00
2.486650E+00	3.930350E+00	1.891570E+00
2.564250E+00	4.066410E+00	1.951800E+00
2.756200E+00	4.313670E+00	2.065530E+00
2.853820E+00	4.396200E+00	2.118020E+00
2.980180E+00	4.498180E+00	2.206050E+00
3.598580E+00	4.816300E+00	2.724230E+00
3.687940E+00	4.862810E+00	2.834960E+00
3.755920E+00	4.905210E+00	2.935870E+00
2.445380E+00	3.947120E+00	1.944860E+00
2.492170E+00	4.069960E+00	2.021560E+00
2.554670E+00	4.142500E+00	2.041530E+00
2.639320E+00	4.236480E+00	2.054910E+00
2.731200E+00	4.363970E+00	2.132970E+00
2.833260E+00	4.454670E+00	2.206040E+00
2.902720E+00	4.525030E+00	2.261420E+00
3.000330E+00	4.579110E+00	2.307490E+00
3.119530E+00	4.664130E+00	2.399010E+00
3.393090E+00	4.803520E+00	2.600310E+00
3.488340E+00	4.860130E+00	2.703310E+00
3.519740E+00	4.909180E+00	2.779590E+00
3.637410E+00	4.905250E+00	2.857440E+00
2.517540E+00	4.176710E+00	2.104290E+00
2.611410E+00	4.320880E+00	2.158170E+00
2.712750E+00	4.425440E+00	2.220200E+00
2.807450E+00	4.504310E+00	2.282750E+00
2.897430E+00	4.577460E+00	2.326350E+00
2.989120E+00	4.630640E+00	2.378270E+00
3.027020E+00	4.680930E+00	2.436930E+00
3.093120E+00	4.712000E+00	2.461890E+00
3.194350E+00	4.756700E+00	2.503820E+00
3.255060E+00	4.829950E+00	2.594960E+00
3.316380E+00	4.879230E+00	2.674200E+00
3.425770E+00	4.889300E+00	2.710010E+00
3.045730E+00	4.740400E+00	2.505140E+00
3.158040E+00	4.822280E+00	2.575780E+00
3.228330E+00	4.866000E+00	2.630070E+00
5.360580E+00	2.601440E+00	2.943460E+00
5.324760E+00	2.538820E+00	2.900820E+00
5.329850E+00	2.618450E+00	2.865420E+00
5.375870E+00	2.779760E+00	2.932610E+00
5.388170E+00	2.680690E+00	2.983160E+00
5.408770E+00	2.894740E+00	2.982270E+00
5.429190E+00	2.812440E+00	3.033390E+00
5.452650E+00	2.976200E+00	3.057070E+00
5.467790E+00	3.132670E+00	3.131050E+00
5.478150E+00	3.287110E+00	3.185590E+00
5.448430E+00	3.428140E+00	3.190160E+00
5.489540E+00	3.372640E+00	3.249980E+00
5.458390E+00	3.497220E+00	3.262720E+00
5.168550E+00	2.329190E+00	2.706150E+00
5.107460E+00	2.245240E+00	2.641970E+00
5.105320E+00	2.282400E+00	2.569230E+00
5.230680E+00	2.438060E+00	2.755220E+00
5.387050E+00	3.624620E+00	3.241320E+00
5.359080E+00	3.711890E+00	3.317590E+00
5.024640E+00	2.167260E+00	2.572930E+00
4.949240E+00	2.121790E+00	2.475740E+00
4.984400E+00	2.166980E+00	2.460930E+00
5.298910E+00	3.801400E+00	3.287110E+00
5.273440E+00	3.864360E+00	3.347660E+00
4.829430E+00	2.052420E+00	2.283200E+00
5.211260E+00	3.946030E+00	3.369900E+00
5.160030E+00	4.013190E+00	3.364910E+00
5.188570E+00	4.004750E+00	3.408150E+00
5.167650E+00	4.053850E+00	3.428810E+00
4.662590E+00	1.949660E+00	2.051470E+00
4.567300E+00	1.871170E+00	1.979400E+00
4.534240E+00	1.904580E+00	1.871880E+00
5.079750E+00	4.143340E+00	3.384790E+00
5.115070E+00	4.111860E+00	3.407260E+00
5.101440E+00	4.160120E+00	3.445010E+00
4.486810E+00	1.811340E+00	1.909520E+00
4.392910E+00	1.754710E+00	1.828790E+00
4.398880E+00	1.794640E+00	1.752790E+00
5.031990E+00	4.254500E+00	3.428090E+00
5.075080E+00	4.223460E+00	3.471260E+00
5.043990E+00	4.279680E+00	3.481810E+00
4.282620E+00	1.703880E+00	1.755480E+00
4.122590E+00	1.659580E+00	1.670660E+00
4.228030E+00	1.729210E+00	1.673130E+00
4.979900E+00	4.355660E+00	3.454730E+00
5.010880E+00	4.327090E+00	3.487000E+00
4.985380E+00	4.375670E+00	3.517480E+00
3.982710E+00	1.694510E+00	1.498850E+00
3.831950E+00	1.601470E+00	1.474370E+00
4.923490E+00	4.484210E+00	3.494720E+00
4.948760E+00	4.430050E+00	3.505930E+00
4.943080E+00	4.469580E+00	3.566940E+00
3.673450E+00	1.677090E+00	1.309030E+00
3.613610E+00	1.613580E+00	1.388120E+00
4.902650E+00	4.540060E+00	3.542540E+00
3.504610E+00	1.593220E+00	1.370720E+00
3.339220E+00	1.628140E+00	1.369130E+00
3.445250E+00	1.650870E+00	1.285690E+00
4.866720E+00	4.597480E+00	3.551540E+00
4.883940E+00	4.591820E+00	3.594590E+00
4.864970E+00	4.617290E+00	3.590630E+00
3.178140E+00	1.765160E+00	1.222350E+00
3.041140E+00	1.770440E+00	1.317450E+00
4.747470E+00	4.624410E+00	3.477840E+00
4.775110E+00	4.646100E+00	3.555220E+00
4.838530E+00	4.628510E+00	3.575030E+00
2.906980E+00	1.967160E+00	1.210500E+00
2.799740E+00	1.962510E+00	1.316130E+00
4.637230E+00	4.608380E+00	3.437760E+00
4.663020E+00	4.643070E+00	3.508550E+00
4.715380E+00	4.648510E+00	3.527870E+00
2.711060E+00	2.179560E+00	1.245780E+00
2.618880E+00	2.153220E+00	1.342730E+00
4.497510E+00	4.622430E+00	3.373270E+00
4.547020E+00	4.644800E+00	3.457060E+00
4.609730E+00	4.640650E+00	3.487190E+00
2.563790E+00	2.366020E+00	1.295600E+00
2.495900E+00	2.338450E+00	1.401610E+00
4.466610E+00	4.652970E+00	3.390190E+00
4.488760E+00	4.663760E+00	3.435400E+00
2.471600E+00	2.540490E+00	1.370120E+00
2.401560E+00	2.508580E+00	1.470560E+00
4.363530E+00	4.731850E+00	3.342270E+00
4.440430E+00	4.693300E+00	3.416870E+00
2.396890E+00	2.731670E+00	1.454100E+00
2.330930E+00	2.642910E+00	1.543920E+00
4.266060E+00	4.790890E+00	3.280120E+00
4.316820E+00	4.823020E+00	3.413560E+00
2.320370E+00	2.776190E+00	1.542560E+00
2.293230E+00	2.723780E+00	1.582110E+00
2.335990E+00	2.948070E+00	1.541410E+00
4.218460E+00	4.833520E+00	3.287890E+00
4.245010E+00	4.845480E+00	3.352080E+00
2.273370E+00	2.826060E+00	1.609650E+00
2.243300E+00	3.036770E+00	1.673030E+00
2.322760E+00	3.218310E+00	1.620780E+00
4.056810E+00	4.869820E+00	3.167150E+00
4.111760E+00	4.902820E+00	3.272730E+00
4.192060E+00	4.870660E+00	3.327880E+00
2.243860E+00	3.255710E+00	1.712120E+00
2.180210E+00	3.194260E+00	1.769030E+00
2.305210E+00	3.477320E+00	1.738830E+00
3.851350E+00	4.896140E+00	3.023140E+00
3.931300E+00	4.925420E+00	3.144290E+00
4.024900E+00	4.919140E+00	3.208570E+00
2.214880E+00	3.365260E+00	1.804090E+00
2.158950E+00	3.299330E+00	1.827350E+00
2.232250E+00	3.533410E+00	1.835710E+00
2.329680E+00	3.752620E+00	1.903440E+00
3.810940E+00	4.937430E+00	3.033480E+00
3.846150E+00	4.954920E+00	3.093930E+00
2.157340E+00	3.446280E+00	1.884940E+00
2.217580E+00	3.626180E+00	1.919450E+00
2.253440E+00	3.758720E+00	1.982790E+00
2.304430E+00	3.852210E+00	2.000450E+00
2.385830E+00	3.991260E+00	2.040820E+00
3.554650E+00	4.977770E+00	2.883770E+00
3.675780E+00	4.979570E+00	2.977830E+00
3.777750E+00	4.980960E+00	3.061070E+00
2.264490E+00	3.894890E+00	2.071430E+00
2.338730E+00	4.045280E+00	2.134510E+00
2.356630E+00	4.122240E+00	2.188620E+00
2.417230E+00	4.146190E+00	2.155430E+00
2.503940E+00	4.278410E+00	2.203110E+00
2.602760E+00	4.392070E+00	2.255880E+00
2.699600E+00	4.486000E+00	2.305170E+00
2.794530E+00	4.563400E+00	2.356510E+00
2.903560E+00	4.655600E+00	2.433180E+00
3.399090E+00	4.973120E+00	2.801090E+00
3.497720E+00	5.026690E+00	2.902360E+00
3.578560E+00	5.058920E+00	3.032130E+00
2.395930E+00	4.222470E+00	2.244810E+00
2.495640E+00	4.360860E+00	2.293060E+00
2.598140E+00	4.461090E+00	2.345350E+00
2.690310E+00	4.549070E+00	2.383180E+00
2.778920E+00	4.611100E+00	2.427260E+00
2.814480E+00	4.660050E+00	2.481190E+00
2.867810E+00	4.692480E+00	2.496840E+00
2.931110E+00	4.740320E+00	2.522360E+00
3.046950E+00	4.817630E+00	2.592220E+00
3.198610E+00	4.911610E+00	2.685240E+00
3.262140E+00	5.005410E+00	2.799520E+00
3.337180E+00	5.068440E+00	2.920010E+00
3.452000E+00	5.069200E+00	2.950300E+00
2.827840E+00	4.715490E+00	2.546700E+00
2.928260E+00	4.809090E+00	2.596290E+00
3.046120E+00	4.897120E+00	2.688900E+00
3.150540E+00	4.990230E+00	2.768640E+00
3.225700E+00	5.058790E+00	2.857090E+00
5.262730E+00	2.343760E+00	2.934190E+00
5.199120E+00	2.279490E+00	2.855480E+00
5.219300E+00	2.344670E+00	2.822310E+00
5.304170E+00	2.463030E+00	2.899650E+00
5.325460E+00	2.428650E+00	2.977960E+00
5.382320E+00	2.562940E+00	3.010560E+00
5.426610E+00	2.707720E+00	3.095200E+00
5.459010E+00	2.839880E+00	3.148860E+00
5.494740E+00	2.974840E+00	3.191550E+00
5.516440E+00	3.115310E+00	3.242150E+00
5.530280E+00	3.248120E+00	3.287610E+00
5.505710E+00	3.371410E+00	3.335630E+00
5.480250E+00	3.491230E+00	3.384330E+00
5.149750E+00	2.217440E+00	2.828100E+00
5.076530E+00	2.167620E+00	2.729720E+00
5.109710E+00	2.210520E+00	2.716970E+00
5.425870E+00	3.608040E+00	3.345780E+00
5.392700E+00	3.701050E+00	3.421710E+00
4.965220E+00	2.112570E+00	2.583520E+00
5.328210E+00	3.801540E+00	3.394370E+00
5.284700E+00	3.880960E+00	3.414100E+00
5.331000E+00	3.853050E+00	3.464670E+00
5.288650E+00	3.928830E+00	3.486350E+00
4.811820E+00	2.007730E+00	2.367180E+00
4.712710E+00	1.928890E+00	2.282600E+00
4.688620E+00	1.941000E+00	2.171990E+00
5.223600E+00	4.001340E+00	3.461460E+00
5.221640E+00	4.054000E+00	3.508880E+00
4.652640E+00	1.860370E+00	2.214110E+00
4.563430E+00	1.796650E+00	2.126590E+00
4.571320E+00	1.827610E+00	2.053670E+00
5.181760E+00	4.122490E+00	3.528250E+00
5.132790E+00	4.180180E+00	3.525230E+00
5.166620E+00	4.172830E+00	3.578770E+00
5.138070E+00	4.215110E+00	3.599070E+00
4.462720E+00	1.728280E+00	2.029790E+00
4.366090E+00	1.659940E+00	1.949580E+00
4.372430E+00	1.708190E+00	1.883990E+00
5.052630E+00	4.306890E+00	3.557320E+00
5.087240E+00	4.268370E+00	3.571350E+00
5.077860E+00	4.305600E+00	3.629340E+00
4.238690E+00	1.621790E+00	1.890040E+00
4.057810E+00	1.581910E+00	1.806160E+00
4.190340E+00	1.625020E+00	1.797350E+00
5.033250E+00	4.345720E+00	3.609530E+00
3.932670E+00	1.583200E+00	1.631190E+00
3.811910E+00	1.548660E+00	1.661880E+00
4.989560E+00	4.414250E+00	3.637440E+00
4.954930E+00	4.496010E+00	3.654730E+00
3.655180E+00	1.531000E+00	1.630160E+00
3.518510E+00	1.493690E+00	1.638850E+00
3.548550E+00	1.515670E+00	1.553750E+00
3.626430E+00	1.556040E+00	1.497900E+00
4.916410E+00	4.563250E+00	3.645590E+00
4.960540E+00	4.541920E+00	3.719150E+00
4.929030E+00	4.590040E+00	3.712600E+00
3.410490E+00	1.541600E+00	1.498380E+00
3.264420E+00	1.532600E+00	1.570270E+00
4.873800E+00	4.631620E+00	3.664440E+00
3.159960E+00	1.626460E+00	1.435790E+00
3.027010E+00	1.635350E+00	1.534910E+00
4.814200E+00	4.664650E+00	3.636940E+00
4.826830E+00	4.703110E+00	3.729500E+00
2.908370E+00	1.772550E+00	1.409270E+00
2.803430E+00	1.780590E+00	1.521020E+00
4.684490E+00	4.673000E+00	3.581750E+00
4.709100E+00	4.696290E+00	3.656940E+00
4.768370E+00	4.698740E+00	3.682320E+00
2.703440E+00	1.956520E+00	1.419750E+00
2.617390E+00	1.945330E+00	1.534300E+00
4.580090E+00	4.674470E+00	3.536990E+00
4.604260E+00	4.698890E+00	3.617430E+00
4.656530E+00	4.695600E+00	3.638750E+00
2.546330E+00	2.135970E+00	1.455680E+00
2.471930E+00	2.118820E+00	1.572640E+00
4.482990E+00	4.720420E+00	3.515470E+00
4.545110E+00	4.710920E+00	3.582780E+00
2.425250E+00	2.313190E+00	1.510410E+00
2.360480E+00	2.285850E+00	1.623280E+00
4.402530E+00	4.775190E+00	3.471750E+00
4.441090E+00	4.800020E+00	3.597980E+00
2.334420E+00	2.471600E+00	1.571070E+00
2.276310E+00	2.443340E+00	1.672050E+00
4.362370E+00	4.830140E+00	3.481040E+00
4.387670E+00	4.837660E+00	3.539110E+00
2.263010E+00	2.643650E+00	1.639210E+00
2.229210E+00	2.548760E+00	1.705690E+00
4.247150E+00	4.910980E+00	3.464430E+00
4.337620E+00	4.876540E+00	3.514580E+00
2.192900E+00	2.652500E+00	1.740230E+00
2.140160E+00	2.812570E+00	1.794750E+00
2.207730E+00	2.830170E+00	1.701250E+00
4.170860E+00	4.919340E+00	3.387840E+00
4.185300E+00	4.954650E+00	3.454840E+00
2.156450E+00	3.006490E+00	1.771490E+00
2.080530E+00	2.969230E+00	1.858280E+00
3.990510E+00	4.966660E+00	3.252910E+00
4.048880E+00	4.996420E+00	3.367570E+00
4.137150E+00	4.970000E+00	3.419230E+00
2.097250E+00	3.207250E+00	1.860260E+00
2.022770E+00	3.105380E+00	1.940730E+00
3.845450E+00	5.025080E+00	3.186370E+00
3.949110E+00	5.016020E+00	3.293590E+00
2.022330E+00	3.240560E+00	1.949980E+00
1.987330E+00	3.185490E+00	1.979510E+00
2.062250E+00	3.417210E+00	1.975090E+00
2.152490E+00	3.661300E+00	2.009530E+00
3.716880E+00	5.052650E+00	3.125310E+00
3.783990E+00	5.112520E+00	3.279790E+00
1.987080E+00	3.293870E+00	2.017140E+00
1.996610E+00	3.458230E+00	2.049370E+00
2.048360E+00	3.574360E+00	2.043060E+00
2.088850E+00	3.710120E+00	2.099820E+00
2.165200E+00	3.860890E+00	2.127770E+00
2.273520E+00	4.059880E+00	2.208290E+00
3.646980E+00	5.087600E+00	3.133450E+00
3.688680E+00	5.114330E+00	3.206530E+00
1.994050E+00	3.612680E+00	2.122490E+00
2.077450E+00	3.826110E+00	2.183450E+00
2.159070E+00	3.962630E+00	2.214380E+00
2.198990E+00	4.061460E+00	2.270650E+00
2.251950E+00	4.125080E+00	2.283510E+00
2.311190E+00	4.204670E+00	2.305830E+00
2.395990E+00	4.331140E+00	2.335600E+00
2.493500E+00	4.441660E+00	2.378330E+00
2.589700E+00	4.531590E+00	2.425740E+00
2.695730E+00	4.631310E+00	2.488760E+00
3.409510E+00	5.104050E+00	3.011660E+00
3.485750E+00	5.143700E+00	3.117830E+00
3.608170E+00	5.129550E+00	3.173630E+00
2.212250E+00	4.163010E+00	2.337460E+00
2.302300E+00	4.301380E+00	2.381230E+00
2.392440E+00	4.417850E+00	2.416900E+00
2.489260E+00	4.511750E+00	2.463200E+00
2.575080E+00	4.581010E+00	2.495810E+00
2.611570E+00	4.631390E+00	2.542030E+00
2.666030E+00	4.664640E+00	2.554790E+00
2.727600E+00	4.708720E+00	2.580980E+00
2.825350E+00	4.791640E+00	2.630720E+00
2.929060E+00	4.886380E+00	2.696910E+00
3.037280E+00	4.976810E+00	2.777600E+00
3.136490E+00	5.056810E+00	2.860960E+00
3.236380E+00	5.123300E+00	3.005200E+00
3.362520E+00	5.133710E+00	3.070180E+00
2.625780E+00	4.685340E+00	2.607430E+00
2.723950E+00	4.774950E+00	2.658040E+00
2.827310E+00	4.868280E+00	2.726960E+00
2.933450E+00	4.965300E+00	2.789340E+00
3.036300E+00	5.045980E+00	2.874020E+00
3.121340E+00	5.099010E+00	2.966370E+00
5.238150E+00	2.286810E+00	2.960330E+00
5.322570E+00	2.378190E+00	3.036780E+00
5.394460E+00	2.493540E+00	3.147330E+00
5.430660E+00	2.623190E+00	3.157910E+00
5.466770E+00	2.728260E+00	3.214110E+00
5.503370E+00	2.843070E+00	3.260910E+00
5.530290E+00	2.964690E+00	3.308690E+00
5.536610E+00	3.097510E+00	3.357130E+00
5.540520E+00	3.231860E+00	3.394250E+00
5.525860E+00	3.360240E+00	3.436830E+00
5.518250E+00	3.480090E+00	3.481510E+00
5.084020E+00	2.163600E+00	2.810050E+00
5.167790E+00	2.221090E+00	2.898380E+00
5.458430E+00	3.596360E+00	3.447920E+00
5.439590E+00	3.686890E+00	3.515110E+00
4.966510E+00	2.075120E+00	2.710770E+00
4.857050E+00	2.001490E+00	2.601670E+00
4.845500E+00	2.005770E+00	2.492870E+00
5.381980E+00	3.781480E+00	3.489910E+00
5.361440E+00	3.858160E+00	3.541720E+00
5.333550E+00	3.930080E+00	3.593100E+00
4.798790E+00	1.953800E+00	2.576380E+00
4.703400E+00	1.849600E+00	2.424850E+00
4.711540E+00	1.895520E+00	2.361580E+00
5.277850E+00	4.007630E+00	3.560050E+00
5.247310E+00	4.071740E+00	3.569350E+00
5.289800E+00	4.056500E+00	3.625050E+00
5.257220E+00	4.108580E+00	3.628460E+00
4.620650E+00	1.788680E+00	2.328840E+00
4.528760E+00	1.716810E+00	2.233160E+00
4.548010E+00	1.759110E+00	2.185710E+00
5.214350E+00	4.171670E+00	3.657050E+00
5.179500E+00	4.228190E+00	3.688380E+00
4.435980E+00	1.643780E+00	2.153550E+00
4.323820E+00	1.606910E+00	2.102830E+00
4.345670E+00	1.627140E+00	2.017850E+00
5.131720E+00	4.273910E+00	3.679060E+00
5.090230E+00	4.334510E+00	3.714840E+00
4.175410E+00	1.575060E+00	2.053180E+00
3.986290E+00	1.507640E+00	1.973990E+00
4.114400E+00	1.571710E+00	1.952060E+00
5.044170E+00	4.373480E+00	3.699050E+00
5.070850E+00	4.369390E+00	3.755500E+00
5.046280E+00	4.406720E+00	3.772830E+00
3.809830E+00	1.510800E+00	1.780680E+00
3.754040E+00	1.460650E+00	1.883260E+00
4.981780E+00	4.504800E+00	3.728340E+00
5.003780E+00	4.465850E+00	3.744000E+00
5.003400E+00	4.521240E+00	3.806340E+00
3.642050E+00	1.405930E+00	1.870670E+00
3.494700E+00	1.393300E+00	1.866980E+00
3.592000E+00	1.429070E+00	1.777160E+00
4.921680E+00	4.634340E+00	3.767730E+00
4.966640E+00	4.581330E+00	3.788710E+00
4.959050E+00	4.625940E+00	3.847150E+00
3.369780E+00	1.468210E+00	1.722210E+00
3.240890E+00	1.448110E+00	1.815650E+00
4.878560E+00	4.687630E+00	3.763990E+00
4.916050E+00	4.689690E+00	3.863390E+00
3.133200E+00	1.529770E+00	1.667150E+00
3.014180E+00	1.527900E+00	1.775850E+00
4.851480E+00	4.718930E+00	3.777460E+00
4.866420E+00	4.722140E+00	3.824870E+00
2.908800E+00	1.635200E+00	1.641390E+00
2.805710E+00	1.633400E+00	1.753600E+00
4.736480E+00	4.725720E+00	3.727120E+00
4.766060E+00	4.747380E+00	3.802030E+00
4.827870E+00	4.740320E+00	3.819990E+00
2.704390E+00	1.773470E+00	1.632600E+00
2.619940E+00	1.765140E+00	1.750980E+00
4.631220E+00	4.724750E+00	3.693360E+00
4.659420E+00	4.751860E+00	3.762110E+00
4.709390E+00	4.747280E+00	3.774400E+00
2.538680E+00	1.931620E+00	1.652390E+00
2.464520E+00	1.914820E+00	1.773910E+00
4.496900E+00	4.762450E+00	3.636000E+00
4.546910E+00	4.777240E+00	3.720460E+00
4.607070E+00	4.761180E+00	3.745160E+00
2.404370E+00	2.098270E+00	1.692220E+00
2.333820E+00	2.074910E+00	1.803420E+00
4.471910E+00	4.797990E+00	3.662980E+00
4.492900E+00	4.806790E+00	3.707240E+00
2.295870E+00	2.268490E+00	1.730890E+00
2.236850E+00	2.241130E+00	1.844920E+00
4.381240E+00	4.894900E+00	3.643770E+00
4.453450E+00	4.841550E+00	3.697240E+00
2.206740E+00	2.449180E+00	1.784780E+00
2.182600E+00	2.347370E+00	1.873800E+00
4.315420E+00	4.925400E+00	3.569240E+00
4.324990E+00	4.945970E+00	3.631130E+00
2.133500E+00	2.452840E+00	1.895410E+00
2.067040E+00	2.605730E+00	1.929000E+00
2.134440E+00	2.626210E+00	1.834680E+00
4.190030E+00	5.018480E+00	3.555030E+00
4.276690E+00	4.969660E+00	3.601790E+00
2.073820E+00	2.781220E+00	1.885620E+00
2.007100E+00	2.749960E+00	1.977810E+00
4.120040E+00	5.028740E+00	3.480600E+00
4.130070E+00	5.065450E+00	3.550230E+00
2.008200E+00	2.928720E+00	1.949410E+00
1.945180E+00	2.892070E+00	2.037060E+00
3.881210E+00	5.084940E+00	3.338010E+00
3.977000E+00	5.095580E+00	3.460850E+00
4.079190E+00	5.077300E+00	3.516070E+00
1.953570E+00	3.107530E+00	2.026070E+00
1.910200E+00	2.996270E+00	2.073970E+00
3.841230E+00	5.122640E+00	3.362830E+00
3.883490E+00	5.130310E+00	3.418660E+00
1.880400E+00	3.123560E+00	2.105830E+00
1.859160E+00	3.254050E+00	2.138640E+00
1.925840E+00	3.356200E+00	2.107090E+00
3.681450E+00	5.173800E+00	3.339330E+00
3.813910E+00	5.157820E+00	3.402060E+00
1.854780E+00	3.391280E+00	2.182920E+00
1.844760E+00	3.528930E+00	2.208620E+00
1.899960E+00	3.564780E+00	2.174480E+00
1.985160E+00	3.768540E+00	2.231200E+00
2.083740E+00	3.986660E+00	2.297000E+00
3.573620E+00	5.178850E+00	3.240830E+00
3.585900E+00	5.205160E+00	3.318370E+00
1.876750E+00	3.683940E+00	2.269710E+00
1.958070E+00	3.875740E+00	2.302860E+00
1.993530E+00	3.985440E+00	2.350360E+00
2.050750E+00	4.053030E+00	2.366580E+00
2.111250E+00	4.140580E+00	2.387200E+00
2.203880E+00	4.272140E+00	2.421330E+00
2.294360E+00	4.390370E+00	2.459330E+00
2.390560E+00	4.489370E+00	2.503550E+00
2.491800E+00	4.595750E+00	2.556300E+00
3.310560E+00	5.167430E+00	3.118760E+00
3.383510E+00	5.203520E+00	3.226290E+00
3.514680E+00	5.211310E+00	3.279510E+00
2.006730E+00	4.089510E+00	2.417780E+00
2.103570E+00	4.238660E+00	2.465340E+00
2.192450E+00	4.361790E+00	2.500790E+00
2.291290E+00	4.465160E+00	2.544420E+00
2.375910E+00	4.539980E+00	2.568540E+00
2.405760E+00	4.596040E+00	2.604130E+00
2.456190E+00	4.632510E+00	2.613800E+00
2.521910E+00	4.677630E+00	2.647000E+00
2.623920E+00	4.760290E+00	2.696280E+00
2.725760E+00	4.854050E+00	2.752590E+00
2.837110E+00	4.943440E+00	2.823920E+00
2.943450E+00	5.039300E+00	2.890610E+00
3.044830E+00	5.096820E+00	2.995840E+00
3.135220E+00	5.149870E+00	3.087830E+00
3.249380E+00	5.193400E+00	3.155120E+00
2.412490E+00	4.658080E+00	2.666380E+00
2.519800E+00	4.746150E+00	2.738160E+00
2.625780E+00	4.843070E+00	2.787240E+00
2.736820E+00	4.929040E+00	2.850720E+00
2.849050E+00	5.021230E+00	2.932410E+00
2.967250E+00	5.100330E+00	3.027580E+00
3.051010E+00	5.132890E+00	3.081110E+00
5.430250E+00	2.457940E+00	3.287640E+00
5.411990E+00	2.417790E+00	3.268880E+00
5.411920E+00	2.445970E+00	3.228160E+00
5.438090E+00	2.506680E+00	3.285550E+00
5.253800E+00	2.261100E+00	3.145720E+00
5.171800E+00	2.199890E+00	3.068010E+00
5.196740E+00	2.229380E+00	2.998860E+00
5.331990E+00	2.359390E+00	3.159480E+00
5.469770E+00	2.620580E+00	3.299950E+00
5.492950E+00	2.747150E+00	3.316730E+00
5.516370E+00	2.837870E+00	3.376000E+00
5.546630E+00	2.953630E+00	3.425530E+00
5.564080E+00	3.088180E+00	3.462070E+00
5.574530E+00	3.223390E+00	3.488450E+00
5.559010E+00	3.348560E+00	3.532740E+00
5.540190E+00	3.468500E+00	3.582780E+00
5.113580E+00	2.155900E+00	3.071670E+00
5.048080E+00	2.102270E+00	2.969380E+00
5.073850E+00	2.135790E+00	2.919860E+00
5.497750E+00	3.582740E+00	3.540110E+00
5.468150E+00	3.663860E+00	3.592280E+00
4.938490E+00	2.034050E+00	2.814150E+00
5.422820E+00	3.770810E+00	3.606840E+00
5.380980E+00	3.868080E+00	3.621520E+00
5.372990E+00	3.918630E+00	3.662800E+00
4.744780E+00	1.840930E+00	2.583710E+00
4.678680E+00	1.782790E+00	2.533110E+00
4.667620E+00	1.800240E+00	2.442500E+00
4.788190E+00	1.909490E+00	2.623910E+00
5.346540E+00	3.999540E+00	3.677340E+00
5.322540E+00	4.085970E+00	3.692650E+00
5.289000E+00	4.135720E+00	3.697430E+00
5.336870E+00	4.122130E+00	3.750270E+00
5.294710E+00	4.171400E+00	3.767070E+00
4.518090E+00	1.630280E+00	2.409080E+00
4.402320E+00	1.591510E+00	2.352290E+00
4.473610E+00	1.622140E+00	2.328190E+00
4.514530E+00	1.669770E+00	2.289170E+00
4.587760E+00	1.687220E+00	2.453270E+00
5.184490E+00	4.256010E+00	3.746040E+00
5.228290E+00	4.218780E+00	3.751920E+00
5.212670E+00	4.252380E+00	3.809400E+00
4.283210E+00	1.581950E+00	2.183120E+00
4.207650E+00	1.551290E+00	2.239980E+00
5.159900E+00	4.296720E+00	3.796610E+00
4.094550E+00	1.494710E+00	2.203120E+00
3.933400E+00	1.410350E+00	2.165300E+00
4.040480E+00	1.494420E+00	2.111350E+00
5.106000E+00	4.359010E+00	3.836000E+00
5.074120E+00	4.408790E+00	3.865750E+00
3.761640E+00	1.411220E+00	1.991650E+00
3.702960E+00	1.350690E+00	2.085150E+00
5.050940E+00	4.461210E+00	3.871630E+00
5.043530E+00	4.524520E+00	3.903360E+00
3.597880E+00	1.319390E+00	2.087850E+00
3.453170E+00	1.318870E+00	2.103490E+00
3.551410E+00	1.339340E+00	2.001560E+00
5.017010E+00	4.583200E+00	3.905290E+00
4.983570E+00	4.664880E+00	3.928790E+00
3.334730E+00	1.356580E+00	1.951860E+00
3.213230E+00	1.349430E+00	2.056760E+00
4.954440E+00	4.709070E+00	3.926840E+00
4.978110E+00	4.715510E+00	3.964570E+00
4.960590E+00	4.734200E+00	3.962960E+00
3.115640E+00	1.437200E+00	1.921730E+00
3.007740E+00	1.427620E+00	2.031000E+00
4.858820E+00	4.761860E+00	3.926680E+00
4.929420E+00	4.740680E+00	3.948050E+00
2.906550E+00	1.523710E+00	1.888400E+00
2.813390E+00	1.515010E+00	2.005840E+00
4.800590E+00	4.767270E+00	3.885640E+00
4.805650E+00	4.788510E+00	3.944780E+00
2.712410E+00	1.624070E+00	1.871130E+00
2.629290E+00	1.609680E+00	1.989560E+00
4.683820E+00	4.769990E+00	3.825720E+00
4.708910E+00	4.779490E+00	3.874770E+00
4.758580E+00	4.794320E+00	3.940960E+00
2.539090E+00	1.750740E+00	1.871440E+00
2.465560E+00	1.728790E+00	1.992770E+00
4.581720E+00	4.801100E+00	3.796670E+00
4.611110E+00	4.818640E+00	3.873560E+00
4.664950E+00	4.796300E+00	3.886180E+00
2.390860E+00	1.889010E+00	1.891280E+00
2.319550E+00	1.862300E+00	2.007180E+00
4.491590E+00	4.878480E+00	3.800880E+00
4.554620E+00	4.844730E+00	3.844540E+00
2.268030E+00	2.053510E+00	1.923680E+00
2.202680E+00	2.019740E+00	2.044300E+00
4.437010E+00	4.899400E+00	3.743940E+00
4.445440E+00	4.928170E+00	3.795130E+00
2.156900E+00	2.249570E+00	1.964180E+00
2.109270E+00	2.153520E+00	2.085590E+00
4.329400E+00	4.990650E+00	3.704410E+00
4.403570E+00	4.959220E+00	3.762920E+00
2.079160E+00	2.281610E+00	2.047070E+00
2.060380E+00	2.232210E+00	2.107810E+00
2.057120E+00	2.432410E+00	2.001780E+00
4.256170E+00	5.027480E+00	3.674510E+00
4.287330E+00	5.088900E+00	3.781340E+00
2.020280E+00	2.327220E+00	2.111510E+00
1.963830E+00	2.514960E+00	2.114880E+00
2.006890E+00	2.600630E+00	2.015610E+00
4.122480E+00	5.125190E+00	3.646970E+00
4.208250E+00	5.097310E+00	3.708730E+00
1.947510E+00	2.715460E+00	2.073140E+00
1.882570E+00	2.677460E+00	2.166940E+00
4.051070E+00	5.127240E+00	3.577970E+00
4.058910E+00	5.155500E+00	3.641080E+00
1.870780E+00	2.896930E+00	2.128690E+00
1.839410E+00	2.782170E+00	2.197860E+00
3.895470E+00	5.188120E+00	3.513420E+00
3.998210E+00	5.167520E+00	3.601710E+00
1.799040E+00	2.906950E+00	2.215680E+00
1.775780E+00	3.043730E+00	2.243130E+00
1.811580E+00	3.153050E+00	2.182310E+00
3.788830E+00	5.210430E+00	3.471330E+00
3.828130E+00	5.262170E+00	3.593200E+00
1.747690E+00	3.191480E+00	2.257800E+00
1.742890E+00	3.344250E+00	2.298080E+00
1.792510E+00	3.439660E+00	2.249740E+00
3.584600E+00	5.248340E+00	3.408120E+00
3.709220E+00	5.252840E+00	3.497980E+00
1.723460E+00	3.482010E+00	2.313840E+00
1.727270E+00	3.611280E+00	2.351580E+00
1.786660E+00	3.651780E+00	2.323720E+00
1.870350E+00	3.899270E+00	2.371190E+00
3.476310E+00	5.251120E+00	3.368820E+00
3.508040E+00	5.311850E+00	3.494360E+00
1.754230E+00	3.744760E+00	2.390670E+00
1.784330E+00	3.898330E+00	2.429040E+00
1.835680E+00	3.974740E+00	2.438010E+00
1.901680E+00	4.064150E+00	2.462150E+00
1.997210E+00	4.208040E+00	2.499420E+00
2.087070E+00	4.329340E+00	2.537350E+00
2.172960E+00	4.448820E+00	2.579440E+00
2.297530E+00	4.555330E+00	2.624130E+00
3.169570E+00	5.204350E+00	3.198990E+00
3.248260E+00	5.244540E+00	3.300350E+00
3.383470E+00	5.270960E+00	3.405270E+00
1.792920E+00	4.013380E+00	2.488220E+00
1.886100E+00	4.176040E+00	2.530640E+00
1.982970E+00	4.305870E+00	2.568990E+00
2.063200E+00	4.399370E+00	2.590870E+00
2.100010E+00	4.471310E+00	2.627610E+00
2.180430E+00	4.521010E+00	2.638000E+00
2.217960E+00	4.580760E+00	2.672730E+00
2.301970E+00	4.646530E+00	2.702650E+00
2.397840E+00	4.735970E+00	2.767130E+00
2.514640E+00	4.847880E+00	2.840340E+00
2.646330E+00	4.918570E+00	2.876230E+00
2.741530E+00	5.000810E+00	2.956530E+00
2.870050E+00	5.096900E+00	3.079710E+00
3.046630E+00	5.172770E+00	3.184580E+00
2.925390E+00	5.168900E+00	3.227820E+00
3.150930E+00	5.221540E+00	3.269520E+00
2.107840E+00	4.544210E+00	2.685270E+00
2.197830E+00	4.642830E+00	2.728100E+00
2.288580E+00	4.702910E+00	2.767740E+00
2.330920E+00	4.758440E+00	2.814930E+00
2.403530E+00	4.805190E+00	2.830620E+00
2.429990E+00	4.859630E+00	2.870710E+00
2.483280E+00	4.917570E+00	2.934890E+00
2.617910E+00	4.970050E+00	2.973650E+00
2.737720E+00	5.064840E+00	3.067790E+00
2.819430E+00	5.121100E+00	3.169710E+00
2.342800E+00	4.830610E+00	2.877140E+00
2.411260E+00	4.886600E+00	2.909040E+00
5.408590E+00	2.392050E+00	3.386870E+00
5.377880E+00	2.359070E+00	3.361640E+00
5.389700E+00	2.379410E+00	3.307050E+00
5.435970E+00	2.458750E+00	3.371810E+00
5.459730E+00	2.549060E+00	3.378920E+00
5.470450E+00	2.531470E+00	3.458980E+00
5.496800E+00	2.614320E+00	3.464140E+00
5.213750E+00	2.216250E+00	3.191800E+00
5.318640E+00	2.309190E+00	3.305930E+00
5.505500E+00	2.723230E+00	3.417330E+00
5.550550E+00	2.825950E+00	3.485040E+00
5.578760E+00	2.955740E+00	3.558970E+00
5.585850E+00	3.108270E+00	3.553930E+00
5.587260E+00	3.218950E+00	3.590510E+00
5.571460E+00	3.340240E+00	3.633080E+00
5.567460E+00	3.455030E+00	3.681380E+00
5.047640E+00	2.093050E+00	3.069620E+00
5.147000E+00	2.162590E+00	3.197840E+00
5.514580E+00	3.581780E+00	3.643470E+00
5.476080E+00	3.684470E+00	3.656150E+00
5.518670E+00	3.646860E+00	3.708810E+00
5.488300E+00	3.747270E+00	3.725510E+00
4.818040E+00	1.822990E+00	2.873460E+00
4.759240E+00	1.779320E+00	2.814880E+00
4.792840E+00	1.821150E+00	2.789700E+00
4.799350E+00	1.869040E+00	2.725300E+00
4.855030E+00	1.880030E+00	2.900220E+00
4.860430E+00	1.968120E+00	2.790510E+00
4.921960E+00	1.991520E+00	2.948320E+00
5.429280E+00	3.859650E+00	3.698520E+00
5.399830E+00	3.934320E+00	3.715980E+00
5.445040E+00	3.909570E+00	3.765090E+00
5.415910E+00	3.974360E+00	3.773860E+00
4.673530E+00	1.710890E+00	2.703060E+00
4.586400E+00	1.632360E+00	2.646890E+00
4.576050E+00	1.647030E+00	2.515180E+00
4.700430E+00	1.765590E+00	2.655100E+00
5.388620E+00	4.063370E+00	3.792950E+00
5.354210E+00	4.131400E+00	3.813290E+00
5.332770E+00	4.171870E+00	3.868870E+00
4.489170E+00	1.589810E+00	2.598310E+00
4.356540E+00	1.556640E+00	2.549690E+00
4.447410E+00	1.588050E+00	2.489220E+00
5.266760E+00	4.218490E+00	3.840520E+00
5.224270E+00	4.274610E+00	3.900490E+00
4.200810E+00	1.529640E+00	2.338760E+00
4.150550E+00	1.466770E+00	2.424620E+00
5.166850E+00	4.318690E+00	3.884360E+00
5.194410E+00	4.315660E+00	3.930660E+00
5.166280E+00	4.354200E+00	3.950890E+00
4.029150E+00	1.383510E+00	2.420650E+00
3.872750E+00	1.345870E+00	2.357340E+00
3.986270E+00	1.394470E+00	2.303940E+00
5.082370E+00	4.429980E+00	3.908700E+00
5.113240E+00	4.402430E+00	3.929940E+00
5.106390E+00	4.451830E+00	3.963890E+00
3.712510E+00	1.319460E+00	2.205220E+00
3.695560E+00	1.276040E+00	2.354240E+00
5.060320E+00	4.552410E+00	3.947810E+00
5.098540E+00	4.520170E+00	3.988870E+00
5.081600E+00	4.584490E+00	4.003620E+00
3.545350E+00	1.268590E+00	2.334020E+00
3.399860E+00	1.256790E+00	2.337490E+00
3.514460E+00	1.289510E+00	2.249750E+00
5.008240E+00	4.702650E+00	3.998270E+00
5.057910E+00	4.652720E+00	4.025800E+00
5.035770E+00	4.717810E+00	4.062860E+00
3.305660E+00	1.297690E+00	2.197820E+00
3.188380E+00	1.295970E+00	2.304740E+00
4.970560E+00	4.762060E+00	4.043570E+00
3.097120E+00	1.336940E+00	2.163620E+00
3.000040E+00	1.333100E+00	2.277620E+00
4.910700E+00	4.777680E+00	3.998190E+00
4.914570E+00	4.796880E+00	4.054350E+00
2.910280E+00	1.415380E+00	2.142260E+00
2.826430E+00	1.401730E+00	2.261140E+00
4.809690E+00	4.823480E+00	4.032100E+00
4.875290E+00	4.808710E+00	4.042060E+00
2.731700E+00	1.503220E+00	2.125800E+00
2.655890E+00	1.489190E+00	2.247770E+00
4.697150E+00	4.837620E+00	4.001300E+00
4.750530E+00	4.835520E+00	4.030050E+00
2.551710E+00	1.591500E+00	2.108410E+00
2.480690E+00	1.570430E+00	2.232940E+00
4.648990E+00	4.837190E+00	3.957600E+00
4.656590E+00	4.866550E+00	4.015440E+00
2.392690E+00	1.705200E+00	2.111210E+00
2.320820E+00	1.677680E+00	2.239460E+00
4.527020E+00	4.891010E+00	3.890290E+00
4.563400E+00	4.909160E+00	3.971120E+00
4.624610E+00	4.878210E+00	3.997490E+00
2.250930E+00	1.832070E+00	2.131090E+00
2.177250E+00	1.801260E+00	2.260490E+00
4.439220E+00	4.975090E+00	3.859560E+00
4.496670E+00	4.943350E+00	3.928030E+00
2.135710E+00	1.984190E+00	2.167180E+00
2.056280E+00	1.946540E+00	2.286820E+00
4.368530E+00	5.049080E+00	3.825910E+00
4.406450E+00	5.056310E+00	3.913250E+00
2.026770E+00	2.157870E+00	2.198890E+00
1.966470E+00	2.080400E+00	2.325910E+00
4.325790E+00	5.108560E+00	3.850950E+00
4.356480E+00	5.134050E+00	3.930250E+00
1.946800E+00	2.197000E+00	2.284120E+00
1.917840E+00	2.156240E+00	2.342220E+00
1.936230E+00	2.344250E+00	2.226080E+00
4.175010E+00	5.153820E+00	3.743890E+00
4.218390E+00	5.185110E+00	3.833890E+00
4.289360E+00	5.160330E+00	3.881540E+00
1.888640E+00	2.255810E+00	2.331890E+00
1.833770E+00	2.442500E+00	2.314980E+00
1.884820E+00	2.527220E+00	2.218540E+00
4.053290E+00	5.203020E+00	3.712840E+00
4.140440E+00	5.206410E+00	3.780270E+00
1.807210E+00	2.681950E+00	2.263870E+00
1.777880E+00	2.564310E+00	2.344840E+00
3.939750E+00	5.237920E+00	3.662030E+00
3.998700E+00	5.279250E+00	3.782600E+00
1.732120E+00	2.692500E+00	2.358220E+00
1.692260E+00	2.827040E+00	2.370280E+00
1.733560E+00	2.937990E+00	2.298400E+00
3.880320E+00	5.277480E+00	3.670520E+00
3.915080E+00	5.292740E+00	3.723940E+00
1.656500E+00	2.971240E+00	2.378360E+00
1.606580E+00	3.159620E+00	2.397360E+00
1.681090E+00	3.241500E+00	2.332170E+00
3.621090E+00	5.312310E+00	3.547010E+00
3.730680E+00	5.312180E+00	3.631290E+00
3.837830E+00	5.311960E+00	3.698060E+00
1.631900E+00	3.319540E+00	2.401290E+00
1.593610E+00	3.264890E+00	2.422850E+00
1.655020E+00	3.541470E+00	2.383710E+00
3.565140E+00	5.347340E+00	3.583220E+00
3.626100E+00	5.375740E+00	3.675220E+00
1.588070E+00	3.392760E+00	2.439720E+00
1.580220E+00	3.550100E+00	2.443590E+00
1.624720E+00	3.653080E+00	2.449280E+00
1.687140E+00	3.812620E+00	2.461460E+00
3.270020E+00	5.305440E+00	3.444500E+00
3.392880E+00	5.337490E+00	3.535180E+00
3.504220E+00	5.371120E+00	3.614500E+00
1.574270E+00	3.703740E+00	2.496320E+00
1.619650E+00	3.879280E+00	2.515000E+00
1.621870E+00	3.964790E+00	2.541670E+00
1.686920E+00	3.987950E+00	2.521630E+00
1.775660E+00	4.136880E+00	2.559890E+00
1.871280E+00	4.279780E+00	2.596820E+00
1.972900E+00	4.428420E+00	2.638770E+00
3.018610E+00	5.206060E+00	3.295230E+00
3.128310E+00	5.248490E+00	3.364760E+00
3.192360E+00	5.319700E+00	3.480030E+00
3.268530E+00	5.368380E+00	3.562430E+00
1.657300E+00	4.076060E+00	2.584080E+00
1.757290E+00	4.248940E+00	2.620260E+00
1.851040E+00	4.353100E+00	2.650070E+00
1.879200E+00	4.430250E+00	2.681400E+00
1.929700E+00	4.476700E+00	2.689350E+00
1.990360E+00	4.530060E+00	2.711770E+00
2.076510E+00	4.629720E+00	2.758540E+00
2.205960E+00	4.737120E+00	2.818220E+00
2.536550E+00	5.006510E+00	3.065310E+00
2.653530E+00	5.056880E+00	3.088520E+00
2.733220E+00	5.113730E+00	3.172180E+00
2.826540E+00	5.159870E+00	3.289250E+00
2.975950E+00	5.235910E+00	3.375100E+00
3.104290E+00	5.305180E+00	3.491190E+00
3.182300E+00	5.345900E+00	3.535200E+00
1.878390E+00	4.506350E+00	2.729280E+00
1.963950E+00	4.585690E+00	2.762860E+00
1.996500E+00	4.654520E+00	2.797480E+00
2.077750E+00	4.706880E+00	2.817380E+00
2.119130E+00	4.767950E+00	2.868810E+00
2.218330E+00	4.859370E+00	2.942260E+00
2.392150E+00	4.929880E+00	2.980820E+00
2.432640E+00	5.012830E+00	3.088330E+00
2.513770E+00	5.088930E+00	3.196430E+00
2.642130E+00	5.107080E+00	3.196250E+00
2.730330E+00	5.138660E+00	3.252820E+00
2.002050E+00	4.732110E+00	2.858800E+00
2.092370E+00	4.806660E+00	2.919520E+00
2.116140E+00	4.859080E+00	2.969190E+00
2.160720E+00	4.899750E+00	2.998430E+00
2.201770E+00	4.962750E+00	3.067320E+00
2.323370E+00	4.981830E+00	3.078020E+00
2.401460E+00	5.053030E+00	3.155930E+00
2.099990E+00	4.908860E+00	3.030490E+00
5.386650E+00	2.361450E+00	3.446540E+00
5.430290E+00	2.415550E+00	3.451810E+00
5.456750E+00	2.475200E+00	3.520150E+00
5.487390E+00	2.556140E+00	3.557820E+00
5.514790E+00	2.625110E+00	3.582090E+00
5.570730E+00	2.787830E+00	3.650890E+00
5.554560E+00	2.748330E+00	3.631380E+00
5.564500E+00	2.821480E+00	3.594840E+00
5.578040E+00	2.886190E+00	3.623110E+00
5.585410E+00	2.836900E+00	3.667650E+00
5.593880E+00	2.929550E+00	3.670310E+00
5.237100E+00	2.222400E+00	3.363190E+00
5.325640E+00	2.300320E+00	3.462360E+00
5.533850E+00	2.716450E+00	3.545630E+00
5.602400E+00	3.078300E+00	3.672820E+00
5.601410E+00	3.228560E+00	3.674980E+00
5.605260E+00	3.324520E+00	3.724310E+00
5.611510E+00	3.433890E+00	3.777740E+00
4.817300E+00	1.757980E+00	3.183780E+00
4.767920E+00	1.715280E+00	3.122700E+00
4.802170E+00	1.768880E+00	3.075840E+00
4.841610E+00	1.827400E+00	3.007990E+00
4.865180E+00	1.804320E+00	3.210510E+00
4.929750E+00	1.962320E+00	3.100940E+00
4.934300E+00	1.916060E+00	3.266590E+00
5.020420E+00	2.039540E+00	3.147240E+00
5.035250E+00	2.021350E+00	3.308520E+00
5.116800E+00	2.121480E+00	3.297490E+00
5.571640E+00	3.554770E+00	3.738210E+00
5.553260E+00	3.650790E+00	3.786880E+00
5.536290E+00	3.742670E+00	3.832970E+00
4.694080E+00	1.651840E+00	3.049010E+00
4.610590E+00	1.611340E+00	2.965420E+00
4.652550E+00	1.633550E+00	2.899720E+00
4.714290E+00	1.704280E+00	2.888850E+00
5.493770E+00	3.839510E+00	3.794760E+00
5.474570E+00	3.923110E+00	3.846310E+00
5.439680E+00	3.997320E+00	3.846460E+00
5.476540E+00	3.974660E+00	3.900600E+00
5.450800E+00	4.042740E+00	3.914050E+00
4.547020E+00	1.603310E+00	2.755760E+00
4.500950E+00	1.571950E+00	2.948090E+00
5.392260E+00	4.115840E+00	3.889760E+00
5.376080E+00	4.168410E+00	3.960040E+00
4.385260E+00	1.530460E+00	2.888740E+00
4.279060E+00	1.497210E+00	2.780590E+00
4.383320E+00	1.549280E+00	2.732320E+00
5.308140E+00	4.222880E+00	3.933250E+00
5.287780E+00	4.270050E+00	4.003840E+00
4.183370E+00	1.459800E+00	2.571320E+00
4.121390E+00	1.379770E+00	2.733650E+00
5.226770E+00	4.315760E+00	3.986560E+00
5.210340E+00	4.355020E+00	4.036600E+00
3.938140E+00	1.340430E+00	2.504880E+00
5.166430E+00	4.414680E+00	4.049400E+00
5.134010E+00	4.473250E+00	4.037710E+00
5.160240E+00	4.467720E+00	4.089620E+00
5.150750E+00	4.508920E+00	4.093580E+00
3.742650E+00	1.270670E+00	2.492270E+00
3.632400E+00	1.239310E+00	2.552710E+00
3.576910E+00	1.256070E+00	2.417700E+00
5.100290E+00	4.613500E+00	4.064460E+00
5.138320E+00	4.577340E+00	4.109930E+00
5.119620E+00	4.644760E+00	4.126600E+00
3.494650E+00	1.235530E+00	2.615380E+00
3.326890E+00	1.235430E+00	2.581080E+00
3.444560E+00	1.239930E+00	2.480200E+00
5.036270E+00	4.761850E+00	4.121420E+00
5.097810E+00	4.717670E+00	4.150010E+00
5.079330E+00	4.794620E+00	4.206990E+00
3.262140E+00	1.262350E+00	2.441290E+00
3.143320E+00	1.250550E+00	2.546230E+00
5.003660E+00	4.784940E+00	4.118180E+00
5.024920E+00	4.800310E+00	4.169540E+00
3.078930E+00	1.285110E+00	2.414860E+00
2.980340E+00	1.283360E+00	2.533700E+00
4.905040E+00	4.829660E+00	4.147470E+00
4.978060E+00	4.810490E+00	4.158480E+00
2.907940E+00	1.322370E+00	2.394470E+00
2.822670E+00	1.316650E+00	2.519830E+00
4.849770E+00	4.840280E+00	4.111020E+00
4.856200E+00	4.860730E+00	4.169070E+00
2.746300E+00	1.387040E+00	2.381490E+00
2.665990E+00	1.376390E+00	2.504100E+00
4.730290E+00	4.855620E+00	4.064710E+00
4.759180E+00	4.863650E+00	4.107220E+00
4.811430E+00	4.872700E+00	4.165470E+00
2.579770E+00	1.468870E+00	2.369810E+00
2.504300E+00	1.457050E+00	2.495010E+00
4.656960E+00	4.913450E+00	4.102340E+00
4.714170E+00	4.883210E+00	4.115900E+00
2.406970E+00	1.549680E+00	2.356190E+00
2.336430E+00	1.532810E+00	2.479010E+00
4.609110E+00	4.929470E+00	4.056990E+00
4.615070E+00	4.954780E+00	4.116530E+00
2.247630E+00	1.647270E+00	2.377940E+00
2.243680E+00	1.591340E+00	2.472980E+00
4.452410E+00	5.028430E+00	3.966180E+00
4.510300E+00	5.014930E+00	4.043820E+00
4.575510E+00	4.984580E+00	4.102970E+00
2.179980E+00	1.644430E+00	2.465810E+00
2.098070E+00	1.766070E+00	2.394350E+00
4.411810E+00	5.108180E+00	3.978190E+00
4.451730E+00	5.108710E+00	4.046670E+00
1.978910E+00	1.922780E+00	2.414090E+00
4.386660E+00	5.153640E+00	3.987010E+00
4.409410E+00	5.163130E+00	4.029480E+00
1.873480E+00	2.102930E+00	2.426260E+00
4.254450E+00	5.210170E+00	3.913470E+00
4.296740E+00	5.234460E+00	3.992010E+00
4.370520E+00	5.199430E+00	4.019770E+00
1.770530E+00	2.233280E+00	2.500890E+00
1.819840E+00	2.297610E+00	2.402540E+00
4.083780E+00	5.262210E+00	3.824370E+00
4.146950E+00	5.284490E+00	3.910970E+00
4.222090E+00	5.263250E+00	3.952180E+00
1.742410E+00	2.470690E+00	2.429030E+00
1.689850E+00	2.357360E+00	2.542560E+00
4.046590E+00	5.290730E+00	3.847390E+00
4.074310E+00	5.301680E+00	3.889990E+00
1.670500E+00	2.504970E+00	2.506990E+00
1.647220E+00	2.438540E+00	2.557620E+00
1.653130E+00	2.718710E+00	2.449780E+00
3.905010E+00	5.349080E+00	3.803940E+00
4.009800E+00	5.327490E+00	3.873910E+00
1.616080E+00	2.552960E+00	2.547700E+00
1.586110E+00	2.704780E+00	2.526320E+00
1.590410E+00	2.807780E+00	2.492440E+00
1.581760E+00	2.963010E+00	2.460280E+00
3.762310E+00	5.367920E+00	3.754240E+00
3.824170E+00	5.414590E+00	3.880610E+00
1.532510E+00	2.831950E+00	2.534310E+00
1.477450E+00	3.049410E+00	2.531280E+00
1.538360E+00	3.211790E+00	2.457940E+00
3.682680E+00	5.399440E+00	3.758200E+00
3.719360E+00	5.418310E+00	3.821470E+00
1.460690E+00	3.236800E+00	2.515160E+00
1.413300E+00	3.168940E+00	2.545200E+00
1.494800E+00	3.456890E+00	2.492180E+00
3.396230E+00	5.398440E+00	3.657340E+00
3.519120E+00	5.426710E+00	3.729890E+00
3.631520E+00	5.434620E+00	3.791360E+00
1.399710E+00	3.330010E+00	2.568560E+00
1.412570E+00	3.526070E+00	2.543320E+00
1.410480E+00	3.627570E+00	2.570300E+00
1.474780E+00	3.664320E+00	2.542370E+00
1.547140E+00	3.893540E+00	2.561430E+00
3.281290E+00	5.427160E+00	3.678930E+00
3.397170E+00	5.467620E+00	3.792910E+00
1.425260E+00	3.779030E+00	2.600940E+00
1.482250E+00	3.953540E+00	2.615110E+00
1.494070E+00	4.034720E+00	2.647800E+00
1.560110E+00	4.055220E+00	2.625750E+00
1.645530E+00	4.212710E+00	2.652130E+00
1.762870E+00	4.376770E+00	2.694100E+00
2.865120E+00	5.225150E+00	3.414540E+00
2.981250E+00	5.321720E+00	3.545560E+00
3.160650E+00	5.372180E+00	3.606620E+00
3.199520E+00	5.433290E+00	3.702320E+00
3.267960E+00	5.471570E+00	3.760850E+00
1.526120E+00	4.145800E+00	2.686330E+00
1.624540E+00	4.314400E+00	2.718840E+00
1.693660E+00	4.419910E+00	2.743920E+00
1.697430E+00	4.474660E+00	2.768790E+00
1.766610E+00	4.494790E+00	2.755540E+00
1.867400E+00	4.613230E+00	2.810570E+00
2.614370E+00	5.131070E+00	3.282870E+00
2.720610E+00	5.176380E+00	3.349400E+00
2.823710E+00	5.257540E+00	3.500730E+00
2.884700E+00	5.322790E+00	3.603580E+00
2.964830E+00	5.394960E+00	3.703580E+00
3.095110E+00	5.410740E+00	3.705630E+00
3.192500E+00	5.465150E+00	3.771590E+00
1.721860E+00	4.541670E+00	2.798700E+00
1.764120E+00	4.619650E+00	2.842540E+00
1.819970E+00	4.664020E+00	2.858190E+00
1.883500E+00	4.723220E+00	2.885090E+00
1.995740E+00	4.822960E+00	2.965540E+00
2.275730E+00	5.011180E+00	3.128530E+00
2.332140E+00	5.049910E+00	3.180000E+00
2.415240E+00	5.120730E+00	3.273360E+00
2.577540E+00	5.164810E+00	3.371040E+00
2.699960E+00	5.237050E+00	3.484220E+00
2.792310E+00	5.300820E+00	3.597720E+00
2.863530E+00	5.354810E+00	3.686060E+00
1.770440E+00	4.695950E+00	2.898090E+00
1.861990E+00	4.782060E+00	2.951040E+00
1.902290E+00	4.837780E+00	3.005700E+00
1.959910E+00	4.869160E+00	3.025000E+00
2.013740E+00	4.910080E+00	3.054680E+00
2.097450E+00	4.989330E+00	3.134590E+00
2.242970E+00	5.048180E+00	3.194810E+00
2.327560E+00	5.090380E+00	3.250920E+00
1.921890E+00	4.898710E+00	3.073890E+00
2.000290E+00	4.958110E+00	3.111060E+00
5.427370E+00	2.406780E+00	3.536250E+00
5.474500E+00	2.509050E+00	3.623660E+00
5.447530E+00	2.441530E+00	3.632440E+00
5.511200E+00	2.572040E+00	3.682300E+00
5.538360E+00	2.672380E+00	3.649840E+00
5.554990E+00	2.636350E+00	3.732940E+00
5.580880E+00	2.736780E+00	3.716750E+00
5.622650E+00	2.852500E+00	3.758460E+00
5.623290E+00	2.968270E+00	3.743250E+00
5.640650E+00	2.931580E+00	3.817260E+00
5.649570E+00	3.047930E+00	3.814100E+00
5.218750E+00	2.179170E+00	3.599490E+00
5.178680E+00	2.146190E+00	3.566060E+00
5.194470E+00	2.173800E+00	3.485000E+00
5.282150E+00	2.243050E+00	3.571050E+00
5.377210E+00	2.352290E+00	3.624450E+00
5.634460E+00	3.191840E+00	3.761130E+00
5.641360E+00	3.305500E+00	3.820250E+00
5.639240E+00	3.404650E+00	3.860670E+00
4.740890E+00	1.659610E+00	3.451460E+00
4.700160E+00	1.622880E+00	3.390720E+00
4.733790E+00	1.660110E+00	3.263310E+00
4.809050E+00	1.745630E+00	3.365390E+00
4.916590E+00	1.839180E+00	3.430300E+00
5.019240E+00	1.969360E+00	3.519500E+00
5.123160E+00	2.088930E+00	3.496370E+00
5.617960E+00	3.536920E+00	3.858500E+00
5.578120E+00	3.659130E+00	3.867300E+00
5.576200E+00	3.722340E+00	3.905440E+00
4.621420E+00	1.600280E+00	3.260760E+00
5.550200E+00	3.826210E+00	3.911660E+00
5.516010E+00	3.922800E+00	3.924630E+00
5.512140E+00	3.977100E+00	3.967210E+00
5.501390E+00	4.039560E+00	4.016990E+00
4.486100E+00	1.554340E+00	3.192730E+00
4.414280E+00	1.522780E+00	3.167570E+00
4.421090E+00	1.541980E+00	3.034060E+00
5.443190E+00	4.108790E+00	3.984210E+00
5.413450E+00	4.159450E+00	4.055990E+00
4.305130E+00	1.484560E+00	3.062270E+00
5.349730E+00	4.216530E+00	4.027510E+00
5.324430E+00	4.256850E+00	4.081420E+00
4.137570E+00	1.365070E+00	2.970620E+00
4.009910E+00	1.321050E+00	2.917870E+00
4.044680E+00	1.337030E+00	2.812020E+00
5.276600E+00	4.319720E+00	4.100880E+00
5.224310E+00	4.370820E+00	4.096410E+00
5.256780E+00	4.367910E+00	4.141320E+00
5.231520E+00	4.405400E+00	4.149240E+00
3.879160E+00	1.305210E+00	2.698550E+00
3.863280E+00	1.282060E+00	2.945410E+00
5.208460E+00	4.480340E+00	4.168440E+00
5.183010E+00	4.538370E+00	4.157570E+00
5.217120E+00	4.540560E+00	4.203460E+00
5.206200E+00	4.580240E+00	4.208370E+00
3.709510E+00	1.239250E+00	2.903650E+00
3.607930E+00	1.250290E+00	2.854460E+00
3.658750E+00	1.246160E+00	2.739360E+00
5.146540E+00	4.684190E+00	4.182420E+00
5.185880E+00	4.649740E+00	4.224510E+00
5.163120E+00	4.722340E+00	4.236370E+00
3.433820E+00	1.242530E+00	2.787210E+00
5.113530E+00	4.808590E+00	4.248740E+00
5.131660E+00	4.782060E+00	4.249860E+00
5.121120E+00	4.813240E+00	4.277570E+00
3.205760E+00	1.239810E+00	2.694060E+00
5.020250E+00	4.843500E+00	4.260800E+00
5.092990E+00	4.825910E+00	4.275100E+00
3.036360E+00	1.242750E+00	2.665070E+00
4.957400E+00	4.847670E+00	4.220580E+00
4.964790E+00	4.868300E+00	4.276240E+00
2.882140E+00	1.263220E+00	2.652530E+00
4.864060E+00	4.895650E+00	4.251860E+00
4.925330E+00	4.876100E+00	4.263990E+00
2.734260E+00	1.302660E+00	2.640040E+00
4.751310E+00	4.919710E+00	4.223730E+00
4.807870E+00	4.915510E+00	4.249060E+00
2.582000E+00	1.361810E+00	2.627830E+00
4.699850E+00	4.921950E+00	4.182710E+00
4.709920E+00	4.947730E+00	4.238150E+00
2.415870E+00	1.441340E+00	2.615550E+00
4.619100E+00	4.998920E+00	4.206360E+00
4.676380E+00	4.961110E+00	4.223060E+00
2.219070E+00	1.548790E+00	2.576720E+00
4.532770E+00	5.043960E+00	4.138840E+00
4.564130E+00	5.039390E+00	4.191380E+00
2.056780E+00	1.639940E+00	2.611880E+00
2.106560E+00	1.671370E+00	2.510660E+00
4.488040E+00	5.108190E+00	4.132090E+00
2.007870E+00	1.768760E+00	2.510210E+00
1.947510E+00	1.742520E+00	2.610740E+00
4.416970E+00	5.219970E+00	4.125640E+00
1.900190E+00	1.888890E+00	2.535670E+00
1.833260E+00	1.796410E+00	2.686220E+00
4.351460E+00	5.255000E+00	4.069140E+00
4.357720E+00	5.281610E+00	4.119040E+00
1.793940E+00	2.019840E+00	2.572890E+00
1.721950E+00	1.969400E+00	2.695940E+00
4.189680E+00	5.315340E+00	3.990970E+00
4.232210E+00	5.341780E+00	4.071340E+00
4.311510E+00	5.303630E+00	4.098820E+00
1.702220E+00	2.170860E+00	2.610910E+00
1.640900E+00	2.124540E+00	2.715500E+00
4.062690E+00	5.354250E+00	3.969990E+00
4.150270E+00	5.360760E+00	4.029940E+00
1.616740E+00	2.350910E+00	2.629800E+00
1.592950E+00	2.232410E+00	2.724790E+00
3.945810E+00	5.393580E+00	3.930610E+00
4.000110E+00	5.422230E+00	4.047310E+00
1.546080E+00	2.351620E+00	2.726050E+00
1.466790E+00	2.512080E+00	2.737170E+00
1.527490E+00	2.604350E+00	2.617120E+00
3.882260E+00	5.426010E+00	3.945170E+00
3.916230E+00	5.436480E+00	3.999070E+00
1.438550E+00	2.694000E+00	2.674630E+00
1.379190E+00	2.654800E+00	2.750710E+00
1.445620E+00	2.850800E+00	2.602190E+00
3.700400E+00	5.472310E+00	3.928950E+00
3.839010E+00	5.452220E+00	3.980830E+00
1.365710E+00	2.841890E+00	2.680950E+00
1.294000E+00	2.800590E+00	2.761410E+00
1.360940E+00	3.081130E+00	2.610550E+00
3.544210E+00	5.482200E+00	3.851360E+00
3.579170E+00	5.514690E+00	3.944360E+00
1.285120E+00	2.963020E+00	2.707120E+00
1.239470E+00	2.898660E+00	2.760570E+00
1.246230E+00	3.135780E+00	2.677930E+00
1.296920E+00	3.301870E+00	2.637180E+00
1.331910E+00	3.551110E+00	2.599750E+00
3.467030E+00	5.498270E+00	3.866230E+00
3.504110E+00	5.515950E+00	3.917180E+00
1.204480E+00	3.015950E+00	2.752960E+00
1.166040E+00	3.172750E+00	2.723950E+00
1.212960E+00	3.279440E+00	2.691210E+00
1.224880E+00	3.448890E+00	2.667040E+00
1.251850E+00	3.611010E+00	2.666120E+00
1.321800E+00	3.760810E+00	2.658700E+00
1.407950E+00	3.975170E+00	2.665230E+00
3.272400E+00	5.520690E+00	3.875660E+00
3.421380E+00	5.518650E+00	3.906480E+00
1.131640E+00	3.355160E+00	2.746500E+00
1.162130E+00	3.571910E+00	2.712290E+00
1.224610E+00	3.733700E+00	2.709940E+00
1.291310E+00	3.905790E+00	2.712500E+00
1.349990E+00	4.032610E+00	2.726780E+00
1.361340E+00	4.102480E+00	2.757370E+00
1.426710E+00	4.124680E+00	2.730590E+00
1.507120E+00	4.272560E+00	2.751580E+00
1.618460E+00	4.432370E+00	2.786570E+00
3.046920E+00	5.440150E+00	3.761620E+00
3.128140E+00	5.474200E+00	3.822990E+00
3.172460E+00	5.517220E+00	3.897950E+00
1.384120E+00	4.208330E+00	2.786800E+00
1.483020E+00	4.366980E+00	2.816750E+00
1.555750E+00	4.479230E+00	2.842950E+00
1.557610E+00	4.534700E+00	2.872590E+00
1.648600E+00	4.576650E+00	2.855980E+00
2.462440E+00	5.203920E+00	3.445360E+00
2.603850E+00	5.228810E+00	3.512510E+00
2.692310E+00	5.294400E+00	3.609550E+00
2.785640E+00	5.353520E+00	3.709450E+00
2.885730E+00	5.422160E+00	3.825700E+00
3.017620E+00	5.472070E+00	3.838140E+00
3.108480E+00	5.510500E+00	3.904860E+00
1.567010E+00	4.594460E+00	2.909000E+00
1.587910E+00	4.655460E+00	2.950530E+00
1.660730E+00	4.677040E+00	2.931710E+00
1.768120E+00	4.805550E+00	3.007790E+00
2.144720E+00	5.091710E+00	3.290370E+00
2.314600E+00	5.139530E+00	3.342020E+00
2.357520E+00	5.204820E+00	3.465980E+00
2.419440E+00	5.249360E+00	3.558830E+00
2.564430E+00	5.283390E+00	3.624810E+00
2.688530E+00	5.354890E+00	3.731060E+00
2.774960E+00	5.401950E+00	3.809570E+00
1.622990E+00	4.724510E+00	2.993610E+00
1.666230E+00	4.813360E+00	3.052830E+00
1.730080E+00	4.857510E+00	3.077760E+00
1.816990E+00	4.908150E+00	3.119690E+00
1.970330E+00	5.009740E+00	3.194070E+00
2.033590E+00	5.092830E+00	3.317050E+00
2.094070E+00	5.153210E+00	3.391670E+00
2.241150E+00	5.195400E+00	3.440410E+00
2.335820E+00	5.227640E+00	3.522770E+00
1.681440E+00	4.892470E+00	3.137320E+00
1.820310E+00	5.001430E+00	3.232420E+00
1.943250E+00	5.083280E+00	3.317170E+00
2.013620E+00	5.126050E+00	3.367690E+00
5.475230E+00	2.491440E+00	3.704440E+00
5.538810E+00	2.575840E+00	3.793070E+00
5.497860E+00	2.507960E+00	3.797290E+00
5.577140E+00	2.636950E+00	3.826910E+00
5.614090E+00	2.735180E+00	3.848840E+00
5.648830E+00	2.835770E+00	3.877620E+00
5.661120E+00	2.937610E+00	3.905340E+00
5.686930E+00	3.045960E+00	3.938960E+00
4.835530E+00	1.745800E+00	3.807110E+00
4.807840E+00	1.724280E+00	3.749580E+00
4.862380E+00	1.767400E+00	3.633740E+00
4.959640E+00	1.856910E+00	3.634360E+00
4.904570E+00	1.793000E+00	3.799280E+00
5.006740E+00	1.926410E+00	3.661580E+00
4.978970E+00	1.881580E+00	3.787230E+00
5.046670E+00	1.968070E+00	3.725110E+00
5.171480E+00	2.122470E+00	3.669310E+00
5.241710E+00	2.193080E+00	3.694230E+00
5.304600E+00	2.258380E+00	3.750020E+00
5.370460E+00	2.335680E+00	3.806190E+00
5.443750E+00	2.419950E+00	3.773130E+00
5.664910E+00	3.177300E+00	3.878260E+00
5.674870E+00	3.307030E+00	3.925520E+00
5.664210E+00	3.428930E+00	3.919220E+00
5.693980E+00	3.382810E+00	3.976870E+00
5.691640E+00	3.496130E+00	3.978880E+00
4.669570E+00	1.605010E+00	3.605160E+00
4.765270E+00	1.681440E+00	3.667290E+00
5.109200E+00	2.034850E+00	3.640400E+00
5.629420E+00	3.637530E+00	3.947290E+00
5.607520E+00	3.736620E+00	3.961470E+00
5.647070E+00	3.690510E+00	4.014710E+00
5.626180E+00	3.786450E+00	4.028400E+00
4.554220E+00	1.569700E+00	3.603790E+00
4.482850E+00	1.545140E+00	3.586640E+00
4.513960E+00	1.556630E+00	3.413650E+00
5.568130E+00	3.895620E+00	3.995680E+00
5.550000E+00	3.958990E+00	4.056860E+00
5.529230E+00	4.021070E+00	4.113970E+00
4.405720E+00	1.511330E+00	3.463130E+00
5.478020E+00	4.095850E+00	4.080990E+00
5.447440E+00	4.146730E+00	4.150360E+00
4.276580E+00	1.434220E+00	3.415160E+00
4.197990E+00	1.375430E+00	3.386420E+00
4.207860E+00	1.391190E+00	3.198300E+00
5.378240E+00	4.212660E+00	4.129210E+00
5.337030E+00	4.269110E+00	4.140540E+00
5.375430E+00	4.252340E+00	4.192480E+00
5.342220E+00	4.305440E+00	4.193890E+00
4.075140E+00	1.320690E+00	3.246320E+00
[truncated: 21,888 more rows]
