# Supplementary material for: A New MRI-Based Model of Heart Function with Coupled Hemodynamics and Application to Normal and Diseased Canine Left Ventricles
Source: Front Bioeng Biotechnol. 2015 Sep 23;3:140. doi: 10.3389/fbioe.2015.00140 (PMC4585083; doi:10.3389/fbioe.2015.00140)
Supplement: Supplementary file 9 [file Data_Sheet_9.ZIP › Case4_HF_LBBB_Systole/nodes/case4_systole_time_0.3170.csv]

4.390470E+00	3.770800E+00	1.941390E+00
4.319520E+00	3.749450E+00	1.833630E+00
4.357610E+00	3.806100E+00	1.932000E+00
4.353220E+00	3.857570E+00	1.989050E+00
4.420960E+00	3.830300E+00	2.051470E+00
4.379060E+00	3.895970E+00	2.102630E+00
4.289080E+00	3.839240E+00	1.903230E+00
4.201250E+00	3.815110E+00	1.793340E+00
4.294370E+00	3.920910E+00	2.028760E+00
4.278210E+00	3.997850E+00	2.112580E+00
4.348020E+00	3.959000E+00	2.173660E+00
4.315850E+00	4.008270E+00	2.188950E+00
4.202340E+00	3.890710E+00	1.897420E+00
4.149630E+00	3.868760E+00	1.792040E+00
4.186150E+00	3.992540E+00	2.000790E+00
4.234850E+00	4.027370E+00	2.097700E+00
4.261050E+00	4.040930E+00	2.176410E+00
4.119210E+00	3.926990E+00	1.845450E+00
4.097810E+00	3.992040E+00	1.907660E+00
4.119060E+00	4.025170E+00	1.955260E+00
4.128790E+00	4.056790E+00	2.000810E+00
4.198350E+00	4.050540E+00	2.085610E+00
4.070490E+00	4.028230E+00	1.925580E+00
4.643380E+00	3.476250E+00	1.955180E+00
4.581180E+00	3.443420E+00	1.829110E+00
4.596560E+00	3.530030E+00	1.947230E+00
4.593420E+00	3.629860E+00	2.028550E+00
4.670380E+00	3.542460E+00	2.040250E+00
4.590960E+00	3.732940E+00	2.184300E+00
4.685020E+00	3.646310E+00	2.189790E+00
4.601840E+00	3.826500E+00	2.303340E+00
4.699060E+00	3.770740E+00	2.371490E+00
4.644440E+00	3.850350E+00	2.431470E+00
4.502960E+00	3.575020E+00	1.857010E+00
4.437390E+00	3.480530E+00	1.695770E+00
4.457270E+00	3.717160E+00	1.980520E+00
4.512330E+00	3.816520E+00	2.188600E+00
4.543530E+00	3.865850E+00	2.291640E+00
4.575560E+00	3.890070E+00	2.406910E+00
4.345500E+00	3.473110E+00	1.591710E+00
4.236430E+00	3.435030E+00	1.479340E+00
4.276380E+00	3.521430E+00	1.579590E+00
4.339540E+00	3.599020E+00	1.700960E+00
4.457290E+00	3.914110E+00	2.282470E+00
4.454680E+00	3.988030E+00	2.417320E+00
4.539190E+00	3.953160E+00	2.486430E+00
4.498950E+00	4.010750E+00	2.521420E+00
4.198940E+00	3.558450E+00	1.548920E+00
4.125750E+00	3.480360E+00	1.437120E+00
4.166420E+00	3.691570E+00	1.653800E+00
4.362150E+00	4.023410E+00	2.292700E+00
4.424240E+00	4.040920E+00	2.473720E+00
4.065810E+00	3.566240E+00	1.459120E+00
3.990300E+00	3.717790E+00	1.556170E+00
4.081500E+00	3.832910E+00	1.708760E+00
4.271460E+00	4.088250E+00	2.277760E+00
4.338930E+00	4.098790E+00	2.427360E+00
3.970290E+00	3.832410E+00	1.656580E+00
3.915340E+00	3.788630E+00	1.580910E+00
4.003910E+00	3.959420E+00	1.809530E+00
4.167010E+00	4.096390E+00	2.142060E+00
4.217320E+00	4.176980E+00	2.332220E+00
4.266480E+00	4.203900E+00	2.448570E+00
4.322870E+00	4.173660E+00	2.496620E+00
4.297440E+00	4.233640E+00	2.527980E+00
3.884190E+00	3.869670E+00	1.632880E+00
3.855190E+00	3.996290E+00	1.740800E+00
3.936810E+00	4.034460E+00	1.838400E+00
4.019340E+00	4.078020E+00	1.956170E+00
4.070170E+00	4.174040E+00	2.131000E+00
4.102260E+00	4.251540E+00	2.236140E+00
4.168580E+00	4.259540E+00	2.341590E+00
4.228240E+00	4.238840E+00	2.433820E+00
3.885480E+00	4.085000E+00	1.848100E+00
3.808900E+00	4.063190E+00	1.780980E+00
3.922550E+00	4.174210E+00	1.975110E+00
3.981960E+00	4.261640E+00	2.128840E+00
4.051290E+00	4.290970E+00	2.223510E+00
4.102560E+00	4.315140E+00	2.318350E+00
3.802960E+00	4.123900E+00	1.844860E+00
3.823480E+00	4.200210E+00	1.936320E+00
3.887780E+00	4.249710E+00	2.013920E+00
3.894850E+00	4.293980E+00	2.063490E+00
3.920760E+00	4.326910E+00	2.133550E+00
4.007720E+00	4.327600E+00	2.227020E+00
3.821000E+00	4.270810E+00	2.006710E+00
3.865950E+00	4.316860E+00	2.073570E+00
4.924160E+00	3.569410E+00	2.496880E+00
4.885610E+00	3.522720E+00	2.397660E+00
4.873350E+00	3.595050E+00	2.436520E+00
4.875670E+00	3.651400E+00	2.504200E+00
4.813010E+00	3.323750E+00	2.077890E+00
4.771890E+00	3.230850E+00	1.963910E+00
4.721970E+00	3.410320E+00	2.000280E+00
4.742250E+00	3.539550E+00	2.162080E+00
4.820760E+00	3.441010E+00	2.228000E+00
4.804440E+00	3.640540E+00	2.360270E+00
4.770740E+00	3.737130E+00	2.442660E+00
4.820540E+00	3.733800E+00	2.516080E+00
4.767710E+00	3.792950E+00	2.506230E+00
4.727600E+00	3.160890E+00	1.837730E+00
4.632320E+00	3.125010E+00	1.688750E+00
4.654690E+00	3.286650E+00	1.812320E+00
4.637580E+00	3.898470E+00	2.516190E+00
4.712170E+00	3.862970E+00	2.539360E+00
4.675930E+00	3.912910E+00	2.586590E+00
4.494410E+00	3.114050E+00	1.501420E+00
4.363230E+00	3.062050E+00	1.355670E+00
4.388630E+00	3.190640E+00	1.449790E+00
4.449560E+00	3.319570E+00	1.571350E+00
4.594830E+00	3.922330E+00	2.504520E+00
4.628100E+00	3.944310E+00	2.588130E+00
4.263370E+00	3.269410E+00	1.394560E+00
4.159840E+00	3.176480E+00	1.245100E+00
4.492990E+00	4.054360E+00	2.592820E+00
4.579960E+00	4.007260E+00	2.640770E+00
4.540320E+00	4.061790E+00	2.697260E+00
4.036490E+00	3.181830E+00	1.163350E+00
3.917060E+00	3.154420E+00	1.083440E+00
3.954410E+00	3.253810E+00	1.175760E+00
4.037580E+00	3.371430E+00	1.274960E+00
4.419760E+00	4.095700E+00	2.553460E+00
4.479600E+00	4.098520E+00	2.667780E+00
3.862360E+00	3.297390E+00	1.165880E+00
3.793110E+00	3.233720E+00	1.079740E+00
3.814240E+00	3.436910E+00	1.230270E+00
3.908440E+00	3.567900E+00	1.390080E+00
4.373370E+00	4.131440E+00	2.523110E+00
4.407630E+00	4.150470E+00	2.617270E+00
3.724940E+00	3.329130E+00	1.096450E+00
3.649890E+00	3.484650E+00	1.203830E+00
3.770370E+00	3.581790E+00	1.300480E+00
3.820530E+00	3.730580E+00	1.473380E+00
4.330940E+00	4.241980E+00	2.597530E+00
4.358100E+00	4.215190E+00	2.614720E+00
4.345560E+00	4.244500E+00	2.639750E+00
3.675930E+00	3.640810E+00	1.322320E+00
3.583240E+00	3.588420E+00	1.243030E+00
3.674870E+00	3.774400E+00	1.452870E+00
3.763200E+00	3.887390E+00	1.579730E+00
4.176720E+00	4.293220E+00	2.419810E+00
4.245070E+00	4.281880E+00	2.520700E+00
4.312460E+00	4.262760E+00	2.609520E+00
3.566560E+00	3.690360E+00	1.316230E+00
3.578900E+00	3.819170E+00	1.432320E+00
3.655560E+00	3.892310E+00	1.535180E+00
3.710450E+00	4.027070E+00	1.709840E+00
4.140660E+00	4.327380E+00	2.410110E+00
4.173570E+00	4.343630E+00	2.495640E+00
3.570400E+00	3.936450E+00	1.533480E+00
3.594240E+00	4.044930E+00	1.670240E+00
3.646810E+00	4.102850E+00	1.747310E+00
3.712940E+00	4.172270E+00	1.861030E+00
3.942340E+00	4.381150E+00	2.227890E+00
4.033760E+00	4.371180E+00	2.344470E+00
4.106480E+00	4.354000E+00	2.412110E+00
3.586260E+00	4.143200E+00	1.771970E+00
3.650500E+00	4.228690E+00	1.895210E+00
3.666850E+00	4.282070E+00	1.958830E+00
3.731320E+00	4.278850E+00	1.982640E+00
3.831900E+00	4.345520E+00	2.110720E+00
3.882160E+00	4.414380E+00	2.230600E+00
3.956120E+00	4.439660E+00	2.367370E+00
3.706230E+00	4.344050E+00	2.051560E+00
3.798010E+00	4.411710E+00	2.185030E+00
3.864020E+00	4.452100E+00	2.290880E+00
5.011180E+00	3.445240E+00	2.549540E+00
5.000100E+00	3.372130E+00	2.496300E+00
4.956600E+00	3.472640E+00	2.484430E+00
4.996640E+00	3.527020E+00	2.577460E+00
4.963570E+00	2.976880E+00	2.188820E+00
4.930320E+00	2.895600E+00	2.062800E+00
4.928860E+00	3.028470E+00	2.113600E+00
4.878970E+00	3.222070E+00	2.171570E+00
4.965890E+00	3.084950E+00	2.275950E+00
4.930130E+00	3.389710E+00	2.365560E+00
4.982570E+00	3.251150E+00	2.384310E+00
4.890760E+00	3.728930E+00	2.615150E+00
4.954910E+00	3.640710E+00	2.602930E+00
4.897600E+00	3.773450E+00	2.694950E+00
4.968250E+00	3.725650E+00	2.748750E+00
4.919400E+00	3.813160E+00	2.776980E+00
4.859330E+00	2.824430E+00	1.906800E+00
4.793560E+00	2.731980E+00	1.763290E+00
4.783070E+00	2.853200E+00	1.786530E+00
4.814690E+00	3.013990E+00	1.900980E+00
4.824850E+00	3.827810E+00	2.658030E+00
4.806270E+00	3.906880E+00	2.769200E+00
4.884990E+00	3.878190E+00	2.831020E+00
4.839410E+00	3.931560E+00	2.857650E+00
4.669320E+00	2.673240E+00	1.566130E+00
4.531210E+00	2.593710E+00	1.419130E+00
4.567500E+00	2.722890E+00	1.457060E+00
4.629690E+00	2.880820E+00	1.571310E+00
4.715720E+00	3.925700E+00	2.683790E+00
4.775670E+00	3.963590E+00	2.809070E+00
4.434900E+00	2.807130E+00	1.341060E+00
4.319170E+00	2.699610E+00	1.228920E+00
4.648470E+00	3.968550E+00	2.677660E+00
4.685070E+00	4.001690E+00	2.772080E+00
4.176490E+00	2.706450E+00	1.099430E+00
4.034330E+00	2.661850E+00	1.009880E+00
4.073250E+00	2.800610E+00	1.037690E+00
4.151140E+00	2.945140E+00	1.131280E+00
4.544790E+00	4.105140E+00	2.762730E+00
4.614320E+00	4.067280E+00	2.793350E+00
4.591870E+00	4.112930E+00	2.829270E+00
3.938450E+00	2.933860E+00	1.010060E+00
3.782760E+00	2.846880E+00	9.126830E-01
4.481760E+00	4.148360E+00	2.737150E+00
4.556190E+00	4.152580E+00	2.826660E+00
3.709630E+00	3.143130E+00	9.861760E-01
3.558630E+00	3.003220E+00	9.190060E-01
4.420520E+00	4.192580E+00	2.705480E+00
4.486420E+00	4.205880E+00	2.802550E+00
3.508510E+00	3.189630E+00	9.755650E-01
3.378860E+00	3.130970E+00	9.381110E-01
3.566030E+00	3.331460E+00	1.067150E+00
4.378140E+00	4.257530E+00	2.726360E+00
3.403970E+00	3.308580E+00	1.023380E+00
3.264720E+00	3.258900E+00	1.010090E+00
3.469920E+00	3.527170E+00	1.168590E+00
4.267680E+00	4.314570E+00	2.640040E+00
4.328560E+00	4.327600E+00	2.749650E+00
3.303460E+00	3.414930E+00	1.081390E+00
3.215390E+00	3.349460E+00	1.060850E+00
3.311930E+00	3.595470E+00	1.191520E+00
3.445850E+00	3.773270E+00	1.365510E+00
4.181420E+00	4.389060E+00	2.609930E+00
4.257280E+00	4.377800E+00	2.723950E+00
3.201430E+00	3.464790E+00	1.127520E+00
3.213820E+00	3.617380E+00	1.219360E+00
3.296410E+00	3.723660E+00	1.294680E+00
3.324860E+00	3.865450E+00	1.408270E+00
3.461290E+00	3.995990E+00	1.582880E+00
4.082710E+00	4.416000E+00	2.497690E+00
4.133780E+00	4.429760E+00	2.606770E+00
4.178560E+00	4.448110E+00	2.708420E+00
3.208530E+00	3.747690E+00	1.326730E+00
3.240710E+00	3.892220E+00	1.439990E+00
3.328060E+00	3.970250E+00	1.514160E+00
3.378500E+00	4.055890E+00	1.629450E+00
3.474300E+00	4.137210E+00	1.754840E+00
3.580130E+00	4.255120E+00	1.916520E+00
4.007790E+00	4.461960E+00	2.472950E+00
4.027770E+00	4.490700E+00	2.562180E+00
4.097700E+00	4.463980E+00	2.625800E+00
3.256120E+00	4.011100E+00	1.569180E+00
3.371320E+00	4.140840E+00	1.734710E+00
3.460230E+00	4.211800E+00	1.840470E+00
3.500980E+00	4.273250E+00	1.927880E+00
3.555980E+00	4.308910E+00	1.979560E+00
3.616210E+00	4.357790E+00	2.045450E+00
3.707440E+00	4.424770E+00	2.155690E+00
3.792810E+00	4.469450E+00	2.273360E+00
3.870020E+00	4.499760E+00	2.395360E+00
3.957520E+00	4.499460E+00	2.468470E+00
3.516900E+00	4.344250E+00	2.020430E+00
3.612190E+00	4.431550E+00	2.138310E+00
3.709750E+00	4.490290E+00	2.246010E+00
3.778790E+00	4.512190E+00	2.341320E+00
5.063590E+00	2.857030E+00	2.395720E+00
5.029250E+00	2.746810E+00	2.273530E+00
5.006460E+00	2.917700E+00	2.280130E+00
5.031590E+00	3.114690E+00	2.435500E+00
5.081340E+00	2.977590E+00	2.481890E+00
5.037800E+00	3.266840E+00	2.513720E+00
5.092040E+00	3.171660E+00	2.576650E+00
5.069060E+00	3.397300E+00	2.641510E+00
5.033100E+00	3.594150E+00	2.720800E+00
5.109760E+00	3.513140E+00	2.782030E+00
5.041540E+00	3.674570E+00	2.800620E+00
5.110500E+00	3.624050E+00	2.866940E+00
5.048170E+00	3.724150E+00	2.872550E+00
4.993860E+00	2.643620E+00	2.133350E+00
4.933400E+00	2.556220E+00	2.000350E+00
4.938320E+00	2.706870E+00	2.015400E+00
4.944150E+00	3.848400E+00	2.855750E+00
5.003740E+00	3.806460E+00	2.900530E+00
4.955970E+00	3.874200E+00	2.937880E+00
4.857940E+00	2.476720E+00	1.869070E+00
4.755150E+00	2.403060E+00	1.729890E+00
4.777640E+00	2.546650E+00	1.729940E+00
4.825710E+00	3.974060E+00	2.913940E+00
4.905810E+00	3.932080E+00	2.969540E+00
4.871130E+00	3.987710E+00	3.000940E+00
4.637980E+00	2.336890E+00	1.584970E+00
4.482390E+00	2.303430E+00	1.452720E+00
4.590500E+00	2.417040E+00	1.503490E+00
4.765140E+00	4.009970E+00	2.871080E+00
4.808600E+00	4.031520E+00	2.971740E+00
4.310600E+00	2.494490E+00	1.232640E+00
4.257260E+00	2.328680E+00	1.233870E+00
4.714120E+00	4.062430E+00	2.899770E+00
4.712320E+00	4.103710E+00	2.953050E+00
4.767780E+00	4.095030E+00	2.995310E+00
4.727970E+00	4.136100E+00	2.993550E+00
4.135380E+00	2.289990E+00	1.148070E+00
3.983970E+00	2.365580E+00	1.028050E+00
4.095160E+00	2.432540E+00	1.077860E+00
4.645640E+00	4.132690E+00	2.918480E+00
4.645750E+00	4.214010E+00	2.980110E+00
4.714320E+00	4.190750E+00	3.017650E+00
4.698790E+00	4.235130E+00	3.031670E+00
3.882420E+00	2.562080E+00	9.187420E-01
3.762710E+00	2.391430E+00	8.962010E-01
4.568860E+00	4.203450E+00	2.902540E+00
4.586570E+00	4.260980E+00	2.972370E+00
4.663720E+00	4.269370E+00	3.036780E+00
3.633860E+00	2.725660E+00	8.632650E-01
3.462040E+00	2.645050E+00	8.681460E-01
4.491800E+00	4.270210E+00	2.898140E+00
4.547700E+00	4.294340E+00	2.973680E+00
4.595940E+00	4.325680E+00	3.044570E+00
3.396920E+00	2.914590E+00	8.996540E-01
3.243470E+00	2.839170E+00	9.029350E-01
4.396830E+00	4.319630E+00	2.840830E+00
4.448410E+00	4.326620E+00	2.930310E+00
4.511660E+00	4.326310E+00	2.985260E+00
3.231480E+00	3.078000E+00	9.429120E-01
3.091130E+00	3.015580E+00	9.692840E-01
4.328720E+00	4.373070E+00	2.821540E+00
4.389030E+00	4.367470E+00	2.915080E+00
3.128920E+00	3.269580E+00	1.055380E+00
3.006850E+00	3.149130E+00	1.073540E+00
4.261150E+00	4.429240E+00	2.806550E+00
4.323560E+00	4.418110E+00	2.903140E+00
3.018550E+00	3.311380E+00	1.112580E+00
2.967550E+00	3.241460E+00	1.123180E+00
3.089090E+00	3.535140E+00	1.213340E+00
4.218600E+00	4.470050E+00	2.798250E+00
4.255160E+00	4.482860E+00	2.894610E+00
2.967630E+00	3.363940E+00	1.178150E+00
2.987190E+00	3.535130E+00	1.266070E+00
3.032320E+00	3.647880E+00	1.301530E+00
3.106910E+00	3.824440E+00	1.412550E+00
4.064060E+00	4.499340E+00	2.646440E+00
4.108890E+00	4.517050E+00	2.730360E+00
4.181480E+00	4.506410E+00	2.803020E+00
2.976910E+00	3.677920E+00	1.353080E+00
3.007480E+00	3.835160E+00	1.467800E+00
3.060860E+00	3.916290E+00	1.506420E+00
3.131850E+00	4.005900E+00	1.572760E+00
3.259630E+00	4.129590E+00	1.731080E+00
3.386990E+00	4.251370E+00	1.873880E+00
3.917000E+00	4.528380E+00	2.476990E+00
3.947100E+00	4.546960E+00	2.561950E+00
4.026180E+00	4.535890E+00	2.662860E+00
3.011390E+00	3.964690E+00	1.571260E+00
3.135500E+00	4.110650E+00	1.719820E+00
3.250150E+00	4.223980E+00	1.844450E+00
3.335650E+00	4.295530E+00	1.937010E+00
3.352850E+00	4.338270E+00	1.993510E+00
3.416740E+00	4.346060E+00	2.001930E+00
3.497270E+00	4.432100E+00	2.114190E+00
3.612680E+00	4.510950E+00	2.245710E+00
3.717420E+00	4.533360E+00	2.327800E+00
3.783060E+00	4.556910E+00	2.428120E+00
3.877600E+00	4.549420E+00	2.491580E+00
3.383650E+00	4.393600E+00	2.056570E+00
3.432850E+00	4.462820E+00	2.133450E+00
3.507830E+00	4.497590E+00	2.191530E+00
3.538070E+00	4.534250E+00	2.255750E+00
3.589220E+00	4.562280E+00	2.328580E+00
3.679720E+00	4.563160E+00	2.359230E+00
3.455050E+00	4.522280E+00	2.212570E+00
3.519660E+00	4.555600E+00	2.285820E+00
5.200130E+00	2.968870E+00	2.706700E+00
5.177770E+00	2.890720E+00	2.655420E+00
5.158010E+00	3.013210E+00	2.630210E+00
5.157010E+00	3.223590E+00	2.714310E+00
5.211840E+00	3.074080E+00	2.761510E+00
5.166740E+00	3.391790E+00	2.799610E+00
5.241940E+00	3.246190E+00	2.833510E+00
5.173190E+00	3.516570E+00	2.869880E+00
5.247710E+00	3.406250E+00	2.930500E+00
5.169840E+00	3.580390E+00	2.916810E+00
5.207960E+00	3.536260E+00	2.944540E+00
5.184510E+00	3.622050E+00	2.990110E+00
5.077310E+00	2.640030E+00	2.400130E+00
5.033240E+00	2.520970E+00	2.275990E+00
5.020380E+00	2.612880E+00	2.239400E+00
5.103450E+00	2.793170E+00	2.492210E+00
5.059330E+00	3.760160E+00	2.943050E+00
5.106090E+00	3.709460E+00	2.972100E+00
5.085930E+00	3.782090E+00	3.016270E+00
4.976770E+00	2.426630E+00	2.151170E+00
4.894480E+00	2.347830E+00	2.020180E+00
4.917820E+00	2.441540E+00	2.006610E+00
4.973630E+00	3.903810E+00	3.007900E+00
5.040490E+00	3.864110E+00	3.050590E+00
4.989860E+00	3.930910E+00	3.072530E+00
4.788740E+00	2.268780E+00	1.883030E+00
4.678770E+00	2.196860E+00	1.765280E+00
4.716260E+00	2.290390E+00	1.730430E+00
4.877150E+00	4.024970E+00	3.052800E+00
4.947490E+00	3.987590E+00	3.100210E+00
4.912550E+00	4.045440E+00	3.133160E+00
4.546360E+00	2.124620E+00	1.660270E+00
4.414510E+00	2.114310E+00	1.522980E+00
4.525850E+00	2.192390E+00	1.567380E+00
4.844720E+00	4.079990E+00	3.073520E+00
4.849660E+00	4.116270E+00	3.123850E+00
4.896370E+00	4.092210E+00	3.174750E+00
4.865900E+00	4.141240E+00	3.175730E+00
4.295320E+00	2.201100E+00	1.343120E+00
4.247240E+00	2.063490E+00	1.388710E+00
4.800100E+00	4.159620E+00	3.087320E+00
4.816430E+00	4.217210E+00	3.141390E+00
4.859580E+00	4.194670E+00	3.198740E+00
4.840650E+00	4.251340E+00	3.195140E+00
4.047180E+00	2.200600E+00	1.147640E+00
4.761410E+00	4.257660E+00	3.106520E+00
4.760830E+00	4.336780E+00	3.168690E+00
4.831210E+00	4.306660E+00	3.222440E+00
4.809960E+00	4.360800E+00	3.232820E+00
3.827100E+00	2.186050E+00	1.023990E+00
3.664680E+00	2.211600E+00	9.251990E-01
3.705910E+00	2.277610E+00	9.033920E-01
4.687670E+00	4.320890E+00	3.101380E+00
4.699490E+00	4.374490E+00	3.161460E+00
4.761070E+00	4.394190E+00	3.220180E+00
3.557220E+00	2.384420E+00	8.783630E-01
3.439920E+00	2.276500E+00	9.355210E-01
4.643970E+00	4.361750E+00	3.115330E+00
4.651010E+00	4.397820E+00	3.164370E+00
4.694950E+00	4.436170E+00	3.236550E+00
3.302750E+00	2.576440E+00	8.852120E-01
3.156360E+00	2.529970E+00	9.490980E-01
4.453400E+00	4.374610E+00	2.998000E+00
4.525480E+00	4.380730E+00	3.072010E+00
4.593750E+00	4.392390E+00	3.138260E+00
4.630980E+00	4.428940E+00	3.203760E+00
3.097160E+00	2.776600E+00	9.385060E-01
2.973900E+00	2.725620E+00	1.001730E+00
4.387730E+00	4.421370E+00	2.990900E+00
4.452840E+00	4.436190E+00	3.106600E+00
2.977400E+00	2.950700E+00	1.033720E+00
2.878300E+00	2.900920E+00	1.098610E+00
4.326430E+00	4.464940E+00	2.974690E+00
4.371860E+00	4.476200E+00	3.059940E+00
2.909000E+00	3.146880E+00	1.141130E+00
2.831870E+00	3.020470E+00	1.140700E+00
4.292600E+00	4.497630E+00	2.970490E+00
4.319540E+00	4.505740E+00	3.021250E+00
2.821290E+00	3.151520E+00	1.224490E+00
2.782760E+00	3.331820E+00	1.311820E+00
2.892210E+00	3.431500E+00	1.286110E+00
4.146550E+00	4.538830E+00	2.816880E+00
4.182360E+00	4.551360E+00	2.901900E+00
4.266690E+00	4.534140E+00	2.987920E+00
2.812760E+00	3.511260E+00	1.363000E+00
2.769990E+00	3.442570E+00	1.383030E+00
2.885970E+00	3.736340E+00	1.464390E+00
3.962120E+00	4.590860E+00	2.687040E+00
4.049250E+00	4.580960E+00	2.781380E+00
4.116720E+00	4.563660E+00	2.836030E+00
2.769960E+00	3.577490E+00	1.437050E+00
2.792630E+00	3.739160E+00	1.523220E+00
2.837940E+00	3.831700E+00	1.555180E+00
2.892570E+00	3.947150E+00	1.614560E+00
3.017260E+00	4.084510E+00	1.726410E+00
3.129300E+00	4.209750E+00	1.832080E+00
3.262610E+00	4.316870E+00	1.971970E+00
3.846630E+00	4.599540E+00	2.602950E+00
3.919480E+00	4.621200E+00	2.713010E+00
3.977660E+00	4.650250E+00	2.825720E+00
2.792810E+00	3.859280E+00	1.614580E+00
2.834780E+00	3.991500E+00	1.700400E+00
2.923630E+00	4.066980E+00	1.743690E+00
3.008270E+00	4.173850E+00	1.833390E+00
3.110160E+00	4.280630E+00	1.926170E+00
3.199350E+00	4.360330E+00	2.027060E+00
3.321680E+00	4.439290E+00	2.113820E+00
3.674570E+00	4.616570E+00	2.468890E+00
3.758020E+00	4.640450E+00	2.592770E+00
3.796240E+00	4.669740E+00	2.687460E+00
3.883070E+00	4.653440E+00	2.746170E+00
2.876650E+00	4.117640E+00	1.830900E+00
2.989920E+00	4.249290E+00	1.924970E+00
3.093650E+00	4.341010E+00	2.015300E+00
3.195560E+00	4.427670E+00	2.100950E+00
3.271240E+00	4.484790E+00	2.170290E+00
3.289890E+00	4.522780E+00	2.223620E+00
3.363290E+00	4.524160E+00	2.222570E+00
3.495040E+00	4.584370E+00	2.336180E+00
3.551790E+00	4.640570E+00	2.458830E+00
3.610370E+00	4.677650E+00	2.557310E+00
3.704940E+00	4.672120E+00	2.603970E+00
3.336160E+00	4.574600E+00	2.304390E+00
3.447210E+00	4.642940E+00	2.414110E+00
3.515880E+00	4.680100E+00	2.501810E+00
5.343950E+00	3.210920E+00	2.979910E+00
5.329890E+00	3.153340E+00	2.958680E+00
5.304750E+00	3.251300E+00	2.937080E+00
5.309040E+00	3.337730E+00	2.978500E+00
5.348010E+00	3.275130E+00	3.008070E+00
5.325630E+00	3.396910E+00	3.047110E+00
5.163190E+00	2.608370E+00	2.631000E+00
5.110220E+00	2.518310E+00	2.538790E+00
5.112890E+00	2.627740E+00	2.521030E+00
5.174690E+00	2.780280E+00	2.635550E+00
5.193590E+00	2.705720E+00	2.696380E+00
5.232100E+00	2.895830E+00	2.765520E+00
5.286020E+00	3.087800E+00	2.879460E+00
5.264960E+00	3.524510E+00	3.021960E+00
5.249010E+00	3.615250E+00	3.087530E+00
5.059510E+00	2.432410E+00	2.431720E+00
4.998680E+00	2.341280E+00	2.305010E+00
5.020650E+00	2.426160E+00	2.293220E+00
5.178250E+00	3.722040E+00	3.108850E+00
5.119330E+00	3.806250E+00	3.107220E+00
5.152610E+00	3.794810E+00	3.160530E+00
5.114950E+00	3.848600E+00	3.188630E+00
4.914440E+00	2.266540E+00	2.197480E+00
4.829850E+00	2.194060E+00	2.090860E+00
4.861520E+00	2.266510E+00	2.050110E+00
5.004770E+00	3.953750E+00	3.143180E+00
5.044590E+00	3.915020E+00	3.164610E+00
5.029310E+00	3.973910E+00	3.224720E+00
4.696700E+00	2.105530E+00	1.967220E+00
4.614890E+00	2.060850E+00	1.843090E+00
4.664800E+00	2.126950E+00	1.840030E+00
4.937020E+00	4.062630E+00	3.196470E+00
4.973840E+00	4.032190E+00	3.210790E+00
4.969500E+00	4.085550E+00	3.271050E+00
4.471720E+00	2.033600E+00	1.670490E+00
4.890280E+00	4.164570E+00	3.229340E+00
4.918970E+00	4.134530E+00	3.253310E+00
4.921390E+00	4.188210E+00	3.304270E+00
4.272480E+00	1.993350E+00	1.491190E+00
4.147640E+00	1.947590E+00	1.426950E+00
4.178290E+00	2.006370E+00	1.388450E+00
4.868340E+00	4.277780E+00	3.250800E+00
4.890270E+00	4.244530E+00	3.276420E+00
4.890740E+00	4.296630E+00	3.329280E+00
4.030640E+00	2.043370E+00	1.245270E+00
3.932680E+00	1.970230E+00	1.286970E+00
4.815000E+00	4.400300E+00	3.284970E+00
4.852770E+00	4.350730E+00	3.305950E+00
4.849490E+00	4.390080E+00	3.361220E+00
3.747590E+00	2.060380E+00	1.060990E+00
4.766120E+00	4.444250E+00	3.284210E+00
4.813710E+00	4.441210E+00	3.357200E+00
3.543410E+00	2.073770E+00	1.029880E+00
3.381400E+00	2.060580E+00	1.036920E+00
3.400300E+00	2.162150E+00	9.794440E-01
4.729470E+00	4.471930E+00	3.294120E+00
4.753980E+00	4.496750E+00	3.372780E+00
3.237100E+00	2.296120E+00	9.766830E-01
3.094360E+00	2.274290E+00	1.045840E+00
4.531640E+00	4.433170E+00	3.179620E+00
4.590220E+00	4.441250E+00	3.213900E+00
4.629940E+00	4.483940E+00	3.296550E+00
4.692270E+00	4.494150E+00	3.325720E+00
3.011420E+00	2.500780E+00	1.005560E+00
2.905810E+00	2.484910E+00	1.109370E+00
4.487460E+00	4.455180E+00	3.189320E+00
4.509890E+00	4.488070E+00	3.260220E+00
4.565180E+00	4.480130E+00	3.273520E+00
2.871140E+00	2.695720E+00	1.091540E+00
2.782040E+00	2.669490E+00	1.171810E+00
4.401440E+00	4.491260E+00	3.145620E+00
4.452710E+00	4.485810E+00	3.206180E+00
2.783740E+00	2.900300E+00	1.183230E+00
2.727770E+00	2.786820E+00	1.217620E+00
4.325400E+00	4.546410E+00	3.110790E+00
2.701150E+00	2.906530E+00	1.283030E+00
2.656650E+00	3.093890E+00	1.373690E+00
2.741130E+00	3.116810E+00	1.296140E+00
4.215700E+00	4.604010E+00	3.028840E+00
4.266190E+00	4.636270E+00	3.158240E+00
2.705970E+00	3.356250E+00	1.406510E+00
2.613690E+00	3.263590E+00	1.452480E+00
4.102150E+00	4.625370E+00	2.937650E+00
4.161700E+00	4.644100E+00	3.026120E+00
4.194380E+00	4.656130E+00	3.087710E+00
2.646270E+00	3.420520E+00	1.503230E+00
2.601240E+00	3.363660E+00	1.517080E+00
2.693660E+00	3.647350E+00	1.555850E+00
4.028890E+00	4.679620E+00	2.927710E+00
4.061100E+00	4.721480E+00	3.023920E+00
4.138140E+00	4.680640E+00	3.059420E+00
2.592770E+00	3.495070E+00	1.554160E+00
2.608770E+00	3.644680E+00	1.627000E+00
2.658850E+00	3.755790E+00	1.661700E+00
2.724650E+00	3.924240E+00	1.737440E+00
3.846820E+00	4.690450E+00	2.775930E+00
3.896870E+00	4.719850E+00	2.871760E+00
3.982900E+00	4.723700E+00	2.942020E+00
2.609970E+00	3.781800E+00	1.718350E+00
2.636740E+00	3.919200E+00	1.793470E+00
2.687470E+00	4.005750E+00	1.826120E+00
2.759650E+00	4.130270E+00	1.918030E+00
2.889920E+00	4.232200E+00	1.940360E+00
2.979540E+00	4.321170E+00	2.019740E+00
3.087440E+00	4.410740E+00	2.101650E+00
3.191520E+00	4.508740E+00	2.196390E+00
3.666100E+00	4.699500E+00	2.621780E+00
3.708120E+00	4.731020E+00	2.692340E+00
3.802810E+00	4.734730E+00	2.795270E+00
2.641390E+00	4.019300E+00	1.872890E+00
2.674870E+00	4.114980E+00	1.948520E+00
2.712300E+00	4.167670E+00	1.970140E+00
2.733820E+00	4.224110E+00	2.009700E+00
2.848710E+00	4.294210E+00	2.026750E+00
2.974210E+00	4.397490E+00	2.107130E+00
3.070910E+00	4.463930E+00	2.170670E+00
3.105180E+00	4.515530E+00	2.223960E+00
3.159180E+00	4.546040E+00	2.251230E+00
3.221720E+00	4.584610E+00	2.303100E+00
3.317410E+00	4.660520E+00	2.419150E+00
3.441860E+00	4.692670E+00	2.484710E+00
3.514090E+00	4.730590E+00	2.575720E+00
3.623930E+00	4.723850E+00	2.633980E+00
2.671860E+00	4.166270E+00	1.995400E+00
3.114130E+00	4.571610E+00	2.292100E+00
3.201690E+00	4.632320E+00	2.363810E+00
3.224990E+00	4.675210E+00	2.414980E+00
3.265070E+00	4.696540E+00	2.446320E+00
3.296670E+00	4.724540E+00	2.494120E+00
3.395710E+00	4.723450E+00	2.516140E+00
3.219070E+00	4.706230E+00	2.450770E+00
5.369390E+00	3.041020E+00	3.017390E+00
5.356240E+00	2.982010E+00	2.997450E+00
5.338540E+00	3.056140E+00	2.967530E+00
5.369650E+00	3.142580E+00	3.031800E+00
5.383680E+00	3.275690E+00	3.097620E+00
5.365180E+00	3.387650E+00	3.148510E+00
5.141230E+00	2.462620E+00	2.665750E+00
5.082260E+00	2.373020E+00	2.578340E+00
5.083890E+00	2.427530E+00	2.528660E+00
5.182940E+00	2.572590E+00	2.711170E+00
5.261810E+00	2.750080E+00	2.828190E+00
5.309040E+00	2.924050E+00	2.918950E+00
5.318930E+00	3.528610E+00	3.162410E+00
5.257920E+00	3.641870E+00	3.163670E+00
5.290580E+00	3.622580E+00	3.209070E+00
5.253680E+00	3.696400E+00	3.235630E+00
5.017660E+00	2.289820E+00	2.478050E+00
4.946050E+00	2.225130E+00	2.399400E+00
4.973180E+00	2.274830E+00	2.342690E+00
5.187740E+00	3.786230E+00	3.220710E+00
5.175130E+00	3.850770E+00	3.295690E+00
4.848690E+00	2.151770E+00	2.311290E+00
4.759530E+00	2.101550E+00	2.184540E+00
4.807930E+00	2.156560E+00	2.183350E+00
5.099570E+00	3.912620E+00	3.271710E+00
5.087070E+00	3.964080E+00	3.326870E+00
4.633380E+00	2.031870E+00	1.969900E+00
5.048470E+00	4.032080E+00	3.334300E+00
5.019340E+00	4.090050E+00	3.365250E+00
4.462380E+00	1.967110E+00	1.773550E+00
4.365330E+00	1.892010E+00	1.704620E+00
4.325870E+00	1.943190E+00	1.598400E+00
4.984840E+00	4.138220E+00	3.374030E+00
4.969540E+00	4.194160E+00	3.407760E+00
4.284260E+00	1.844000E+00	1.645980E+00
4.146150E+00	1.819470E+00	1.576120E+00
4.224310E+00	1.872260E+00	1.555130E+00
4.941970E+00	4.244610E+00	3.404420E+00
4.926710E+00	4.297420E+00	3.432630E+00
4.025520E+00	1.863510E+00	1.395300E+00
3.870800E+00	1.801620E+00	1.379370E+00
4.894910E+00	4.346390E+00	3.429800E+00
4.861280E+00	4.422930E+00	3.443210E+00
3.722470E+00	1.898750E+00	1.178250E+00
3.665900E+00	1.829990E+00	1.280220E+00
4.816830E+00	4.487890E+00	3.436540E+00
4.855230E+00	4.473420E+00	3.486080E+00
4.836680E+00	4.504230E+00	3.492910E+00
3.550050E+00	1.821710E+00	1.263320E+00
3.388880E+00	1.845760E+00	1.242260E+00
3.486010E+00	1.895550E+00	1.175720E+00
4.779720E+00	4.523940E+00	3.437990E+00
4.801840E+00	4.544030E+00	3.511420E+00
3.225210E+00	2.057380E+00	1.140390E+00
3.088720E+00	2.037030E+00	1.216280E+00
4.657450E+00	4.516620E+00	3.363370E+00
4.683270E+00	4.546530E+00	3.438060E+00
4.743680E+00	4.553000E+00	3.466350E+00
2.981960E+00	2.268310E+00	1.158100E+00
2.865290E+00	2.246550E+00	1.234970E+00
4.542240E+00	4.507860E+00	3.320910E+00
4.570560E+00	4.533580E+00	3.391760E+00
4.626720E+00	4.538190E+00	3.413410E+00
2.802260E+00	2.469780E+00	1.194070E+00
2.720730E+00	2.447330E+00	1.298980E+00
4.400170E+00	4.541130E+00	3.222320E+00
4.459910E+00	4.537760E+00	3.297960E+00
4.511970E+00	4.537520E+00	3.360880E+00
2.688510E+00	2.690890E+00	1.280570E+00
2.611530E+00	2.597200E+00	1.362780E+00
4.342230E+00	4.603130E+00	3.224660E+00
4.399990E+00	4.605060E+00	3.334130E+00
2.599250E+00	2.750780E+00	1.366510E+00
2.547520E+00	2.721600E+00	1.434930E+00
2.625010E+00	2.889160E+00	1.362780E+00
4.307920E+00	4.644810E+00	3.228510E+00
4.335690E+00	4.647320E+00	3.280860E+00
2.556020E+00	2.858920E+00	1.433780E+00
2.512600E+00	2.812820E+00	1.473510E+00
2.563240E+00	3.064040E+00	1.460360E+00
4.198480E+00	4.703690E+00	3.171020E+00
4.282180E+00	4.683860E+00	3.247780E+00
2.492720E+00	2.926340E+00	1.510440E+00
2.468090E+00	3.145800E+00	1.580670E+00
2.539500E+00	3.312610E+00	1.540080E+00
4.122030E+00	4.733410E+00	3.124620E+00
4.155530E+00	4.783280E+00	3.235070E+00
2.471410E+00	3.328390E+00	1.621730E+00
2.426550E+00	3.262750E+00	1.631460E+00
2.508730E+00	3.557780E+00	1.661380E+00
3.944210E+00	4.764370E+00	2.967990E+00
3.989170E+00	4.805380E+00	3.080100E+00
4.073070E+00	4.791300E+00	3.151510E+00
2.428040E+00	3.389830E+00	1.693760E+00
2.423520E+00	3.547430E+00	1.729410E+00
2.471440E+00	3.652190E+00	1.761910E+00
2.533010E+00	3.836420E+00	1.822930E+00
3.729610E+00	4.805250E+00	2.819460E+00
3.822270E+00	4.803090E+00	2.911590E+00
3.902890E+00	4.808410E+00	3.004260E+00
2.426000E+00	3.676880E+00	1.815750E+00
2.451370E+00	3.827750E+00	1.885820E+00
2.502770E+00	3.917900E+00	1.908980E+00
2.576050E+00	4.054960E+00	1.964960E+00
2.762470E+00	4.303200E+00	2.074140E+00
2.858780E+00	4.385390E+00	2.126200E+00
2.983020E+00	4.488320E+00	2.212630E+00
3.592070E+00	4.804390E+00	2.729110E+00
3.679520E+00	4.848670E+00	2.840650E+00
3.745980E+00	4.888880E+00	2.942620E+00
2.458990E+00	3.936900E+00	1.958020E+00
2.501380E+00	4.061520E+00	2.029650E+00
2.562960E+00	4.133440E+00	2.049460E+00
2.646650E+00	4.226720E+00	2.062970E+00
2.735930E+00	4.355270E+00	2.138690E+00
2.836680E+00	4.446000E+00	2.211160E+00
2.905150E+00	4.516950E+00	2.265680E+00
3.001890E+00	4.571030E+00	2.311650E+00
3.119820E+00	4.656320E+00	2.402480E+00
3.390040E+00	4.795530E+00	2.602910E+00
3.483880E+00	4.851580E+00	2.705780E+00
3.514600E+00	4.900420E+00	2.781670E+00
3.629900E+00	4.892670E+00	2.861730E+00
2.523550E+00	4.170000E+00	2.108190E+00
2.615590E+00	4.314430E+00	2.160990E+00
2.715720E+00	4.419080E+00	2.222490E+00
2.809680E+00	4.497870E+00	2.285040E+00
2.899080E+00	4.571010E+00	2.328630E+00
2.990070E+00	4.624270E+00	2.380470E+00
3.027380E+00	4.675540E+00	2.438110E+00
3.093070E+00	4.706270E+00	2.463330E+00
3.193490E+00	4.750680E+00	2.505400E+00
3.253370E+00	4.825130E+00	2.595160E+00
3.313930E+00	4.874590E+00	2.673850E+00
3.422150E+00	4.882580E+00	2.711000E+00
3.045540E+00	4.736770E+00	2.504620E+00
3.157060E+00	4.818990E+00	2.574790E+00
3.226720E+00	4.862710E+00	2.628890E+00
5.303270E+00	2.617650E+00	2.965700E+00
5.269270E+00	2.557040E+00	2.923100E+00
5.273700E+00	2.633390E+00	2.888570E+00
5.318340E+00	2.789310E+00	2.955480E+00
5.328370E+00	2.694720E+00	3.005740E+00
5.348600E+00	2.900510E+00	3.005710E+00
5.368010E+00	2.821670E+00	3.056060E+00
5.390000E+00	2.979800E+00	3.080670E+00
5.403630E+00	3.130890E+00	3.155400E+00
5.414880E+00	3.280580E+00	3.210130E+00
5.385400E+00	3.416590E+00	3.215910E+00
5.424180E+00	3.363200E+00	3.275420E+00
5.393640E+00	3.483610E+00	3.289010E+00
5.116650E+00	2.354120E+00	2.730020E+00
5.057380E+00	2.272740E+00	2.665870E+00
5.056100E+00	2.307170E+00	2.593260E+00
5.177090E+00	2.459510E+00	2.779030E+00
5.325400E+00	3.606380E+00	3.268110E+00
5.295470E+00	3.690190E+00	3.345520E+00
4.975700E+00	2.197820E+00	2.597030E+00
4.902040E+00	2.153130E+00	2.499460E+00
4.937660E+00	2.195610E+00	2.484400E+00
5.240670E+00	3.777560E+00	3.314130E+00
5.214680E+00	3.837840E+00	3.375230E+00
4.786270E+00	2.083670E+00	2.305110E+00
5.152820E+00	3.915920E+00	3.398340E+00
5.103950E+00	3.981330E+00	3.393160E+00
5.131700E+00	3.973410E+00	3.436110E+00
5.112310E+00	4.021420E+00	3.456390E+00
4.622220E+00	1.984840E+00	2.072460E+00
4.530070E+00	1.908820E+00	1.999980E+00
4.498190E+00	1.941240E+00	1.893330E+00
5.027770E+00	4.108160E+00	3.412480E+00
5.061790E+00	4.077630E+00	3.434880E+00
5.048650E+00	4.124600E+00	3.472500E+00
4.452050E+00	1.851800E+00	1.930670E+00
4.360130E+00	1.799640E+00	1.851950E+00
4.367070E+00	1.836750E+00	1.776630E+00
4.983260E+00	4.217620E+00	3.454830E+00
5.023920E+00	4.186830E+00	3.498300E+00
4.995110E+00	4.242440E+00	3.508220E+00
4.253850E+00	1.753260E+00	1.781310E+00
4.098650E+00	1.718320E+00	1.703570E+00
4.201370E+00	1.779930E+00	1.702630E+00
4.933830E+00	4.316890E+00	3.480920E+00
4.963600E+00	4.288960E+00	3.513130E+00
4.938480E+00	4.335930E+00	3.543720E+00
3.966310E+00	1.758120E+00	1.543510E+00
3.822800E+00	1.673500E+00	1.524470E+00
4.879280E+00	4.442880E+00	3.520730E+00
4.902840E+00	4.388910E+00	3.532360E+00
4.896800E+00	4.427230E+00	3.593390E+00
3.675800E+00	1.755510E+00	1.378690E+00
3.618060E+00	1.696010E+00	1.454180E+00
4.859540E+00	4.498210E+00	3.568020E+00
3.515860E+00	1.677080E+00	1.439470E+00
3.362420E+00	1.718090E+00	1.447130E+00
3.462590E+00	1.736040E+00	1.364450E+00
4.825380E+00	4.555330E+00	3.576530E+00
4.841740E+00	4.549360E+00	3.619670E+00
4.823440E+00	4.574540E+00	3.615630E+00
3.216220E+00	1.848370E+00	1.314720E+00
3.088060E+00	1.855610E+00	1.408770E+00
4.709300E+00	4.582450E+00	3.502450E+00
4.735810E+00	4.603170E+00	3.579980E+00
4.797740E+00	4.585730E+00	3.599950E+00
2.967060E+00	2.040200E+00	1.312390E+00
2.864830E+00	2.035020E+00	1.412650E+00
4.600020E+00	4.565710E+00	3.462740E+00
4.624900E+00	4.599170E+00	3.533730E+00
4.676770E+00	4.604960E+00	3.552890E+00
2.783810E+00	2.236460E+00	1.347250E+00
2.693330E+00	2.209280E+00	1.436660E+00
4.463660E+00	4.580950E+00	3.397250E+00
4.512040E+00	4.602490E+00	3.481200E+00
4.572840E+00	4.597280E+00	3.512030E+00
2.641400E+00	2.406510E+00	1.391280E+00
2.569740E+00	2.377460E+00	1.485900E+00
4.433370E+00	4.611180E+00	3.413980E+00
4.455230E+00	4.621840E+00	3.459110E+00
2.544370E+00	2.565760E+00	1.453090E+00
2.472530E+00	2.534530E+00	1.545600E+00
4.332980E+00	4.690980E+00	3.364990E+00
4.407830E+00	4.651310E+00	3.440400E+00
2.464690E+00	2.744090E+00	1.526670E+00
2.399770E+00	2.660010E+00	1.613220E+00
4.240290E+00	4.754530E+00	3.299880E+00
4.289150E+00	4.784160E+00	3.434480E+00
2.384390E+00	2.785610E+00	1.607310E+00
2.357430E+00	2.735960E+00	1.645510E+00
2.396880E+00	2.948800E+00	1.604310E+00
4.194260E+00	4.798210E+00	3.306680E+00
4.219760E+00	4.808780E+00	3.371580E+00
2.332500E+00	2.832480E+00	1.667690E+00
2.292250E+00	3.034840E+00	1.720610E+00
2.370880E+00	3.209250E+00	1.670840E+00
4.037910E+00	4.840730E+00	3.181940E+00
4.090420E+00	4.869890E+00	3.289580E+00
4.168180E+00	4.834960E+00	3.346560E+00
2.283890E+00	3.248030E+00	1.751430E+00
2.219220E+00	3.189020E+00	1.805270E+00
2.338350E+00	3.465410E+00	1.772660E+00
3.838380E+00	4.875120E+00	3.032680E+00
3.915930E+00	4.900480E+00	3.156010E+00
4.006950E+00	4.890710E+00	3.222650E+00
2.247320E+00	3.357080E+00	1.834540E+00
2.191150E+00	3.293230E+00	1.856290E+00
2.257920E+00	3.524280E+00	1.859530E+00
2.348570E+00	3.742610E+00	1.921010E+00
3.799160E+00	4.918040E+00	3.041790E+00
3.833120E+00	4.933370E+00	3.103390E+00
2.182540E+00	3.439450E+00	1.906440E+00
2.236510E+00	3.618790E+00	1.935070E+00
2.267010E+00	3.752460E+00	1.992380E+00
2.316090E+00	3.845770E+00	2.008420E+00
2.394890E+00	3.984780E+00	2.046540E+00
3.548840E+00	4.968520E+00	2.885660E+00
3.667610E+00	4.966000E+00	2.982360E+00
3.766970E+00	4.962960E+00	3.068330E+00
2.271850E+00	3.891340E+00	2.072920E+00
2.343170E+00	4.042590E+00	2.133050E+00
2.358750E+00	4.121150E+00	2.183930E+00
2.420960E+00	4.142940E+00	2.154090E+00
2.506420E+00	4.275200E+00	2.201460E+00
2.604680E+00	4.388430E+00	2.254530E+00
2.701130E+00	4.482080E+00	2.304300E+00
2.795750E+00	4.559310E+00	2.356160E+00
2.904160E+00	4.652050E+00	2.432450E+00
3.395560E+00	4.968340E+00	2.800110E+00
3.492980E+00	5.019820E+00	2.902600E+00
3.572130E+00	5.048670E+00	3.034240E+00
2.396320E+00	4.222670E+00	2.237890E+00
2.495700E+00	4.360800E+00	2.286890E+00
2.598470E+00	4.460150E+00	2.340590E+00
2.690690E+00	4.547880E+00	2.379430E+00
2.779280E+00	4.609600E+00	2.424270E+00
2.814450E+00	4.659690E+00	2.477230E+00
2.867790E+00	4.691680E+00	2.493420E+00
2.930920E+00	4.739470E+00	2.519190E+00
3.046240E+00	4.816880E+00	2.589060E+00
3.197000E+00	4.910370E+00	2.682250E+00
3.259820E+00	5.004820E+00	2.795660E+00
3.334080E+00	5.066700E+00	2.916620E+00
3.447780E+00	5.063960E+00	2.949290E+00
2.827290E+00	4.717280E+00	2.540810E+00
2.927560E+00	4.811170E+00	2.590590E+00
3.044930E+00	4.899510E+00	2.683020E+00
3.148820E+00	4.992280E+00	2.762890E+00
3.223480E+00	5.060250E+00	2.851640E+00
5.207890E+00	2.370530E+00	2.955840E+00
5.145060E+00	2.308800E+00	2.878370E+00
5.164810E+00	2.370800E+00	2.845740E+00
5.248910E+00	2.484480E+00	2.921890E+00
5.268860E+00	2.452320E+00	2.999260E+00
5.323610E+00	2.581380E+00	3.032070E+00
5.362450E+00	2.722270E+00	3.117680E+00
5.394100E+00	2.849210E+00	3.171420E+00
5.428950E+00	2.979540E+00	3.214530E+00
5.449350E+00	3.115010E+00	3.266010E+00
5.462350E+00	3.243530E+00	3.312350E+00
5.436570E+00	3.362070E+00	3.361740E+00
5.411110E+00	3.477720E+00	3.411260E+00
5.095580E+00	2.250060E+00	2.851630E+00
5.025520E+00	2.200430E+00	2.753290E+00
5.058610E+00	2.240910E+00	2.740580E+00
5.359450E+00	3.589910E+00	3.373360E+00
5.326020E+00	3.679560E+00	3.449810E+00
4.915690E+00	2.146930E+00	2.608020E+00
5.266720E+00	3.777310E+00	3.421770E+00
5.224880E+00	3.853890E+00	3.441640E+00
5.268860E+00	3.827000E+00	3.492200E+00
5.227730E+00	3.900050E+00	3.514100E+00
4.767940E+00	2.042580E+00	2.389470E+00
4.669760E+00	1.967840E+00	2.304530E+00
4.647340E+00	1.977480E+00	2.193130E+00
5.165770E+00	3.970450E+00	3.489080E+00
5.164300E+00	4.021780E+00	3.536280E+00
4.611910E+00	1.900490E+00	2.235080E+00
4.525600E+00	1.838520E+00	2.146770E+00
4.533500E+00	1.867440E+00	2.074050E+00
5.125130E+00	4.087580E+00	3.556000E+00
5.077460E+00	4.143350E+00	3.553160E+00
5.109200E+00	4.135710E+00	3.606970E+00
5.081960E+00	4.177140E+00	3.626950E+00
4.427430E+00	1.774140E+00	2.050380E+00
4.333750E+00	1.709420E+00	1.971210E+00
4.339850E+00	1.755810E+00	1.906650E+00
5.002910E+00	4.268690E+00	3.583660E+00
5.035080E+00	4.230410E+00	3.598250E+00
5.026750E+00	4.267230E+00	3.655590E+00
4.209810E+00	1.677790E+00	1.914460E+00
4.034710E+00	1.647840E+00	1.836390E+00
4.163050E+00	1.683190E+00	1.824920E+00
4.984190E+00	4.306540E+00	3.635580E+00
3.916970E+00	1.653870E+00	1.671680E+00
3.801270E+00	1.625940E+00	1.704460E+00
4.941820E+00	4.373250E+00	3.663450E+00
4.909250E+00	4.454160E+00	3.680250E+00
3.653420E+00	1.617080E+00	1.680430E+00
3.524020E+00	1.582590E+00	1.690460E+00
3.553710E+00	1.602820E+00	1.609410E+00
3.628180E+00	1.640220E+00	1.555460E+00
4.873070E+00	4.521160E+00	3.670570E+00
4.915910E+00	4.500350E+00	3.743810E+00
4.885800E+00	4.547900E+00	3.737100E+00
3.425620E+00	1.631950E+00	1.562430E+00
3.287080E+00	1.625310E+00	1.633540E+00
4.832010E+00	4.588690E+00	3.689140E+00
3.193660E+00	1.716540E+00	1.511970E+00
3.067300E+00	1.725970E+00	1.607940E+00
4.773920E+00	4.621350E+00	3.661590E+00
4.786250E+00	4.659410E+00	3.753830E+00
2.960380E+00	1.853530E+00	1.492870E+00
2.859050E+00	1.859900E+00	1.598710E+00
4.645340E+00	4.627860E+00	3.607210E+00
4.670170E+00	4.651710E+00	3.681770E+00
4.729110E+00	4.655120E+00	3.706660E+00
2.768280E+00	2.024070E+00	1.505070E+00
2.683550E+00	2.011600E+00	1.612680E+00
4.543420E+00	4.630310E+00	3.561800E+00
4.566510E+00	4.653640E+00	3.642520E+00
4.617780E+00	4.650190E+00	3.663990E+00
2.618350E+00	2.189440E+00	1.538890E+00
2.541470E+00	2.169730E+00	1.646830E+00
4.449380E+00	4.677490E+00	3.539190E+00
4.509410E+00	4.666790E+00	3.607170E+00
2.496830E+00	2.351350E+00	1.585890E+00
2.428160E+00	2.322800E+00	1.690350E+00
4.371610E+00	4.733730E+00	3.494380E+00
4.408570E+00	4.756820E+00	3.621300E+00
2.404220E+00	2.498790E+00	1.640510E+00
2.340070E+00	2.469380E+00	1.732460E+00
4.333040E+00	4.789530E+00	3.502910E+00
4.357000E+00	4.795500E+00	3.561750E+00
2.325480E+00	2.659150E+00	1.699060E+00
2.288000E+00	2.567690E+00	1.760100E+00
4.221440E+00	4.872910E+00	3.484410E+00
4.308720E+00	4.835610E+00	3.536380E+00
2.248520E+00	2.666070E+00	1.790740E+00
2.188180E+00	2.818930E+00	1.837330E+00
2.260460E+00	2.836100E+00	1.750490E+00
4.147160E+00	4.883120E+00	3.406560E+00
4.161200E+00	4.917720E+00	3.473960E+00
2.200570E+00	3.006440E+00	1.811540E+00
2.120080E+00	2.970590E+00	1.892250E+00
3.973390E+00	4.938750E+00	3.266410E+00
4.029320E+00	4.964760E+00	3.383330E+00
4.114470E+00	4.934550E+00	3.437370E+00
2.129950E+00	3.203350E+00	1.888400E+00
2.050460E+00	3.104130E+00	1.962660E+00
3.832770E+00	5.003490E+00	3.195770E+00
3.932980E+00	4.988940E+00	3.306420E+00
2.045540E+00	3.237870E+00	1.967480E+00
2.009090E+00	3.183690E+00	1.995050E+00
2.080680E+00	3.413390E+00	1.987680E+00
2.165010E+00	3.657240E+00	2.016040E+00
3.707610E+00	5.036800E+00	3.130990E+00
3.772410E+00	5.091980E+00	3.288460E+00
2.003700E+00	3.291840E+00	2.027100E+00
2.007620E+00	3.456490E+00	2.052800E+00
2.058280E+00	3.572410E+00	2.045550E+00
2.094720E+00	3.709430E+00	2.097060E+00
2.168570E+00	3.860890E+00	2.122410E+00
2.274000E+00	4.060960E+00	2.200180E+00
3.639020E+00	5.074080E+00	3.137500E+00
3.679680E+00	5.098570E+00	3.212090E+00
1.997460E+00	3.613350E+00	2.116360E+00
2.076880E+00	3.828850E+00	2.172070E+00
2.157510E+00	3.965950E+00	2.201890E+00
2.195530E+00	4.066370E+00	2.255550E+00
2.248930E+00	4.129530E+00	2.269470E+00
2.308580E+00	4.208670E+00	2.292830E+00
2.393800E+00	4.334850E+00	2.323960E+00
2.491930E+00	4.444580E+00	2.368630E+00
2.588760E+00	4.533890E+00	2.417830E+00
2.694890E+00	4.634050E+00	2.481330E+00
3.405480E+00	5.100030E+00	3.009620E+00
3.480440E+00	5.136460E+00	3.117830E+00
3.600710E+00	5.116970E+00	3.177070E+00
2.206380E+00	4.170640E+00	2.318090E+00
2.297540E+00	4.308700E+00	2.364150E+00
2.388580E+00	4.424930E+00	2.401470E+00
2.486430E+00	4.518110E+00	2.450270E+00
2.573070E+00	4.586630E+00	2.484730E+00
2.609440E+00	4.638280E+00	2.530120E+00
2.664280E+00	4.670840E+00	2.543970E+00
2.726140E+00	4.714360E+00	2.571230E+00
2.824160E+00	4.796970E+00	2.621970E+00
2.927740E+00	4.892170E+00	2.688170E+00
3.035670E+00	4.982090E+00	2.769370E+00
3.134550E+00	5.061020E+00	2.853470E+00
3.233600E+00	5.125380E+00	2.999150E+00
3.358600E+00	5.131040E+00	3.067090E+00
2.623190E+00	4.694770E+00	2.593490E+00
2.721910E+00	4.783970E+00	2.645710E+00
2.825490E+00	4.877610E+00	2.715100E+00
2.931620E+00	4.974190E+00	2.778180E+00
3.034370E+00	5.053400E+00	2.864180E+00
3.119060E+00	5.104890E+00	2.957680E+00
5.183480E+00	2.316580E+00	2.981550E+00
5.264810E+00	2.404830E+00	3.057480E+00
5.332850E+00	2.516920E+00	3.167550E+00
5.366370E+00	2.641440E+00	3.179190E+00
5.400760E+00	2.743000E+00	3.235460E+00
5.435330E+00	2.853420E+00	3.282920E+00
5.459550E+00	2.971030E+00	3.331840E+00
5.464760E+00	3.098790E+00	3.381380E+00
5.468420E+00	3.228380E+00	3.419450E+00
5.454220E+00	3.351780E+00	3.462890E+00
5.446580E+00	3.467340E+00	3.508380E+00
5.030690E+00	2.198980E+00	2.833720E+00
5.113130E+00	2.254330E+00	2.921000E+00
5.389870E+00	3.578950E+00	3.475280E+00
5.368740E+00	3.665520E+00	3.543790E+00
4.916720E+00	2.112950E+00	2.734380E+00
4.809260E+00	2.041860E+00	2.625430E+00
4.799820E+00	2.042980E+00	2.515920E+00
5.316160E+00	3.757570E+00	3.517840E+00
5.295840E+00	3.831250E+00	3.569970E+00
5.268300E+00	3.900480E+00	3.621580E+00
4.752320E+00	1.996460E+00	2.599710E+00
4.660750E+00	1.893170E+00	2.446660E+00
4.667960E+00	1.937220E+00	2.383860E+00
5.217230E+00	3.976550E+00	3.587730E+00
5.188890E+00	4.039020E+00	3.596690E+00
5.229760E+00	4.024490E+00	3.652220E+00
5.198700E+00	4.074920E+00	3.655570E+00
4.580020E+00	1.833870E+00	2.349890E+00
4.491780E+00	1.763600E+00	2.252970E+00
4.510700E+00	1.803140E+00	2.205610E+00
5.156600E+00	4.135650E+00	3.684360E+00
5.123210E+00	4.190880E+00	3.715350E+00
4.400830E+00	1.694930E+00	2.173650E+00
4.290850E+00	1.662970E+00	2.123810E+00
4.313050E+00	1.679800E+00	2.039110E+00
5.077950E+00	4.235980E+00	3.705550E+00
5.038860E+00	4.295670E+00	3.740600E+00
4.145870E+00	1.639960E+00	2.076490E+00
3.964830E+00	1.580570E+00	2.000630E+00
4.087980E+00	1.636880E+00	1.977590E+00
4.994820E+00	4.333890E+00	3.724600E+00
5.019880E+00	4.329510E+00	3.781130E+00
4.996140E+00	4.365930E+00	3.798380E+00
3.797490E+00	1.590990E+00	1.817880E+00
3.743230E+00	1.545170E+00	1.917510E+00
4.935770E+00	4.463360E+00	3.753280E+00
4.956170E+00	4.424510E+00	3.769230E+00
4.956430E+00	4.479400E+00	3.831100E+00
3.636600E+00	1.496610E+00	1.907620E+00
3.496760E+00	1.486160E+00	1.906350E+00
3.590440E+00	1.519430E+00	1.818920E+00
4.878090E+00	4.590870E+00	3.792390E+00
4.921850E+00	4.539020E+00	3.813160E+00
4.914140E+00	4.582480E+00	3.871660E+00
3.382140E+00	1.562480E+00	1.773050E+00
3.258140E+00	1.542800E+00	1.863400E+00
4.836050E+00	4.643330E+00	3.788710E+00
4.871640E+00	4.644560E+00	3.888280E+00
3.161590E+00	1.622160E+00	1.726860E+00
3.045500E+00	1.617470E+00	1.829930E+00
4.809790E+00	4.674480E+00	3.802000E+00
4.823580E+00	4.676920E+00	3.849690E+00
2.952330E+00	1.721270E+00	1.707520E+00
2.849600E+00	1.715010E+00	1.812350E+00
4.697490E+00	4.681440E+00	3.751470E+00
4.726120E+00	4.702640E+00	3.826370E+00
4.786460E+00	4.695510E+00	3.844460E+00
2.758680E+00	1.846290E+00	1.700190E+00
2.672190E+00	1.833320E+00	1.810200E+00
4.593370E+00	4.679700E+00	3.718050E+00
4.620770E+00	4.706240E+00	3.786860E+00
4.670140E+00	4.702020E+00	3.799020E+00
2.600410E+00	1.992400E+00	1.719970E+00
2.521630E+00	1.970870E+00	1.832030E+00
4.462910E+00	4.718940E+00	3.659620E+00
4.511730E+00	4.733270E+00	3.744200E+00
4.569830E+00	4.716120E+00	3.769560E+00
2.467880E+00	2.144900E+00	1.755500E+00
2.392660E+00	2.118600E+00	1.858960E+00
4.438750E+00	4.754700E+00	3.686300E+00
4.459240E+00	4.763300E+00	3.730610E+00
2.357530E+00	2.302780E+00	1.788800E+00
2.292370E+00	2.273200E+00	1.894880E+00
4.349880E+00	4.851310E+00	3.666940E+00
4.420660E+00	4.798010E+00	3.720530E+00
2.264200E+00	2.472290E+00	1.836350E+00
2.235280E+00	2.372600E+00	1.919990E+00
4.286460E+00	4.883660E+00	3.591300E+00
4.295310E+00	4.903400E+00	3.653620E+00
2.183150E+00	2.472570E+00	1.938070E+00
2.109660E+00	2.617650E+00	1.964670E+00
2.185480E+00	2.639670E+00	1.879140E+00
4.165140E+00	4.980090E+00	3.574990E+00
4.248860E+00	4.928720E+00	3.623320E+00
2.115740E+00	2.787960E+00	1.921180E+00
2.040990E+00	2.756200E+00	2.005020E+00
4.097940E+00	4.993620E+00	3.498570E+00
4.107020E+00	5.028850E+00	3.569130E+00
2.039850E+00	2.930750E+00	1.974790E+00
1.969870E+00	2.894110E+00	2.054980E+00
3.866630E+00	5.059510E+00	3.349720E+00
3.959350E+00	5.065730E+00	3.475580E+00
4.058080E+00	5.043050E+00	3.533550E+00
1.973510E+00	3.106770E+00	2.039310E+00
1.928870E+00	2.996650E+00	2.085660E+00
3.827430E+00	5.098220E+00	3.373920E+00
3.868330E+00	5.103710E+00	3.431240E+00
1.892710E+00	3.122890E+00	2.110560E+00
1.865520E+00	3.253570E+00	2.136620E+00
1.933840E+00	3.355560E+00	2.106650E+00
3.671410E+00	5.155860E+00	3.346360E+00
3.800560E+00	5.134010E+00	3.412890E+00
1.855140E+00	3.392070E+00	2.173360E+00
1.840330E+00	3.531760E+00	2.192720E+00
1.898420E+00	3.567130E+00	2.161970E+00
1.980450E+00	3.773360E+00	2.213930E+00
2.076950E+00	3.994160E+00	2.276020E+00
3.566320E+00	5.166670E+00	3.244160E+00
3.577740E+00	5.191220E+00	3.322940E+00
1.867520E+00	3.690010E+00	2.246260E+00
1.947650E+00	3.884640E+00	2.276620E+00
1.981990E+00	3.996280E+00	2.321910E+00
2.040370E+00	4.063970E+00	2.339590E+00
2.101440E+00	4.152190E+00	2.360500E+00
2.195850E+00	4.283460E+00	2.397700E+00
2.287900E+00	4.401430E+00	2.438250E+00
2.385470E+00	4.500130E+00	2.484800E+00
2.487900E+00	4.606480E+00	2.539640E+00
3.306870E+00	5.166580E+00	3.114590E+00
3.378780E+00	5.199150E+00	3.224740E+00
3.508090E+00	5.201160E+00	3.281770E+00
1.993360E+00	4.103400E+00	2.385610E+00
2.091950E+00	4.253720E+00	2.434910E+00
2.182640E+00	4.377400E+00	2.472680E+00
2.283580E+00	4.480200E+00	2.519700E+00
2.369820E+00	4.554260E+00	2.546610E+00
2.399860E+00	4.611720E+00	2.581770E+00
2.451110E+00	4.647300E+00	2.593190E+00
2.517710E+00	4.691640E+00	2.628250E+00
2.620710E+00	4.773700E+00	2.679600E+00
2.723070E+00	4.867450E+00	2.737060E+00
2.834760E+00	4.956220E+00	2.809440E+00
2.941290E+00	5.050300E+00	2.878070E+00
3.042470E+00	5.105680E+00	2.985100E+00
3.132440E+00	5.156230E+00	3.078820E+00
3.246010E+00	5.195020E+00	3.149600E+00
2.406240E+00	4.676850E+00	2.641990E+00
2.514990E+00	4.764470E+00	2.716520E+00
2.621950E+00	4.861270E+00	2.767240E+00
2.733640E+00	4.946160E+00	2.832600E+00
2.846380E+00	5.036330E+00	2.916700E+00
2.964650E+00	5.112860E+00	3.014310E+00
3.048330E+00	5.142480E+00	3.069980E+00
5.364970E+00	2.485040E+00	3.306370E+00
5.347730E+00	2.446250E+00	3.287460E+00
5.349010E+00	2.472340E+00	3.247150E+00
5.372630E+00	2.531520E+00	3.304600E+00
5.195770E+00	2.295470E+00	3.164730E+00
5.113110E+00	2.238610E+00	3.088910E+00
5.140620E+00	2.263800E+00	3.020050E+00
5.272120E+00	2.388680E+00	3.178770E+00
5.401190E+00	2.641000E+00	3.320310E+00
5.423100E+00	2.762610E+00	3.338010E+00
5.444270E+00	2.850030E+00	3.398000E+00
5.472590E+00	2.961750E+00	3.448520E+00
5.489460E+00	3.090910E+00	3.486170E+00
5.499180E+00	3.220980E+00	3.513840E+00
5.483690E+00	3.340980E+00	3.559170E+00
5.464370E+00	3.456180E+00	3.610300E+00
5.055150E+00	2.197760E+00	3.092540E+00
4.994240E+00	2.143530E+00	2.990740E+00
5.019830E+00	2.174420E+00	2.942180E+00
5.425990E+00	3.565870E+00	3.567710E+00
5.394560E+00	3.643090E+00	3.621170E+00
4.886960E+00	2.077320E+00	2.837500E+00
5.352300E+00	3.746560E+00	3.635520E+00
5.313210E+00	3.840410E+00	3.650060E+00
5.305700E+00	3.889340E+00	3.691250E+00
4.700580E+00	1.887570E+00	2.606010E+00
4.636360E+00	1.831240E+00	2.554710E+00
4.626080E+00	1.845980E+00	2.463820E+00
4.742020E+00	1.954640E+00	2.646900E+00
5.282450E+00	3.968670E+00	3.705030E+00
5.261860E+00	4.053450E+00	3.719510E+00
5.229860E+00	4.101740E+00	3.724160E+00
5.275160E+00	4.088270E+00	3.777240E+00
5.234350E+00	4.135930E+00	3.793940E+00
4.481380E+00	1.682780E+00	2.428610E+00
4.366310E+00	1.650300E+00	2.372390E+00
4.437190E+00	1.675940E+00	2.348000E+00
4.477610E+00	1.719700E+00	2.309000E+00
4.549010E+00	1.737470E+00	2.473440E+00
5.128100E+00	4.218150E+00	3.772680E+00
5.170200E+00	4.181810E+00	3.778730E+00
5.154360E+00	4.214140E+00	3.836180E+00
4.251290E+00	1.641300E+00	2.203520E+00
4.176880E+00	1.617120E+00	2.260590E+00
5.104150E+00	4.257710E+00	3.822990E+00
4.067470E+00	1.565990E+00	2.224410E+00
3.912230E+00	1.491210E+00	2.188500E+00
4.015680E+00	1.567220E+00	2.134520E+00
5.052380E+00	4.318520E+00	3.861940E+00
5.021950E+00	4.367370E+00	3.891370E+00
3.749010E+00	1.496700E+00	2.021210E+00
3.691660E+00	1.440840E+00	2.112890E+00
5.000560E+00	4.419370E+00	3.896850E+00
4.995280E+00	4.482880E+00	3.927730E+00
3.590770E+00	1.412120E+00	2.116590E+00
3.452600E+00	1.412740E+00	2.133680E+00
3.547830E+00	1.430780E+00	2.033280E+00
4.970840E+00	4.541260E+00	3.929230E+00
4.938760E+00	4.621650E+00	3.952690E+00
3.342550E+00	1.450430E+00	1.989400E+00
3.224640E+00	1.441770E+00	2.091700E+00
4.910440E+00	4.665130E+00	3.950840E+00
4.933890E+00	4.671960E+00	3.988250E+00
4.916840E+00	4.690400E+00	3.986670E+00
3.136370E+00	1.529310E+00	1.965570E+00
3.029500E+00	1.514170E+00	2.069720E+00
4.816710E+00	4.717110E+00	3.950750E+00
4.885980E+00	4.696370E+00	3.972000E+00
2.939270E+00	1.607960E+00	1.936810E+00
2.844450E+00	1.592440E+00	2.047510E+00
4.759880E+00	4.722520E+00	3.909740E+00
4.764880E+00	4.743800E+00	3.968640E+00
2.754310E+00	1.698330E+00	1.921870E+00
2.667630E+00	1.676810E+00	2.032780E+00
4.644430E+00	4.723950E+00	3.850510E+00
4.669340E+00	4.733830E+00	3.899240E+00
4.718550E+00	4.749350E+00	3.964910E+00
2.586920E+00	1.812680E+00	1.922190E+00
2.506850E+00	1.783290E+00	2.034460E+00
4.544990E+00	4.755860E+00	3.820920E+00
4.573200E+00	4.772660E+00	3.898060E+00
4.625910E+00	4.750280E+00	3.910750E+00
2.442080E+00	1.939590E+00	1.940800E+00
2.363220E+00	1.906700E+00	2.047890E+00
4.456880E+00	4.833180E+00	3.824990E+00
4.518320E+00	4.799210E+00	3.868770E+00
2.317860E+00	2.091490E+00	1.968930E+00
2.243910E+00	2.052830E+00	2.080570E+00
4.403780E+00	4.854580E+00	3.767780E+00
4.411080E+00	4.882010E+00	3.819660E+00
2.203060E+00	2.275740E+00	2.003890E+00
2.148200E+00	2.179020E+00	2.118390E+00
4.299500E+00	4.947920E+00	3.727030E+00
4.370500E+00	4.913730E+00	3.787080E+00
2.118240E+00	2.302570E+00	2.079550E+00
2.095450E+00	2.252740E+00	2.136730E+00
2.097480E+00	2.449050E+00	2.035080E+00
4.228930E+00	4.987050E+00	3.695820E+00
4.258200E+00	5.046630E+00	3.803860E+00
2.052760E+00	2.343340E+00	2.137690E+00
1.991600E+00	2.524600E+00	2.136190E+00
2.041450E+00	2.610440E+00	2.043280E+00
4.098660E+00	5.087490E+00	3.666690E+00
4.182040E+00	5.057580E+00	3.729750E+00
1.974290E+00	2.720860E+00	2.093110E+00
1.900980E+00	2.681150E+00	2.179020E+00
4.029950E+00	5.092650E+00	3.595750E+00
4.036900E+00	5.119850E+00	3.659640E+00
1.886900E+00	2.897780E+00	2.137880E+00
1.851440E+00	2.783240E+00	2.203660E+00
3.879010E+00	5.159410E+00	3.527580E+00
3.978320E+00	5.134380E+00	3.618730E+00
1.805530E+00	2.906210E+00	2.215540E+00
1.776630E+00	3.042440E+00	2.236610E+00
1.815620E+00	3.152320E+00	2.178280E+00
3.775670E+00	5.187020E+00	3.482300E+00
3.812850E+00	5.235680E+00	3.606540E+00
1.743210E+00	3.190740E+00	2.244520E+00
1.733080E+00	3.345570E+00	2.277400E+00
1.785670E+00	3.441930E+00	2.231550E+00
3.576090E+00	5.233890E+00	3.413520E+00
3.697770E+00	5.232590E+00	3.507310E+00
1.709500E+00	3.485820E+00	2.286850E+00
1.709750E+00	3.618360E+00	2.318490E+00
1.772240E+00	3.658950E+00	2.293930E+00
1.854070E+00	3.911770E+00	2.335850E+00
3.469800E+00	5.241870E+00	3.370960E+00
3.500480E+00	5.300690E+00	3.498640E+00
1.735060E+00	3.754980E+00	2.353810E+00
1.763710E+00	3.912620E+00	2.387980E+00
1.816310E+00	3.990190E+00	2.397660E+00
1.883650E+00	4.081030E+00	2.422610E+00
1.981570E+00	4.226320E+00	2.462190E+00
2.073870E+00	4.348610E+00	2.502790E+00
2.161530E+00	4.469320E+00	2.546590E+00
2.289390E+00	4.574320E+00	2.596890E+00
3.166400E+00	5.209340E+00	3.191520E+00
3.244310E+00	5.245690E+00	3.295950E+00
3.377920E+00	5.265520E+00	3.405420E+00
1.770990E+00	4.031030E+00	2.443860E+00
1.865750E+00	4.197520E+00	2.485710E+00
1.966080E+00	4.328300E+00	2.528110E+00
2.048680E+00	4.422440E+00	2.552570E+00
2.086480E+00	4.495740E+00	2.589960E+00
2.169150E+00	4.544100E+00	2.604230E+00
2.207640E+00	4.604820E+00	2.639890E+00
2.293500E+00	4.669990E+00	2.672740E+00
2.390820E+00	4.760220E+00	2.739090E+00
2.509200E+00	4.872080E+00	2.814910E+00
2.642170E+00	4.940290E+00	2.854070E+00
2.738060E+00	5.020640E+00	2.937110E+00
2.866950E+00	5.114530E+00	3.062900E+00
3.043690E+00	5.183090E+00	3.173520E+00
2.922170E+00	5.185710E+00	3.212870E+00
3.147540E+00	5.227320E+00	3.262000E+00
2.094660E+00	4.571470E+00	2.646860E+00
2.186810E+00	4.671040E+00	2.692280E+00
2.279570E+00	4.730250E+00	2.735290E+00
2.322600E+00	4.787120E+00	2.782870E+00
2.396390E+00	4.832910E+00	2.800800E+00
2.423110E+00	4.888950E+00	2.840570E+00
2.477070E+00	4.947160E+00	2.906010E+00
2.613230E+00	4.995670E+00	2.949300E+00
2.733880E+00	5.087860E+00	3.046880E+00
2.815920E+00	5.142250E+00	3.151100E+00
2.334570E+00	4.862720E+00	2.843650E+00
2.403990E+00	4.918480E+00	2.877180E+00
5.341650E+00	2.423990E+00	3.404280E+00
5.312260E+00	2.392130E+00	3.378930E+00
5.324610E+00	2.410560E+00	3.325120E+00
5.368510E+00	2.487430E+00	3.389940E+00
5.391210E+00	2.573550E+00	3.397820E+00
5.401160E+00	2.557860E+00	3.476880E+00
5.425320E+00	2.637340E+00	3.483190E+00
5.154660E+00	2.254820E+00	3.210190E+00
5.256450E+00	2.343620E+00	3.323030E+00
5.433560E+00	2.741110E+00	3.437890E+00
5.476210E+00	2.840040E+00	3.506430E+00
5.499400E+00	2.965790E+00	3.582340E+00
5.507020E+00	3.111110E+00	3.578830E+00
5.507570E+00	3.217490E+00	3.616530E+00
5.493490E+00	3.333480E+00	3.659640E+00
5.489990E+00	3.443670E+00	3.708600E+00
4.991730E+00	2.137600E+00	3.089760E+00
5.087400E+00	2.205620E+00	3.216250E+00
5.440680E+00	3.564980E+00	3.671110E+00
5.402530E+00	3.663210E+00	3.684710E+00
5.444450E+00	3.627480E+00	3.736710E+00
5.415700E+00	3.724240E+00	3.753630E+00
4.771150E+00	1.874810E+00	2.894150E+00
4.714650E+00	1.831920E+00	2.835410E+00
4.747240E+00	1.871480E+00	2.810940E+00
4.753310E+00	1.916800E+00	2.747380E+00
4.805520E+00	1.931470E+00	2.921550E+00
4.810340E+00	2.014950E+00	2.813680E+00
4.869900E+00	2.039560E+00	2.969680E+00
5.360030E+00	3.832540E+00	3.726730E+00
5.331410E+00	3.904530E+00	3.744420E+00
5.374140E+00	3.880260E+00	3.793740E+00
5.346360E+00	3.943090E+00	3.802470E+00
4.631690E+00	1.764610E+00	2.723520E+00
4.547020E+00	1.688630E+00	2.666810E+00
4.537520E+00	1.700070E+00	2.535210E+00
4.657780E+00	1.816230E+00	2.676300E+00
5.322970E+00	4.030470E+00	3.820530E+00
5.290180E+00	4.096410E+00	3.840710E+00
5.269220E+00	4.135580E+00	3.896070E+00
4.451870E+00	1.649510E+00	2.617790E+00
4.321030E+00	1.622160E+00	2.569130E+00
4.411170E+00	1.646840E+00	2.508710E+00
5.206440E+00	4.181240E+00	3.867330E+00
5.166070E+00	4.236280E+00	3.926570E+00
4.169520E+00	1.598910E+00	2.358880E+00
4.121020E+00	1.540300E+00	2.443790E+00
5.110770E+00	4.279160E+00	3.910340E+00
5.137700E+00	4.276510E+00	3.956330E+00
5.110600E+00	4.314040E+00	3.976400E+00
4.003930E+00	1.462150E+00	2.439430E+00
3.851770E+00	1.433390E+00	2.378050E+00
3.962450E+00	1.474840E+00	2.324470E+00
5.030220E+00	4.388400E+00	3.934030E+00
5.059600E+00	4.361200E+00	3.955390E+00
5.053550E+00	4.409950E+00	3.989020E+00
3.699680E+00	1.407600E+00	2.228980E+00
3.681860E+00	1.365120E+00	2.374930E+00
5.012240E+00	4.510810E+00	3.971790E+00
5.047750E+00	4.478190E+00	4.013310E+00
5.032950E+00	4.542340E+00	4.027490E+00
3.537150E+00	1.358900E+00	2.355990E+00
3.397330E+00	1.346710E+00	2.360420E+00
3.508710E+00	1.380050E+00	2.274020E+00
4.963000E+00	4.659220E+00	4.021890E+00
5.010450E+00	4.609560E+00	4.049580E+00
4.989240E+00	4.673860E+00	4.086530E+00
3.309300E+00	1.387610E+00	2.225610E+00
3.194730E+00	1.381520E+00	2.330220E+00
4.925850E+00	4.717480E+00	4.067330E+00
3.110490E+00	1.423720E+00	2.195140E+00
3.013440E+00	1.411210E+00	2.304690E+00
4.867390E+00	4.732810E+00	4.022120E+00
4.870480E+00	4.751280E+00	4.078440E+00
2.932240E+00	1.495150E+00	2.176550E+00
2.846190E+00	1.472970E+00	2.290050E+00
4.767910E+00	4.777760E+00	4.056190E+00
4.832010E+00	4.762950E+00	4.066200E+00
2.759950E+00	1.572360E+00	2.161140E+00
2.680390E+00	1.549610E+00	2.277040E+00
4.657040E+00	4.791150E+00	4.025800E+00
4.709620E+00	4.789370E+00	4.054330E+00
2.585520E+00	1.651250E+00	2.144940E+00
2.507600E+00	1.619690E+00	2.261280E+00
4.610010E+00	4.790890E+00	3.982090E+00
4.616420E+00	4.819040E+00	4.040430E+00
2.428570E+00	1.753580E+00	2.146240E+00
2.348470E+00	1.717300E+00	2.266120E+00
4.490920E+00	4.845020E+00	3.914670E+00
4.525700E+00	4.862310E+00	3.995850E+00
4.585210E+00	4.830820E+00	4.022460E+00
2.285750E+00	1.869150E+00	2.162880E+00
2.202180E+00	1.829890E+00	2.282940E+00
4.404380E+00	4.928290E+00	3.884400E+00
4.460740E+00	4.896900E+00	3.952620E+00
2.167710E+00	2.011540E+00	2.194780E+00
2.077980E+00	1.967050E+00	2.305260E+00
4.336270E+00	5.004090E+00	3.849860E+00
4.372680E+00	5.010510E+00	3.937640E+00
2.053940E+00	2.175930E+00	2.221040E+00
1.982280E+00	2.093050E+00	2.338400E+00
4.294570E+00	5.064350E+00	3.874580E+00
4.323620E+00	5.088660E+00	3.954570E+00
1.964450E+00	2.208440E+00	2.297580E+00
1.930680E+00	2.165510E+00	2.351660E+00
1.956440E+00	2.354010E+00	2.241140E+00
4.148790E+00	5.113720E+00	3.765240E+00
4.189880E+00	5.142880E+00	3.856590E+00
4.258780E+00	5.116650E+00	3.905000E+00
1.900300E+00	2.262810E+00	2.339810E+00
1.842610E+00	2.445560E+00	2.319420E+00
1.901460E+00	2.532440E+00	2.229630E+00
4.030870E+00	5.167210E+00	3.731790E+00
4.114300E+00	5.166280E+00	3.801800E+00
1.814880E+00	2.682410E+00	2.266020E+00
1.780150E+00	2.563650E+00	2.342830E+00
3.921080E+00	5.206660E+00	3.678300E+00
3.977560E+00	5.245650E+00	3.800720E+00
1.729220E+00	2.689500E+00	2.350640E+00
1.684470E+00	2.822910E+00	2.357040E+00
1.730600E+00	2.935510E+00	2.288790E+00
3.863290E+00	5.248750E+00	3.685500E+00
3.896860E+00	5.262720E+00	3.739920E+00
1.644240E+00	2.967050E+00	2.359340E+00
1.588190E+00	3.157210E+00	2.369800E+00
1.668270E+00	3.241050E+00	2.309370E+00
3.611060E+00	5.295440E+00	3.554810E+00
3.717900E+00	5.290470E+00	3.642260E+00
3.821880E+00	5.285300E+00	3.712110E+00
1.612440E+00	3.320420E+00	2.370280E+00
1.572500E+00	3.264280E+00	2.391190E+00
1.634280E+00	3.547390E+00	2.347870E+00
3.555960E+00	5.333060E+00	3.589890E+00
3.615330E+00	5.358840E+00	3.683950E+00
1.564100E+00	3.395150E+00	2.402760E+00
1.554570E+00	3.556520E+00	2.402310E+00
1.598820E+00	3.662600E+00	2.405370E+00
1.662470E+00	3.826130E+00	2.416490E+00
3.265480E+00	5.305480E+00	3.442020E+00
3.386650E+00	5.331590E+00	3.536840E+00
3.496060E+00	5.360110E+00	3.619640E+00
1.545130E+00	3.714830E+00	2.448180E+00
1.590560E+00	3.895900E+00	2.463260E+00
1.592220E+00	3.983990E+00	2.487830E+00
1.660070E+00	4.006910E+00	2.470970E+00
1.751470E+00	4.159460E+00	2.510110E+00
1.850300E+00	4.305050E+00	2.549300E+00
1.955390E+00	4.455800E+00	2.594540E+00
3.015370E+00	5.218330E+00	3.283860E+00
3.124720E+00	5.255500E+00	3.357230E+00
3.188290E+00	5.323970E+00	3.475550E+00
3.263590E+00	5.369140E+00	3.560810E+00
1.628330E+00	4.098910E+00	2.528880E+00
1.732540E+00	4.275280E+00	2.568080E+00
1.829310E+00	4.381980E+00	2.599810E+00
1.858550E+00	4.461180E+00	2.631500E+00
1.911070E+00	4.507360E+00	2.642260E+00
1.974010E+00	4.560640E+00	2.667800E+00
2.062600E+00	4.662340E+00	2.716680E+00
2.195040E+00	4.770060E+00	2.780440E+00
2.530820E+00	5.038180E+00	3.037030E+00
2.648920E+00	5.084580E+00	3.064120E+00
2.729180E+00	5.139170E+00	3.150610E+00
2.822870E+00	5.182410E+00	3.271090E+00
2.972590E+00	5.251120E+00	3.362800E+00
3.100600E+00	5.314050E+00	3.484170E+00
3.178120E+00	5.351220E+00	3.530780E+00
1.858580E+00	4.539640E+00	2.679700E+00
1.946940E+00	4.620100E+00	2.716320E+00
1.980620E+00	4.690900E+00	2.751510E+00
2.064020E+00	4.743080E+00	2.774220E+00
2.106490E+00	4.805970E+00	2.826390E+00
2.207890E+00	4.898320E+00	2.902790E+00
2.384530E+00	4.965200E+00	2.947260E+00
2.425580E+00	5.050230E+00	3.055490E+00
2.507850E+00	5.125240E+00	3.166930E+00
2.637340E+00	5.137830E+00	3.171050E+00
2.726190E+00	5.165720E+00	3.231190E+00
1.986810E+00	4.771520E+00	2.812560E+00
2.079410E+00	4.847650E+00	2.875600E+00
2.103760E+00	4.902400E+00	2.925230E+00
2.149230E+00	4.943570E+00	2.955670E+00
2.191210E+00	5.007950E+00	3.025840E+00
2.314820E+00	5.022970E+00	3.041160E+00
2.394120E+00	5.093880E+00	3.121710E+00
2.087470E+00	4.955530E+00	2.985400E+00
5.320030E+00	2.395720E+00	3.462740E+00
5.362370E+00	2.447330E+00	3.468610E+00
5.385940E+00	2.505970E+00	3.537150E+00
5.414270E+00	2.583730E+00	3.575710E+00
5.439080E+00	2.650280E+00	3.601040E+00
5.492600E+00	2.806480E+00	3.671510E+00
5.477000E+00	2.768660E+00	3.651570E+00
5.486400E+00	2.837730E+00	3.616260E+00
5.497740E+00	2.900160E+00	3.645580E+00
5.506000E+00	2.853570E+00	3.689010E+00
5.512660E+00	2.942360E+00	3.693090E+00
5.174570E+00	2.264170E+00	3.378990E+00
5.261140E+00	2.338010E+00	3.477350E+00
5.458100E+00	2.736890E+00	3.565770E+00
5.521730E+00	3.083920E+00	3.697080E+00
5.520960E+00	3.227430E+00	3.700750E+00
5.525580E+00	3.319210E+00	3.750540E+00
5.530150E+00	3.423710E+00	3.805280E+00
4.769090E+00	1.817390E+00	3.198130E+00
4.721560E+00	1.775800E+00	3.137900E+00
4.754600E+00	1.826790E+00	3.092650E+00
4.792750E+00	1.882100E+00	3.026770E+00
4.814560E+00	1.863060E+00	3.224990E+00
4.875100E+00	2.015920E+00	3.119960E+00
4.878510E+00	1.974430E+00	3.281340E+00
4.965270E+00	2.087610E+00	3.165390E+00
4.978050E+00	2.073350E+00	3.323140E+00
5.055660E+00	2.169400E+00	3.313830E+00
5.495600E+00	3.539600E+00	3.765470E+00
5.476760E+00	3.631200E+00	3.814960E+00
5.460950E+00	3.719730E+00	3.861100E+00
4.649390E+00	1.715310E+00	3.065170E+00
4.569050E+00	1.674750E+00	2.982200E+00
4.610260E+00	1.694480E+00	2.918080E+00
4.670660E+00	1.761600E+00	2.907910E+00
5.421900E+00	3.813180E+00	3.822810E+00
5.402050E+00	3.893140E+00	3.874960E+00
5.369340E+00	3.965340E+00	3.874880E+00
5.405440E+00	3.943650E+00	3.928590E+00
5.382300E+00	4.010230E+00	3.941440E+00
4.508230E+00	1.663790E+00	2.774550E+00
4.462270E+00	1.638720E+00	2.964240E+00
5.326120E+00	4.081000E+00	3.917170E+00
5.310320E+00	4.131900E+00	3.987140E+00
4.348550E+00	1.602190E+00	2.905410E+00
4.245760E+00	1.570500E+00	2.797520E+00
4.347160E+00	1.617270E+00	2.750600E+00
5.246430E+00	4.185780E+00	3.959640E+00
5.227000E+00	4.231840E+00	4.029700E+00
4.152350E+00	1.535680E+00	2.589780E+00
4.092700E+00	1.459990E+00	2.749900E+00
5.168910E+00	4.276670E+00	4.012050E+00
5.152360E+00	4.314380E+00	4.062160E+00
3.915050E+00	1.425070E+00	2.523040E+00
5.109110E+00	4.371900E+00	4.075280E+00
5.079120E+00	4.430140E+00	4.063140E+00
5.103530E+00	4.424070E+00	4.115280E+00
5.096000E+00	4.465570E+00	4.118650E+00
3.726560E+00	1.357070E+00	2.510080E+00
3.619210E+00	1.327690E+00	2.569910E+00
3.566760E+00	1.344890E+00	2.437530E+00
5.050430E+00	4.570240E+00	4.088540E+00
5.086320E+00	4.534200E+00	4.134160E+00
5.068980E+00	4.600740E+00	4.150690E+00
3.485720E+00	1.320070E+00	2.631460E+00
3.323450E+00	1.316880E+00	2.598070E+00
3.438660E+00	1.325740E+00	2.498970E+00
4.990310E+00	4.717950E+00	4.144700E+00
5.049100E+00	4.673540E+00	4.173620E+00
5.032840E+00	4.750980E+00	4.229790E+00
3.262980E+00	1.344370E+00	2.461740E+00
3.146130E+00	1.325020E+00	2.564200E+00
4.958610E+00	4.740730E+00	4.141500E+00
4.979660E+00	4.756370E+00	4.192520E+00
3.086320E+00	1.361810E+00	2.436970E+00
2.987600E+00	1.349040E+00	2.551890E+00
4.860500E+00	4.783410E+00	4.171550E+00
4.933170E+00	4.765680E+00	4.181870E+00
2.920930E+00	1.391570E+00	2.417730E+00
2.833510E+00	1.374820E+00	2.538360E+00
4.806260E+00	4.793690E+00	4.135330E+00
4.812190E+00	4.813830E+00	4.193350E+00
2.763310E+00	1.447910E+00	2.405190E+00
2.679730E+00	1.426320E+00	2.522670E+00
4.688930E+00	4.808520E+00	4.089390E+00
4.717150E+00	4.816570E+00	4.131780E+00
4.768220E+00	4.825660E+00	4.189830E+00
2.600040E+00	1.520520E+00	2.393540E+00
2.519090E+00	1.497170E+00	2.512320E+00
4.614890E+00	4.863860E+00	4.128250E+00
4.672150E+00	4.835100E+00	4.140990E+00
2.428260E+00	1.590340E+00	2.378310E+00
2.351030E+00	1.563490E+00	2.494390E+00
4.568360E+00	4.880200E+00	4.082850E+00
4.573510E+00	4.904950E+00	4.142580E+00
2.266740E+00	1.677460E+00	2.396430E+00
2.257220E+00	1.616710E+00	2.486630E+00
4.417130E+00	4.981970E+00	3.990850E+00
4.472760E+00	4.967290E+00	4.069000E+00
4.535350E+00	4.935500E+00	4.128720E+00
2.192900E+00	1.666610E+00	2.478400E+00
2.113480E+00	1.786370E+00	2.408290E+00
4.377170E+00	5.061710E+00	4.003010E+00
4.415170E+00	5.060960E+00	4.072100E+00
1.989630E+00	1.935010E+00	2.423010E+00
4.352110E+00	5.106920E+00	4.012050E+00
4.373360E+00	5.115110E+00	4.055190E+00
1.878800E+00	2.108200E+00	2.429570E+00
4.224700E+00	5.167440E+00	3.936550E+00
4.265030E+00	5.190410E+00	4.015830E+00
4.335590E+00	5.152240E+00	4.045140E+00
1.765180E+00	2.231010E+00	2.494540E+00
1.823220E+00	2.299590E+00	2.403160E+00
4.059230E+00	5.224430E+00	3.844820E+00
4.120310E+00	5.245030E+00	3.932490E+00
4.193240E+00	5.221820E+00	3.974700E+00
1.738230E+00	2.467790E+00	2.422070E+00
1.676120E+00	2.350110E+00	2.528280E+00
4.023370E+00	5.254950E+00	3.866880E+00
4.050010E+00	5.264900E+00	3.910110E+00
1.656690E+00	2.497680E+00	2.491500E+00
1.629290E+00	2.429190E+00	2.539140E+00
1.639800E+00	2.712170E+00	2.432630E+00
3.886360E+00	5.319250E+00	3.820250E+00
3.987850E+00	5.293710E+00	3.892450E+00
1.596630E+00	2.543290E+00	2.526950E+00
1.564890E+00	2.695240E+00	2.502450E+00
1.570710E+00	2.799850E+00	2.468710E+00
1.561730E+00	2.956840E+00	2.434220E+00
3.748030E+00	5.344970E+00	3.766680E+00
3.807320E+00	5.388700E+00	3.895160E+00
1.507530E+00	2.822550E+00	2.505680E+00
1.448240E+00	3.042510E+00	2.495740E+00
1.513910E+00	3.209460E+00	2.424020E+00
3.670290E+00	5.380290E+00	3.768690E+00
3.705780E+00	5.397680E+00	3.833070E+00
1.429850E+00	3.233960E+00	2.474830E+00
1.379080E+00	3.163700E+00	2.502870E+00
1.464720E+00	3.460390E+00	2.448310E+00
3.389560E+00	5.393240E+00	3.659710E+00
3.510380E+00	5.415920E+00	3.735830E+00
3.620020E+00	5.418040E+00	3.800740E+00
1.363640E+00	3.329110E+00	2.521510E+00
1.377270E+00	3.531250E+00	2.493130E+00
1.373210E+00	3.636370E+00	2.515640E+00
1.440680E+00	3.674320E+00	2.490050E+00
1.514890E+00	3.910970E+00	2.506230E+00
3.276060E+00	5.428580E+00	3.678120E+00
3.390340E+00	5.464260E+00	3.795520E+00
1.388120E+00	3.792700E+00	2.543600E+00
1.446970E+00	3.973030E+00	2.556050E+00
1.459650E+00	4.056780E+00	2.588480E+00
1.527950E+00	4.077940E+00	2.567850E+00
1.616030E+00	4.240380E+00	2.593990E+00
1.738770E+00	4.407870E+00	2.640530E+00
2.861570E+00	5.247050E+00	3.398590E+00
2.977810E+00	5.338490E+00	3.534930E+00
3.156440E+00	5.379640E+00	3.601810E+00
3.195070E+00	5.439980E+00	3.699040E+00
3.262910E+00	5.475190E+00	3.759730E+00
1.492730E+00	4.171910E+00	2.625880E+00
1.595530E+00	4.345670E+00	2.660240E+00
1.667410E+00	4.454110E+00	2.686900E+00
1.672060E+00	4.510350E+00	2.712430E+00
1.743830E+00	4.529540E+00	2.702350E+00
1.847770E+00	4.652270E+00	2.758800E+00
2.609320E+00	5.165240E+00	3.256660E+00
2.716340E+00	5.205980E+00	3.327510E+00
2.820130E+00	5.282720E+00	3.484380E+00
2.881260E+00	5.346770E+00	3.589780E+00
2.961460E+00	5.415890E+00	3.693020E+00
3.091270E+00	5.423440E+00	3.699260E+00
3.188110E+00	5.473580E+00	3.768170E+00
1.698190E+00	4.579160E+00	2.743760E+00
1.742180E+00	4.660170E+00	2.788250E+00
1.799640E+00	4.705890E+00	2.804880E+00
1.865170E+00	4.766210E+00	2.833630E+00
1.980990E+00	4.867410E+00	2.918420E+00
2.266690E+00	5.055280E+00	3.090200E+00
2.324020E+00	5.093800E+00	3.143550E+00
2.408260E+00	5.164660E+00	3.239790E+00
2.572290E+00	5.202820E+00	3.343830E+00
2.695850E+00	5.269650E+00	3.463140E+00
2.788740E+00	5.329900E+00	3.580950E+00
2.860180E+00	5.381790E+00	3.671990E+00
1.749440E+00	4.739260E+00	2.844220E+00
1.844020E+00	4.827750E+00	2.899690E+00
1.885480E+00	4.886110E+00	2.954940E+00
1.944510E+00	4.917610E+00	2.975930E+00
1.999730E+00	4.958860E+00	3.007350E+00
2.085440E+00	5.039600E+00	3.089770E+00
2.233710E+00	5.095360E+00	3.155650E+00
2.319580E+00	5.136650E+00	3.214580E+00
1.905630E+00	4.950650E+00	3.022820E+00
1.986390E+00	5.009150E+00	3.063650E+00
5.356280E+00	2.441590E+00	3.552500E+00
5.401070E+00	2.540280E+00	3.640480E+00
5.374290E+00	2.476680E+00	3.648400E+00
5.436230E+00	2.601010E+00	3.699620E+00
5.461110E+00	2.696630E+00	3.669010E+00
5.477530E+00	2.663450E+00	3.751110E+00
5.502350E+00	2.759020E+00	3.736370E+00
5.540680E+00	2.870150E+00	3.779960E+00
5.540500E+00	2.980550E+00	3.766290E+00
5.554850E+00	2.947120E+00	3.840180E+00
5.565540E+00	3.057140E+00	3.837910E+00
5.152440E+00	2.229040E+00	3.611340E+00
5.112550E+00	2.198260E+00	3.578000E+00
5.130340E+00	2.221640E+00	3.498370E+00
5.216510E+00	2.286910E+00	3.583990E+00
5.306170E+00	2.391790E+00	3.639070E+00
5.550690E+00	3.193340E+00	3.786860E+00
5.558660E+00	3.301840E+00	3.846510E+00
5.555600E+00	3.396120E+00	3.888060E+00
4.692570E+00	1.727660E+00	3.458310E+00
4.652880E+00	1.692480E+00	3.398730E+00
4.687160E+00	1.725510E+00	3.274590E+00
4.758610E+00	1.809880E+00	3.375440E+00
4.861430E+00	1.901710E+00	3.440400E+00
4.960730E+00	2.027630E+00	3.529090E+00
5.061060E+00	2.141120E+00	3.508350E+00
5.538250E+00	3.522690E+00	3.885910E+00
5.500020E+00	3.639220E+00	3.895380E+00
5.499460E+00	3.700330E+00	3.933240E+00
4.576820E+00	1.670090E+00	3.271340E+00
5.476820E+00	3.800720E+00	3.939070E+00
5.443820E+00	3.893620E+00	3.952340E+00
5.440750E+00	3.946410E+00	3.994610E+00
5.430960E+00	4.007030E+00	4.044070E+00
4.446180E+00	1.626400E+00	3.203950E+00
4.375970E+00	1.597810E+00	3.179040E+00
4.382780E+00	1.615250E+00	3.048470E+00
5.375140E+00	4.074070E+00	4.011330E+00
5.343470E+00	4.121600E+00	4.083800E+00
4.270350E+00	1.561700E+00	3.075130E+00
5.284030E+00	4.178280E+00	4.054490E+00
5.260200E+00	4.217860E+00	4.107810E+00
4.108460E+00	1.447080E+00	2.983730E+00
3.984880E+00	1.404320E+00	2.930960E+00
4.018360E+00	1.419850E+00	2.826860E+00
5.216000E+00	4.280040E+00	4.126380E+00
5.165460E+00	4.329540E+00	4.121930E+00
5.197290E+00	4.327120E+00	4.166520E+00
5.172840E+00	4.363560E+00	4.174470E+00
3.857410E+00	1.391790E+00	2.714240E+00
3.842080E+00	1.367660E+00	2.957510E+00
5.151770E+00	4.437620E+00	4.193260E+00
5.128870E+00	4.495600E+00	4.181870E+00
5.162400E+00	4.498130E+00	4.227450E+00
5.152770E+00	4.537580E+00	4.232100E+00
3.693170E+00	1.323090E+00	2.915530E+00
3.593940E+00	1.335250E+00	2.867100E+00
3.643980E+00	1.332050E+00	2.753590E+00
5.095930E+00	4.640130E+00	4.206130E+00
5.133600E+00	4.605940E+00	4.248200E+00
5.112410E+00	4.678010E+00	4.259840E+00
3.425490E+00	1.322390E+00	2.800250E+00
5.066130E+00	4.764710E+00	4.271490E+00
5.083100E+00	4.737980E+00	4.272840E+00
5.072940E+00	4.768840E+00	4.300490E+00
3.204710E+00	1.310740E+00	2.708310E+00
4.974040E+00	4.798310E+00	4.284000E+00
5.045500E+00	4.781360E+00	4.298030E+00
3.039580E+00	1.305450E+00	2.679570E+00
4.912030E+00	4.801750E+00	4.244240E+00
4.918210E+00	4.821310E+00	4.300230E+00
2.888600E+00	1.317890E+00	2.667040E+00
4.818400E+00	4.847300E+00	4.276590E+00
4.878890E+00	4.828350E+00	4.288390E+00
2.742720E+00	1.348870E+00	2.654080E+00
4.707950E+00	4.871330E+00	4.248650E+00
4.763300E+00	4.867100E+00	4.273870E+00
2.592090E+00	1.401160E+00	2.641600E+00
4.657240E+00	4.873100E+00	4.208030E+00
4.666360E+00	4.898270E+00	4.263640E+00
2.425810E+00	1.471080E+00	2.627430E+00
4.577320E+00	4.949460E+00	4.232060E+00
4.633280E+00	4.911370E+00	4.248760E+00
2.227270E+00	1.568280E+00	2.585560E+00
4.493950E+00	4.995820E+00	4.164160E+00
4.524140E+00	4.990840E+00	4.216750E+00
2.059550E+00	1.649860E+00	2.615220E+00
2.115550E+00	1.687920E+00	2.519440E+00
4.450050E+00	5.059990E+00	4.157600E+00
2.013630E+00	1.779490E+00	2.515580E+00
1.946080E+00	1.746570E+00	2.609980E+00
4.379690E+00	5.171260E+00	4.151680E+00
1.900240E+00	1.892980E+00	2.535560E+00
1.823960E+00	1.792640E+00	2.678640E+00
4.316890E+00	5.208530E+00	4.094200E+00
4.323020E+00	5.235470E+00	4.143870E+00
1.786970E+00	2.017640E+00	2.566320E+00
1.705690E+00	1.960470E+00	2.682120E+00
4.161620E+00	5.275130E+00	4.012970E+00
4.202380E+00	5.300310E+00	4.093980E+00
4.278800E+00	5.259410E+00	4.122750E+00
1.686880E+00	2.162880E+00	2.596630E+00
1.617930E+00	2.111610E+00	2.695550E+00
4.038520E+00	5.318570E+00	3.989700E+00
4.122760E+00	5.321430E+00	4.051580E+00
1.594540E+00	2.339220E+00	2.608620E+00
1.566390E+00	2.217760E+00	2.701420E+00
3.925580E+00	5.362840E+00	3.947760E+00
3.977540E+00	5.389410E+00	4.065660E+00
1.516310E+00	2.335850E+00	2.699260E+00
1.431200E+00	2.494570E+00	2.704420E+00
1.499690E+00	2.591360E+00	2.588970E+00
3.863700E+00	5.398000E+00	3.960960E+00
3.896480E+00	5.407210E+00	4.015590E+00
1.402500E+00	2.678370E+00	2.638850E+00
1.337920E+00	2.636340E+00	2.711900E+00
1.412470E+00	2.838870E+00	2.566280E+00
3.687470E+00	5.454160E+00	3.939620E+00
3.821720E+00	5.426710E+00	3.995390E+00
1.326550E+00	2.827510E+00	2.640740E+00
1.250480E+00	2.783580E+00	2.719570E+00
1.323350E+00	3.072710E+00	2.567290E+00
3.534790E+00	5.471430E+00	3.858030E+00
3.569350E+00	5.503550E+00	3.951510E+00
1.242550E+00	2.949770E+00	2.663060E+00
1.193760E+00	2.882810E+00	2.715830E+00
1.203330E+00	3.127030E+00	2.630570E+00
1.256520E+00	3.298800E+00	2.588090E+00
1.292920E+00	3.556560E+00	2.546260E+00
3.459280E+00	5.492380E+00	3.870510E+00
3.495860E+00	5.508800E+00	3.922260E+00
1.158230E+00	3.002610E+00	2.706210E+00
1.119300E+00	3.163710E+00	2.673920E+00
1.168900E+00	3.274430E+00	2.640810E+00
1.181230E+00	3.449620E+00	2.613150E+00
1.209300E+00	3.617680E+00	2.609590E+00
1.281260E+00	3.773160E+00	2.599970E+00
1.369700E+00	3.995520E+00	2.603390E+00
3.267480E+00	5.526090E+00	3.874490E+00
3.414550E+00	5.516020E+00	3.909300E+00
1.084200E+00	3.351600E+00	2.693320E+00
1.116700E+00	3.576200E+00	2.655890E+00
1.180820E+00	3.744050E+00	2.650950E+00
1.249740E+00	3.922970E+00	2.651040E+00
1.310700E+00	4.054510E+00	2.664570E+00
1.322150E+00	4.127370E+00	2.693880E+00
1.389400E+00	4.150600E+00	2.667360E+00
1.474540E+00	4.302530E+00	2.691230E+00
1.589930E+00	4.468420E+00	2.726850E+00
3.043350E+00	5.456930E+00	3.753950E+00
3.124190E+00	5.487510E+00	3.817650E+00
3.168480E+00	5.529190E+00	3.893800E+00
1.346080E+00	4.237010E+00	2.722810E+00
1.450050E+00	4.401140E+00	2.755040E+00
1.526450E+00	4.516850E+00	2.783210E+00
1.529310E+00	4.574140E+00	2.813680E+00
1.622850E+00	4.617630E+00	2.797920E+00
2.456530E+00	5.249070E+00	3.415330E+00
2.599220E+00	5.267720E+00	3.488100E+00
2.688400E+00	5.330470E+00	3.589140E+00
2.782250E+00	5.385620E+00	3.693140E+00
2.882500E+00	5.451800E+00	3.812540E+00
3.014260E+00	5.492450E+00	3.829570E+00
3.104900E+00	5.526380E+00	3.898940E+00
1.539540E+00	4.636600E+00	2.850210E+00
1.561500E+00	4.700280E+00	2.892090E+00
1.636250E+00	4.722170E+00	2.874150E+00
1.748430E+00	4.853430E+00	2.955070E+00
2.134240E+00	5.146250E+00	3.247970E+00
2.306680E+00	5.189600E+00	3.305410E+00
2.350700E+00	5.255770E+00	3.432600E+00
2.413590E+00	5.300000E+00	3.528590E+00
2.559930E+00	5.327210E+00	3.600300E+00
2.684900E+00	5.394400E+00	3.711420E+00
2.771690E+00	5.437850E+00	3.793180E+00
1.598430E+00	4.771510E+00	2.936760E+00
1.643800E+00	4.863660E+00	2.997660E+00
1.709640E+00	4.909150E+00	3.023960E+00
1.798840E+00	4.962030E+00	3.067030E+00
1.956500E+00	5.063530E+00	3.147050E+00
2.021600E+00	5.149980E+00	3.272710E+00
2.083400E+00	5.212510E+00	3.349070E+00
2.232980E+00	5.249970E+00	3.403590E+00
2.329090E+00	5.280820E+00	3.489720E+00
1.659770E+00	4.947110E+00	3.082430E+00
1.803590E+00	5.057820E+00	3.182830E+00
1.929510E+00	5.142340E+00	3.270580E+00
2.001560E+00	5.185400E+00	3.323510E+00
5.401380E+00	2.525050E+00	3.720380E+00
5.461660E+00	2.606920E+00	3.810040E+00
5.421930E+00	2.542840E+00	3.813100E+00
5.497010E+00	2.666240E+00	3.845030E+00
5.532170E+00	2.760370E+00	3.868330E+00
5.565120E+00	2.856340E+00	3.898560E+00
5.575730E+00	2.954070E+00	3.927600E+00
5.603430E+00	3.056840E+00	3.961690E+00
4.781020E+00	1.816110E+00	3.808900E+00
4.755050E+00	1.793980E+00	3.751680E+00
4.807910E+00	1.834980E+00	3.638460E+00
4.901590E+00	1.922150E+00	3.640560E+00
4.847660E+00	1.862160E+00	3.802070E+00
4.947680E+00	1.988750E+00	3.668230E+00
4.919420E+00	1.948260E+00	3.791510E+00
4.986660E+00	2.028830E+00	3.731500E+00
5.105850E+00	2.176660E+00	3.679360E+00
5.175560E+00	2.242670E+00	3.704980E+00
5.236730E+00	2.304740E+00	3.761390E+00
5.297420E+00	2.380280E+00	3.819080E+00
5.368410E+00	2.459660E+00	3.787880E+00
5.578950E+00	3.180790E+00	3.903640E+00
5.592370E+00	3.304240E+00	3.950910E+00
5.581430E+00	3.419860E+00	3.946050E+00
5.611320E+00	3.376460E+00	4.002680E+00
5.610620E+00	3.484650E+00	4.005190E+00
4.620460E+00	1.679290E+00	3.607980E+00
4.714350E+00	1.751650E+00	3.670040E+00
5.047230E+00	2.091340E+00	3.649270E+00
5.550290E+00	3.618960E+00	3.974730E+00
5.530280E+00	3.714330E+00	3.988980E+00
5.566350E+00	3.669600E+00	4.042510E+00
5.548600E+00	3.762280E+00	4.055790E+00
4.508910E+00	1.645070E+00	3.605870E+00
4.439790E+00	1.622140E+00	3.588630E+00
4.471700E+00	1.630680E+00	3.419740E+00
5.493970E+00	3.867400E+00	4.023120E+00
5.475360E+00	3.928140E+00	4.084500E+00
5.456200E+00	3.988490E+00	4.141080E+00
4.365950E+00	1.589200E+00	3.467440E+00
5.407300E+00	4.060810E+00	4.108200E+00
5.376510E+00	4.109390E+00	4.177610E+00
4.241940E+00	1.514250E+00	3.419980E+00
4.165910E+00	1.458470E+00	3.391660E+00
4.176490E+00	1.472450E+00	3.207490E+00
5.309650E+00	4.173490E+00	4.156430E+00
5.272450E+00	4.229850E+00	4.166650E+00
5.308500E+00	4.212960E+00	4.218800E+00
5.278500E+00	4.265730E+00	4.219450E+00
4.047910E+00	1.403460E+00	3.253900E+00
[truncated: 21,888 more rows]
