# Supplementary material for: A New MRI-Based Model of Heart Function with Coupled Hemodynamics and Application to Normal and Diseased Canine Left Ventricles
Source: Front Bioeng Biotechnol. 2015 Sep 23;3:140. doi: 10.3389/fbioe.2015.00140 (PMC4585083; doi:10.3389/fbioe.2015.00140)
Supplement: Supplementary file 9 [file Data_Sheet_9.ZIP › Case4_HF_LBBB_Systole/nodes/case4_systole_time_0.3270.csv]

4.380730E+00	3.766100E+00	1.950250E+00
4.312650E+00	3.746340E+00	1.840880E+00
4.348350E+00	3.801570E+00	1.940760E+00
4.343010E+00	3.852250E+00	1.998550E+00
4.408830E+00	3.823860E+00	2.061950E+00
4.366310E+00	3.888700E+00	2.113830E+00
4.281210E+00	3.835300E+00	1.911490E+00
4.196870E+00	3.812810E+00	1.800160E+00
4.284520E+00	3.915370E+00	2.038310E+00
4.267540E+00	3.991200E+00	2.122720E+00
4.334650E+00	3.950790E+00	2.185420E+00
4.303190E+00	4.000130E+00	2.200280E+00
4.196100E+00	3.887250E+00	1.905320E+00
4.145980E+00	3.866520E+00	1.798990E+00
4.179000E+00	3.988120E+00	2.009130E+00
4.225420E+00	4.021310E+00	2.107160E+00
4.249800E+00	4.033440E+00	2.186980E+00
4.115120E+00	3.924280E+00	1.852830E+00
4.093240E+00	3.988860E+00	1.915250E+00
4.113640E+00	4.021530E+00	1.963020E+00
4.122690E+00	4.052640E+00	2.008790E+00
4.189850E+00	4.044910E+00	2.094620E+00
4.066160E+00	4.024970E+00	1.933150E+00
4.631510E+00	3.471300E+00	1.963850E+00
4.572650E+00	3.440060E+00	1.835450E+00
4.584840E+00	3.524970E+00	1.956110E+00
4.579430E+00	3.623310E+00	2.039360E+00
4.656170E+00	3.536200E+00	2.050720E+00
4.573280E+00	3.723770E+00	2.197920E+00
4.666340E+00	3.637320E+00	2.203600E+00
4.581690E+00	3.815010E+00	2.318600E+00
4.676360E+00	3.758420E+00	2.387830E+00
4.620430E+00	3.836110E+00	2.448940E+00
4.493880E+00	3.571170E+00	1.864450E+00
4.432780E+00	3.479060E+00	1.700360E+00
4.446040E+00	3.711760E+00	1.990030E+00
4.495860E+00	3.807380E+00	2.201780E+00
4.524500E+00	3.854640E+00	2.306400E+00
4.552810E+00	3.876080E+00	2.423920E+00
4.343540E+00	3.472820E+00	1.595770E+00
4.237890E+00	3.435750E+00	1.484430E+00
4.275220E+00	3.521190E+00	1.584270E+00
4.335090E+00	3.597460E+00	1.706480E+00
4.440230E+00	3.903620E+00	2.296210E+00
4.435320E+00	3.974930E+00	2.432400E+00
4.516380E+00	3.938140E+00	2.503340E+00
4.477040E+00	3.995400E+00	2.537740E+00
4.199210E+00	3.558300E+00	1.554470E+00
4.129250E+00	3.480840E+00	1.444690E+00
4.165030E+00	3.690470E+00	1.660090E+00
4.347120E+00	4.013250E+00	2.305340E+00
4.404770E+00	4.026900E+00	2.488820E+00
4.069490E+00	3.565970E+00	1.467510E+00
3.993140E+00	3.716300E+00	1.564930E+00
4.080160E+00	3.831280E+00	1.715770E+00
4.258600E+00	4.079020E+00	2.289210E+00
4.321630E+00	4.085760E+00	2.441410E+00
3.971610E+00	3.830460E+00	1.664900E+00
3.918890E+00	3.786350E+00	1.590790E+00
4.002260E+00	3.957010E+00	1.816970E+00
4.158180E+00	4.090080E+00	2.151430E+00
4.205140E+00	4.167360E+00	2.343160E+00
4.251390E+00	4.191550E+00	2.461070E+00
4.305420E+00	4.159620E+00	2.510530E+00
4.280840E+00	4.219610E+00	2.541110E+00
3.887300E+00	3.867000E+00	1.642750E+00
3.856960E+00	3.993520E+00	1.749570E+00
3.935880E+00	4.031790E+00	1.845960E+00
4.015510E+00	4.074600E+00	1.963760E+00
4.063250E+00	4.168420E+00	2.139510E+00
4.094050E+00	4.244600E+00	2.244840E+00
4.157860E+00	4.250450E+00	2.351450E+00
4.214660E+00	4.227430E+00	2.445310E+00
3.885170E+00	4.082150E+00	1.855840E+00
3.810650E+00	4.060150E+00	1.789640E+00
3.920250E+00	4.170800E+00	1.982420E+00
3.977070E+00	4.256790E+00	2.136150E+00
4.044240E+00	4.284630E+00	2.231530E+00
4.093580E+00	4.307070E+00	2.327130E+00
3.803840E+00	4.120710E+00	1.853090E+00
3.823000E+00	4.196900E+00	1.943860E+00
3.885650E+00	4.246180E+00	2.020770E+00
3.892120E+00	4.290120E+00	2.070130E+00
3.916940E+00	4.322380E+00	2.140290E+00
4.001490E+00	4.321600E+00	2.234540E+00
3.819840E+00	4.267360E+00	2.013560E+00
3.863500E+00	4.312990E+00	2.080110E+00
4.896320E+00	3.557780E+00	2.514600E+00
4.860210E+00	3.512540E+00	2.414230E+00
4.846390E+00	3.583170E+00	2.454290E+00
4.847310E+00	3.638160E+00	2.522710E+00
4.797540E+00	3.318560E+00	2.088000E+00
4.760420E+00	3.227450E+00	1.970980E+00
4.708950E+00	3.405220E+00	2.009320E+00
4.724290E+00	3.531750E+00	2.174880E+00
4.800460E+00	3.433360E+00	2.241620E+00
4.780080E+00	3.629090E+00	2.377010E+00
4.745280E+00	3.723880E+00	2.460230E+00
4.792880E+00	3.719560E+00	2.534530E+00
4.741170E+00	3.778300E+00	2.524370E+00
4.719730E+00	3.158940E+00	1.842170E+00
4.628090E+00	3.124630E+00	1.691020E+00
4.647150E+00	3.284160E+00	1.817210E+00
4.612220E+00	3.882620E+00	2.534320E+00
4.685620E+00	3.847080E+00	2.557750E+00
4.648690E+00	3.895640E+00	2.605470E+00
4.494060E+00	3.115680E+00	1.503240E+00
4.365510E+00	3.065800E+00	1.360420E+00
4.389720E+00	3.192720E+00	1.452890E+00
4.447740E+00	3.319670E+00	1.574140E+00
4.570310E+00	3.906630E+00	2.522320E+00
4.601500E+00	3.926810E+00	2.606820E+00
4.266150E+00	3.271470E+00	1.399940E+00
4.165910E+00	3.179890E+00	1.256790E+00
4.469920E+00	4.037320E+00	2.609670E+00
4.553410E+00	3.988540E+00	2.659430E+00
4.513780E+00	4.041910E+00	2.715850E+00
4.045420E+00	3.185000E+00	1.182290E+00
3.929280E+00	3.157110E+00	1.112250E+00
3.964870E+00	3.255180E+00	1.197630E+00
4.044800E+00	3.372200E+00	1.288090E+00
4.399160E+00	4.079920E+00	2.569050E+00
4.455270E+00	4.079630E+00	2.685240E+00
3.875300E+00	3.296970E+00	1.193140E+00
3.808380E+00	3.233600E+00	1.114520E+00
3.826920E+00	3.434050E+00	1.255240E+00
3.916150E+00	3.565820E+00	1.404700E+00
4.354240E+00	4.116440E+00	2.537980E+00
4.386050E+00	4.133040E+00	2.633330E+00
3.741450E+00	3.325940E+00	1.132090E+00
3.667050E+00	3.477830E+00	1.238080E+00
3.781720E+00	3.577280E+00	1.321910E+00
3.827880E+00	3.727000E+00	1.487770E+00
4.312350E+00	4.225990E+00	2.611690E+00
4.338200E+00	4.198350E+00	2.629700E+00
4.325790E+00	4.227340E+00	2.654540E+00
3.689140E+00	3.633920E+00	1.347180E+00
3.600530E+00	3.579310E+00	1.276420E+00
3.685310E+00	3.767970E+00	1.472340E+00
3.769000E+00	3.883290E+00	1.592360E+00
4.164830E+00	4.282750E+00	2.430170E+00
4.230280E+00	4.268860E+00	2.532600E+00
4.294260E+00	4.246800E+00	2.623360E+00
3.582050E+00	3.680930E+00	1.345240E+00
3.591300E+00	3.810650E+00	1.455050E+00
3.664170E+00	3.886110E+00	1.551710E+00
3.714900E+00	4.022870E+00	1.720920E+00
4.129670E+00	4.317390E+00	2.419890E+00
4.161000E+00	4.332040E+00	2.506090E+00
3.580240E+00	3.928900E+00	1.551800E+00
3.601110E+00	4.038990E+00	1.684160E+00
3.651520E+00	4.098130E+00	1.758540E+00
3.714930E+00	4.168530E+00	1.869770E+00
3.937390E+00	4.375750E+00	2.234670E+00
4.025740E+00	4.363430E+00	2.352530E+00
4.096070E+00	4.344290E+00	2.421500E+00
3.591400E+00	4.137960E+00	1.783600E+00
3.652910E+00	4.224610E+00	1.903970E+00
3.668250E+00	4.278280E+00	1.966550E+00
3.731600E+00	4.275320E+00	1.989820E+00
3.829490E+00	4.341440E+00	2.117230E+00
3.878130E+00	4.409420E+00	2.236900E+00
3.949640E+00	4.432880E+00	2.374150E+00
3.706110E+00	4.340400E+00	2.058160E+00
3.795420E+00	4.407420E+00	2.191120E+00
3.859810E+00	4.447010E+00	2.296740E+00
4.981810E+00	3.435670E+00	2.566950E+00
4.971900E+00	3.364020E+00	2.513040E+00
4.929160E+00	3.462870E+00	2.501400E+00
4.966820E+00	3.515770E+00	2.595410E+00
4.944630E+00	2.976410E+00	2.198750E+00
4.915280E+00	2.896240E+00	2.069990E+00
4.912610E+00	3.027010E+00	2.122340E+00
4.860670E+00	3.217620E+00	2.182710E+00
4.944460E+00	3.082580E+00	2.287900E+00
4.905530E+00	3.381800E+00	2.380990E+00
4.957720E+00	3.245760E+00	2.398910E+00
4.859950E+00	3.713360E+00	2.634740E+00
4.924130E+00	3.626880E+00	2.621980E+00
4.864980E+00	3.756140E+00	2.715330E+00
4.934510E+00	3.709090E+00	2.768910E+00
4.885290E+00	3.794390E+00	2.797740E+00
4.848460E+00	2.826120E+00	1.911140E+00
4.785660E+00	2.735540E+00	1.765780E+00
4.775880E+00	2.854770E+00	1.789040E+00
4.804970E+00	3.013100E+00	1.905700E+00
4.793150E+00	3.809690E+00	2.678550E+00
4.772930E+00	3.886250E+00	2.790360E+00
4.849290E+00	3.857010E+00	2.852740E+00
4.803490E+00	3.908950E+00	2.879700E+00
4.664210E+00	2.679170E+00	1.568780E+00
4.527090E+00	2.603540E+00	1.425890E+00
4.564810E+00	2.729370E+00	1.460750E+00
4.626980E+00	2.883670E+00	1.572720E+00
4.685690E+00	3.906450E+00	2.703840E+00
4.742770E+00	3.942000E+00	2.829960E+00
4.435260E+00	2.813930E+00	1.347450E+00
4.320260E+00	2.711090E+00	1.243830E+00
4.619720E+00	3.949100E+00	2.697300E+00
4.654800E+00	3.980650E+00	2.792050E+00
4.180820E+00	2.719970E+00	1.124240E+00
4.042030E+00	2.679210E+00	1.047980E+00
4.080840E+00	2.812290E+00	1.066970E+00
4.157670E+00	2.952710E+00	1.150280E+00
4.517260E+00	4.083710E+00	2.781670E+00
4.584810E+00	4.045160E+00	2.813130E+00
4.561960E+00	4.089530E+00	2.849240E+00
3.950410E+00	2.942380E+00	1.045870E+00
3.800420E+00	2.858970E+00	9.670750E-01
4.456570E+00	4.127990E+00	2.754890E+00
4.527420E+00	4.129340E+00	2.846060E+00
3.728500E+00	3.143970E+00	1.032270E+00
3.585340E+00	3.008010E+00	9.858540E-01
4.397550E+00	4.173310E+00	2.722060E+00
4.460790E+00	4.184220E+00	2.820230E+00
3.534980E+00	3.186510E+00	1.035710E+00
3.412560E+00	3.128000E+00	1.011980E+00
3.588430E+00	3.325110E+00	1.115350E+00
4.356540E+00	4.238450E+00	2.741960E+00
3.432550E+00	3.299990E+00	1.083160E+00
3.299950E+00	3.249870E+00	1.080750E+00
3.491930E+00	3.516010E+00	1.211820E+00
4.250370E+00	4.298680E+00	2.653120E+00
4.308180E+00	4.308600E+00	2.764310E+00
3.334590E+00	3.401650E+00	1.142390E+00
3.250680E+00	3.336620E+00	1.128420E+00
3.338030E+00	3.579870E+00	1.240580E+00
3.462590E+00	3.761480E+00	1.395980E+00
4.167190E+00	4.375330E+00	2.620910E+00
4.239380E+00	4.360560E+00	2.736990E+00
3.234490E+00	3.449180E+00	1.188940E+00
3.241640E+00	3.600260E+00	1.269820E+00
3.318690E+00	3.708190E+00	1.335080E+00
3.342940E+00	3.851180E+00	1.440360E+00
3.471880E+00	3.987110E+00	1.602150E+00
4.072100E+00	4.405650E+00	2.506690E+00
4.120840E+00	4.416960E+00	2.616770E+00
4.163580E+00	4.433070E+00	2.719330E+00
3.232100E+00	3.730940E+00	1.368180E+00
3.259480E+00	3.877030E+00	1.472650E+00
3.342560E+00	3.957980E+00	1.539710E+00
3.389480E+00	4.046080E+00	1.649120E+00
3.481360E+00	4.130400E+00	1.768740E+00
3.583190E+00	4.250630E+00	1.925640E+00
3.999340E+00	4.453420E+00	2.480390E+00
4.018220E+00	4.480950E+00	2.569740E+00
4.085510E+00	4.451660E+00	2.635050E+00
3.270370E+00	3.998640E+00	1.593810E+00
3.380390E+00	4.132170E+00	1.751300E+00
3.465850E+00	4.205720E+00	1.852250E+00
3.504800E+00	4.268290E+00	1.937420E+00
3.558520E+00	4.304620E+00	1.987810E+00
3.617280E+00	4.353980E+00	2.052410E+00
3.706360E+00	4.421030E+00	2.161460E+00
3.789750E+00	4.465100E+00	2.278680E+00
3.864920E+00	4.494070E+00	2.400810E+00
3.950410E+00	4.492050E+00	2.474810E+00
3.519350E+00	4.340020E+00	2.028200E+00
3.612390E+00	4.427960E+00	2.144170E+00
3.708050E+00	4.486730E+00	2.250790E+00
3.775480E+00	4.507890E+00	2.345950E+00
5.035600E+00	2.860060E+00	2.409720E+00
5.005910E+00	2.751400E+00	2.284640E+00
4.983990E+00	2.918670E+00	2.291610E+00
5.004010E+00	3.111840E+00	2.450630E+00
5.051920E+00	2.978280E+00	2.496990E+00
5.009120E+00	3.260920E+00	2.529950E+00
5.060500E+00	3.167880E+00	2.593420E+00
5.035740E+00	3.387930E+00	2.660190E+00
4.998840E+00	3.580190E+00	2.740620E+00
5.074320E+00	3.501070E+00	2.801290E+00
5.005750E+00	3.658580E+00	2.820980E+00
5.071900E+00	3.608410E+00	2.887780E+00
5.010600E+00	3.706470E+00	2.893530E+00
4.974040E+00	2.649430E+00	2.141990E+00
4.917130E+00	2.563130E+00	2.006560E+00
4.923420E+00	2.710790E+00	2.021490E+00
4.907930E+00	3.827920E+00	2.877190E+00
4.966180E+00	3.786610E+00	2.921930E+00
4.917590E+00	3.852060E+00	2.960070E+00
4.843200E+00	2.485550E+00	1.874230E+00
4.741830E+00	2.414370E+00	1.735240E+00
4.767630E+00	2.553940E+00	1.733380E+00
4.789160E+00	3.950070E+00	2.936200E+00
4.867170E+00	3.908180E+00	2.992160E+00
4.833090E+00	3.962750E+00	3.023350E+00
4.625410E+00	2.351660E+00	1.592970E+00
4.471620E+00	2.322840E+00	1.467080E+00
4.581090E+00	2.430570E+00	1.511660E+00
4.731390E+00	3.986760E+00	2.892270E+00
4.772140E+00	4.006200E+00	2.993840E+00
4.308460E+00	2.512200E+00	1.253530E+00
4.252870E+00	2.354070E+00	1.263020E+00
4.680900E+00	4.038090E+00	2.920850E+00
4.678230E+00	4.077870E+00	2.974480E+00
4.732070E+00	4.068610E+00	3.017180E+00
4.693330E+00	4.109400E+00	3.015060E+00
4.134220E+00	2.321600E+00	1.189560E+00
3.989960E+00	2.397620E+00	1.080680E+00
4.097890E+00	2.458920E+00	1.118920E+00
4.612770E+00	4.106760E+00	2.939700E+00
4.613380E+00	4.187140E+00	3.000790E+00
4.680380E+00	4.163530E+00	3.038760E+00
4.665690E+00	4.207690E+00	3.052310E+00
3.895140E+00	2.586230E+00	9.753970E-01
3.779150E+00	2.427420E+00	9.691580E-01
4.538590E+00	4.178120E+00	2.922520E+00
4.556030E+00	4.234460E+00	2.992170E+00
4.631490E+00	4.241720E+00	3.057050E+00
3.658160E+00	2.744390E+00	9.358520E-01
3.496470E+00	2.670320E+00	9.594680E-01
4.464950E+00	4.246330E+00	2.916150E+00
4.518450E+00	4.268130E+00	2.992770E+00
4.565020E+00	4.297620E+00	3.064280E+00
3.433520E+00	2.922980E+00	9.848560E-01
3.288960E+00	2.851230E+00	1.000550E+00
4.373550E+00	4.297930E+00	2.856930E+00
4.422530E+00	4.302410E+00	2.947650E+00
4.483500E+00	4.300310E+00	3.003700E+00
3.272290E+00	3.075900E+00	1.026540E+00
3.139900E+00	3.015820E+00	1.061370E+00
4.307500E+00	4.352520E+00	2.836380E+00
4.364580E+00	4.343780E+00	2.931640E+00
3.170060E+00	3.258260E+00	1.131550E+00
3.058030E+00	3.141410E+00	1.162970E+00
4.242640E+00	4.410720E+00	2.819530E+00
4.301170E+00	4.395660E+00	2.918360E+00
3.063130E+00	3.297140E+00	1.190190E+00
3.016140E+00	3.229760E+00	1.205500E+00
3.123640E+00	3.516730E+00	1.273700E+00
4.201940E+00	4.453000E+00	2.809880E+00
4.236110E+00	4.463030E+00	2.907470E+00
3.012230E+00	3.347570E+00	1.252970E+00
3.023650E+00	3.516170E+00	1.326710E+00
3.064080E+00	3.628040E+00	1.354990E+00
3.130800E+00	3.806220E+00	1.452910E+00
4.052680E+00	4.487630E+00	2.654840E+00
4.095910E+00	4.503500E+00	2.739480E+00
4.166110E+00	4.490320E+00	2.813610E+00
3.008520E+00	3.657800E+00	1.404750E+00
3.032070E+00	3.816550E+00	1.507960E+00
3.081950E+00	3.899040E+00	1.541350E+00
3.148340E+00	3.991480E+00	1.600420E+00
3.270420E+00	4.119360E+00	1.749910E+00
3.392970E+00	4.244860E+00	1.885780E+00
3.910700E+00	4.521710E+00	2.482550E+00
3.939610E+00	4.539140E+00	2.567690E+00
4.015800E+00	4.525050E+00	2.670240E+00
3.030670E+00	3.948520E+00	1.602540E+00
3.148490E+00	4.098470E+00	1.741530E+00
3.258240E+00	4.215740E+00	1.858860E+00
3.341280E+00	4.289250E+00	1.948030E+00
3.357460E+00	4.332830E+00	2.002960E+00
3.420490E+00	4.341180E+00	2.010590E+00
3.498820E+00	4.428550E+00	2.120260E+00
3.612150E+00	4.508030E+00	2.249960E+00
3.715120E+00	4.529850E+00	2.331790E+00
3.779170E+00	4.552440E+00	2.432120E+00
3.871890E+00	4.543320E+00	2.496480E+00
3.386990E+00	4.389190E+00	2.064160E+00
3.434810E+00	4.459540E+00	2.139040E+00
3.508620E+00	4.494790E+00	2.196130E+00
3.538180E+00	4.531910E+00	2.259380E+00
3.588430E+00	4.560080E+00	2.331460E+00
3.677750E+00	4.560180E+00	2.362480E+00
3.456160E+00	4.519970E+00	2.216530E+00
3.519760E+00	4.553680E+00	2.288810E+00
5.164740E+00	2.971160E+00	2.723390E+00
5.142320E+00	2.894970E+00	2.672190E+00
5.124640E+00	3.013740E+00	2.646700E+00
5.122360E+00	3.218810E+00	2.731970E+00
5.175950E+00	3.073490E+00	2.778470E+00
5.130540E+00	3.382650E+00	2.818250E+00
5.205500E+00	3.241300E+00	2.850840E+00
5.135800E+00	3.504350E+00	2.889190E+00
5.208400E+00	3.396930E+00	2.949270E+00
5.130720E+00	3.566050E+00	2.937030E+00
5.169000E+00	3.523470E+00	2.964000E+00
5.143950E+00	3.606540E+00	3.010620E+00
5.047260E+00	2.648890E+00	2.414290E+00
5.007880E+00	2.530890E+00	2.287360E+00
4.996710E+00	2.620300E+00	2.250080E+00
5.072480E+00	2.798580E+00	2.507240E+00
5.020180E+00	3.741070E+00	2.964520E+00
5.065600E+00	3.691360E+00	2.993570E+00
5.045420E+00	3.762160E+00	3.037870E+00
4.953770E+00	2.438020E+00	2.160760E+00
4.873650E+00	2.360720E+00	2.028150E+00
4.899260E+00	2.451590E+00	2.013640E+00
4.934320E+00	3.880760E+00	3.030100E+00
4.999510E+00	3.841690E+00	3.072800E+00
4.949400E+00	3.906860E+00	3.094870E+00
4.769180E+00	2.284050E+00	1.890660E+00
4.659420E+00	2.215830E+00	1.774670E+00
4.700400E+00	2.305270E+00	1.737640E+00
4.838670E+00	3.998940E+00	3.075180E+00
4.907360E+00	3.962040E+00	3.122660E+00
4.872160E+00	4.017960E+00	3.155980E+00
4.526280E+00	2.149390E+00	1.674260E+00
4.398050E+00	2.143060E+00	1.543600E+00
4.509940E+00	2.214450E+00	1.581160E+00
4.806220E+00	4.052430E+00	3.096120E+00
4.809670E+00	4.086890E+00	3.147080E+00
4.855030E+00	4.062820E+00	3.198120E+00
4.824640E+00	4.110580E+00	3.199370E+00
4.285480E+00	2.230590E+00	1.371020E+00
4.234970E+00	2.100060E+00	1.421510E+00
4.762500E+00	4.130820E+00	3.109730E+00
4.778340E+00	4.187120E+00	3.163820E+00
4.819220E+00	4.163650E+00	3.221900E+00
4.802190E+00	4.220500E+00	3.217480E+00
4.046970E+00	2.240160E+00	1.198840E+00
4.726250E+00	4.228630E+00	3.127760E+00
4.725450E+00	4.306000E+00	3.189920E+00
4.793570E+00	4.275240E+00	3.244340E+00
4.773110E+00	4.328810E+00	3.254440E+00
3.837600E+00	2.233010E+00	1.095390E+00
3.684510E+00	2.259380E+00	1.008360E+00
3.724050E+00	2.320010E+00	9.818230E-01
4.654560E+00	4.291650E+00	3.121850E+00
4.665530E+00	4.343600E+00	3.182200E+00
4.725780E+00	4.362480E+00	3.241210E+00
3.585830E+00	2.426480E+00	9.715930E-01
3.474890E+00	2.327010E+00	1.036360E+00
4.611170E+00	4.331600E+00	3.135770E+00
4.617480E+00	4.366400E+00	3.185060E+00
4.661310E+00	4.404460E+00	3.256880E+00
3.348150E+00	2.607720E+00	9.918140E-01
3.209960E+00	2.564570E+00	1.059820E+00
4.426960E+00	4.349090E+00	3.015400E+00
4.496180E+00	4.352690E+00	3.090790E+00
4.561220E+00	4.361480E+00	3.158620E+00
4.597700E+00	4.396990E+00	3.224240E+00
3.150880E+00	2.792230E+00	1.042670E+00
3.033910E+00	2.744720E+00	1.108100E+00
4.363080E+00	4.396650E+00	3.007250E+00
4.425600E+00	4.408680E+00	3.124080E+00
3.033810E+00	2.954460E+00	1.132130E+00
2.942070E+00	2.907560E+00	1.201800E+00
4.304000E+00	4.441770E+00	2.989610E+00
4.347730E+00	4.451010E+00	3.075670E+00
2.964140E+00	3.138690E+00	1.231210E+00
2.892410E+00	3.019130E+00	1.235740E+00
4.271760E+00	4.475660E+00	2.984300E+00
4.297630E+00	4.482450E+00	3.035620E+00
2.878740E+00	3.142920E+00	1.312750E+00
2.832040E+00	3.316290E+00	1.385630E+00
2.935670E+00	3.413450E+00	1.354850E+00
4.132070E+00	4.523360E+00	2.826630E+00
4.166010E+00	4.533580E+00	2.912630E+00
4.246970E+00	4.512830E+00	3.000830E+00
2.853830E+00	3.492040E+00	1.425370E+00
2.815340E+00	3.424260E+00	1.450160E+00
2.915920E+00	3.716650E+00	1.511010E+00
3.953310E+00	4.581560E+00	2.692740E+00
4.037540E+00	4.568300E+00	2.788970E+00
4.102770E+00	4.548490E+00	2.845180E+00
2.807900E+00	3.557840E+00	1.493470E+00
2.822210E+00	3.720270E+00	1.567440E+00
2.863310E+00	3.813480E+00	1.593770E+00
2.913250E+00	3.930550E+00	1.646520E+00
3.031780E+00	4.071300E+00	1.749760E+00
3.139050E+00	4.200070E+00	1.848410E+00
3.268330E+00	4.310660E+00	1.982520E+00
3.840640E+00	4.593370E+00	2.606790E+00
3.911490E+00	4.612800E+00	2.717670E+00
3.967690E+00	4.639250E+00	2.831340E+00
2.817000E+00	3.841720E+00	1.650510E+00
2.853320E+00	3.976450E+00	1.728180E+00
2.938700E+00	4.053740E+00	1.766960E+00
3.019460E+00	4.163180E+00	1.851150E+00
3.117990E+00	4.272700E+00	1.939070E+00
3.204570E+00	4.354860E+00	2.036050E+00
3.324840E+00	4.435550E+00	2.120190E+00
3.672170E+00	4.614050E+00	2.470860E+00
3.753730E+00	4.636360E+00	2.594920E+00
3.790790E+00	4.664500E+00	2.689630E+00
3.875720E+00	4.645760E+00	2.749870E+00
2.889470E+00	4.106250E+00	1.849930E+00
2.998670E+00	4.240890E+00	1.938400E+00
3.099870E+00	4.334900E+00	2.025080E+00
3.199590E+00	4.423760E+00	2.107460E+00
3.274050E+00	4.482160E+00	2.174980E+00
3.292130E+00	4.521130E+00	2.226940E+00
3.365110E+00	4.522220E+00	2.226190E+00
3.495070E+00	4.583150E+00	2.338120E+00
3.550810E+00	4.639860E+00	2.459340E+00
3.608480E+00	4.676720E+00	2.557130E+00
3.701570E+00	4.669370E+00	2.604880E+00
3.337560E+00	4.574240E+00	2.305860E+00
3.447310E+00	4.643330E+00	2.413980E+00
3.515130E+00	4.680470E+00	2.501010E+00
5.303110E+00	3.207530E+00	2.997340E+00
5.288460E+00	3.151430E+00	2.976310E+00
5.265240E+00	3.246520E+00	2.954710E+00
5.268510E+00	3.330440E+00	2.996740E+00
5.307160E+00	3.269930E+00	3.025630E+00
5.283410E+00	3.388180E+00	3.065710E+00
5.126480E+00	2.620990E+00	2.647730E+00
5.076320E+00	2.532130E+00	2.554410E+00
5.079490E+00	2.638350E+00	2.536630E+00
5.139690E+00	2.787460E+00	2.651860E+00
5.156440E+00	2.715990E+00	2.713110E+00
5.194890E+00	2.900630E+00	2.782210E+00
5.246810E+00	3.087380E+00	2.896680E+00
5.224640E+00	3.512360E+00	3.041020E+00
5.206500E+00	3.600170E+00	3.107690E+00
5.027400E+00	2.447590E+00	2.446450E+00
4.970460E+00	2.356770E+00	2.317460E+00
4.993590E+00	2.439080E+00	2.305220E+00
5.135210E+00	3.703540E+00	3.130120E+00
5.076290E+00	3.784980E+00	3.129330E+00
5.108220E+00	3.773660E+00	3.182670E+00
5.069210E+00	3.825030E+00	3.211770E+00
4.887560E+00	2.283750E+00	2.208730E+00
4.803700E+00	2.213440E+00	2.101470E+00
4.838350E+00	2.282370E+00	2.059230E+00
4.962550E+00	3.928420E+00	3.165970E+00
5.000410E+00	3.889940E+00	3.187850E+00
4.985660E+00	3.947700E+00	3.247620E+00
4.670630E+00	2.129090E+00	1.978490E+00
4.590180E+00	2.086360E+00	1.855530E+00
4.641690E+00	2.149330E+00	1.850910E+00
4.895500E+00	4.034300E+00	3.219440E+00
4.931880E+00	4.004830E+00	3.233530E+00
4.927160E+00	4.056700E+00	3.293820E+00
4.450480E+00	2.062950E+00	1.687770E+00
4.848950E+00	4.133700E+00	3.252630E+00
4.877170E+00	4.104270E+00	3.276440E+00
4.879920E+00	4.157190E+00	3.327020E+00
4.256680E+00	2.030880E+00	1.520700E+00
4.135400E+00	1.993390E+00	1.467160E+00
4.166950E+00	2.048120E+00	1.426660E+00
4.829740E+00	4.246550E+00	3.272850E+00
4.850610E+00	4.213370E+00	3.298700E+00
4.851230E+00	4.264470E+00	3.351320E+00
4.027260E+00	2.090140E+00	1.297610E+00
3.932030E+00	2.024970E+00	1.346390E+00
4.778250E+00	4.367730E+00	3.306310E+00
4.814500E+00	4.318080E+00	3.327760E+00
4.810410E+00	4.355910E+00	3.383300E+00
3.760510E+00	2.116400E+00	1.139310E+00
4.731300E+00	4.412130E+00	3.304730E+00
4.776490E+00	4.407420E+00	3.378520E+00
3.569680E+00	2.136470E+00	1.125230E+00
3.418290E+00	2.126570E+00	1.140190E+00
3.436720E+00	2.220980E+00	1.082290E+00
4.695820E+00	4.439970E+00	3.314110E+00
4.719220E+00	4.463500E+00	3.393020E+00
3.285780E+00	2.348560E+00	1.088250E+00
3.152990E+00	2.329720E+00	1.161580E+00
4.500850E+00	4.402690E+00	3.198910E+00
4.557720E+00	4.409440E+00	3.233990E+00
4.597430E+00	4.451650E+00	3.316240E+00
4.659060E+00	4.461700E+00	3.345500E+00
3.072770E+00	2.537400E+00	1.118380E+00
2.974460E+00	2.523670E+00	1.223410E+00
4.458440E+00	4.425690E+00	3.207580E+00
4.480400E+00	4.457650E+00	3.278520E+00
4.533910E+00	4.448550E+00	3.292720E+00
2.938860E+00	2.717600E+00	1.201150E+00
2.854030E+00	2.693260E+00	1.280710E+00
4.375580E+00	4.463910E+00	3.162160E+00
4.425050E+00	4.456900E+00	3.223610E+00
2.850890E+00	2.906770E+00	1.284840E+00
2.795930E+00	2.800420E+00	1.316890E+00
4.302560E+00	4.521290E+00	3.125460E+00
2.767060E+00	2.912330E+00	1.376300E+00
2.716170E+00	3.088670E+00	1.455360E+00
2.800100E+00	3.110070E+00	1.381870E+00
4.197650E+00	4.583570E+00	3.040310E+00
4.245030E+00	4.611640E+00	3.171570E+00
2.754290E+00	3.340590E+00	1.475470E+00
2.664110E+00	3.252290E+00	1.520430E+00
4.087500E+00	4.608710E+00	2.946660E+00
4.145330E+00	4.625090E+00	3.036260E+00
4.176610E+00	4.635230E+00	3.098760E+00
2.689510E+00	3.404940E+00	1.562600E+00
2.646240E+00	3.349810E+00	1.577300E+00
2.726160E+00	3.629500E+00	1.601970E+00
4.016720E+00	4.665600E+00	2.934620E+00
4.047900E+00	4.705600E+00	3.031420E+00
4.122290E+00	4.661760E+00	3.069040E+00
2.630780E+00	3.479770E+00	1.605150E+00
2.640300E+00	3.628310E+00	1.669490E+00
2.685130E+00	3.739880E+00	1.697900E+00
2.744190E+00	3.909840E+00	1.765030E+00
3.840180E+00	4.683620E+00	2.778600E+00
3.888760E+00	4.710900E+00	2.875150E+00
3.972360E+00	4.711430E+00	2.947400E+00
2.633610E+00	3.767560E+00	1.749790E+00
2.654340E+00	3.907070E+00	1.816560E+00
2.702110E+00	3.994760E+00	1.845610E+00
2.770650E+00	4.121200E+00	1.932570E+00
2.898960E+00	4.224020E+00	1.953190E+00
2.986040E+00	4.315270E+00	2.028960E+00
3.092130E+00	4.406690E+00	2.108200E+00
3.194380E+00	4.507010E+00	2.199830E+00
3.663310E+00	4.697760E+00	2.621650E+00
3.704560E+00	4.728490E+00	2.692190E+00
3.797150E+00	4.729180E+00	2.796650E+00
2.654380E+00	4.009970E+00	1.888990E+00
2.684680E+00	4.107710E+00	1.959920E+00
2.721110E+00	4.160920E+00	1.980450E+00
2.741070E+00	4.218750E+00	2.017640E+00
2.855370E+00	4.288860E+00	2.034840E+00
2.978900E+00	4.394070E+00	2.112550E+00
3.074640E+00	4.461710E+00	2.174680E+00
3.108100E+00	4.514750E+00	2.226140E+00
3.161620E+00	4.545800E+00	2.252740E+00
3.223530E+00	4.585220E+00	2.303500E+00
3.318310E+00	4.662700E+00	2.417340E+00
3.441800E+00	4.694180E+00	2.483030E+00
3.513190E+00	4.731840E+00	2.573450E+00
3.621710E+00	4.723170E+00	2.632810E+00
2.679780E+00	4.160730E+00	2.003600E+00
3.116300E+00	4.572810E+00	2.291830E+00
3.203140E+00	4.634690E+00	2.362040E+00
3.226120E+00	4.678600E+00	2.411940E+00
3.265990E+00	4.700090E+00	2.442980E+00
3.297350E+00	4.728580E+00	2.490030E+00
3.395890E+00	4.726250E+00	2.513040E+00
3.220040E+00	4.710570E+00	2.446590E+00
5.327110E+00	3.042790E+00	3.034080E+00
5.313960E+00	2.985700E+00	3.014090E+00
5.296980E+00	3.057130E+00	2.984620E+00
5.326910E+00	3.141350E+00	3.049040E+00
5.340140E+00	3.270730E+00	3.115280E+00
5.318610E+00	3.379050E+00	3.167800E+00
5.103060E+00	2.480640E+00	2.682900E+00
5.045820E+00	2.392590E+00	2.594980E+00
5.049390E+00	2.444320E+00	2.544490E+00
5.144490E+00	2.587250E+00	2.728210E+00
5.222660E+00	2.759930E+00	2.844660E+00
5.267290E+00	2.929280E+00	2.936040E+00
5.273690E+00	3.515980E+00	3.182230E+00
5.212730E+00	3.625570E+00	3.184560E+00
5.243930E+00	3.606810E+00	3.229950E+00
5.207490E+00	3.678630E+00	3.256770E+00
4.984190E+00	2.309870E+00	2.493360E+00
4.913650E+00	2.246850E+00	2.414030E+00
4.943280E+00	2.293150E+00	2.355990E+00
5.142510E+00	3.765530E+00	3.242530E+00
5.128350E+00	3.827770E+00	3.318110E+00
4.816470E+00	2.176150E+00	2.325410E+00
4.728930E+00	2.126850E+00	2.197530E+00
4.778050E+00	2.179500E+00	2.195890E+00
5.053250E+00	3.887320E+00	3.294890E+00
5.040660E+00	3.937520E+00	3.349970E+00
4.605600E+00	2.059130E+00	1.982640E+00
5.003590E+00	4.004150E+00	3.357170E+00
4.974500E+00	4.060320E+00	3.388340E+00
4.438220E+00	1.999060E+00	1.790740E+00
4.341480E+00	1.930340E+00	1.727200E+00
4.305680E+00	1.980620E+00	1.623510E+00
4.940680E+00	4.107310E+00	3.397150E+00
4.925900E+00	4.162240E+00	3.430710E+00
4.262800E+00	1.885660E+00	1.672510E+00
4.129700E+00	1.868090E+00	1.611320E+00
4.206840E+00	1.915130E+00	1.586290E+00
4.899850E+00	4.212260E+00	3.426950E+00
4.885240E+00	4.264140E+00	3.454950E+00
4.017010E+00	1.917430E+00	1.444410E+00
3.869650E+00	1.865260E+00	1.439600E+00
4.853810E+00	4.311860E+00	3.452290E+00
4.821230E+00	4.387440E+00	3.465450E+00
3.733600E+00	1.963240E+00	1.255050E+00
3.678590E+00	1.900280E+00	1.356780E+00
4.779640E+00	4.453290E+00	3.457580E+00
4.816810E+00	4.438420E+00	3.507370E+00
4.799400E+00	4.469480E+00	3.513700E+00
3.570110E+00	1.896420E+00	1.347440E+00
3.420510E+00	1.922880E+00	1.334900E+00
3.512450E+00	1.968990E+00	1.268260E+00
4.744240E+00	4.489810E+00	3.458310E+00
4.765880E+00	4.509330E+00	3.531660E+00
3.274270E+00	2.129850E+00	1.252330E+00
3.144990E+00	2.109350E+00	1.325710E+00
4.624360E+00	4.483370E+00	3.383110E+00
4.649480E+00	4.512280E+00	3.457900E+00
4.709130E+00	4.518720E+00	3.486270E+00
3.048340E+00	2.325870E+00	1.275100E+00
2.933830E+00	2.301970E+00	1.343640E+00
4.511620E+00	4.476100E+00	3.339650E+00
4.538520E+00	4.500060E+00	3.411080E+00
4.593490E+00	4.503960E+00	3.433210E+00
2.874510E+00	2.508730E+00	1.304290E+00
2.793640E+00	2.486700E+00	1.402230E+00
4.374300E+00	4.512860E+00	3.238650E+00
4.432180E+00	4.507830E+00	3.315190E+00
4.482050E+00	4.505600E+00	3.379170E+00
2.758920E+00	2.711600E+00	1.379030E+00
2.684350E+00	2.623770E+00	1.458560E+00
4.317940E+00	4.575420E+00	3.240000E+00
4.373570E+00	4.574940E+00	3.350610E+00
2.668240E+00	2.766370E+00	1.457070E+00
2.615730E+00	2.738820E+00	1.521240E+00
2.692170E+00	2.895980E+00	1.452500E+00
4.284860E+00	4.617870E+00	3.243030E+00
4.311600E+00	4.619130E+00	3.295990E+00
2.622570E+00	2.867350E+00	1.518880E+00
2.576680E+00	2.823510E+00	1.553350E+00
2.621370E+00	3.060990E+00	1.535690E+00
4.180060E+00	4.681320E+00	3.182360E+00
4.260330E+00	4.657760E+00	3.261460E+00
2.551990E+00	2.930880E+00	1.583670E+00
2.517400E+00	3.140640E+00	1.641330E+00
2.584650E+00	3.301160E+00	1.598580E+00
4.106320E+00	4.713970E+00	3.133940E+00
4.138510E+00	4.761530E+00	3.245330E+00
2.512450E+00	3.318120E+00	1.672790E+00
2.467960E+00	3.255050E+00	1.681650E+00
2.540650E+00	3.544170E+00	1.702140E+00
3.934780E+00	4.753250E+00	2.972180E+00
3.977950E+00	4.791220E+00	3.085660E+00
4.058730E+00	4.772930E+00	3.159640E+00
2.463600E+00	3.379840E+00	1.736730E+00
2.451020E+00	3.536880E+00	1.762400E+00
2.495920E+00	3.640730E+00	1.791740E+00
2.550820E+00	3.825880E+00	1.844500E+00
3.725430E+00	4.801970E+00	2.818650E+00
3.815810E+00	4.796160E+00	2.912760E+00
3.894320E+00	4.798150E+00	3.007370E+00
2.446510E+00	3.667640E+00	1.839130E+00
2.465770E+00	3.820300E+00	1.900930E+00
2.515740E+00	3.910350E+00	1.922730E+00
2.585620E+00	4.048920E+00	1.974490E+00
2.767740E+00	4.300040E+00	2.078660E+00
2.863160E+00	4.383190E+00	2.129590E+00
2.986080E+00	4.487990E+00	2.214010E+00
3.590150E+00	4.805080E+00	2.725830E+00
3.676120E+00	4.846830E+00	2.838390E+00
3.740990E+00	4.884180E+00	2.941660E+00
2.469080E+00	3.931770E+00	1.966710E+00
2.507840E+00	4.058750E+00	2.033120E+00
2.568950E+00	4.130690E+00	2.052770E+00
2.651970E+00	4.224120E+00	2.066240E+00
2.739480E+00	4.354740E+00	2.139290E+00
2.839580E+00	4.446700E+00	2.210700E+00
2.907320E+00	4.519150E+00	2.263730E+00
3.003790E+00	4.573830E+00	2.309310E+00
3.121170E+00	4.660750E+00	2.398380E+00
3.390050E+00	4.799970E+00	2.597530E+00
3.483070E+00	4.855010E+00	2.700320E+00
3.513360E+00	4.903250E+00	2.776060E+00
3.627120E+00	4.892160E+00	2.858100E+00
2.527050E+00	4.170110E+00	2.106560E+00
2.617840E+00	4.316220E+00	2.157610E+00
2.717550E+00	4.421750E+00	2.218800E+00
2.811280E+00	4.501600E+00	2.280800E+00
2.900440E+00	4.575740E+00	2.323730E+00
2.991320E+00	4.629590E+00	2.375190E+00
3.028380E+00	4.682200E+00	2.431430E+00
3.094060E+00	4.712780E+00	2.456840E+00
3.194260E+00	4.756750E+00	2.499210E+00
3.253810E+00	4.832250E+00	2.587360E+00
3.314100E+00	4.881910E+00	2.665220E+00
3.421790E+00	4.887690E+00	2.704050E+00
3.046210E+00	4.745160E+00	2.496010E+00
3.157560E+00	4.827650E+00	2.565670E+00
3.227080E+00	4.871130E+00	2.619620E+00
5.259230E+00	2.633720E+00	2.982390E+00
5.226560E+00	2.574590E+00	2.939770E+00
5.231550E+00	2.648120E+00	2.905420E+00
5.275610E+00	2.799070E+00	2.972140E+00
5.284260E+00	2.708410E+00	3.022050E+00
5.304870E+00	2.907060E+00	3.022490E+00
5.323260E+00	2.831080E+00	3.072270E+00
5.345640E+00	2.984130E+00	3.097060E+00
5.356200E+00	3.130620E+00	3.173030E+00
5.367840E+00	3.275780E+00	3.228140E+00
5.337470E+00	3.407410E+00	3.235310E+00
5.375320E+00	3.355990E+00	3.294140E+00
5.345080E+00	3.472810E+00	3.308470E+00
5.076040E+00	2.377330E+00	2.747960E+00
5.018810E+00	2.297310E+00	2.683350E+00
5.019460E+00	2.329010E+00	2.610000E+00
5.137250E+00	2.478950E+00	2.796100E+00
5.277290E+00	3.591230E+00	3.288840E+00
5.245600E+00	3.672320E+00	3.367050E+00
4.938890E+00	2.224240E+00	2.613960E+00
4.866000E+00	2.180560E+00	2.515990E+00
4.902900E+00	2.220330E+00	2.500310E+00
5.193620E+00	3.757420E+00	3.335630E+00
5.165760E+00	3.815040E+00	3.397660E+00
4.753620E+00	2.110730E+00	2.319450E+00
5.102950E+00	3.889780E+00	3.421910E+00
5.055850E+00	3.953780E+00	3.416570E+00
5.082420E+00	3.945930E+00	3.459580E+00
5.063910E+00	3.992880E+00	3.479670E+00
4.592160E+00	2.014700E+00	2.086070E+00
4.500420E+00	1.942320E+00	2.015120E+00
4.470750E+00	1.974000E+00	1.909120E+00
4.981730E+00	4.077420E+00	3.435880E+00
5.014590E+00	4.047460E+00	3.458350E+00
5.001580E+00	4.093270E+00	3.495950E+00
4.423400E+00	1.888650E+00	1.947870E+00
4.333590E+00	1.839820E+00	1.872010E+00
4.341990E+00	1.875560E+00	1.797700E+00
4.939540E+00	4.185430E+00	3.477520E+00
4.978440E+00	4.154840E+00	3.521200E+00
4.951530E+00	4.210080E+00	3.530500E+00
4.231260E+00	1.796800E+00	1.805170E+00
4.081000E+00	1.770830E+00	1.736110E+00
4.181050E+00	1.826360E+00	1.731190E+00
4.892210E+00	4.283210E+00	3.503060E+00
4.921270E+00	4.255910E+00	3.535140E+00
4.896620E+00	4.301800E+00	3.565640E+00
3.957250E+00	1.815700E+00	1.588380E+00
3.820270E+00	1.738470E+00	1.575720E+00
4.839610E+00	4.407630E+00	3.542310E+00
4.861790E+00	4.353780E+00	3.554320E+00
4.855660E+00	4.391270E+00	3.615190E+00
3.685420E+00	1.827310E+00	1.448610E+00
3.629030E+00	1.770830E+00	1.521540E+00
4.821160E+00	4.462850E+00	3.588910E+00
3.532430E+00	1.753940E+00	1.510210E+00
3.390160E+00	1.799180E+00	1.526400E+00
3.485060E+00	1.813490E+00	1.443470E+00
4.788540E+00	4.519870E+00	3.596880E+00
4.803780E+00	4.513180E+00	3.640330E+00
4.786150E+00	4.538270E+00	3.636130E+00
3.258140E+00	1.927970E+00	1.409760E+00
3.138240E+00	1.937030E+00	1.504630E+00
4.675360E+00	4.547780E+00	3.522110E+00
4.700990E+00	4.567620E+00	3.599770E+00
4.761300E+00	4.549740E+00	3.620200E+00
3.028470E+00	2.111070E+00	1.417410E+00
2.929270E+00	2.103560E+00	1.511840E+00
4.567040E+00	4.530890E+00	3.482370E+00
4.591580E+00	4.563700E+00	3.553320E+00
4.642920E+00	4.569510E+00	3.572520E+00
2.855680E+00	2.292510E+00	1.452180E+00
2.762340E+00	2.262250E+00	1.530810E+00
4.434910E+00	4.549030E+00	3.414900E+00
4.481450E+00	4.568680E+00	3.499680E+00
4.540480E+00	4.562260E+00	3.531300E+00
2.714550E+00	2.447130E+00	1.488410E+00
2.639750E+00	2.416920E+00	1.574020E+00
4.405200E+00	4.579120E+00	3.431350E+00
4.426350E+00	4.589030E+00	3.476800E+00
2.614620E+00	2.592760E+00	1.541210E+00
2.536710E+00	2.560740E+00	1.622430E+00
4.308260E+00	4.661290E+00	3.380470E+00
4.380100E+00	4.618950E+00	3.457560E+00
2.526000E+00	2.758250E+00	1.600600E+00
2.458820E+00	2.677970E+00	1.681330E+00
4.220240E+00	4.729490E+00	3.312350E+00
4.266100E+00	4.755120E+00	3.448970E+00
2.439760E+00	2.796470E+00	1.671320E+00
2.411970E+00	2.749150E+00	1.707430E+00
2.449070E+00	2.952320E+00	1.665500E+00
4.175730E+00	4.774380E+00	3.318100E+00
4.199690E+00	4.782880E+00	3.384110E+00
2.384070E+00	2.840770E+00	1.725880E+00
2.333580E+00	3.035320E+00	1.766780E+00
2.411910E+00	3.203880E+00	1.718840E+00
4.024330E+00	4.822860E+00	3.189340E+00
4.074630E+00	4.848680E+00	3.298880E+00
4.149790E+00	4.810760E+00	3.357890E+00
2.316590E+00	3.243530E+00	1.787780E+00
2.248440E+00	3.186690E+00	1.836230E+00
2.365030E+00	3.457590E+00	1.802660E+00
3.831020E+00	4.866340E+00	3.034240E+00
3.905840E+00	4.887160E+00	3.160150E+00
3.994010E+00	4.873290E+00	3.229480E+00
2.271670E+00	3.352350E+00	1.859880E+00
2.213570E+00	3.290250E+00	1.878550E+00
2.276310E+00	3.519170E+00	1.877460E+00
2.361880E+00	3.737470E+00	1.932730E+00
3.792610E+00	4.910410E+00	3.042410E+00
3.825350E+00	4.923570E+00	3.105210E+00
2.198800E+00	3.436370E+00	1.920530E+00
2.249040E+00	3.615450E+00	1.944460E+00
2.275170E+00	3.750670E+00	1.995710E+00
2.323090E+00	3.844220E+00	2.010290E+00
2.399890E+00	3.984040E+00	2.046240E+00
3.546920E+00	4.970090E+00	2.880180E+00
3.663870E+00	4.963520E+00	2.979480E+00
3.760950E+00	4.956070E+00	3.068300E+00
2.274580E+00	3.892880E+00	2.067690E+00
2.343700E+00	4.046200E+00	2.124340E+00
2.357540E+00	4.126930E+00	2.171730E+00
2.421570E+00	4.146580E+00	2.146010E+00
2.506780E+00	4.279700E+00	2.193380E+00
2.604990E+00	4.393910E+00	2.246320E+00
2.701530E+00	4.488160E+00	2.296510E+00
2.796290E+00	4.566320E+00	2.348170E+00
2.904640E+00	4.660540E+00	2.423410E+00
3.395080E+00	4.974290E+00	2.791810E+00
3.491510E+00	5.022880E+00	2.895890E+00
3.569200E+00	5.048380E+00	3.029470E+00
2.394190E+00	4.230180E+00	2.224060E+00
2.494030E+00	4.369220E+00	2.273810E+00
2.597340E+00	4.469270E+00	2.328200E+00
2.690000E+00	4.557540E+00	2.367650E+00
2.779030E+00	4.619710E+00	2.412820E+00
2.814100E+00	4.671150E+00	2.464620E+00
2.867680E+00	4.702780E+00	2.481480E+00
2.930980E+00	4.750330E+00	2.507730E+00
3.046500E+00	4.827940E+00	2.577470E+00
3.197200E+00	4.920350E+00	2.671220E+00
3.259680E+00	5.014010E+00	2.784700E+00
3.333340E+00	5.074330E+00	2.906210E+00
3.446390E+00	5.068150E+00	2.941480E+00
2.826630E+00	4.730620E+00	2.526390E+00
2.927210E+00	4.824680E+00	2.576360E+00
3.044850E+00	4.913090E+00	2.668580E+00
3.148730E+00	5.004160E+00	2.749780E+00
3.223130E+00	5.070620E+00	2.839440E+00
5.163880E+00	2.396060E+00	2.972800E+00
5.101940E+00	2.335970E+00	2.896030E+00
5.122510E+00	2.395050E+00	2.863280E+00
5.206540E+00	2.504580E+00	2.938460E+00
5.225230E+00	2.474390E+00	3.015320E+00
5.278830E+00	2.599080E+00	3.048070E+00
5.315370E+00	2.736270E+00	3.133610E+00
5.344890E+00	2.859070E+00	3.187920E+00
5.380700E+00	2.984870E+00	3.230860E+00
5.400050E+00	3.115930E+00	3.283040E+00
5.412850E+00	3.240610E+00	3.329900E+00
5.384190E+00	3.355040E+00	3.380970E+00
5.357520E+00	3.466950E+00	3.431590E+00
5.053490E+00	2.278970E+00	2.869290E+00
4.985670E+00	2.229520E+00	2.771010E+00
5.018920E+00	2.267900E+00	2.758220E+00
5.307140E+00	3.574930E+00	3.394660E+00
5.271920E+00	3.661460E+00	3.472080E+00
4.877300E+00	2.177180E+00	2.625770E+00
5.216130E+00	3.756550E+00	3.443840E+00
5.174280E+00	3.830280E+00	3.464380E+00
5.217130E+00	3.804590E+00	3.514580E+00
5.176480E+00	3.875270E+00	3.536840E+00
4.733360E+00	2.072920E+00	2.405110E+00
4.636310E+00	2.000560E+00	2.319590E+00
4.614930E+00	2.009030E+00	2.207510E+00
5.116040E+00	3.943500E+00	3.512130E+00
5.115090E+00	3.993830E+00	3.559010E+00
4.578200E+00	1.935750E+00	2.250410E+00
4.493340E+00	1.875660E+00	2.162380E+00
4.502570E+00	1.902460E+00	2.089280E+00
5.076160E+00	4.057380E+00	3.579090E+00
5.029470E+00	4.111670E+00	3.576350E+00
5.059300E+00	4.103630E+00	3.630430E+00
5.032680E+00	4.144110E+00	3.650330E+00
4.398100E+00	1.813290E+00	2.066960E+00
4.306530E+00	1.752080E+00	1.989930E+00
4.312830E+00	1.797650E+00	1.926340E+00
4.958860E+00	4.235630E+00	3.605720E+00
4.989180E+00	4.197550E+00	3.620740E+00
4.980910E+00	4.233480E+00	3.677890E+00
4.186060E+00	1.725850E+00	1.936790E+00
4.016940E+00	1.704560E+00	1.865840E+00
4.141950E+00	1.732510E+00	1.850530E+00
4.940130E+00	4.272300E+00	3.657600E+00
3.907250E+00	1.716330E+00	1.712600E+00
3.795890E+00	1.695250E+00	1.749020E+00
4.898380E+00	4.337210E+00	3.685570E+00
4.867410E+00	4.417380E+00	3.701950E+00
3.656790E+00	1.692970E+00	1.732350E+00
3.533470E+00	1.661810E+00	1.744840E+00
3.563530E+00	1.681020E+00	1.667540E+00
3.635580E+00	1.714670E+00	1.614140E+00
4.833480E+00	4.484500E+00	3.691610E+00
4.875300E+00	4.463980E+00	3.764680E+00
4.846330E+00	4.511120E+00	3.757780E+00
3.444260E+00	1.710760E+00	1.627110E+00
3.312050E+00	1.707890E+00	1.699370E+00
4.793580E+00	4.551240E+00	3.709940E+00
3.228500E+00	1.795560E+00	1.588580E+00
3.107370E+00	1.804930E+00	1.682450E+00
4.737240E+00	4.584220E+00	3.681950E+00
4.749360E+00	4.621840E+00	3.773990E+00
3.011790E+00	1.928170E+00	1.579150E+00
2.912210E+00	1.931160E+00	1.678820E+00
4.611030E+00	4.591120E+00	3.627130E+00
4.634900E+00	4.614000E+00	3.701950E+00
4.693340E+00	4.617790E+00	3.726710E+00
2.830800E+00	2.087420E+00	1.593920E+00
2.742770E+00	2.069950E+00	1.691240E+00
4.511660E+00	4.595120E+00	3.580740E+00
4.532930E+00	4.616390E+00	3.662300E+00
4.582860E+00	4.612140E+00	3.684270E+00
2.683780E+00	2.239150E+00	1.622730E+00
2.604110E+00	2.217190E+00	1.723050E+00
4.420750E+00	4.644180E+00	3.556690E+00
4.478300E+00	4.631460E+00	3.625810E+00
2.562360E+00	2.389030E+00	1.664470E+00
2.486840E+00	2.357360E+00	1.758070E+00
4.345480E+00	4.702010E+00	3.510670E+00
4.380600E+00	4.723000E+00	3.638590E+00
2.463370E+00	2.524610E+00	1.708440E+00
2.393110E+00	2.493770E+00	1.791470E+00
4.308330E+00	4.758660E+00	3.518440E+00
4.331170E+00	4.763410E+00	3.577950E+00
2.379040E+00	2.675540E+00	1.758690E+00
2.337020E+00	2.586130E+00	1.813710E+00
4.200140E+00	4.844880E+00	3.497890E+00
4.284440E+00	4.804700E+00	3.551740E+00
2.292720E+00	2.679630E+00	1.838400E+00
2.223670E+00	2.825700E+00	1.874600E+00
2.304250E+00	2.843390E+00	1.798330E+00
4.128290E+00	4.857740E+00	3.418270E+00
4.141500E+00	4.891170E+00	3.486370E+00
2.233310E+00	3.008150E+00	1.846130E+00
2.146470E+00	2.973110E+00	1.918410E+00
3.961160E+00	4.922000E+00	3.272700E+00
4.014090E+00	4.943660E+00	3.392280E+00
4.096120E+00	4.909480E+00	3.448760E+00
2.151120E+00	3.202160E+00	1.908360E+00
2.067510E+00	3.104480E+00	1.977100E+00
3.824380E+00	4.992390E+00	3.198180E+00
3.921420E+00	4.972960E+00	3.312140E+00
2.058610E+00	3.237470E+00	1.976820E+00
2.020540E+00	3.183710E+00	2.002440E+00
2.090320E+00	3.412720E+00	1.992110E+00
2.170720E+00	3.657250E+00	2.015070E+00
3.702140E+00	5.030990E+00	3.129950E+00
3.764210E+00	5.081550E+00	3.290470E+00
2.010740E+00	3.291990E+00	2.028520E+00
2.010270E+00	3.457660E+00	2.047660E+00
2.060650E+00	3.574030E+00	2.039490E+00
2.093910E+00	3.712980E+00	2.085770E+00
2.166720E+00	3.865750E+00	2.109170E+00
2.271050E+00	4.068120E+00	2.184650E+00
3.634420E+00	5.070410E+00	3.134880E+00
3.673860E+00	5.092620E+00	3.211010E+00
1.994070E+00	3.617350E+00	2.101620E+00
2.071020E+00	3.836230E+00	2.151920E+00
2.152000E+00	3.974350E+00	2.181940E+00
2.189130E+00	4.076790E+00	2.233480E+00
2.243380E+00	4.140000E+00	2.248650E+00
2.303730E+00	4.219530E+00	2.273000E+00
2.389670E+00	4.346780E+00	2.304910E+00
2.488910E+00	4.456780E+00	2.351370E+00
2.586530E+00	4.546960E+00	2.401250E+00
2.693340E+00	4.647870E+00	2.465340E+00
3.404000E+00	5.105230E+00	3.000920E+00
3.477630E+00	5.138220E+00	3.111590E+00
3.596150E+00	5.114010E+00	3.173840E+00
2.198650E+00	4.183980E+00	2.292660E+00
2.291000E+00	4.323730E+00	2.339560E+00
2.383190E+00	4.440870E+00	2.378120E+00
2.482490E+00	4.534130E+00	2.429190E+00
2.570060E+00	4.603080E+00	2.464620E+00
2.606580E+00	4.655810E+00	2.509540E+00
2.662000E+00	4.687570E+00	2.524850E+00
2.724420E+00	4.730650E+00	2.553200E+00
2.823040E+00	4.813580E+00	2.604270E+00
2.927020E+00	4.908580E+00	2.670920E+00
3.035290E+00	4.996790E+00	2.753710E+00
3.134130E+00	5.074040E+00	2.839080E+00
3.232690E+00	5.135840E+00	2.986640E+00
3.356970E+00	5.137410E+00	3.057570E+00
2.620190E+00	4.714350E+00	2.571270E+00
2.719810E+00	4.803330E+00	2.624790E+00
2.824020E+00	4.897400E+00	2.694330E+00
2.930700E+00	4.991720E+00	2.759900E+00
3.033690E+00	5.069220E+00	2.847420E+00
3.118300E+00	5.119350E+00	2.941960E+00
5.139090E+00	2.344610E+00	2.998420E+00
5.219900E+00	2.429620E+00	3.073140E+00
5.284680E+00	2.539020E+00	3.182730E+00
5.316360E+00	2.659610E+00	3.195060E+00
5.351170E+00	2.757210E+00	3.250850E+00
5.384580E+00	2.863830E+00	3.298620E+00
5.408030E+00	2.977640E+00	3.347920E+00
5.410790E+00	3.101140E+00	3.398760E+00
5.414110E+00	3.226500E+00	3.437670E+00
5.398410E+00	3.345420E+00	3.482470E+00
5.390910E+00	3.457400E+00	3.528570E+00
4.989100E+00	2.230220E+00	2.851550E+00
5.069230E+00	2.284720E+00	2.938670E+00
5.334730E+00	3.564400E+00	3.496730E+00
5.312440E+00	3.648140E+00	3.565910E+00
4.875950E+00	2.147380E+00	2.752950E+00
4.770540E+00	2.077390E+00	2.643540E+00
4.763340E+00	2.075390E+00	2.532800E+00
5.262820E+00	3.737510E+00	3.539910E+00
5.242000E+00	3.808600E+00	3.592490E+00
5.213730E+00	3.875300E+00	3.644630E+00
4.715050E+00	2.033020E+00	2.617230E+00
4.624730E+00	1.931580E+00	2.463480E+00
4.632910E+00	1.972860E+00	2.399970E+00
5.166020E+00	3.949890E+00	3.610360E+00
5.138710E+00	4.010650E+00	3.619350E+00
5.177940E+00	3.996570E+00	3.674850E+00
5.147440E+00	4.045270E+00	3.678430E+00
4.545420E+00	1.873190E+00	2.366140E+00
4.460110E+00	1.803370E+00	2.268560E+00
4.478390E+00	1.841740E+00	2.221300E+00
5.104920E+00	4.103460E+00	3.707810E+00
5.072620E+00	4.157600E+00	3.738540E+00
4.370690E+00	1.738080E+00	2.190050E+00
4.262650E+00	1.710240E+00	2.141730E+00
4.285740E+00	1.724080E+00	2.057270E+00
5.029580E+00	4.202270E+00	3.728260E+00
4.992640E+00	4.261350E+00	3.762590E+00
4.121390E+00	1.694190E+00	2.097540E+00
3.947540E+00	1.642500E+00	2.026670E+00
4.065980E+00	1.693420E+00	2.002210E+00
4.950040E+00	4.298840E+00	3.746480E+00
4.974330E+00	4.294620E+00	3.802820E+00
4.951370E+00	4.330410E+00	3.819900E+00
3.789850E+00	1.660270E+00	1.855830E+00
3.736060E+00	1.617190E+00	1.951950E+00
4.894000E+00	4.427080E+00	3.774410E+00
4.913190E+00	4.388370E+00	3.790580E+00
4.914350E+00	4.443120E+00	3.851850E+00
3.634520E+00	1.571640E+00	1.943910E+00
3.500520E+00	1.563310E+00	1.945190E+00
3.592520E+00	1.595020E+00	1.860890E+00
4.838950E+00	4.553580E+00	3.812830E+00
4.881630E+00	4.502500E+00	3.833560E+00
4.873600E+00	4.544810E+00	3.892170E+00
3.396680E+00	1.642490E+00	1.825000E+00
3.274900E+00	1.622280E+00	1.911490E+00
4.797900E+00	4.605520E+00	3.809070E+00
4.831310E+00	4.605370E+00	3.909130E+00
3.189570E+00	1.700830E+00	1.787400E+00
3.074210E+00	1.692790E+00	1.884740E+00
4.772460E+00	4.636710E+00	3.822110E+00
4.785210E+00	4.638400E+00	3.870070E+00
2.992190E+00	1.793580E+00	1.773700E+00
2.887580E+00	1.780610E+00	1.870150E+00
4.662320E+00	4.643980E+00	3.771290E+00
4.690380E+00	4.664950E+00	3.846120E+00
4.749280E+00	4.657390E+00	3.864520E+00
2.809280E+00	1.911300E+00	1.771170E+00
2.716500E+00	1.889270E+00	1.869040E+00
4.558980E+00	4.641630E+00	3.738050E+00
4.586390E+00	4.668370E+00	3.806590E+00
4.635210E+00	4.664270E+00	3.818750E+00
2.654580E+00	2.044790E+00	1.788040E+00
2.568660E+00	2.016750E+00	1.889020E+00
4.432990E+00	4.683850E+00	3.677750E+00
4.480250E+00	4.696970E+00	3.762940E+00
4.536540E+00	4.678700E+00	3.788980E+00
2.521960E+00	2.186360E+00	1.818990E+00
2.439310E+00	2.154780E+00	1.912060E+00
4.409470E+00	4.719750E+00	3.704200E+00
4.429350E+00	4.727890E+00	3.748740E+00
2.408130E+00	2.333050E+00	1.845330E+00
2.335840E+00	2.300260E+00	1.942400E+00
4.322290E+00	4.816640E+00	3.684350E+00
4.391650E+00	4.762860E+00	3.738410E+00
2.308750E+00	2.492850E+00	1.884420E+00
2.275650E+00	2.394560E+00	1.963260E+00
4.261940E+00	4.852040E+00	3.606930E+00
4.269310E+00	4.870020E+00	3.670230E+00
2.218390E+00	2.489000E+00	1.975110E+00
2.138910E+00	2.627980E+00	1.994320E+00
2.222560E+00	2.652030E+00	1.917960E+00
4.144570E+00	4.952450E+00	3.588220E+00
4.225030E+00	4.897610E+00	3.638630E+00
2.144360E+00	2.794370E+00	1.949920E+00
2.061900E+00	2.761550E+00	2.024900E+00
4.079880E+00	4.968820E+00	3.509930E+00
4.087940E+00	5.002910E+00	3.581360E+00
2.059600E+00	2.933380E+00	1.992830E+00
1.981920E+00	2.895980E+00	2.064200E+00
3.855840E+00	5.044760E+00	3.354580E+00
3.945030E+00	5.046000E+00	3.483830E+00
4.040640E+00	5.019130E+00	3.544490E+00
1.982500E+00	3.107140E+00	2.043930E+00
1.935180E+00	2.997230E+00	2.087620E+00
3.816910E+00	5.084160E+00	3.378330E+00
3.856220E+00	5.087330E+00	3.437200E+00
1.893760E+00	3.123060E+00	2.105210E+00
1.862010E+00	3.254530E+00	2.124530E+00
1.932770E+00	3.357010E+00	2.096950E+00
3.664240E+00	5.148630E+00	3.346570E+00
3.789940E+00	5.120300E+00	3.417200E+00
1.847340E+00	3.394800E+00	2.154100E+00
1.829420E+00	3.537000E+00	2.167910E+00
1.890080E+00	3.572250E+00	2.140400E+00
1.971190E+00	3.781710E+00	2.189080E+00
2.067260E+00	4.006250E+00	2.248350E+00
3.561620E+00	5.164350E+00	3.240810E+00
3.572180E+00	5.187930E+00	3.320690E+00
1.854110E+00	3.698560E+00	2.215980E+00
1.934630E+00	3.896620E+00	2.244670E+00
1.968820E+00	4.010640E+00	2.288420E+00
2.028100E+00	4.079470E+00	2.306460E+00
2.090040E+00	4.168980E+00	2.327690E+00
2.186560E+00	4.301250E+00	2.367490E+00
2.280200E+00	4.420590E+00	2.409370E+00
2.379440E+00	4.519650E+00	2.458280E+00
2.483390E+00	4.626580E+00	2.514970E+00
3.305150E+00	5.174500E+00	3.104160E+00
3.376070E+00	5.204470E+00	3.216560E+00
3.503780E+00	5.200950E+00	3.277470E+00
1.978970E+00	4.121400E+00	2.348140E+00
2.079560E+00	4.274370E+00	2.398450E+00
2.172260E+00	4.399480E+00	2.438170E+00
2.275530E+00	4.502610E+00	2.488360E+00
2.363230E+00	4.577020E+00	2.517110E+00
2.393660E+00	4.635730E+00	2.552000E+00
2.445780E+00	4.670550E+00	2.565220E+00
2.513270E+00	4.714750E+00	2.601550E+00
2.617370E+00	4.796840E+00	2.654280E+00
2.720710E+00	4.889860E+00	2.713460E+00
2.833180E+00	4.977090E+00	2.787950E+00
2.940190E+00	5.069020E+00	2.858870E+00
3.041510E+00	5.122630E+00	2.967520E+00
3.131280E+00	5.170600E+00	3.063830E+00
3.244340E+00	5.205150E+00	3.137990E+00
2.400020E+00	4.703350E+00	2.610480E+00
2.510370E+00	4.790890E+00	2.687240E+00
2.618470E+00	4.887510E+00	2.739550E+00
2.731280E+00	4.970070E+00	2.808160E+00
2.844710E+00	5.058910E+00	2.894170E+00
2.963410E+00	5.132480E+00	2.994940E+00
3.047170E+00	5.159750E+00	3.052780E+00
5.314780E+00	2.509630E+00	3.320010E+00
5.298010E+00	2.472250E+00	3.301160E+00
5.299980E+00	2.496750E+00	3.261350E+00
5.321870E+00	2.554450E+00	3.318600E+00
5.147800E+00	2.327820E+00	3.179950E+00
5.066420E+00	2.273160E+00	3.105130E+00
5.095570E+00	2.295090E+00	3.036750E+00
5.223690E+00	2.416710E+00	3.193790E+00
5.348880E+00	2.660390E+00	3.334910E+00
5.370790E+00	2.777180E+00	3.353030E+00
5.388810E+00	2.862190E+00	3.413830E+00
5.416550E+00	2.970030E+00	3.464850E+00
5.432370E+00	3.094400E+00	3.503600E+00
5.442340E+00	3.220040E+00	3.532060E+00
5.425550E+00	3.335650E+00	3.578660E+00
5.404970E+00	3.446870E+00	3.630910E+00
5.008410E+00	2.235130E+00	3.108870E+00
4.949690E+00	2.181400E+00	3.008220E+00
4.975700E+00	2.209820E+00	2.960050E+00
5.369010E+00	3.552270E+00	3.588900E+00
5.334800E+00	3.626130E+00	3.643760E+00
4.844620E+00	2.116150E+00	2.856140E+00
5.294540E+00	3.726370E+00	3.658210E+00
5.256260E+00	3.816780E+00	3.673240E+00
5.248240E+00	3.864070E+00	3.714710E+00
4.663830E+00	1.928080E+00	2.623490E+00
4.600450E+00	1.873160E+00	2.571890E+00
4.589910E+00	1.886720E+00	2.480900E+00
4.704310E+00	1.993730E+00	2.664720E+00
5.227530E+00	3.941950E+00	3.727950E+00
5.209140E+00	4.024980E+00	3.742010E+00
5.177910E+00	4.071770E+00	3.746780E+00
5.222020E+00	4.059010E+00	3.799610E+00
5.182110E+00	4.105240E+00	3.816310E+00
4.449660E+00	1.727070E+00	2.444490E+00
4.335250E+00	1.699580E+00	2.389010E+00
4.406300E+00	1.720360E+00	2.363840E+00
4.446450E+00	1.761010E+00	2.324520E+00
4.515660E+00	1.780120E+00	2.489640E+00
5.078350E+00	4.185010E+00	3.795170E+00
5.119260E+00	4.149530E+00	3.801290E+00
5.103440E+00	4.181010E+00	3.858530E+00
4.223310E+00	1.691870E+00	2.221360E+00
4.150280E+00	1.672600E+00	2.278850E+00
5.055190E+00	4.223840E+00	3.845080E+00
4.043690E+00	1.627090E+00	2.244280E+00
3.894800E+00	1.558000E+00	2.209990E+00
3.994530E+00	1.628900E+00	2.156290E+00
5.004750E+00	4.283220E+00	3.883780E+00
4.975060E+00	4.330970E+00	3.913100E+00
3.739840E+00	1.567250E+00	2.049930E+00
3.683030E+00	1.513900E+00	2.138690E+00
4.955060E+00	4.382540E+00	3.918280E+00
4.951390E+00	4.446060E+00	3.948540E+00
3.585350E+00	1.488890E+00	2.143830E+00
3.451780E+00	1.489680E+00	2.162090E+00
3.545970E+00	1.506300E+00	2.064010E+00
4.928760E+00	4.504270E+00	3.949620E+00
4.897680E+00	4.583450E+00	3.973080E+00
3.350180E+00	1.527650E+00	2.026200E+00
3.232890E+00	1.515160E+00	2.124390E+00
4.869930E+00	4.626280E+00	3.971330E+00
4.893590E+00	4.633750E+00	4.008320E+00
4.876910E+00	4.651990E+00	4.006740E+00
3.154540E+00	1.604400E+00	2.008980E+00
3.046140E+00	1.582370E+00	2.106860E+00
4.777900E+00	4.677820E+00	3.971150E+00
4.846060E+00	4.657330E+00	3.992370E+00
2.966560E+00	1.676060E+00	1.984470E+00
2.868490E+00	1.652250E+00	2.087640E+00
4.722700E+00	4.683850E+00	3.929820E+00
4.727540E+00	4.704970E+00	3.988630E+00
2.788500E+00	1.756970E+00	1.971410E+00
2.695760E+00	1.725550E+00	2.072550E+00
4.609310E+00	4.685550E+00	3.870390E+00
4.633470E+00	4.694990E+00	3.919280E+00
4.681980E+00	4.710550E+00	3.984840E+00
2.626580E+00	1.862260E+00	1.972860E+00
2.537850E+00	1.823140E+00	2.073740E+00
4.512330E+00	4.718600E+00	3.840080E+00
4.538870E+00	4.733910E+00	3.917910E+00
4.590410E+00	4.711130E+00	3.930860E+00
2.481270E+00	1.978500E+00	1.987290E+00
2.393990E+00	1.937890E+00	2.084130E+00
4.426280E+00	4.796640E+00	3.843590E+00
4.485770E+00	4.761530E+00	3.888030E+00
2.356760E+00	2.122130E+00	2.012500E+00
2.272140E+00	2.076150E+00	2.112190E+00
4.374590E+00	4.818780E+00	3.785910E+00
4.381120E+00	4.845440E+00	3.838230E+00
2.235710E+00	2.296050E+00	2.038910E+00
2.171580E+00	2.195710E+00	2.143650E+00
4.272930E+00	4.913970E+00	3.744040E+00
4.341630E+00	4.877820E+00	3.805250E+00
2.142560E+00	2.317210E+00	2.105060E+00
2.115730E+00	2.265950E+00	2.158110E+00
2.123030E+00	2.461530E+00	2.061220E+00
4.205010E+00	4.955850E+00	3.711300E+00
4.232520E+00	5.013940E+00	3.820490E+00
2.071360E+00	2.354110E+00	2.156710E+00
2.005510E+00	2.530730E+00	2.149210E+00
2.062520E+00	2.618110E+00	2.063780E+00
4.077800E+00	5.059670E+00	3.680260E+00
4.159010E+00	5.027470E+00	3.744780E+00
1.987190E+00	2.724540E+00	2.104080E+00
1.906060E+00	2.682580E+00	2.181380E+00
4.012090E+00	5.068530E+00	3.607020E+00
4.017560E+00	5.094190E+00	3.672000E+00
1.890170E+00	2.897980E+00	2.136730E+00
1.851480E+00	2.782770E+00	2.199660E+00
3.865760E+00	5.142030E+00	3.534670E+00
3.961410E+00	5.111980E+00	3.629140E+00
1.801410E+00	2.904780E+00	2.205770E+00
1.768610E+00	3.041210E+00	2.221080E+00
1.809910E+00	3.152300E+00	2.164230E+00
3.765020E+00	5.174150E+00	3.486560E+00
3.800190E+00	5.220870E+00	3.612800E+00
1.731700E+00	3.190660E+00	2.223260E+00
1.718110E+00	3.347910E+00	2.249840E+00
1.772950E+00	3.445850E+00	2.205490E+00
3.569700E+00	5.230440E+00	3.411990E+00
3.688700E+00	5.223700E+00	3.509580E+00
1.692220E+00	3.490830E+00	2.254600E+00
1.690360E+00	3.626580E+00	2.281330E+00
1.755060E+00	3.667790E+00	2.258950E+00
1.836710E+00	3.926470E+00	2.296620E+00
3.465230E+00	5.243370E+00	3.366350E+00
3.494720E+00	5.301630E+00	3.495450E+00
1.715120E+00	3.766590E+00	2.313740E+00
1.743230E+00	3.928480E+00	2.344280E+00
1.797050E+00	4.007790E+00	2.354290E+00
1.865450E+00	4.101050E+00	2.378850E+00
1.966420E+00	4.248320E+00	2.421340E+00
2.060650E+00	4.373460E+00	2.462490E+00
2.150830E+00	4.494950E+00	2.509510E+00
2.281280E+00	4.600750E+00	2.562810E+00
3.164820E+00	5.223140E+00	3.177810E+00
3.242070E+00	5.256880E+00	3.284970E+00
3.374130E+00	5.271860E+00	3.398270E+00
1.750200E+00	4.050490E+00	2.397510E+00
1.847160E+00	4.221050E+00	2.439380E+00
1.950610E+00	4.354130E+00	2.484510E+00
2.035360E+00	4.449620E+00	2.510880E+00
2.074290E+00	4.524520E+00	2.548850E+00
2.158730E+00	4.572590E+00	2.565710E+00
2.198040E+00	4.634680E+00	2.601570E+00
2.285440E+00	4.700120E+00	2.636250E+00
2.384460E+00	4.790560E+00	2.704860E+00
2.504580E+00	4.902000E+00	2.783450E+00
2.638930E+00	4.967670E+00	2.826210E+00
2.735690E+00	5.046510E+00	2.911700E+00
2.865270E+00	5.138660E+00	3.040420E+00
3.042270E+00	5.201770E+00	3.156210E+00
2.920620E+00	5.210120E+00	3.192200E+00
3.145820E+00	5.242660E+00	3.248010E+00
2.082700E+00	4.603640E+00	2.603840E+00
2.177040E+00	4.703610E+00	2.652040E+00
2.271600E+00	4.762530E+00	2.697670E+00
2.315410E+00	4.820520E+00	2.745620E+00
2.390280E+00	4.865430E+00	2.765620E+00
2.417520E+00	4.921870E+00	2.806040E+00
2.472310E+00	4.980040E+00	2.872880E+00
2.609800E+00	5.026090E+00	2.919590E+00
2.731560E+00	5.115930E+00	3.021000E+00
2.814030E+00	5.170180E+00	3.126880E+00
2.327790E+00	4.898220E+00	2.805800E+00
2.398260E+00	4.952990E+00	2.841610E+00
5.287860E+00	2.453800E+00	3.417170E+00
5.259280E+00	2.423080E+00	3.391870E+00
5.273600E+00	2.439170E+00	3.338470E+00
5.315350E+00	2.513790E+00	3.403160E+00
5.336200E+00	2.597000E+00	3.411840E+00
5.344840E+00	2.582800E+00	3.490220E+00
5.368270E+00	2.659310E+00	3.497110E+00
5.105630E+00	2.290600E+00	3.225060E+00
5.205810E+00	2.375760E+00	3.336230E+00
5.377860E+00	2.758030E+00	3.452640E+00
5.418610E+00	2.853520E+00	3.521760E+00
5.439430E+00	2.975420E+00	3.598700E+00
5.446750E+00	3.114810E+00	3.596660E+00
5.446540E+00	3.217500E+00	3.635290E+00
5.431170E+00	3.328860E+00	3.679750E+00
5.427400E+00	3.435180E+00	3.729500E+00
4.945580E+00	2.178160E+00	3.106130E+00
5.038020E+00	2.245080E+00	3.231210E+00
5.379960E+00	3.551270E+00	3.692910E+00
5.341030E+00	3.645500E+00	3.707650E+00
5.382660E+00	3.611600E+00	3.758970E+00
5.355320E+00	3.705210E+00	3.776090E+00
4.731290E+00	1.921180E+00	2.911680E+00
4.676920E+00	1.878030E+00	2.852660E+00
4.709030E+00	1.915610E+00	2.828440E+00
4.714990E+00	1.958630E+00	2.765250E+00
4.764150E+00	1.977140E+00	2.939320E+00
4.769700E+00	2.055560E+00	2.831980E+00
4.825760E+00	2.083270E+00	2.987780E+00
5.301080E+00	3.809300E+00	3.749900E+00
5.273250E+00	3.879070E+00	3.767730E+00
5.314670E+00	3.855720E+00	3.816850E+00
5.288250E+00	3.916960E+00	3.825460E+00
4.595860E+00	1.811060E+00	2.740780E+00
4.513420E+00	1.736540E+00	2.683480E+00
4.504960E+00	1.744220E+00	2.551280E+00
4.620770E+00	1.861180E+00	2.694120E+00
5.267320E+00	4.002530E+00	3.843030E+00
5.235420E+00	4.066510E+00	3.863240E+00
5.213840E+00	4.104070E+00	3.918780E+00
4.420010E+00	1.699760E+00	2.634150E+00
4.290370E+00	1.677310E+00	2.585790E+00
4.379830E+00	1.696340E+00	2.525020E+00
5.153710E+00	4.148840E+00	3.889750E+00
5.114070E+00	4.202370E+00	3.948810E+00
4.142470E+00	1.657060E+00	2.376560E+00
4.094990E+00	1.602890E+00	2.461170E+00
5.060540E+00	4.244230E+00	3.932460E+00
5.086740E+00	4.241760E+00	3.978310E+00
5.060420E+00	4.278390E+00	3.998270E+00
3.982240E+00	1.527550E+00	2.456370E+00
3.834190E+00	1.505620E+00	2.396870E+00
3.942710E+00	1.539790E+00	2.342740E+00
4.982810E+00	4.351430E+00	3.955780E+00
5.010850E+00	4.324440E+00	3.977300E+00
5.005770E+00	4.372880E+00	4.010540E+00
3.688920E+00	1.481230E+00	2.251370E+00
3.669580E+00	1.440390E+00	2.394390E+00
4.968580E+00	4.474060E+00	3.992260E+00
5.002190E+00	4.441400E+00	4.034020E+00
4.989370E+00	4.505570E+00	4.047610E+00
3.528910E+00	1.436060E+00	2.377040E+00
3.393190E+00	1.421720E+00	2.382110E+00
3.502940E+00	1.456510E+00	2.297260E+00
4.922280E+00	4.621480E+00	4.041720E+00
4.968130E+00	4.572200E+00	4.069470E+00
4.947800E+00	4.636010E+00	4.106230E+00
3.310790E+00	1.463470E+00	2.252530E+00
3.196840E+00	1.449580E+00	2.353590E+00
4.885950E+00	4.679230E+00	4.087040E+00
3.119100E+00	1.492660E+00	2.224570E+00
3.020580E+00	1.470840E+00	2.329140E+00
4.828300E+00	4.694030E+00	4.042090E+00
4.831080E+00	4.712250E+00	4.098370E+00
2.946750E+00	1.554840E+00	2.207740E+00
2.857760E+00	1.523070E+00	2.315300E+00
4.730330E+00	4.738730E+00	4.076060E+00
4.793240E+00	4.723810E+00	4.086160E+00
2.779780E+00	1.624200E+00	2.194290E+00
2.695170E+00	1.590070E+00	2.302280E+00
4.620900E+00	4.751800E+00	4.045840E+00
4.672840E+00	4.750220E+00	4.074230E+00
2.608600E+00	1.692630E+00	2.177560E+00
2.524140E+00	1.651120E+00	2.285460E+00
4.574470E+00	4.751400E+00	4.002230E+00
4.580420E+00	4.779180E+00	4.060690E+00
2.451910E+00	1.784740E+00	2.176040E+00
2.364300E+00	1.739510E+00	2.287040E+00
4.458170E+00	4.806660E+00	3.934230E+00
4.491380E+00	4.822830E+00	4.015960E+00
4.549690E+00	4.790960E+00	4.042740E+00
2.308730E+00	1.893470E+00	2.190290E+00
2.215440E+00	1.844850E+00	2.299490E+00
4.373300E+00	4.890480E+00	3.903690E+00
4.428000E+00	4.858160E+00	3.972390E+00
2.186420E+00	2.027930E+00	2.216040E+00
2.087380E+00	1.976060E+00	2.316500E+00
4.307710E+00	4.968520E+00	3.868030E+00
4.341960E+00	4.973080E+00	3.956900E+00
2.068250E+00	2.186410E+00	2.236420E+00
1.986790E+00	2.097340E+00	2.343670E+00
4.266570E+00	5.029410E+00	3.892580E+00
4.293450E+00	5.051770E+00	3.973740E+00
1.970080E+00	2.212900E+00	2.303460E+00
1.931990E+00	2.167330E+00	2.353140E+00
1.964320E+00	2.358810E+00	2.248590E+00
4.125880E+00	5.084000E+00	3.780220E+00
4.164780E+00	5.111260E+00	3.872960E+00
4.231010E+00	5.082160E+00	3.922920E+00
1.900400E+00	2.263570E+00	2.339450E+00
1.839960E+00	2.444410E+00	2.315000E+00
1.905530E+00	2.534210E+00	2.231870E+00
4.011000E+00	5.141540E+00	3.744510E+00
4.091670E+00	5.137390E+00	3.816560E+00
1.811540E+00	2.680770E+00	2.259110E+00
1.772540E+00	2.560110E+00	2.332240E+00
3.905010E+00	5.186550E+00	3.687800E+00
3.959220E+00	5.223370E+00	3.812090E+00
1.717880E+00	2.684740E+00	2.335000E+00
1.669540E+00	2.817760E+00	2.336120E+00
1.719740E+00	2.932580E+00	2.271260E+00
3.848650E+00	5.231460E+00	3.693570E+00
3.881170E+00	5.244240E+00	3.748960E+00
1.626340E+00	2.962560E+00	2.333500E+00
1.566250E+00	3.154980E+00	2.336730E+00
1.650970E+00	3.241210E+00	2.280620E+00
3.603230E+00	5.291200E+00	3.554930E+00
3.707220E+00	5.280890E+00	3.645950E+00
3.808080E+00	5.270240E+00	3.719190E+00
1.590230E+00	3.321850E+00	2.334290E+00
1.549150E+00	3.264150E+00	2.354950E+00
1.612240E+00	3.554150E+00	2.308530E+00
3.548790E+00	5.332040E+00	3.588580E+00
3.606500E+00	5.355630E+00	3.684510E+00
1.539050E+00	3.398000E+00	2.362240E+00
1.529140E+00	3.563530E+00	2.358780E+00
1.573590E+00	3.672550E+00	2.359890E+00
1.638760E+00	3.840510E+00	2.369960E+00
3.262530E+00	5.318100E+00	3.431760E+00
3.382290E+00	5.339520E+00	3.530140E+00
3.489750E+00	5.362910E+00	3.616550E+00
1.518540E+00	3.725990E+00	2.400670E+00
1.564370E+00	3.912520E+00	2.412440E+00
1.566910E+00	4.002640E+00	2.437120E+00
1.636470E+00	4.026050E+00	2.421790E+00
1.730300E+00	4.182750E+00	2.461090E+00
1.831930E+00	4.332250E+00	2.501210E+00
1.940510E+00	4.485250E+00	2.549740E+00
3.013850E+00	5.239660E+00	3.266320E+00
3.122850E+00	5.273610E+00	3.342760E+00
3.185890E+00	5.341690E+00	3.462870E+00
3.260480E+00	5.384440E+00	3.550480E+00
1.603780E+00	4.121290E+00	2.476740E+00
1.712060E+00	4.301700E+00	2.518530E+00
1.810870E+00	4.411950E+00	2.550160E+00
1.841500E+00	4.492840E+00	2.582760E+00
1.895560E+00	4.539500E+00	2.595190E+00
1.960040E+00	4.593930E+00	2.621880E+00
2.050590E+00	4.697980E+00	2.671610E+00
2.186100E+00	4.805200E+00	2.740010E+00
2.526980E+00	5.072610E+00	3.005120E+00
2.646050E+00	5.116240E+00	3.035490E+00
2.726950E+00	5.169850E+00	3.124420E+00
2.821150E+00	5.212390E+00	3.247480E+00
2.971080E+00	5.276410E+00	3.344170E+00
3.098700E+00	5.337060E+00	3.468560E+00
3.175760E+00	5.370900E+00	3.517720E+00
1.842150E+00	4.574150E+00	2.630210E+00
1.932780E+00	4.655880E+00	2.668850E+00
1.967850E+00	4.727460E+00	2.705570E+00
2.052930E+00	4.780150E+00	2.729930E+00
2.096430E+00	4.844550E+00	2.782670E+00
2.199840E+00	4.937330E+00	2.861770E+00
2.378840E+00	5.001880E+00	2.910800E+00
2.420930E+00	5.087990E+00	3.020950E+00
2.504340E+00	5.164260E+00	3.134460E+00
2.634610E+00	5.173160E+00	3.141660E+00
2.724090E+00	5.198380E+00	3.205020E+00
1.975000E+00	4.809880E+00	2.767240E+00
2.069220E+00	4.888450E+00	2.830720E+00
2.094230E+00	4.944490E+00	2.880770E+00
2.140760E+00	4.984980E+00	2.913310E+00
2.184010E+00	5.049600E+00	2.985850E+00
2.308990E+00	5.063290E+00	3.003430E+00
2.389480E+00	5.134950E+00	3.086170E+00
2.078410E+00	4.998530E+00	2.941870E+00
5.264980E+00	2.428080E+00	3.475010E+00
5.307480E+00	2.476790E+00	3.481030E+00
5.329500E+00	2.533760E+00	3.549430E+00
5.355360E+00	2.609330E+00	3.588650E+00
5.378930E+00	2.673640E+00	3.614500E+00
5.429630E+00	2.823870E+00	3.686540E+00
5.415200E+00	2.787370E+00	3.666090E+00
5.424870E+00	2.853080E+00	3.631620E+00
5.434570E+00	2.913620E+00	3.661690E+00
5.441740E+00	2.869410E+00	3.704670E+00
5.448310E+00	2.954660E+00	3.709590E+00
5.122550E+00	2.302490E+00	3.391400E+00
5.206820E+00	2.373520E+00	3.488960E+00
5.399600E+00	2.755490E+00	3.579940E+00
5.456880E+00	3.090010E+00	3.715180E+00
5.457170E+00	3.227730E+00	3.719910E+00
5.461200E+00	3.315880E+00	3.770530E+00
5.465120E+00	3.416640E+00	3.826080E+00
4.727070E+00	1.871250E+00	3.211470E+00
4.682120E+00	1.829010E+00	3.151630E+00
4.714120E+00	1.878140E+00	3.107500E+00
4.751530E+00	1.930700E+00	3.043030E+00
4.770450E+00	1.916730E+00	3.238380E+00
4.829570E+00	2.063410E+00	3.135870E+00
4.832110E+00	2.025470E+00	3.294090E+00
4.917980E+00	2.132310E+00	3.180850E+00
4.929390E+00	2.120620E+00	3.335550E+00
5.005430E+00	2.212460E+00	3.326960E+00
5.433600E+00	3.527690E+00	3.786680E+00
5.413900E+00	3.615670E+00	3.836970E+00
5.398260E+00	3.701120E+00	3.883460E+00
4.612660E+00	1.768820E+00	3.079400E+00
4.533760E+00	1.729710E+00	2.997470E+00
4.574640E+00	1.746890E+00	2.934120E+00
4.633700E+00	1.811360E+00	2.924420E+00
5.361620E+00	3.791260E+00	3.845370E+00
5.340120E+00	3.867830E+00	3.898380E+00
5.309490E+00	3.938320E+00	3.898050E+00
5.343510E+00	3.916990E+00	3.951930E+00
5.322570E+00	3.982140E+00	3.964330E+00
4.475340E+00	1.715040E+00	2.790720E+00
4.428940E+00	1.696910E+00	2.979330E+00
5.268290E+00	4.050700E+00	3.940130E+00
5.252690E+00	4.100200E+00	4.009890E+00
4.316300E+00	1.665280E+00	2.921200E+00
4.216960E+00	1.632660E+00	2.813110E+00
4.315580E+00	1.675980E+00	2.767140E+00
5.191890E+00	4.153240E+00	3.981960E+00
5.173820E+00	4.198750E+00	4.051330E+00
4.125950E+00	1.598280E+00	2.606090E+00
4.068170E+00	1.526880E+00	2.765020E+00
5.117600E+00	4.242430E+00	4.033620E+00
5.101340E+00	4.279180E+00	4.083540E+00
3.895420E+00	1.495070E+00	2.539620E+00
5.058910E+00	4.335150E+00	4.096760E+00
5.030890E+00	4.393040E+00	4.084280E+00
5.053460E+00	4.386330E+00	4.136710E+00
5.047440E+00	4.427980E+00	4.139650E+00
3.711870E+00	1.431040E+00	2.527200E+00
3.606640E+00	1.402770E+00	2.586640E+00
3.556420E+00	1.423190E+00	2.457130E+00
5.006190E+00	4.532880E+00	4.108630E+00
5.039870E+00	4.496590E+00	4.154570E+00
5.023420E+00	4.562210E+00	4.171050E+00
3.475770E+00	1.391820E+00	2.647330E+00
3.317640E+00	1.384180E+00	2.614520E+00
3.431410E+00	1.398490E+00	2.517200E+00
4.948910E+00	4.679750E+00	4.164280E+00
5.004920E+00	4.634700E+00	4.193700E+00
4.991000E+00	4.712970E+00	4.249000E+00
3.260460E+00	1.413690E+00	2.481530E+00
3.144770E+00	1.382520E+00	2.580660E+00
4.918010E+00	4.702360E+00	4.161060E+00
4.938680E+00	4.718010E+00	4.211940E+00
3.088530E+00	1.423350E+00	2.457630E+00
2.989140E+00	1.397130E+00	2.567890E+00
4.819890E+00	4.743080E+00	4.191870E+00
4.892410E+00	4.726560E+00	4.201630E+00
2.926550E+00	1.441480E+00	2.437720E+00
2.837400E+00	1.413320E+00	2.553730E+00
4.766850E+00	4.753520E+00	4.155610E+00
4.771930E+00	4.772940E+00	4.213860E+00
2.771560E+00	1.488350E+00	2.424800E+00
2.685010E+00	1.454940E+00	2.536660E+00
4.651830E+00	4.768740E+00	4.109550E+00
4.679120E+00	4.776350E+00	4.152090E+00
4.728710E+00	4.784820E+00	4.210330E+00
2.610310E+00	1.551110E+00	2.412290E+00
2.525050E+00	1.517270E+00	2.524760E+00
4.576960E+00	4.822080E+00	4.149410E+00
4.634090E+00	4.794120E+00	4.161690E+00
2.438570E+00	1.611690E+00	2.394570E+00
2.356330E+00	1.575860E+00	2.504240E+00
4.532030E+00	4.839340E+00	4.103600E+00
4.535650E+00	4.862720E+00	4.164010E+00
2.274960E+00	1.690660E+00	2.408650E+00
2.261600E+00	1.625620E+00	2.494670E+00
4.385170E+00	4.943790E+00	4.010470E+00
4.439060E+00	4.928170E+00	4.089060E+00
4.498890E+00	4.894290E+00	4.149710E+00
2.196320E+00	1.673140E+00	2.484830E+00
2.118160E+00	1.792740E+00	2.415330E+00
4.345840E+00	5.024030E+00	4.022550E+00
4.382480E+00	5.022470E+00	4.092070E+00
1.990460E+00	1.936980E+00	2.425070E+00
4.320880E+00	5.069320E+00	4.031660E+00
4.341270E+00	5.076960E+00	4.075130E+00
1.874360E+00	2.106130E+00	2.425150E+00
4.197600E+00	5.134070E+00	3.954050E+00
4.236330E+00	5.155830E+00	4.034100E+00
4.304350E+00	5.114910E+00	4.064750E+00
1.753270E+00	2.224270E+00	2.481670E+00
1.816640E+00	2.296320E+00	2.395440E+00
4.037710E+00	5.197780E+00	3.858670E+00
4.096280E+00	5.215810E+00	3.948010E+00
4.167150E+00	5.190160E+00	3.991500E+00
1.726080E+00	2.461800E+00	2.407400E+00
1.658060E+00	2.340310E+00	2.508310E+00
4.002840E+00	5.230160E+00	3.879890E+00
4.028160E+00	5.238690E+00	3.924030E+00
1.638010E+00	2.488460E+00	2.469750E+00
1.608220E+00	2.418190E+00	2.515550E+00
1.620640E+00	2.704340E+00	2.408300E+00
3.870480E+00	5.301850E+00	3.829220E+00
3.968360E+00	5.271020E+00	3.904500E+00
1.574040E+00	2.532400E+00	2.500780E+00
1.540890E+00	2.685090E+00	2.473320E+00
1.547330E+00	2.791290E+00	2.438900E+00
1.538260E+00	2.950470E+00	2.402380E+00
3.735930E+00	5.334560E+00	3.771630E+00
3.792770E+00	5.375530E+00	3.902290E+00
1.481430E+00	2.813150E+00	2.473000E+00
1.420230E+00	3.036240E+00	2.458350E+00
1.488560E+00	3.207530E+00	2.386670E+00
3.660230E+00	5.374850E+00	3.771010E+00
3.694690E+00	5.390670E+00	3.836620E+00
1.401390E+00	3.231750E+00	2.434200E+00
1.348560E+00	3.159210E+00	2.461250E+00
1.437110E+00	3.464150E+00	2.404740E+00
3.384830E+00	5.403590E+00	3.652900E+00
3.503620E+00	5.419580E+00	3.733140E+00
3.611110E+00	5.416060E+00	3.801430E+00
1.332470E+00	3.328740E+00	2.476760E+00
1.347210E+00	3.536460E+00	2.446290E+00
1.342420E+00	3.644450E+00	2.466220E+00
1.411770E+00	3.683720E+00	2.441650E+00
1.487760E+00	3.927420E+00	2.455200E+00
3.272800E+00	5.446010E+00	3.667830E+00
3.385910E+00	5.476590E+00	3.788710E+00
1.358360E+00	3.805130E+00	2.493110E+00
1.419370E+00	3.990410E+00	2.504980E+00
1.432550E+00	4.076810E+00	2.536590E+00
1.501830E+00	4.099270E+00	2.515430E+00
1.592740E+00	4.266280E+00	2.542010E+00
1.719170E+00	4.438620E+00	2.589770E+00
2.860120E+00	5.279350E+00	3.376270E+00
2.976430E+00	5.369230E+00	3.515960E+00
3.154240E+00	5.402670E+00	3.587820E+00
3.192690E+00	5.462910E+00	3.686150E+00
3.260050E+00	5.494720E+00	3.749060E+00
1.466720E+00	4.195520E+00	2.573180E+00
1.572220E+00	4.375630E+00	2.606340E+00
1.646930E+00	4.486270E+00	2.635140E+00
1.652450E+00	4.543930E+00	2.661220E+00
1.725690E+00	4.563650E+00	2.651950E+00
1.832110E+00	4.690240E+00	2.708780E+00
2.606720E+00	5.203720E+00	3.226830E+00
2.714490E+00	5.241560E+00	3.301630E+00
2.818850E+00	5.320350E+00	3.460590E+00
2.880190E+00	5.385350E+00	3.567500E+00
2.960410E+00	5.452860E+00	3.673040E+00
3.089620E+00	5.453340E+00	3.682750E+00
3.186000E+00	5.497970E+00	3.755130E+00
1.679730E+00	4.614770E+00	2.692860E+00
1.725390E+00	4.697640E+00	2.738470E+00
1.784230E+00	4.744410E+00	2.755860E+00
1.851370E+00	4.805930E+00	2.785820E+00
1.969750E+00	4.909480E+00	2.872460E+00
2.260730E+00	5.097630E+00	3.052030E+00
2.318820E+00	5.137650E+00	3.106040E+00
2.404390E+00	5.208790E+00	3.205400E+00
2.569920E+00	5.245190E+00	3.313850E+00
2.694360E+00	5.311760E+00	3.436460E+00
2.787710E+00	5.372620E+00	3.556320E+00
2.859310E+00	5.425210E+00	3.648460E+00
1.733810E+00	4.778220E+00	2.795760E+00
1.830270E+00	4.870220E+00	2.851110E+00
1.872810E+00	4.930050E+00	2.907170E+00
1.933270E+00	4.960930E+00	2.930270E+00
1.989800E+00	5.002270E+00	2.963420E+00
2.077370E+00	5.084900E+00	3.047960E+00
2.227790E+00	5.140500E+00	3.117110E+00
2.314740E+00	5.183030E+00	3.177270E+00
1.894270E+00	4.994880E+00	2.977600E+00
1.976930E+00	5.053600E+00	3.020910E+00
5.299840E+00	2.472780E+00	3.564120E+00
5.340420E+00	2.569130E+00	3.652740E+00
5.314440E+00	2.508520E+00	3.659840E+00
5.373150E+00	2.628390E+00	3.712430E+00
5.398960E+00	2.719040E+00	3.682760E+00
5.414190E+00	2.688230E+00	3.764230E+00
5.438910E+00	2.779130E+00	3.750600E+00
5.474520E+00	2.886480E+00	3.795660E+00
5.474920E+00	2.991970E+00	3.783050E+00
5.486720E+00	2.961350E+00	3.856750E+00
5.497310E+00	3.066170E+00	3.855750E+00
5.096740E+00	2.273650E+00	3.620240E+00
5.057670E+00	2.244310E+00	3.587070E+00
5.076390E+00	2.264990E+00	3.508930E+00
5.161270E+00	2.326900E+00	3.593760E+00
5.246970E+00	2.428300E+00	3.649660E+00
5.484420E+00	3.195980E+00	3.805830E+00
5.491380E+00	3.300090E+00	3.866550E+00
5.486550E+00	3.390540E+00	3.909300E+00
4.650880E+00	1.787770E+00	3.465380E+00
4.612650E+00	1.753270E+00	3.406740E+00
4.648060E+00	1.781940E+00	3.285380E+00
4.714910E+00	1.867360E+00	3.384950E+00
4.813130E+00	1.958750E+00	3.449620E+00
4.910260E+00	2.079910E+00	3.537350E+00
5.007750E+00	2.188970E+00	3.518160E+00
5.472330E+00	3.511850E+00	3.907380E+00
5.434530E+00	3.623360E+00	3.917760E+00
5.434470E+00	3.682500E+00	3.955660E+00
4.539150E+00	1.730690E+00	3.281930E+00
5.413860E+00	3.779350E+00	3.961550E+00
5.380930E+00	3.868640E+00	3.975440E+00
5.378970E+00	3.920320E+00	4.017310E+00
5.370420E+00	3.979530E+00	4.066320E+00
4.411390E+00	1.690390E+00	3.215510E+00
4.341980E+00	1.665180E+00	3.191060E+00
4.350010E+00	1.678480E+00	3.062360E+00
5.315920E+00	4.044200E+00	4.033930E+00
5.283580E+00	4.089710E+00	4.106510E+00
4.240240E+00	1.628040E+00	3.088010E+00
5.227590E+00	4.145770E+00	4.076640E+00
5.204500E+00	4.184480E+00	4.129630E+00
4.083290E+00	1.516530E+00	2.996910E+00
3.962640E+00	1.475480E+00	2.944230E+00
3.995750E+00	1.488910E+00	2.841000E+00
5.162640E+00	4.245620E+00	4.147720E+00
5.113350E+00	4.293640E+00	4.143360E+00
5.144190E+00	4.291340E+00	4.187870E+00
5.120060E+00	4.326620E+00	4.195980E+00
3.837800E+00	1.466640E+00	2.729720E+00
3.822290E+00	1.442500E+00	2.970470E+00
5.100450E+00	4.399780E+00	4.214510E+00
5.080040E+00	4.457920E+00	4.202560E+00
5.113310E+00	4.460930E+00	4.247800E+00
5.104880E+00	4.500240E+00	4.252180E+00
3.677430E+00	1.394460E+00	2.928040E+00
3.580050E+00	1.407070E+00	2.880210E+00
3.629650E+00	1.405750E+00	2.768130E+00
5.049860E+00	4.601120E+00	4.226440E+00
5.086820E+00	4.567740E+00	4.268190E+00
5.067240E+00	4.639610E+00	4.279520E+00
3.416080E+00	1.387260E+00	2.813350E+00
5.024070E+00	4.727000E+00	4.290420E+00
5.040070E+00	4.700100E+00	4.291960E+00
5.030530E+00	4.730990E+00	4.319400E+00
3.200450E+00	1.366580E+00	2.721950E+00
4.932910E+00	4.759570E+00	4.303270E+00
5.003570E+00	4.743320E+00	4.316980E+00
3.038350E+00	1.351860E+00	2.692760E+00
4.871110E+00	4.761960E+00	4.264110E+00
4.876860E+00	4.781290E+00	4.320040E+00
2.889460E+00	1.353160E+00	2.678960E+00
4.777500E+00	4.805990E+00	4.297110E+00
4.837570E+00	4.787640E+00	4.308560E+00
2.744680E+00	1.375190E+00	2.664680E+00
4.668610E+00	4.829840E+00	4.269410E+00
4.723220E+00	4.825750E+00	4.294450E+00
2.594600E+00	1.418770E+00	2.650600E+00
4.618090E+00	4.830900E+00	4.229270E+00
4.626980E+00	4.856170E+00	4.284740E+00
2.427620E+00	1.480280E+00	2.633670E+00
4.538870E+00	4.907070E+00	4.253520E+00
4.593960E+00	4.868830E+00	4.270170E+00
2.227600E+00	1.571250E+00	2.588750E+00
4.458400E+00	4.955390E+00	4.184890E+00
4.487340E+00	4.949650E+00	4.237770E+00
2.055390E+00	1.646110E+00	2.612640E+00
2.115810E+00	1.689870E+00	2.521910E+00
4.415360E+00	5.020080E+00	4.178260E+00
2.011610E+00	1.778730E+00	2.515040E+00
1.939000E+00	1.740400E+00	2.603810E+00
4.345520E+00	5.131550E+00	4.172550E+00
1.893480E+00	1.888290E+00	2.529480E+00
1.811150E+00	1.781490E+00	2.666190E+00
4.285830E+00	5.171910E+00	4.113600E+00
4.291280E+00	5.198510E+00	4.163490E+00
1.774850E+00	2.009490E+00	2.554140E+00
1.688000E+00	1.947500E+00	2.664400E+00
4.136540E+00	5.245260E+00	4.029010E+00
4.175710E+00	5.269180E+00	4.110790E+00
4.249090E+00	5.224710E+00	4.141280E+00
1.668700E+00	2.151660E+00	2.577700E+00
1.594530E+00	2.096400E+00	2.671690E+00
4.016740E+00	5.293440E+00	4.003340E+00
4.098450E+00	5.293140E+00	4.066960E+00
1.570670E+00	2.325920E+00	2.582940E+00
1.540650E+00	2.202070E+00	2.674870E+00
3.907720E+00	5.343820E+00	3.958140E+00
3.957850E+00	5.368250E+00	4.077420E+00
1.488080E+00	2.319870E+00	2.669630E+00
1.399740E+00	2.478380E+00	2.670750E+00
1.472220E+00	2.578410E+00	2.557720E+00
3.847450E+00	5.382230E+00	3.969690E+00
3.879540E+00	5.390330E+00	4.025030E+00
1.370320E+00	2.664050E+00	2.602460E+00
1.302670E+00	2.619910E+00	2.673490E+00
1.382200E+00	2.827930E+00	2.529580E+00
3.676930E+00	5.449480E+00	3.942400E+00
3.806880E+00	5.413650E+00	4.002770E+00
1.292800E+00	2.814820E+00	2.601370E+00
1.215560E+00	2.769460E+00	2.680770E+00
1.291260E+00	3.065580E+00	2.526050E+00
3.527820E+00	5.475320E+00	3.855990E+00
3.561920E+00	5.506440E+00	3.950360E+00
1.208240E+00	2.938850E+00	2.622640E+00
1.158100E+00	2.870040E+00	2.675680E+00
1.169570E+00	3.120140E+00	2.588620E+00
1.224190E+00	3.296730E+00	2.544370E+00
1.261600E+00	3.561790E+00	2.498940E+00
3.453910E+00	5.501300E+00	3.865910E+00
3.489920E+00	5.515950E+00	3.918810E+00
1.123100E+00	2.992350E+00	2.665560E+00
1.084080E+00	3.156970E+00	2.631310E+00
1.135360E+00	3.271000E+00	2.597740E+00
1.148470E+00	3.450780E+00	2.568240E+00
1.177050E+00	3.623680E+00	2.562310E+00
1.250240E+00	3.784020E+00	2.550480E+00
1.340700E+00	4.013170E+00	2.551620E+00
3.264930E+00	5.546970E+00	3.863900E+00
3.410110E+00	5.528410E+00	3.903100E+00
1.049190E+00	3.349550E+00	2.649200E+00
1.083120E+00	3.580380E+00	2.609650E+00
1.148730E+00	3.753000E+00	2.603200E+00
1.218780E+00	3.937530E+00	2.600590E+00
1.280890E+00	4.073700E+00	2.612230E+00
1.292340E+00	4.149100E+00	2.640260E+00
1.360910E+00	4.173320E+00	2.613670E+00
1.449540E+00	4.329860E+00	2.638610E+00
1.568200E+00	4.501240E+00	2.674180E+00
3.042150E+00	5.490150E+00	3.736410E+00
3.122710E+00	5.516740E+00	3.802590E+00
3.166920E+00	5.556660E+00	3.880130E+00
1.318240E+00	4.261480E+00	2.670380E+00
1.425530E+00	4.431000E+00	2.702810E+00
1.504690E+00	4.550290E+00	2.731790E+00
1.508130E+00	4.609320E+00	2.762450E+00
1.603340E+00	4.654590E+00	2.746300E+00
2.453970E+00	5.298150E+00	3.383350E+00
2.597540E+00	5.315650E+00	3.458520E+00
2.687310E+00	5.378260E+00	3.562090E+00
2.781510E+00	5.433430E+00	3.667760E+00
2.881990E+00	5.495700E+00	3.790530E+00
3.013430E+00	5.528160E+00	3.811560E+00
3.103810E+00	5.558090E+00	3.883270E+00
1.519070E+00	4.673540E+00	2.799330E+00
1.542030E+00	4.738880E+00	2.841930E+00
1.618370E+00	4.761130E+00	2.824560E+00
1.733650E+00	4.896340E+00	2.906770E+00
2.127780E+00	5.196240E+00	3.208330E+00
2.302440E+00	5.238230E+00	3.269730E+00
2.347530E+00	5.309650E+00	3.398090E+00
2.411280E+00	5.356010E+00	3.495690E+00
2.558580E+00	5.381800E+00	3.569930E+00
2.684170E+00	5.447410E+00	3.683940E+00
2.771250E+00	5.487420E+00	3.768390E+00
1.580250E+00	4.812250E+00	2.887270E+00
1.627200E+00	4.906790E+00	2.949280E+00
1.694950E+00	4.952570E+00	2.977400E+00
1.786180E+00	5.007010E+00	3.021690E+00
1.947160E+00	5.110720E+00	3.104800E+00
2.014060E+00	5.201100E+00	3.232580E+00
2.077300E+00	5.266050E+00	3.311080E+00
2.228810E+00	5.303790E+00	3.368090E+00
2.326050E+00	5.338140E+00	3.454860E+00
1.644670E+00	4.991140E+00	3.037150E+00
1.791890E+00	5.106660E+00	3.139110E+00
1.920620E+00	5.193260E+00	3.229940E+00
1.994260E+00	5.237680E+00	3.284740E+00
5.339240E+00	2.555940E+00	3.732090E+00
5.397390E+00	2.635300E+00	3.822360E+00
5.358240E+00	2.574320E+00	3.824580E+00
5.431490E+00	2.692530E+00	3.858020E+00
5.465150E+00	2.782760E+00	3.882560E+00
5.494450E+00	2.875630E+00	3.914490E+00
5.504460E+00	2.969560E+00	3.944520E+00
5.531330E+00	3.067650E+00	3.979840E+00
4.732430E+00	1.879070E+00	3.810630E+00
4.707800E+00	1.856780E+00	3.753920E+00
4.759290E+00	1.896470E+00	3.642950E+00
4.851010E+00	1.980470E+00	3.645830E+00
4.796960E+00	1.924340E+00	3.804460E+00
4.895940E+00	2.044700E+00	3.673670E+00
4.867590E+00	2.006980E+00	3.794870E+00
4.933380E+00	2.083970E+00	3.736550E+00
5.048710E+00	2.226320E+00	3.686950E+00
5.118130E+00	2.288040E+00	3.713000E+00
5.177940E+00	2.347240E+00	3.769700E+00
5.235730E+00	2.420580E+00	3.828160E+00
5.306350E+00	2.494810E+00	3.798290E+00
5.507760E+00	3.185470E+00	3.923130E+00
5.521750E+00	3.303230E+00	3.971320E+00
5.511080E+00	3.413690E+00	3.967510E+00
5.540170E+00	3.372620E+00	4.023600E+00
5.541920E+00	3.476270E+00	4.026310E+00
4.578390E+00	1.743920E+00	3.611520E+00
4.669440E+00	1.814260E+00	3.673070E+00
4.992310E+00	2.143580E+00	3.656300E+00
5.482710E+00	3.604180E+00	3.997010E+00
5.464910E+00	3.696350E+00	4.011160E+00
5.498800E+00	3.653310E+00	4.064640E+00
5.483320E+00	3.742810E+00	4.077770E+00
4.469240E+00	1.711850E+00	3.609090E+00
4.401830E+00	1.690530E+00	3.592010E+00
4.434490E+00	1.696990E+00	3.426780E+00
5.430660E+00	3.843950E+00	4.045520E+00
5.411790E+00	3.902520E+00	4.106970E+00
5.392790E+00	3.960840E+00	4.163520E+00
4.329820E+00	1.660380E+00	3.473380E+00
5.345940E+00	4.030940E+00	4.130710E+00
5.313380E+00	4.076790E+00	4.200700E+00
4.210940E+00	1.584720E+00	3.426290E+00
4.137700E+00	1.529560E+00	3.398250E+00
4.149090E+00	1.542110E+00	3.217620E+00
5.249540E+00	4.139740E+00	4.179140E+00
5.215600E+00	4.195850E+00	4.188520E+00
5.249360E+00	4.178820E+00	4.240940E+00
5.222180E+00	4.231270E+00	4.240920E+00
4.023420E+00	1.475090E+00	3.262850E+00
[truncated: 21,888 more rows]
