# Supplementary material for: A New MRI-Based Model of Heart Function with Coupled Hemodynamics and Application to Normal and Diseased Canine Left Ventricles
Source: Front Bioeng Biotechnol. 2015 Sep 23;3:140. doi: 10.3389/fbioe.2015.00140 (PMC4585083; doi:10.3389/fbioe.2015.00140)
Supplement: Supplementary file 9 [file Data_Sheet_9.ZIP › Case4_HF_LBBB_Systole/nodes/case4_systole_time_0.3370.csv]

4.378270E+00	3.768010E+00	1.952310E+00
4.313030E+00	3.749740E+00	1.841570E+00
4.346310E+00	3.803860E+00	1.942720E+00
4.339920E+00	3.854080E+00	2.001320E+00
4.403890E+00	3.824340E+00	2.065700E+00
4.360890E+00	3.888880E+00	2.118160E+00
4.280460E+00	3.838320E+00	1.913090E+00
4.199280E+00	3.817060E+00	1.801070E+00
4.281590E+00	3.917200E+00	2.041360E+00
4.263510E+00	3.992130E+00	2.126630E+00
4.328300E+00	3.950220E+00	2.190600E+00
4.297110E+00	3.999680E+00	2.205420E+00
4.196670E+00	3.890770E+00	1.906970E+00
4.149030E+00	3.870970E+00	1.800180E+00
4.178200E+00	3.990970E+00	2.011630E+00
4.222370E+00	4.022820E+00	2.110690E+00
4.244910E+00	4.033720E+00	2.191570E+00
4.117630E+00	3.928470E+00	1.854390E+00
4.094970E+00	3.992730E+00	1.917200E+00
4.114400E+00	4.025090E+00	1.965200E+00
4.122720E+00	4.055920E+00	2.011250E+00
4.187620E+00	4.046900E+00	2.097870E+00
4.067940E+00	4.028820E+00	1.935290E+00
4.627870E+00	3.471000E+00	1.965480E+00
4.572180E+00	3.441140E+00	1.835030E+00
4.581150E+00	3.525020E+00	1.957930E+00
4.573470E+00	3.622580E+00	2.042970E+00
4.650070E+00	3.534960E+00	2.054180E+00
4.563460E+00	3.720860E+00	2.204560E+00
4.655900E+00	3.633970E+00	2.210370E+00
4.568730E+00	3.809980E+00	2.327530E+00
4.661270E+00	3.751970E+00	2.397870E+00
4.603650E+00	3.828300E+00	2.460210E+00
4.492520E+00	3.572770E+00	1.865050E+00
4.435250E+00	3.482010E+00	1.699470E+00
4.442270E+00	3.712650E+00	1.992650E+00
4.486630E+00	3.804910E+00	2.208320E+00
4.512510E+00	3.850220E+00	2.314840E+00
4.537550E+00	3.869150E+00	2.434380E+00
4.348370E+00	3.476730E+00	1.595560E+00
4.245460E+00	3.439870E+00	1.487390E+00
4.280750E+00	3.525500E+00	1.584870E+00
4.337890E+00	3.601420E+00	1.706150E+00
4.430050E+00	3.900330E+00	2.303640E+00
4.422560E+00	3.969290E+00	2.441440E+00
4.500160E+00	3.930090E+00	2.514390E+00
4.461240E+00	3.987230E+00	2.548490E+00
4.206010E+00	3.562750E+00	1.556600E+00
4.138590E+00	3.484780E+00	1.451100E+00
4.170260E+00	3.694970E+00	1.661510E+00
4.338510E+00	4.010890E+00	2.312010E+00
4.391400E+00	4.020560E+00	2.498220E+00
4.079360E+00	3.569970E+00	1.474200E+00
4.002080E+00	3.720040E+00	1.570570E+00
4.085380E+00	3.836020E+00	1.717580E+00
4.251860E+00	4.077940E+00	2.294930E+00
4.310760E+00	4.081290E+00	2.449390E+00
3.978950E+00	3.834390E+00	1.668990E+00
3.928300E+00	3.789410E+00	1.597580E+00
4.006680E+00	3.961180E+00	1.819410E+00
4.155590E+00	4.091760E+00	2.155040E+00
4.199100E+00	4.166450E+00	2.348350E+00
4.242480E+00	4.188240E+00	2.467660E+00
4.294070E+00	4.154440E+00	2.518570E+00
4.270240E+00	4.214720E+00	2.548450E+00
3.896030E+00	3.870000E+00	1.648940E+00
3.864040E+00	3.996690E+00	1.754500E+00
3.940520E+00	4.035550E+00	1.849060E+00
4.017500E+00	4.078370E+00	1.966270E+00
4.062380E+00	4.171000E+00	2.142530E+00
4.091630E+00	4.246340E+00	2.248200E+00
4.153120E+00	4.250420E+00	2.355720E+00
4.207170E+00	4.225170E+00	2.450990E+00
3.890200E+00	4.085670E+00	1.859440E+00
3.817550E+00	4.063100E+00	1.794800E+00
3.923120E+00	4.174350E+00	1.985330E+00
3.977540E+00	4.259920E+00	2.138720E+00
4.042790E+00	4.287020E+00	2.234430E+00
4.090480E+00	4.308400E+00	2.330480E+00
3.809690E+00	4.123720E+00	1.857670E+00
3.827290E+00	4.200210E+00	1.947480E+00
3.888430E+00	4.249770E+00	2.023580E+00
3.894340E+00	4.293760E+00	2.072680E+00
3.918210E+00	4.325930E+00	2.142570E+00
4.000710E+00	4.324430E+00	2.237080E+00
3.823370E+00	4.270950E+00	2.016690E+00
3.865960E+00	4.316760E+00	2.082630E+00
4.876860E+00	3.550350E+00	2.526440E+00
4.843890E+00	3.506760E+00	2.424180E+00
4.828180E+00	3.576060E+00	2.465610E+00
4.827180E+00	3.629700E+00	2.535240E+00
4.791350E+00	3.316720E+00	2.090850E+00
4.757950E+00	3.226470E+00	1.971180E+00
4.704460E+00	3.404150E+00	2.011320E+00
4.714770E+00	3.528790E+00	2.180700E+00
4.789300E+00	3.429900E+00	2.248150E+00
4.764520E+00	3.622970E+00	2.386940E+00
4.727630E+00	3.716050E+00	2.471650E+00
4.772890E+00	3.710420E+00	2.547190E+00
4.721720E+00	3.769010E+00	2.536920E+00
4.720760E+00	3.158650E+00	1.840170E+00
4.632070E+00	3.125380E+00	1.688090E+00
4.647870E+00	3.284660E+00	1.815740E+00
4.593490E+00	3.873150E+00	2.546750E+00
4.665860E+00	3.837050E+00	2.570610E+00
4.628310E+00	3.884730E+00	2.618660E+00
4.500630E+00	3.117930E+00	1.502410E+00
4.373920E+00	3.069260E+00	1.365720E+00
4.396970E+00	3.195940E+00	1.454610E+00
4.452700E+00	3.322600E+00	1.573120E+00
4.552440E+00	3.897630E+00	2.534310E+00
4.581720E+00	3.916060E+00	2.619730E+00
4.274690E+00	3.275250E+00	1.405170E+00
4.177160E+00	3.183600E+00	1.271740E+00
4.452930E+00	4.027820E+00	2.620950E+00
4.533300E+00	3.976900E+00	2.672420E+00
4.493040E+00	4.029220E+00	2.729060E+00
4.059140E+00	3.188230E+00	1.205960E+00
3.946010E+00	3.159560E+00	1.146940E+00
3.980210E+00	3.257300E+00	1.224180E+00
4.057590E+00	3.374990E+00	1.304170E+00
4.384530E+00	4.072210E+00	2.579040E+00
4.436930E+00	4.068590E+00	2.697090E+00
3.893250E+00	3.297640E+00	1.225710E+00
3.828290E+00	3.233930E+00	1.155720E+00
3.844760E+00	3.433530E+00	1.284190E+00
3.929330E+00	3.567510E+00	1.419360E+00
4.341070E+00	4.109910E+00	2.547140E+00
4.370770E+00	4.124340E+00	2.643430E+00
3.762480E+00	3.324110E+00	1.173470E+00
3.688510E+00	3.473850E+00	1.275640E+00
3.798370E+00	3.576140E+00	1.345460E+00
3.840650E+00	3.728160E+00	1.500700E+00
4.300000E+00	4.219380E+00	2.619860E+00
4.324660E+00	4.190790E+00	2.638620E+00
4.312320E+00	4.219640E+00	2.663240E+00
3.706810E+00	3.630920E+00	1.373060E+00
3.622370E+00	3.573520E+00	1.312970E+00
3.700220E+00	3.766200E+00	1.490700E+00
3.779940E+00	3.884450E+00	1.602420E+00
4.158980E+00	4.281810E+00	2.434750E+00
4.221400E+00	4.265310E+00	2.538760E+00
4.282290E+00	4.240400E+00	2.631190E+00
3.601440E+00	3.675490E+00	1.375280E+00
3.607660E+00	3.806680E+00	1.477030E+00
3.677170E+00	3.884800E+00	1.566450E+00
3.723740E+00	4.024100E+00	1.729030E+00
4.124820E+00	4.317310E+00	2.423810E+00
4.154500E+00	4.330570E+00	2.510650E+00
3.593920E+00	3.926000E+00	1.568730E+00
3.611600E+00	4.038010E+00	1.695780E+00
3.660210E+00	4.098660E+00	1.767240E+00
3.721120E+00	4.170650E+00	1.875330E+00
3.937680E+00	4.379290E+00	2.236600E+00
4.023650E+00	4.365590E+00	2.355050E+00
4.091920E+00	4.344840E+00	2.424920E+00
3.600220E+00	4.137860E+00	1.793070E+00
3.658990E+00	4.226380E+00	1.909830E+00
3.673430E+00	4.280810E+00	1.971280E+00
3.736050E+00	4.278430E+00	1.993720E+00
3.831990E+00	4.345390E+00	2.119580E+00
3.879290E+00	4.413610E+00	2.238380E+00
3.948940E+00	4.436270E+00	2.375400E+00
3.710130E+00	4.343940E+00	2.061440E+00
3.797700E+00	4.411930E+00	2.192680E+00
3.860960E+00	4.451660E+00	2.297550E+00
4.962070E+00	3.429710E+00	2.578240E+00
4.953380E+00	3.359220E+00	2.523460E+00
4.910850E+00	3.456930E+00	2.512170E+00
4.946130E+00	3.508390E+00	2.607510E+00
4.936450E+00	2.975700E+00	2.201590E+00
4.911360E+00	2.895540E+00	2.069960E+00
4.906870E+00	3.025900E+00	2.123890E+00
4.852400E+00	3.215600E+00	2.186560E+00
4.933390E+00	3.081260E+00	2.292850E+00
4.890830E+00	3.377630E+00	2.389420E+00
4.943070E+00	3.242910E+00	2.406690E+00
4.837390E+00	3.702750E+00	2.648540E+00
4.902140E+00	3.617600E+00	2.635160E+00
4.839820E+00	3.743490E+00	2.730480E+00
4.908620E+00	3.696740E+00	2.784030E+00
4.857930E+00	3.779940E+00	2.813870E+00
4.848780E+00	2.825500E+00	1.908510E+00
4.788800E+00	2.735570E+00	1.761970E+00
4.779140E+00	2.854280E+00	1.785180E+00
4.805170E+00	3.012240E+00	1.903680E+00
4.768940E+00	3.797000E+00	2.693480E+00
4.746020E+00	3.870850E+00	2.806600E+00
4.820480E+00	3.840720E+00	2.869610E+00
4.774560E+00	3.891760E+00	2.896630E+00
4.669450E+00	2.681000E+00	1.566760E+00
4.533120E+00	2.608560E+00	1.429330E+00
4.571340E+00	2.732190E+00	1.461210E+00
4.633140E+00	2.884700E+00	1.570100E+00
4.662330E+00	3.893200E+00	2.718460E+00
4.716070E+00	3.925910E+00	2.845970E+00
4.443170E+00	2.817970E+00	1.353480E+00
4.329210E+00	2.718720E+00	1.259400E+00
4.597440E+00	3.936160E+00	2.711410E+00
4.630160E+00	3.965510E+00	2.807190E+00
4.191810E+00	2.729490E+00	1.151120E+00
4.056360E+00	2.692500E+00	1.089280E+00
4.094520E+00	2.821030E+00	1.101670E+00
4.169420E+00	2.958230E+00	1.173180E+00
4.495050E+00	4.069410E+00	2.795510E+00
4.560550E+00	4.029540E+00	2.828050E+00
4.537570E+00	4.073260E+00	2.864070E+00
3.967340E+00	2.948870E+00	1.087650E+00
3.823490E+00	2.868720E+00	1.028500E+00
4.436960E+00	4.115460E+00	2.767230E+00
4.504270E+00	4.113690E+00	2.860150E+00
3.751850E+00	3.144760E+00	1.085740E+00
3.616460E+00	3.011790E+00	1.059530E+00
4.380510E+00	4.162680E+00	2.732870E+00
4.440690E+00	4.170650E+00	2.832510E+00
3.565420E+00	3.184150E+00	1.102670E+00
3.448670E+00	3.126040E+00	1.089990E+00
3.615070E+00	3.320430E+00	1.169640E+00
4.340760E+00	4.228470E+00	2.751750E+00
3.464120E+00	3.293400E+00	1.147780E+00
3.337430E+00	3.242880E+00	1.155880E+00
3.517500E+00	3.508020E+00	1.258450E+00
4.239350E+00	4.292880E+00	2.660050E+00
4.293650E+00	4.299370E+00	2.773020E+00
3.367850E+00	3.391590E+00	1.206600E+00
3.287850E+00	3.326670E+00	1.200040E+00
3.366680E+00	3.568080E+00	1.292080E+00
3.482070E+00	3.754130E+00	1.426120E+00
4.159530E+00	4.372530E+00	2.625530E+00
4.227780E+00	4.353870E+00	2.743720E+00
3.268700E+00	3.437310E+00	1.252490E+00
3.271210E+00	3.587140E+00	1.322320E+00
3.342800E+00	3.697000E+00	1.376010E+00
3.362710E+00	3.841590E+00	1.471390E+00
3.485180E+00	3.982830E+00	1.619800E+00
4.067860E+00	4.406260E+00	2.509490E+00
4.114700E+00	4.415570E+00	2.620210E+00
4.155370E+00	4.429420E+00	2.723580E+00
3.256410E+00	3.718750E+00	1.409220E+00
3.279540E+00	3.866350E+00	1.504560E+00
3.358860E+00	3.950120E+00	1.564140E+00
3.402320E+00	4.040890E+00	1.666980E+00
3.491310E+00	4.128460E+00	1.780840E+00
3.589580E+00	4.252040E+00	1.932100E+00
3.997110E+00	4.455820E+00	2.481750E+00
4.015220E+00	4.482720E+00	2.570920E+00
4.080280E+00	4.451100E+00	2.637580E+00
3.285740E+00	3.990560E+00	1.617150E+00
3.391400E+00	4.128260E+00	1.766160E+00
3.474030E+00	4.204830E+00	1.861970E+00
3.511480E+00	4.269190E+00	1.944530E+00
3.564430E+00	4.306740E+00	1.993450E+00
3.622130E+00	4.357230E+00	2.056370E+00
3.709550E+00	4.425560E+00	2.163170E+00
3.791760E+00	4.470390E+00	2.279140E+00
3.865630E+00	4.499110E+00	2.400560E+00
3.949390E+00	4.495680E+00	2.475130E+00
3.525050E+00	4.342520E+00	2.033330E+00
3.616430E+00	4.432490E+00	2.146230E+00
3.710890E+00	4.492440E+00	2.251000E+00
3.777480E+00	4.513900E+00	2.345350E+00
5.019710E+00	2.861670E+00	2.416450E+00
4.994210E+00	2.753000E+00	2.288740E+00
4.972670E+00	2.918770E+00	2.296020E+00
4.987430E+00	3.110510E+00	2.458800E+00
5.033670E+00	2.978970E+00	2.505440E+00
4.990460E+00	3.257530E+00	2.539930E+00
5.040230E+00	3.166050E+00	2.603640E+00
5.013490E+00	3.382100E+00	2.672360E+00
4.973640E+00	3.570130E+00	2.754980E+00
5.048560E+00	3.492330E+00	2.815280E+00
4.978860E+00	3.646630E+00	2.836140E+00
5.043530E+00	3.596770E+00	2.903090E+00
4.982080E+00	3.692920E+00	2.909310E+00
4.966660E+00	2.650860E+00	2.143340E+00
4.913280E+00	2.564700E+00	2.005620E+00
4.920290E+00	2.711000E+00	2.020510E+00
4.878880E+00	3.811940E+00	2.893890E+00
4.936410E+00	3.770920E+00	2.938560E+00
4.886060E+00	3.834130E+00	2.977740E+00
4.841640E+00	2.488120E+00	1.872230E+00
4.741540E+00	2.419250E+00	1.733870E+00
4.769800E+00	2.555800E+00	1.730330E+00
4.759110E+00	3.931410E+00	2.953540E+00
4.834640E+00	3.888610E+00	3.010430E+00
4.800510E+00	3.942150E+00	3.041620E+00
4.625930E+00	2.360050E+00	1.595040E+00
4.473400E+00	2.336220E+00	1.476490E+00
4.584000E+00	2.438030E+00	1.514560E+00
4.703660E+00	3.969180E+00	2.908620E+00
4.740990E+00	3.985810E+00	3.011600E+00
4.316250E+00	2.524740E+00	1.273350E+00
4.259490E+00	2.373940E+00	1.289630E+00
4.653160E+00	4.019680E+00	2.937170E+00
4.649080E+00	4.057800E+00	2.991390E+00
4.701080E+00	4.047370E+00	3.034850E+00
4.663260E+00	4.088250E+00	3.032280E+00
4.143480E+00	2.347240E+00	1.228320E+00
4.004240E+00	2.423670E+00	1.131440E+00
4.109460E+00	2.479160E+00	1.158620E+00
4.585330E+00	4.087660E+00	2.955850E+00
4.585660E+00	4.166830E+00	3.016780E+00
4.650820E+00	4.142080E+00	3.055580E+00
4.636890E+00	4.186250E+00	3.068630E+00
3.914310E+00	2.605680E+00	1.033910E+00
3.801730E+00	2.457190E+00	1.039950E+00
4.514110E+00	4.160640E+00	2.936990E+00
4.530340E+00	4.215210E+00	3.006980E+00
4.603530E+00	4.220440E+00	3.072880E+00
3.686710E+00	2.759390E+00	1.011020E+00
3.533910E+00	2.691970E+00	1.051680E+00
4.443680E+00	4.230830E+00	2.928630E+00
4.494120E+00	4.249620E+00	3.006740E+00
4.538550E+00	4.276790E+00	3.079200E+00
3.472060E+00	2.930360E+00	1.072260E+00
3.336310E+00	2.862560E+00	1.101450E+00
4.356170E+00	4.285720E+00	2.867140E+00
4.402250E+00	4.287150E+00	2.959280E+00
4.460350E+00	4.282410E+00	3.016870E+00
3.315460E+00	3.074810E+00	1.115550E+00
3.187350E+00	3.017040E+00	1.153180E+00
4.292500E+00	4.342320E+00	2.844990E+00
4.346370E+00	4.330150E+00	2.941930E+00
3.211020E+00	3.249920E+00	1.209080E+00
3.107610E+00	3.136620E+00	1.253010E+00
4.230630E+00	4.403110E+00	2.826050E+00
4.285630E+00	4.384230E+00	2.926870E+00
3.106960E+00	3.286450E+00	1.269090E+00
3.062630E+00	3.221430E+00	1.287960E+00
3.157680E+00	3.502880E+00	1.333870E+00
4.191960E+00	4.447190E+00	2.814910E+00
4.223990E+00	4.454520E+00	2.913550E+00
3.055500E+00	3.335280E+00	1.328760E+00
3.058600E+00	3.501830E+00	1.386790E+00
3.094760E+00	3.613190E+00	1.407400E+00
3.154030E+00	3.793140E+00	1.491210E+00
4.048310E+00	4.487910E+00	2.656420E+00
4.089970E+00	4.501990E+00	2.741640E+00
4.157620E+00	4.485860E+00	2.817410E+00
3.038180E+00	3.642910E+00	1.454470E+00
3.055690E+00	3.802720E+00	1.546680E+00
3.102380E+00	3.886660E+00	1.574470E+00
3.164500E+00	3.981870E+00	1.625900E+00
3.282510E+00	4.113740E+00	1.767330E+00
3.400870E+00	4.243740E+00	1.895500E+00
3.910510E+00	4.526340E+00	2.482000E+00
3.938600E+00	4.543100E+00	2.567030E+00
4.012410E+00	4.526350E+00	2.670770E+00
3.048610E+00	3.937350E+00	1.631340E+00
3.161340E+00	4.091290E+00	1.760990E+00
3.267370E+00	4.212660E+00	1.871270E+00
3.348620E+00	4.288930E+00	1.956660E+00
3.364100E+00	4.333840E+00	2.009920E+00
3.426660E+00	4.342760E+00	2.016690E+00
3.503520E+00	4.432690E+00	2.122920E+00
3.615800E+00	4.514540E+00	2.249700E+00
3.717750E+00	4.536460E+00	2.330760E+00
3.781010E+00	4.559230E+00	2.430250E+00
3.872390E+00	4.548920E+00	2.495120E+00
3.392660E+00	4.391790E+00	2.068880E+00
3.439470E+00	4.464170E+00	2.141020E+00
3.512820E+00	4.500730E+00	2.196630E+00
3.542210E+00	4.539180E+00	2.258460E+00
3.592130E+00	4.568170E+00	2.329370E+00
3.680690E+00	4.567610E+00	2.360540E+00
3.460400E+00	4.526600E+00	2.216230E+00
3.523790E+00	4.561640E+00	2.287090E+00
5.140980E+00	2.973630E+00	2.734100E+00
5.119070E+00	2.898610E+00	2.682520E+00
5.102830E+00	3.014800E+00	2.656870E+00
5.098860E+00	3.216210E+00	2.743700E+00
5.151290E+00	3.074120E+00	2.789850E+00
5.105100E+00	3.376540E+00	2.831380E+00
5.180720E+00	3.238580E+00	2.862650E+00
5.108910E+00	3.495420E+00	2.903190E+00
5.181090E+00	3.390610E+00	2.962470E+00
5.101780E+00	3.555160E+00	2.952080E+00
5.140440E+00	3.513780E+00	2.978440E+00
5.112980E+00	3.594230E+00	3.026420E+00
5.030280E+00	2.653460E+00	2.421090E+00
4.994780E+00	2.535290E+00	2.291770E+00
4.985270E+00	2.623130E+00	2.253660E+00
5.052790E+00	2.802040E+00	2.515780E+00
4.989490E+00	3.725830E+00	2.981170E+00
5.034250E+00	3.676920E+00	3.010150E+00
5.012820E+00	3.745670E+00	3.055120E+00
4.943960E+00	2.442810E+00	2.163100E+00
4.866170E+00	2.366710E+00	2.028790E+00
4.893790E+00	2.455190E+00	2.013420E+00
4.901330E+00	3.861550E+00	3.048210E+00
4.965810E+00	3.822990E+00	3.090770E+00
4.915560E+00	3.886750E+00	3.113050E+00
4.763300E+00	2.292260E+00	1.891120E+00
4.653720E+00	2.228180E+00	1.777230E+00
4.697830E+00	2.313550E+00	1.738150E+00
4.805330E+00	3.977190E+00	3.093630E+00
4.873170E+00	3.940530E+00	3.141080E+00
4.837110E+00	3.994700E+00	3.174840E+00
4.520140E+00	2.167720E+00	1.681780E+00
4.394840E+00	2.166320E+00	1.558950E+00
4.507570E+00	2.230140E+00	1.589030E+00
4.772660E+00	4.029580E+00	3.114690E+00
4.775000E+00	4.062640E+00	3.165980E+00
4.818530E+00	4.037660E+00	3.217620E+00
4.788300E+00	4.084730E+00	3.218890E+00
4.288160E+00	2.253740E+00	1.394370E+00
4.234970E+00	2.131200E+00	1.449420E+00
4.729870E+00	4.107460E+00	3.127820E+00
4.745130E+00	4.162520E+00	3.181930E+00
4.783230E+00	4.137270E+00	3.241170E+00
4.767840E+00	4.194510E+00	3.235930E+00
4.057390E+00	2.273100E+00	1.246160E+00
4.695600E+00	4.205390E+00	3.144710E+00
4.694250E+00	4.281130E+00	3.206870E+00
4.759450E+00	4.248540E+00	3.262590E+00
4.739620E+00	4.301830E+00	3.272340E+00
3.856130E+00	2.272850E+00	1.162360E+00
3.709780E+00	2.300150E+00	1.086660E+00
3.748230E+00	2.356710E+00	1.057790E+00
4.625820E+00	4.268940E+00	3.137800E+00
4.635880E+00	4.319340E+00	3.198380E+00
4.694180E+00	4.336460E+00	3.258180E+00
3.618190E+00	2.461570E+00	1.060140E+00
3.512390E+00	2.371560E+00	1.132850E+00
4.583100E+00	4.308820E+00	3.151280E+00
4.588630E+00	4.342350E+00	3.200800E+00
4.631360E+00	4.378960E+00	3.272940E+00
3.394190E+00	2.635010E+00	1.095680E+00
3.261650E+00	2.595420E+00	1.166790E+00
4.405800E+00	4.332430E+00	3.027220E+00
4.472000E+00	4.333030E+00	3.104200E+00
4.534000E+00	4.338830E+00	3.173550E+00
4.568810E+00	4.372330E+00	3.239850E+00
3.202260E+00	2.806430E+00	1.144170E+00
3.089990E+00	2.762260E+00	1.211370E+00
4.344290E+00	4.381790E+00	3.017500E+00
4.404100E+00	4.390560E+00	3.135690E+00
3.087170E+00	2.959200E+00	1.229280E+00
2.998470E+00	2.915180E+00	1.299320E+00
4.288010E+00	4.429260E+00	2.998020E+00
4.329720E+00	4.436000E+00	3.085140E+00
3.014870E+00	3.133920E+00	1.319230E+00
2.945510E+00	3.019870E+00	1.325140E+00
4.257520E+00	4.464620E+00	2.991480E+00
4.282060E+00	4.469780E+00	3.043530E+00
2.928300E+00	3.138210E+00	1.394590E+00
2.874790E+00	3.305700E+00	1.454550E+00
2.974760E+00	3.400620E+00	1.420340E+00
4.124720E+00	4.519950E+00	2.829390E+00
4.156890E+00	4.527750E+00	2.916320E+00
4.233900E+00	4.502600E+00	3.007070E+00
2.889170E+00	3.478550E+00	1.482590E+00
2.853930E+00	3.411700E+00	1.511640E+00
2.942220E+00	3.702670E+00	1.553690E+00
3.951550E+00	4.584670E+00	2.691510E+00
4.033090E+00	4.568220E+00	2.789410E+00
4.096190E+00	4.545770E+00	2.847160E+00
2.840610E+00	3.543830E+00	1.545480E+00
2.847180E+00	3.707190E+00	1.606960E+00
2.884890E+00	3.801020E+00	1.628040E+00
2.930690E+00	3.919810E+00	1.674060E+00
3.045410E+00	4.063130E+00	1.770780E+00
3.148700E+00	4.195820E+00	1.862170E+00
3.275430E+00	4.310720E+00	1.990560E+00
3.841440E+00	4.599710E+00	2.603910E+00
3.910680E+00	4.617050E+00	2.715270E+00
3.965200E+00	4.640970E+00	2.829760E+00
2.836760E+00	3.830290E+00	1.681250E+00
2.868310E+00	3.967530E+00	1.751040E+00
2.951760E+00	4.046030E+00	1.786800E+00
3.029690E+00	4.158130E+00	1.865970E+00
3.125660E+00	4.271100E+00	1.948740E+00
3.210780E+00	4.356230E+00	2.042050E+00
3.329990E+00	4.439550E+00	2.123050E+00
3.675160E+00	4.622930E+00	2.466920E+00
3.755810E+00	4.644450E+00	2.590600E+00
3.792290E+00	4.671830E+00	2.684920E+00
3.875650E+00	4.650910E+00	2.746400E+00
2.899890E+00	4.101050E+00	1.864680E+00
3.006330E+00	4.239010E+00	1.948000E+00
3.106230E+00	4.335850E+00	2.031370E+00
3.204660E+00	4.427470E+00	2.110290E+00
3.278660E+00	4.488020E+00	2.175520E+00
3.296520E+00	4.528690E+00	2.225700E+00
3.369530E+00	4.529440E+00	2.225360E+00
3.499060E+00	4.592090E+00	2.335140E+00
3.554660E+00	4.650410E+00	2.454040E+00
3.612080E+00	4.687440E+00	2.550850E+00
3.704270E+00	4.678450E+00	2.599510E+00
3.341800E+00	4.583780E+00	2.302460E+00
3.451260E+00	4.654090E+00	2.408580E+00
3.519100E+00	4.691990E+00	2.494370E+00
5.275340E+00	3.206120E+00	3.009280E+00
5.260510E+00	3.151350E+00	2.988180E+00
5.238400E+00	3.243930E+00	2.966790E+00
5.240280E+00	3.325760E+00	3.009630E+00
5.278800E+00	3.266900E+00	3.037980E+00
5.253970E+00	3.382260E+00	3.078930E+00
5.102360E+00	2.629620E+00	2.657940E+00
5.054270E+00	2.540830E+00	2.563710E+00
5.058180E+00	2.644980E+00	2.545640E+00
5.116530E+00	2.792780E+00	2.661900E+00
5.131370E+00	2.723610E+00	2.723750E+00
5.169410E+00	2.905160E+00	2.793200E+00
5.220480E+00	3.088370E+00	2.908120E+00
5.195290E+00	3.503110E+00	3.055170E+00
5.174940E+00	3.588360E+00	3.122890E+00
5.008490E+00	2.456220E+00	2.454130E+00
4.954980E+00	2.365330E+00	2.322980E+00
4.979340E+00	2.445490E+00	2.310190E+00
5.101930E+00	3.688490E+00	3.146650E+00
5.041800E+00	3.767300E+00	3.146950E+00
5.072560E+00	3.755860E+00	3.200380E+00
5.031650E+00	3.804970E+00	3.230540E+00
4.873700E+00	2.293720E+00	2.212930E+00
4.791220E+00	2.225340E+00	2.104740E+00
4.828580E+00	2.291070E+00	2.061030E+00
4.927240E+00	3.907060E+00	3.184490E+00
4.964040E+00	3.868880E+00	3.206580E+00
4.948390E+00	3.924960E+00	3.266640E+00
4.657570E+00	2.146450E+00	1.982950E+00
4.578540E+00	2.106300E+00	1.861550E+00
4.632280E+00	2.165250E+00	1.854960E+00
4.858740E+00	4.009630E+00	3.238820E+00
4.895120E+00	3.980920E+00	3.252670E+00
4.889180E+00	4.031000E+00	3.313390E+00
4.442000E+00	2.087320E+00	1.699460E+00
4.811390E+00	4.106660E+00	3.272510E+00
4.839010E+00	4.077330E+00	3.296410E+00
4.842170E+00	4.129750E+00	3.346560E+00
4.253040E+00	2.064220E+00	1.546030E+00
4.134800E+00	2.033970E+00	1.502860E+00
4.167400E+00	2.084810E+00	1.460430E+00
4.794420E+00	4.219420E+00	3.291550E+00
4.814310E+00	4.186050E+00	3.317740E+00
4.815120E+00	4.236380E+00	3.370040E+00
4.034650E+00	2.131850E+00	1.346210E+00
3.941130E+00	2.073750E+00	1.401410E+00
4.744680E+00	4.340080E+00	3.324050E+00
4.779370E+00	4.289860E+00	3.346180E+00
4.775170E+00	4.326910E+00	3.401560E+00
3.780480E+00	2.165930E+00	1.212320E+00
4.699930E+00	4.385560E+00	3.321340E+00
4.743150E+00	4.379210E+00	3.395870E+00
3.600010E+00	2.191630E+00	1.213880E+00
3.455530E+00	2.184300E+00	1.234950E+00
3.474070E+00	2.271630E+00	1.177170E+00
4.665760E+00	4.413960E+00	3.330020E+00
4.688340E+00	4.436300E+00	3.409090E+00
3.333770E+00	2.395450E+00	1.194550E+00
3.206610E+00	2.378720E+00	1.269180E+00
4.475420E+00	4.380800E+00	3.212630E+00
4.529860E+00	4.385360E+00	3.248990E+00
4.568970E+00	4.426350E+00	3.331320E+00
4.629730E+00	4.435700E+00	3.360940E+00
3.129830E+00	2.570190E+00	1.226220E+00
3.035100E+00	2.558220E+00	1.330630E+00
4.434830E+00	4.405040E+00	3.220180E+00
4.455770E+00	4.435450E+00	3.291520E+00
4.507130E+00	4.424620E+00	3.306930E+00
2.997540E+00	2.737280E+00	1.302760E+00
2.912730E+00	2.714040E+00	1.376920E+00
4.355880E+00	4.446620E+00	3.172460E+00
4.402870E+00	4.437070E+00	3.235290E+00
2.907070E+00	2.914220E+00	1.376700E+00
2.853350E+00	2.813700E+00	1.408190E+00
4.286380E+00	4.507090E+00	3.133490E+00
2.821620E+00	2.919440E+00	1.461290E+00
2.764940E+00	3.086830E+00	1.529740E+00
2.850540E+00	3.106940E+00	1.461720E+00
4.186620E+00	4.574750E+00	3.044830E+00
4.231110E+00	4.598670E+00	3.177840E+00
2.795390E+00	3.329950E+00	1.539530E+00
2.703590E+00	3.245520E+00	1.579720E+00
4.080720E+00	4.604920E+00	2.948140E+00
4.136370E+00	4.618270E+00	3.039170E+00
4.166260E+00	4.626360E+00	3.102630E+00
2.723860E+00	3.394860E+00	1.614690E+00
2.680980E+00	3.341250E+00	1.629030E+00
2.752450E+00	3.617510E+00	1.642380E+00
4.012420E+00	4.664410E+00	2.934090E+00
4.042400E+00	4.702160E+00	3.031550E+00
4.114080E+00	4.655280E+00	3.071290E+00
2.659500E+00	3.470210E+00	1.647780E+00
2.663420E+00	3.618500E+00	1.703500E+00
2.704860E+00	3.730280E+00	1.727100E+00
2.759400E+00	3.901560E+00	1.787310E+00
3.840820E+00	4.689560E+00	2.774110E+00
3.888180E+00	4.714530E+00	2.871410E+00
3.969470E+00	4.711600E+00	2.945560E+00
2.650560E+00	3.759740E+00	1.773770E+00
2.666660E+00	3.901480E+00	1.833000E+00
2.712480E+00	3.990260E+00	1.859120E+00
2.778320E+00	4.119330E+00	1.941210E+00
2.905890E+00	4.222960E+00	1.961030E+00
2.991840E+00	4.316620E+00	2.034060E+00
3.097030E+00	4.410550E+00	2.110570E+00
3.198490E+00	4.514110E+00	2.198640E+00
3.666420E+00	4.707650E+00	2.615350E+00
3.707300E+00	4.737700E+00	2.685630E+00
3.798610E+00	4.736110E+00	2.791010E+00
2.662650E+00	4.007610E+00	1.898180E+00
2.690560E+00	4.107910E+00	1.964500E+00
2.726540E+00	4.161730E+00	1.984340E+00
2.745450E+00	4.221140E+00	2.019330E+00
2.860130E+00	4.291370E+00	2.037430E+00
2.983040E+00	4.398710E+00	2.113230E+00
3.078570E+00	4.468250E+00	2.173710E+00
3.111700E+00	4.523300E+00	2.223070E+00
3.165290E+00	4.554980E+00	2.249150E+00
3.227320E+00	4.595470E+00	2.298930E+00
3.322200E+00	4.674990E+00	2.410290E+00
3.445780E+00	4.706280E+00	2.475780E+00
3.517220E+00	4.744140E+00	2.565360E+00
3.625220E+00	4.733950E+00	2.625560E+00
2.684090E+00	4.162940E+00	2.004910E+00
3.119550E+00	4.583740E+00	2.286170E+00
3.206550E+00	4.646630E+00	2.355250E+00
3.229530E+00	4.691610E+00	2.403780E+00
3.269610E+00	4.713520E+00	2.434360E+00
3.301160E+00	4.742790E+00	2.480460E+00
3.399900E+00	4.739510E+00	2.504390E+00
3.223360E+00	4.724540E+00	2.437200E+00
5.297590E+00	3.045610E+00	3.045650E+00
5.284730E+00	2.989930E+00	3.025440E+00
5.268280E+00	3.059330E+00	2.996310E+00
5.297550E+00	3.141840E+00	3.060900E+00
5.310240E+00	3.267970E+00	3.127560E+00
5.286560E+00	3.373430E+00	3.181210E+00
5.077570E+00	2.492910E+00	2.693680E+00
5.022330E+00	2.405350E+00	2.604980E+00
5.027500E+00	2.454790E+00	2.553720E+00
5.117730E+00	2.598120E+00	2.739410E+00
5.195530E+00	2.768020E+00	2.855630E+00
5.239220E+00	2.934490E+00	2.947260E+00
5.241080E+00	3.506440E+00	3.196720E+00
5.178980E+00	3.612690E+00	3.200330E+00
5.209010E+00	3.594330E+00	3.245730E+00
5.171800E+00	3.664000E+00	3.273210E+00
4.962830E+00	2.323020E+00	2.502280E+00
4.893980E+00	2.261020E+00	2.421850E+00
4.926030E+00	2.304240E+00	2.362460E+00
5.105770E+00	3.747760E+00	3.260220E+00
5.089300E+00	3.807580E+00	3.336710E+00
4.797200E+00	2.192980E+00	2.332490E+00
4.710990E+00	2.145460E+00	2.203690E+00
4.761750E+00	2.194890E+00	2.201180E+00
5.014050E+00	3.865200E+00	3.314190E+00
5.001430E+00	3.914370E+00	3.369100E+00
4.589820E+00	2.081380E+00	1.989080E+00
4.964790E+00	3.979580E+00	3.376370E+00
4.935240E+00	4.034120E+00	3.407820E+00
4.425950E+00	2.026710E+00	1.802700E+00
4.329400E+00	1.963870E+00	1.744530E+00
4.297860E+00	2.013110E+00	1.643730E+00
4.901490E+00	4.080020E+00	3.416760E+00
4.886700E+00	4.133900E+00	3.450280E+00
4.252390E+00	1.922660E+00	1.694390E+00
4.123490E+00	1.911880E+00	1.642770E+00
4.200470E+00	1.953280E+00	1.613140E+00
4.861650E+00	4.183600E+00	3.446190E+00
4.847100E+00	4.234480E+00	3.474130E+00
4.018710E+00	1.965050E+00	1.488290E+00
3.876700E+00	1.921840E+00	1.494860E+00
4.816000E+00	4.281430E+00	3.471460E+00
4.784480E+00	4.356610E+00	3.484140E+00
3.751340E+00	2.020260E+00	1.325810E+00
3.696460E+00	1.961540E+00	1.426640E+00
4.745980E+00	4.423980E+00	3.474820E+00
4.781130E+00	4.407710E+00	3.525400E+00
4.764970E+00	4.439270E+00	3.531130E+00
3.593760E+00	1.961590E+00	1.424690E+00
3.451910E+00	1.988720E+00	1.418520E+00
3.541810E+00	2.033760E+00	1.354180E+00
4.712320E+00	4.461280E+00	3.474710E+00
4.732900E+00	4.479550E+00	3.548370E+00
3.320440E+00	2.193330E+00	1.355330E+00
3.193640E+00	2.170930E+00	1.423290E+00
4.595510E+00	4.457150E+00	3.398200E+00
4.619540E+00	4.484520E+00	3.473370E+00
4.678010E+00	4.490180E+00	3.502220E+00
3.106690E+00	2.376510E+00	1.382810E+00
2.990520E+00	2.349770E+00	1.441210E+00
4.485790E+00	4.452390E+00	3.353200E+00
4.511380E+00	4.474590E+00	3.425200E+00
4.564680E+00	4.477080E+00	3.448170E+00
2.933440E+00	2.541870E+00	1.401900E+00
2.852140E+00	2.520400E+00	1.494070E+00
4.354210E+00	4.494260E+00	3.248930E+00
4.409650E+00	4.486690E+00	3.326850E+00
4.457270E+00	4.482190E+00	3.392040E+00
2.815810E+00	2.730360E+00	1.467140E+00
2.739500E+00	2.646980E+00	1.540840E+00
4.299960E+00	4.558240E+00	3.248820E+00
4.353050E+00	4.554700E+00	3.360940E+00
2.721150E+00	2.780570E+00	1.535600E+00
2.665590E+00	2.753700E+00	1.593330E+00
2.744490E+00	2.903790E+00	1.531010E+00
4.268440E+00	4.601870E+00	3.250800E+00
4.293750E+00	4.601400E+00	3.304640E+00
2.671820E+00	2.876090E+00	1.590380E+00
2.624010E+00	2.833770E+00	1.620830E+00
2.665550E+00	3.060760E+00	1.600270E+00
4.169100E+00	4.670840E+00	3.186540E+00
4.245230E+00	4.642680E+00	3.268380E+00
2.594980E+00	2.936260E+00	1.644560E+00
2.552920E+00	3.138740E+00	1.691330E+00
2.618580E+00	3.294430E+00	1.647940E+00
4.098400E+00	4.706930E+00	3.135890E+00
4.128760E+00	4.751380E+00	3.248510E+00
2.542000E+00	3.312380E+00	1.714420E+00
2.496660E+00	3.251140E+00	1.721480E+00
2.563410E+00	3.536370E+00	1.734220E+00
3.932860E+00	4.754310E+00	2.969270E+00
3.974260E+00	4.789140E+00	3.084050E+00
4.052130E+00	4.766850E+00	3.160450E+00
2.487920E+00	3.374590E+00	1.770030E+00
2.469230E+00	3.531600E+00	1.786500E+00
2.512490E+00	3.635070E+00	1.813530E+00
2.562400E+00	3.821800E+00	1.858520E+00
3.727930E+00	4.810410E+00	2.811280E+00
3.816650E+00	4.801360E+00	2.907050E+00
3.893190E+00	4.799960E+00	3.003400E+00
2.459030E+00	3.664170E+00	1.853970E+00
2.473540E+00	3.819290E+00	1.907670E+00
2.522630E+00	3.909870E+00	1.928110E+00
2.590310E+00	4.050650E+00	1.975920E+00
2.770770E+00	4.305100E+00	2.077020E+00
2.866030E+00	4.389590E+00	2.127130E+00
2.988910E+00	4.496830E+00	2.209770E+00
3.594040E+00	4.816990E+00	2.716430E+00
3.679060E+00	4.856130E+00	2.830000E+00
3.742680E+00	4.890550E+00	2.934500E+00
2.473290E+00	3.933710E+00	1.966820E+00
2.509640E+00	4.063660E+00	2.028340E+00
2.570830E+00	4.135980E+00	2.048200E+00
2.653970E+00	4.229670E+00	2.062350E+00
2.740840E+00	4.362880E+00	2.133300E+00
2.841030E+00	4.456810E+00	2.203620E+00
2.908850E+00	4.530920E+00	2.255470E+00
3.006080E+00	4.586270E+00	2.301270E+00
3.123930E+00	4.674560E+00	2.389120E+00
3.394080E+00	4.814390E+00	2.586930E+00
3.487130E+00	4.868380E+00	2.689620E+00
3.517280E+00	4.915940E+00	2.765170E+00
3.630320E+00	4.902150E+00	2.848830E+00
2.526690E+00	4.178300E+00	2.097100E+00
2.617080E+00	4.326890E+00	2.146580E+00
2.717340E+00	4.433630E+00	2.208040E+00
2.811650E+00	4.515080E+00	2.269700E+00
2.901420E+00	4.589940E+00	2.312740E+00
2.993080E+00	4.644130E+00	2.364520E+00
3.030310E+00	4.697990E+00	2.419470E+00
3.096490E+00	4.728590E+00	2.445090E+00
3.197380E+00	4.772290E+00	2.487820E+00
3.257330E+00	4.848490E+00	2.574800E+00
3.317820E+00	4.897750E+00	2.652380E+00
3.425710E+00	4.901870E+00	2.692440E+00
3.048180E+00	4.762650E+00	2.482140E+00
3.160340E+00	4.844940E+00	2.551920E+00
3.230300E+00	4.887720E+00	2.606260E+00
5.228030E+00	2.647070E+00	2.993760E+00
5.196100E+00	2.588750E+00	2.951180E+00
5.202410E+00	2.659840E+00	2.916610E+00
5.245490E+00	2.807890E+00	2.983500E+00
5.253040E+00	2.720080E+00	3.033240E+00
5.274490E+00	2.913640E+00	3.033890E+00
5.291400E+00	2.840010E+00	3.083530E+00
5.315120E+00	2.988900E+00	3.108210E+00
5.323840E+00	3.131990E+00	3.184930E+00
5.334540E+00	3.273100E+00	3.240880E+00
5.303400E+00	3.401100E+00	3.249160E+00
5.339980E+00	3.351260E+00	3.307660E+00
5.309680E+00	3.464770E+00	3.322750E+00
5.047780E+00	2.394280E+00	2.759900E+00
4.992520E+00	2.314840E+00	2.694660E+00
4.995310E+00	2.343820E+00	2.620340E+00
5.109190E+00	2.493300E+00	2.807630E+00
5.241000E+00	3.579180E+00	3.304590E+00
5.207760E+00	3.657900E+00	3.383440E+00
4.914320E+00	2.243020E+00	2.624580E+00
4.842190E+00	2.200490E+00	2.526040E+00
4.880360E+00	2.237600E+00	2.509760E+00
5.156040E+00	3.740260E+00	3.352820E+00
5.125890E+00	3.795400E+00	3.415830E+00
4.732810E+00	2.131230E+00	2.327220E+00
5.061500E+00	3.867140E+00	3.441190E+00
5.015270E+00	3.929770E+00	3.435880E+00
5.040510E+00	3.921700E+00	3.479100E+00
5.021910E+00	3.967340E+00	3.499360E+00
4.573300E+00	2.039560E+00	2.093580E+00
4.481430E+00	1.971190E+00	2.024650E+00
4.455000E+00	2.001790E+00	1.919300E+00
4.941340E+00	4.050240E+00	3.455640E+00
4.973330E+00	4.020640E+00	3.478190E+00
4.959660E+00	4.065050E+00	3.516070E+00
4.404860E+00	1.921180E+00	1.960030E+00
4.316520E+00	1.876320E+00	1.887960E+00
4.327150E+00	1.910970E+00	1.814470E+00
4.899830E+00	4.156450E+00	3.497090E+00
4.937300E+00	4.125810E+00	3.541030E+00
4.911600E+00	4.180630E+00	3.549910E+00
4.217130E+00	1.837020E+00	1.825990E+00
4.071520E+00	1.818680E+00	1.766250E+00
4.169890E+00	1.869010E+00	1.756550E+00
4.853370E+00	4.252660E+00	3.522380E+00
4.882010E+00	4.225770E+00	3.554390E+00
4.857470E+00	4.270680E+00	3.584840E+00
3.956530E+00	1.867690E+00	1.630530E+00
3.824540E+00	1.795390E+00	1.624380E+00
4.802320E+00	4.376060E+00	3.560950E+00
4.823060E+00	4.321880E+00	3.573540E+00
4.817620E+00	4.359280E+00	3.633850E+00
3.700310E+00	1.890790E+00	1.513980E+00
3.644610E+00	1.835600E+00	1.585240E+00
4.785690E+00	4.431830E+00	3.606550E+00
3.552360E+00	1.820550E+00	1.577790E+00
3.417850E+00	1.867230E+00	1.599960E+00
3.509730E+00	1.881750E+00	1.518370E+00
4.754850E+00	4.489350E+00	3.613720E+00
4.769220E+00	4.482000E+00	3.657430E+00
4.752370E+00	4.507320E+00	3.652910E+00
3.296910E+00	1.995960E+00	1.497010E+00
3.180050E+00	2.002230E+00	1.588410E+00
4.644760E+00	4.518970E+00	3.537750E+00
4.669700E+00	4.537950E+00	3.615560E+00
4.728390E+00	4.519260E+00	3.636660E+00
3.080970E+00	2.172520E+00	1.513480E+00
2.979970E+00	2.160070E+00	1.598640E+00
4.538300E+00	4.503370E+00	3.497190E+00
4.561960E+00	4.534880E+00	3.568470E+00
4.612590E+00	4.540300E+00	3.587960E+00
2.912960E+00	2.339850E+00	1.545020E+00
2.815670E+00	2.306330E+00	1.613500E+00
4.411630E+00	4.526180E+00	3.426830E+00
4.455620E+00	4.543000E+00	3.512920E+00
4.512230E+00	4.534530E+00	3.545780E+00
2.769370E+00	2.480670E+00	1.571280E+00
2.688940E+00	2.448200E+00	1.645900E+00
4.382770E+00	4.556580E+00	3.442750E+00
4.402740E+00	4.565110E+00	3.488820E+00
2.665440E+00	2.615480E+00	1.614530E+00
2.582030E+00	2.582330E+00	1.686020E+00
4.290340E+00	4.642640E+00	3.389180E+00
4.358260E+00	4.596410E+00	3.468580E+00
2.569810E+00	2.770580E+00	1.661930E+00
2.497620E+00	2.692360E+00	1.734600E+00
4.207040E+00	4.715530E+00	3.318020E+00
4.249680E+00	4.736910E+00	3.456780E+00
2.476770E+00	2.805780E+00	1.721960E+00
2.446730E+00	2.759570E+00	1.754650E+00
2.484140E+00	2.956360E+00	1.713670E+00
4.164220E+00	4.761850E+00	3.322590E+00
4.186600E+00	4.768300E+00	3.389720E+00
2.416430E+00	2.847840E+00	1.769510E+00
2.359060E+00	3.036750E+00	1.800550E+00
2.438440E+00	3.201710E+00	1.754820E+00
4.018350E+00	4.817100E+00	3.189510E+00
4.066120E+00	4.839220E+00	3.300960E+00
4.138610E+00	4.798180E+00	3.362120E+00
2.336180E+00	3.241920E+00	1.812980E+00
2.264470E+00	3.186320E+00	1.856180E+00
2.380940E+00	3.454460E+00	1.822460E+00
3.830930E+00	4.869390E+00	3.028880E+00
3.903070E+00	4.885610E+00	3.157420E+00
3.988380E+00	4.867610E+00	3.229270E+00
2.284810E+00	3.351030E+00	1.875110E+00
2.224430E+00	3.289770E+00	1.890540E+00
2.285140E+00	3.518570E+00	1.885600E+00
2.367310E+00	3.738470E+00	1.934780E+00
3.792990E+00	4.914090E+00	3.036470E+00
3.824650E+00	4.925260E+00	3.100380E+00
2.204920E+00	3.436820E+00	1.924590E+00
2.253080E+00	3.617090E+00	1.944170E+00
2.276130E+00	3.754740E+00	1.989450E+00
2.323530E+00	3.849270E+00	2.002580E+00
2.399570E+00	3.990470E+00	2.037150E+00
3.550180E+00	4.980900E+00	2.869840E+00
3.665950E+00	4.970870E+00	2.971140E+00
3.761430E+00	4.959880E+00	3.062090E+00
2.271750E+00	3.900700E+00	2.053730E+00
2.339580E+00	4.057050E+00	2.107030E+00
2.352250E+00	4.140160E+00	2.151410E+00
2.418220E+00	4.157830E+00	2.130010E+00
2.503760E+00	4.292970E+00	2.177070E+00
2.602620E+00	4.408740E+00	2.230220E+00
2.700220E+00	4.503490E+00	2.281740E+00
2.795920E+00	4.582720E+00	2.333750E+00
2.905170E+00	4.677690E+00	2.409070E+00
3.398630E+00	4.988400E+00	2.779320E+00
3.494620E+00	5.034290E+00	2.884840E+00
3.571400E+00	5.057270E+00	3.019530E+00
2.388510E+00	4.245790E+00	2.202000E+00
2.489510E+00	4.386480E+00	2.252770E+00
2.594100E+00	4.487290E+00	2.308700E+00
2.687960E+00	4.575900E+00	2.349560E+00
2.778090E+00	4.638440E+00	2.395660E+00
2.813420E+00	4.690990E+00	2.446640E+00
2.867600E+00	4.722240E+00	2.464330E+00
2.931620E+00	4.769510E+00	2.491300E+00
3.048390E+00	4.847180E+00	2.561430E+00
3.200050E+00	4.937430E+00	2.656830E+00
3.262710E+00	5.030330E+00	2.770210E+00
3.336150E+00	5.089040E+00	2.892540E+00
3.449150E+00	5.080090E+00	2.929760E+00
2.826000E+00	4.751930E+00	2.506980E+00
2.927750E+00	4.845390E+00	2.558150E+00
3.046540E+00	4.932830E+00	2.651440E+00
3.151040E+00	5.022320E+00	2.733770E+00
3.225690E+00	5.087360E+00	2.824360E+00
5.131970E+00	2.416200E+00	2.984680E+00
5.071010E+00	2.356790E+00	2.908260E+00
5.092760E+00	2.413180E+00	2.875190E+00
5.176240E+00	2.520350E+00	2.949850E+00
5.193500E+00	2.492090E+00	3.026620E+00
5.246200E+00	2.614110E+00	3.059350E+00
5.282220E+00	2.748370E+00	3.144480E+00
5.310230E+00	2.868560E+00	3.199130E+00
5.346690E+00	2.990610E+00	3.242080E+00
5.364950E+00	3.118250E+00	3.294920E+00
5.377810E+00	3.239480E+00	3.342180E+00
5.346590E+00	3.350600E+00	3.394620E+00
5.318200E+00	3.459110E+00	3.446340E+00
5.023280E+00	2.300930E+00	2.881570E+00
4.957510E+00	2.251340E+00	2.783100E+00
4.990780E+00	2.288010E+00	2.770250E+00
5.268300E+00	3.563370E+00	3.410440E+00
5.230490E+00	3.646940E+00	3.489000E+00
4.851430E+00	2.199390E+00	2.637010E+00
5.175920E+00	3.739010E+00	3.461290E+00
5.132420E+00	3.809680E+00	3.483000E+00
5.174730E+00	3.785150E+00	3.532760E+00
5.133210E+00	3.853260E+00	3.555790E+00
4.710040E+00	2.096800E+00	2.414440E+00
4.612710E+00	2.027990E+00	2.328810E+00
4.593180E+00	2.035310E+00	2.215850E+00
5.073140E+00	3.919270E+00	3.531640E+00
5.072070E+00	3.968450E+00	3.578480E+00
4.554290E+00	1.965770E+00	2.259950E+00
4.470330E+00	1.908020E+00	2.172710E+00
4.481500E+00	1.932900E+00	2.099100E+00
5.032710E+00	4.029870E+00	3.599020E+00
4.986650E+00	4.082940E+00	3.596360E+00
5.015560E+00	4.074940E+00	3.650350E+00
4.989460E+00	4.114700E+00	3.670100E+00
4.376160E+00	1.849310E+00	2.079480E+00
4.286380E+00	1.790790E+00	2.004980E+00
4.294090E+00	1.835770E+00	1.942190E+00
4.918780E+00	4.205690E+00	3.624830E+00
4.948060E+00	4.167960E+00	3.640050E+00
4.939650E+00	4.203040E+00	3.697060E+00
4.169600E+00	1.767370E+00	1.955680E+00
4.006390E+00	1.751690E+00	1.892290E+00
4.128500E+00	1.775770E+00	1.873250E+00
4.899950E+00	4.241380E+00	3.676620E+00
3.904520E+00	1.768900E+00	1.750210E+00
3.796620E+00	1.751510E+00	1.790200E+00
4.858260E+00	4.304680E+00	3.704700E+00
4.828620E+00	4.384420E+00	3.720610E+00
3.664480E+00	1.752130E+00	1.779690E+00
3.545680E+00	1.722230E+00	1.794550E+00
3.576530E+00	1.742210E+00	1.720680E+00
3.647180E+00	1.775470E+00	1.668500E+00
4.797060E+00	4.452250E+00	3.709340E+00
4.837130E+00	4.430900E+00	3.782840E+00
4.809370E+00	4.478050E+00	3.775560E+00
3.463830E+00	1.773160E+00	1.686520E+00
3.335870E+00	1.770440E+00	1.759160E+00
4.758470E+00	4.518820E+00	3.727160E+00
3.260330E+00	1.860410E+00	1.659710E+00
3.141360E+00	1.866310E+00	1.749850E+00
4.704360E+00	4.553000E+00	3.698300E+00
4.715520E+00	4.589320E+00	3.790620E+00
3.053730E+00	1.988060E+00	1.655910E+00
2.952110E+00	1.984800E+00	1.747120E+00
4.580970E+00	4.561520E+00	3.642380E+00
4.603560E+00	4.582930E+00	3.717710E+00
4.661070E+00	4.586290E+00	3.742780E+00
2.878620E+00	2.138570E+00	1.671130E+00
2.786870E+00	2.116460E+00	1.759800E+00
4.484470E+00	4.567770E+00	3.594610E+00
4.504450E+00	4.587460E+00	3.676770E+00
4.552570E+00	4.581740E+00	3.699590E+00
2.730650E+00	2.278300E+00	1.692970E+00
2.645800E+00	2.252220E+00	1.783820E+00
4.397220E+00	4.619600E+00	3.568640E+00
4.452330E+00	4.604670E+00	3.639040E+00
2.606920E+00	2.418410E+00	1.727770E+00
2.525380E+00	2.383900E+00	1.812180E+00
4.325170E+00	4.680070E+00	3.520830E+00
4.358360E+00	4.698750E+00	3.649910E+00
2.502490E+00	2.544730E+00	1.762450E+00
2.424990E+00	2.511270E+00	1.835220E+00
4.289640E+00	4.737860E+00	3.527670E+00
4.311260E+00	4.741240E+00	3.587940E+00
2.411200E+00	2.687720E+00	1.802170E+00
2.365700E+00	2.599450E+00	1.852610E+00
4.185400E+00	4.827780E+00	3.504610E+00
4.266270E+00	4.784060E+00	3.560670E+00
2.317340E+00	2.689080E+00	1.871480E+00
2.242080E+00	2.830300E+00	1.898870E+00
2.330360E+00	2.849250E+00	1.833020E+00
4.116770E+00	4.844340E+00	3.422730E+00
4.128650E+00	4.876040E+00	3.491790E+00
2.251020E+00	3.009830E+00	1.868900E+00
2.157290E+00	2.974620E+00	1.931770E+00
3.955890E+00	4.916590E+00	3.272150E+00
4.005980E+00	4.934360E+00	3.394140E+00
4.085000E+00	4.896370E+00	3.452930E+00
2.159480E+00	3.202380E+00	1.917050E+00
2.071430E+00	3.104910E+00	1.979950E+00
3.822520E+00	4.992170E+00	3.194230E+00
3.916540E+00	4.968110E+00	3.311150E+00
2.060350E+00	3.238310E+00	1.975480E+00
2.020800E+00	3.184330E+00	1.999490E+00
2.090350E+00	3.414820E+00	1.986610E+00
2.169200E+00	3.661860E+00	2.005100E+00
3.702440E+00	5.035090E+00	3.123270E+00
3.761850E+00	5.081560E+00	3.286230E+00
2.008450E+00	3.293510E+00	2.020700E+00
2.005380E+00	3.461320E+00	2.034180E+00
2.055800E+00	3.579260E+00	2.024530E+00
2.087290E+00	3.720810E+00	2.066530E+00
2.159990E+00	3.875830E+00	2.088260E+00
2.263910E+00	4.082260E+00	2.160820E+00
3.635190E+00	5.076310E+00	3.126930E+00
3.673400E+00	5.096460E+00	3.204400E+00
1.985330E+00	3.624390E+00	2.080100E+00
2.060830E+00	3.848080E+00	2.124880E+00
2.142560E+00	3.988270E+00	2.154830E+00
2.179120E+00	4.093540E+00	2.203790E+00
2.234330E+00	4.157330E+00	2.220120E+00
2.295520E+00	4.238020E+00	2.245170E+00
2.382650E+00	4.366790E+00	2.278160E+00
2.483780E+00	4.476920E+00	2.327590E+00
2.582660E+00	4.568270E+00	2.378410E+00
2.690970E+00	4.669390E+00	2.444130E+00
3.406400E+00	5.118060E+00	2.988390E+00
3.479150E+00	5.148390E+00	3.100990E+00
3.596670E+00	5.120570E+00	3.165470E+00
2.188150E+00	4.203510E+00	2.260710E+00
2.281830E+00	4.345930E+00	2.308040E+00
2.375900E+00	4.463450E+00	2.349380E+00
2.476910E+00	4.557470E+00	2.402460E+00
2.565680E+00	4.627110E+00	2.438950E+00
2.602750E+00	4.680320E+00	2.484130E+00
2.659080E+00	4.711160E+00	2.501230E+00
2.722470E+00	4.753790E+00	2.530920E+00
2.822350E+00	4.836720E+00	2.582990E+00
2.927500E+00	4.930160E+00	2.651560E+00
3.036800E+00	5.017230E+00	2.735550E+00
3.136140E+00	5.092840E+00	2.822320E+00
3.234760E+00	5.152780E+00	2.971360E+00
3.359040E+00	5.151470E+00	3.044270E+00
2.616680E+00	4.739730E+00	2.545490E+00
2.717870E+00	4.828050E+00	2.601080E+00
2.823390E+00	4.921660E+00	2.671960E+00
2.931230E+00	5.014020E+00	2.739820E+00
3.035080E+00	5.090360E+00	2.828690E+00
3.119990E+00	5.139270E+00	2.924470E+00
5.105840E+00	2.367400E+00	3.010680E+00
5.187180E+00	2.449540E+00	3.084260E+00
5.249280E+00	2.557650E+00	3.193450E+00
5.280890E+00	2.675080E+00	3.205840E+00
5.314830E+00	2.770130E+00	3.261680E+00
5.347590E+00	2.873990E+00	3.309600E+00
5.371390E+00	2.984340E+00	3.358970E+00
5.372290E+00	3.104590E+00	3.410710E+00
5.375020E+00	3.226270E+00	3.450400E+00
5.356680E+00	3.341460E+00	3.496720E+00
5.348710E+00	3.450150E+00	3.543530E+00
4.959470E+00	2.253920E+00	2.863870E+00
5.037090E+00	2.308490E+00	2.951170E+00
5.292000E+00	3.552900E+00	3.513130E+00
5.268480E+00	3.634160E+00	3.582930E+00
4.846640E+00	2.174450E+00	2.765770E+00
4.742830E+00	2.105760E+00	2.655650E+00
4.737300E+00	2.101520E+00	2.543860E+00
5.220320E+00	3.720650E+00	3.557330E+00
5.198340E+00	3.789270E+00	3.610550E+00
5.169050E+00	3.853710E+00	3.663190E+00
4.687660E+00	2.063060E+00	2.629150E+00
4.598010E+00	1.963910E+00	2.474650E+00
4.607800E+00	2.002370E+00	2.410180E+00
5.122590E+00	3.926220E+00	3.629240E+00
5.095230E+00	3.985110E+00	3.638570E+00
5.133650E+00	3.971690E+00	3.693790E+00
5.102760E+00	4.018510E+00	3.697870E+00
4.519240E+00	1.907200E+00	2.377040E+00
4.434770E+00	1.839420E+00	2.279830E+00
4.453780E+00	1.876270E+00	2.232210E+00
5.059040E+00	4.074160E+00	3.727990E+00
5.027180E+00	4.127150E+00	3.758650E+00
4.346900E+00	1.775910E+00	2.202270E+00
4.241100E+00	1.750000E+00	2.155590E+00
4.264990E+00	1.763160E+00	2.071750E+00
4.986160E+00	4.171660E+00	3.747840E+00
4.950380E+00	4.229860E+00	3.781800E+00
4.103320E+00	1.737860E+00	2.114900E+00
3.935990E+00	1.689840E+00	2.049150E+00
4.050640E+00	1.739380E+00	2.023250E+00
4.908670E+00	4.266660E+00	3.765640E+00
4.932400E+00	4.262510E+00	3.821840E+00
4.909930E+00	4.297720E+00	3.838790E+00
3.787960E+00	1.713490E+00	1.890380E+00
3.733660E+00	1.669260E+00	1.982360E+00
4.854650E+00	4.393770E+00	3.792970E+00
4.872750E+00	4.354990E+00	3.809440E+00
4.875300E+00	4.410130E+00	3.869890E+00
3.636200E+00	1.624180E+00	1.976030E+00
3.506650E+00	1.616200E+00	1.979630E+00
3.598140E+00	1.649840E+00	1.899000E+00
4.802300E+00	4.520090E+00	3.830380E+00
4.844090E+00	4.469450E+00	3.851220E+00
4.836260E+00	4.511240E+00	3.909630E+00
3.411640E+00	1.699430E+00	1.871370E+00
3.290420E+00	1.675670E+00	1.953510E+00
4.762490E+00	4.572150E+00	3.826230E+00
4.794660E+00	4.571220E+00	3.926460E+00
3.213770E+00	1.757500E+00	1.841240E+00
3.097170E+00	1.742990E+00	1.931840E+00
4.738240E+00	4.603890E+00	3.838770E+00
4.750500E+00	4.605230E+00	3.886810E+00
3.024680E+00	1.848410E+00	1.833760E+00
2.915500E+00	1.825620E+00	1.919500E+00
4.630400E+00	4.612240E+00	3.787200E+00
4.658200E+00	4.633030E+00	3.861980E+00
4.715770E+00	4.624850E+00	3.880810E+00
2.845950E+00	1.958630E+00	1.831120E+00
2.746480E+00	1.927540E+00	1.917320E+00
4.528750E+00	4.610780E+00	3.753320E+00
4.555690E+00	4.636990E+00	3.822020E+00
4.603750E+00	4.632560E+00	3.834440E+00
2.691660E+00	2.083430E+00	1.844360E+00
2.598410E+00	2.047720E+00	1.934050E+00
4.408380E+00	4.657640E+00	3.690310E+00
4.453320E+00	4.668510E+00	3.776660E+00
4.507340E+00	4.648410E+00	3.803760E+00
2.556460E+00	2.216000E+00	1.868880E+00
2.465660E+00	2.178120E+00	1.950630E+00
4.385470E+00	4.693750E+00	3.716470E+00
4.404360E+00	4.700890E+00	3.761540E+00
2.438010E+00	2.354290E+00	1.887300E+00
2.358450E+00	2.317220E+00	1.974830E+00
4.300990E+00	4.792570E+00	3.695240E+00
4.367850E+00	4.736660E+00	3.750640E+00
2.332620E+00	2.506270E+00	1.917310E+00
2.295140E+00	2.407790E+00	1.991060E+00
4.243950E+00	4.831340E+00	3.615840E+00
4.250000E+00	4.847850E+00	3.680000E+00
2.234150E+00	2.498390E+00	1.997480E+00
2.149380E+00	2.633050E+00	2.009140E+00
2.240340E+00	2.659640E+00	1.942120E+00
4.130590E+00	4.936060E+00	3.594560E+00
4.207850E+00	4.877700E+00	3.647090E+00
2.155670E+00	2.797670E+00	1.964870E+00
2.066840E+00	2.763310E+00	2.031690E+00
4.068440E+00	4.955340E+00	3.514360E+00
4.075390E+00	4.988300E+00	3.586630E+00
2.064360E+00	2.934260E+00	1.998180E+00
1.981210E+00	2.895740E+00	2.062530E+00
3.851430E+00	5.041150E+00	3.352740E+00
3.936950E+00	5.037440E+00	3.485310E+00
4.029580E+00	5.006390E+00	3.548550E+00
1.980780E+00	3.107260E+00	2.038920E+00
1.930900E+00	2.996520E+00	2.080180E+00
3.812650E+00	5.081400E+00	3.376040E+00
3.850410E+00	5.082480E+00	3.436340E+00
1.886300E+00	3.122780E+00	2.092030E+00
1.851900E+00	3.255840E+00	2.105910E+00
1.924960E+00	3.359680E+00	2.080350E+00
3.662380E+00	5.151780E+00	3.340830E+00
3.785430E+00	5.118000E+00	3.414840E+00
1.834840E+00	3.398450E+00	2.130060E+00
1.815040E+00	3.543830E+00	2.138810E+00
1.877650E+00	3.579390E+00	2.113770E+00
1.958400E+00	3.793580E+00	2.158540E+00
2.054340E+00	4.023620E+00	2.213940E+00
3.561630E+00	5.171610E+00	3.232230E+00
3.571430E+00	5.194730E+00	3.312780E+00
1.838410E+00	3.709300E+00	2.182250E+00
1.919500E+00	3.911900E+00	2.208610E+00
1.953740E+00	4.028980E+00	2.250470E+00
2.013570E+00	4.099720E+00	2.267940E+00
2.076790E+00	4.190470E+00	2.290350E+00
2.175400E+00	4.324560E+00	2.332300E+00
2.270940E+00	4.445190E+00	2.376280E+00
2.371890E+00	4.545470E+00	2.426880E+00
2.477750E+00	4.652850E+00	2.485910E+00
3.306880E+00	5.189980E+00	3.090250E+00
3.377070E+00	5.218510E+00	3.204110E+00
3.503810E+00	5.210230E+00	3.268010E+00
1.963710E+00	4.142680E+00	2.308150E+00
2.066150E+00	4.299070E+00	2.359000E+00
2.161000E+00	4.425490E+00	2.401180E+00
2.266240E+00	4.530250E+00	2.453180E+00
2.355320E+00	4.605480E+00	2.483290E+00
2.386600E+00	4.664200E+00	2.519390E+00
2.439790E+00	4.698170E+00	2.534690E+00
2.508410E+00	4.742170E+00	2.572590E+00
2.614050E+00	4.824130E+00	2.627120E+00
2.718960E+00	4.915990E+00	2.688700E+00
2.832780E+00	5.002130E+00	2.765170E+00
2.940810E+00	5.092100E+00	2.838480E+00
3.042820E+00	5.145030E+00	2.948230E+00
3.132790E+00	5.191350E+00	3.046350E+00
3.245830E+00	5.222780E+00	3.123080E+00
2.393590E+00	4.732460E+00	2.578300E+00
2.505810E+00	4.820360E+00	2.657060E+00
2.615480E+00	4.916440E+00	2.711480E+00
2.729930E+00	4.997050E+00	2.783310E+00
2.844580E+00	5.085210E+00	2.871100E+00
2.964240E+00	5.157130E+00	2.974180E+00
3.048440E+00	5.183110E+00	3.033380E+00
5.276790E+00	2.530690E+00	3.330000E+00
5.260690E+00	2.494130E+00	3.311120E+00
5.263120E+00	2.517490E+00	3.271630E+00
5.283300E+00	2.574540E+00	3.328840E+00
5.111260E+00	2.354800E+00	3.191240E+00
5.031120E+00	2.301190E+00	3.117190E+00
5.061130E+00	2.320830E+00	3.049240E+00
5.188220E+00	2.439550E+00	3.204440E+00
5.310550E+00	2.677310E+00	3.345180E+00
5.332340E+00	2.790420E+00	3.363610E+00
5.348470E+00	2.873610E+00	3.424730E+00
5.375660E+00	2.978100E+00	3.476160E+00
5.389930E+00	3.098800E+00	3.515930E+00
5.400300E+00	3.220530E+00	3.545000E+00
5.381580E+00	3.332520E+00	3.592870E+00
5.359900E+00	3.440310E+00	3.646040E+00
4.973450E+00	2.265100E+00	3.120920E+00
4.916500E+00	2.211860E+00	3.020960E+00
4.943590E+00	2.237520E+00	2.972680E+00
5.324700E+00	3.541670E+00	3.605030E+00
5.288590E+00	3.612910E+00	3.660820E+00
4.813380E+00	2.147390E+00	2.869430E+00
5.249070E+00	3.709900E+00	3.675730E+00
5.210410E+00	3.796970E+00	3.691560E+00
5.201260E+00	3.842590E+00	3.733480E+00
4.636050E+00	1.961890E+00	2.635610E+00
4.572010E+00	1.909720E+00	2.584190E+00
4.562040E+00	1.921970E+00	2.492690E+00
4.676220E+00	2.025970E+00	2.677070E+00
5.181560E+00	3.918640E+00	3.746720E+00
5.163650E+00	3.999410E+00	3.761010E+00
5.132070E+00	4.044350E+00	3.766260E+00
5.175870E+00	4.032630E+00	3.818600E+00
5.135900E+00	4.077170E+00	3.835600E+00
4.423630E+00	1.765260E+00	2.456080E+00
4.310110E+00	1.740140E+00	2.401140E+00
4.381050E+00	1.758550E+00	2.375420E+00
4.421040E+00	1.797790E+00	2.335860E+00
4.488070E+00	1.818180E+00	2.501620E+00
5.033240E+00	4.154410E+00	3.814860E+00
5.073130E+00	4.119590E+00	3.821090E+00
5.057990E+00	4.150810E+00	3.877850E+00
4.201290E+00	1.733180E+00	2.235060E+00
4.129110E+00	1.716110E+00	2.292960E+00
5.011130E+00	4.192930E+00	3.864240E+00
4.025280E+00	1.672780E+00	2.259880E+00
3.882180E+00	1.604480E+00	2.227270E+00
3.979200E+00	1.674330E+00	2.173950E+00
4.961940E+00	4.251300E+00	3.902570E+00
4.932760E+00	4.298150E+00	3.931770E+00
3.735070E+00	1.616860E+00	2.075050E+00
3.678530E+00	1.560620E+00	2.159790E+00
4.913690E+00	4.349280E+00	3.936740E+00
4.911160E+00	4.412680E+00	3.966520E+00
3.583570E+00	1.535660E+00	2.165670E+00
3.452980E+00	1.535020E+00	2.184520E+00
3.547250E+00	1.555160E+00	2.090370E+00
4.889940E+00	4.470780E+00	3.967220E+00
4.859400E+00	4.548870E+00	3.990680E+00
3.358510E+00	1.577030E+00	2.057960E+00
3.240120E+00	1.558230E+00	2.150870E+00
4.832270E+00	4.591410E+00	3.988850E+00
4.855750E+00	4.598960E+00	4.025730E+00
4.839490E+00	4.617190E+00	4.024080E+00
3.169220E+00	1.651480E+00	2.045380E+00
3.058300E+00	1.622240E+00	2.137040E+00
4.742610E+00	4.643740E+00	3.987980E+00
4.808890E+00	4.622370E+00	4.009750E+00
2.986290E+00	1.718500E+00	2.023820E+00
2.883820E+00	1.685620E+00	2.118800E+00
4.689380E+00	4.651020E+00	3.945990E+00
4.693700E+00	4.671570E+00	4.004960E+00
2.811990E+00	1.794260E+00	2.012530E+00
2.712560E+00	1.752540E+00	2.103050E+00
4.578290E+00	4.653910E+00	3.885870E+00
4.601660E+00	4.662720E+00	3.935030E+00
4.648940E+00	4.677450E+00	4.000960E+00
2.650430E+00	1.892430E+00	2.011570E+00
2.554980E+00	1.844790E+00	2.102870E+00
4.484200E+00	4.688970E+00	3.854360E+00
4.509250E+00	4.702900E+00	3.932850E+00
4.559220E+00	4.679040E+00	3.946420E+00
2.503470E+00	2.001970E+00	2.021750E+00
2.408220E+00	1.953090E+00	2.107820E+00
4.400750E+00	4.768750E+00	3.856760E+00
4.458180E+00	4.732080E+00	3.902110E+00
2.375850E+00	2.139550E+00	2.041550E+00
2.283260E+00	2.086820E+00	2.130980E+00
4.350550E+00	4.792000E+00	3.798350E+00
4.356540E+00	4.818140E+00	3.851000E+00
2.249880E+00	2.307200E+00	2.060410E+00
2.177670E+00	2.201690E+00	2.155200E+00
4.252400E+00	4.890530E+00	3.754600E+00
4.318210E+00	4.851480E+00	3.817420E+00
2.149250E+00	2.323130E+00	2.116780E+00
2.119010E+00	2.269730E+00	2.165720E+00
2.130450E+00	2.466820E+00	2.073070E+00
4.187380E+00	4.935590E+00	3.720120E+00
4.212770E+00	4.991740E+00	3.830680E+00
2.072920E+00	2.356600E+00	2.161730E+00
2.004300E+00	2.531090E+00	2.149570E+00
2.066860E+00	2.620680E+00	2.070800E+00
4.063580E+00	5.043770E+00	3.686620E+00
4.142070E+00	5.008320E+00	3.753130E+00
1.986180E+00	2.724450E+00	2.103340E+00
1.898930E+00	2.680120E+00	2.172960E+00
4.000700E+00	5.056040E+00	3.611210E+00
4.004860E+00	5.080600E+00	3.677100E+00
1.882960E+00	2.896090E+00	2.126300E+00
1.841140E+00	2.779350E+00	2.186080E+00
3.858500E+00	5.136120E+00	3.534880E+00
3.950910E+00	5.101360E+00	3.632450E+00
1.788870E+00	2.901420E+00	2.188070E+00
1.754300E+00	3.038940E+00	2.199310E+00
1.797770E+00	3.151870E+00	2.144130E+00
3.760030E+00	5.172540E+00	3.484240E+00
3.793430E+00	5.217820E+00	3.612090E+00
1.716100E+00	3.190370E+00	2.197850E+00
1.700770E+00	3.350590E+00	2.219580E+00
1.757300E+00	3.450690E+00	2.176110E+00
3.568170E+00	5.237740E+00	3.404480E+00
3.684830E+00	5.225900E+00	3.505430E+00
1.674040E+00	3.496620E+00	2.221100E+00
1.671200E+00	3.635650E+00	2.244230E+00
1.737080E+00	3.678010E+00	2.222530E+00
1.819000E+00	3.943360E+00	2.256040E+00
3.464940E+00	5.254930E+00	3.356260E+00
3.493500E+00	5.313820E+00	3.485940E+00
1.695910E+00	3.779380E+00	2.274140E+00
1.724410E+00	3.945140E+00	2.302770E+00
1.778730E+00	4.026920E+00	2.311710E+00
1.848010E+00	4.122590E+00	2.335840E+00
1.951470E+00	4.272690E+00	2.380160E+00
2.047200E+00	4.400970E+00	2.421300E+00
2.139680E+00	4.523810E+00	2.470900E+00
2.272420E+00	4.630950E+00	2.526470E+00
3.166150E+00	5.244540E+00	3.160930E+00
3.243190E+00	5.277500E+00	3.269270E+00
3.374400E+00	5.288590E+00	3.385590E+00
1.731520E+00	4.070440E+00	2.354290E+00
1.830360E+00	4.245120E+00	2.396090E+00
1.935840E+00	4.381300E+00	2.441990E+00
2.022370E+00	4.478490E+00	2.469700E+00
2.062190E+00	4.555290E+00	2.507690E+00
2.148150E+00	4.603270E+00	2.526740E+00
2.188640E+00	4.665450E+00	2.564280E+00
2.277640E+00	4.731030E+00	2.601010E+00
2.378370E+00	4.822240E+00	2.671270E+00
2.500580E+00	4.933210E+00	2.752820E+00
2.636640E+00	4.996910E+00	2.798980E+00
2.734710E+00	5.075290E+00	2.886430E+00
2.865540E+00	5.167590E+00	3.016820E+00
3.043480E+00	5.227230E+00	3.136530E+00
2.921490E+00	5.240980E+00	3.169510E+00
3.147120E+00	5.266790E+00	3.230010E+00
2.071460E+00	4.635580E+00	2.563270E+00
2.168160E+00	4.735180E+00	2.615080E+00
2.264170E+00	4.795000E+00	2.661910E+00
2.308710E+00	4.854470E+00	2.709730E+00
2.384740E+00	4.898340E+00	2.731970E+00
2.412810E+00	4.954370E+00	2.773940E+00
2.468700E+00	5.012680E+00	2.842310E+00
2.607660E+00	5.058050E+00	2.891170E+00
2.730920E+00	5.147730E+00	2.994770E+00
2.814270E+00	5.202630E+00	3.102010E+00
2.321940E+00	4.932520E+00	2.771040E+00
2.393670E+00	4.986240E+00	2.809380E+00
5.247930E+00	2.478360E+00	3.426440E+00
5.219970E+00	2.448560E+00	3.401250E+00
5.235600E+00	2.462930E+00	3.348180E+00
5.275340E+00	2.536130E+00	3.412730E+00
5.295180E+00	2.617320E+00	3.421780E+00
5.300980E+00	2.605040E+00	3.500010E+00
5.325030E+00	2.678630E+00	3.507030E+00
5.067190E+00	2.320960E+00	3.236460E+00
5.167080E+00	2.402930E+00	3.346180E+00
5.336180E+00	2.773160E+00	3.463060E+00
5.374930E+00	2.866200E+00	3.532660E+00
5.394670E+00	2.984400E+00	3.610200E+00
5.401850E+00	3.119240E+00	3.609230E+00
5.401050E+00	3.218730E+00	3.648620E+00
5.383380E+00	3.326410E+00	3.694450E+00
5.378580E+00	3.429360E+00	3.745090E+00
4.910860E+00	2.210960E+00	3.118310E+00
4.999920E+00	2.277710E+00	3.242570E+00
5.332000E+00	3.540710E+00	3.709560E+00
5.292390E+00	3.631520E+00	3.725250E+00
5.332280E+00	3.598950E+00	3.776490E+00
5.306040E+00	3.689580E+00	3.793870E+00
4.700810E+00	1.959380E+00	2.924490E+00
4.647040E+00	1.917310E+00	2.865580E+00
4.679410E+00	1.952680E+00	2.841340E+00
4.685670E+00	1.993650E+00	2.778190E+00
4.732570E+00	2.014650E+00	2.952370E+00
4.738800E+00	2.089290E+00	2.845350E+00
4.791340E+00	2.120230E+00	3.001480E+00
5.252420E+00	3.789550E+00	3.768550E+00
5.224910E+00	3.857230E+00	3.786660E+00
5.265050E+00	3.834760E+00	3.835650E+00
5.239850E+00	3.894530E+00	3.844160E+00
4.565910E+00	1.852570E+00	2.754130E+00
4.485830E+00	1.777350E+00	2.695920E+00
4.477800E+00	1.782960E+00	2.563250E+00
4.591370E+00	1.900010E+00	2.707140E+00
5.220270E+00	3.978070E+00	3.861610E+00
5.188610E+00	4.040070E+00	3.882040E+00
5.166320E+00	4.076210E+00	3.937750E+00
4.393690E+00	1.741430E+00	2.646290E+00
4.265070E+00	1.721280E+00	2.598160E+00
4.353510E+00	1.738040E+00	2.537230E+00
5.107310E+00	4.119570E+00	3.908930E+00
5.067670E+00	4.171520E+00	3.967980E+00
4.121020E+00	1.700870E+00	2.389780E+00
4.073950E+00	1.649040E+00	2.474160E+00
5.015690E+00	4.212630E+00	3.951470E+00
5.040750E+00	4.209940E+00	3.997400E+00
5.014810E+00	4.245640E+00	4.017350E+00
3.965220E+00	1.572560E+00	2.468940E+00
3.821660E+00	1.551260E+00	2.410630E+00
3.927620E+00	1.584480E+00	2.356740E+00
4.939910E+00	4.317990E+00	3.974510E+00
4.966730E+00	4.291040E+00	3.996230E+00
4.962030E+00	4.338900E+00	4.029310E+00
3.682230E+00	1.526510E+00	2.268470E+00
3.661710E+00	1.483750E+00	2.407940E+00
4.928330E+00	4.440530E+00	4.010060E+00
4.960270E+00	4.407670E+00	4.052110E+00
4.949160E+00	4.471930E+00	4.065160E+00
3.524080E+00	1.478960E+00	2.391720E+00
3.390710E+00	1.461550E+00	2.396870E+00
3.499960E+00	1.500440E+00	2.314420E+00
4.884170E+00	4.587020E+00	4.059000E+00
4.929020E+00	4.538200E+00	4.086730E+00
4.909800E+00	4.602000E+00	4.123130E+00
3.312570E+00	1.505400E+00	2.272530E+00
3.197720E+00	1.484420E+00	2.369720E+00
4.849030E+00	4.644910E+00	4.103910E+00
3.124670E+00	1.529230E+00	2.246390E+00
3.023820E+00	1.499730E+00	2.346010E+00
4.792030E+00	4.659460E+00	4.059070E+00
4.795030E+00	4.677880E+00	4.115100E+00
2.955130E+00	1.585900E+00	2.230860E+00
2.862660E+00	1.545280E+00	2.332360E+00
4.696310E+00	4.705080E+00	4.092350E+00
4.757920E+00	4.689630E+00	4.102760E+00
2.790190E+00	1.649210E+00	2.217860E+00
2.700780E+00	1.605680E+00	2.318350E+00
4.588330E+00	4.718450E+00	4.061910E+00
4.639660E+00	4.716780E+00	4.090370E+00
2.619230E+00	1.710240E+00	2.199070E+00
2.529380E+00	1.660280E+00	2.299350E+00
4.542870E+00	4.718610E+00	4.018030E+00
4.548300E+00	4.745880E+00	4.076700E+00
2.461620E+00	1.797130E+00	2.194860E+00
2.367670E+00	1.743290E+00	2.297110E+00
4.430550E+00	4.776900E+00	3.948430E+00
4.461600E+00	4.791130E+00	4.031170E+00
4.518230E+00	4.758030E+00	4.058560E+00
2.315800E+00	1.900960E+00	2.204680E+00
2.216020E+00	1.844980E+00	2.305140E+00
4.348080E+00	4.862620E+00	3.916860E+00
4.400330E+00	4.828150E+00	3.986730E+00
2.189770E+00	2.031680E+00	2.224800E+00
2.084220E+00	1.973430E+00	2.316650E+00
4.285190E+00	4.943340E+00	3.879850E+00
4.316930E+00	4.945580E+00	3.970100E+00
2.066970E+00	2.186790E+00	2.238540E+00
1.979970E+00	2.092810E+00	2.338670E+00
4.244790E+00	5.005290E+00	3.904010E+00
4.269150E+00	5.025280E+00	3.986610E+00
1.963510E+00	2.209530E+00	2.298430E+00
1.923020E+00	2.161820E+00	2.344990E+00
1.958540E+00	2.356720E+00	2.244080E+00
4.108980E+00	5.065390E+00	3.788430E+00
4.146030E+00	5.090980E+00	3.882460E+00
4.209580E+00	5.058810E+00	3.934120E+00
1.890200E+00	2.258060E+00	2.329400E+00
1.827480E+00	2.438580E+00	2.301170E+00
1.897190E+00	2.530970E+00	2.222920E+00
3.997350E+00	5.127620E+00	3.750170E+00
4.075230E+00	5.119930E+00	3.824380E+00
1.798570E+00	2.675800E+00	2.242990E+00
1.757170E+00	2.553290E+00	2.313830E+00
3.895160E+00	5.178390E+00	3.690210E+00
3.946870E+00	5.212580E+00	3.816570E+00
1.700960E+00	2.677920E+00	2.313530E+00
1.650880E+00	2.811330E+00	2.311050E+00
1.703530E+00	2.928350E+00	2.248300E+00
3.840050E+00	5.226160E+00	3.694560E+00
3.871380E+00	5.237540E+00	3.751010E+00
1.606720E+00	2.957570E+00	2.305590E+00
1.545270E+00	3.152760E+00	2.304660E+00
1.632230E+00	3.241400E+00	2.250180E+00
3.600420E+00	5.298540E+00	3.548340E+00
3.702050E+00	5.282890E+00	3.642860E+00
3.800110E+00	5.267100E+00	3.719220E+00
1.569150E+00	3.323410E+00	2.299520E+00
1.527880E+00	3.264240E+00	2.321020E+00
1.591510E+00	3.561410E+00	2.270570E+00
3.546630E+00	5.342660E+00	3.580540E+00
3.603170E+00	5.364200E+00	3.678270E+00
1.517530E+00	3.400910E+00	2.326230E+00
1.507600E+00	3.570500E+00	2.320320E+00
1.552470E+00	3.682260E+00	2.320200E+00
1.618260E+00	3.854810E+00	2.328080E+00
3.263440E+00	5.341460E+00	3.415870E+00
3.382300E+00	5.359040E+00	3.517000E+00
3.488380E+00	5.377000E+00	3.606980E+00
1.497360E+00	3.736550E+00	2.360920E+00
1.543730E+00	3.927730E+00	2.370500E+00
1.546780E+00	4.019970E+00	2.394800E+00
1.616860E+00	4.044470E+00	2.379010E+00
1.712360E+00	4.205220E+00	2.417860E+00
1.815310E+00	4.359550E+00	2.456380E+00
1.927040E+00	4.514470E+00	2.508170E+00
3.015130E+00	5.269740E+00	3.244920E+00
3.124220E+00	5.301470E+00	3.323480E+00
3.187200E+00	5.370040E+00	3.444660E+00
3.261540E+00	5.410900E+00	3.534000E+00
1.584090E+00	4.141820E+00	2.433080E+00
1.694830E+00	4.326800E+00	2.475150E+00
1.795170E+00	4.440100E+00	2.506550E+00
1.827080E+00	4.522360E+00	2.540190E+00
1.882110E+00	4.569890E+00	2.553260E+00
1.947850E+00	4.625130E+00	2.581030E+00
2.040340E+00	4.730530E+00	2.632430E+00
2.178160E+00	4.839000E+00	2.702950E+00
2.524590E+00	5.109110E+00	2.974070E+00
2.644790E+00	5.150780E+00	3.007150E+00
2.726710E+00	5.204340E+00	3.098040E+00
2.821860E+00	5.249390E+00	3.221460E+00
2.972490E+00	5.310790E+00	3.321260E+00
3.100400E+00	5.370880E+00	3.447400E+00
3.177250E+00	5.401390E+00	3.498880E+00
1.828570E+00	4.605090E+00	2.588180E+00
1.921140E+00	4.687520E+00	2.628860E+00
1.957340E+00	4.760030E+00	2.666550E+00
2.043430E+00	4.814490E+00	2.690740E+00
2.087820E+00	4.880200E+00	2.743840E+00
2.193480E+00	4.972380E+00	2.826640E+00
2.374580E+00	5.037010E+00	2.878190E+00
2.417810E+00	5.126130E+00	2.988510E+00
2.502700E+00	5.204450E+00	3.103630E+00
2.633860E+00	5.210950E+00	3.113090E+00
2.724180E+00	5.236080E+00	3.177840E+00
1.965240E+00	4.844220E+00	2.728300E+00
2.060990E+00	4.924270E+00	2.792740E+00
2.086990E+00	4.980520E+00	2.844330E+00
2.134390E+00	5.021460E+00	2.877860E+00
2.178620E+00	5.088320E+00	2.950700E+00
2.304700E+00	5.103010E+00	2.968580E+00
2.386580E+00	5.175430E+00	3.053380E+00
2.071620E+00	5.036190E+00	2.905590E+00
5.223260E+00	2.455130E+00	3.484010E+00
5.265450E+00	2.501720E+00	3.490160E+00
5.284880E+00	2.558180E+00	3.558710E+00
5.309690E+00	2.631740E+00	3.598150E+00
5.333230E+00	2.693650E+00	3.624150E+00
5.380920E+00	2.839390E+00	3.697350E+00
5.367440E+00	2.803850E+00	3.676570E+00
5.378240E+00	2.866900E+00	3.642500E+00
5.387160E+00	2.925660E+00	3.672990E+00
5.392380E+00	2.883590E+00	3.715850E+00
5.399280E+00	2.965690E+00	3.721350E+00
5.081400E+00	2.335220E+00	3.401220E+00
5.164220E+00	2.404060E+00	3.497900E+00
5.354730E+00	2.771950E+00	3.590170E+00
5.406930E+00	3.096380E+00	3.728230E+00
5.408250E+00	3.229170E+00	3.733820E+00
5.410320E+00	3.314410E+00	3.785520E+00
5.413860E+00	3.412040E+00	3.841680E+00
4.693010E+00	1.916760E+00	3.222200E+00
4.649690E+00	1.874500E+00	3.162740E+00
4.681700E+00	1.921470E+00	3.119230E+00
4.719100E+00	1.971430E+00	3.055540E+00
4.735150E+00	1.961490E+00	3.249080E+00
4.793650E+00	2.103340E+00	3.148290E+00
4.793480E+00	2.069840E+00	3.304980E+00
4.881470E+00	2.169310E+00	3.192640E+00
4.890330E+00	2.160800E+00	3.345810E+00
4.966290E+00	2.248140E+00	3.337330E+00
5.383760E+00	3.518630E+00	3.803060E+00
5.362890E+00	3.603510E+00	3.854170E+00
5.347320E+00	3.686190E+00	3.900970E+00
4.581660E+00	1.815240E+00	3.091130E+00
4.504390E+00	1.776230E+00	3.009570E+00
4.545260E+00	1.791380E+00	2.946570E+00
4.603290E+00	1.854550E+00	2.937250E+00
5.311660E+00	3.772840E+00	3.863540E+00
5.289090E+00	3.846700E+00	3.917100E+00
5.260040E+00	3.915450E+00	3.916660E+00
5.291680E+00	3.894390E+00	3.970820E+00
5.272030E+00	3.957880E+00	3.983100E+00
4.447890E+00	1.758430E+00	2.803210E+00
4.401480E+00	1.744540E+00	2.991090E+00
5.219350E+00	4.024350E+00	3.959030E+00
5.202780E+00	4.072050E+00	4.029020E+00
4.290460E+00	1.714100E+00	2.933060E+00
4.193420E+00	1.680460E+00	2.825020E+00
4.289450E+00	1.722970E+00	2.779730E+00
5.143880E+00	4.123830E+00	4.001030E+00
5.126310E+00	4.168530E+00	4.070050E+00
4.104450E+00	1.644580E+00	2.618280E+00
4.048250E+00	1.575620E+00	2.776620E+00
5.070970E+00	4.210770E+00	4.052530E+00
5.055060E+00	4.246830E+00	4.102240E+00
3.880600E+00	1.540780E+00	2.551610E+00
5.013490E+00	4.301650E+00	4.115410E+00
4.987000E+00	4.359200E+00	4.102670E+00
5.008710E+00	4.352470E+00	4.155030E+00
5.003860E+00	4.394200E+00	4.157630E+00
3.701770E+00	1.474770E+00	2.538880E+00
3.598290E+00	1.445340E+00	2.597710E+00
3.549880E+00	1.466430E+00	2.470200E+00
4.965910E+00	4.499150E+00	4.125930E+00
4.997980E+00	4.462810E+00	4.172050E+00
4.982450E+00	4.527890E+00	4.188360E+00
3.469050E+00	1.430620E+00	2.657460E+00
3.313090E+00	1.418370E+00	2.624710E+00
3.426310E+00	1.437750E+00	2.529100E+00
4.911310E+00	4.645790E+00	4.180880E+00
4.965090E+00	4.600180E+00	4.210740E+00
4.952780E+00	4.678910E+00	4.265440E+00
3.257920E+00	1.448760E+00	2.494190E+00
3.142050E+00	1.408820E+00	2.590310E+00
4.881010E+00	4.668320E+00	4.177620E+00
4.901240E+00	4.683820E+00	4.228460E+00
3.087990E+00	1.451090E+00	2.470170E+00
2.987330E+00	1.415900E+00	2.576570E+00
4.783150E+00	4.707950E+00	4.208740E+00
4.855130E+00	4.691840E+00	4.218360E+00
2.927130E+00	1.461070E+00	2.449270E+00
2.835990E+00	1.423850E+00	2.560940E+00
4.731570E+00	4.719120E+00	4.172160E+00
4.735680E+00	4.737670E+00	4.230730E+00
2.772870E+00	1.501250E+00	2.435610E+00
2.683540E+00	1.458470E+00	2.542070E+00
4.618650E+00	4.735120E+00	4.125720E+00
4.645220E+00	4.742340E+00	4.168430E+00
4.693290E+00	4.749880E+00	4.227050E+00
2.611550E+00	1.557060E+00	2.421370E+00
2.522960E+00	1.514750E+00	2.528170E+00
4.543950E+00	4.787990E+00	4.165780E+00
4.600350E+00	4.759850E+00	4.178130E+00
2.438770E+00	1.612050E+00	2.400820E+00
2.352620E+00	1.568330E+00	2.504450E+00
4.500510E+00	4.806300E+00	4.119490E+00
4.503150E+00	4.828890E+00	4.180300E+00
2.272790E+00	1.686230E+00	2.410710E+00
2.256970E+00	1.616710E+00	2.493220E+00
4.358250E+00	4.914520E+00	4.024580E+00
4.410340E+00	4.897480E+00	4.103920E+00
4.467760E+00	4.861610E+00	4.165490E+00
2.190990E+00	1.663960E+00	2.482100E+00
2.112880E+00	1.785650E+00	2.412690E+00
4.319720E+00	4.995710E+00	4.036360E+00
4.355050E+00	4.993100E+00	4.106480E+00
1.982190E+00	1.929010E+00	2.418110E+00
4.294960E+00	5.041350E+00	4.045400E+00
4.314560E+00	5.048360E+00	4.089240E+00
1.862080E+00	2.097460E+00	2.412630E+00
4.176710E+00	5.111810E+00	3.964880E+00
4.213340E+00	5.131570E+00	4.046160E+00
4.278630E+00	5.087460E+00	4.078350E+00
1.736650E+00	2.213800E+00	2.462940E+00
1.802340E+00	2.288300E+00	2.379800E+00
4.022580E+00	5.182880E+00	3.865470E+00
4.078570E+00	5.198120E+00	3.956640E+00
4.146990E+00	5.169330E+00	4.001810E+00
1.708830E+00	2.453160E+00	2.386980E+00
1.637910E+00	2.328780E+00	2.484510E+00
3.988620E+00	5.217060E+00	3.885900E+00
4.012670E+00	5.224180E+00	3.930980E+00
1.617420E+00	2.478030E+00	2.444660E+00
1.586610E+00	2.406450E+00	2.489470E+00
1.600040E+00	2.695840E+00	2.381710E+00
3.860520E+00	5.296150E+00	3.831210E+00
3.955060E+00	5.259900E+00	3.909650E+00
1.551390E+00	2.521170E+00	2.472700E+00
1.518040E+00	2.675170E+00	2.443940E+00
1.524830E+00	2.782800E+00	2.409000E+00
1.516460E+00	2.944390E+00	2.371830E+00
3.729380E+00	5.335820E+00	3.769700E+00
3.784510E+00	5.374140E+00	3.902450E+00
1.458140E+00	2.804450E+00	2.441930E+00
1.397230E+00	3.030920E+00	2.425580E+00
1.466940E+00	3.206000E+00	2.353470E+00
3.655680E+00	5.381050E+00	3.766530E+00
3.689290E+00	5.395000E+00	3.833480E+00
1.379060E+00	3.230260E+00	2.400270E+00
1.325420E+00	3.155860E+00	2.427350E+00
1.415510E+00	3.467940E+00	2.368770E+00
3.384920E+00	5.424570E+00	3.640080E+00
3.502090E+00	5.434490E+00	3.723990E+00
3.607750E+00	5.425550E+00	3.795440E+00
1.309270E+00	3.328970E+00	2.441040E+00
1.325060E+00	3.541420E+00	2.409620E+00
1.320310E+00	3.651650E+00	2.428670E+00
1.390290E+00	3.692230E+00	2.403660E+00
1.467180E+00	3.942070E+00	2.414560E+00
3.274090E+00	5.473490E+00	3.651910E+00
3.386420E+00	5.499310E+00	3.775960E+00
1.336610E+00	3.816160E+00	2.454200E+00
1.399120E+00	4.005590E+00	2.465620E+00
1.412540E+00	4.094130E+00	2.496490E+00
1.481810E+00	4.118210E+00	2.473380E+00
1.574410E+00	4.289660E+00	2.499220E+00
1.703640E+00	4.465710E+00	2.548080E+00
2.861470E+00	5.320130E+00	3.350050E+00
2.978450E+00	5.409920E+00	3.491740E+00
3.156020E+00	5.435600E+00	3.568370E+00
3.194610E+00	5.495000E+00	3.668090E+00
3.261790E+00	5.524240E+00	3.732720E+00
1.447960E+00	4.215280E+00	2.533440E+00
1.554920E+00	4.400560E+00	2.564840E+00
1.631560E+00	4.513280E+00	2.594770E+00
1.637620E+00	4.572040E+00	2.621100E+00
1.711530E+00	4.592900E+00	2.611250E+00
1.819930E+00	4.722220E+00	2.668620E+00
2.606240E+00	5.246220E+00	3.196640E+00
2.715000E+00	5.283880E+00	3.273160E+00
2.820530E+00	5.367050E+00	3.432290E+00
2.882390E+00	5.432110E+00	3.540640E+00
2.963010E+00	5.496630E+00	3.649060E+00
3.092050E+00	5.491430E+00	3.661620E+00
3.188240E+00	5.531490E+00	3.736880E+00
1.665770E+00	4.644110E+00	2.653190E+00
1.712670E+00	4.728460E+00	2.699450E+00
1.772270E+00	4.776920E+00	2.716360E+00
1.840330E+00	4.840260E+00	2.746070E+00
1.961190E+00	4.944700E+00	2.835380E+00
2.256460E+00	5.138610E+00	3.017130E+00
2.315460E+00	5.179800E+00	3.072050E+00
2.402480E+00	5.253650E+00	3.172720E+00
2.569730E+00	5.293030E+00	3.281890E+00
2.695460E+00	5.360730E+00	3.406490E+00
2.789730E+00	5.423390E+00	3.527130E+00
2.861780E+00	5.473850E+00	3.621690E+00
1.721860E+00	4.810570E+00	2.757160E+00
1.819860E+00	4.904880E+00	2.812700E+00
1.863590E+00	4.965260E+00	2.870260E+00
1.924980E+00	4.996810E+00	2.893970E+00
1.982380E+00	5.039770E+00	2.927150E+00
2.071280E+00	5.126470E+00	3.011180E+00
2.223800E+00	5.182820E+00	3.082820E+00
2.311910E+00	5.227790E+00	3.143400E+00
1.885860E+00	5.031930E+00	2.941180E+00
1.969790E+00	5.092920E+00	2.984580E+00
5.256010E+00	2.499240E+00	3.572860E+00
5.293050E+00	2.594010E+00	3.661850E+00
5.267760E+00	2.535420E+00	3.668450E+00
5.323600E+00	2.652100E+00	3.721870E+00
5.351090E+00	2.738220E+00	3.692690E+00
5.364180E+00	2.709500E+00	3.773940E+00
5.388550E+00	2.796790E+00	3.761150E+00
5.422770E+00	2.900830E+00	3.807110E+00
5.423560E+00	3.002260E+00	3.795350E+00
5.433640E+00	2.973550E+00	3.868880E+00
5.443490E+00	3.074600E+00	3.868950E+00
5.051030E+00	2.312040E+00	3.628060E+00
5.012880E+00	2.283550E+00	3.595050E+00
5.032040E+00	2.302660E+00	3.517830E+00
5.116230E+00	2.361840E+00	3.601940E+00
5.201480E+00	2.458570E+00	3.657730E+00
5.432740E+00	3.199280E+00	3.819780E+00
5.438200E+00	3.299890E+00	3.881550E+00
5.432390E+00	3.387350E+00	3.925100E+00
4.614610E+00	1.839510E+00	3.472160E+00
4.578530E+00	1.804130E+00	3.414070E+00
4.614370E+00	1.831240E+00	3.294890E+00
4.678810E+00	1.915670E+00	3.393350E+00
4.773640E+00	2.006100E+00	3.457820E+00
4.867060E+00	2.126060E+00	3.545240E+00
4.964840E+00	2.229270E+00	3.526500E+00
5.419700E+00	3.504000E+00	3.923750E+00
5.381630E+00	3.611190E+00	3.935090E+00
5.381350E+00	3.668390E+00	3.973240E+00
4.507280E+00	1.781580E+00	3.290990E+00
5.361280E+00	3.761590E+00	3.979650E+00
5.327510E+00	3.847360E+00	3.994380E+00
5.325980E+00	3.897800E+00	4.036120E+00
5.318350E+00	3.955580E+00	4.084870E+00
4.382840E+00	1.741740E+00	3.224740E+00
4.314700E+00	1.717510E+00	3.200370E+00
4.323100E+00	1.729040E+00	3.073380E+00
5.264510E+00	4.017750E+00	4.052960E+00
5.232360E+00	4.061920E+00	4.125340E+00
4.216000E+00	1.679150E+00	3.098080E+00
5.178430E+00	4.116790E+00	4.095380E+00
5.156010E+00	4.154780E+00	4.148040E+00
4.063330E+00	1.567530E+00	3.007090E+00
3.946300E+00	1.523200E+00	2.953830E+00
3.978510E+00	1.536130E+00	2.851440E+00
5.115340E+00	4.214570E+00	4.166010E+00
5.066690E+00	4.261100E+00	4.161840E+00
5.096640E+00	4.258870E+00	4.206270E+00
5.072500E+00	4.293030E+00	4.214580E+00
3.823840E+00	1.513440E+00	2.740510E+00
3.808720E+00	1.489520E+00	2.979460E+00
5.053840E+00	4.365260E+00	4.232970E+00
5.035830E+00	4.423770E+00	4.220430E+00
5.068330E+00	4.426760E+00	4.265610E+00
5.060910E+00	4.465960E+00	4.269750E+00
3.667090E+00	1.436690E+00	2.936410E+00
3.571060E+00	1.447690E+00	2.888770E+00
3.620020E+00	1.448550E+00	2.777820E+00
5.007880E+00	4.565910E+00	4.243920E+00
5.043510E+00	4.532570E+00	4.285750E+00
5.025440E+00	4.604460E+00	4.296730E+00
3.409510E+00	1.421910E+00	2.821610E+00
4.985640E+00	4.693130E+00	4.306690E+00
5.000650E+00	4.665910E+00	4.308460E+00
4.991950E+00	4.697140E+00	4.335580E+00
3.196250E+00	1.392210E+00	2.729660E+00
4.895200E+00	4.724930E+00	4.319740E+00
4.965440E+00	4.709390E+00	4.333160E+00
3.035220E+00	1.368920E+00	2.699280E+00
4.833350E+00	4.726430E+00	4.281050E+00
4.838930E+00	4.745700E+00	4.336890E+00
2.886730E+00	1.360940E+00	2.683580E+00
4.740310E+00	4.769930E+00	4.314220E+00
4.799660E+00	4.751600E+00	4.325640E+00
2.741870E+00	1.375910E+00	2.667550E+00
4.632920E+00	4.794100E+00	4.286470E+00
4.686940E+00	4.790010E+00	4.311440E+00
2.591200E+00	1.412770E+00	2.651300E+00
4.582950E+00	4.795190E+00	4.246380E+00
4.591180E+00	4.819990E+00	4.302050E+00
2.423070E+00	1.469680E+00	2.631870E+00
4.504880E+00	4.872030E+00	4.270420E+00
4.558420E+00	4.832610E+00	4.287540E+00
2.221180E+00	1.558160E+00	2.584030E+00
4.428020E+00	4.923490E+00	4.200440E+00
4.455360E+00	4.916410E+00	4.253930E+00
2.046170E+00	1.630660E+00	2.603530E+00
2.108400E+00	1.678140E+00	2.515980E+00
4.386000E+00	4.989150E+00	4.193490E+00
2.002430E+00	1.766960E+00	2.506630E+00
1.928080E+00	1.725960E+00	2.592310E+00
4.317400E+00	5.102050E+00	4.187320E+00
1.881300E+00	1.875960E+00	2.516850E+00
1.797630E+00	1.765650E+00	2.650790E+00
4.260790E+00	5.145650E+00	4.126780E+00
4.265640E+00	5.171900E+00	4.176960E+00
1.759510E+00	1.996930E+00	2.537120E+00
1.671840E+00	1.933090E+00	2.645630E+00
4.117200E+00	5.226020E+00	4.038710E+00
4.154880E+00	5.248420E+00	4.121420E+00
4.225410E+00	5.200370E+00	4.153650E+00
1.650230E+00	2.138900E+00	2.556300E+00
1.575000E+00	2.082010E+00	2.648660E+00
4.000830E+00	5.279370E+00	4.010400E+00
4.079890E+00	5.275480E+00	4.076010E+00
1.548610E+00	2.312910E+00	2.556520E+00
1.519880E+00	2.188190E+00	2.650160E+00
3.895960E+00	5.336290E+00	3.961720E+00
3.944020E+00	5.357860E+00	4.082830E+00
1.465760E+00	2.306350E+00	2.642790E+00
1.376340E+00	2.465680E+00	2.642010E+00
1.448480E+00	2.566790E+00	2.527920E+00
3.837400E+00	5.378030E+00	3.971600E+00
3.868480E+00	5.384510E+00	4.027960E+00
1.346010E+00	2.652770E+00	2.571520E+00
1.278380E+00	2.607980E+00	2.643100E+00
1.357720E+00	2.818710E+00	2.497010E+00
3.672150E+00	5.455390E+00	3.939000E+00
3.798010E+00	5.411730E+00	4.003630E+00
1.268590E+00	2.805320E+00	2.569590E+00
1.192660E+00	2.759780E+00	2.651470E+00
1.267470E+00	3.060240E+00	2.492520E+00
3.526280E+00	5.489720E+00	3.847820E+00
3.559990E+00	5.519330E+00	3.943450E+00
1.185710E+00	2.931530E+00	2.592570E+00
1.135760E+00	2.861760E+00	2.646710E+00
1.147620E+00	3.115870E+00	2.558100E+00
1.202040E+00	3.295960E+00	2.511580E+00
1.239630E+00	3.566750E+00	2.463460E+00
3.453670E+00	5.519940E+00	3.855690E+00
3.489230E+00	5.532600E+00	3.909870E+00
1.101640E+00	2.986130E+00	2.637100E+00
1.063230E+00	3.153450E+00	2.602750E+00
1.114210E+00	3.269600E+00	2.567560E+00
1.127630E+00	3.452710E+00	2.537080E+00
1.156120E+00	3.629100E+00	2.529460E+00
1.229140E+00	3.793390E+00	2.514840E+00
1.320280E+00	4.028090E+00	2.513380E+00
3.267020E+00	5.576340E+00	3.848390E+00
3.410670E+00	5.549710E+00	3.891760E+00
1.028990E+00	3.349440E+00	2.620850E+00
1.062740E+00	3.584530E+00	2.579320E+00
1.128550E+00	3.760600E+00	2.571300E+00
1.198890E+00	3.949100E+00	2.566610E+00
1.260970E+00	4.088970E+00	2.575810E+00
1.272960E+00	4.165700E+00	2.604120E+00
1.341750E+00	4.191210E+00	2.576090E+00
1.431810E+00	4.351890E+00	2.599970E+00
1.552420E+00	4.527920E+00	2.634510E+00
3.044980E+00	5.531580E+00	3.714150E+00
3.125500E+00	5.554420E+00	3.782640E+00
3.169660E+00	5.590900E+00	3.862480E+00
1.299610E+00	4.280570E+00	2.634110E+00
1.408580E+00	4.454230E+00	2.665590E+00
1.488850E+00	4.577250E+00	2.693130E+00
1.492690E+00	4.637290E+00	2.723990E+00
1.588990E+00	4.684070E+00	2.707210E+00
2.453420E+00	5.350450E+00	3.350040E+00
2.598270E+00	5.369560E+00	3.425930E+00
2.688940E+00	5.431770E+00	3.531560E+00
2.783900E+00	5.485380E+00	3.639590E+00
2.884990E+00	5.544930E+00	3.765070E+00
3.016560E+00	5.571140E+00	3.789230E+00
3.106890E+00	5.595970E+00	3.863940E+00
1.504420E+00	4.702120E+00	2.761820E+00
1.528140E+00	4.768650E+00	2.804900E+00
1.605230E+00	4.792110E+00	2.786760E+00
1.722930E+00	4.929950E+00	2.870100E+00
2.123440E+00	5.242290E+00	3.173300E+00
2.300080E+00	5.288050E+00	3.234770E+00
2.346210E+00	5.364700E+00	3.363110E+00
2.410910E+00	5.414020E+00	3.461240E+00
2.559600E+00	5.440070E+00	3.536840E+00
2.686220E+00	5.502420E+00	3.654530E+00
2.773990E+00	5.541160E+00	3.740620E+00
1.567140E+00	4.843790E+00	2.850240E+00
1.615390E+00	4.939740E+00	2.913310E+00
1.684350E+00	4.986750E+00	2.941790E+00
1.776760E+00	5.044430E+00	2.985110E+00
1.940320E+00	5.151530E+00	3.069330E+00
2.008700E+00	5.247430E+00	3.197230E+00
2.072930E+00	5.317380E+00	3.274980E+00
2.226350E+00	5.357260E+00	3.333000E+00
2.324800E+00	5.396160E+00	3.419340E+00
1.633660E+00	5.026050E+00	3.001950E+00
1.783310E+00	5.146960E+00	3.103640E+00
1.914170E+00	5.237790E+00	3.195110E+00
1.988920E+00	5.285980E+00	3.249390E+00
5.288880E+00	2.583030E+00	3.741110E+00
5.345850E+00	2.659720E+00	3.831690E+00
5.306120E+00	2.601760E+00	3.833550E+00
5.379790E+00	2.714510E+00	3.867710E+00
5.411910E+00	2.801700E+00	3.893200E+00
5.439330E+00	2.891870E+00	3.926130E+00
5.448240E+00	2.982650E+00	3.957110E+00
5.472390E+00	3.077600E+00	3.993810E+00
4.689700E+00	1.932480E+00	3.814010E+00
4.666040E+00	1.910500E+00	3.757540E+00
4.718580E+00	1.947320E+00	3.648160E+00
4.808150E+00	2.029640E+00	3.651770E+00
4.752790E+00	1.976900E+00	3.808440E+00
4.851200E+00	2.093380E+00	3.679730E+00
4.821090E+00	2.058760E+00	3.799690E+00
4.887010E+00	2.132460E+00	3.742290E+00
5.002280E+00	2.267890E+00	3.693900E+00
5.069790E+00	2.327900E+00	3.720260E+00
5.128860E+00	2.384700E+00	3.776940E+00
5.186300E+00	2.454490E+00	3.835560E+00
5.256090E+00	2.524780E+00	3.806540E+00
5.452210E+00	3.190280E+00	3.937470E+00
5.464330E+00	3.303660E+00	3.987010E+00
5.454990E+00	3.410010E+00	3.983730E+00
5.481410E+00	3.370830E+00	4.039970E+00
5.485350E+00	3.470430E+00	4.042880E+00
4.542060E+00	1.797460E+00	3.615780E+00
4.630010E+00	1.867510E+00	3.677170E+00
4.947700E+00	2.187280E+00	3.663010E+00
5.427320E+00	3.592980E+00	4.014460E+00
5.410960E+00	3.682070E+00	4.028730E+00
5.443150E+00	3.640720E+00	4.082100E+00
5.429130E+00	3.727100E+00	4.095320E+00
4.435760E+00	1.765540E+00	3.612680E+00
4.369930E+00	1.745040E+00	3.595470E+00
4.403790E+00	1.749800E+00	3.432840E+00
5.376800E+00	3.824080E+00	4.063920E+00
5.357960E+00	3.880840E+00	4.125360E+00
5.338850E+00	3.937210E+00	4.181950E+00
4.300280E+00	1.715780E+00	3.478270E+00
5.293390E+00	4.005030E+00	4.149360E+00
5.259210E+00	4.048530E+00	4.219820E+00
4.185950E+00	1.638690E+00	3.431170E+00
4.115360E+00	1.582780E+00	3.403200E+00
4.127180E+00	1.594870E+00	3.225420E+00
5.198360E+00	4.110490E+00	4.197830E+00
5.166230E+00	4.165750E+00	4.206880E+00
5.197930E+00	4.148660E+00	4.259510E+00
5.172610E+00	4.200450E+00	4.259170E+00
4.004850E+00	1.526270E+00	3.269380E+00
[truncated: 21,888 more rows]
