# Supplementary material for: A New MRI-Based Model of Heart Function with Coupled Hemodynamics and Application to Normal and Diseased Canine Left Ventricles
Source: Front Bioeng Biotechnol. 2015 Sep 23;3:140. doi: 10.3389/fbioe.2015.00140 (PMC4585083; doi:10.3389/fbioe.2015.00140)
Supplement: Supplementary file 9 [file Data_Sheet_9.ZIP › Case4_HF_LBBB_Systole/nodes/case4_systole_time_0.3470.csv]

4.380640E+00	3.773080E+00	1.950640E+00
4.317930E+00	3.756060E+00	1.839270E+00
4.348980E+00	3.809320E+00	1.941040E+00
4.341420E+00	3.859170E+00	2.000250E+00
4.403780E+00	3.828320E+00	2.065300E+00
4.360210E+00	3.892870E+00	2.118240E+00
4.284120E+00	3.844410E+00	1.911400E+00
4.205350E+00	3.823780E+00	1.799720E+00
4.282910E+00	3.922500E+00	2.040670E+00
4.263720E+00	3.997210E+00	2.126540E+00
4.326640E+00	3.953890E+00	2.191340E+00
4.295580E+00	4.003700E+00	2.206160E+00
4.201070E+00	3.897170E+00	1.905760E+00
4.155350E+00	3.877780E+00	1.799270E+00
4.181070E+00	3.997270E+00	2.010840E+00
4.223360E+00	4.028480E+00	2.110370E+00
4.244380E+00	4.038580E+00	2.191890E+00
4.123430E+00	3.935330E+00	1.853600E+00
4.100030E+00	3.999690E+00	1.916460E+00
4.118550E+00	4.031990E+00	1.964370E+00
4.126210E+00	4.062850E+00	2.010450E+00
4.189280E+00	4.053050E+00	2.097380E+00
4.072970E+00	4.035920E+00	1.934650E+00
4.630440E+00	3.473890E+00	1.962770E+00
4.577590E+00	3.445310E+00	1.831080E+00
4.583640E+00	3.528380E+00	1.955350E+00
4.573510E+00	3.625220E+00	2.041880E+00
4.650180E+00	3.536990E+00	2.052920E+00
4.559470E+00	3.721590E+00	2.206210E+00
4.651820E+00	3.634100E+00	2.211920E+00
4.561160E+00	3.808840E+00	2.331510E+00
4.651950E+00	3.749210E+00	2.402880E+00
4.592800E+00	3.824760E+00	2.466180E+00
4.496850E+00	3.577550E+00	1.861890E+00
4.442670E+00	3.487590E+00	1.696520E+00
4.443650E+00	3.716730E+00	1.991280E+00
4.482850E+00	3.806280E+00	2.210010E+00
4.505850E+00	3.849860E+00	2.318340E+00
4.528070E+00	3.866740E+00	2.439560E+00
4.357730E+00	3.483040E+00	1.594400E+00
4.256430E+00	3.445780E+00	1.490910E+00
4.290580E+00	3.532120E+00	1.584720E+00
4.345290E+00	3.607820E+00	1.703840E+00
4.424880E+00	3.901280E+00	2.306340E+00
4.414930E+00	3.968640E+00	2.445520E+00
4.489470E+00	3.926910E+00	2.520240E+00
4.450610E+00	3.984270E+00	2.554210E+00
4.216420E+00	3.569160E+00	1.558500E+00
4.150750E+00	3.490270E+00	1.458650E+00
4.178970E+00	3.701470E+00	1.661920E+00
4.334490E+00	4.013420E+00	2.314050E+00
4.383160E+00	4.019730E+00	2.502540E+00
4.091700E+00	3.575450E+00	1.481710E+00
4.013310E+00	3.725500E+00	1.576080E+00
4.093460E+00	3.842690E+00	1.718050E+00
4.249650E+00	4.082090E+00	2.296020E+00
4.305110E+00	4.082860E+00	2.452170E+00
3.988580E+00	3.840130E+00	1.672330E+00
3.939610E+00	3.794200E+00	1.604170E+00
4.013730E+00	3.967850E+00	1.819920E+00
4.157060E+00	4.098130E+00	2.154630E+00
4.197690E+00	4.171610E+00	2.348770E+00
4.238800E+00	4.191680E+00	2.469010E+00
4.288120E+00	4.155950E+00	2.521240E+00
4.264990E+00	4.217000E+00	2.550430E+00
3.906420E+00	3.874710E+00	1.654570E+00
3.872710E+00	4.002020E+00	1.757970E+00
3.947580E+00	4.042080E+00	1.850130E+00
4.022540E+00	4.085580E+00	1.965880E+00
4.065370E+00	4.178640E+00	2.141590E+00
4.093510E+00	4.254210E+00	2.246990E+00
4.153110E+00	4.257200E+00	2.355070E+00
4.204800E+00	4.229870E+00	2.451490E+00
3.897470E+00	4.092090E+00	1.860970E+00
3.826070E+00	4.068610E+00	1.798200E+00
3.928660E+00	4.181730E+00	1.985250E+00
3.981680E+00	4.268580E+00	2.137310E+00
4.045600E+00	4.295730E+00	2.232750E+00
4.092130E+00	4.316990E+00	2.328790E+00
3.817450E+00	4.129740E+00	1.860120E+00
3.833850E+00	4.207280E+00	1.948290E+00
3.894050E+00	4.257930E+00	2.023040E+00
3.899770E+00	4.302660E+00	2.071530E+00
3.923110E+00	4.335340E+00	2.140780E+00
4.004160E+00	4.333750E+00	2.235010E+00
3.829590E+00	4.279270E+00	2.016420E+00
3.871680E+00	4.326040E+00	2.081350E+00
4.864410E+00	3.545940E+00	2.532970E+00
4.834670E+00	3.504030E+00	2.428720E+00
4.817260E+00	3.572310E+00	2.471300E+00
4.813980E+00	3.624580E+00	2.542350E+00
4.792190E+00	3.317830E+00	2.088790E+00
4.762020E+00	3.228150E+00	1.967380E+00
4.706400E+00	3.406140E+00	2.008840E+00
4.711900E+00	3.529130E+00	2.181340E+00
4.785330E+00	3.429520E+00	2.249320E+00
4.755620E+00	3.620250E+00	2.391510E+00
4.716280E+00	3.711840E+00	2.477830E+00
4.759180E+00	3.704740E+00	2.554710E+00
4.708230E+00	3.763420E+00	2.544390E+00
4.727740E+00	3.160730E+00	1.835240E+00
4.641220E+00	3.128280E+00	1.683870E+00
4.654610E+00	3.287990E+00	1.811070E+00
4.580420E+00	3.868120E+00	2.553980E+00
4.651680E+00	3.831070E+00	2.578470E+00
4.613450E+00	3.878220E+00	2.626860E+00
4.511180E+00	3.121880E+00	1.502320E+00
4.385830E+00	3.073920E+00	1.373920E+00
4.407890E+00	3.200820E+00	1.457650E+00
4.462400E+00	3.327900E+00	1.571390E+00
4.540280E+00	3.893310E+00	2.541020E+00
4.567380E+00	3.910000E+00	2.627600E+00
4.286830E+00	3.280700E+00	1.412380E+00
4.190650E+00	3.188320E+00	1.289440E+00
4.441150E+00	4.023970E+00	2.627180E+00
4.518760E+00	3.970600E+00	2.680250E+00
4.478130E+00	4.022570E+00	2.736890E+00
4.074400E+00	3.192340E+00	1.232520E+00
3.963610E+00	3.162900E+00	1.184130E+00
3.996880E+00	3.260620E+00	1.253240E+00
4.072420E+00	3.379220E+00	1.322560E+00
4.375000E+00	4.070560E+00	2.583900E+00
4.424260E+00	4.063890E+00	2.703610E+00
3.911870E+00	3.299810E+00	1.260110E+00
3.848580E+00	3.235580E+00	1.198950E+00
3.862980E+00	3.434840E+00	1.314210E+00
3.944010E+00	3.570780E+00	1.435310E+00
4.333200E+00	4.109780E+00	2.550990E+00
4.360950E+00	4.122340E+00	2.648230E+00
3.783350E+00	3.324200E+00	1.216220E+00
3.709040E+00	3.472370E+00	1.312860E+00
3.815730E+00	3.576920E+00	1.370460E+00
3.854180E+00	3.730980E+00	1.513700E+00
4.293140E+00	4.220190E+00	2.622620E+00
4.316680E+00	4.190480E+00	2.642120E+00
4.304570E+00	4.219520E+00	2.666430E+00
3.724160E+00	3.630150E+00	1.399130E+00
3.642900E+00	3.570540E+00	1.348850E+00
3.714840E+00	3.766490E+00	1.508470E+00
3.791770E+00	3.887420E+00	1.612020E+00
4.158290E+00	4.288270E+00	2.434110E+00
4.217900E+00	4.269350E+00	2.539500E+00
4.275900E+00	4.241680E+00	2.633550E+00
3.619560E+00	3.672650E+00	1.404560E+00
3.622860E+00	3.805080E+00	1.497760E+00
3.690000E+00	3.885540E+00	1.580230E+00
3.733340E+00	4.027570E+00	1.735630E+00
4.125180E+00	4.324920E+00	2.422450E+00
4.153510E+00	4.337130E+00	2.509690E+00
3.606870E+00	3.925370E+00	1.584230E+00
3.622060E+00	4.039410E+00	1.705710E+00
3.669370E+00	4.101820E+00	1.773880E+00
3.728820E+00	4.176030E+00	1.878530E+00
3.942090E+00	4.389490E+00	2.233920E+00
4.026440E+00	4.375440E+00	2.352410E+00
4.093060E+00	4.353320E+00	2.422970E+00
3.609320E+00	4.140710E+00	1.800120E+00
3.666490E+00	4.231850E+00	1.912960E+00
3.680420E+00	4.287670E+00	1.972810E+00
3.742740E+00	4.286050E+00	1.994330E+00
3.837910E+00	4.355290E+00	2.117890E+00
3.884490E+00	4.424690E+00	2.235160E+00
3.953160E+00	4.447720E+00	2.371420E+00
3.716710E+00	4.352830E+00	2.060920E+00
3.803650E+00	4.423010E+00	2.189760E+00
3.866530E+00	4.464020E+00	2.293280E+00
4.949750E+00	3.426300E+00	2.584350E+00
4.942740E+00	3.357010E+00	2.528400E+00
4.899850E+00	3.453720E+00	2.517640E+00
4.932440E+00	3.503660E+00	2.614610E+00
4.935750E+00	2.976120E+00	2.199980E+00
4.914260E+00	2.895470E+00	2.066470E+00
4.908330E+00	3.026340E+00	2.121150E+00
4.851570E+00	3.216060E+00	2.185400E+00
4.929970E+00	3.081710E+00	2.292840E+00
4.883610E+00	3.376230E+00	2.392420E+00
4.936150E+00	3.242320E+00	2.409160E+00
4.821180E+00	3.695450E+00	2.657380E+00
4.886920E+00	3.611320E+00	2.643340E+00
4.821150E+00	3.734390E+00	2.740610E+00
4.889300E+00	3.687450E+00	2.794390E+00
4.836460E+00	3.768790E+00	2.825430E+00
4.855600E+00	2.825000E+00	1.903490E+00
4.797450E+00	2.734890E+00	1.757280E+00
4.787870E+00	2.854200E+00	1.780020E+00
4.811810E+00	3.013040E+00	1.898580E+00
4.751180E+00	3.788340E+00	2.703210E+00
4.725330E+00	3.859810E+00	2.817760E+00
4.797510E+00	3.828160E+00	2.881880E+00
4.751750E+00	3.878910E+00	2.908730E+00
4.679320E+00	2.681490E+00	1.565520E+00
4.543290E+00	2.611150E+00	1.434770E+00
4.581750E+00	2.734060E+00	1.463530E+00
4.643660E+00	2.886300E+00	1.568100E+00
4.644980E+00	3.884610E+00	2.727910E+00
4.695100E+00	3.914340E+00	2.857150E+00
4.454400E+00	2.821680E+00	1.362530E+00
4.340930E+00	2.724470E+00	1.277870E+00
4.580980E+00	3.928270E+00	2.720330E+00
4.610930E+00	3.955280E+00	2.817440E+00
4.204800E+00	2.736900E+00	1.180950E+00
4.072140E+00	2.702650E+00	1.132270E+00
4.109880E+00	2.828520E+00	1.140070E+00
4.182980E+00	2.963550E+00	1.199610E+00
4.478630E+00	4.061440E+00	2.803980E+00
4.541600E+00	4.019530E+00	2.837970E+00
4.518680E+00	4.063080E+00	2.873810E+00
3.985190E+00	2.954850E+00	1.131890E+00
3.846190E+00	2.877000E+00	1.089660E+00
4.423200E+00	4.109690E+00	2.774110E+00
4.486830E+00	4.104580E+00	2.868990E+00
3.774750E+00	3.146780E+00	1.140070E+00
3.645720E+00	3.015900E+00	1.131580E+00
4.369350E+00	4.159240E+00	2.738150E+00
4.426340E+00	4.164100E+00	2.839460E+00
3.593530E+00	3.183760E+00	1.167720E+00
3.480620E+00	3.126170E+00	1.163430E+00
3.639980E+00	3.318350E+00	1.223060E+00
4.330930E+00	4.226250E+00	2.755950E+00
3.492490E+00	3.289870E+00	1.209770E+00
3.369800E+00	3.239150E+00	1.225570E+00
3.540740E+00	3.503290E+00	1.303410E+00
4.234200E+00	4.295350E+00	2.661360E+00
4.285340E+00	4.298640E+00	2.775930E+00
3.396180E+00	3.385680E+00	1.265380E+00
3.319570E+00	3.320840E+00	1.266110E+00
3.391050E+00	3.560640E+00	1.339150E+00
3.499420E+00	3.749760E+00	1.454330E+00
4.157810E+00	4.378520E+00	2.624440E+00
4.222570E+00	4.356050E+00	2.744600E+00
3.297270E+00	3.429960E+00	1.310050E+00
3.296080E+00	3.578580E+00	1.370170E+00
3.363150E+00	3.689780E+00	1.413110E+00
3.379080E+00	3.835730E+00	1.498500E+00
3.497420E+00	3.981180E+00	1.635440E+00
4.069320E+00	4.415470E+00	2.506610E+00
4.114610E+00	4.423300E+00	2.617850E+00
4.153530E+00	4.434950E+00	2.722010E+00
3.276290E+00	3.710850E+00	1.445470E+00
3.295690E+00	3.859750E+00	1.531730E+00
3.372550E+00	3.945630E+00	1.585100E+00
3.413630E+00	4.038750E+00	1.681980E+00
3.500830E+00	4.129700E+00	1.790120E+00
3.597230E+00	4.257490E+00	1.935520E+00
4.000380E+00	4.466860E+00	2.477560E+00
4.018140E+00	4.493830E+00	2.566270E+00
4.081240E+00	4.459970E+00	2.634220E+00
3.298510E+00	3.985990E+00	1.636810E+00
3.401080E+00	4.127900E+00	1.777390E+00
3.482380E+00	4.207610E+00	1.868630E+00
3.519090E+00	4.274360E+00	1.948270E+00
3.571800E+00	4.313610E+00	1.995420E+00
3.629130E+00	4.365880E+00	2.056390E+00
3.715930E+00	4.436410E+00	2.160570E+00
3.797980E+00	4.483340E+00	2.274540E+00
3.871410E+00	4.512810E+00	2.394890E+00
3.953780E+00	4.508020E+00	2.469960E+00
3.532290E+00	4.350240E+00	2.034430E+00
3.623220E+00	4.443240E+00	2.143960E+00
3.717480E+00	4.505420E+00	2.246380E+00
3.784150E+00	4.528410E+00	2.339380E+00
5.012310E+00	2.863380E+00	2.418040E+00
4.990350E+00	2.753920E+00	2.288530E+00
4.969050E+00	2.919510E+00	2.295830E+00
4.979320E+00	3.110920E+00	2.461430E+00
5.023900E+00	2.980560E+00	2.508530E+00
4.979790E+00	3.256310E+00	2.544540E+00
5.028220E+00	3.165970E+00	2.608530E+00
4.999510E+00	3.378750E+00	2.679170E+00
4.956140E+00	3.562990E+00	2.764200E+00
5.030480E+00	3.485930E+00	2.824500E+00
4.959060E+00	3.637520E+00	2.846580E+00
5.022900E+00	3.587810E+00	2.913730E+00
4.960580E+00	3.682310E+00	2.920550E+00
4.967010E+00	2.650550E+00	2.141230E+00
4.916850E+00	2.563630E+00	2.002280E+00
4.923960E+00	2.710200E+00	2.016850E+00
4.855720E+00	3.799340E+00	2.906170E+00
4.913200E+00	3.758480E+00	2.950710E+00
4.861030E+00	3.819970E+00	2.990790E+00
4.847760E+00	2.486960E+00	1.868460E+00
4.748630E+00	2.419320E+00	1.731710E+00
4.778090E+00	2.554850E+00	1.726870E+00
4.735410E+00	3.917510E+00	2.965950E+00
4.808600E+00	3.873290E+00	3.023930E+00
4.773990E+00	3.926000E+00	3.055260E+00
4.633850E+00	2.362660E+00	1.596770E+00
4.481850E+00	2.342790E+00	1.485520E+00
4.592850E+00	2.440630E+00	1.517840E+00
4.681650E+00	3.956470E+00	2.920190E+00
4.715980E+00	3.970490E+00	3.024500E+00
4.327720E+00	2.532960E+00	1.294820E+00
4.270550E+00	2.386420E+00	1.315040E+00
4.631090E+00	4.006670E+00	2.948630E+00
4.625800E+00	4.043530E+00	3.003300E+00
4.675990E+00	4.031590E+00	3.047650E+00
4.638940E+00	4.072890E+00	3.044610E+00
4.156210E+00	2.364030E+00	1.263830E+00
4.020310E+00	2.441680E+00	1.179100E+00
4.123570E+00	2.493170E+00	1.197910E+00
4.563980E+00	4.074980E+00	2.966730E+00
4.563950E+00	4.153230E+00	3.027570E+00
4.626850E+00	4.126630E+00	3.067590E+00
4.613570E+00	4.170990E+00	3.080180E+00
3.933600E+00	2.620030E+00	1.090120E+00
3.824090E+00	2.478480E+00	1.105560E+00
4.495830E+00	4.150260E+00	2.946050E+00
4.510850E+00	4.203270E+00	3.016430E+00
4.581040E+00	4.205680E+00	3.083870E+00
3.713810E+00	2.771320E+00	1.083670E+00
3.567740E+00	2.708520E+00	1.137250E+00
4.428470E+00	4.222930E+00	2.935710E+00
4.476080E+00	4.238790E+00	3.015260E+00
4.517870E+00	4.263300E+00	3.089000E+00
3.506320E+00	2.937120E+00	1.154160E+00
3.376180E+00	2.872330E+00	1.191600E+00
4.344700E+00	4.281670E+00	2.871840E+00
4.388270E+00	4.280110E+00	2.965360E+00
4.443500E+00	4.272480E+00	3.024570E+00
3.352660E+00	3.075740E+00	1.197630E+00
3.226430E+00	3.019620E+00	1.235210E+00
4.283730E+00	4.340890E+00	2.847870E+00
4.334690E+00	4.325310E+00	2.946490E+00
3.244970E+00	3.245410E+00	1.278990E+00
3.146350E+00	3.135210E+00	1.329950E+00
4.225060E+00	4.404580E+00	2.826780E+00
4.276800E+00	4.382010E+00	2.929550E+00
3.141570E+00	3.280560E+00	1.337280E+00
3.098980E+00	3.217250E+00	1.358670E+00
3.184690E+00	3.494260E+00	1.386020E+00
4.188440E+00	4.450650E+00	2.814150E+00
4.218520E+00	4.455390E+00	2.913900E+00
3.089130E+00	3.328330E+00	1.393430E+00
3.085430E+00	3.493000E+00	1.437410E+00
3.118160E+00	3.603980E+00	1.451150E+00
3.171660E+00	3.785080E+00	1.522520E+00
4.050240E+00	4.497850E+00	2.652110E+00
4.090550E+00	4.510140E+00	2.737950E+00
4.155670E+00	4.490930E+00	2.815410E+00
3.059990E+00	3.633880E+00	1.494550E+00
3.073000E+00	3.794360E+00	1.577250E+00
3.117440E+00	3.879350E+00	1.600440E+00
3.176870E+00	3.976470E+00	1.646010E+00
3.292460E+00	4.112130E+00	1.780280E+00
3.408730E+00	4.246690E+00	1.901670E+00
3.915740E+00	4.539820E+00	2.475960E+00
3.943420E+00	4.556470E+00	2.560640E+00
4.015330E+00	4.537380E+00	2.665480E+00
3.061480E+00	3.931130E+00	1.653050E+00
3.170980E+00	4.088670E+00	1.774690E+00
3.275380E+00	4.213850E+00	1.879420E+00
3.355920E+00	4.293240E+00	1.961100E+00
3.371090E+00	4.339950E+00	2.012380E+00
3.433650E+00	4.349410E+00	2.018590E+00
3.510340E+00	4.442840E+00	2.121210E+00
3.622850E+00	4.528260E+00	2.244560E+00
3.724700E+00	4.551230E+00	2.324520E+00
3.787860E+00	4.574710E+00	2.423020E+00
3.878330E+00	4.563470E+00	2.488240E+00
3.399350E+00	4.399920E+00	2.069080E+00
3.446020E+00	4.474850E+00	2.138510E+00
3.519690E+00	4.513260E+00	2.192490E+00
3.549420E+00	4.553650E+00	2.252610E+00
3.599710E+00	4.584280E+00	2.322070E+00
3.687930E+00	4.583220E+00	2.353440E+00
3.467110E+00	4.539760E+00	2.211270E+00
3.531110E+00	4.577000E+00	2.280360E+00
5.126020E+00	2.976740E+00	2.739610E+00
5.104670E+00	2.902380E+00	2.687500E+00
5.089440E+00	3.016850E+00	2.661810E+00
5.084070E+00	3.215350E+00	2.750200E+00
5.135450E+00	3.076010E+00	2.796100E+00
5.087940E+00	3.372550E+00	2.839660E+00
5.164470E+00	3.237410E+00	2.869840E+00
5.089800E+00	3.488630E+00	2.912760E+00
5.162880E+00	3.386250E+00	2.971030E+00
5.081040E+00	3.546740E+00	2.962530E+00
5.120170E+00	3.506280E+00	2.988440E+00
5.090210E+00	3.584370E+00	3.037770E+00
5.022170E+00	2.656030E+00	2.422960E+00
4.990220E+00	2.536680E+00	2.292080E+00
4.982170E+00	2.623860E+00	2.253190E+00
5.041800E+00	2.805150E+00	2.518990E+00
4.966070E+00	3.713690E+00	2.993260E+00
5.010770E+00	3.665410E+00	3.022100E+00
4.987280E+00	3.732070E+00	3.068090E+00
4.943160E+00	2.443330E+00	2.161900E+00
4.868180E+00	2.367140E+00	2.026630E+00
4.896660E+00	2.454640E+00	2.010660E+00
4.874450E+00	3.845860E+00	3.062020E+00
4.938570E+00	3.807440E+00	3.104590E+00
4.887590E+00	3.870010E+00	3.127220E+00
4.767460E+00	2.293760E+00	1.889240E+00
4.658360E+00	2.232560E+00	1.777630E+00
4.703920E+00	2.315420E+00	1.737380E+00
4.777490E+00	3.959710E+00	3.107790E+00
4.844560E+00	3.922750E+00	3.155490E+00
4.807700E+00	3.975750E+00	3.189550E+00
4.524920E+00	2.176500E+00	1.686770E+00
4.401190E+00	2.179410E+00	1.571260E+00
4.514330E+00	2.237630E+00	1.595330E+00
4.744620E+00	4.011500E+00	3.128860E+00
4.746220E+00	4.043600E+00	3.180360E+00
4.788150E+00	4.017480E+00	3.232670E+00
4.758390E+00	4.064480E+00	3.233670E+00
4.297650E+00	2.268050E+00	1.416020E+00
4.242920E+00	2.150570E+00	1.472510E+00
4.702900E+00	4.089590E+00	3.141320E+00
4.717840E+00	4.143780E+00	3.195400E+00
4.753520E+00	4.116690E+00	3.255740E+00
4.739450E+00	4.174470E+00	3.249790E+00
4.071650E+00	2.295510E+00	1.288830E+00
4.670430E+00	4.188160E+00	3.157080E+00
4.668850E+00	4.262910E+00	3.219120E+00
4.731150E+00	4.228020E+00	3.276270E+00
4.712050E+00	4.281430E+00	3.285570E+00
3.875790E+00	2.300860E+00	1.221670E+00
3.733770E+00	2.329320E+00	1.155620E+00
3.771370E+00	2.382830E+00	1.125320E+00
4.602420E+00	4.252840E+00	3.149070E+00
4.612040E+00	4.302200E+00	3.209720E+00
4.668450E+00	4.317330E+00	3.270430E+00
3.647630E+00	2.486640E+00	1.139200E+00
3.544880E+00	2.403380E+00	1.215800E+00
4.560690E+00	4.293260E+00	3.161890E+00
4.565930E+00	4.326000E+00	3.211440E+00
4.607170E+00	4.360690E+00	3.284260E+00
3.432460E+00	2.655180E+00	1.185800E+00
3.304150E+00	2.618870E+00	1.259990E+00
4.391030E+00	4.324180E+00	3.033520E+00
4.453940E+00	4.321360E+00	3.112330E+00
4.513060E+00	4.324180E+00	3.183230E+00
4.546380E+00	4.355750E+00	3.250220E+00
3.244430E+00	2.818390E+00	1.234000E+00
3.134360E+00	2.776360E+00	1.300150E+00
4.332240E+00	4.375920E+00	3.022030E+00
4.388880E+00	4.380900E+00	3.141990E+00
3.129160E+00	2.964310E+00	1.312770E+00
3.041120E+00	2.922410E+00	1.380710E+00
4.278900E+00	4.426060E+00	3.000660E+00
4.318180E+00	4.429910E+00	3.089140E+00
3.053670E+00	3.132630E+00	1.393440E+00
2.985030E+00	3.022360E+00	1.399040E+00
4.250110E+00	4.462960E+00	2.992950E+00
4.273180E+00	4.466330E+00	3.045830E+00
2.963810E+00	3.137050E+00	1.459870E+00
2.904230E+00	3.300520E+00	1.507320E+00
3.003430E+00	3.393410E+00	1.473470E+00
4.124010E+00	4.526350E+00	2.826290E+00
4.154530E+00	4.531680E+00	2.914280E+00
4.227620E+00	4.501810E+00	3.007670E+00
2.913220E+00	3.471170E+00	1.525650E+00
2.879420E+00	3.405330E+00	1.556640E+00
2.960240E+00	3.694720E+00	1.585560E+00
3.955970E+00	4.597310E+00	2.684720E+00
4.035260E+00	4.578010E+00	2.784060E+00
4.096350E+00	4.553080E+00	2.843250E+00
2.862030E+00	3.536350E+00	1.582930E+00
2.863110E+00	3.700330E+00	1.634310E+00
2.898890E+00	3.794450E+00	1.651880E+00
2.941990E+00	3.914590E+00	1.692670E+00
3.054840E+00	4.060130E+00	1.784670E+00
3.156200E+00	4.196220E+00	1.870610E+00
3.282240E+00	4.315800E+00	1.993860E+00
3.848100E+00	4.615690E+00	2.595340E+00
3.915940E+00	4.630630E+00	2.707520E+00
3.969090E+00	4.652250E+00	2.822770E+00
2.848730E+00	3.824980E+00	1.700890E+00
2.877050E+00	3.964470E+00	1.764140E+00
2.960070E+00	4.043690E+00	1.798700E+00
3.036820E+00	4.158120E+00	1.874380E+00
3.131750E+00	4.274490E+00	1.952930E+00
3.216680E+00	4.363000E+00	2.042890E+00
3.336270E+00	4.449430E+00	2.121170E+00
3.682670E+00	4.639800E+00	2.458050E+00
3.763290E+00	4.661570E+00	2.580960E+00
3.799480E+00	4.688170E+00	2.675110E+00
3.881580E+00	4.665210E+00	2.737760E+00
2.906070E+00	4.101270E+00	1.871630E+00
3.011580E+00	4.242350E+00	1.951300E+00
3.111440E+00	4.342340E+00	2.031830E+00
3.210010E+00	4.436820E+00	2.108090E+00
3.284480E+00	4.499870E+00	2.171240E+00
3.302510E+00	4.542430E+00	2.219630E+00
3.375920E+00	4.543000E+00	2.219760E+00
3.506440E+00	4.608550E+00	2.327160E+00
3.562430E+00	4.668360E+00	2.444140E+00
3.620220E+00	4.706160E+00	2.539790E+00
3.712080E+00	4.696160E+00	2.589110E+00
3.348320E+00	4.600050E+00	2.294150E+00
3.458440E+00	4.671720E+00	2.398720E+00
3.526920E+00	4.710710E+00	2.483300E+00
5.257630E+00	3.205980E+00	3.016550E+00
5.242910E+00	3.152440E+00	2.995160E+00
5.221160E+00	3.242820E+00	2.974200E+00
5.221980E+00	3.322880E+00	3.017780E+00
5.260380E+00	3.265360E+00	3.045800E+00
5.234330E+00	3.378090E+00	3.087710E+00
5.087180E+00	2.635940E+00	2.662870E+00
5.041060E+00	2.546490E+00	2.567900E+00
5.045890E+00	2.649520E+00	2.549400E+00
5.101850E+00	2.797580E+00	2.666720E+00
5.115140E+00	2.729910E+00	2.729110E+00
5.152850E+00	2.909860E+00	2.799060E+00
5.203550E+00	3.090470E+00	2.914730E+00
5.174410E+00	3.495770E+00	3.065160E+00
5.151560E+00	3.578570E+00	3.134130E+00
4.999230E+00	2.460500E+00	2.456820E+00
4.949380E+00	2.368570E+00	2.324190E+00
4.974250E+00	2.447680E+00	2.310970E+00
5.076160E+00	3.675790E+00	3.159250E+00
5.014330E+00	3.752360E+00	3.160580E+00
5.044500E+00	3.740860E+00	3.214020E+00
5.002050E+00	3.788300E+00	3.244930E+00
4.870930E+00	2.297010E+00	2.213000E+00
4.790520E+00	2.229450E+00	2.104220E+00
4.829440E+00	2.293070E+00	2.059570E+00
4.898220E+00	3.889330E+00	3.198940E+00
4.934750E+00	3.851430E+00	3.221040E+00
4.917660E+00	3.905850E+00	3.281640E+00
4.657670E+00	2.154220E+00	1.983680E+00
4.580020E+00	2.116270E+00	1.864030E+00
4.634930E+00	2.172090E+00	1.855950E+00
4.827810E+00	3.989310E+00	3.254070E+00
4.864200E+00	3.960920E+00	3.267860E+00
4.856310E+00	4.009000E+00	3.329340E+00
4.445330E+00	2.101020E+00	1.707670E+00
4.779870E+00	4.084910E+00	3.287920E+00
4.806250E+00	4.054920E+00	3.312380E+00
4.809230E+00	4.106590E+00	3.362450E+00
4.259140E+00	2.085630E+00	1.566320E+00
4.142550E+00	2.061270E+00	1.531740E+00
4.175650E+00	2.108700E+00	1.487980E+00
4.764510E+00	4.197820E+00	3.306010E+00
4.783160E+00	4.163740E+00	3.332790E+00
4.783750E+00	4.213230E+00	3.385040E+00
4.047170E+00	2.159820E+00	1.386860E+00
3.954710E+00	2.107470E+00	1.446640E+00
4.716500E+00	4.318710E+00	3.337450E+00
4.749220E+00	4.267250E+00	3.360580E+00
4.745070E+00	4.303770E+00	3.415790E+00
3.800730E+00	2.199920E+00	1.273290E+00
4.673930E+00	4.365570E+00	3.333580E+00
4.715060E+00	4.357250E+00	3.409070E+00
3.627210E+00	2.229890E+00	1.287470E+00
3.486630E+00	2.224560E+00	1.312730E+00
3.506320E+00	2.308160E+00	1.258240E+00
4.640980E+00	4.394660E+00	3.341560E+00
4.662730E+00	4.415730E+00	3.420960E+00
3.372590E+00	2.428600E+00	1.283280E+00
3.247800E+00	2.413310E+00	1.357100E+00
4.456640E+00	4.367430E+00	3.220970E+00
4.508640E+00	4.369630E+00	3.258650E+00
4.546170E+00	4.408510E+00	3.341710E+00
4.605620E+00	4.416570E+00	3.372040E+00
3.174010E+00	2.594580E+00	1.316400E+00
3.080620E+00	2.583780E+00	1.418710E+00
4.417760E+00	4.392950E+00	3.227480E+00
4.437450E+00	4.421560E+00	3.299420E+00
4.486530E+00	4.408780E+00	3.316120E+00
3.042220E+00	2.752690E+00	1.388050E+00
2.953930E+00	2.729450E+00	1.452320E+00
4.342700E+00	4.438210E+00	3.177400E+00
4.387180E+00	4.425910E+00	3.241710E+00
2.946510E+00	2.921110E+00	1.448690E+00
2.892810E+00	2.824490E+00	1.478480E+00
4.276780E+00	4.502130E+00	3.136070E+00
2.858100E+00	2.925990E+00	1.525120E+00
2.796940E+00	3.087780E+00	1.584510E+00
2.884730E+00	3.107010E+00	1.522250E+00
4.182370E+00	4.575500E+00	3.043850E+00
4.224080E+00	4.595370E+00	3.178690E+00
2.822330E+00	3.324990E+00	1.586180E+00
2.728000E+00	3.243020E+00	1.620720E+00
4.080840E+00	4.611100E+00	2.944040E+00
4.134220E+00	4.621090E+00	3.036640E+00
4.162630E+00	4.627060E+00	3.101140E+00
2.744890E+00	3.390340E+00	1.650010E+00
2.701510E+00	3.337800E+00	1.662990E+00
2.768370E+00	3.611730E+00	1.668970E+00
4.014770E+00	4.672910E+00	2.928230E+00
4.043520E+00	4.708220E+00	3.026510E+00
4.112600E+00	4.658390E+00	3.068220E+00
2.675630E+00	3.466210E+00	1.673980E+00
2.675540E+00	3.614770E+00	1.722430E+00
2.715270E+00	3.726750E+00	1.743090E+00
2.767280E+00	3.899420E+00	1.798330E+00
3.847400E+00	4.704560E+00	2.764580E+00
3.893810E+00	4.727560E+00	2.862540E+00
3.972970E+00	4.721160E+00	2.938650E+00
2.658410E+00	3.757910E+00	1.784450E+00
2.671870E+00	3.901670E+00	1.838280E+00
2.717050E+00	3.991350E+00	1.862940E+00
2.781710E+00	4.122950E+00	1.941660E+00
2.909840E+00	4.227300E+00	1.961850E+00
2.995900E+00	4.323560E+00	2.032850E+00
3.101490E+00	4.420060E+00	2.107420E+00
3.203480E+00	4.526980E+00	2.192590E+00
3.674500E+00	4.725960E+00	2.604190E+00
3.715230E+00	4.755310E+00	2.674450E+00
3.805890E+00	4.752010E+00	2.780470E+00
2.665460E+00	4.010640E+00	1.897980E+00
2.692120E+00	4.113400E+00	1.960880E+00
2.728130E+00	4.167940E+00	1.980330E+00
2.746590E+00	4.229100E+00	2.013450E+00
2.862420E+00	4.299620E+00	2.032950E+00
2.986190E+00	4.408850E+00	2.108130E+00
3.082470E+00	4.480400E+00	2.167460E+00
3.115780E+00	4.537460E+00	2.215000E+00
3.169900E+00	4.569880E+00	2.240750E+00
3.232700E+00	4.611780E+00	2.289630E+00
3.328610E+00	4.693390E+00	2.399100E+00
3.453110E+00	4.724980E+00	2.464420E+00
3.525440E+00	4.764030E+00	2.552800E+00
3.633570E+00	4.753030E+00	2.613590E+00
2.684660E+00	4.170460E+00	1.998420E+00
3.123680E+00	4.600280E+00	2.275720E+00
3.211670E+00	4.664310E+00	2.344120E+00
3.234950E+00	4.710180E+00	2.391700E+00
3.275550E+00	4.732570E+00	2.421960E+00
3.307560E+00	4.762610E+00	2.467310E+00
3.407090E+00	4.759040E+00	2.491870E+00
3.228750E+00	4.743750E+00	2.424230E+00
5.278350E+00	3.049270E+00	3.052550E+00
5.265680E+00	2.994590E+00	3.032080E+00
5.249990E+00	3.062440E+00	3.003070E+00
5.278720E+00	3.143420E+00	3.068080E+00
5.290490E+00	3.266500E+00	3.135600E+00
5.265460E+00	3.369490E+00	3.190110E+00
5.061380E+00	2.501190E+00	2.699090E+00
5.008630E+00	2.412970E+00	2.609690E+00
5.015050E+00	2.460920E+00	2.557810E+00
5.100280E+00	2.606260E+00	2.745150E+00
5.176950E+00	2.775420E+00	2.861770E+00
5.220970E+00	2.939770E+00	2.953590E+00
5.218260E+00	3.498830E+00	3.206990E+00
5.154160E+00	3.602050E+00	3.211960E+00
5.183730E+00	3.584090E+00	3.257250E+00
5.144740E+00	3.651610E+00	3.285700E+00
4.952120E+00	2.329990E+00	2.505970E+00
4.885650E+00	2.268040E+00	2.424600E+00
4.919310E+00	2.309120E+00	2.364330E+00
5.076680E+00	3.732500E+00	3.274040E+00
5.057070E+00	3.789720E+00	3.351830E+00
4.790630E+00	2.201290E+00	2.334610E+00
4.706820E+00	2.154630E+00	2.205120E+00
4.758410E+00	2.201620E+00	2.201960E+00
4.982110E+00	3.846340E+00	3.329470E+00
4.968820E+00	3.894410E+00	3.384550E+00
4.588460E+00	2.092960E+00	1.991290E+00
4.931870E+00	3.958350E+00	3.392040E+00
4.901520E+00	4.011530E+00	3.423820E+00
4.426830E+00	2.043450E+00	1.810540E+00
4.330340E+00	1.984980E+00	1.756700E+00
4.301550E+00	2.034080E+00	1.659520E+00
4.867490E+00	4.056570E+00	3.432910E+00
4.852800E+00	4.109820E+00	3.466280E+00
4.254020E+00	1.946640E+00	1.710410E+00
4.127450E+00	1.941700E+00	1.667020E+00
4.204540E+00	1.978780E+00	1.634040E+00
4.828550E+00	4.159510E+00	3.461830E+00
4.814090E+00	4.209740E+00	3.489640E+00
4.027510E+00	1.997600E+00	1.523140E+00
3.888220E+00	1.960480E+00	1.537600E+00
4.783610E+00	4.256620E+00	3.486670E+00
4.753500E+00	4.332140E+00	3.498610E+00
3.770160E+00	2.061080E+00	1.384300E+00
3.714530E+00	2.004290E+00	1.482050E+00
4.717880E+00	4.401230E+00	3.487860E+00
4.750730E+00	4.383090E+00	3.539480E+00
4.735730E+00	4.415240E+00	3.544630E+00
3.615290E+00	2.006920E+00	1.485710E+00
3.477730E+00	2.034640E+00	1.484530E+00
3.567780E+00	2.080050E+00	1.424160E+00
4.685850E+00	4.439490E+00	3.486910E+00
4.704990E+00	4.456090E+00	3.561170E+00
3.356300E+00	2.236560E+00	1.436970E+00
3.229010E+00	2.212410E+00	1.498560E+00
4.572090E+00	4.438170E+00	3.408850E+00
4.595150E+00	4.464060E+00	3.484440E+00
4.652250E+00	4.468490E+00	3.513990E+00
3.148150E+00	2.410740E+00	1.465720E+00
3.030000E+00	2.382650E+00	1.516350E+00
4.465910E+00	4.436650E+00	3.361910E+00
4.490250E+00	4.457160E+00	3.434540E+00
4.541730E+00	4.457960E+00	3.458490E+00
2.974760E+00	2.565550E+00	1.478220E+00
2.890950E+00	2.543740E+00	1.562880E+00
4.340700E+00	4.484640E+00	3.253920E+00
4.393210E+00	4.473880E+00	3.333550E+00
4.438470E+00	4.466900E+00	3.400090E+00
2.853920E+00	2.744230E+00	1.533680E+00
2.774050E+00	2.663180E+00	1.599690E+00
4.288950E+00	4.550640E+00	3.252180E+00
4.338670E+00	4.543160E+00	3.366290E+00
2.755030E+00	2.791520E+00	1.592860E+00
2.695470E+00	2.764480E+00	1.642930E+00
2.777950E+00	2.910710E+00	1.587840E+00
4.259090E+00	4.595620E+00	3.253120E+00
4.282620E+00	4.593060E+00	3.308010E+00
2.701130E+00	2.883290E+00	1.638980E+00
2.651110E+00	2.841710E+00	1.665140E+00
2.692010E+00	3.062540E+00	1.644000E+00
4.164910E+00	4.669930E+00	3.185480E+00
4.237030E+00	4.637180E+00	3.269980E+00
2.618830E+00	2.941050E+00	1.683110E+00
2.571290E+00	3.139380E+00	1.720320E+00
2.637510E+00	3.292190E+00	1.678470E+00
4.097180E+00	4.709510E+00	3.132610E+00
4.125660E+00	4.750730E+00	3.246620E+00
2.556550E+00	3.310960E+00	1.736810E+00
2.510220E+00	3.250630E+00	1.742090E+00
2.573910E+00	3.534180E+00	1.749560E+00
3.937120E+00	4.764530E+00	2.961540E+00
3.976860E+00	4.796320E+00	3.077590E+00
4.052170E+00	4.770420E+00	3.156120E+00
2.498290E+00	3.373710E+00	1.784920E+00
2.475990E+00	3.531130E+00	1.794740E+00
2.518580E+00	3.634790E+00	1.820390E+00
2.566190E+00	3.823200E+00	1.860560E+00
3.735780E+00	4.827180E+00	2.799590E+00
3.823470E+00	4.815730E+00	2.896600E+00
3.898060E+00	4.810680E+00	2.994900E+00
2.462350E+00	3.665450E+00	1.855510E+00
2.474400E+00	3.822870E+00	1.903790E+00
2.523340E+00	3.914290E+00	1.923550E+00
2.590250E+00	4.057450E+00	1.968750E+00
2.771430E+00	4.315820E+00	2.068380E+00
2.867450E+00	4.401390E+00	2.118600E+00
2.991540E+00	4.511000E+00	2.200350E+00
3.602430E+00	4.836100E+00	2.703390E+00
3.686950E+00	4.873150E+00	2.817780E+00
3.749580E+00	4.904920E+00	2.923540E+00
2.472070E+00	3.940100E+00	1.958000E+00
2.507310E+00	4.073240E+00	2.015740E+00
2.569000E+00	4.146270E+00	2.036000E+00
2.652980E+00	4.240580E+00	2.051150E+00
2.740430E+00	4.376130E+00	2.121240E+00
2.841560E+00	4.471920E+00	2.191160E+00
2.910110E+00	4.547740E+00	2.242210E+00
3.008800E+00	4.603970E+00	2.288490E+00
3.128070E+00	4.693420E+00	2.375960E+00
3.401500E+00	4.835030E+00	2.572820E+00
3.494980E+00	4.887850E+00	2.675980E+00
3.525060E+00	4.934600E+00	2.751620E+00
3.638150E+00	4.919390E+00	2.836140E+00
2.523410E+00	4.191150E+00	2.080950E+00
2.614410E+00	4.342310E+00	2.129630E+00
2.715990E+00	4.450040E+00	2.192180E+00
2.811450E+00	4.533490E+00	2.253490E+00
2.902450E+00	4.608940E+00	2.297160E+00
2.995540E+00	4.663360E+00	2.349840E+00
3.033290E+00	4.718040E+00	2.404170E+00
3.100340E+00	4.748760E+00	2.430160E+00
3.202540E+00	4.792510E+00	2.473400E+00
3.263450E+00	4.869580E+00	2.559560E+00
3.324400E+00	4.918310E+00	2.637370E+00
3.432960E+00	4.921320E+00	2.678450E+00
3.051490E+00	4.783900E+00	2.465640E+00
3.165110E+00	4.866140E+00	2.535950E+00
3.235940E+00	4.908560E+00	2.590780E+00
5.206720E+00	2.658020E+00	3.000170E+00
5.174980E+00	2.600110E+00	2.957650E+00
5.182460E+00	2.669510E+00	2.922890E+00
5.225340E+00	2.816040E+00	2.989900E+00
5.231550E+00	2.730260E+00	3.039680E+00
5.254600E+00	2.920110E+00	3.040430E+00
5.269690E+00	2.848630E+00	3.090170E+00
5.294820E+00	2.994040E+00	3.114990E+00
5.303140E+00	3.134170E+00	3.192240E+00
5.312720E+00	3.271680E+00	3.249190E+00
5.280790E+00	3.396480E+00	3.258470E+00
5.316100E+00	3.347980E+00	3.316860E+00
5.284840E+00	3.458280E+00	3.332950E+00
5.030020E+00	2.405320E+00	2.766060E+00
4.976850E+00	2.325700E+00	2.700330E+00
4.981330E+00	2.352690E+00	2.625320E+00
5.089900E+00	2.503930E+00	2.814010E+00
5.214680E+00	3.569210E+00	3.316180E+00
5.179090E+00	3.645530E+00	3.396030E+00
4.900620E+00	2.254380E+00	2.629760E+00
4.830740E+00	2.211790E+00	2.530430E+00
4.869470E+00	2.247170E+00	2.513790E+00
5.125960E+00	3.725080E+00	3.366590E+00
5.093460E+00	3.778050E+00	3.430560E+00
4.725610E+00	2.142360E+00	2.329840E+00
5.027770E+00	3.847630E+00	3.456660E+00
4.981750E+00	3.909150E+00	3.451450E+00
5.006120E+00	3.900880E+00	3.494820E+00
4.986970E+00	3.945340E+00	3.515350E+00
4.569200E+00	2.054140E+00	2.096430E+00
4.477370E+00	1.988790E+00	2.029380E+00
4.453500E+00	2.018630E+00	1.925160E+00
4.906950E+00	4.026980E+00	3.471770E+00
4.938640E+00	3.997710E+00	3.494310E+00
4.924040E+00	4.040800E+00	3.532530E+00
4.401150E+00	1.941720E+00	1.967110E+00
4.313580E+00	1.900500E+00	1.898490E+00
4.326010E+00	1.933760E+00	1.825650E+00
4.865420E+00	4.131700E+00	3.513170E+00
4.901630E+00	4.100640E+00	3.557500E+00
4.876540E+00	4.155070E+00	3.566120E+00
4.215500E+00	1.864660E+00	1.840830E+00
4.072530E+00	1.852060E+00	1.788730E+00
4.170450E+00	1.897760E+00	1.775010E+00
4.819350E+00	4.226810E+00	3.538230E+00
4.847240E+00	4.199700E+00	3.570490E+00
4.822360E+00	4.243610E+00	3.601040E+00
3.963130E+00	1.903950E+00	1.663140E+00
3.833500E+00	1.836260E+00	1.662720E+00
4.769770E+00	4.349890E+00	3.576000E+00
4.788630E+00	4.294720E+00	3.589450E+00
4.783690E+00	4.331960E+00	3.649390E+00
3.715820E+00	1.934300E+00	1.564030E+00
3.659960E+00	1.880200E+00	1.633870E+00
4.754670E+00	4.406160E+00	3.620780E+00
3.570190E+00	1.866710E+00	1.629840E+00
3.439300E+00	1.912110E+00	1.654730E+00
3.530470E+00	1.928090E+00	1.575340E+00
4.725740E+00	4.464590E+00	3.627010E+00
4.739270E+00	4.456490E+00	3.671050E+00
4.723280E+00	4.482260E+00	3.666130E+00
3.326700E+00	2.043000E+00	1.565430E+00
3.209580E+00	2.045470E+00	1.651570E+00
4.619300E+00	4.497020E+00	3.549280E+00
4.643080E+00	4.514590E+00	3.627610E+00
4.700170E+00	4.494820E+00	3.649470E+00
3.116870E+00	2.212570E+00	1.585000E+00
3.012940E+00	2.196250E+00	1.661710E+00
4.515650E+00	4.483960E+00	3.507270E+00
4.537680E+00	4.513460E+00	3.579310E+00
4.587040E+00	4.517780E+00	3.599440E+00
2.949890E+00	2.371060E+00	1.612660E+00
2.848820E+00	2.334960E+00	1.672420E+00
4.394510E+00	4.511830E+00	3.433870E+00
4.436010E+00	4.525790E+00	3.521320E+00
4.489930E+00	4.514880E+00	3.555610E+00
2.804170E+00	2.503180E+00	1.631450E+00
2.717440E+00	2.468000E+00	1.694440E+00
4.366670E+00	4.542850E+00	3.449170E+00
4.385480E+00	4.549970E+00	3.495910E+00
2.694900E+00	2.630670E+00	1.663750E+00
2.606180E+00	2.596040E+00	1.725850E+00
4.278980E+00	4.633240E+00	3.392770E+00
4.343030E+00	4.583070E+00	3.474490E+00
2.593870E+00	2.779310E+00	1.700890E+00
2.516500E+00	2.701330E+00	1.765190E+00
4.200400E+00	4.710840E+00	3.318630E+00
4.240020E+00	4.728280E+00	3.459420E+00
2.494790E+00	2.812230E+00	1.750710E+00
2.462580E+00	2.766220E+00	1.780090E+00
2.501220E+00	2.959950E+00	1.740520E+00
4.159230E+00	4.758670E+00	3.322030E+00
4.180100E+00	4.763150E+00	3.390230E+00
2.430090E+00	2.852620E+00	1.791110E+00
2.368120E+00	3.038590E+00	1.813980E+00
2.449590E+00	3.202090E+00	1.771290E+00
4.018930E+00	4.820950E+00	3.184720E+00
4.064180E+00	4.839380E+00	3.298040E+00
4.133980E+00	4.795100E+00	3.361250E+00
2.341880E+00	3.242660E+00	1.820030E+00
2.267540E+00	3.187350E+00	1.859250E+00
2.385210E+00	3.455160E+00	1.826290E+00
3.836490E+00	4.880940E+00	3.019410E+00
3.906290E+00	4.893110E+00	3.150190E+00
3.989110E+00	4.871330E+00	3.224320E+00
2.286600E+00	3.352300E+00	1.875060E+00
2.224560E+00	3.291060E+00	1.888200E+00
2.284820E+00	3.521070E+00	1.880850E+00
2.365810E+00	3.743190E+00	1.926490E+00
3.798740E+00	4.925970E+00	3.026640E+00
3.829560E+00	4.935580E+00	3.091340E+00
2.202530E+00	3.439350E+00	1.916990E+00
2.250020E+00	3.621420E+00	1.933870E+00
2.271570E+00	3.761630E+00	1.974980E+00
2.319000E+00	3.857430E+00	1.987290E+00
2.395230E+00	4.000780E+00	2.020840E+00
3.557700E+00	4.998560E+00	2.856410E+00
3.672650E+00	4.985520E+00	2.959560E+00
3.767090E+00	4.971810E+00	3.052030E+00
2.265260E+00	3.911170E+00	2.033920E+00
2.332770E+00	4.071240E+00	2.084220E+00
2.345250E+00	4.156180E+00	2.127230E+00
2.412660E+00	4.172640E+00	2.108930E+00
2.499100E+00	4.310170E+00	2.155840E+00
2.599180E+00	4.427360E+00	2.209790E+00
2.698210E+00	4.523250E+00	2.262240E+00
2.795350E+00	4.603680E+00	2.314800E+00
2.906220E+00	4.698500E+00	2.391550E+00
3.405410E+00	5.007550E+00	2.764860E+00
3.501640E+00	5.052090E+00	2.871130E+00
3.577860E+00	5.073220E+00	3.006750E+00
2.381660E+00	4.264390E+00	2.176400E+00
2.484190E+00	4.406810E+00	2.228340E+00
2.590140E+00	4.509430E+00	2.284760E+00
2.685590E+00	4.598130E+00	2.327500E+00
2.777240E+00	4.660500E+00	2.375320E+00
2.813140E+00	4.713490E+00	2.426350E+00
2.868140E+00	4.744520E+00	2.444900E+00
2.933200E+00	4.791580E+00	2.472740E+00
3.051850E+00	4.869600E+00	2.543600E+00
3.205170E+00	4.958040E+00	2.641050E+00
3.268400E+00	5.050640E+00	2.754550E+00
3.342160E+00	5.108920E+00	2.877220E+00
3.455500E+00	5.097880E+00	2.915950E+00
2.826010E+00	4.775590E+00	2.485770E+00
2.929390E+00	4.868340E+00	2.538670E+00
3.049920E+00	4.954910E+00	2.633640E+00
3.155490E+00	5.043330E+00	2.717260E+00
3.230850E+00	5.107980E+00	2.808380E+00
5.109810E+00	2.430850E+00	2.991450E+00
5.050020E+00	2.371310E+00	2.915160E+00
5.072430E+00	2.426040E+00	2.881880E+00
5.154890E+00	2.532660E+00	2.956390E+00
5.170800E+00	2.506030E+00	3.033240E+00
5.223350E+00	2.626640E+00	3.065900E+00
5.259130E+00	2.759230E+00	3.150980E+00
5.287310E+00	2.877320E+00	3.205710E+00
5.324280E+00	2.996400E+00	3.248890E+00
5.341900E+00	3.121240E+00	3.302380E+00
5.354190E+00	3.239190E+00	3.350410E+00
5.320870E+00	3.347440E+00	3.404030E+00
5.290680E+00	3.452820E+00	3.456840E+00
5.002930E+00	2.316090E+00	2.888520E+00
4.939870E+00	2.265650E+00	2.789570E+00
4.973130E+00	2.301130E+00	2.776620E+00
5.240180E+00	3.553780E+00	3.422100E+00
5.199790E+00	3.634750E+00	3.501710E+00
4.837400E+00	2.212940E+00	2.642480E+00
5.144370E+00	3.723750E+00	3.475080E+00
5.098610E+00	3.791660E+00	3.498000E+00
5.140640E+00	3.768010E+00	3.547420E+00
5.097250E+00	3.833600E+00	3.571470E+00
4.700600E+00	2.110900E+00	2.418180E+00
4.603570E+00	2.045450E+00	2.332680E+00
4.586570E+00	2.050960E+00	2.219020E+00
5.037470E+00	3.898070E+00	3.547600E+00
5.035370E+00	3.945800E+00	3.594820E+00
4.545740E+00	1.984550E+00	2.264020E+00
4.462640E+00	1.928780E+00	2.177700E+00
4.475520E+00	1.952080E+00	2.103840E+00
4.995230E+00	4.005420E+00	3.615820E+00
4.949600E+00	4.057660E+00	3.613140E+00
4.977890E+00	4.049620E+00	3.667120E+00
4.952250E+00	4.088930E+00	3.686690E+00
4.368930E+00	1.873750E+00	2.086660E+00
4.280160E+00	1.817360E+00	2.014580E+00
4.289620E+00	1.861350E+00	1.952510E+00
4.883190E+00	4.179320E+00	3.641050E+00
4.911940E+00	4.141910E+00	3.656390E+00
4.903510E+00	4.176370E+00	3.713240E+00
4.165390E+00	1.796380E+00	1.969100E+00
4.005670E+00	1.784940E+00	1.912450E+00
4.126430E+00	1.806820E+00	1.890310E+00
4.864280E+00	4.214270E+00	3.692750E+00
3.908820E+00	1.805800E+00	1.779100E+00
3.802680E+00	1.790590E+00	1.822100E+00
4.822730E+00	4.276590E+00	3.720750E+00
4.794550E+00	4.356490E+00	3.735990E+00
3.674250E+00	1.791730E+00	1.815840E+00
3.557670E+00	1.761130E+00	1.832160E+00
3.589340E+00	1.782950E+00	1.761210E+00
3.659670E+00	1.817340E+00	1.710450E+00
4.765380E+00	4.425500E+00	3.723670E+00
4.803090E+00	4.402370E+00	3.798070E+00
4.776810E+00	4.450130E+00	3.790160E+00
3.480200E+00	1.814530E+00	1.731580E+00
3.353920E+00	1.809480E+00	1.803420E+00
4.728460E+00	4.492620E+00	3.740690E+00
3.283150E+00	1.901850E+00	1.712100E+00
3.163390E+00	1.902360E+00	1.796840E+00
4.676540E+00	4.528310E+00	3.710840E+00
4.686520E+00	4.563050E+00	3.803610E+00
3.081740E+00	2.026220E+00	1.712240E+00
2.976700E+00	2.016820E+00	1.794870E+00
4.555900E+00	4.538950E+00	3.653580E+00
4.577620E+00	4.559190E+00	3.729300E+00
4.633870E+00	4.561530E+00	3.754980E+00
2.907220E+00	2.169550E+00	1.724080E+00
2.811480E+00	2.143100E+00	1.804680E+00
4.462970E+00	4.548340E+00	3.603980E+00
4.481820E+00	4.566600E+00	3.686730E+00
4.528050E+00	4.559220E+00	3.710490E+00
2.757920E+00	2.302630E+00	1.740820E+00
2.667340E+00	2.272130E+00	1.821710E+00
4.379670E+00	4.603450E+00	3.575870E+00
4.432130E+00	4.585960E+00	3.647740E+00
2.629790E+00	2.435500E+00	1.766540E+00
2.543160E+00	2.398390E+00	1.842880E+00
4.311430E+00	4.667380E+00	3.525920E+00
4.342250E+00	4.683230E+00	3.656430E+00
2.521380E+00	2.556750E+00	1.793820E+00
2.438100E+00	2.520730E+00	1.857770E+00
4.277590E+00	4.726500E+00	3.531770E+00
4.297670E+00	4.728130E+00	3.592970E+00
2.424320E+00	2.694670E+00	1.823710E+00
2.375870E+00	2.606370E+00	1.870200E+00
4.177530E+00	4.820560E+00	3.506090E+00
4.254730E+00	4.772940E+00	3.564450E+00
2.324850E+00	2.693800E+00	1.884480E+00
2.245700E+00	2.832560E+00	1.905190E+00
2.339020E+00	2.852840E+00	1.846800E+00
4.112040E+00	4.840830E+00	3.421960E+00
4.122710E+00	4.870950E+00	3.491930E+00
2.254760E+00	3.011250E+00	1.874140E+00
2.156230E+00	2.975240E+00	1.930030E+00
3.956710E+00	4.920350E+00	3.267000E+00
4.004300E+00	4.934690E+00	3.390980E+00
4.080750E+00	4.893330E+00	3.451830E+00
2.157620E+00	3.203430E+00	1.912250E+00
2.066180E+00	3.105170E+00	1.970820E+00
3.826300E+00	5.000860E+00	3.185950E+00
3.917590E+00	4.972430E+00	3.305530E+00
2.054380E+00	3.239550E+00	1.963890E+00
2.013770E+00	3.184990E+00	1.986890E+00
2.083960E+00	3.417900E+00	1.972550E+00
2.162780E+00	3.668220E+00	1.988310E+00
3.707770E+00	5.047420E+00	3.112740E+00
3.764970E+00	5.090620E+00	3.277660E+00
2.000270E+00	3.295260E+00	2.005090E+00
1.996320E+00	3.465420E+00	2.015260E+00
2.047020E+00	3.585200E+00	2.004500E+00
2.077820E+00	3.729670E+00	2.043320E+00
2.151020E+00	3.887320E+00	2.063990E+00
2.255460E+00	4.098340E+00	2.134300E+00
3.640740E+00	5.090290E+00	3.115350E+00
3.677920E+00	5.108620E+00	3.194030E+00
1.974640E+00	3.631500E+00	2.056420E+00
2.049740E+00	3.860240E+00	2.096960E+00
2.132330E+00	4.003250E+00	2.126340E+00
2.169060E+00	4.110960E+00	2.174000E+00
2.225110E+00	4.175790E+00	2.190940E+00
2.286910E+00	4.258500E+00	2.215550E+00
2.375290E+00	4.389070E+00	2.249280E+00
2.478160E+00	4.500320E+00	2.300440E+00
2.578440E+00	4.592900E+00	2.352110E+00
2.688810E+00	4.692940E+00	2.421070E+00
3.412220E+00	5.136470E+00	2.974180E+00
3.484680E+00	5.165600E+00	3.087600E+00
3.601880E+00	5.135130E+00	3.153640E+00
2.178040E+00	4.223880E+00	2.228960E+00
2.272770E+00	4.369670E+00	2.275560E+00
2.368440E+00	4.488440E+00	2.318440E+00
2.471210E+00	4.582960E+00	2.373600E+00
2.561440E+00	4.652420E+00	2.412100E+00
2.599240E+00	4.705730E+00	2.458040E+00
2.656520E+00	4.736080E+00	2.476550E+00
2.721020E+00	4.778590E+00	2.507400E+00
2.822520E+00	4.861650E+00	2.560690E+00
2.929280E+00	4.953100E+00	2.632160E+00
3.040120E+00	5.039650E+00	2.717480E+00
3.140440E+00	5.114740E+00	2.805210E+00
3.239670E+00	5.174070E+00	2.955330E+00
3.364530E+00	5.171370E+00	3.029200E+00
2.613570E+00	4.766200E+00	2.518940E+00
2.716610E+00	4.853740E+00	2.576980E+00
2.823860E+00	4.946160E+00	2.650430E+00
2.933270E+00	5.037430E+00	2.720410E+00
3.038540E+00	5.113940E+00	2.810070E+00
3.124120E+00	5.162290E+00	2.906990E+00
5.082740E+00	2.383780E+00	3.017710E+00
5.163490E+00	2.465060E+00	3.090910E+00
5.224070E+00	2.572920E+00	3.199850E+00
5.256490E+00	2.688010E+00	3.212170E+00
5.289670E+00	2.781750E+00	3.268160E+00
5.322440E+00	2.883530E+00	3.316250E+00
5.346480E+00	2.990940E+00	3.365950E+00
5.346560E+00	3.108390E+00	3.418360E+00
5.348700E+00	3.226670E+00	3.458860E+00
5.328030E+00	3.338770E+00	3.506470E+00
5.318430E+00	3.444280E+00	3.554350E+00
4.940000E+00	2.270050E+00	2.870780E+00
5.015360E+00	2.324930E+00	2.958240E+00
5.261110E+00	3.543510E+00	3.525130E+00
5.235400E+00	3.622330E+00	3.595890E+00
4.829540E+00	2.191730E+00	2.772410E+00
4.728200E+00	2.123950E+00	2.661620E+00
4.724850E+00	2.117690E+00	2.548950E+00
5.187200E+00	3.705970E+00	3.571040E+00
5.163050E+00	3.772090E+00	3.625250E+00
5.132390E+00	3.834510E+00	3.678490E+00
4.673200E+00	2.083160E+00	2.635130E+00
4.585710E+00	1.985150E+00	2.479850E+00
4.597020E+00	2.021560E+00	2.414720E+00
5.085830E+00	3.904920E+00	3.645130E+00
5.057870E+00	3.962070E+00	3.654900E+00
5.096230E+00	3.949420E+00	3.709720E+00
5.064600E+00	3.994600E+00	3.714310E+00
4.507910E+00	1.929740E+00	2.382140E+00
4.424080E+00	1.863960E+00	2.285600E+00
4.444470E+00	1.898890E+00	2.237580E+00
5.020120E+00	4.048520E+00	3.744830E+00
4.988440E+00	4.100560E+00	3.775440E+00
4.337060E+00	1.802250E+00	2.209240E+00
4.232580E+00	1.777650E+00	2.164330E+00
4.257530E+00	1.790630E+00	2.081010E+00
4.948730E+00	4.144900E+00	3.764270E+00
4.913200E+00	4.202030E+00	3.798140E+00
4.096820E+00	1.768140E+00	2.127060E+00
3.933480E+00	1.720200E+00	2.065310E+00
4.046390E+00	1.770840E+00	2.038360E+00
4.871910E+00	4.238280E+00	3.781970E+00
4.894850E+00	4.233720E+00	3.838290E+00
4.872280E+00	4.268170E+00	3.855310E+00
3.791900E+00	1.748970E+00	1.916940E+00
3.736540E+00	1.700360E+00	2.004500E+00
4.819230E+00	4.364590E+00	3.808750E+00
4.835990E+00	4.325210E+00	3.825750E+00
4.839590E+00	4.380530E+00	3.885610E+00
3.640980E+00	1.653450E+00	1.998860E+00
3.513640E+00	1.643760E+00	2.003710E+00
3.605570E+00	1.682460E+00	1.927000E+00
4.769500E+00	4.491360E+00	3.845000E+00
4.809960E+00	4.440310E+00	3.866350E+00
4.802460E+00	4.481790E+00	3.924500E+00
3.424130E+00	1.732650E+00	1.905290E+00
3.302140E+00	1.702460E+00	1.982600E+00
4.731400E+00	4.544280E+00	3.840110E+00
4.762170E+00	4.542110E+00	3.940790E+00
3.230840E+00	1.790380E+00	1.880140E+00
3.111990E+00	1.768070E+00	1.963910E+00
4.708350E+00	4.576720E+00	3.852110E+00
4.719950E+00	4.577440E+00	3.900380E+00
3.044780E+00	1.878770E+00	1.874840E+00
2.931150E+00	1.847280E+00	1.951130E+00
4.603280E+00	4.587110E+00	3.799320E+00
4.630260E+00	4.607000E+00	3.874430E+00
4.686540E+00	4.597940E+00	3.893810E+00
2.866540E+00	1.984150E+00	1.870380E+00
2.761580E+00	1.945400E+00	1.946690E+00
4.504560E+00	4.588120E+00	3.764040E+00
4.530060E+00	4.612740E+00	3.833410E+00
4.576780E+00	4.607230E+00	3.846460E+00
2.710590E+00	2.104000E+00	1.879270E+00
2.611320E+00	2.061520E+00	1.959110E+00
4.389820E+00	4.639920E+00	3.698180E+00
4.432350E+00	4.648300E+00	3.785790E+00
4.483780E+00	4.625940E+00	3.814160E+00
2.572250E+00	2.231190E+00	1.897520E+00
2.475040E+00	2.187750E+00	1.969470E+00
4.367700E+00	4.676490E+00	3.723940E+00
4.385470E+00	4.682450E+00	3.769620E+00
2.449580E+00	2.364720E+00	1.908540E+00
2.364070E+00	2.323500E+00	1.987510E+00
4.286640E+00	4.778320E+00	3.700790E+00
4.350420E+00	4.719470E+00	3.757940E+00
2.339510E+00	2.512290E+00	1.930630E+00
2.298320E+00	2.412060E+00	1.999640E+00
4.232670E+00	4.820280E+00	3.619500E+00
4.237810E+00	4.835770E+00	3.684280E+00
2.235120E+00	2.501020E+00	2.002260E+00
2.146850E+00	2.633560E+00	2.007980E+00
2.243000E+00	2.662490E+00	1.948210E+00
4.123430E+00	4.929600E+00	3.595540E+00
4.197620E+00	4.867730E+00	3.650160E+00
2.154260E+00	2.798330E+00	1.964050E+00
2.060980E+00	2.762280E+00	2.024720E+00
4.063820E+00	4.951940E+00	3.513470E+00
4.069680E+00	4.983790E+00	3.586430E+00
2.059040E+00	2.933780E+00	1.990520E+00
1.972620E+00	2.894040E+00	2.050460E+00
3.853000E+00	5.047110E+00	3.346010E+00
3.935420E+00	5.038880E+00	3.481570E+00
4.025320E+00	5.003800E+00	3.547190E+00
1.972300E+00	3.106980E+00	2.024950E+00
1.920730E+00	2.994940E+00	2.064770E+00
3.814400E+00	5.088320E+00	3.368800E+00
3.850970E+00	5.087570E+00	3.430350E+00
1.874830E+00	3.121990E+00	2.073440E+00
1.839460E+00	3.256730E+00	2.084260E+00
1.914070E+00	3.362190E+00	2.059860E+00
3.665780E+00	5.163910E+00	3.330740E+00
3.787020E+00	5.125420E+00	3.407510E+00
1.821880E+00	3.401480E+00	2.105980E+00
1.801400E+00	3.549680E+00	2.111690E+00
1.864920E+00	3.585880E+00	2.087540E+00
1.946070E+00	3.804770E+00	2.129620E+00
2.042380E+00	4.040580E+00	2.181590E+00
3.566290E+00	5.186980E+00	3.220150E+00
3.575630E+00	5.210330E+00	3.300750E+00
1.824760E+00	3.718630E+00	2.152840E+00
1.906520E+00	3.925670E+00	2.177200E+00
1.940770E+00	4.045970E+00	2.216910E+00
2.001020E+00	4.118680E+00	2.233570E+00
2.064960E+00	4.211640E+00	2.255570E+00
2.164880E+00	4.348550E+00	2.297560E+00
2.262090E+00	4.470880E+00	2.342880E+00
2.364520E+00	4.572440E+00	2.394660E+00
2.472510E+00	4.679230E+00	2.457040E+00
3.312090E+00	5.211790E+00	3.074230E+00
3.382100E+00	5.239770E+00	3.188820E+00
3.508420E+00	5.227740E+00	3.254910E+00
1.950840E+00	4.162440E+00	2.273040E+00
2.054030E+00	4.323640E+00	2.321570E+00
2.150860E+00	4.451130E+00	2.366080E+00
2.257670E+00	4.557700E+00	2.419020E+00
2.348110E+00	4.633200E+00	2.450820E+00
2.380190E+00	4.691870E+00	2.488110E+00
2.434280E+00	4.725500E+00	2.504820E+00
2.503960E+00	4.769910E+00	2.543630E+00
2.611270E+00	4.851610E+00	2.600190E+00
2.718160E+00	4.941450E+00	2.665510E+00
2.833740E+00	5.027550E+00	2.743630E+00
2.943230E+00	5.116720E+00	2.818820E+00
3.046420E+00	5.169830E+00	2.929560E+00
3.137120E+00	5.216560E+00	3.028160E+00
3.250760E+00	5.246710E+00	3.106040E+00
2.387650E+00	4.761000E+00	2.547060E+00
2.501850E+00	4.848700E+00	2.628390E+00
2.613420E+00	4.943450E+00	2.686110E+00
2.729770E+00	5.023630E+00	2.760250E+00
2.846090E+00	5.112440E+00	2.849230E+00
2.967220E+00	5.183670E+00	2.954410E+00
3.052290E+00	5.209980E+00	3.013980E+00
5.248720E+00	2.548410E+00	3.336200E+00
5.233210E+00	2.512080E+00	3.317260E+00
5.236370E+00	2.534500E+00	3.277860E+00
5.255240E+00	2.591550E+00	3.335120E+00
5.084850E+00	2.374880E+00	3.198080E+00
5.005570E+00	2.321880E+00	3.124510E+00
5.036690E+00	2.339570E+00	3.056590E+00
5.162600E+00	2.457190E+00	3.210880E+00
5.283370E+00	2.691820E+00	3.351440E+00
5.305000E+00	2.802630E+00	3.370200E+00
5.320970E+00	2.883940E+00	3.431430E+00
5.347850E+00	2.985570E+00	3.483290E+00
5.361080E+00	3.103300E+00	3.523880E+00
5.371180E+00	3.221470E+00	3.553780E+00
5.349990E+00	3.330370E+00	3.603000E+00
5.327040E+00	3.434990E+00	3.657110E+00
4.948380E+00	2.286910E+00	3.128200E+00
4.893950E+00	2.233050E+00	3.028270E+00
4.922060E+00	2.256580E+00	2.979840E+00
5.291340E+00	3.532680E+00	3.617310E+00
5.253950E+00	3.601850E+00	3.673730E+00
4.794040E+00	2.168330E+00	2.876690E+00
5.213990E+00	3.695760E+00	3.689400E+00
5.174010E+00	3.779760E+00	3.706220E+00
5.163720E+00	3.823980E+00	3.748570E+00
4.621140E+00	1.985210E+00	2.641810E+00
4.557290E+00	1.934830E+00	2.590390E+00
4.548980E+00	1.945200E+00	2.498270E+00
4.660860E+00	2.047910E+00	2.683410E+00
5.143810E+00	3.898090E+00	3.762170E+00
5.125180E+00	3.976500E+00	3.777020E+00
5.092630E+00	4.019640E+00	3.782880E+00
5.136230E+00	4.008660E+00	3.834890E+00
5.095180E+00	4.051280E+00	3.852510E+00
4.410340E+00	1.792270E+00	2.462190E+00
4.297420E+00	1.768640E+00	2.407890E+00
4.368510E+00	1.785960E+00	2.381760E+00
4.409150E+00	1.823840E+00	2.341870E+00
4.474160E+00	1.844610E+00	2.507680E+00
4.993920E+00	4.127100E+00	3.831700E+00
5.032640E+00	4.092460E+00	3.838240E+00
5.017960E+00	4.123400E+00	3.894650E+00
4.191860E+00	1.761160E+00	2.243510E+00
4.119510E+00	1.744750E+00	2.301720E+00
4.972320E+00	4.165120E+00	3.880790E+00
4.017720E+00	1.700420E+00	2.269710E+00
3.877960E+00	1.629680E+00	2.238510E+00
3.973870E+00	1.702410E+00	2.185960E+00
4.923890E+00	4.222590E+00	3.918860E+00
4.894970E+00	4.268660E+00	3.947970E+00
3.735940E+00	1.644400E+00	2.092630E+00
3.679120E+00	1.583390E+00	2.174120E+00
4.876450E+00	4.319390E+00	3.952790E+00
4.874950E+00	4.382820E+00	3.982100E+00
3.585670E+00	1.556320E+00	2.180330E+00
3.456400E+00	1.552050E+00	2.198810E+00
3.551210E+00	1.578550E+00	2.108550E+00
4.854870E+00	4.440990E+00	3.982400E+00
4.824920E+00	4.518490E+00	4.005660E+00
3.365820E+00	1.598200E+00	2.078840E+00
3.246070E+00	1.572360E+00	2.167140E+00
4.798710E+00	4.561310E+00	4.003500E+00
4.821380E+00	4.568190E+00	4.040630E+00
4.805720E+00	4.586720E+00	4.038760E+00
3.178960E+00	1.670380E+00	2.068400E+00
3.065600E+00	1.633660E+00	2.154470E+00
4.712030E+00	4.615480E+00	4.001440E+00
4.775940E+00	4.592440E+00	4.024130E+00
2.997610E+00	1.735320E+00	2.048260E+00
2.891180E+00	1.693980E+00	2.135710E+00
4.660650E+00	4.624180E+00	3.958730E+00
4.664430E+00	4.644070E+00	4.017870E+00
2.823360E+00	1.808000E+00	2.036260E+00
2.719040E+00	1.758180E+00	2.118330E+00
4.551950E+00	4.628880E+00	3.897580E+00
4.574660E+00	4.637050E+00	3.947020E+00
4.620530E+00	4.650500E+00	4.013530E+00
2.659840E+00	1.902370E+00	2.031510E+00
2.559530E+00	1.847630E+00	2.115180E+00
4.461560E+00	4.667020E+00	3.864340E+00
4.485250E+00	4.679600E+00	3.943480E+00
4.533310E+00	4.654160E+00	3.957920E+00
2.510580E+00	2.009170E+00	2.037850E+00
2.409830E+00	1.953790E+00	2.115460E+00
4.381150E+00	4.749270E+00	3.865230E+00
4.436350E+00	4.710640E+00	3.911710E+00
2.379310E+00	2.143740E+00	2.051810E+00
2.281770E+00	2.085940E+00	2.134080E+00
4.332980E+00	4.774430E+00	3.805700E+00
4.338220E+00	4.799780E+00	3.858770E+00
2.249630E+00	2.309110E+00	2.064660E+00
2.172920E+00	2.199280E+00	2.153050E+00
4.239310E+00	4.877490E+00	3.759480E+00
4.301600E+00	4.834800E+00	3.824270E+00
2.144300E+00	2.321710E+00	2.114090E+00
2.112250E+00	2.266500E+00	2.160520E+00
2.125840E+00	2.466150E+00	2.070030E+00
4.177060E+00	4.925640E+00	3.723300E+00
4.200450E+00	4.979830E+00	3.835120E+00
2.064960E+00	2.353200E+00	2.154490E+00
1.994820E+00	2.527650E+00	2.139100E+00
2.060240E+00	2.619160E+00	2.063960E+00
4.056940E+00	5.038650E+00	3.687020E+00
4.132680E+00	4.999740E+00	3.755610E+00
1.977060E+00	2.721860E+00	2.091940E+00
1.886790E+00	2.675770E+00	2.157420E+00
3.996320E+00	5.053870E+00	3.609750E+00
3.999680E+00	5.077730E+00	3.676260E+00
1.871040E+00	2.893110E+00	2.109320E+00
1.827500E+00	2.774820E+00	2.167550E+00
3.857840E+00	5.140310E+00	3.529740E+00
3.947470E+00	5.101100E+00	3.630060E+00
1.774830E+00	2.897550E+00	2.167870E+00
1.739910E+00	3.036280E+00	2.177250E+00
1.784440E+00	3.150960E+00	2.122480E+00
3.761230E+00	5.180660E+00	3.476870E+00
3.793360E+00	5.224760E+00	3.605800E+00
1.701840E+00	3.189630E+00	2.174480E+00
1.686220E+00	3.352310E+00	2.194050E+00
1.743450E+00	3.454500E+00	2.150240E+00
3.572030E+00	5.254250E+00	3.392290E+00
3.686910E+00	5.237490E+00	3.496320E+00
1.659480E+00	3.500980E+00	2.193950E+00
1.656570E+00	3.642640E+00	2.215420E+00
1.722830E+00	3.686220E+00	2.193310E+00
1.804920E+00	3.957900E+00	2.222830E+00
3.469490E+00	5.275170E+00	3.341970E+00
3.497690E+00	5.334270E+00	3.472110E+00
1.681150E+00	3.789740E+00	2.243030E+00
1.710020E+00	3.959080E+00	2.269990E+00
1.764200E+00	4.043600E+00	2.276670E+00
1.833970E+00	4.141730E+00	2.299770E+00
1.938800E+00	4.295520E+00	2.343540E+00
2.035860E+00	4.426390E+00	2.384780E+00
2.129840E+00	4.551190E+00	2.435230E+00
2.264550E+00	4.659320E+00	2.492810E+00
3.170810E+00	5.271740E+00	3.142220E+00
3.248250E+00	5.305090E+00	3.250820E+00
3.379450E+00	5.313690E+00	3.368820E+00
1.717130E+00	4.087380E+00	2.319730E+00
1.816850E+00	4.266640E+00	2.359600E+00
1.923920E+00	4.405290E+00	2.406080E+00
2.011490E+00	4.504760E+00	2.433590E+00
2.051870E+00	4.583160E+00	2.471320E+00
2.138930E+00	4.631420E+00	2.491620E+00
2.180360E+00	4.693770E+00	2.530420E+00
2.270530E+00	4.760340E+00	2.567910E+00
2.372950E+00	4.851510E+00	2.640460E+00
2.497510E+00	4.961500E+00	2.725840E+00
2.635400E+00	5.025050E+00	2.774040E+00
2.735160E+00	5.103840E+00	2.863110E+00
2.867870E+00	5.197570E+00	2.994860E+00
3.047670E+00	5.257540E+00	3.115730E+00
2.924990E+00	5.275040E+00	3.146610E+00
3.151900E+00	5.296650E+00	3.210150E+00
2.061880E+00	4.663970E+00	2.527810E+00
2.160240E+00	4.764040E+00	2.581600E+00
2.257500E+00	4.824600E+00	2.629460E+00
2.302990E+00	4.884020E+00	2.678720E+00
2.380160E+00	4.927270E+00	2.702870E+00
2.409000E+00	4.983460E+00	2.745910E+00
2.465980E+00	5.042940E+00	2.814970E+00
2.606660E+00	5.088700E+00	2.865320E+00
2.731950E+00	5.178800E+00	2.971260E+00
2.816680E+00	5.236990E+00	3.077940E+00
2.317090E+00	4.962270E+00	2.741450E+00
2.389920E+00	5.016330E+00	2.781000E+00
5.218530E+00	2.498160E+00	3.432290E+00
5.190910E+00	2.468860E+00	3.407180E+00
5.207470E+00	2.482090E+00	3.354240E+00
5.245990E+00	2.554710E+00	3.418740E+00
5.266060E+00	2.634210E+00	3.427870E+00
5.269880E+00	2.623240E+00	3.506020E+00
5.294480E+00	2.694720E+00	3.513160E+00
5.039390E+00	2.343340E+00	3.243370E+00
5.138220E+00	2.424260E+00	3.352460E+00
5.306910E+00	2.786470E+00	3.469520E+00
5.344480E+00	2.877540E+00	3.539490E+00
5.362880E+00	2.992570E+00	3.617820E+00
5.370360E+00	3.123640E+00	3.617640E+00
5.368820E+00	3.220160E+00	3.657820E+00
5.349060E+00	3.324820E+00	3.704860E+00
5.342780E+00	3.424780E+00	3.756430E+00
4.886250E+00	2.234490E+00	3.125620E+00
4.972330E+00	2.301530E+00	3.249470E+00
5.296310E+00	3.532070E+00	3.721990E+00
5.256120E+00	3.620020E+00	3.738450E+00
5.293960E+00	3.588560E+00	3.789800E+00
5.267810E+00	3.676370E+00	3.807700E+00
4.681610E+00	1.986210E+00	2.931560E+00
4.628590E+00	1.945290E+00	2.872680E+00
4.661330E+00	1.978890E+00	2.848410E+00
4.668440E+00	2.018030E+00	2.785130E+00
4.712410E+00	2.040870E+00	2.959620E+00
4.720030E+00	2.112450E+00	2.852630E+00
4.769400E+00	2.145130E+00	3.008980E+00
5.214230E+00	3.772730E+00	3.783250E+00
5.186210E+00	3.838340E+00	3.801870E+00
5.225110E+00	3.816620E+00	3.850830E+00
5.200400E+00	3.874900E+00	3.859460E+00
4.548690E+00	1.881610E+00	2.761110E+00
4.469790E+00	1.806600E+00	2.702540E+00
4.462980E+00	1.810810E+00	2.569600E+00
4.575120E+00	1.926670E+00	2.713810E+00
5.180910E+00	3.956220E+00	3.877210E+00
5.148530E+00	4.016080E+00	3.898160E+00
5.125640E+00	4.051080E+00	3.954000E+00
4.378220E+00	1.771480E+00	2.652890E+00
4.250630E+00	1.751430E+00	2.604900E+00
4.338950E+00	1.767680E+00	2.543870E+00
5.066600E+00	4.092840E+00	3.925650E+00
5.027450E+00	4.143870E+00	3.984430E+00
4.110520E+00	1.729030E+00	2.397640E+00
4.063480E+00	1.675870E+00	2.481310E+00
4.976630E+00	4.184440E+00	3.967760E+00
5.000770E+00	4.181480E+00	4.013790E+00
4.975010E+00	4.216390E+00	4.033730E+00
3.957120E+00	1.595940E+00	2.475860E+00
3.816660E+00	1.572070E+00	2.418610E+00
3.921070E+00	1.608330E+00	2.365160E+00
4.901880E+00	4.288120E+00	3.990660E+00
4.928020E+00	4.261320E+00	4.012470E+00
4.923240E+00	4.308390E+00	4.045540E+00
3.681160E+00	1.545630E+00	2.279080E+00
3.659690E+00	1.498560E+00	2.415320E+00
4.892070E+00	4.410400E+00	4.025530E+00
4.922540E+00	4.377090E+00	4.067930E+00
4.912590E+00	4.441330E+00	4.080580E+00
3.523890E+00	1.490760E+00	2.399500E+00
3.391510E+00	1.469010E+00	2.403980E+00
3.500820E+00	1.513990E+00	2.324200E+00
4.848920E+00	4.555740E+00	4.074150E+00
4.892960E+00	4.507040E+00	4.102020E+00
4.874480E+00	4.570730E+00	4.138120E+00
3.315570E+00	1.515510E+00	2.283500E+00
3.199390E+00	1.487670E+00	2.376840E+00
4.814870E+00	4.613920E+00	4.118600E+00
3.128450E+00	1.535370E+00	2.257430E+00
3.025430E+00	1.498890E+00	2.352490E+00
4.759520E+00	4.629550E+00	4.073210E+00
4.762380E+00	4.647730E+00	4.129220E+00
2.958980E+00	1.588990E+00	2.241610E+00
2.863460E+00	1.540450E+00	2.337500E+00
4.666340E+00	4.676720E+00	4.105490E+00
4.726370E+00	4.660220E+00	4.116490E+00
2.793490E+00	1.649430E+00	2.227640E+00
2.700360E+00	1.598200E+00	2.321680E+00
4.560420E+00	4.691510E+00	4.074270E+00
4.610610E+00	4.688970E+00	4.103170E+00
2.620990E+00	1.707880E+00	2.206480E+00
2.527170E+00	1.650580E+00	2.300190E+00
4.516750E+00	4.693250E+00	4.029620E+00
4.521240E+00	4.719540E+00	4.088700E+00
2.461360E+00	1.793100E+00	2.199390E+00
2.363120E+00	1.732470E+00	2.294760E+00
4.409200E+00	4.755740E+00	3.957810E+00
4.438060E+00	4.767870E+00	4.041610E+00
4.492340E+00	4.732700E+00	4.070050E+00
2.312700E+00	1.895420E+00	2.205110E+00
2.209120E+00	1.834030E+00	2.299490E+00
4.329720E+00	4.844220E+00	3.924730E+00
4.379380E+00	4.807270E+00	3.995940E+00
2.183830E+00	2.025830E+00	2.221060E+00
2.074700E+00	1.963180E+00	2.307300E+00
4.269900E+00	4.928130E+00	3.886080E+00
4.299520E+00	4.928280E+00	3.977530E+00
2.057880E+00	2.180640E+00	2.229980E+00
1.968400E+00	2.083100E+00	2.326180E+00
4.230720E+00	4.991580E+00	3.909530E+00
4.253210E+00	5.009730E+00	3.993220E+00
1.951790E+00	2.201660E+00	2.285660E+00
1.910470E+00	2.152570E+00	2.330800E+00
1.946930E+00	2.350640E+00	2.231240E+00
4.099920E+00	5.057630E+00	3.790540E+00
4.135240E+00	5.081380E+00	3.885810E+00
4.196380E+00	5.046310E+00	3.939120E+00
1.876570E+00	2.249490E+00	2.313580E+00
1.812690E+00	2.431030E+00	2.283010E+00
1.884230E+00	2.525350E+00	2.207200E+00
3.991640E+00	5.124620E+00	3.749690E+00
4.066770E+00	5.113330E+00	3.826010E+00
1.783850E+00	2.669960E+00	2.223600E+00
1.741140E+00	2.545820E+00	2.293180E+00
3.892600E+00	5.180470E+00	3.686850E+00
3.942260E+00	5.212030E+00	3.815090E+00
1.684880E+00	2.671170E+00	2.291830E+00
1.634210E+00	2.805270E+00	2.287480E+00
1.688320E+00	2.924090E+00	2.226030E+00
3.838690E+00	5.230910E+00	3.689800E+00
3.869080E+00	5.240850E+00	3.747260E+00
1.590370E+00	2.953020E+00	2.281250E+00
1.529300E+00	3.150650E+00	2.279260E+00
1.616970E+00	3.241080E+00	2.224860E+00
3.603600E+00	5.315060E+00	3.536730E+00
3.703430E+00	5.294250E+00	3.634400E+00
3.799430E+00	5.273720E+00	3.713580E+00
1.553160E+00	3.324180E+00	2.272400E+00
1.512000E+00	3.263930E+00	2.294730E+00
1.576140E+00	3.566750E+00	2.241830E+00
3.550420E+00	5.361930E+00	3.567650E+00
3.606210E+00	5.380740E+00	3.667290E+00
1.502110E+00	3.402850E+00	2.299500E+00
1.492330E+00	3.575600E+00	2.292240E+00
1.537360E+00	3.689710E+00	2.290960E+00
1.603160E+00	3.866220E+00	2.296320E+00
3.268830E+00	5.371480E+00	3.396790E+00
3.387390E+00	5.385330E+00	3.500320E+00
3.492710E+00	5.398730E+00	3.593040E+00
1.482600E+00	3.744680E+00	2.332260E+00
1.529240E+00	3.939660E+00	2.340040E+00
1.532410E+00	4.033790E+00	2.363560E+00
1.602310E+00	4.059600E+00	2.346170E+00
1.698980E+00	4.223900E+00	2.384230E+00
1.802650E+00	4.382280E+00	2.420820E+00
1.916020E+00	4.540090E+00	2.472920E+00
3.019590E+00	5.304330E+00	3.222400E+00
3.129390E+00	5.335660E+00	3.301650E+00
3.192670E+00	5.403330E+00	3.424150E+00
3.267250E+00	5.442600E+00	3.514770E+00
1.570400E+00	4.157740E+00	2.401670E+00
1.682130E+00	4.347030E+00	2.442110E+00
1.783230E+00	4.463370E+00	2.472170E+00
1.815540E+00	4.547500E+00	2.505190E+00
1.871130E+00	4.595940E+00	2.518260E+00
1.937760E+00	4.651900E+00	2.546610E+00
2.031490E+00	4.759110E+00	2.598360E+00
2.171310E+00	4.868010E+00	2.671280E+00
2.523410E+00	5.142080E+00	2.947490E+00
2.645040E+00	5.183520E+00	2.982180E+00
2.728350E+00	5.239520E+00	3.073150E+00
2.825010E+00	5.288120E+00	3.195990E+00
2.977140E+00	5.349460E+00	3.296970E+00
3.105940E+00	5.408130E+00	3.424800E+00
3.182920E+00	5.435950E+00	3.478070E+00
1.817630E+00	4.630870E+00	2.553940E+00
1.911550E+00	4.714110E+00	2.595760E+00
1.948510E+00	4.787400E+00	2.634040E+00
2.035350E+00	4.843300E+00	2.657970E+00
2.080680E+00	4.909240E+00	2.712420E+00
2.188030E+00	5.002600E+00	2.796840E+00
2.371090E+00	5.068920E+00	2.849360E+00
2.415730E+00	5.159830E+00	2.961060E+00
2.502300E+00	5.242520E+00	3.075820E+00
2.634710E+00	5.248330E+00	3.086540E+00
2.726260E+00	5.274300E+00	3.151960E+00
1.957200E+00	4.871850E+00	2.697150E+00
2.054120E+00	4.953640E+00	2.761940E+00
2.080690E+00	5.011170E+00	2.813730E+00
2.128770E+00	5.052860E+00	2.847730E+00
2.174060E+00	5.120860E+00	2.921670E+00
2.301350E+00	5.136830E+00	2.939740E+00
2.384670E+00	5.211810E+00	3.025110E+00
2.065640E+00	5.068020E+00	2.875230E+00
5.192550E+00	2.476530E+00	3.489740E+00
5.234590E+00	2.521970E+00	3.495930E+00
5.251780E+00	2.578620E+00	3.564670E+00
5.276300E+00	2.650510E+00	3.604240E+00
5.299800E+00	2.710610E+00	3.630440E+00
5.346010E+00	2.852790E+00	3.704430E+00
5.332770E+00	2.818220E+00	3.683470E+00
5.344900E+00	2.879090E+00	3.649580E+00
5.353610E+00	2.936090E+00	3.680400E+00
5.357360E+00	2.895680E+00	3.723160E+00
5.364340E+00	2.975200E+00	3.729180E+00
5.050310E+00	2.360430E+00	3.407620E+00
5.132490E+00	2.427810E+00	3.503690E+00
5.321720E+00	2.786640E+00	3.596860E+00
5.371590E+00	3.102190E+00	3.737000E+00
5.373160E+00	3.230740E+00	3.743520E+00
5.372740E+00	3.313650E+00	3.796310E+00
5.375220E+00	3.408510E+00	3.853260E+00
4.669200E+00	1.949040E+00	3.228310E+00
4.627060E+00	1.907410E+00	3.169070E+00
4.659410E+00	1.952690E+00	3.125940E+00
4.697310E+00	2.000510E+00	3.062660E+00
4.710170E+00	1.993320E+00	3.255320E+00
4.768860E+00	2.131550E+00	3.155580E+00
4.765220E+00	2.102060E+00	3.311620E+00
4.855810E+00	2.195360E+00	3.199670E+00
4.861340E+00	2.190170E+00	3.352280E+00
4.936900E+00	2.274870E+00	3.343940E+00
5.345380E+00	3.511110E+00	3.815610E+00
5.322690E+00	3.593290E+00	3.867660E+00
5.307060E+00	3.673540E+00	3.914810E+00
4.559790E+00	1.849970E+00	3.097820E+00
4.484590E+00	1.810010E+00	3.016150E+00
4.526060E+00	1.823740E+00	2.953400E+00
4.583910E+00	1.885460E+00	2.944260E+00
5.271310E+00	3.756810E+00	3.878260E+00
5.248200E+00	3.828620E+00	3.932150E+00
5.219950E+00	3.895610E+00	3.931830E+00
5.250330E+00	3.875230E+00	3.985930E+00
5.231040E+00	3.936970E+00	3.998370E+00
4.430660E+00	1.790030E+00	2.810040E+00
4.382770E+00	1.778680E+00	2.997380E+00
5.178800E+00	4.001180E+00	3.974740E+00
5.160820E+00	4.047070E+00	4.045120E+00
4.273410E+00	1.747350E+00	2.939250E+00
4.178780E+00	1.711000E+00	2.831160E+00
4.273280E+00	1.755160E+00	2.786440E+00
5.102490E+00	4.097270E+00	4.017430E+00
5.084400E+00	4.140690E+00	4.086510E+00
4.092440E+00	1.672230E+00	2.624740E+00
4.036680E+00	1.602240E+00	2.782270E+00
5.029820E+00	4.181890E+00	4.069060E+00
5.013720E+00	4.216990E+00	4.118770E+00
3.873570E+00	1.561570E+00	2.557860E+00
4.972810E+00	4.270910E+00	4.131870E+00
4.947490E+00	4.328180E+00	4.118900E+00
4.968690E+00	4.321470E+00	4.171180E+00
4.964740E+00	4.363240E+00	4.173500E+00
3.698190E+00	1.488800E+00	2.544440E+00
3.595950E+00	1.455120E+00	2.602310E+00
3.548750E+00	1.477020E+00	2.476430E+00
4.929120E+00	4.468200E+00	4.141250E+00
4.960210E+00	4.431910E+00	4.187460E+00
4.945480E+00	4.496670E+00	4.203530E+00
3.467710E+00	1.435270E+00	2.660830E+00
3.312600E+00	1.418000E+00	2.627390E+00
3.425740E+00	1.442930E+00	2.533670E+00
4.876820E+00	4.614970E+00	4.195400E+00
4.929130E+00	4.568930E+00	4.225570E+00
4.917970E+00	4.647960E+00	4.279770E+00
3.258180E+00	1.449840E+00	2.498560E+00
3.141490E+00	1.402920E+00	2.591650E+00
4.847080E+00	4.637610E+00	4.191990E+00
4.867080E+00	4.652970E+00	4.242760E+00
3.088150E+00	1.447320E+00	2.473480E+00
2.986140E+00	1.405400E+00	2.576320E+00
4.750490E+00	4.677610E+00	4.222710E+00
4.821280E+00	4.660920E+00	4.232660E+00
2.926510E+00	1.453120E+00	2.451000E+00
2.833640E+00	1.408720E+00	2.558660E+00
4.700460E+00	4.689850E+00	4.185630E+00
4.703930E+00	4.707800E+00	4.244370E+00
2.771200E+00	1.489820E+00	2.435820E+00
2.679860E+00	1.440630E+00	2.537930E+00
4.589710E+00	4.707270E+00	4.138470E+00
4.615650E+00	4.714010E+00	4.181370E+00
4.662410E+00	4.720560E+00	4.240410E+00
2.608200E+00	1.542590E+00	2.419300E+00
2.517560E+00	1.494490E+00	2.521850E+00
4.516360E+00	4.761090E+00	4.177980E+00
4.571390E+00	4.731880E+00	4.190860E+00
2.433640E+00	1.596570E+00	2.396380E+00
2.345340E+00	1.547580E+00	2.495820E+00
4.474640E+00	4.780890E+00	4.130970E+00
4.476820E+00	4.803090E+00	4.191960E+00
2.265560E+00	1.670250E+00	2.403390E+00
2.248950E+00	1.597050E+00	2.483770E+00
4.338500E+00	4.894860E+00	4.033230E+00
4.388070E+00	4.875410E+00	4.113800E+00
4.442970E+00	4.837210E+00	4.176500E+00
2.182480E+00	1.645770E+00	2.472160E+00
2.103420E+00	1.770630E+00	2.402410E+00
4.301350E+00	4.977600E+00	4.044300E+00
4.334820E+00	4.973160E+00	4.115380E+00
1.971180E+00	1.916330E+00	2.405650E+00
4.277220E+00	5.024020E+00	4.052980E+00
4.295640E+00	5.029840E+00	4.097450E+00
1.848710E+00	2.086500E+00	2.396800E+00
4.164370E+00	5.100530E+00	3.969340E+00
4.199000E+00	5.118170E+00	4.051860E+00
4.261210E+00	5.070610E+00	4.085770E+00
1.722170E+00	2.203700E+00	2.444730E+00
1.787160E+00	2.278930E+00	2.361290E+00
4.015500E+00	5.178550E+00	3.866100E+00
4.069480E+00	5.191180E+00	3.958910E+00
4.135490E+00	5.159290E+00	4.005750E+00
1.692940E+00	2.444770E+00	2.366500E+00
1.622290E+00	2.319190E+00	2.464090E+00
3.982460E+00	5.214280E+00	3.885810E+00
4.005590E+00	5.220100E+00	3.931690E+00
1.601070E+00	2.469360E+00	2.422890E+00
1.570700E+00	2.397310E+00	2.468250E+00
1.583120E+00	2.688570E+00	2.358270E+00
3.858230E+00	5.300150E+00	3.827360E+00
3.949870E+00	5.258780E+00	3.908770E+00
1.534870E+00	2.512590E+00	2.450240E+00
1.501590E+00	2.667720E+00	2.420910E+00
1.507940E+00	2.776080E+00	2.384860E+00
1.500080E+00	2.939450E+00	2.347420E+00
3.729980E+00	5.345760E+00	3.762550E+00
3.783850E+00	5.381110E+00	3.897320E+00
1.442060E+00	2.798090E+00	2.418600E+00
1.381960E+00	3.027080E+00	2.402040E+00
1.451600E+00	3.204630E+00	2.328660E+00
3.657830E+00	5.394790E+00	3.757430E+00
3.690790E+00	5.406870E+00	3.825610E+00
1.364380E+00	3.229180E+00	2.376410E+00
1.311140E+00	3.153680E+00	2.404610E+00
1.401000E+00	3.470700E+00	2.343470E+00
3.390270E+00	5.451450E+00	3.623760E+00
3.506440E+00	5.455370E+00	3.711130E+00
3.610850E+00	5.441700E+00	3.785240E+00
1.295350E+00	3.329250E+00	2.417960E+00
1.311140E+00	3.545080E+00	2.385290E+00
1.306880E+00	3.656850E+00	2.404680E+00
1.376400E+00	3.698540E+00	2.378050E+00
1.453430E+00	3.953160E+00	2.386490E+00
3.280210E+00	5.505510E+00	3.633190E+00
3.392170E+00	5.525800E+00	3.760660E+00
1.323180E+00	3.824110E+00	2.429230E+00
1.385960E+00	4.016870E+00	2.439290E+00
1.399550E+00	4.106830E+00	2.469840E+00
1.468580E+00	4.132220E+00	2.444840E+00
1.561420E+00	4.307860E+00	2.468120E+00
1.691930E+00	4.487680E+00	2.515860E+00
2.865690E+00	5.363550E+00	3.323170E+00
2.983830E+00	5.451580E+00	3.467240E+00
3.162020E+00	5.472230E+00	3.546900E+00
3.200890E+00	5.529980E+00	3.648140E+00
3.268150E+00	5.556140E+00	3.714670E+00
1.435350E+00	4.230140E+00	2.506200E+00
1.542660E+00	4.419630E+00	2.534980E+00
1.619890E+00	4.534900E+00	2.563810E+00
1.626320E+00	4.594170E+00	2.590530E+00
1.700570E+00	4.616260E+00	2.579630E+00
1.810200E+00	4.748000E+00	2.636750E+00
2.607370E+00	5.287370E+00	3.168690E+00
2.717620E+00	5.326500E+00	3.245730E+00
2.824860E+00	5.412750E+00	3.404920E+00
2.887550E+00	5.477850E+00	3.514400E+00
2.968980E+00	5.540290E+00	3.624860E+00
3.098490E+00	5.531350E+00	3.639210E+00
3.194690E+00	5.566110E+00	3.717660E+00
1.655260E+00	4.666610E+00	2.623520E+00
1.702920E+00	4.752180E+00	2.669990E+00
1.762860E+00	4.802260E+00	2.685970E+00
1.831550E+00	4.866900E+00	2.715480E+00
1.953990E+00	4.973330E+00	2.805540E+00
2.253070E+00	5.173510E+00	2.988260E+00
2.312950E+00	5.217250E+00	3.042830E+00
2.401480E+00	5.294820E+00	3.143420E+00
2.571110E+00	5.338880E+00	3.252090E+00
2.698620E+00	5.407580E+00	3.378040E+00
2.794300E+00	5.471270E+00	3.499590E+00
2.867210E+00	5.521320E+00	3.595310E+00
1.712560E+00	4.835250E+00	2.728100E+00
1.811470E+00	4.931850E+00	2.783100E+00
1.855840E+00	4.993580E+00	2.840850E+00
1.917890E+00	5.026050E+00	2.864630E+00
1.975960E+00	5.070470E+00	2.897690E+00
2.066110E+00	5.160310E+00	2.981670E+00
2.220510E+00	5.219730E+00	3.053580E+00
2.309800E+00	5.268240E+00	3.113410E+00
1.878690E+00	5.061710E+00	2.912090E+00
1.963680E+00	5.124530E+00	2.955630E+00
5.222960E+00	2.521070E+00	3.578610E+00
5.258240E+00	2.614550E+00	3.667820E+00
5.232810E+00	2.557580E+00	3.674230E+00
5.287830E+00	2.671290E+00	3.728080E+00
5.316110E+00	2.754470E+00	3.699270E+00
5.327040E+00	2.727270E+00	3.780570E+00
5.351460E+00	2.812000E+00	3.768250E+00
5.385130E+00	2.912970E+00	3.814870E+00
5.385940E+00	3.011220E+00	3.803840E+00
5.394200E+00	2.983880E+00	3.877430E+00
5.403600E+00	3.081990E+00	3.878270E+00
5.015140E+00	2.342240E+00	3.633720E+00
4.977790E+00	2.314090E+00	3.600720E+00
4.998410E+00	2.331290E+00	3.523780E+00
5.081200E+00	2.389610E+00	3.607660E+00
5.166880E+00	2.482950E+00	3.663290E+00
5.394830E+00	3.202320E+00	3.829670E+00
5.398160E+00	3.300100E+00	3.892530E+00
5.391700E+00	3.385070E+00	3.936710E+00
4.586990E+00	1.877130E+00	3.476220E+00
4.552240E+00	1.841880E+00	3.418380E+00
4.589370E+00	1.867610E+00	3.300300E+00
4.651880E+00	1.950840E+00	3.398450E+00
4.743850E+00	2.040600E+00	3.463150E+00
4.833960E+00	2.160110E+00	3.550640E+00
4.932050E+00	2.259480E+00	3.532160E+00
5.379170E+00	3.497660E+00	3.936210E+00
5.340390E+00	3.601210E+00	3.948490E+00
5.339700E+00	3.656760E+00	3.986930E+00
4.483480E+00	1.818790E+00	3.295910E+00
5.319250E+00	3.746590E+00	3.994070E+00
5.284840E+00	3.829450E+00	4.009480E+00
5.282890E+00	3.878540E+00	4.051390E+00
5.275090E+00	3.934640E+00	4.100260E+00
4.361750E+00	1.778250E+00	3.229490E+00
4.294880E+00	1.753430E+00	3.205000E+00
4.303880E+00	1.764890E+00	3.079180E+00
5.221930E+00	3.994620E+00	4.068730E+00
5.189190E+00	4.037220E+00	4.141260E+00
4.199210E+00	1.712320E+00	3.102970E+00
5.135830E+00	4.090350E+00	4.111640E+00
5.113700E+00	4.127580E+00	4.164120E+00
4.050650E+00	1.595810E+00	3.011640E+00
3.936870E+00	1.545850E+00	2.957960E+00
3.968440E+00	1.560010E+00	2.856350E+00
5.073550E+00	4.185930E+00	4.182130E+00
5.025200E+00	4.231140E+00	4.178160E+00
5.054720E+00	4.229110E+00	4.222420E+00
5.030650E+00	4.262430E+00	4.230830E+00
3.817210E+00	1.531630E+00	2.745320E+00
3.802000E+00	1.507100E+00	2.982840E+00
5.012730E+00	4.333880E+00	4.249060E+00
4.996450E+00	4.392630E+00	4.236090E+00
5.027960E+00	4.395220E+00	4.281360E+00
5.021280E+00	4.434300E+00	4.285320E+00
3.663370E+00	1.447080E+00	2.939150E+00
3.568510E+00	1.454780E+00	2.891400E+00
3.616970E+00	1.457840E+00	2.781250E+00
4.970370E+00	4.534110E+00	4.259090E+00
5.004310E+00	4.500160E+00	4.301280E+00
4.987430E+00	4.572110E+00	4.311920E+00
3.408500E+00	1.422380E+00	2.823430E+00
4.950450E+00	4.662050E+00	4.320980E+00
4.964580E+00	4.634440E+00	4.323010E+00
4.956450E+00	4.665860E+00	4.349890E+00
3.195740E+00	1.385440E+00	2.730060E+00
4.860230E+00	4.693140E+00	4.334200E+00
4.930300E+00	4.678110E+00	4.347430E+00
3.034240E+00	1.356470E+00	2.697940E+00
4.799020E+00	4.694780E+00	4.295480E+00
4.803880E+00	4.713390E+00	4.351490E+00
2.884730E+00	1.343490E+00	2.680130E+00
4.707250E+00	4.738820E+00	4.328260E+00
4.765180E+00	4.719560E+00	4.340120E+00
2.738660E+00	1.355040E+00	2.662240E+00
4.601770E+00	4.764190E+00	4.299990E+00
4.654900E+00	4.759510E+00	4.325190E+00
2.586380E+00	1.389030E+00	2.643830E+00
4.553300E+00	4.766490E+00	4.259370E+00
4.560240E+00	4.790110E+00	4.315520E+00
2.416540E+00	1.445460E+00	2.622500E+00
4.477420E+00	4.845230E+00	4.282530E+00
4.528540E+00	4.803620E+00	4.300620E+00
2.212630E+00	1.535460E+00	2.572760E+00
4.404520E+00	4.900360E+00	4.210880E+00
4.430230E+00	4.891770E+00	4.265070E+00
2.036340E+00	1.609790E+00	2.590440E+00
2.098880E+00	1.659430E+00	2.504350E+00
4.364060E+00	4.967580E+00	4.203230E+00
1.991930E+00	1.750380E+00	2.493870E+00
1.917690E+00	1.708680E+00	2.578690E+00
4.297880E+00	5.083080E+00	4.195870E+00
1.869620E+00	1.861530E+00	2.502330E+00
1.787090E+00	1.749890E+00	2.636290E+00
4.244260E+00	5.129880E+00	4.133760E+00
4.248840E+00	5.155860E+00	4.184120E+00
1.746660E+00	1.984500E+00	2.520720E+00
1.660570E+00	1.920850E+00	2.630180E+00
4.106520E+00	5.217210E+00	4.042120E+00
4.142680E+00	5.237760E+00	4.125880E+00
4.210450E+00	5.186400E+00	4.159800E+00
1.636410E+00	2.128120E+00	2.538130E+00
1.562260E+00	2.071190E+00	2.631120E+00
3.993650E+00	5.275420E+00	4.011250E+00
4.070010E+00	5.267880E+00	4.078840E+00
1.533170E+00	2.303110E+00	2.535750E+00
1.506820E+00	2.178480E+00	2.632100E+00
3.892420E+00	5.337890E+00	3.959580E+00
3.938540E+00	5.356270E+00	4.082610E+00
1.451940E+00	2.297300E+00	2.623560E+00
1.362500E+00	2.457730E+00	2.622280E+00
1.432820E+00	2.558740E+00	2.506000E+00
3.835410E+00	5.382190E+00	3.968160E+00
3.865540E+00	5.386900E+00	4.025580E+00
1.331290E+00	2.645590E+00	2.550190E+00
1.265000E+00	2.601060E+00	2.623460E+00
1.342520E+00	2.812640E+00	2.474520E+00
3.674100E+00	5.467370E+00	3.931530E+00
3.796930E+00	5.417300E+00	3.999570E+00
1.254660E+00	2.799540E+00	2.548650E+00
1.180910E+00	2.754560E+00	2.633470E+00
1.253840E+00	3.057030E+00	2.471130E+00
3.530730E+00	5.509470E+00	3.836090E+00
3.564080E+00	5.536580E+00	3.933440E+00
1.173830E+00	2.927580E+00	2.574010E+00
1.124860E+00	2.857580E+00	2.629530E+00
1.136280E+00	3.113850E+00	2.539800E+00
1.189950E+00	3.295930E+00	2.491700E+00
1.227060E+00	3.570390E+00	2.441810E+00
3.458920E+00	5.542680E+00	3.842630E+00
3.494150E+00	5.553100E+00	3.898180E+00
1.091370E+00	2.983270E+00	2.620480E+00
1.053390E+00	3.152240E+00	2.586530E+00
1.103440E+00	3.269510E+00	2.549790E+00
1.116740E+00	3.454710E+00	2.518950E+00
1.144770E+00	3.633280E+00	2.510250E+00
1.216870E+00	3.800200E+00	2.493130E+00
1.307420E+00	4.038990E+00	2.488710E+00
3.273650E+00	5.607120E+00	3.831720E+00
3.416380E+00	5.573970E+00	3.878270E+00
1.019650E+00	3.350460E+00	2.605250E+00
1.052290E+00	3.588130E+00	2.562040E+00
1.117300E+00	3.766460E+00	2.552370E+00
1.187150E+00	3.957550E+00	2.545890E+00
1.248560E+00	4.100030E+00	2.552730E+00
1.260810E+00	4.177680E+00	2.581150E+00
1.329300E+00	4.204390E+00	2.551320E+00
1.419650E+00	4.368260E+00	2.573300E+00
1.540750E+00	4.548560E+00	2.605130E+00
3.051460E+00	5.572350E+00	3.691920E+00
3.132180E+00	5.591620E+00	3.762660E+00
3.176310E+00	5.624710E+00	3.844810E+00
1.287340E+00	4.294520E+00	2.610110E+00
1.397030E+00	4.471030E+00	2.640360E+00
1.477700E+00	4.596680E+00	2.666320E+00
1.481920E+00	4.657020E+00	2.697760E+00
1.578600E+00	4.705640E+00	2.679400E+00
2.453960E+00	5.398000E+00	3.319700E+00
2.600630E+00	5.418500E+00	3.396230E+00
2.692610E+00	5.480770E+00	3.503390E+00
2.788910E+00	5.534630E+00	3.612540E+00
2.890800E+00	5.589860E+00	3.741680E+00
3.023080E+00	5.611760E+00	3.767930E+00
3.113640E+00	5.632570E+00	3.845140E+00
1.493940E+00	4.722630E+00	2.735700E+00
1.517720E+00	4.790740E+00	2.778000E+00
1.595170E+00	4.815420E+00	2.758820E+00
1.714350E+00	4.955740E+00	2.842210E+00
2.119510E+00	5.281930E+00	3.143090E+00
2.298380E+00	5.331910E+00	3.204130E+00
2.345580E+00	5.412970E+00	3.331950E+00
2.411420E+00	5.463120E+00	3.431400E+00
2.562110E+00	5.491230E+00	3.507350E+00
2.690300E+00	5.552250E+00	3.627440E+00
2.779070E+00	5.588930E+00	3.715720E+00
1.557030E+00	4.867350E+00	2.822850E+00
1.606210E+00	4.964340E+00	2.886660E+00
1.675830E+00	5.012930E+00	2.914690E+00
1.768930E+00	5.073670E+00	2.956660E+00
1.934290E+00	5.184910E+00	3.040440E+00
2.003740E+00	5.286160E+00	3.167300E+00
2.068840E+00	5.360370E+00	3.244050E+00
2.224310E+00	5.403160E+00	3.302240E+00
2.324180E+00	5.444880E+00	3.388660E+00
1.624770E+00	5.052870E+00	2.975000E+00
1.775860E+00	5.179140E+00	3.075080E+00
1.908230E+00	5.274450E+00	3.165920E+00
1.983910E+00	5.326080E+00	3.219350E+00
5.252050E+00	2.604930E+00	3.747130E+00
5.307050E+00	2.679910E+00	3.838240E+00
5.266680E+00	2.624420E+00	3.839900E+00
5.340350E+00	2.732990E+00	3.874650E+00
5.371590E+00	2.817800E+00	3.900770E+00
5.398820E+00	2.905170E+00	3.934270E+00
5.406500E+00	2.993400E+00	3.966080E+00
5.428930E+00	3.085860E+00	4.003710E+00
4.655200E+00	1.972340E+00	3.817110E+00
4.632950E+00	1.949860E+00	3.760550E+00
4.686610E+00	1.984850E+00	3.652020E+00
4.773850E+00	2.066950E+00	3.656370E+00
4.717050E+00	2.016480E+00	3.812100E+00
4.816060E+00	2.129820E+00	3.684480E+00
4.783220E+00	2.098480E+00	3.804030E+00
4.850770E+00	2.168580E+00	3.746960E+00
4.966140E+00	2.299770E+00	3.699160E+00
5.032580E+00	2.358670E+00	3.725680E+00
5.090840E+00	2.414180E+00	3.782400E+00
5.147630E+00	2.482010E+00	3.841200E+00
5.217600E+00	2.549430E+00	3.812450E+00
5.411130E+00	3.194380E+00	3.947730E+00
5.421330E+00	3.304450E+00	3.998420E+00
5.412880E+00	3.407340E+00	3.995630E+00
5.436970E+00	3.369840E+00	4.052010E+00
5.441780E+00	3.466010E+00	4.055360E+00
4.512600E+00	1.837520E+00	3.618460E+00
4.598800E+00	1.906670E+00	3.680180E+00
4.913040E+00	2.220130E+00	3.668050E+00
5.384170E+00	3.584070E+00	4.027840E+00
5.368210E+00	3.670280E+00	4.042500E+00
5.399020E+00	3.630570E+00	4.095740E+00
5.385330E+00	3.713950E+00	4.109370E+00
4.408580E+00	1.804880E+00	3.614580E+00
4.343780E+00	1.784610E+00	3.597050E+00
4.379850E+00	1.787730E+00	3.435920E+00
5.332300E+00	3.806960E+00	4.079030E+00
5.313260E+00	3.862100E+00	4.140570E+00
5.294480E+00	3.916920E+00	4.197070E+00
4.277590E+00	1.753170E+00	3.480310E+00
5.249630E+00	3.982360E+00	4.164910E+00
5.214920E+00	4.024260E+00	4.235450E+00
4.167550E+00	1.672320E+00	3.432790E+00
4.099060E+00	1.614670E+00	3.404650E+00
4.112010E+00	1.626020E+00	3.228530E+00
5.155270E+00	4.084520E+00	4.213630E+00
5.123800E+00	4.138550E+00	4.222680E+00
5.154480E+00	4.121820E+00	4.275230E+00
5.129870E+00	4.172500E+00	4.274900E+00
3.992470E+00	1.553390E+00	3.271480E+00
[truncated: 21,888 more rows]
