# Supplementary material for: A New MRI-Based Model of Heart Function with Coupled Hemodynamics and Application to Normal and Diseased Canine Left Ventricles
Source: Front Bioeng Biotechnol. 2015 Sep 23;3:140. doi: 10.3389/fbioe.2015.00140 (PMC4585083; doi:10.3389/fbioe.2015.00140)
Supplement: Supplementary file 9 [file Data_Sheet_9.ZIP › Case4_HF_LBBB_Systole/nodes/case4_systole_time_0.3570.csv]

4.383810E+00	3.778250E+00	1.948310E+00
4.323050E+00	3.762030E+00	1.837030E+00
4.352410E+00	3.814940E+00	1.938670E+00
4.343870E+00	3.864640E+00	1.998100E+00
4.404720E+00	3.832680E+00	2.063600E+00
4.360830E+00	3.897820E+00	2.116580E+00
4.288330E+00	3.850640E+00	1.909140E+00
4.211360E+00	3.830180E+00	1.798530E+00
4.285350E+00	3.928640E+00	2.038520E+00
4.265560E+00	4.004040E+00	2.124250E+00
4.326820E+00	3.959360E+00	2.189720E+00
4.296140E+00	4.009950E+00	2.204240E+00
4.205960E+00	3.903970E+00	1.903880E+00
4.161570E+00	3.884450E+00	1.798340E+00
4.185120E+00	4.004830E+00	2.008430E+00
4.226010E+00	4.035980E+00	2.107810E+00
4.246000E+00	4.045800E+00	2.189520E+00
4.129470E+00	3.942610E+00	1.852230E+00
4.105930E+00	4.007810E+00	1.914480E+00
4.123870E+00	4.040270E+00	1.961960E+00
4.131070E+00	4.071340E+00	2.007730E+00
4.192620E+00	4.061110E+00	2.094610E+00
4.079030E+00	4.044420E+00	1.932520E+00
4.634750E+00	3.476570E+00	1.959340E+00
4.584210E+00	3.449080E+00	1.827200E+00
4.587680E+00	3.531500E+00	1.952080E+00
4.574890E+00	3.627630E+00	2.039810E+00
4.652000E+00	3.538770E+00	2.050580E+00
4.557170E+00	3.722810E+00	2.205990E+00
4.649780E+00	3.634430E+00	2.211650E+00
4.555870E+00	3.808870E+00	2.332890E+00
4.645020E+00	3.747490E+00	2.405290E+00
4.584870E+00	3.823050E+00	2.469020E+00
4.501990E+00	3.581820E+00	1.858740E+00
4.450880E+00	3.492740E+00	1.694340E+00
4.445950E+00	3.720790E+00	1.989140E+00
4.480760E+00	3.808510E+00	2.209680E+00
4.501460E+00	3.850890E+00	2.319190E+00
4.521360E+00	3.866340E+00	2.441650E+00
4.367320E+00	3.488740E+00	1.594510E+00
4.267200E+00	3.451150E+00	1.495940E+00
4.300240E+00	3.538000E+00	1.585960E+00
4.352960E+00	3.613600E+00	1.702430E+00
4.421910E+00	3.903960E+00	2.306360E+00
4.410300E+00	3.970920E+00	2.446190E+00
4.482230E+00	3.926600E+00	2.522490E+00
4.443720E+00	3.984760E+00	2.556050E+00
4.226150E+00	3.574780E+00	1.561770E+00
4.162140E+00	3.495290E+00	1.467670E+00
4.187260E+00	3.707480E+00	1.663230E+00
4.333090E+00	4.018560E+00	2.312930E+00
4.378530E+00	4.022510E+00	2.503010E+00
4.102750E+00	3.580380E+00	1.490590E+00
4.023110E+00	3.730600E+00	1.582280E+00
4.101140E+00	3.849110E+00	1.718960E+00
4.250300E+00	4.089210E+00	2.293780E+00
4.303070E+00	4.088300E+00	2.451040E+00
3.997350E+00	3.845800E+00	1.676000E+00
3.949350E+00	3.798890E+00	1.611020E+00
4.020800E+00	3.975080E+00	1.819760E+00
4.160700E+00	4.107070E+00	2.151460E+00
4.199710E+00	4.180610E+00	2.345410E+00
4.239240E+00	4.199710E+00	2.466160E+00
4.286520E+00	4.162020E+00	2.519590E+00
4.264390E+00	4.224260E+00	2.547950E+00
3.915570E+00	3.879600E+00	1.660130E+00
3.880950E+00	4.008080E+00	1.760620E+00
3.954920E+00	4.049680E+00	1.849950E+00
4.028780E+00	4.094430E+00	1.963630E+00
4.070810E+00	4.189390E+00	2.137510E+00
4.098720E+00	4.265960E+00	2.242060E+00
4.156900E+00	4.268390E+00	2.350350E+00
4.206590E+00	4.239320E+00	2.447760E+00
3.905090E+00	4.099870E+00	1.860880E+00
3.834290E+00	4.075180E+00	1.800160E+00
3.935670E+00	4.191330E+00	1.982740E+00
3.988520E+00	4.280740E+00	2.132480E+00
4.051750E+00	4.308360E+00	2.227310E+00
4.097600E+00	4.329820E+00	2.323050E+00
3.825490E+00	4.137380E+00	1.860590E+00
3.841720E+00	4.216720E+00	1.946590E+00
3.901520E+00	4.268740E+00	2.019600E+00
3.907390E+00	4.314530E+00	2.067160E+00
3.930740E+00	4.348240E+00	2.135470E+00
4.010930E+00	4.346930E+00	2.229190E+00
3.837580E+00	4.290240E+00	2.013160E+00
3.879620E+00	4.338340E+00	2.076730E+00
4.856340E+00	3.542220E+00	2.536300E+00
4.829150E+00	3.501560E+00	2.430570E+00
4.810160E+00	3.569170E+00	2.474040E+00
4.804880E+00	3.620470E+00	2.546200E+00
4.796150E+00	3.318800E+00	2.085330E+00
4.769180E+00	3.229880E+00	1.962600E+00
4.710540E+00	3.407940E+00	2.005420E+00
4.711370E+00	3.529430E+00	2.180250E+00
4.784680E+00	3.429130E+00	2.248390E+00
4.749700E+00	3.618010E+00	2.393540E+00
4.708030E+00	3.708780E+00	2.481100E+00
4.749160E+00	3.700430E+00	2.558990E+00
4.698230E+00	3.759520E+00	2.548560E+00
4.737200E+00	3.162910E+00	1.830150E+00
4.652610E+00	3.131340E+00	1.680150E+00
4.663220E+00	3.291160E+00	1.806490E+00
4.571000E+00	3.865630E+00	2.557570E+00
4.641110E+00	3.827320E+00	2.582800E+00
4.602310E+00	3.874460E+00	2.631340E+00
4.523180E+00	3.125840E+00	1.503490E+00
4.398920E+00	3.078450E+00	1.383290E+00
4.419900E+00	3.205570E+00	1.462160E+00
4.472940E+00	3.332800E+00	1.570880E+00
4.531720E+00	3.891690E+00	2.544070E+00
4.556850E+00	3.907000E+00	2.631640E+00
4.299510E+00	3.285960E+00	1.421180E+00
4.203770E+00	3.192820E+00	1.307470E+00
4.433500E+00	4.024190E+00	2.629250E+00
4.508390E+00	3.968130E+00	2.683990E+00
4.468090E+00	4.020520E+00	2.740250E+00
4.088550E+00	3.196390E+00	1.258680E+00
3.979080E+00	3.166420E+00	1.219040E+00
4.011630E+00	3.264110E+00	1.281360E+00
4.085560E+00	3.383300E+00	1.340960E+00
4.369730E+00	4.073160E+00	2.584490E+00
4.416300E+00	4.063940E+00	2.705670E+00
3.927480E+00	3.302460E+00	1.292270E+00
3.865520E+00	3.237880E+00	1.239030E+00
3.877730E+00	3.436780E+00	1.342090E+00
3.956460E+00	3.574090E+00	1.451520E+00
4.329690E+00	4.114040E+00	2.550520E+00
4.355800E+00	4.125240E+00	2.648530E+00
3.800100E+00	3.325370E+00	1.255300E+00
3.724780E+00	3.472300E+00	1.346160E+00
3.829590E+00	3.578400E+00	1.394080E+00
3.865290E+00	3.733930E+00	1.526560E+00
4.291190E+00	4.226380E+00	2.620750E+00
4.313580E+00	4.195480E+00	2.641010E+00
4.301890E+00	4.225010E+00	2.664930E+00
3.737630E+00	3.630480E+00	1.423080E+00
3.658150E+00	3.569360E+00	1.380410E+00
3.726360E+00	3.767580E+00	1.524960E+00
3.801660E+00	3.890890E+00	1.620920E+00
4.161880E+00	4.299680E+00	2.429150E+00
4.219120E+00	4.278470E+00	2.535800E+00
4.274510E+00	4.248480E+00	2.631240E+00
3.633160E+00	3.671410E+00	1.430630E+00
3.634490E+00	3.804730E+00	1.516360E+00
3.700220E+00	3.887210E+00	1.592480E+00
3.742110E+00	4.032150E+00	1.740890E+00
4.129890E+00	4.337510E+00	2.416740E+00
4.157200E+00	4.348740E+00	2.504370E+00
3.617040E+00	3.926080E+00	1.597550E+00
3.631210E+00	4.042190E+00	1.713840E+00
3.677770E+00	4.106460E+00	1.778460E+00
3.736930E+00	4.183430E+00	1.879310E+00
3.949750E+00	4.403450E+00	2.227530E+00
4.033190E+00	4.389690E+00	2.345650E+00
4.098590E+00	4.366760E+00	2.416670E+00
3.617660E+00	4.145350E+00	1.804550E+00
3.674670E+00	4.239640E+00	1.913270E+00
3.688560E+00	4.296970E+00	1.971340E+00
3.750880E+00	4.296230E+00	1.991940E+00
3.846290E+00	4.368470E+00	2.112640E+00
3.892920E+00	4.439470E+00	2.228230E+00
3.961390E+00	4.463610E+00	2.363400E+00
3.725010E+00	4.364440E+00	2.057050E+00
3.812530E+00	4.437690E+00	2.183140E+00
3.875540E+00	4.480120E+00	2.285280E+00
4.942600E+00	3.423290E+00	2.587210E+00
4.937640E+00	3.355080E+00	2.530080E+00
4.893500E+00	3.450900E+00	2.520040E+00
4.923470E+00	3.499530E+00	2.618490E+00
4.940870E+00	2.976680E+00	2.196110E+00
4.922050E+00	2.895610E+00	2.061590E+00
4.914730E+00	3.026940E+00	2.116630E+00
4.855100E+00	3.216530E+00	2.182220E+00
4.932460E+00	3.082230E+00	2.290230E+00
4.880800E+00	3.374900E+00	2.392770E+00
4.934660E+00	3.241800E+00	2.408730E+00
4.808900E+00	3.689600E+00	2.662890E+00
4.875990E+00	3.606060E+00	2.648230E+00
4.807010E+00	3.727350E+00	2.747050E+00
4.874860E+00	3.680010E+00	2.801060E+00
4.820040E+00	3.760190E+00	2.832960E+00
4.866750E+00	2.824630E+00	1.897800E+00
4.809680E+00	2.734150E+00	1.752710E+00
4.799780E+00	2.854370E+00	1.775000E+00
4.822260E+00	3.014110E+00	1.892710E+00
4.737640E+00	3.782020E+00	2.709230E+00
4.709800E+00	3.852170E+00	2.824630E+00
4.779750E+00	3.818740E+00	2.889940E+00
4.734220E+00	3.869680E+00	2.916550E+00
4.691970E+00	2.681420E+00	1.564930E+00
4.556290E+00	2.612290E+00	1.440820E+00
4.594830E+00	2.735490E+00	1.466890E+00
4.656420E+00	2.887980E+00	1.566940E+00
4.631980E+00	3.879260E+00	2.733380E+00
4.679230E+00	3.906580E+00	2.864040E+00
4.467550E+00	2.824910E+00	1.372300E+00
4.354250E+00	2.728800E+00	1.296350E+00
4.568890E+00	3.924000E+00	2.725140E+00
4.596710E+00	3.949230E+00	2.823270E+00
4.218590E+00	2.742650E+00	1.209830E+00
4.087750E+00	2.710240E+00	1.172430E+00
4.124970E+00	2.834680E+00	1.176240E+00
4.196750E+00	2.968380E+00	1.225790E+00
4.467790E+00	4.058660E+00	2.807620E+00
4.528170E+00	4.014470E+00	2.843110E+00
4.505500E+00	4.058260E+00	2.878650E+00
4.001520E+00	2.960130E+00	1.173200E+00
3.865310E+00	2.883700E+00	1.143650E+00
4.414850E+00	4.109240E+00	2.776250E+00
4.475220E+00	4.101040E+00	2.872900E+00
3.793270E+00	3.149390E+00	1.188640E+00
3.668310E+00	3.019980E+00	1.193670E+00
4.363470E+00	4.161270E+00	2.738720E+00
4.417730E+00	4.163280E+00	2.841550E+00
3.614610E+00	3.184650E+00	1.223500E+00
3.503630E+00	3.127500E+00	1.224620E+00
3.658710E+00	3.318070E+00	1.269480E+00
4.326680E+00	4.229920E+00	2.755310E+00
3.513070E+00	3.288590E+00	1.262510E+00
3.392130E+00	3.237750E+00	1.282410E+00
3.557680E+00	3.500870E+00	1.342350E+00
4.234280E+00	4.303560E+00	2.657980E+00
4.282930E+00	4.304010E+00	2.773990E+00
3.415610E+00	3.382710E+00	1.313390E+00
3.341030E+00	3.318010E+00	1.319500E+00
3.407780E+00	3.556400E+00	1.377900E+00
3.512270E+00	3.747330E+00	1.479060E+00
4.161230E+00	4.389970E+00	2.618860E+00
4.223000E+00	4.364150E+00	2.740850E+00
3.316450E+00	3.425890E+00	1.356460E+00
3.312890E+00	3.573520E+00	1.409170E+00
3.377290E+00	3.685410E+00	1.443940E+00
3.390640E+00	3.832350E+00	1.520870E+00
3.507180E+00	3.981290E+00	1.648420E+00
4.075500E+00	4.429670E+00	2.499460E+00
4.119670E+00	4.436460E+00	2.611060E+00
4.157160E+00	4.446250E+00	2.716050E+00
3.289870E+00	3.706010E+00	1.475110E+00
3.306760E+00	3.856000E+00	1.553310E+00
3.382490E+00	3.943490E+00	1.601800E+00
3.422580E+00	4.038630E+00	1.693740E+00
3.509090E+00	4.132890E+00	1.796320E+00
3.605560E+00	4.265380E+00	1.935870E+00
4.008180E+00	4.482740E+00	2.469260E+00
4.025820E+00	4.509730E+00	2.557640E+00
4.087420E+00	4.474380E+00	2.626500E+00
3.307860E+00	3.983920E+00	1.652060E+00
3.408960E+00	4.129720E+00	1.784910E+00
3.490260E+00	4.212670E+00	1.871920E+00
3.527150E+00	4.281890E+00	1.948740E+00
3.580000E+00	4.322790E+00	1.994120E+00
3.637450E+00	4.377000E+00	2.052970E+00
3.724780E+00	4.450480E+00	2.154380E+00
3.807420E+00	4.499720E+00	2.266340E+00
3.881210E+00	4.530780E+00	2.385330E+00
3.962500E+00	4.524880E+00	2.460920E+00
3.540330E+00	4.360160E+00	2.032080E+00
3.632040E+00	4.456850E+00	2.138140E+00
3.726850E+00	4.521340E+00	2.238420E+00
3.794210E+00	4.546270E+00	2.329900E+00
5.012650E+00	2.865020E+00	2.416350E+00
4.993720E+00	2.754680E+00	2.285620E+00
4.972100E+00	2.920320E+00	2.292960E+00
4.978040E+00	3.111390E+00	2.460760E+00
5.022050E+00	2.982140E+00	2.507940E+00
4.975470E+00	3.255310E+00	2.545690E+00
5.023420E+00	3.165990E+00	2.609750E+00
4.991500E+00	3.375860E+00	2.682460E+00
4.944080E+00	3.557090E+00	2.769740E+00
5.018550E+00	3.480510E+00	2.829970E+00
4.944640E+00	3.630030E+00	2.853320E+00
5.008130E+00	3.580260E+00	2.920650E+00
4.944330E+00	3.673560E+00	2.928150E+00
4.973520E+00	2.649860E+00	2.137290E+00
4.925900E+00	2.561680E+00	1.997870E+00
4.932810E+00	2.709280E+00	2.012020E+00
4.837420E+00	3.789380E+00	2.914590E+00
4.895080E+00	3.748440E+00	2.959120E+00
4.841570E+00	3.809000E+00	2.999710E+00
4.858920E+00	2.484140E+00	1.864140E+00
4.760340E+00	2.416700E+00	1.729360E+00
4.790420E+00	2.552720E+00	1.723530E+00
4.717270E+00	3.907730E+00	2.973940E+00
4.788650E+00	3.861940E+00	3.032940E+00
4.753720E+00	3.914340E+00	3.064270E+00
4.646120E+00	2.361170E+00	1.598110E+00
4.494310E+00	2.344010E+00	1.493610E+00
4.605300E+00	2.440160E+00	1.521240E+00
4.664840E+00	3.948010E+00	2.927380E+00
4.697050E+00	3.960000E+00	3.032710E+00
4.341200E+00	2.537710E+00	1.315050E+00
4.283900E+00	2.392650E+00	1.337390E+00
4.614420E+00	3.998500E+00	2.955530E+00
4.608570E+00	4.034690E+00	3.010370E+00
4.657220E+00	4.021230E+00	3.055580E+00
4.621030E+00	4.063260E+00	3.051980E+00
4.170220E+00	2.373250E+00	1.294290E+00
4.036260E+00	2.453050E+00	1.221200E+00
4.138450E+00	2.502160E+00	1.233770E+00
4.548610E+00	4.067940E+00	2.972710E+00
4.548860E+00	4.145930E+00	3.033250E+00
4.609420E+00	4.117190E+00	3.074590E+00
4.596780E+00	4.161950E+00	3.086730E+00
3.950840E+00	2.630050E+00	1.139310E+00
3.843780E+00	2.492800E+00	1.162660E+00
4.483620E+00	4.145870E+00	2.950150E+00
4.497970E+00	4.197860E+00	3.020780E+00
4.565200E+00	4.197400E+00	3.089810E+00
3.735880E+00	2.780460E+00	1.147090E+00
3.593690E+00	2.720290E+00	1.209150E+00
4.419310E+00	4.221320E+00	2.937880E+00
4.464660E+00	4.234620E+00	3.018710E+00
4.504140E+00	4.256730E+00	3.093610E+00
3.531620E+00	2.942770E+00	1.222740E+00
3.403390E+00	2.879640E+00	1.262320E+00
4.339240E+00	4.283980E+00	2.871610E+00
4.380540E+00	4.279690E+00	2.966510E+00
4.433310E+00	4.269320E+00	3.027220E+00
3.378020E+00	3.077610E+00	1.263080E+00
3.252320E+00	3.022410E+00	1.299570E+00
4.281070E+00	4.345730E+00	2.845910E+00
4.329250E+00	4.327110E+00	2.946170E+00
3.267590E+00	3.243430E+00	1.334780E+00
3.170410E+00	3.135350E+00	1.387350E+00
4.225330E+00	4.412030E+00	2.822990E+00
4.274100E+00	4.386220E+00	2.927540E+00
3.163320E+00	3.277780E+00	1.389060E+00
3.121470E+00	3.215520E+00	1.411550E+00
3.202200E+00	3.489310E+00	1.426940E+00
4.190560E+00	4.459880E+00	2.809110E+00
4.218900E+00	4.462390E+00	2.909900E+00
3.109760E+00	3.324890E+00	1.441490E+00
3.102200E+00	3.488010E+00	1.475760E+00
3.132910E+00	3.598680E+00	1.484420E+00
3.183100E+00	3.780440E+00	1.546430E+00
4.057360E+00	4.513280E+00	2.643560E+00
4.096470E+00	4.523770E+00	2.730200E+00
4.159200E+00	4.501570E+00	2.809320E+00
3.073350E+00	3.628820E+00	1.524040E+00
3.083650E+00	3.789880E+00	1.599050E+00
3.126930E+00	3.875580E+00	1.618910E+00
3.185260E+00	3.973970E+00	1.660500E+00
3.300010E+00	4.112960E+00	1.788690E+00
3.416120E+00	4.251930E+00	1.904170E+00
3.925110E+00	4.557390E+00	2.466320E+00
3.952470E+00	4.573710E+00	2.550890E+00
4.023250E+00	4.553500E+00	2.656280E+00
3.069500E+00	3.928270E+00	1.667650E+00
3.177630E+00	4.088760E+00	1.782980E+00
3.282050E+00	4.217430E+00	1.883180E+00
3.362900E+00	4.299600E+00	1.961820E+00
3.377990E+00	4.347870E+00	2.011190E+00
3.440940E+00	4.358000E+00	2.016970E+00
3.518590E+00	4.455360E+00	2.116010E+00
3.632220E+00	4.544200E+00	2.236400E+00
3.734590E+00	4.568680E+00	2.315150E+00
3.798360E+00	4.593600E+00	2.412480E+00
3.888210E+00	4.581660E+00	2.478060E+00
3.406440E+00	4.409850E+00	2.065720E+00
3.453790E+00	4.487450E+00	2.132700E+00
3.528450E+00	4.527950E+00	2.185220E+00
3.558560E+00	4.569630E+00	2.244100E+00
3.609460E+00	4.601730E+00	2.312300E+00
3.697940E+00	4.601070E+00	2.343500E+00
3.475360E+00	4.554320E+00	2.203590E+00
3.540210E+00	4.593360E+00	2.271280E+00
5.119640E+00	2.979680E+00	2.741010E+00
5.098930E+00	2.905890E+00	2.688440E+00
5.084220E+00	3.018960E+00	2.662790E+00
5.076760E+00	3.214690E+00	2.752820E+00
5.128170E+00	3.077860E+00	2.798200E+00
5.077740E+00	3.369160E+00	2.844100E+00
5.155700E+00	3.236460E+00	2.873260E+00
5.076730E+00	3.482660E+00	2.918810E+00
5.151640E+00	3.382460E+00	2.976000E+00
5.066470E+00	3.539540E+00	2.969350E+00
5.106330E+00	3.499810E+00	2.994860E+00
5.074180E+00	3.576120E+00	3.045260E+00
5.022160E+00	2.657960E+00	2.421600E+00
4.993220E+00	2.536970E+00	2.289810E+00
4.986280E+00	2.623940E+00	2.250280E+00
5.039590E+00	2.807920E+00	2.518360E+00
4.948310E+00	3.703830E+00	3.001540E+00
4.993480E+00	3.655960E+00	3.030180E+00
4.967920E+00	3.721030E+00	3.077090E+00
4.949190E+00	2.441930E+00	2.158780E+00
4.876690E+00	2.364530E+00	2.023160E+00
4.905440E+00	2.452240E+00	2.006730E+00
4.853560E+00	3.833700E+00	3.071560E+00
4.917310E+00	3.794950E+00	3.114370E+00
4.865390E+00	3.856770E+00	3.137310E+00
4.778160E+00	2.290610E+00	1.886230E+00
4.669510E+00	2.230480E+00	1.776890E+00
4.715420E+00	2.312830E+00	1.736060E+00
4.755910E+00	3.946930E+00	3.117330E+00
4.821750E+00	3.908950E+00	3.165730E+00
4.784340E+00	3.961370E+00	3.199890E+00
4.536600E+00	2.176570E+00	1.689870E+00
4.413320E+00	2.182600E+00	1.580630E+00
4.526670E+00	2.237850E+00	1.600090E+00
4.723000E+00	3.998620E+00	3.138270E+00
4.723890E+00	4.029930E+00	3.190030E+00
4.764390E+00	4.002560E+00	3.243080E+00
4.735330E+00	4.049950E+00	3.243650E+00
4.311190E+00	2.274080E+00	1.434830E+00
4.255430E+00	2.158320E+00	1.490820E+00
4.682390E+00	4.077410E+00	3.149990E+00
4.697110E+00	4.130970E+00	3.204110E+00
4.730840E+00	4.102140E+00	3.265460E+00
4.717930E+00	4.160630E+00	3.258850E+00
4.087010E+00	2.307860E+00	1.324480E+00
4.651650E+00	4.177020E+00	3.164670E+00
4.650080E+00	4.251220E+00	3.226570E+00
4.709900E+00	4.214060E+00	3.285100E+00
4.691630E+00	4.267890E+00	3.293880E+00
3.893670E+00	2.317640E+00	1.270260E+00
3.753620E+00	2.347500E+00	1.211640E+00
3.790850E+00	2.399320E+00	1.181190E+00
4.585450E+00	4.243240E+00	3.155470E+00
4.594830E+00	4.291830E+00	3.216200E+00
4.649700E+00	4.305120E+00	3.277810E+00
3.670970E+00	2.503180E+00	1.204670E+00
3.569240E+00	2.423140E+00	1.281210E+00
4.544920E+00	4.284520E+00	3.167540E+00
4.550070E+00	4.316690E+00	3.217140E+00
4.590070E+00	4.349600E+00	3.290670E+00
3.459460E+00	2.668610E+00	1.256950E+00
3.332550E+00	2.633970E+00	1.330750E+00
4.382920E+00	4.322760E+00	3.034850E+00
4.442690E+00	4.316640E+00	3.115470E+00
4.498960E+00	4.316560E+00	3.187950E+00
4.531110E+00	4.346480E+00	3.255610E+00
3.272380E+00	2.827030E+00	1.303400E+00
3.161950E+00	2.785900E+00	1.365320E+00
4.326750E+00	4.376820E+00	3.021760E+00
4.380170E+00	4.378030E+00	3.143600E+00
3.155340E+00	2.968410E+00	1.374880E+00
3.066450E+00	2.927530E+00	1.438740E+00
4.276060E+00	4.429390E+00	2.998740E+00
4.313040E+00	4.430430E+00	3.088600E+00
3.076890E+00	3.132770E+00	1.447080E+00
3.008300E+00	3.024770E+00	1.451740E+00
4.248780E+00	4.467650E+00	2.990060E+00
4.270520E+00	4.469330E+00	3.043770E+00
2.984090E+00	3.137180E+00	1.505240E+00
2.920510E+00	3.298300E+00	1.542860E+00
3.020470E+00	3.389720E+00	1.511810E+00
4.128660E+00	4.538060E+00	2.819340E+00
4.157720E+00	4.541350E+00	2.908280E+00
4.227280E+00	4.507220E+00	3.004130E+00
2.926680E+00	3.467560E+00	1.554740E+00
2.893100E+00	3.402490E+00	1.585750E+00
2.970590E+00	3.690750E+00	1.606960E+00
3.964850E+00	4.614080E+00	2.674720E+00
4.042280E+00	4.592290E+00	2.775410E+00
4.101720E+00	4.565440E+00	2.835710E+00
2.873420E+00	3.533010E+00	1.606490E+00
2.871510E+00	3.697530E+00	1.650550E+00
2.906510E+00	3.791800E+00	1.666110E+00
2.948280E+00	3.912860E+00	1.703310E+00
3.060630E+00	4.060150E+00	1.791980E+00
3.161640E+00	4.199050E+00	1.873910E+00
3.288490E+00	4.322610E+00	1.993310E+00
3.858470E+00	4.634450E+00	2.584150E+00
3.925340E+00	4.647780E+00	2.696990E+00
3.977220E+00	4.667110E+00	2.813210E+00
2.854780E+00	3.823490E+00	1.711020E+00
2.881250E+00	3.964750E+00	1.769110E+00
2.964580E+00	4.044410E+00	1.803490E+00
3.041220E+00	4.160720E+00	1.876740E+00
3.136420E+00	4.279680E+00	1.952570E+00
3.222000E+00	4.371030E+00	2.039950E+00
3.343080E+00	4.460830E+00	2.115870E+00
3.693000E+00	4.658500E+00	2.446920E+00
3.773980E+00	4.680660E+00	2.569220E+00
3.810300E+00	4.707190E+00	2.663040E+00
3.891360E+00	4.682550E+00	2.726780E+00
2.908930E+00	4.104210E+00	1.871590E+00
3.014930E+00	4.247480E+00	1.949530E+00
3.115520E+00	4.349850E+00	2.028240E+00
3.215220E+00	4.447110E+00	2.102520E+00
3.290950E+00	4.512640E+00	2.164050E+00
3.309260E+00	4.556380E+00	2.211300E+00
3.383360E+00	4.557210E+00	2.211750E+00
3.515540E+00	4.625590E+00	2.317140E+00
3.572460E+00	4.687180E+00	2.432460E+00
3.630650E+00	4.725350E+00	2.527500E+00
3.722770E+00	4.715300E+00	2.576990E+00
3.355670E+00	4.615590E+00	2.284380E+00
3.467280E+00	4.689440E+00	2.387390E+00
3.536730E+00	4.729580E+00	2.471080E+00
5.248270E+00	3.205870E+00	3.020050E+00
5.233840E+00	3.153400E+00	2.998300E+00
5.211770E+00	3.241900E+00	2.977900E+00
5.211520E+00	3.320430E+00	3.022200E+00
5.250330E+00	3.264070E+00	3.049830E+00
5.222490E+00	3.374450E+00	3.092850E+00
5.080910E+00	2.641170E+00	2.663850E+00
5.036910E+00	2.550630E+00	2.568300E+00
5.042540E+00	2.653090E+00	2.549350E+00
5.096020E+00	2.802030E+00	2.667480E+00
5.107930E+00	2.735430E+00	2.730340E+00
5.145300E+00	2.914110E+00	2.800730E+00
5.195060E+00	3.092490E+00	2.917380E+00
5.160380E+00	3.489390E+00	3.071630E+00
5.134750E+00	3.570030E+00	3.141910E+00
4.998330E+00	2.462760E+00	2.456300E+00
4.951750E+00	2.368930E+00	2.322790E+00
4.976800E+00	2.447980E+00	2.309170E+00
5.056610E+00	3.664930E+00	3.168300E+00
4.992990E+00	3.739940E+00	3.170430E+00
5.022810E+00	3.728290E+00	3.223970E+00
4.979210E+00	3.774720E+00	3.255340E+00
4.876460E+00	2.295900E+00	2.210740E+00
4.798100E+00	2.227680E+00	2.101690E+00
4.837680E+00	2.290630E+00	2.056520E+00
4.875080E+00	3.875210E+00	3.209390E+00
4.911620E+00	3.837390E+00	3.231540E+00
4.893340E+00	3.890670E+00	3.292550E+00
4.666770E+00	2.153190E+00	1.982210E+00
4.590300E+00	2.115900E+00	1.864040E+00
4.645460E+00	2.170620E+00	1.855090E+00
4.803400E+00	3.973870E+00	3.264860E+00
4.839620E+00	3.945380E+00	3.278790E+00
4.830030E+00	3.991900E+00	3.340930E+00
4.456380E+00	2.103320E+00	1.712850E+00
4.755670E+00	4.069200E+00	3.298410E+00
4.780780E+00	4.038280E+00	3.323510E+00
4.783160E+00	4.089110E+00	3.373760E+00
4.271180E+00	2.093160E+00	1.581040E+00
4.155090E+00	2.072830E+00	1.552970E+00
4.188290E+00	2.118860E+00	1.509050E+00
4.741700E+00	4.182590E+00	3.315670E+00
4.759040E+00	4.147540E+00	3.343120E+00
4.759070E+00	4.196140E+00	3.395530E+00
4.061880E+00	2.173950E+00	1.419170E+00
3.969730E+00	2.124490E+00	1.480930E+00
4.695500E+00	4.304260E+00	3.346000E+00
4.726160E+00	4.251290E+00	3.370190E+00
4.721730E+00	4.287150E+00	3.425480E+00
3.818880E+00	2.219620E+00	1.321920E+00
4.654860E+00	4.352480E+00	3.341100E+00
4.693670E+00	4.341930E+00	3.417770E+00
3.648710E+00	2.252580E+00	1.344550E+00
3.509550E+00	2.248490E+00	1.371800E+00
3.530100E+00	2.330450E+00	1.320700E+00
4.622990E+00	4.382280E+00	3.348470E+00
4.643580E+00	4.401820E+00	3.428460E+00
3.399160E+00	2.448730E+00	1.350120E+00
3.274240E+00	2.433670E+00	1.420640E+00
4.444680E+00	4.361140E+00	3.224500E+00
4.494600E+00	4.361260E+00	3.263360E+00
4.530390E+00	4.397910E+00	3.347350E+00
4.588170E+00	4.404350E+00	3.378600E+00
3.201350E+00	2.609630E+00	1.381200E+00
3.106740E+00	2.598720E+00	1.478020E+00
4.407350E+00	4.387850E+00	3.230130E+00
4.425900E+00	4.414750E+00	3.302740E+00
4.472970E+00	4.400200E+00	3.320560E+00
3.068870E+00	2.762640E+00	1.448600E+00
2.976770E+00	2.738780E+00	1.502630E+00
4.335840E+00	4.436520E+00	3.177880E+00
4.378030E+00	4.421660E+00	3.243620E+00
2.968460E+00	2.925770E+00	1.497310E+00
2.913540E+00	2.831160E+00	1.523330E+00
4.273230E+00	4.503570E+00	3.134480E+00
2.876810E+00	2.930200E+00	1.565120E+00
2.812690E+00	3.089100E+00	1.617430E+00
2.902850E+00	3.107850E+00	1.561410E+00
4.183670E+00	4.581900E+00	3.039240E+00
4.222720E+00	4.598070E+00	3.175850E+00
2.836100E+00	3.323150E+00	1.614930E+00
2.739640E+00	3.242560E+00	1.644160E+00
4.086070E+00	4.622320E+00	2.936600E+00
4.137250E+00	4.629090E+00	3.030870E+00
4.164260E+00	4.633080E+00	3.096350E+00
2.754930E+00	3.388940E+00	1.669830E+00
2.710830E+00	3.337060E+00	1.681010E+00
2.776040E+00	3.609850E+00	1.683200E+00
4.021690E+00	4.685700E+00	2.919560E+00
4.049170E+00	4.718670E+00	3.018850E+00
4.116070E+00	4.666400E+00	3.062170E+00
2.682560E+00	3.465420E+00	1.686350E+00
2.680270E+00	3.614580E+00	1.729420E+00
2.719380E+00	3.726800E+00	1.748440E+00
2.770130E+00	3.900760E+00	1.800060E+00
3.857540E+00	4.722120E+00	2.753120E+00
3.903140E+00	4.743460E+00	2.851740E+00
3.980680E+00	4.734570E+00	2.929320E+00
2.660550E+00	3.759490E+00	1.784710E+00
2.672580E+00	3.904950E+00	1.834490E+00
2.717740E+00	3.995290E+00	1.858570E+00
2.782250E+00	4.128570E+00	1.935590E+00
2.911650E+00	4.233240E+00	1.957310E+00
2.998520E+00	4.331280E+00	2.027450E+00
3.105310E+00	4.430110E+00	2.100800E+00
3.208760E+00	4.539820E+00	2.184230E+00
3.685220E+00	4.745280E+00	2.591660E+00
3.726090E+00	4.774460E+00	2.661810E+00
3.816340E+00	4.769830E+00	2.768530E+00
2.664830E+00	4.016120E+00	1.890020E+00
2.691150E+00	4.120400E+00	1.951190E+00
2.727450E+00	4.175390E+00	1.970790E+00
2.745860E+00	4.237710E+00	2.002850E+00
2.863070E+00	4.308280E+00	2.024240E+00
2.988440E+00	4.419090E+00	2.099700E+00
3.086110E+00	4.492500E+00	2.158460E+00
3.119880E+00	4.550750E+00	2.205100E+00
3.174720E+00	4.583630E+00	2.230920E+00
3.238520E+00	4.626670E+00	2.279300E+00
3.336120E+00	4.710820E+00	2.387030E+00
3.462040E+00	4.743240E+00	2.452220E+00
3.535370E+00	4.783190E+00	2.539880E+00
3.644320E+00	4.772610E+00	2.600600E+00
2.683190E+00	4.178850E+00	1.986840E+00
3.127910E+00	4.614740E+00	2.264590E+00
3.217320E+00	4.680170E+00	2.332470E+00
3.241120E+00	4.727030E+00	2.379230E+00
3.282450E+00	4.750130E+00	2.409180E+00
3.314940E+00	4.780640E+00	2.454210E+00
3.415510E+00	4.777230E+00	2.479200E+00
3.234900E+00	4.761000E+00	2.411230E+00
5.268680E+00	3.052520E+00	3.055340E+00
5.256050E+00	2.998740E+00	3.034640E+00
5.240830E+00	3.065250E+00	3.005800E+00
5.269000E+00	3.144750E+00	3.071350E+00
5.279330E+00	3.265160E+00	3.139980E+00
5.252650E+00	3.365950E+00	3.195470E+00
5.054030E+00	2.507460E+00	2.700620E+00
5.003760E+00	2.417790E+00	2.610790E+00
5.011400E+00	2.464850E+00	2.558300E+00
5.092150E+00	2.612780E+00	2.746720E+00
5.167470E+00	2.782090E+00	2.863710E+00
5.211730E+00	2.944500E+00	2.955880E+00
5.202800E+00	3.492070E+00	3.213890E+00
5.136140E+00	3.592800E+00	3.220180E+00
5.165830E+00	3.575240E+00	3.265290E+00
5.124760E+00	3.640960E+00	3.294690E+00
4.950370E+00	2.333080E+00	2.506330E+00
4.886440E+00	2.270020E+00	2.424330E+00
4.921070E+00	2.310070E+00	2.363450E+00
5.054480E+00	3.719730E+00	3.284130E+00
5.032040E+00	3.774850E+00	3.363070E+00
4.793740E+00	2.202620E+00	2.333850E+00
4.712670E+00	2.155090E+00	2.203780E+00
4.764450E+00	2.201220E+00	2.200180E+00
4.957290E+00	3.831120E+00	3.340630E+00
4.942860E+00	3.878090E+00	3.396110E+00
4.597310E+00	2.093300E+00	1.990710E+00
4.905220E+00	3.941100E+00	3.403850E+00
4.873810E+00	3.993160E+00	3.436010E+00
4.436920E+00	2.046630E+00	1.814640E+00
4.340360E+00	1.990820E+00	1.764230E+00
4.313070E+00	2.040680E+00	1.670470E+00
4.839500E+00	4.037720E+00	3.445160E+00
4.825210E+00	4.090820E+00	3.478260E+00
4.263930E+00	1.954570E+00	1.720890E+00
4.138270E+00	1.953680E+00	1.683790E+00
4.215550E+00	1.988330E+00	1.648610E+00
4.801850E+00	4.140850E+00	3.473340E+00
4.787690E+00	4.190870E+00	3.500920E+00
4.040200E+00	2.012700E+00	1.548670E+00
3.901610E+00	1.979270E+00	1.568070E+00
4.758060E+00	4.238120E+00	3.497480E+00
4.729550E+00	4.314420E+00	3.508580E+00
3.787120E+00	2.083320E+00	1.427890E+00
3.730560E+00	2.026790E+00	1.521960E+00
4.696480E+00	4.385190E+00	3.496560E+00
4.727360E+00	4.365290E+00	3.549160E+00
4.713340E+00	4.398000E+00	3.553810E+00
3.632510E+00	2.030950E+00	1.528850E+00
3.496140E+00	2.059080E+00	1.530140E+00
3.587290E+00	2.105160E+00	1.473900E+00
4.665920E+00	4.424420E+00	3.494840E+00
4.683750E+00	4.439430E+00	3.569750E+00
3.380070E+00	2.260880E+00	1.494790E+00
3.250650E+00	2.234800E+00	1.549210E+00
4.555210E+00	4.426090E+00	3.415070E+00
4.577300E+00	4.450550E+00	3.491200E+00
4.633030E+00	4.453660E+00	3.521520E+00
3.172280E+00	2.429610E+00	1.521140E+00
3.051310E+00	2.400040E+00	1.563680E+00
4.452730E+00	4.427960E+00	3.366120E+00
4.475660E+00	4.446700E+00	3.439530E+00
4.525350E+00	4.445870E+00	3.464440E+00
2.997200E+00	2.579050E+00	1.527600E+00
2.909980E+00	2.556190E+00	1.603660E+00
4.333580E+00	4.481870E+00	3.254600E+00
4.383210E+00	4.467960E+00	3.335950E+00
4.426070E+00	4.458490E+00	3.403860E+00
2.873060E+00	2.752230E+00	1.574400E+00
2.789720E+00	2.671680E+00	1.632480E+00
4.284160E+00	4.549750E+00	3.251470E+00
4.330470E+00	4.538380E+00	3.367580E+00
2.770710E+00	2.797800E+00	1.625420E+00
2.708140E+00	2.770380E+00	1.669030E+00
2.793850E+00	2.914940E+00	1.620970E+00
4.255730E+00	4.595830E+00	3.251600E+00
4.277690E+00	4.591390E+00	3.307470E+00
2.713780E+00	2.887500E+00	1.664830E+00
2.661790E+00	2.846140E+00	1.686830E+00
2.703710E+00	3.064270E+00	1.667540E+00
4.165920E+00	4.674510E+00	3.181180E+00
4.234600E+00	4.637910E+00	3.267970E+00
2.627940E+00	2.944000E+00	1.701180E+00
2.577640E+00	3.140660E+00	1.731840E+00
2.645270E+00	3.292200E+00	1.692800E+00
4.100740E+00	4.716970E+00	3.126460E+00
4.127500E+00	4.755500E+00	3.241790E+00
2.561250E+00	3.311670E+00	1.744090E+00
2.514030E+00	3.251670E+00	1.747660E+00
2.576900E+00	3.535100E+00	1.752280E+00
3.945250E+00	4.778180E+00	2.951790E+00
3.983280E+00	4.807090E+00	3.069240E+00
4.056710E+00	4.778670E+00	3.149190E+00
2.500350E+00	3.375060E+00	1.786100E+00
2.476330E+00	3.533320E+00	1.791300E+00
2.518730E+00	3.637490E+00	1.816030E+00
2.565360E+00	3.827530E+00	1.852940E+00
3.745960E+00	4.844610E+00	2.787450E+00
3.833400E+00	4.832180E+00	2.884940E+00
3.906340E+00	4.824280E+00	2.984900E+00
2.460820E+00	3.669310E+00	1.847010E+00
2.471720E+00	3.828660E+00	1.891620E+00
2.520850E+00	3.920780E+00	1.911320E+00
2.587750E+00	4.065540E+00	1.955450E+00
2.770710E+00	4.326270E+00	2.056170E+00
2.867880E+00	4.412730E+00	2.107050E+00
2.993890E+00	4.524070E+00	2.189080E+00
3.612730E+00	4.854990E+00	2.690220E+00
3.696740E+00	4.890210E+00	2.805610E+00
3.758910E+00	4.920630E+00	2.912010E+00
2.468480E+00	3.947850E+00	1.942880E+00
2.503450E+00	4.083010E+00	1.998810E+00
2.565700E+00	4.156570E+00	2.019770E+00
2.650620E+00	4.251340E+00	2.036210E+00
2.739140E+00	4.388400E+00	2.106660E+00
2.841610E+00	4.485650E+00	2.176870E+00
2.911200E+00	4.562150E+00	2.228370E+00
3.011480E+00	4.618820E+00	2.275630E+00
3.132590E+00	4.709860E+00	2.362790E+00
3.409780E+00	4.853220E+00	2.559630E+00
3.504110E+00	4.906030E+00	2.662870E+00
3.534060E+00	4.952160E+00	2.738770E+00
3.647600E+00	4.936350E+00	2.823770E+00
2.519300E+00	4.203300E+00	2.061970E+00
2.611210E+00	4.356160E+00	2.110920E+00
2.714330E+00	4.464460E+00	2.175260E+00
2.811160E+00	4.548880E+00	2.237290E+00
2.903510E+00	4.624450E+00	2.282210E+00
2.998140E+00	4.679410E+00	2.335630E+00
3.036620E+00	4.735150E+00	2.389400E+00
3.104640E+00	4.766180E+00	2.415730E+00
3.208270E+00	4.809870E+00	2.459850E+00
3.269950E+00	4.887130E+00	2.546020E+00
3.331630E+00	4.936210E+00	2.623700E+00
3.441210E+00	4.939030E+00	2.665330E+00
3.055180E+00	4.801610E+00	2.450460E+00
3.170170E+00	4.883380E+00	2.521990E+00
3.241970E+00	4.925970E+00	2.577080E+00
5.194690E+00	2.667200E+00	3.002460E+00
5.162890E+00	2.609570E+00	2.960040E+00
5.171480E+00	2.677790E+00	2.925100E+00
5.214660E+00	2.823190E+00	2.992120E+00
5.219570E+00	2.739020E+00	3.041960E+00
5.244350E+00	2.925700E+00	3.042840E+00
5.258100E+00	2.856030E+00	3.092550E+00
5.284140E+00	2.998610E+00	3.117750E+00
5.291970E+00	3.135970E+00	3.195770E+00
5.300290E+00	3.270320E+00	3.253830E+00
5.266880E+00	3.392320E+00	3.264220E+00
5.301900E+00	3.344990E+00	3.322330E+00
5.268680E+00	3.452470E+00	3.339670E+00
5.021500E+00	2.412790E+00	2.768210E+00
4.970270E+00	2.332220E+00	2.702310E+00
4.976340E+00	2.357870E+00	2.626720E+00
5.079770E+00	2.512210E+00	2.816240E+00
5.196380E+00	3.560600E+00	3.324220E+00
5.157790E+00	3.634660E+00	3.405310E+00
4.896250E+00	2.260150E+00	2.631470E+00
4.829310E+00	2.216120E+00	2.531360E+00
4.868200E+00	2.250840E+00	2.514440E+00
5.102600E+00	3.711910E+00	3.377000E+00
5.067660E+00	3.763020E+00	3.441960E+00
4.728860E+00	2.144560E+00	2.329410E+00
5.001110E+00	3.831350E+00	3.468410E+00
4.954960E+00	3.892170E+00	3.463280E+00
4.978900E+00	3.883760E+00	3.506750E+00
4.959160E+00	3.927390E+00	3.527500E+00
4.576500E+00	2.056030E+00	2.096000E+00
4.484720E+00	1.992090E+00	2.030470E+00
4.462560E+00	2.021620E+00	1.927360E+00
4.878860E+00	4.008130E+00	3.484070E+00
4.910620E+00	3.979100E+00	3.506570E+00
4.895250E+00	4.021260E+00	3.545050E+00
4.408730E+00	1.946550E+00	1.969980E+00
4.321500E+00	1.907220E+00	1.903770E+00
4.334860E+00	1.939960E+00	1.831750E+00
4.837560E+00	4.112180E+00	3.525210E+00
4.872650E+00	4.080440E+00	3.570040E+00
4.848020E+00	4.134720E+00	3.578410E+00
4.223460E+00	1.873520E+00	1.849200E+00
4.081330E+00	1.864400E+00	1.802540E+00
4.179470E+00	1.907840E+00	1.786520E+00
4.792230E+00	4.207030E+00	3.549800E+00
4.819080E+00	4.179210E+00	3.582550E+00
4.793910E+00	4.222420E+00	3.613150E+00
3.974340E+00	1.919810E+00	1.685310E+00
3.844840E+00	1.854580E+00	1.687890E+00
4.744380E+00	4.330510E+00	3.586630E+00
4.761410E+00	4.274170E+00	3.600950E+00
4.756230E+00	4.310720E+00	3.660950E+00
3.730150E+00	1.955760E+00	1.598500E+00
3.673380E+00	1.900930E+00	1.665580E+00
4.730210E+00	4.386940E+00	3.630930E+00
3.584130E+00	1.888010E+00	1.663040E+00
3.454100E+00	1.932870E+00	1.689400E+00
3.546110E+00	1.950960E+00	1.613300E+00
4.703020E+00	4.446360E+00	3.636290E+00
4.715510E+00	4.437250E+00	3.680830E+00
4.700350E+00	4.463560E+00	3.675490E+00
3.345440E+00	2.066690E+00	1.609670E+00
3.226480E+00	2.065890E+00	1.690110E+00
4.600440E+00	4.482110E+00	3.556570E+00
4.622570E+00	4.497810E+00	3.635700E+00
4.678130E+00	4.476840E+00	3.658390E+00
3.136670E+00	2.232820E+00	1.629580E+00
3.029680E+00	2.213460E+00	1.698640E+00
4.499760E+00	4.471820E+00	3.512980E+00
4.520240E+00	4.499440E+00	3.585810E+00
4.568010E+00	4.502310E+00	3.606760E+00
2.967990E+00	2.386570E+00	1.652070E+00
2.863240E+00	2.348210E+00	1.703520E+00
4.383540E+00	4.504270E+00	3.436810E+00
4.422930E+00	4.515740E+00	3.525540E+00
4.474460E+00	4.502640E+00	3.561110E+00
2.819960E+00	2.514680E+00	1.664860E+00
2.728730E+00	2.477320E+00	1.718580E+00
4.356670E+00	4.535910E+00	3.451580E+00
4.374510E+00	4.541830E+00	3.498940E+00
2.706700E+00	2.638210E+00	1.688390E+00
2.613990E+00	2.602310E+00	1.742560E+00
4.273460E+00	4.630310E+00	3.392650E+00
4.333940E+00	4.576610E+00	3.476450E+00
2.602300E+00	2.783900E+00	1.718060E+00
2.521290E+00	2.705400E+00	1.775540E+00
4.199080E+00	4.712040E+00	3.315990E+00
4.235990E+00	4.726080E+00	3.458550E+00
2.499370E+00	2.815490E+00	1.760070E+00
2.465660E+00	2.769320E+00	1.786820E+00
2.505970E+00	2.962220E+00	1.749440E+00
4.159300E+00	4.761140E+00	3.318440E+00
4.178810E+00	4.763920E+00	3.387550E+00
2.432040E+00	2.855000E+00	1.795160E+00
2.367920E+00	3.040200E+00	1.812480E+00
2.451570E+00	3.203490E+00	1.773190E+00
4.023750E+00	4.829280E+00	3.177600E+00
4.066860E+00	4.844730E+00	3.292580E+00
4.134340E+00	4.797690E+00	3.357420E+00
2.340500E+00	3.244560E+00	1.814470E+00
2.264580E+00	3.189170E+00	1.850970E+00
2.383660E+00	3.457920E+00	1.818920E+00
3.844900E+00	4.894700E+00	3.009050E+00
3.912920E+00	4.904000E+00	3.141400E+00
3.993890E+00	4.879470E+00	3.217210E+00
2.283290E+00	3.355030E+00	1.864570E+00
2.220400E+00	3.293470E+00	1.876550E+00
2.280720E+00	3.525260E+00	1.867200E+00
2.361460E+00	3.749620E+00	1.910590E+00
3.807140E+00	4.939910E+00	3.016040E+00
3.837340E+00	4.948480E+00	3.081270E+00
2.197480E+00	3.443040E+00	1.902210E+00
2.244840E+00	3.626920E+00	1.917190E+00
2.265790E+00	3.769130E+00	1.955720E+00
2.313410E+00	3.865910E+00	1.967770E+00
2.389970E+00	4.010960E+00	2.000970E+00
3.566660E+00	5.015890E+00	2.843470E+00
3.681460E+00	5.001310E+00	2.947690E+00
3.775310E+00	4.985820E+00	3.041270E+00
2.258900E+00	3.920950E+00	2.012260E+00
2.326380E+00	4.083760E+00	2.060740E+00
2.338940E+00	4.170170E+00	2.103040E+00
2.407160E+00	4.185950E+00	2.086690E+00
2.494500E+00	4.325190E+00	2.133980E+00
2.595900E+00	4.443220E+00	2.189420E+00
2.696390E+00	4.539490E+00	2.243560E+00
2.794990E+00	4.620330E+00	2.297370E+00
2.907560E+00	4.715730E+00	2.375150E+00
3.412980E+00	5.024970E+00	2.751660E+00
3.509910E+00	5.069370E+00	2.858140E+00
3.586090E+00	5.089960E+00	2.994190E+00
2.375610E+00	4.280350E+00	2.151370E+00
2.479680E+00	4.423410E+00	2.205630E+00
2.586900E+00	4.527230E+00	2.262920E+00
2.683800E+00	4.615750E+00	2.307690E+00
2.776820E+00	4.678280E+00	2.356830E+00
2.813330E+00	4.731970E+00	2.407790E+00
2.869100E+00	4.762860E+00	2.427130E+00
2.935150E+00	4.809460E+00	2.456220E+00
3.055520E+00	4.887280E+00	2.528440E+00
3.210770E+00	4.975670E+00	2.626940E+00
3.274620E+00	5.068550E+00	2.740640E+00
3.349040E+00	5.127560E+00	2.863190E+00
3.463100E+00	5.115390E+00	2.902830E+00
2.826570E+00	4.794550E+00	2.467180E+00
2.931410E+00	4.886350E+00	2.522210E+00
3.053720E+00	4.973380E+00	2.617990E+00
3.160420E+00	5.061590E+00	2.702610E+00
3.236530E+00	5.126360E+00	2.794250E+00
5.096470E+00	2.442000E+00	2.994230E+00
5.038060E+00	2.381660E+00	2.918060E+00
5.060970E+00	2.435660E+00	2.884570E+00
5.142280E+00	2.542780E+00	2.958940E+00
5.156970E+00	2.517300E+00	3.035830E+00
5.210090E+00	2.636990E+00	3.068280E+00
5.245740E+00	2.768760E+00	3.153390E+00
5.274650E+00	2.884810E+00	3.208250E+00
5.312200E+00	3.001340E+00	3.251810E+00
5.329430E+00	3.123570E+00	3.305980E+00
5.340470E+00	3.238650E+00	3.355040E+00
5.304960E+00	3.344420E+00	3.409880E+00
5.272410E+00	3.447030E+00	3.463970E+00
4.991740E+00	2.326280E+00	2.891520E+00
4.931600E+00	2.274140E+00	2.792220E+00
4.964860E+00	2.309160E+00	2.779110E+00
5.220470E+00	3.545280E+00	3.430370E+00
5.177410E+00	3.624130E+00	3.511050E+00
4.833220E+00	2.219420E+00	2.644420E+00
5.119970E+00	3.710440E+00	3.485630E+00
5.072130E+00	3.776320E+00	3.509500E+00
5.114200E+00	3.753320E+00	3.558680E+00
5.069030E+00	3.817020E+00	3.583560E+00
4.702150E+00	2.114980E+00	2.418580E+00
4.606690E+00	2.050060E+00	2.333020E+00
4.591980E+00	2.053940E+00	2.218740E+00
5.009410E+00	3.880590E+00	3.559770E+00
5.006030E+00	3.927030E+00	3.607460E+00
4.549710E+00	1.989210E+00	2.264420E+00
4.467400E+00	1.933990E+00	2.178700E+00
4.481520E+00	1.956280E+00	2.104730E+00
4.965060E+00	3.985330E+00	3.628830E+00
4.919430E+00	4.036960E+00	3.626160E+00
4.947080E+00	4.028600E+00	3.680320E+00
4.921590E+00	4.067520E+00	3.699800E+00
4.374200E+00	1.880240E+00	2.089110E+00
4.285740E+00	1.825030E+00	2.018840E+00
4.296480E+00	1.868710E+00	1.957470E+00
4.853660E+00	4.157800E+00	3.653700E+00
4.881970E+00	4.120420E+00	3.669240E+00
4.873460E+00	4.154350E+00	3.726030E+00
4.171570E+00	1.805760E+00	1.976300E+00
4.013110E+00	1.796800E+00	1.924360E+00
4.133770E+00	1.817550E+00	1.900050E+00
4.834500E+00	4.192040E+00	3.705430E+00
3.918040E+00	1.820540E+00	1.797180E+00
3.812270E+00	1.805760E+00	1.841630E+00
4.793340E+00	4.253960E+00	3.733180E+00
4.766830E+00	4.334510E+00	3.747620E+00
3.684550E+00	1.806940E+00	1.837710E+00
3.568200E+00	1.775100E+00	1.854350E+00
3.600520E+00	1.799430E+00	1.786020E+00
3.671360E+00	1.835600E+00	1.737050E+00
4.739930E+00	4.404880E+00	3.734250E+00
4.775420E+00	4.379840E+00	3.809630E+00
4.750670E+00	4.428480E+00	3.801020E+00
3.492310E+00	1.831690E+00	1.758970E+00
3.365420E+00	1.823010E+00	1.828060E+00
4.704740E+00	4.472860E+00	3.750430E+00
3.296920E+00	1.919360E+00	1.743180E+00
3.175020E+00	1.914970E+00	1.822010E+00
4.654750E+00	4.510040E+00	3.719610E+00
4.663820E+00	4.543440E+00	3.812810E+00
3.096100E+00	2.042620E+00	1.744070E+00
2.987770E+00	2.028400E+00	1.819120E+00
4.537030E+00	4.523230E+00	3.660800E+00
4.557880E+00	4.542310E+00	3.737010E+00
4.612830E+00	4.543480E+00	3.763360E+00
2.919830E+00	2.182670E+00	1.751760E+00
2.820490E+00	2.152410E+00	1.824880E+00
4.448000E+00	4.536120E+00	3.609230E+00
4.465460E+00	4.552720E+00	3.692730E+00
4.509830E+00	4.543690E+00	3.717440E+00
2.768340E+00	2.313010E+00	1.763720E+00
2.673540E+00	2.279210E+00	1.836530E+00
4.368430E+00	4.594400E+00	3.579150E+00
4.418100E+00	4.574200E+00	3.652520E+00
2.636770E+00	2.442520E+00	1.782290E+00
2.546490E+00	2.403260E+00	1.852040E+00
4.303830E+00	4.661650E+00	3.527200E+00
4.332150E+00	4.674630E+00	3.659170E+00
2.525540E+00	2.561600E+00	1.803770E+00
2.438820E+00	2.523900E+00	1.861690E+00
4.271560E+00	4.722070E+00	3.532160E+00
4.290150E+00	4.722060E+00	3.594230E+00
2.425490E+00	2.697440E+00	1.827310E+00
2.374930E+00	2.608560E+00	1.870660E+00
4.175260E+00	4.819900E+00	3.504150E+00
4.249260E+00	4.768870E+00	3.564530E+00
2.322730E+00	2.695320E+00	1.882140E+00
2.242000E+00	2.833430E+00	1.898890E+00
2.337820E+00	2.854500E+00	1.844890E+00
4.112370E+00	4.843220E+00	3.418150E+00
4.122180E+00	4.872230E+00	3.488810E+00
2.251620E+00	3.012500E+00	1.867120E+00
2.150880E+00	2.975860E+00	1.919290E+00
3.961490E+00	4.928590E+00	3.259750E+00
4.007210E+00	4.940440E+00	3.385140E+00
4.081620E+00	4.896340E+00	3.447650E+00
2.152440E+00	3.205270E+00	1.899480E+00
2.059530E+00	3.106070E+00	1.956440E+00
3.833510E+00	5.013280E+00	3.176000E+00
3.922620E+00	4.981370E+00	3.297780E+00
2.047700E+00	3.241510E+00	1.947930E+00
2.006850E+00	3.186330E+00	1.971230E+00
2.077370E+00	3.421580E+00	1.954950E+00
2.156320E+00	3.674740E+00	1.968610E+00
3.715630E+00	5.062070E+00	3.101480E+00
3.771660E+00	5.103690E+00	3.267450E+00
1.993160E+00	3.297520E+00	1.987970E+00
1.989140E+00	3.469480E+00	1.996330E+00
2.039840E+00	3.590760E+00	1.984250E+00
2.070320E+00	3.737450E+00	2.020940E+00
2.143760E+00	3.897210E+00	2.040730E+00
2.248420E+00	4.111880E+00	2.109110E+00
3.648630E+00	5.106300E+00	3.103280E+00
3.685360E+00	5.123860E+00	3.182520E+00
1.967150E+00	3.637510E+00	2.035580E+00
2.041840E+00	3.869990E+00	2.072750E+00
2.124490E+00	4.015650E+00	2.100490E+00
2.161530E+00	4.124900E+00	2.147900E+00
2.218000E+00	4.190740E+00	2.164930E+00
2.280110E+00	4.275100E+00	2.188920E+00
2.369650E+00	4.406550E+00	2.224150E+00
2.473820E+00	4.518770E+00	2.276650E+00
2.575310E+00	4.612140E+00	2.329320E+00
2.687400E+00	4.711870E+00	2.400630E+00
3.419390E+00	5.154930E+00	2.960570E+00
3.492190E+00	5.184290E+00	3.074060E+00
3.609650E+00	5.152210E+00	3.141010E+00
2.170750E+00	4.239720E+00	2.202250E+00
2.266370E+00	4.387450E+00	2.249100E+00
2.363010E+00	4.507820E+00	2.292380E+00
2.467080E+00	4.602770E+00	2.349120E+00
2.558440E+00	4.672390E+00	2.388970E+00
2.596870E+00	4.725970E+00	2.435500E+00
2.654930E+00	4.755910E+00	2.455240E+00
2.720390E+00	4.798090E+00	2.487380E+00
2.823310E+00	4.880900E+00	2.542280E+00
2.931570E+00	4.972050E+00	2.615330E+00
3.043950E+00	5.058970E+00	2.701530E+00
3.145260E+00	5.134030E+00	2.790240E+00
3.245760E+00	5.194920E+00	2.940100E+00
3.371550E+00	5.191620E+00	3.014630E+00
2.611670E+00	4.786840E+00	2.496740E+00
2.716250E+00	4.873730E+00	2.557070E+00
2.825040E+00	4.966480E+00	2.631790E+00
2.935890E+00	5.057420E+00	2.703420E+00
3.042550E+00	5.134500E+00	2.793900E+00
3.129210E+00	5.184080E+00	2.890760E+00
5.068910E+00	2.395640E+00	3.020620E+00
5.148500E+00	2.477520E+00	3.093600E+00
5.208290E+00	2.585610E+00	3.202270E+00
5.241910E+00	2.698950E+00	3.214510E+00
5.275210E+00	2.791600E+00	3.270540E+00
5.308480E+00	2.891380E+00	3.318840E+00
5.332410E+00	2.996470E+00	3.369070E+00
5.331850E+00	3.111370E+00	3.422240E+00
5.332940E+00	3.226580E+00	3.463780E+00
5.310290E+00	3.336100E+00	3.512540E+00
5.298390E+00	3.438910E+00	3.561650E+00
4.929730E+00	2.280210E+00	2.873850E+00
5.002810E+00	2.336200E+00	2.961320E+00
5.239930E+00	3.535350E+00	3.533520E+00
5.211590E+00	3.612110E+00	3.605350E+00
4.822590E+00	2.200690E+00	2.775180E+00
4.724420E+00	2.132010E+00	2.663940E+00
4.723490E+00	2.123770E+00	2.550420E+00
5.162170E+00	3.693280E+00	3.581430E+00
5.135300E+00	3.757100E+00	3.636780E+00
5.102950E+00	3.817790E+00	3.690730E+00
4.670170E+00	2.091750E+00	2.637460E+00
4.585850E+00	1.992610E+00	2.481340E+00
4.598590E+00	2.027710E+00	2.415660E+00
5.056130E+00	3.886720E+00	3.657740E+00
5.027420E+00	3.942550E+00	3.667890E+00
5.065740E+00	3.930350E+00	3.722530E+00
5.033410E+00	3.974340E+00	3.727490E+00
4.509410E+00	1.936900E+00	2.383420E+00
4.426470E+00	1.871240E+00	2.287170E+00
4.447960E+00	1.905160E+00	2.238860E+00
4.988660E+00	4.027270E+00	3.758110E+00
4.957140E+00	4.078680E+00	3.788630E+00
4.340170E+00	1.810120E+00	2.211590E+00
4.236210E+00	1.785880E+00	2.167940E+00
4.262130E+00	1.798680E+00	2.084910E+00
4.918070E+00	4.122810E+00	3.777250E+00
4.882450E+00	4.179030E+00	3.811110E+00
4.101330E+00	1.777110E+00	2.133070E+00
3.938950E+00	1.728530E+00	2.074010E+00
4.052010E+00	1.780590E+00	2.046480E+00
4.841470E+00	4.215050E+00	3.794820E+00
4.863470E+00	4.209720E+00	3.851470E+00
4.840570E+00	4.243420E+00	3.868620E+00
3.800300E+00	1.761410E+00	1.932990E+00
3.743580E+00	1.708440E+00	2.016940E+00
4.790240E+00	4.341270E+00	3.820900E+00
4.805590E+00	4.301020E+00	3.838510E+00
4.809420E+00	4.355900E+00	3.898200E+00
3.648060E+00	1.659380E+00	2.011080E+00
3.520940E+00	1.647490E+00	2.015970E+00
3.613910E+00	1.691530E+00	1.942860E+00
4.743010E+00	4.468900E+00	3.855960E+00
4.781670E+00	4.416720E+00	3.878120E+00
4.774090E+00	4.457610E+00	3.936250E+00
3.433600E+00	1.741640E+00	1.923910E+00
3.310210E+00	1.705480E+00	1.996920E+00
4.706690E+00	4.522980E+00	3.850240E+00
4.735300E+00	4.518680E+00	3.951850E+00
3.240740E+00	1.798940E+00	1.900220E+00
3.119650E+00	1.770510E+00	1.978440E+00
4.684600E+00	4.555990E+00	3.861800E+00
4.695210E+00	4.555710E+00	3.910490E+00
3.054070E+00	1.886340E+00	1.894330E+00
2.937270E+00	1.849140E+00	1.963920E+00
4.582530E+00	4.568950E+00	3.807550E+00
4.608090E+00	4.587290E+00	3.883340E+00
4.663030E+00	4.577150E+00	3.903360E+00
2.874220E+00	1.990860E+00	1.887560E+00
2.765890E+00	1.947130E+00	1.957210E+00
4.486990E+00	4.572800E+00	3.770710E+00
4.511010E+00	4.595790E+00	3.840830E+00
4.556080E+00	4.588830E+00	3.854650E+00
2.715870E+00	2.109280E+00	1.892340E+00
2.613020E+00	2.062540E+00	1.965720E+00
4.377330E+00	4.629140E+00	3.702230E+00
4.417760E+00	4.635320E+00	3.791020E+00
4.466810E+00	4.610820E+00	3.820580E+00
2.574840E+00	2.235150E+00	1.905890E+00
2.474320E+00	2.188360E+00	1.971970E+00
4.356070E+00	4.666300E+00	3.727580E+00
4.372890E+00	4.671240E+00	3.773810E+00
2.449520E+00	2.367250E+00	1.911830E+00
2.360900E+00	2.323520E+00	1.985710E+00
4.278520E+00	4.771340E+00	3.702450E+00
4.339360E+00	4.709620E+00	3.761300E+00
2.336810E+00	2.513580E+00	1.928650E+00
2.293970E+00	2.411730E+00	1.995380E+00
4.227460E+00	4.816340E+00	3.619430E+00
4.231860E+00	4.830970E+00	3.684720E+00
2.229790E+00	2.500490E+00	1.995800E+00
2.140250E+00	2.632630E+00	1.998360E+00
2.238630E+00	2.662890E+00	1.942180E+00
4.122130E+00	4.930040E+00	3.592940E+00
4.193460E+00	4.864860E+00	3.649500E+00
2.148340E+00	2.798220E+00	1.954110E+00
2.053320E+00	2.761160E+00	2.012130E+00
4.064660E+00	4.955030E+00	3.509270E+00
4.069870E+00	4.986230E+00	3.582640E+00
2.052050E+00	2.933620E+00	1.977340E+00
1.964660E+00	2.893050E+00	2.036120E+00
3.858700E+00	5.057910E+00	3.337090E+00
3.938990E+00	5.046330E+00	3.474790E+00
4.026740E+00	5.007910E+00	3.542420E+00
1.964890E+00	3.107460E+00	2.009410E+00
1.912650E+00	2.994320E+00	2.049230E+00
3.820380E+00	5.100200E+00	3.359290E+00
3.856260E+00	5.098250E+00	3.421600E+00
1.866860E+00	3.122130E+00	2.056960E+00
1.831560E+00	3.258040E+00	2.066570E+00
1.906570E+00	3.364790E+00	2.041730E+00
3.672940E+00	5.180160E+00	3.318860E+00
3.793090E+00	5.138080E+00	3.397640E+00
1.814180E+00	3.404240E+00	2.087470E+00
1.793600E+00	3.554160E+00	2.091810E+00
1.857180E+00	3.590970E+00	2.067170E+00
1.938070E+00	3.813370E+00	2.106350E+00
2.034140E+00	4.053650E+00	2.154940E+00
3.574020E+00	5.205570E+00	3.206800E+00
3.583420E+00	5.229610E+00	3.287130E+00
1.816800E+00	3.725550E+00	2.131190E+00
1.898560E+00	3.935740E+00	2.153540E+00
1.932760E+00	4.058110E+00	2.191930E+00
1.993140E+00	4.132250E+00	2.207740E+00
2.057220E+00	4.227190E+00	2.228590E+00
2.157890E+00	4.366020E+00	2.270570E+00
2.255960E+00	4.490350E+00	2.315810E+00
2.359310E+00	4.593250E+00	2.367920E+00
2.468930E+00	4.699660E+00	2.433000E+00
3.319140E+00	5.234490E+00	3.058300E+00
3.389850E+00	5.263450E+00	3.172550E+00
3.516260E+00	5.248370E+00	3.240500E+00
1.943120E+00	4.176140E+00	2.247870E+00
2.046500E+00	4.340800E+00	2.294170E+00
2.144160E+00	4.470110E+00	2.338710E+00
2.251820E+00	4.578420E+00	2.391600E+00
2.343230E+00	4.654160E+00	2.424650E+00
2.375930E+00	4.712900E+00	2.462870E+00
2.430660E+00	4.746430E+00	2.480510E+00
2.501160E+00	4.791130E+00	2.520110E+00
2.609810E+00	4.872950E+00	2.578190E+00
2.718290E+00	4.962360E+00	2.645690E+00
2.835450E+00	5.049140E+00	2.724910E+00
2.946340E+00	5.138300E+00	2.801600E+00
3.051060E+00	5.193310E+00	2.912130E+00
3.142880E+00	5.241300E+00	3.010700E+00
3.257730E+00	5.271710E+00	3.088820E+00
2.383850E+00	4.782560E+00	2.522180E+00
2.499510E+00	4.870680E+00	2.605100E+00
2.612540E+00	4.965620E+00	2.664540E+00
2.730540E+00	5.045980E+00	2.740440E+00
2.848490E+00	5.136240E+00	2.830070E+00
2.971280E+00	5.208600E+00	2.935950E+00
3.057460E+00	5.235830E+00	2.995570E+00
5.230820E+00	2.562900E+00	3.338380E+00
5.215390E+00	2.526740E+00	3.319470E+00
5.219360E+00	2.548380E+00	3.280130E+00
5.237790E+00	2.605360E+00	3.337310E+00
5.067590E+00	2.389880E+00	3.200920E+00
4.989540E+00	2.336370E+00	3.127650E+00
5.022040E+00	2.352560E+00	3.059660E+00
5.145710E+00	2.471370E+00	3.213460E+00
5.266810E+00	2.703930E+00	3.353680E+00
5.288880E+00	2.813010E+00	3.372690E+00
5.304960E+00	2.892490E+00	3.434200E+00
5.331720E+00	2.991610E+00	3.486620E+00
5.344380E+00	3.106640E+00	3.527990E+00
5.353470E+00	3.221740E+00	3.558930E+00
5.329760E+00	3.328090E+00	3.609450E+00
5.304580E+00	3.429930E+00	3.664800E+00
4.932610E+00	2.301740E+00	3.131430E+00
4.880890E+00	2.246290E+00	3.031600E+00
4.909810E+00	2.268710E+00	2.983130E+00
5.268020E+00	3.524770E+00	3.626050E+00
5.228920E+00	3.592200E+00	3.683240E+00
4.784940E+00	2.179710E+00	2.880040E+00
5.187460E+00	3.683430E+00	3.699880E+00
5.145480E+00	3.764770E+00	3.717790E+00
5.134270E+00	3.808030E+00	3.760460E+00
4.618000E+00	1.995260E+00	2.644440E+00
4.555070E+00	1.944810E+00	2.592810E+00
4.548580E+00	1.953540E+00	2.500040E+00
4.656910E+00	2.057730E+00	2.686100E+00
5.113740E+00	3.880550E+00	3.774470E+00
5.094050E+00	3.957020E+00	3.789890E+00
5.060690E+00	3.998850E+00	3.796170E+00
5.103870E+00	3.988150E+00	3.848120E+00
5.061710E+00	4.029200E+00	3.866270E+00
4.409760E+00	1.801860E+00	2.464380E+00
4.297600E+00	1.778060E+00	2.410420E+00
4.368990E+00	1.795150E+00	2.383940E+00
4.410390E+00	1.832170E+00	2.343720E+00
4.473100E+00	1.854200E+00	2.509830E+00
4.962020E+00	4.104490E+00	3.845040E+00
4.999930E+00	4.069960E+00	3.851840E+00
4.985060E+00	4.100280E+00	3.908240E+00
4.194450E+00	1.769260E+00	2.247060E+00
4.121550E+00	1.752360E+00	2.305540E+00
4.940270E+00	4.141770E+00	3.894130E+00
4.020450E+00	1.706450E+00	2.274200E+00
3.881680E+00	1.632320E+00	2.243620E+00
3.977820E+00	1.708900E+00	2.191870E+00
4.891790E+00	4.198130E+00	3.932210E+00
4.862700E+00	4.243350E+00	3.961370E+00
3.741710E+00	1.648410E+00	2.101430E+00
3.684300E+00	1.582430E+00	2.180410E+00
4.844520E+00	4.293770E+00	3.966050E+00
4.844100E+00	4.357460E+00	3.994860E+00
3.591230E+00	1.552410E+00	2.186320E+00
3.461840E+00	1.544700E+00	2.203850E+00
3.557320E+00	1.576950E+00	2.116440E+00
4.825080E+00	4.415920E+00	3.994720E+00
4.795970E+00	4.493370E+00	4.017570E+00
3.372140E+00	1.594670E+00	2.087270E+00
3.251210E+00	1.562520E+00	2.171930E+00
4.770860E+00	4.536840E+00	4.014940E+00
4.792680E+00	4.542890E+00	4.052390E+00
4.777710E+00	4.561890E+00	4.050230E+00
3.184910E+00	1.666360E+00	2.077250E+00
3.069710E+00	1.623030E+00	2.158740E+00
4.687240E+00	4.593240E+00	4.011530E+00
4.748900E+00	4.568410E+00	4.035200E+00
3.002600E+00	1.731280E+00	2.056790E+00
2.893530E+00	1.683820E+00	2.138800E+00
4.637470E+00	4.603340E+00	3.968100E+00
4.640900E+00	4.622700E+00	4.027380E+00
2.826490E+00	1.803750E+00	2.042950E+00
2.719380E+00	1.748680E+00	2.119690E+00
4.531610E+00	4.610560E+00	3.905610E+00
4.553440E+00	4.617810E+00	3.955470E+00
4.597930E+00	4.629870E+00	4.022610E+00
2.660710E+00	1.898740E+00	2.035540E+00
2.557580E+00	1.838850E+00	2.114140E+00
4.445240E+00	4.652220E+00	3.870460E+00
4.467450E+00	4.663250E+00	3.950340E+00
4.513450E+00	4.636010E+00	3.965740E+00
2.509180E+00	2.005950E+00	2.038910E+00
2.405740E+00	1.946780E+00	2.111880E+00
4.368020E+00	4.737200E+00	3.869710E+00
4.420790E+00	4.696310E+00	3.917470E+00
2.375500E+00	2.140890E+00	2.049160E+00
2.275600E+00	2.079920E+00	2.127610E+00
4.322220E+00	4.764680E+00	3.808910E+00
4.326730E+00	4.789240E+00	3.862370E+00
2.243660E+00	2.306770E+00	2.058200E+00
2.165300E+00	2.194190E+00	2.144020E+00
4.233000E+00	4.872220E+00	3.760240E+00
4.292110E+00	4.826230E+00	3.826820E+00
2.136340E+00	2.318000E+00	2.104270E+00
2.103570E+00	2.261620E+00	2.149690E+00
2.118110E+00	2.463800E+00	2.059760E+00
4.173240E+00	4.923130E+00	3.722500E+00
4.195410E+00	4.975960E+00	3.835170E+00
2.055910E+00	2.348900E+00	2.142680E+00
1.985460E+00	2.524360E+00	2.125660E+00
2.052020E+00	2.617170E+00	2.051770E+00
4.056860E+00	5.040980E+00	3.683360E+00
4.130220E+00	4.998920E+00	3.753870E+00
1.968360E+00	2.719800E+00	2.077970E+00
1.877310E+00	2.672750E+00	2.142480E+00
3.997960E+00	5.058640E+00	3.604650E+00
4.000950E+00	5.082070E+00	3.671500E+00
1.862260E+00	2.891450E+00	2.093680E+00
1.817860E+00	2.772030E+00	2.151500E+00
3.862610E+00	5.150530E+00	3.521500E+00
3.950120E+00	5.107620E+00	3.624030E+00
1.765970E+00	2.895490E+00	2.152090E+00
1.731570E+00	3.035130E+00	2.161150E+00
1.776410E+00	3.151020E+00	2.105820E+00
3.767440E+00	5.194320E+00	3.466620E+00
3.799290E+00	5.237750E+00	3.596080E+00
1.694270E+00	3.189740E+00	2.158620E+00
1.678980E+00	3.353900E+00	2.177680E+00
1.735990E+00	3.457560E+00	2.132210E+00
3.580310E+00	5.275380E+00	3.377690E+00
3.694030E+00	5.254120E+00	3.484470E+00
1.652420E+00	3.504110E+00	2.177040E+00
1.649580E+00	3.647260E+00	2.197990E+00
1.715460E+00	3.691860E+00	2.174190E+00
1.797060E+00	3.967810E+00	2.200130E+00
3.477770E+00	5.298500E+00	3.326200E+00
3.506380E+00	5.357720E+00	3.456500E+00
1.673880E+00	3.796350E+00	2.224070E+00
1.702620E+00	3.967960E+00	2.249630E+00
1.756490E+00	4.054210E+00	2.254400E+00
1.826240E+00	4.154210E+00	2.276040E+00
1.931220E+00	4.311130E+00	2.317700E+00
2.028740E+00	4.444510E+00	2.357720E+00
2.123380E+00	4.571260E+00	2.407690E+00
2.259480E+00	4.680060E+00	2.466830E+00
3.177590E+00	5.299640E+00	3.123330E+00
3.256010E+00	5.333260E+00	3.232170E+00
3.388170E+00	5.340790E+00	3.350990E+00
1.709670E+00	4.097890E+00	2.298520E+00
1.809110E+00	4.280900E+00	2.335060E+00
1.916770E+00	4.421650E+00	2.380790E+00
2.004620E+00	4.523450E+00	2.406770E+00
2.045480E+00	4.602530E+00	2.444760E+00
2.133160E+00	4.651320E+00	2.465500E+00
2.175170E+00	4.714060E+00	2.504950E+00
2.266050E+00	4.781910E+00	2.542350E+00
2.369590E+00	4.873900E+00	2.615850E+00
2.495900E+00	4.984390E+00	2.703320E+00
2.635300E+00	5.048490E+00	2.752810E+00
2.736600E+00	5.128650E+00	2.842670E+00
2.871350E+00	5.225280E+00	2.974440E+00
3.053690E+00	5.287620E+00	3.095170E+00
2.930130E+00	5.307520E+00	3.124380E+00
3.159010E+00	5.326550E+00	3.190270E+00
2.056110E+00	4.683340E+00	2.502420E+00
2.155290E+00	4.784770E+00	2.556350E+00
2.253330E+00	4.846560E+00	2.604270E+00
2.299460E+00	4.906450E+00	2.654200E+00
2.377400E+00	4.949940E+00	2.679210E+00
2.406820E+00	5.006690E+00	2.722800E+00
2.464690E+00	5.067560E+00	2.792160E+00
2.606840E+00	5.114760E+00	2.842970E+00
2.734050E+00	5.206670E+00	2.949830E+00
2.820410E+00	5.268730E+00	3.055310E+00
2.314170E+00	4.985430E+00	2.717580E+00
2.387800E+00	5.040290E+00	2.757680E+00
5.198650E+00	2.514520E+00	3.434370E+00
5.171030E+00	2.485470E+00	3.409330E+00
5.188670E+00	2.497750E+00	3.356440E+00
5.226750E+00	2.570120E+00	3.420850E+00
5.247690E+00	2.648120E+00	3.430030E+00
5.250290E+00	2.637890E+00	3.508130E+00
5.275500E+00	2.707870E+00	3.515420E+00
5.021360E+00	2.359350E+00	3.246150E+00
5.118620E+00	2.441000E+00	3.354780E+00
5.289180E+00	2.797670E+00	3.472020E+00
5.326600E+00	2.886570E+00	3.542390E+00
5.343390E+00	2.999030E+00	3.621680E+00
5.351200E+00	3.126770E+00	3.622300E+00
5.348170E+00	3.220730E+00	3.663530E+00
5.326390E+00	3.322920E+00	3.711700E+00
5.318340E+00	3.420400E+00	3.764290E+00
4.870870E+00	2.249820E+00	3.128960E+00
4.954420E+00	2.318000E+00	3.252310E+00
5.271070E+00	3.524420E+00	3.730970E+00
5.229920E+00	3.610110E+00	3.748180E+00
5.266800E+00	3.579750E+00	3.799400E+00
5.239710E+00	3.665190E+00	3.818040E+00
4.672920E+00	2.000100E+00	2.935090E+00
4.621190E+00	1.959060E+00	2.876180E+00
4.654190E+00	1.991840E+00	2.851850E+00
4.662460E+00	2.029600E+00	2.788310E+00
4.702830E+00	2.054710E+00	2.963150E+00
4.712170E+00	2.124180E+00	2.855970E+00
4.758030E+00	2.158820E+00	3.012420E+00
5.185240E+00	3.758530E+00	3.794560E+00
5.156180E+00	3.822360E+00	3.813760E+00
5.194530E+00	3.801430E+00	3.862590E+00
5.169500E+00	3.858280E+00	3.871550E+00
4.543600E+00	1.894300E+00	2.764270E+00
4.465700E+00	1.818980E+00	2.705570E+00
4.460780E+00	1.821520E+00	2.572140E+00
4.570800E+00	1.938360E+00	2.716810E+00
5.149210E+00	3.937490E+00	3.889840E+00
5.115410E+00	3.995220E+00	3.911500E+00
5.091900E+00	4.029240E+00	3.967510E+00
4.374820E+00	1.783580E+00	2.655930E+00
4.248280E+00	1.761780E+00	2.607870E+00
4.337120E+00	1.778360E+00	2.546580E+00
5.032800E+00	4.069860E+00	3.939440E+00
4.994410E+00	4.120440E+00	3.997840E+00
4.111480E+00	1.736180E+00	2.400970E+00
4.063750E+00	1.681190E+00	2.484220E+00
4.944230E+00	4.160520E+00	3.981060E+00
4.967960E+00	4.157450E+00	4.027100E+00
4.942220E+00	4.191680E+00	4.047040E+00
3.958300E+00	1.596920E+00	2.478390E+00
3.819570E+00	1.568630E+00	2.421330E+00
3.923390E+00	1.609400E+00	2.368440E+00
4.869640E+00	4.262580E+00	4.003960E+00
4.895580E+00	4.236010E+00	4.025780E+00
4.890630E+00	4.282360E+00	4.058880E+00
3.685540E+00	1.540830E+00	2.282950E+00
3.663650E+00	1.488760E+00	2.417030E+00
4.861270E+00	4.384780E+00	4.038200E+00
4.890560E+00	4.350860E+00	4.080990E+00
4.881360E+00	4.415010E+00	4.093330E+00
3.528470E+00	1.477050E+00	2.400700E+00
3.395990E+00	1.451410E+00	2.403960E+00
3.505610E+00	1.502340E+00	2.326500E+00
4.818930E+00	4.529360E+00	4.086410E+00
4.861780E+00	4.480050E+00	4.114720E+00
4.843450E+00	4.543320E+00	4.150710E+00
3.320270E+00	1.500990E+00	2.285370E+00
3.203040E+00	1.467370E+00	2.375620E+00
4.785720E+00	4.587790E+00	4.130450E+00
3.131990E+00	1.519210E+00	2.258230E+00
3.027630E+00	1.476960E+00	2.349810E+00
4.732810E+00	4.605470E+00	4.084090E+00
4.735040E+00	4.622910E+00	4.140310E+00
2.961010E+00	1.572820E+00	2.241440E+00
2.863700E+00	1.518240E+00	2.333270E+00
4.641890E+00	4.654220E+00	4.115350E+00
4.700320E+00	4.636450E+00	4.127040E+00
2.793690E+00	1.633920E+00	2.226250E+00
2.698640E+00	1.577800E+00	2.316330E+00
4.538730E+00	4.671390E+00	4.082910E+00
4.587280E+00	4.667350E+00	4.112530E+00
2.618950E+00	1.693810E+00	2.203370E+00
2.523420E+00	1.632340E+00	2.293530E+00
4.497100E+00	4.675040E+00	4.037350E+00
4.500730E+00	4.700360E+00	4.096800E+00
2.457340E+00	1.780780E+00	2.194540E+00
2.357420E+00	1.716740E+00	2.286630E+00
4.394350E+00	4.741910E+00	3.963230E+00
4.421430E+00	4.752250E+00	4.047910E+00
4.473210E+00	4.714780E+00	4.077520E+00
2.306750E+00	1.884990E+00	2.198130E+00
2.202100E+00	1.821070E+00	2.290180E+00
4.318280E+00	4.833630E+00	3.928370E+00
4.365410E+00	4.794180E+00	4.000920E+00
2.176320E+00	2.017530E+00	2.212050E+00
2.066430E+00	1.953010E+00	2.296510E+00
4.261860E+00	4.920990E+00	3.887920E+00
4.289700E+00	4.919220E+00	3.980440E+00
2.049030E+00	2.174170E+00	2.218700E+00
1.959570E+00	2.074820E+00	2.314360E+00
4.224220E+00	4.986060E+00	3.910510E+00
4.245430E+00	5.002720E+00	3.995040E+00
1.942640E+00	2.195100E+00	2.273370E+00
1.901470E+00	2.145310E+00	2.318450E+00
1.937430E+00	2.345600E+00	2.218210E+00
4.098280E+00	5.057860E+00	3.788250E+00
4.132270E+00	5.079880E+00	3.884570E+00
4.191090E+00	5.042070E+00	3.939420E+00
1.867050E+00	2.243180E+00	2.300320E+00
1.802990E+00	2.426110E+00	2.268810E+00
1.874290E+00	2.521270E+00	2.192540E+00
3.992940E+00	5.128930E+00	3.745110E+00
4.066010E+00	5.114630E+00	3.823180E+00
1.774340E+00	2.666450E+00	2.208480E+00
1.731620E+00	2.541440E+00	2.278540E+00
3.896540E+00	5.189250E+00	3.679640E+00
3.944950E+00	5.218170E+00	3.809550E+00
1.676000E+00	2.667480E+00	2.277400E+00
1.625770E+00	2.802190E+00	2.272940E+00
1.680070E+00	2.921980E+00	2.211090E+00
3.843930E+00	5.242140E+00	3.681160E+00
3.873650E+00	5.250460E+00	3.739640E+00
1.582760E+00	2.950910E+00	2.267160E+00
1.522740E+00	3.149970E+00	2.265940E+00
1.609900E+00	3.241380E+00	2.209820E+00
3.611840E+00	5.335180E+00	3.523010E+00
3.710690E+00	5.310530E+00	3.622910E+00
3.805400E+00	5.286240E+00	3.704240E+00
1.546650E+00	3.325040E+00	2.258190E+00
1.505770E+00	3.264210E+00	2.281420E+00
1.569480E+00	3.570160E+00	2.226030E+00
3.559170E+00	5.383690E+00	3.553110E+00
3.614830E+00	5.400400E+00	3.654020E+00
1.496140E+00	3.404350E+00	2.286180E+00
1.486300E+00	3.578730E+00	2.278260E+00
1.530910E+00	3.694260E+00	2.275510E+00
1.596170E+00	3.873070E+00	2.278580E+00
3.277640E+00	5.401810E+00	3.377290E+00
3.396500E+00	5.412250E+00	3.482950E+00
3.501830E+00	5.422030E+00	3.577760E+00
1.476350E+00	3.749540E+00	2.317550E+00
1.522490E+00	3.946760E+00	2.323340E+00
1.525390E+00	4.042020E+00	2.345960E+00
1.595050E+00	4.068720E+00	2.327110E+00
1.691660E+00	4.235760E+00	2.362900E+00
1.795420E+00	4.397030E+00	2.397150E+00
1.909380E+00	4.557270E+00	2.448180E+00
3.026080E+00	5.337240E+00	3.200560E+00
3.136990E+00	5.367850E+00	3.280770E+00
3.201270E+00	5.435430E+00	3.403780E+00
3.276520E+00	5.472830E+00	3.495730E+00
1.563380E+00	4.167330E+00	2.383240E+00
1.675150E+00	4.359440E+00	2.421360E+00
1.776380E+00	4.478280E+00	2.449310E+00
1.808940E+00	4.563320E+00	2.482040E+00
1.864810E+00	4.612470E+00	2.494850E+00
1.931850E+00	4.669340E+00	2.523000E+00
2.026070E+00	4.778870E+00	2.573560E+00
2.167040E+00	4.889170E+00	2.647060E+00
2.523380E+00	5.170110E+00	2.924190E+00
2.646350E+00	5.212340E+00	2.959650E+00
2.731170E+00	5.271230E+00	3.050080E+00
2.829660E+00	5.323680E+00	3.171670E+00
2.983670E+00	5.383980E+00	3.274490E+00
3.114280E+00	5.442730E+00	3.402970E+00
3.191710E+00	5.468240E+00	3.457820E+00
1.811510E+00	4.646640E+00	2.531770E+00
1.905850E+00	4.731560E+00	2.572740E+00
1.943140E+00	4.805800E+00	2.610830E+00
2.030360E+00	4.863330E+00	2.633890E+00
2.076270E+00	4.929890E+00	2.688900E+00
2.184640E+00	5.025340E+00	2.773450E+00
2.369160E+00	5.094550E+00	2.825490E+00
2.414780E+00	5.187820E+00	2.937290E+00
2.502840E+00	5.274860E+00	3.050920E+00
2.636630E+00	5.281270E+00	3.062150E+00
2.729590E+00	5.308830E+00	3.127570E+00
1.952310E+00	4.890400E+00	2.674870E+00
2.049850E+00	4.974460E+00	2.738950E+00
2.076700E+00	5.033470E+00	2.790340E+00
2.125150E+00	5.076350E+00	2.824090E+00
2.171030E+00	5.145970E+00	2.898040E+00
2.299320E+00	5.163990E+00	2.915480E+00
2.383740E+00	5.241730E+00	3.000540E+00
2.061680E+00	5.091510E+00	2.851550E+00
5.171570E+00	2.493890E+00	3.491750E+00
5.214080E+00	2.538490E+00	3.497930E+00
5.230450E+00	2.594960E+00	3.566740E+00
5.254990E+00	2.665570E+00	3.606510E+00
5.278280E+00	2.724560E+00	3.632970E+00
5.324140E+00	2.863470E+00	3.707760E+00
5.310800E+00	2.829960E+00	3.686590E+00
5.324320E+00	2.888820E+00	3.652860E+00
5.332690E+00	2.944270E+00	3.684120E+00
5.335520E+00	2.905080E+00	3.726790E+00
5.342380E+00	2.982480E+00	3.733370E+00
5.029060E+00	2.379150E+00	3.409940E+00
5.110520E+00	2.446430E+00	3.505730E+00
5.301240E+00	2.798700E+00	3.599600E+00
5.349450E+00	3.106310E+00	3.742050E+00
5.350380E+00	3.231340E+00	3.749650E+00
5.347730E+00	3.312420E+00	3.803430E+00
5.348200E+00	3.405000E+00	3.861390E+00
4.655580E+00	1.966730E+00	3.230890E+00
4.614820E+00	1.924860E+00	3.171870E+00
4.647390E+00	1.969530E+00	3.129040E+00
4.686010E+00	2.016100E+00	3.065990E+00
4.695440E+00	2.011180E+00	3.257870E+00
4.754450E+00	2.147870E+00	3.158820E+00
4.748050E+00	2.120650E+00	3.314090E+00
4.839590E+00	2.211880E+00	3.202800E+00
4.842010E+00	2.209220E+00	3.354740E+00
4.917070E+00	2.293370E+00	3.346480E+00
5.318100E+00	3.504510E+00	3.824650E+00
5.293310E+00	3.584590E+00	3.877640E+00
5.276780E+00	3.662800E+00	3.925370E+00
4.549150E+00	1.867140E+00	3.100770E+00
4.475890E+00	1.825990E+00	3.019210E+00
4.518050E+00	1.839240E+00	2.956740E+00
4.575700E+00	1.900550E+00	2.947700E+00
5.240650E+00	3.743370E+00	3.889600E+00
5.216610E+00	3.813460E+00	3.943940E+00
5.188440E+00	3.878830E+00	3.943900E+00
5.218470E+00	3.859340E+00	3.997750E+00
5.199000E+00	3.919510E+00	4.010480E+00
4.425030E+00	1.803800E+00	2.813300E+00
4.374780E+00	1.794270E+00	3.000370E+00
5.146040E+00	3.981350E+00	3.987560E+00
5.127020E+00	4.025840E+00	4.058220E+00
4.266850E+00	1.761110E+00	2.942260E+00
4.174510E+00	1.721030E+00	2.834010E+00
4.268590E+00	1.767450E+00	2.789580E+00
5.068640E+00	4.074600E+00	4.030870E+00
5.049980E+00	4.116860E+00	4.100050E+00
4.091040E+00	1.678370E+00	2.627490E+00
4.034730E+00	1.606100E+00	2.784500E+00
4.996150E+00	4.157440E+00	4.082510E+00
4.979530E+00	4.191460E+00	4.132370E+00
3.875130E+00	1.558350E+00	2.559840E+00
4.938760E+00	4.244390E+00	4.145510E+00
4.914010E+00	4.301290E+00	4.132420E+00
4.934690E+00	4.294330E+00	4.184750E+00
4.931300E+00	4.336060E+00	4.186870E+00
3.701450E+00	1.478300E+00	2.545380E+00
3.600000E+00	1.439280E+00	2.602220E+00
3.553110E+00	1.462260E+00	2.476950E+00
4.897270E+00	4.441070E+00	4.154140E+00
4.927680E+00	4.404700E+00	4.200470E+00
4.913360E+00	4.469070E+00	4.216390E+00
3.472290E+00	1.414490E+00	2.659460E+00
3.317270E+00	1.392730E+00	2.624590E+00
3.430140E+00	1.423280E+00	2.532600E+00
4.846470E+00	4.587840E+00	4.207620E+00
4.897680E+00	4.541270E+00	4.238140E+00
4.887600E+00	4.620690E+00	4.291800E+00
3.262220E+00	1.427010E+00	2.496320E+00
3.145030E+00	1.375210E+00	2.587110E+00
4.817450E+00	4.610920E+00	4.203930E+00
4.837300E+00	4.626070E+00	4.254660E+00
3.090900E+00	1.422140E+00	2.469570E+00
2.988220E+00	1.376440E+00	2.570220E+00
4.722990E+00	4.652370E+00	4.233740E+00
4.792100E+00	4.634390E+00	4.244350E+00
2.927420E+00	1.427490E+00	2.445510E+00
2.833880E+00	1.379220E+00	2.550900E+00
4.674560E+00	4.665950E+00	4.196050E+00
4.677560E+00	4.683350E+00	4.254910E+00
2.770240E+00	1.463910E+00	2.428830E+00
2.678090E+00	1.412570E+00	2.529020E+00
4.566430E+00	4.685570E+00	4.147780E+00
4.591460E+00	4.691440E+00	4.191050E+00
4.636940E+00	4.696830E+00	4.250570E+00
2.604950E+00	1.517680E+00	2.410720E+00
2.513780E+00	1.468000E+00	2.511760E+00
4.495090E+00	4.741020E+00	4.186380E+00
4.548160E+00	4.710080E+00	4.200110E+00
2.428600E+00	1.575170E+00	2.387060E+00
2.339730E+00	1.524290E+00	2.484970E+00
4.455560E+00	4.762850E+00	4.138410E+00
4.457220E+00	4.784490E+00	4.199620E+00
2.259080E+00	1.651920E+00	2.393220E+00
2.242790E+00	1.576480E+00	2.473020E+00
4.326420E+00	4.883490E+00	4.037330E+00
4.373160E+00	4.861220E+00	4.119310E+00
4.425130E+00	4.820220E+00	4.183380E+00
2.175950E+00	1.627540E+00	2.461550E+00
2.095730E+00	1.755690E+00	2.391360E+00
4.291250E+00	4.968130E+00	4.047420E+00
4.322720E+00	4.961600E+00	4.119540E+00
1.963220E+00	1.905460E+00	2.394470E+00
4.268180E+00	5.015570E+00	4.055560E+00
4.285470E+00	5.020170E+00	4.100640E+00
1.839960E+00	2.078370E+00	2.384340E+00
4.160250E+00	5.097470E+00	3.969040E+00
4.193410E+00	5.113180E+00	4.052630E+00
4.252760E+00	5.062640E+00	4.088080E+00
1.714090E+00	2.197470E+00	2.432400E+00
1.777670E+00	2.272720E+00	2.347530E+00
4.016160E+00	5.181590E+00	3.862340E+00
4.068650E+00	5.191840E+00	3.956510E+00
4.132490E+00	5.157210E+00	4.004930E+00
1.683980E+00	2.439890E+00	2.352700E+00
1.614550E+00	2.314000E+00	2.451580E+00
3.984040E+00	5.218450E+00	3.881410E+00
4.006500E+00	5.223110E+00	3.927950E+00
1.592800E+00	2.464730E+00	2.409450E+00
1.563270E+00	2.392680E+00	2.455900E+00
1.574870E+00	2.684860E+00	2.344330E+00
3.863140E+00	5.309590E+00	3.819880E+00
3.952430E+00	5.264100E+00	3.903710E+00
1.527240E+00	2.508340E+00	2.437340E+00
1.494350E+00	2.664170E+00	2.408220E+00
1.500500E+00	2.772870E+00	2.371590E+00
1.493270E+00	2.937250E+00	2.334580E+00
3.736880E+00	5.359760E+00	3.752520E+00
3.790050E+00	5.391800E+00	3.889200E+00
1.435610E+00	2.795230E+00	2.406580E+00
1.376610E+00	3.025610E+00	2.390990E+00
1.445910E+00	3.204390E+00	2.316680E+00
3.665770E+00	5.411230E+00	3.746100E+00
3.698300E+00	5.421190E+00	3.815520E+00
1.359490E+00	3.229160E+00	2.365710E+00
1.306740E+00	3.153180E+00	2.394840E+00
1.395770E+00	3.472660E+00	2.331740E+00
3.400000E+00	5.478040E+00	3.606870E+00
3.515860E+00	5.477260E+00	3.696850E+00
3.619450E+00	5.459220E+00	3.773380E+00
1.291150E+00	3.330030E+00	2.408280E+00
1.306330E+00	3.547570E+00	2.374520E+00
1.301970E+00	3.660180E+00	2.393820E+00
1.370910E+00	3.702450E+00	2.365760E+00
1.447060E+00	3.959730E+00	2.371480E+00
3.290190E+00	5.535180E+00	3.614830E+00
3.401900E+00	5.549750E+00	3.745790E+00
1.317640E+00	3.828870E+00	2.417170E+00
1.379750E+00	4.023450E+00	2.425330E+00
1.393340E+00	4.113970E+00	2.455690E+00
1.462070E+00	4.140270E+00	2.429090E+00
1.554560E+00	4.318460E+00	2.449680E+00
1.685440E+00	4.500850E+00	2.495570E+00
2.871410E+00	5.400270E+00	3.299200E+00
2.991430E+00	5.487740E+00	3.444720E+00
3.171010E+00	5.504670E+00	3.526890E+00
3.210380E+00	5.560590E+00	3.629600E+00
3.277910E+00	5.583970E+00	3.697850E+00
1.429030E+00	4.238370E+00	2.491200E+00
1.536290E+00	4.430140E+00	2.517760E+00
1.613560E+00	4.547150E+00	2.545060E+00
1.620190E+00	4.606580E+00	2.572020E+00
1.694530E+00	4.629850E+00	2.559910E+00
1.804400E+00	4.764470E+00	2.614890E+00
2.609470E+00	5.323250E+00	3.142760E+00
2.721320E+00	5.362470E+00	3.221080E+00
2.830690E+00	5.451080E+00	3.380380E+00
2.894310E+00	5.514770E+00	3.491730E+00
2.976850E+00	5.575030E+00	3.604420E+00
3.107640E+00	5.565000E+00	3.619180E+00
3.203980E+00	5.595030E+00	3.700610E+00
1.649410E+00	4.679540E+00	2.605010E+00
1.697260E+00	4.766370E+00	2.650760E+00
1.757310E+00	4.817900E+00	2.665580E+00
1.826330E+00	4.883700E+00	2.694650E+00
1.949480E+00	4.992970E+00	2.783810E+00
2.250870E+00	5.201080E+00	2.964080E+00
2.311410E+00	5.247360E+00	3.017780E+00
2.401130E+00	5.328620E+00	3.117360E+00
2.573160E+00	5.375330E+00	3.226340E+00
2.702750E+00	5.445250E+00	3.353270E+00
2.800100E+00	5.509210E+00	3.476040E+00
2.874040E+00	5.557980E+00	3.573600E+00
1.707190E+00	4.849780E+00	2.709340E+00
1.806440E+00	4.948820E+00	2.763040E+00
1.850900E+00	5.012530E+00	2.819760E+00
1.913240E+00	5.046380E+00	2.842870E+00
1.971640E+00	5.092470E+00	2.875190E+00
2.062420E+00	5.185430E+00	2.958180E+00
2.218170E+00	5.248650E+00	3.028960E+00
2.308390E+00	5.300990E+00	3.087130E+00
1.873810E+00	5.082370E+00	2.890380E+00
1.959400E+00	5.147110E+00	2.933410E+00
5.200720E+00	2.538790E+00	3.580600E+00
5.235330E+00	2.631120E+00	3.670100E+00
5.209100E+00	2.575680E+00	3.676380E+00
5.264530E+00	2.686630E+00	3.730700E+00
5.293460E+00	2.767850E+00	3.702170E+00
5.302920E+00	2.741410E+00	3.783660E+00
5.327980E+00	2.823960E+00	3.771670E+00
5.361160E+00	2.922100E+00	3.819080E+00
5.361890E+00	3.017870E+00	3.808670E+00
5.367970E+00	2.991560E+00	3.882560E+00
5.377220E+00	3.087230E+00	3.884030E+00
4.989900E+00	2.364480E+00	3.635540E+00
4.953200E+00	2.336120E+00	3.602510E+00
4.975460E+00	2.351770E+00	3.525750E+00
5.056650E+00	2.410710E+00	3.609570E+00
5.142190E+00	2.502980E+00	3.665320E+00
5.369700E+00	3.204010E+00	3.836020E+00
5.370240E+00	3.299600E+00	3.900100E+00
5.362780E+00	3.382570E+00	3.944970E+00
4.570060E+00	1.897390E+00	3.476960E+00
4.536530E+00	1.861830E+00	3.419300E+00
4.575370E+00	1.886350E+00	3.302120E+00
4.634950E+00	1.970830E+00	3.400010E+00
4.724450E+00	2.061230E+00	3.464760E+00
4.811450E+00	2.181900E+00	3.552230E+00
4.909060E+00	2.280690E+00	3.534030E+00
5.349270E+00	3.491930E+00	3.945500E+00
5.309690E+00	3.592710E+00	3.958590E+00
5.308570E+00	3.647030E+00	3.997310E+00
4.470540E+00	1.837200E+00	3.297410E+00
5.287350E+00	3.734190E+00	4.005180E+00
5.252520E+00	3.814860E+00	4.021100E+00
5.250120E+00	3.862920E+00	4.063170E+00
5.241630E+00	3.917490E+00	4.112330E+00
4.350680E+00	1.795650E+00	3.231150E+00
4.284800E+00	1.769720E+00	3.206660E+00
4.295110E+00	1.780660E+00	3.081660E+00
5.188600E+00	3.975430E+00	4.081250E+00
5.154400E+00	4.016150E+00	4.154270E+00
4.191840E+00	1.724990E+00	3.104860E+00
5.100800E+00	4.067490E+00	4.125120E+00
5.078520E+00	4.103820E+00	4.177620E+00
4.046860E+00	1.601390E+00	3.013270E+00
3.935590E+00	1.545290E+00	2.959250E+00
3.967100E+00	1.560740E+00	2.858110E+00
5.038620E+00	4.160910E+00	4.195670E+00
4.990470E+00	4.205080E+00	4.191800E+00
5.019710E+00	4.203120E+00	4.235960E+00
4.995730E+00	4.235790E+00	4.244400E+00
3.818660E+00	1.524980E+00	2.746510E+00
3.802910E+00	1.500020E+00	2.983360E+00
4.978250E+00	4.306520E+00	4.262520E+00
4.962980E+00	4.365270E+00	4.249270E+00
4.993870E+00	4.367520E+00	4.294590E+00
4.987630E+00	4.406450E+00	4.298420E+00
3.666710E+00	1.432630E+00	2.938830E+00
3.572990E+00	1.435980E+00	2.890550E+00
3.620830E+00	1.441620E+00	2.780890E+00
4.938080E+00	4.506140E+00	4.271860E+00
4.970920E+00	4.471700E+00	4.314300E+00
4.954760E+00	4.543580E+00	4.324690E+00
3.413830E+00	1.398100E+00	2.821210E+00
4.919730E+00	4.634500E+00	4.333030E+00
4.933180E+00	4.606500E+00	4.335300E+00
4.925270E+00	4.637900E+00	4.362040E+00
3.200380E+00	1.356480E+00	2.725690E+00
4.829590E+00	4.665180E+00	4.346250E+00
4.899340E+00	4.650170E+00	4.359530E+00
3.037680E+00	1.324600E+00	2.691620E+00
4.769800E+00	4.667950E+00	4.307080E+00
4.773650E+00	4.685550E+00	4.363370E+00
2.886380E+00	1.310750E+00	2.672050E+00
4.679730E+00	4.713170E+00	4.339140E+00
4.736010E+00	4.692570E+00	4.351620E+00
2.738530E+00	1.322810E+00	2.652900E+00
4.576700E+00	4.740570E+00	4.309910E+00
4.628450E+00	4.734700E+00	4.335650E+00
2.584150E+00	1.358020E+00	2.633210E+00
4.530110E+00	4.744600E+00	4.268550E+00
4.536020E+00	4.767180E+00	4.325080E+00
2.412400E+00	1.418110E+00	2.611380E+00
4.457320E+00	4.826040E+00	4.290380E+00
4.505760E+00	4.782000E+00	4.309590E+00
2.206880E+00	1.513410E+00	2.561630E+00
4.388460E+00	4.884940E+00	4.216970E+00
4.412630E+00	4.874850E+00	4.271860E+00
2.030290E+00	1.592020E+00	2.579670E+00
2.092230E+00	1.642350E+00	2.493570E+00
4.350110E+00	4.954090E+00	4.208340E+00
1.984990E+00	1.736390E+00	2.483160E+00
1.911820E+00	1.695190E+00	2.568610E+00
4.287270E+00	5.072660E+00	4.199400E+00
1.862780E+00	1.850810E+00	2.491710E+00
1.782150E+00	1.738780E+00	2.626860E+00
4.236710E+00	5.122560E+00	4.135740E+00
4.241090E+00	5.148090E+00	4.186300E+00
1.740090E+00	1.976560E+00	2.510140E+00
1.656150E+00	1.913670E+00	2.621330E+00
4.104570E+00	5.215950E+00	4.040790E+00
4.139430E+00	5.234530E+00	4.125580E+00
4.204490E+00	5.180410E+00	4.161040E+00
1.630260E+00	2.122270E+00	2.527590E+00
1.557810E+00	2.065780E+00	2.621860E+00
3.994770E+00	5.277940E+00	4.007780E+00
4.069020E+00	5.267300E+00	4.077050E+00
1.526940E+00	2.298550E+00	2.524670E+00
1.502430E+00	2.174110E+00	2.622900E+00
3.896430E+00	5.344560E+00	3.953730E+00
3.940960E+00	5.359370E+00	4.078760E+00
1.447440E+00	2.293560E+00	2.614100E+00
1.358440E+00	2.454800E+00	2.613110E+00
1.426880E+00	2.555300E+00	2.494940E+00
3.840590E+00	5.390300E+00	3.961500E+00
3.869900E+00	5.393050E+00	4.020040E+00
1.326810E+00	2.642960E+00	2.540630E+00
1.261770E+00	2.598840E+00	2.615170E+00
1.337460E+00	2.810250E+00	2.464140E+00
3.681890E+00	5.480560E+00	3.922230E+00
3.802640E+00	5.425740E+00	3.992780E+00
1.251130E+00	2.797700E+00	2.540110E+00
1.178920E+00	2.753260E+00	2.626570E+00
1.250230E+00	3.056180E+00	2.462480E+00
3.540090E+00	5.528320E+00	3.823760E+00
3.573170E+00	5.552880E+00	3.922700E+00
1.171750E+00	2.926770E+00	2.567210E+00
1.123620E+00	2.856880E+00	2.623500E+00
1.134520E+00	3.113940E+00	2.533540E+00
1.187260E+00	3.296790E+00	2.484370E+00
1.223120E+00	3.572960E+00	2.432810E+00
3.468360E+00	5.562900E+00	3.829920E+00
3.503480E+00	5.571460E+00	3.886530E+00
1.090620E+00	2.983230E+00	2.615030E+00
1.052760E+00	3.152980E+00	2.581570E+00
1.101980E+00	3.270620E+00	2.543960E+00
1.114480E+00	3.456730E+00	2.512450E+00
1.141560E+00	3.636270E+00	2.502680E+00
1.212340E+00	3.804340E+00	2.483500E+00
1.301580E+00	4.045100E+00	2.476290E+00
3.282990E+00	5.631480E+00	3.817750E+00
3.425820E+00	5.594520E+00	3.865810E+00
1.019100E+00	3.352350E+00	2.600570E+00
1.050160E+00	3.591040E+00	2.555930E+00
1.113710E+00	3.770340E+00	2.544510E+00
1.182350E+00	3.962470E+00	2.536220E+00
1.243040E+00	4.105950E+00	2.541500E+00
1.255110E+00	4.184020E+00	2.569560E+00
1.323290E+00	4.211430E+00	2.538420E+00
1.413490E+00	4.376800E+00	2.558760E+00
1.534470E+00	4.559770E+00	2.587830E+00
3.060130E+00	5.605120E+00	3.673030E+00
3.141020E+00	5.620680E+00	3.746290E+00
3.185100E+00	5.650720E+00	3.830790E+00
1.281270E+00	4.301700E+00	2.597540E+00
1.390960E+00	4.479690E+00	2.626220E+00
1.471750E+00	4.606770E+00	2.650880E+00
1.476170E+00	4.667180E+00	2.682630E+00
1.572800E+00	4.717640E+00	2.662260E+00
2.454810E+00	5.433580E+00	3.294520E+00
2.603620E+00	5.456640E+00	3.370840E+00
2.697050E+00	5.518060E+00	3.480040E+00
2.794970E+00	5.571660E+00	3.590850E+00
2.897760E+00	5.623060E+00	3.723810E+00
3.031160E+00	5.642270E+00	3.751420E+00
3.122180E+00	5.660170E+00	3.830750E+00
1.488280E+00	4.733250E+00	2.720460E+00
1.512080E+00	4.802180E+00	2.762330E+00
1.589590E+00	4.828100E+00	2.741890E+00
1.709130E+00	4.971620E+00	2.823570E+00
2.116150E+00	5.312390E+00	3.117430E+00
2.297070E+00	5.365630E+00	3.177970E+00
2.345080E+00	5.447850E+00	3.306650E+00
2.411960E+00	5.499090E+00	3.406800E+00
2.564920E+00	5.528560E+00	3.483610E+00
2.694970E+00	5.588220E+00	3.606550E+00
2.784950E+00	5.623630E+00	3.696890E+00
1.551440E+00	4.879960E+00	2.806580E+00
1.600570E+00	4.979060E+00	2.869190E+00
1.670340E+00	5.029420E+00	2.896080E+00
1.763630E+00	5.092920E+00	2.936300E+00
1.929770E+00	5.208710E+00	3.018060E+00
1.999420E+00	5.314820E+00	3.142580E+00
2.065140E+00	5.390420E+00	3.219490E+00
2.222380E+00	5.435620E+00	3.277600E+00
2.323520E+00	5.480240E+00	3.363480E+00
1.618970E+00	5.069430E+00	2.956760E+00
1.770320E+00	5.200960E+00	3.053950E+00
1.903100E+00	5.301070E+00	3.142260E+00
1.979470E+00	5.354420E+00	3.195320E+00
5.227800E+00	2.622260E+00	3.749580E+00
5.281370E+00	2.695770E+00	3.841410E+00
5.240620E+00	2.642030E+00	3.842810E+00
5.313660E+00	2.747780E+00	3.878320E+00
5.344610E+00	2.830430E+00	3.905000E+00
5.371860E+00	2.915060E+00	3.939120E+00
5.378270E+00	3.001180E+00	3.971760E+00
5.399690E+00	3.091440E+00	4.010140E+00
4.630980E+00	1.996690E+00	3.817380E+00
4.610220E+00	1.973240E+00	3.760650E+00
4.664580E+00	2.007690E+00	3.652530E+00
4.750120E+00	2.090430E+00	3.657370E+00
4.692010E+00	2.041170E+00	3.812740E+00
4.791330E+00	2.153590E+00	3.685680E+00
4.757070E+00	2.123590E+00	3.805110E+00
4.824780E+00	2.193010E+00	3.748310E+00
4.940020E+00	2.323190E+00	3.700870E+00
5.006190E+00	2.381610E+00	3.727560E+00
5.063790E+00	2.436850E+00	3.784520E+00
5.119620E+00	2.504260E+00	3.843700E+00
5.191340E+00	2.569040E+00	3.814990E+00
5.382860E+00	3.196800E+00	3.954640E+00
5.391190E+00	3.304380E+00	4.006350E+00
5.382830E+00	3.404610E+00	4.004140E+00
5.405480E+00	3.368450E+00	4.060520E+00
5.410130E+00	3.462100E+00	4.064430E+00
4.494170E+00	1.858570E+00	3.618030E+00
4.577940E+00	1.929070E+00	3.680100E+00
4.887590E+00	2.243660E+00	3.669590E+00
5.352310E+00	3.576700E+00	4.037790E+00
5.336150E+00	3.660610E+00	4.052940E+00
5.365800E+00	3.622320E+00	4.106050E+00
5.351680E+00	3.703210E+00	4.120240E+00
4.391570E+00	1.824900E+00	3.613600E+00
4.327670E+00	1.803960E+00	3.595830E+00
4.365650E+00	1.806660E+00	3.436000E+00
5.298390E+00	3.793170E+00	4.090670E+00
5.278640E+00	3.846880E+00	4.152470E+00
5.259970E+00	3.900340E+00	4.208990E+00
4.264450E+00	1.770290E+00	3.479660E+00
5.215230E+00	3.963510E+00	4.177320E+00
5.180050E+00	4.004020E+00	4.247980E+00
4.157730E+00	1.685100E+00	3.431960E+00
4.091100E+00	1.624560E+00	3.403710E+00
4.105400E+00	1.635450E+00	3.229090E+00
5.120080E+00	4.062080E+00	4.226720E+00
5.088790E+00	4.114880E+00	4.235890E+00
5.119330E+00	4.098810E+00	4.288130E+00
5.094790E+00	4.148260E+00	4.287980E+00
3.988110E+00	1.557550E+00	3.271210E+00
[truncated: 21,888 more rows]
