# Supplementary material for: A New MRI-Based Model of Heart Function with Coupled Hemodynamics and Application to Normal and Diseased Canine Left Ventricles
Source: Front Bioeng Biotechnol. 2015 Sep 23;3:140. doi: 10.3389/fbioe.2015.00140 (PMC4585083; doi:10.3389/fbioe.2015.00140)
Supplement: Supplementary file 9 [file Data_Sheet_9.ZIP › Case4_HF_LBBB_Systole/nodes/case4_systole_time_0.3670.csv]

4.384450E+00	3.781810E+00	1.948020E+00
4.325450E+00	3.766130E+00	1.837130E+00
4.353400E+00	3.818970E+00	1.938310E+00
4.344310E+00	3.868830E+00	1.997590E+00
4.403640E+00	3.835800E+00	2.063410E+00
4.359770E+00	3.901800E+00	2.116150E+00
4.290220E+00	3.855260E+00	1.908870E+00
4.214970E+00	3.834870E+00	1.799410E+00
4.286200E+00	3.933740E+00	2.037750E+00
4.266250E+00	4.010100E+00	2.122980E+00
4.325770E+00	3.964360E+00	2.188940E+00
4.295750E+00	4.015840E+00	2.203030E+00
4.208880E+00	3.909320E+00	1.903770E+00
4.165630E+00	3.889520E+00	1.799270E+00
4.187940E+00	4.011360E+00	2.007350E+00
4.227650E+00	4.042670E+00	2.106290E+00
4.246830E+00	4.052580E+00	2.187880E+00
4.133640E+00	3.948390E+00	1.852570E+00
4.110350E+00	4.014600E+00	1.914050E+00
4.127980E+00	4.047420E+00	1.960960E+00
4.134980E+00	4.078800E+00	2.006270E+00
4.195070E+00	4.068310E+00	2.092900E+00
4.083780E+00	4.051630E+00	1.931860E+00
4.636340E+00	3.477210E+00	1.958250E+00
4.587900E+00	3.450760E+00	1.826070E+00
4.588810E+00	3.532560E+00	1.951240E+00
4.573690E+00	3.628320E+00	2.039670E+00
4.651340E+00	3.538680E+00	2.050180E+00
4.552590E+00	3.722770E+00	2.207040E+00
4.645540E+00	3.633290E+00	2.212670E+00
4.549310E+00	3.808440E+00	2.334670E+00
4.636730E+00	3.745240E+00	2.408000E+00
4.576110E+00	3.821430E+00	2.471730E+00
4.504100E+00	3.584030E+00	1.858220E+00
4.456050E+00	3.495870E+00	1.694960E+00
4.445690E+00	3.723260E+00	1.988970E+00
4.476790E+00	3.809820E+00	2.210400E+00
4.495950E+00	3.851610E+00	2.320440E+00
4.513990E+00	3.866160E+00	2.443610E+00
4.373610E+00	3.492360E+00	1.597360E+00
4.274810E+00	3.454770E+00	1.502980E+00
4.306500E+00	3.541830E+00	1.589750E+00
4.357540E+00	3.617400E+00	1.703680E+00
4.417970E+00	3.906470E+00	2.306770E+00
4.405460E+00	3.973880E+00	2.446570E+00
4.475090E+00	3.927230E+00	2.524090E+00
4.437420E+00	3.986560E+00	2.557010E+00
4.232560E+00	3.578550E+00	1.567160E+00
4.170100E+00	3.498780E+00	1.477990E+00
4.192540E+00	3.711720E+00	1.666600E+00
4.331250E+00	4.023770E+00	2.312040E+00
4.374260E+00	4.026390E+00	2.502860E+00
4.110290E+00	3.583810E+00	1.500610E+00
4.029650E+00	3.734160E+00	1.589600E+00
4.106360E+00	3.853900E+00	1.721670E+00
4.250800E+00	4.096360E+00	2.291810E+00
4.301410E+00	4.094560E+00	2.449530E+00
4.003390E+00	3.849920E+00	1.680980E+00
3.955940E+00	3.802130E+00	1.618630E+00
4.026090E+00	3.980790E+00	1.821160E+00
4.163770E+00	4.115370E+00	2.149130E+00
4.202070E+00	4.189850E+00	2.342150E+00
4.240560E+00	4.208740E+00	2.462870E+00
4.285990E+00	4.169400E+00	2.517220E+00
4.265120E+00	4.232880E+00	2.544710E+00
3.922040E+00	3.883100E+00	1.666500E+00
3.887470E+00	4.012690E+00	1.764530E+00
3.960770E+00	4.055760E+00	1.851170E+00
4.034060E+00	4.102100E+00	1.962710E+00
4.076040E+00	4.199470E+00	2.134300E+00
4.104250E+00	4.277530E+00	2.237650E+00
4.161200E+00	4.279560E+00	2.345890E+00
4.209260E+00	4.249560E+00	2.443750E+00
3.911430E+00	4.106130E+00	1.862070E+00
3.841000E+00	4.080190E+00	1.803330E+00
3.942220E+00	4.199790E+00	1.981440E+00
3.995270E+00	4.291840E+00	2.128700E+00
4.058190E+00	4.320490E+00	2.222570E+00
4.103510E+00	4.342170E+00	2.317870E+00
3.832380E+00	4.143480E+00	1.862260E+00
3.849160E+00	4.224870E+00	1.946120E+00
3.908760E+00	4.278240E+00	2.017450E+00
3.914800E+00	4.324900E+00	2.064090E+00
3.938330E+00	4.359780E+00	2.131340E+00
4.018000E+00	4.359360E+00	2.224200E+00
3.845340E+00	4.299690E+00	2.011280E+00
3.887350E+00	4.348980E+00	2.073480E+00
4.848030E+00	3.537570E+00	2.539530E+00
4.822710E+00	3.497670E+00	2.432880E+00
4.802240E+00	3.564960E+00	2.476990E+00
4.795460E+00	3.615810E+00	2.549820E+00
4.798590E+00	3.317800E+00	2.083650E+00
4.774790E+00	3.229610E+00	1.959890E+00
4.712460E+00	3.407790E+00	2.004070E+00
4.708680E+00	3.527940E+00	2.180680E+00
4.782620E+00	3.426950E+00	2.248650E+00
4.742530E+00	3.614750E+00	2.396030E+00
4.698810E+00	3.705320E+00	2.484390E+00
4.738830E+00	3.696030E+00	2.562860E+00
4.687900E+00	3.755790E+00	2.552260E+00
4.744850E+00	3.163170E+00	1.827450E+00
4.661920E+00	3.132400E+00	1.678950E+00
4.669370E+00	3.292270E+00	1.804610E+00
4.561700E+00	3.863970E+00	2.560400E+00
4.630640E+00	3.824290E+00	2.586340E+00
4.591750E+00	3.871900E+00	2.634710E+00
4.533050E+00	3.127860E+00	1.506830E+00
4.409700E+00	3.080840E+00	1.393470E+00
4.429440E+00	3.208410E+00	1.468700E+00
4.480500E+00	3.335670E+00	1.573100E+00
4.523300E+00	3.890960E+00	2.546400E+00
4.547060E+00	3.905390E+00	2.634500E+00
4.309120E+00	3.289330E+00	1.431490E+00
4.213940E+00	3.195660E+00	1.325050E+00
4.427060E+00	4.026200E+00	2.630030E+00
4.499250E+00	3.967600E+00	2.686230E+00
4.459890E+00	4.020920E+00	2.741820E+00
4.099350E+00	3.199050E+00	1.282930E+00
3.990550E+00	3.168780E+00	1.249640E+00
4.022370E+00	3.266520E+00	1.306880E+00
4.094820E+00	3.386090E+00	1.358520E+00
4.365610E+00	4.077330E+00	2.584020E+00
4.410080E+00	4.066280E+00	2.706120E+00
3.938310E+00	3.304380E+00	1.320330E+00
3.877360E+00	3.239590E+00	1.273370E+00
3.887540E+00	3.438230E+00	1.366410E+00
3.964800E+00	3.576430E+00	1.466990E+00
4.327280E+00	4.119730E+00	2.549150E+00
4.352310E+00	4.130110E+00	2.647480E+00
3.811240E+00	3.326410E+00	1.288150E+00
3.734690E+00	3.472390E+00	1.373820E+00
3.838530E+00	3.579460E+00	1.414710E+00
3.872780E+00	3.735870E+00	1.539110E+00
4.290960E+00	4.234280E+00	2.617800E+00
4.312250E+00	4.202400E+00	2.638640E+00
4.301130E+00	4.232520E+00	2.662130E+00
3.746180E+00	3.630640E+00	1.443590E+00
3.667420E+00	3.568540E+00	1.406100E+00
3.733990E+00	3.768030E+00	1.539950E+00
3.808620E+00	3.893160E+00	1.629870E+00
4.166300E+00	4.311440E+00	2.424210E+00
4.221630E+00	4.288630E+00	2.531580E+00
4.274890E+00	4.256930E+00	2.627900E+00
3.641600E+00	3.670290E+00	1.452370E+00
3.642090E+00	3.803980E+00	1.532760E+00
3.707280E+00	3.887980E+00	1.603930E+00
3.749080E+00	4.035340E+00	1.746970E+00
4.135350E+00	4.350080E+00	2.411250E+00
4.162050E+00	4.360860E+00	2.498910E+00
3.624140E+00	3.925970E+00	1.609780E+00
3.638370E+00	4.043690E+00	1.722290E+00
3.684680E+00	4.109630E+00	1.783830E+00
3.744140E+00	4.189310E+00	1.881200E+00
3.957760E+00	4.416380E+00	2.222160E+00
4.040460E+00	4.403170E+00	2.339650E+00
4.104890E+00	4.380020E+00	2.410720E+00
3.624640E+00	4.148460E+00	1.809750E+00
3.682170E+00	4.245790E+00	1.914800E+00
3.696290E+00	4.304480E+00	1.971290E+00
3.758700E+00	4.304730E+00	1.990970E+00
3.854500E+00	4.379860E+00	2.108820E+00
3.901730E+00	4.452940E+00	2.222540E+00
3.970070E+00	4.478190E+00	2.356530E+00
3.733030E+00	4.373970E+00	2.054780E+00
3.821630E+00	4.450700E+00	2.177960E+00
3.884850E+00	4.494440E+00	2.278800E+00
4.936110E+00	3.419140E+00	2.589800E+00
4.933280E+00	3.351760E+00	2.531680E+00
4.887110E+00	3.446820E+00	2.522480E+00
4.914930E+00	3.494520E+00	2.621960E+00
4.947590E+00	2.975550E+00	2.192960E+00
4.931040E+00	2.894150E+00	2.057770E+00
4.921770E+00	3.025830E+00	2.113290E+00
4.858180E+00	3.215040E+00	2.180330E+00
4.936390E+00	3.081030E+00	2.288180E+00
4.877700E+00	3.371940E+00	2.393670E+00
4.933940E+00	3.239580E+00	2.408650E+00
4.796800E+00	3.683840E+00	2.667630E+00
4.865310E+00	3.600400E+00	2.652550E+00
4.793510E+00	3.720900E+00	2.752350E+00
4.861490E+00	3.673020E+00	2.806510E+00
4.805280E+00	3.752890E+00	2.838800E+00
4.878330E+00	2.822500E+00	1.893600E+00
4.822470E+00	2.731400E+00	1.749400E+00
4.811520E+00	2.852710E+00	1.771650E+00
4.832000E+00	3.013310E+00	1.888840E+00
4.724720E+00	3.776600E+00	2.714080E+00
4.696140E+00	3.846510E+00	2.829590E+00
4.764300E+00	3.811310E+00	2.895890E+00
4.719180E+00	3.862870E+00	2.922100E+00
4.704650E+00	2.678900E+00	1.565160E+00
4.569710E+00	2.609980E+00	1.446310E+00
4.607840E+00	2.734260E+00	1.470850E+00
4.668070E+00	2.887610E+00	1.567460E+00
4.620050E+00	3.875570E+00	2.737350E+00
4.665630E+00	3.901300E+00	2.868740E+00
4.479730E+00	2.825450E+00	1.381840E+00
4.367050E+00	2.729730E+00	1.313000E+00
4.558020E+00	3.921670E+00	2.728380E+00
4.584700E+00	3.945820E+00	2.826970E+00
4.231440E+00	2.744940E+00	1.235030E+00
4.101840E+00	2.713760E+00	1.206610E+00
4.137990E+00	2.837730E+00	1.207230E+00
4.208470E+00	2.971010E+00	1.249740E+00
4.459580E+00	4.058880E+00	2.809080E+00
4.517610E+00	4.012570E+00	2.845820E+00
4.495620E+00	4.056910E+00	2.880880E+00
4.014630E+00	2.963240E+00	1.208980E+00
3.879890E+00	2.887620E+00	1.188020E+00
4.408930E+00	4.111600E+00	2.776410E+00
4.466890E+00	4.100970E+00	2.874280E+00
3.806100E+00	3.151270E+00	1.228870E+00
3.683320E+00	3.022800E+00	1.242680E+00
4.359860E+00	4.165920E+00	2.737540E+00
4.412170E+00	4.165700E+00	2.841370E+00
3.627810E+00	3.185540E+00	1.267310E+00
3.517360E+00	3.128700E+00	1.270900E+00
3.670320E+00	3.318200E+00	1.306440E+00
4.324890E+00	4.236260E+00	2.752960E+00
3.525120E+00	3.288100E+00	1.302990E+00
3.404320E+00	3.237190E+00	1.323940E+00
3.567670E+00	3.499260E+00	1.373170E+00
4.236190E+00	4.313230E+00	2.653710E+00
4.283070E+00	4.311780E+00	2.770520E+00
3.426200E+00	3.380930E+00	1.348930E+00
3.352290E+00	3.316440E+00	1.357880E+00
3.416940E+00	3.553390E+00	1.407170E+00
3.520240E+00	3.745040E+00	1.499730E+00
4.166140E+00	4.402020E+00	2.613010E+00
4.225630E+00	4.373960E+00	2.736070E+00
3.326440E+00	3.423190E+00	1.390130E+00
3.321800E+00	3.569800E+00	1.438070E+00
3.385330E+00	3.681810E+00	1.468010E+00
3.397730E+00	3.829100E+00	1.539320E+00
3.514210E+00	3.980540E+00	1.660440E+00
4.082800E+00	4.443920E+00	2.492570E+00
4.126050E+00	4.449790E+00	2.604330E+00
4.162630E+00	4.458530E+00	2.709610E+00
3.297490E+00	3.701900E+00	1.498140E+00
3.313470E+00	3.852370E+00	1.570890E+00
3.389080E+00	3.940930E+00	1.616210E+00
3.429200E+00	4.037530E+00	1.704820E+00
3.515820E+00	4.134600E+00	1.802980E+00
3.613280E+00	4.271420E+00	1.937550E+00
4.016850E+00	4.498010E+00	2.461700E+00
4.034310E+00	4.524750E+00	2.549860E+00
4.094800E+00	4.488590E+00	2.619090E+00
3.314240E+00	3.981260E+00	1.665460E+00
3.415210E+00	4.130150E+00	1.792560E+00
3.497100E+00	4.215980E+00	1.876080E+00
3.534590E+00	4.287400E+00	1.950570E+00
3.587730E+00	4.329760E+00	1.994420E+00
3.645390E+00	4.385740E+00	2.051310E+00
3.733620E+00	4.462350E+00	2.149940E+00
3.817080E+00	4.514000E+00	2.259940E+00
3.891100E+00	4.546340E+00	2.377660E+00
3.971810E+00	4.540420E+00	2.453080E+00
3.547880E+00	4.367530E+00	2.031520E+00
3.640660E+00	4.467730E+00	2.134350E+00
3.736250E+00	4.534660E+00	2.232550E+00
3.804100E+00	4.561080E+00	2.322760E+00
5.016760E+00	2.864980E+00	2.414470E+00
5.000820E+00	2.753760E+00	2.282720E+00
4.977830E+00	2.919500E+00	2.290340E+00
4.978930E+00	3.110180E+00	2.460060E+00
5.023810E+00	2.982030E+00	2.506900E+00
4.972770E+00	3.252800E+00	2.546600E+00
5.021300E+00	3.164430E+00	2.610420E+00
4.984950E+00	3.371800E+00	2.685180E+00
4.933100E+00	3.550840E+00	2.774370E+00
5.008610E+00	3.474570E+00	2.834320E+00
4.931780E+00	3.622810E+00	2.858740E+00
4.995530E+00	3.572770E+00	2.926170E+00
4.929890E+00	3.665410E+00	2.934230E+00
4.983010E+00	2.647480E+00	2.133730E+00
4.937560E+00	2.557600E+00	1.993900E+00
4.943700E+00	2.706650E+00	2.007910E+00
4.821140E+00	3.781030E+00	2.921050E+00
4.878810E+00	3.739570E+00	2.965770E+00
4.824540E+00	3.799950E+00	3.006480E+00
4.872060E+00	2.478680E+00	1.860320E+00
4.774130E+00	2.410450E+00	1.726910E+00
4.804150E+00	2.547830E+00	1.720710E+00
4.702000E+00	3.900820E+00	2.979450E+00
4.771860E+00	3.853280E+00	3.039410E+00
4.737120E+00	3.905960E+00	3.070450E+00
4.660190E+00	2.354930E+00	1.598460E+00
4.508820E+00	2.339150E+00	1.499260E+00
4.619220E+00	2.435390E+00	1.523820E+00
4.650750E+00	3.942540E+00	2.932100E+00
4.681660E+00	3.953010E+00	3.038080E+00
4.355070E+00	2.537400E+00	1.331690E+00
4.298320E+00	2.391980E+00	1.354640E+00
4.600790E+00	3.993770E+00	2.959740E+00
4.595010E+00	4.029770E+00	3.014470E+00
4.642460E+00	4.014900E+00	3.060400E+00
4.607340E+00	4.057920E+00	3.056140E+00
4.184780E+00	2.374730E+00	1.317740E+00
4.051580E+00	2.457260E+00	1.254940E+00
4.153100E+00	2.504950E+00	1.262860E+00
4.536910E+00	4.064810E+00	2.975770E+00
4.538150E+00	4.143090E+00	3.035730E+00
4.596580E+00	4.112340E+00	3.078240E+00
4.584800E+00	4.157680E+00	3.089870E+00
3.965540E+00	2.634950E+00	1.179150E+00
3.860470E+00	2.499940E+00	1.207920E+00
4.475170E+00	4.145400E+00	2.951450E+00
4.489430E+00	4.196860E+00	3.022030E+00
4.554320E+00	4.194010E+00	3.092280E+00
3.752230E+00	2.785890E+00	1.197920E+00
3.611490E+00	2.727220E+00	1.264090E+00
4.413810E+00	4.223480E+00	2.937430E+00
4.457550E+00	4.234810E+00	3.019140E+00
4.495520E+00	4.255080E+00	3.094820E+00
3.547600E+00	2.946490E+00	1.275020E+00
3.419070E+00	2.884250E+00	1.312650E+00
4.337060E+00	4.289330E+00	2.869290E+00
4.376600E+00	4.283030E+00	2.965090E+00
4.427440E+00	4.270450E+00	3.026940E+00
3.391930E+00	3.079190E+00	1.309760E+00
3.265650E+00	3.024540E+00	1.343830E+00
4.281370E+00	4.353030E+00	2.842300E+00
4.327350E+00	4.332200E+00	2.943620E+00
3.279100E+00	3.242440E+00	1.374070E+00
3.181620E+00	3.135690E+00	1.424980E+00
4.228090E+00	4.421280E+00	2.818060E+00
4.274580E+00	4.393080E+00	2.923750E+00
3.173490E+00	3.276210E+00	1.423740E+00
3.131650E+00	3.214610E+00	1.446110E+00
3.210910E+00	3.485790E+00	1.456060E+00
4.194870E+00	4.470450E+00	2.803290E+00
4.221920E+00	4.471220E+00	2.904710E+00
3.119030E+00	3.322770E+00	1.473020E+00
3.110140E+00	3.484390E+00	1.502300E+00
3.140230E+00	3.594620E+00	1.508170E+00
3.189520E+00	3.776290E+00	1.564960E+00
4.065490E+00	4.528050E+00	2.635640E+00
4.103880E+00	4.537610E+00	2.722530E+00
4.164650E+00	4.513030E+00	2.802820E+00
3.079940E+00	3.624810E+00	1.545000E+00
3.089440E+00	3.785870E+00	1.615470E+00
3.132460E+00	3.871940E+00	1.633380E+00
3.190730E+00	3.971040E+00	1.672760E+00
3.305760E+00	4.112470E+00	1.796890E+00
3.422600E+00	4.255200E+00	1.907670E+00
3.934830E+00	4.573080E+00	2.458260E+00
3.961860E+00	4.589010E+00	2.542710E+00
4.031910E+00	4.568420E+00	2.648070E+00
3.074360E+00	3.925230E+00	1.679320E+00
3.182430E+00	4.087690E+00	1.790660E+00
3.287580E+00	4.219140E+00	1.887540E+00
3.369140E+00	4.303590E+00	1.963920E+00
3.384250E+00	4.353030E+00	2.011740E+00
3.447660E+00	4.363950E+00	2.017110E+00
3.526450E+00	4.464730E+00	2.113060E+00
3.641370E+00	4.556770E+00	2.230830E+00
3.744210E+00	4.582730E+00	2.308360E+00
3.808630E+00	4.609180E+00	2.404450E+00
3.898280E+00	4.597490E+00	2.469780E+00
3.412970E+00	4.416630E+00	2.064490E+00
3.461100E+00	4.496480E+00	2.129430E+00
3.536880E+00	4.539020E+00	2.180630E+00
3.567310E+00	4.581630E+00	2.238580E+00
3.618570E+00	4.614680E+00	2.305860E+00
3.707480E+00	4.614990E+00	2.336500E+00
3.483150E+00	4.564820E+00	2.198880E+00
3.548750E+00	4.605290E+00	2.265490E+00
5.117980E+00	2.980870E+00	2.741320E+00
5.098140E+00	2.907550E+00	2.688390E+00
5.083190E+00	3.019370E+00	2.662890E+00
5.072470E+00	3.212560E+00	2.754550E+00
5.125330E+00	3.078050E+00	2.799120E+00
5.070260E+00	3.364800E+00	2.847410E+00
5.150650E+00	3.234180E+00	2.875470E+00
5.066090E+00	3.476130E+00	2.923620E+00
5.143670E+00	3.377730E+00	2.979700E+00
5.054360E+00	3.532060E+00	2.974800E+00
5.095190E+00	3.492830E+00	2.999970E+00
5.061210E+00	3.568000E+00	3.051120E+00
5.026990E+00	2.657990E+00	2.419860E+00
5.000800E+00	2.535070E+00	2.287340E+00
4.994380E+00	2.622120E+00	2.247350E+00
5.042250E+00	2.808840E+00	2.517110E+00
4.932770E+00	3.694910E+00	3.008090E+00
4.978800E+00	3.647210E+00	3.036530E+00
4.951550E+00	3.711320E+00	3.084060E+00
4.959130E+00	2.438010E+00	2.155670E+00
4.888760E+00	2.358510E+00	2.019570E+00
4.917370E+00	2.447140E+00	2.002950E+00
4.835900E+00	3.823950E+00	3.078610E+00
4.899330E+00	3.784470E+00	3.121810E+00
4.846800E+00	3.846170E+00	3.144770E+00
4.792080E+00	2.282830E+00	1.882780E+00
4.684110E+00	2.222260E+00	1.774920E+00
4.729630E+00	2.305380E+00	1.733980E+00
4.738560E+00	3.937880E+00	3.123760E+00
4.802940E+00	3.898380E+00	3.173050E+00
4.765410E+00	3.950820E+00	3.207040E+00
4.552100E+00	2.168480E+00	1.690370E+00
4.428650E+00	2.176690E+00	1.586060E+00
4.541850E+00	2.230860E+00	1.602350E+00
4.705970E+00	3.989940E+00	3.144340E+00
4.706380E+00	4.020700E+00	3.196260E+00
4.745470E+00	3.991890E+00	3.250120E+00
4.717330E+00	4.040020E+00	3.250120E+00
4.327080E+00	2.271270E+00	1.448290E+00
4.270840E+00	2.155430E+00	1.503070E+00
4.666710E+00	4.069830E+00	3.155190E+00
4.681480E+00	4.123010E+00	3.209250E+00
4.713490E+00	4.092480E+00	3.271550E+00
4.701830E+00	4.151870E+00	3.264240E+00
4.102810E+00	2.310410E+00	1.351030E+00
4.637960E+00	4.170850E+00	3.168680E+00
4.636730E+00	4.244860E+00	3.230290E+00
4.694380E+00	4.205500E+00	3.290120E+00
4.677110E+00	4.259950E+00	3.298340E+00
3.909840E+00	2.324100E+00	1.306440E+00
3.769930E+00	2.355930E+00	1.253500E+00
3.807140E+00	2.407190E+00	1.224190E+00
4.573840E+00	4.238870E+00	3.158190E+00
4.583130E+00	4.286870E+00	3.218960E+00
4.636760E+00	4.298510E+00	3.281380E+00
3.688470E+00	2.511890E+00	1.254150E+00
3.586720E+00	2.433120E+00	1.328820E+00
4.534680E+00	4.281100E+00	3.169500E+00
4.539790E+00	4.312770E+00	3.219160E+00
4.578910E+00	4.344180E+00	3.293280E+00
3.476470E+00	2.676290E+00	1.308420E+00
3.348730E+00	2.642330E+00	1.378690E+00
4.379030E+00	4.325380E+00	3.033470E+00
4.436380E+00	4.316570E+00	3.115430E+00
4.490300E+00	4.314110E+00	3.189130E+00
4.521540E+00	4.342660E+00	3.257340E+00
3.287290E+00	2.832390E+00	1.350440E+00
3.175160E+00	2.791570E+00	1.406420E+00
4.325140E+00	4.381250E+00	3.019130E+00
4.376100E+00	4.379390E+00	3.142340E+00
3.167600E+00	2.971160E+00	1.414920E+00
3.077300E+00	2.930690E+00	1.473950E+00
4.276630E+00	4.435630E+00	2.994910E+00
4.311910E+00	4.434430E+00	3.085740E+00
3.086860E+00	3.133030E+00	1.480580E+00
3.017810E+00	3.026460E+00	1.483380E+00
4.250580E+00	4.474860E+00	2.985540E+00
4.271340E+00	4.475220E+00	3.039830E+00
2.992150E+00	3.137350E+00	1.532470E+00
2.926910E+00	3.296870E+00	1.564500E+00
3.027910E+00	3.387180E+00	1.536810E+00
4.134920E+00	4.550050E+00	2.812360E+00
4.162900E+00	4.551780E+00	2.901850E+00
4.229870E+00	4.514810E+00	2.999180E+00
2.932470E+00	3.464900E+00	1.573600E+00
2.898570E+00	3.400470E+00	1.603770E+00
2.975720E+00	3.687390E+00	1.622080E+00
3.974100E+00	4.628890E+00	2.666250E+00
4.050310E+00	4.605810E+00	2.767470E+00
4.108470E+00	4.577600E+00	2.828440E+00
2.878290E+00	3.530480E+00	1.621640E+00
2.875530E+00	3.695100E+00	1.661600E+00
2.910460E+00	3.789330E+00	1.676260E+00
2.951910E+00	3.910880E+00	1.711370E+00
3.064580E+00	4.059090E+00	1.798440E+00
3.165910E+00	4.200130E+00	1.877500E+00
3.294040E+00	4.326720E+00	1.994350E+00
3.868590E+00	4.649900E+00	2.575450E+00
3.934950E+00	4.662550E+00	2.688290E+00
3.985810E+00	4.680250E+00	2.805010E+00
2.857940E+00	3.821890E+00	1.718120E+00
2.883730E+00	3.964320E+00	1.772740E+00
2.967530E+00	4.044080E+00	1.807460E+00
3.044430E+00	4.161710E+00	1.879090E+00
3.140320E+00	4.282460E+00	1.953310E+00
3.226660E+00	4.375840E+00	2.039000E+00
3.349300E+00	4.468380E+00	2.113190E+00
3.702870E+00	4.673060E+00	2.438930E+00
3.784200E+00	4.695780E+00	2.560500E+00
3.820740E+00	4.722450E+00	2.653820E+00
3.901230E+00	4.697230E+00	2.717850E+00
2.910820E+00	4.105690E+00	1.871460E+00
3.017590E+00	4.250290E+00	1.948670E+00
3.118980E+00	4.354110E+00	2.026580E+00
3.219840E+00	4.453440E+00	2.099600E+00
3.296820E+00	4.520910E+00	2.160020E+00
3.315390E+00	4.565420E+00	2.206530E+00
3.390230E+00	4.566820E+00	2.207090E+00
3.523870E+00	4.637560E+00	2.310880E+00
3.581780E+00	4.700850E+00	2.424660E+00
3.640250E+00	4.739370E+00	2.519150E+00
3.732760E+00	4.729880E+00	2.568350E+00
3.362180E+00	4.625510E+00	2.278770E+00
3.475210E+00	4.701370E+00	2.380400E+00
3.545750E+00	4.742920E+00	2.463090E+00
5.243780E+00	3.204350E+00	3.022070E+00
5.229750E+00	3.152820E+00	2.999980E+00
5.206650E+00	3.239650E+00	2.980250E+00
5.205220E+00	3.316900E+00	3.025200E+00
5.245130E+00	3.261540E+00	3.052310E+00
5.215070E+00	3.369920E+00	3.096440E+00
5.080720E+00	2.644060E+00	2.663860E+00
5.038890E+00	2.552140E+00	2.567940E+00
5.044830E+00	2.654480E+00	2.548560E+00
5.095740E+00	2.804510E+00	2.667230E+00
5.106700E+00	2.738830E+00	2.730420E+00
5.143160E+00	2.916410E+00	2.801110E+00
5.191490E+00	3.092860E+00	2.918640E+00
5.149850E+00	3.482590E+00	3.076580E+00
5.121670E+00	3.561530E+00	3.147970E+00
5.003040E+00	2.462310E+00	2.455320E+00
4.959220E+00	2.366090E+00	2.321050E+00
4.984220E+00	2.445680E+00	2.307100E+00
5.040630E+00	3.654840E+00	3.175390E+00
4.975240E+00	3.729030E+00	3.178060E+00
5.004890E+00	3.717030E+00	3.231770E+00
4.960330E+00	3.762970E+00	3.263390E+00
4.887060E+00	2.290510E+00	2.208080E+00
4.810390E+00	2.220650E+00	2.098590E+00
4.850070E+00	2.283850E+00	2.053110E+00
4.855680E+00	3.863800E+00	3.217200E+00
4.892190E+00	3.825690E+00	3.239540E+00
4.873300E+00	3.878430E+00	3.300680E+00
4.680920E+00	2.144570E+00	1.979270E+00
4.605250E+00	2.106850E+00	1.861910E+00
4.660080E+00	2.161920E+00	1.852690E+00
4.783680E+00	3.962370E+00	3.272420E+00
4.819560E+00	3.933430E+00	3.286660E+00
4.809090E+00	3.979050E+00	3.349100E+00
4.471840E+00	2.095470E+00	1.714370E+00
4.737010E+00	4.058350E+00	3.305230E+00
4.760970E+00	4.026430E+00	3.330970E+00
4.763100E+00	4.076720E+00	3.381280E+00
4.286790E+00	2.088620E+00	1.589620E+00
4.170700E+00	2.070760E+00	1.566170E+00
4.203750E+00	2.116910E+00	1.522850E+00
4.724750E+00	4.172720E+00	3.321500E+00
4.740860E+00	4.136620E+00	3.349630E+00
4.740600E+00	4.184600E+00	3.402100E+00
4.078130E+00	2.175720E+00	1.442110E+00
3.985820E+00	2.127220E+00	1.504240E+00
4.680750E+00	4.295660E+00	3.350590E+00
4.709470E+00	4.241160E+00	3.375790E+00
4.704780E+00	4.276400E+00	3.431180E+00
3.835360E+00	2.227060E+00	1.357410E+00
4.641930E+00	4.345180E+00	3.344730E+00
4.678570E+00	4.332450E+00	3.422540E+00
3.665600E+00	2.262370E+00	1.384780E+00
3.525950E+00	2.259310E+00	1.412280E+00
3.546900E+00	2.341040E+00	1.364300E+00
4.611120E+00	4.375660E+00	3.351530E+00
4.630550E+00	4.393670E+00	3.432160E+00
3.415680E+00	2.459030E+00	1.395710E+00
3.289040E+00	2.443800E+00	1.461350E+00
4.437920E+00	4.359730E+00	3.224740E+00
4.486160E+00	4.358190E+00	3.264530E+00
4.520690E+00	4.393000E+00	3.349250E+00
4.576890E+00	4.397930E+00	3.381340E+00
3.215180E+00	2.617720E+00	1.421900E+00
3.118210E+00	2.606290E+00	1.511870E+00
4.401920E+00	4.387370E+00	3.229660E+00
4.419670E+00	4.412890E+00	3.302810E+00
4.465110E+00	4.396940E+00	3.321500E+00
3.080330E+00	2.768340E+00	1.484290E+00
2.985460E+00	2.743910E+00	1.530180E+00
4.333350E+00	4.438700E+00	3.175750E+00
4.373710E+00	4.421850E+00	3.242560E+00
2.976830E+00	2.928560E+00	1.524940E+00
2.920610E+00	2.834880E+00	1.546760E+00
4.273410E+00	4.508010E+00	3.130900E+00
2.882850E+00	2.932600E+00	1.585890E+00
2.817470E+00	3.089890E+00	1.634320E+00
2.909260E+00	3.108400E+00	1.583340E+00
4.187440E+00	4.589750E+00	3.033750E+00
4.224460E+00	4.602990E+00	3.171570E+00
2.841080E+00	3.321910E+00	1.631560E+00
2.743290E+00	3.242230E+00	1.656720E+00
4.092680E+00	4.633340E+00	2.929390E+00
4.142270E+00	4.637840E+00	3.024690E+00
4.168160E+00	4.640260E+00	3.090870E+00
2.758510E+00	3.387900E+00	1.681170E+00
2.713840E+00	3.336520E+00	1.690760E+00
2.779340E+00	3.608310E+00	1.692120E+00
4.029430E+00	4.697390E+00	2.911740E+00
4.056010E+00	4.728710E+00	3.011580E+00
4.121330E+00	4.674890E+00	3.055880E+00
2.685060E+00	3.464780E+00	1.693270E+00
2.682200E+00	3.614330E+00	1.733260E+00
2.721300E+00	3.726590E+00	1.751530E+00
2.771630E+00	3.901370E+00	1.800730E+00
3.867570E+00	4.736630E+00	2.744020E+00
3.912250E+00	4.756410E+00	2.843150E+00
3.988840E+00	4.746300E+00	2.921260E+00
2.661510E+00	3.760450E+00	1.784060E+00
2.672860E+00	3.907190E+00	1.830760E+00
2.718060E+00	3.997890E+00	1.854440E+00
2.782590E+00	4.132240E+00	1.930310E+00
2.913020E+00	4.236840E+00	1.953750E+00
3.000690E+00	4.335700E+00	2.024020E+00
3.108600E+00	4.436010E+00	2.096930E+00
3.213450E+00	4.547710E+00	2.179400E+00
3.694980E+00	4.759420E+00	2.583050E+00
3.736030E+00	4.788700E+00	2.652870E+00
3.826310E+00	4.783940E+00	2.759410E+00
2.664390E+00	4.019960E+00	1.882980E+00
2.690520E+00	4.125220E+00	1.942940E+00
2.727020E+00	4.180410E+00	1.962810E+00
2.745440E+00	4.243350E+00	1.994300E+00
2.863660E+00	4.313540E+00	2.017740E+00
2.990350E+00	4.425080E+00	2.094180E+00
3.089280E+00	4.499680E+00	2.152920E+00
3.123430E+00	4.558600E+00	2.199160E+00
3.178900E+00	4.591800E+00	2.225210E+00
3.243550E+00	4.635570E+00	2.273450E+00
3.342580E+00	4.721490E+00	2.380070E+00
3.470000E+00	4.755400E+00	2.444670E+00
3.544060E+00	4.796060E+00	2.531770E+00
3.653820E+00	4.786350E+00	2.592020E+00
2.682280E+00	4.184590E+00	1.977230E+00
3.131480E+00	4.622980E+00	2.258170E+00
3.222050E+00	4.689320E+00	2.325930E+00
3.246270E+00	4.736770E+00	2.372250E+00
3.288260E+00	4.760480E+00	2.401940E+00
3.321170E+00	4.791410E+00	2.446700E+00
3.422790E+00	4.788750E+00	2.471660E+00
3.239980E+00	4.770860E+00	2.403960E+00
5.265230E+00	3.053950E+00	3.056370E+00
5.252670E+00	3.001000E+00	3.035460E+00
5.237320E+00	3.066320E+00	3.006930E+00
5.265010E+00	3.144470E+00	3.072950E+00
5.273930E+00	3.262580E+00	3.142590E+00
5.245160E+00	3.361450E+00	3.199130E+00
5.053250E+00	2.510780E+00	2.701250E+00
5.005240E+00	2.419220E+00	2.611190E+00
5.013880E+00	2.465810E+00	2.558120E+00
5.090470E+00	2.616670E+00	2.747190E+00
5.164360E+00	2.786480E+00	2.864150E+00
5.208390E+00	2.947280E+00	2.956600E+00
5.191820E+00	3.484860E+00	3.219150E+00
5.122090E+00	3.583640E+00	3.226650E+00
5.152370E+00	3.566420E+00	3.271550E+00
5.109190E+00	3.630860E+00	3.301740E+00
4.954800E+00	2.332190E+00	2.506190E+00
4.893440E+00	2.267190E+00	2.423650E+00
4.928400E+00	2.307050E+00	2.362180E+00
5.036520E+00	3.708250E+00	3.292020E+00
5.012150E+00	3.762050E+00	3.371690E+00
4.803100E+00	2.197840E+00	2.332450E+00
4.724570E+00	2.148200E+00	2.201410E+00
4.776180E+00	2.194610E+00	2.197620E+00
4.937140E+00	3.818390E+00	3.349100E+00
4.921740E+00	3.864580E+00	3.404890E+00
4.611980E+00	2.084170E+00	1.988030E+00
4.883420E+00	3.927190E+00	3.412700E+00
4.851100E+00	3.978530E+00	3.445070E+00
4.452270E+00	2.038220E+00	1.814960E+00
4.355960E+00	1.983260E+00	1.766740E+00
4.329290E+00	2.034130E+00	1.675590E+00
4.816850E+00	4.023110E+00	3.454040E+00
4.803180E+00	4.076390E+00	3.486780E+00
4.279140E+00	1.948250E+00	1.725360E+00
4.153670E+00	1.949670E+00	1.692620E+00
4.230950E+00	1.983580E+00	1.656160E+00
4.780970E+00	4.127160E+00	3.481230E+00
4.767340E+00	4.177290E+00	3.508490E+00
4.055650E+00	2.012470E+00	1.564610E+00
3.916550E+00	1.981160E+00	1.586900E+00
4.738770E+00	4.225260E+00	3.504430E+00
4.711990E+00	4.302550E+00	3.514650E+00
3.802890E+00	2.089910E+00	1.457120E+00
3.745470E+00	2.032380E+00	1.547420E+00
4.681310E+00	4.374960E+00	3.501450E+00
4.710450E+00	4.353440E+00	3.554970E+00
4.697360E+00	4.386700E+00	3.559170E+00
3.646970E+00	2.037660E+00	1.555740E+00
3.509650E+00	2.066770E+00	1.557850E+00
3.602460E+00	2.113850E+00	1.505890E+00
4.652150E+00	4.415140E+00	3.499010E+00
4.668880E+00	4.428720E+00	3.574550E+00
3.394720E+00	2.271080E+00	1.530760E+00
3.262460E+00	2.243650E+00	1.578370E+00
4.544450E+00	4.419750E+00	3.417530E+00
4.565550E+00	4.442830E+00	3.494240E+00
4.619980E+00	4.444680E+00	3.525300E+00
3.183900E+00	2.438300E+00	1.553130E+00
3.059930E+00	2.407550E+00	1.588020E+00
4.445220E+00	4.424510E+00	3.366910E+00
4.466890E+00	4.441670E+00	3.441010E+00
4.514980E+00	4.439430E+00	3.466740E+00
3.005740E+00	2.585690E+00	1.553470E+00
2.915680E+00	2.561890E+00	1.622160E+00
4.330970E+00	4.483180E+00	3.252600E+00
4.378330E+00	4.466720E+00	3.335310E+00
4.419170E+00	4.455140E+00	3.404340E+00
2.878820E+00	2.756440E+00	1.594010E+00
2.793190E+00	2.675770E+00	1.645880E+00
4.283380E+00	4.552290E+00	3.248540E+00
4.327120E+00	4.537890E+00	3.366150E+00
2.774290E+00	2.801070E+00	1.639280E+00
2.710150E+00	2.773390E+00	1.678710E+00
2.798070E+00	2.917240E+00	1.636530E+00
4.256020E+00	4.598990E+00	3.248200E+00
4.276830E+00	4.593180E+00	3.304750E+00
2.716240E+00	2.889740E+00	1.675430E+00
2.663090E+00	2.848460E+00	1.694370E+00
2.706450E+00	3.065290E+00	1.678290E+00
4.169310E+00	4.680450E+00	3.176030E+00
4.235520E+00	4.641270E+00	3.264300E+00
2.629000E+00	2.945630E+00	1.707600E+00
2.578510E+00	3.141430E+00	1.736070E+00
2.647410E+00	3.292190E+00	1.699850E+00
4.105920E+00	4.724720E+00	3.120210E+00
4.131450E+00	4.761360E+00	3.236300E+00
2.562230E+00	3.312130E+00	1.746930E+00
2.514490E+00	3.252330E+00	1.749220E+00
2.577890E+00	3.535680E+00	1.753060E+00
3.953520E+00	4.789690E+00	2.943640E+00
3.990190E+00	4.816520E+00	3.061940E+00
4.062420E+00	4.786630E+00	3.142570E+00
2.500560E+00	3.375950E+00	1.785480E+00
2.476270E+00	3.534800E+00	1.788070E+00
2.518640E+00	3.639360E+00	1.812060E+00
2.564880E+00	3.830570E+00	1.846500E+00
3.755110E+00	4.857370E+00	2.778820E+00
3.842430E+00	4.844540E+00	2.876280E+00
3.914500E+00	4.835380E+00	2.976770E+00
2.460080E+00	3.672030E+00	1.840220E+00
2.470440E+00	3.832800E+00	1.881960E+00
2.519500E+00	3.925500E+00	1.901180E+00
2.586290E+00	4.071300E+00	1.944320E+00
2.770350E+00	4.332710E+00	2.047070E+00
2.868370E+00	4.419510E+00	2.098940E+00
2.995930E+00	4.531690E+00	2.181870E+00
3.621580E+00	4.867700E+00	2.681670E+00
3.705290E+00	4.902180E+00	2.797210E+00
3.767280E+00	4.932120E+00	2.903540E+00
2.466640E+00	3.953450E+00	1.930680E+00
2.501390E+00	4.089780E+00	1.985460E+00
2.563820E+00	4.163630E+00	2.006890E+00
2.649210E+00	4.258470E+00	2.024470E+00
2.738440E+00	4.395930E+00	2.096100E+00
2.841830E+00	4.493890E+00	2.166940E+00
2.912190E+00	4.570410E+00	2.219420E+00
3.013700E+00	4.627020E+00	2.268010E+00
3.136270E+00	4.718890E+00	2.355440E+00
3.416520E+00	4.864060E+00	2.552090E+00
3.511670E+00	4.917440E+00	2.654850E+00
3.541680E+00	4.963570E+00	2.730520E+00
3.655690E+00	4.947910E+00	2.815390E+00
2.517080E+00	4.211350E+00	2.047610E+00
2.609430E+00	4.364810E+00	2.097420E+00
2.713420E+00	4.473260E+00	2.163300E+00
2.811160E+00	4.557790E+00	2.226540E+00
2.904470E+00	4.632980E+00	2.273060E+00
3.000240E+00	4.688030E+00	2.327460E+00
3.039270E+00	4.744280E+00	2.381110E+00
3.108070E+00	4.775580E+00	2.407700E+00
3.212880E+00	4.819520E+00	2.452360E+00
3.275020E+00	4.896830E+00	2.538620E+00
3.337290E+00	4.946390E+00	2.615980E+00
3.447920E+00	4.949780E+00	2.657490E+00
3.058060E+00	4.811000E+00	2.442050E+00
3.174060E+00	4.892590E+00	2.514420E+00
3.246610E+00	4.935480E+00	2.569570E+00
5.189620E+00	2.673660E+00	3.003100E+00
5.157780E+00	2.616070E+00	2.960900E+00
5.167200E+00	2.683520E+00	2.925770E+00
5.210630E+00	2.828030E+00	2.992650E+00
5.214700E+00	2.745210E+00	3.042420E+00
5.240670E+00	2.929160E+00	3.043490E+00
5.253830E+00	2.860950E+00	3.093000E+00
5.280530E+00	3.001170E+00	3.118550E+00
5.287610E+00	3.136010E+00	3.197390E+00
5.294460E+00	3.267640E+00	3.256580E+00
5.258680E+00	3.387300E+00	3.268190E+00
5.294590E+00	3.340980E+00	3.325790E+00
5.258670E+00	3.446160E+00	3.344450E+00
5.019860E+00	2.416410E+00	2.769460E+00
4.970560E+00	2.334250E+00	2.703650E+00
4.977920E+00	2.359040E+00	2.627480E+00
5.076680E+00	2.517130E+00	2.817270E+00
5.183280E+00	3.552040E+00	3.330330E+00
5.141700E+00	3.624270E+00	3.412580E+00
4.898990E+00	2.260390E+00	2.632670E+00
4.834990E+00	2.214210E+00	2.531750E+00
4.873790E+00	2.249020E+00	2.514590E+00
5.084120E+00	3.699910E+00	3.385190E+00
5.046960E+00	3.749580E+00	3.450980E+00
4.738710E+00	2.139290E+00	2.328120E+00
4.979630E+00	3.817400E+00	3.477550E+00
4.933140E+00	3.877980E+00	3.472370E+00
4.956890E+00	3.869350E+00	3.515970E+00
4.936640E+00	3.912530E+00	3.536830E+00
4.590330E+00	2.047430E+00	2.093520E+00
4.498910E+00	1.983220E+00	2.028550E+00
4.477790E+00	2.012500E+00	1.926070E+00
4.855800E+00	3.993030E+00	3.493300E+00
4.887670E+00	3.963980E+00	3.515890E+00
4.871900E+00	4.005620E+00	3.554460E+00
4.423210E+00	1.937750E+00	1.968930E+00
4.336030E+00	1.898920E+00	1.904050E+00
4.349680E+00	1.932090E+00	1.832920E+00
4.815410E+00	4.097320E+00	3.533830E+00
4.849420E+00	4.064620E+00	3.579280E+00
4.825460E+00	4.119160E+00	3.587240E+00
4.237420E+00	1.866420E+00	1.851510E+00
4.095400E+00	1.858990E+00	1.808440E+00
4.193930E+00	1.901950E+00	1.791290E+00
4.771420E+00	4.192740E+00	3.557600E+00
4.797180E+00	4.163980E+00	3.590960E+00
4.772160E+00	4.206960E+00	3.621400E+00
3.989000E+00	1.918000E+00	1.697500E+00
3.858380E+00	1.853730E+00	1.701250E+00
4.725750E+00	4.317210E+00	3.593300E+00
4.741090E+00	4.259700E+00	3.608440E+00
4.735580E+00	4.295490E+00	3.668600E+00
3.744240E+00	1.959160E+00	1.619160E+00
3.686340E+00	1.902720E+00	1.683160E+00
4.712350E+00	4.373730E+00	3.637250E+00
3.596360E+00	1.890180E+00	1.680990E+00
3.465250E+00	1.935500E+00	1.707620E+00
3.558920E+00	1.955530E+00	1.635110E+00
4.686770E+00	4.434110E+00	3.641820E+00
4.698150E+00	4.423920E+00	3.686920E+00
4.683800E+00	4.450790E+00	3.681170E+00
3.356900E+00	2.073210E+00	1.633610E+00
3.235450E+00	2.070360E+00	1.708800E+00
4.587910E+00	4.473190E+00	3.560110E+00
4.608460E+00	4.487060E+00	3.640070E+00
4.662450E+00	4.464790E+00	3.663610E+00
3.145590E+00	2.239930E+00	1.652000E+00
3.035890E+00	2.218680E+00	1.714910E+00
4.489880E+00	4.465330E+00	3.515120E+00
4.509200E+00	4.491440E+00	3.588620E+00
4.555520E+00	4.493000E+00	3.610300E+00
2.973910E+00	2.392620E+00	1.669690E+00
2.866360E+00	2.352770E+00	1.714620E+00
4.377780E+00	4.501480E+00	3.436690E+00
4.415430E+00	4.510920E+00	3.526500E+00
4.465030E+00	4.496070E+00	3.563100E+00
2.823290E+00	2.519650E+00	1.677560E+00
2.729780E+00	2.481090E+00	1.725660E+00
4.351670E+00	4.533560E+00	3.451060E+00
4.368720E+00	4.538500E+00	3.498950E+00
2.708070E+00	2.641670E+00	1.696390E+00
2.613310E+00	2.605060E+00	1.745610E+00
4.272050E+00	4.630900E+00	3.390350E+00
4.329670E+00	4.574560E+00	3.475650E+00
2.602280E+00	2.786270E+00	1.722410E+00
2.519690E+00	2.707400E+00	1.775910E+00
4.200740E+00	4.715460E+00	3.311990E+00
4.235570E+00	4.726950E+00	3.455810E+00
2.498060E+00	2.817230E+00	1.760560E+00
2.463670E+00	2.770960E+00	1.785730E+00
2.505430E+00	2.963540E+00	1.750910E+00
4.161920E+00	4.765320E+00	3.313870E+00
4.180390E+00	4.766850E+00	3.383610E+00
2.430050E+00	2.856360E+00	1.793310E+00
2.366110E+00	3.041260E+00	1.808980E+00
2.451190E+00	3.204400E+00	1.772380E+00
4.029520E+00	4.837070E+00	3.170940E+00
4.071210E+00	4.850660E+00	3.286870E+00
4.137080E+00	4.801800E+00	3.352750E+00
2.339220E+00	3.245810E+00	1.809740E+00
2.262770E+00	3.190380E+00	1.844780E+00
2.382840E+00	3.459790E+00	1.813260E+00
3.852910E+00	4.905490E+00	3.000840E+00
3.919690E+00	4.913120E+00	3.133920E+00
3.999570E+00	4.887070E+00	3.210570E+00
2.281820E+00	3.356830E+00	1.857360E+00
2.218710E+00	3.295030E+00	1.868910E+00
2.279280E+00	3.528020E+00	1.858040E+00
2.359660E+00	3.754170E+00	1.898690E+00
3.815080E+00	4.950720E+00	3.007710E+00
3.844830E+00	4.958700E+00	3.073160E+00
2.195930E+00	3.445420E+00	1.892780E+00
2.243160E+00	3.630580E+00	1.905970E+00
2.263740E+00	3.774230E+00	1.942160E+00
2.311170E+00	3.871770E+00	1.953540E+00
2.387500E+00	4.018050E+00	1.985780E+00
3.574090E+00	5.027260E+00	2.834930E+00
3.689280E+00	5.012670E+00	2.939020E+00
3.783020E+00	4.996600E+00	3.032840E+00
2.256560E+00	3.927440E+00	1.997150E+00
2.323700E+00	4.091790E+00	2.044390E+00
2.336190E+00	4.179060E+00	2.086320E+00
2.404540E+00	4.194610E+00	2.070690E+00
2.492130E+00	4.334580E+00	2.118560E+00
2.594050E+00	4.453100E+00	2.174980E+00
2.695430E+00	4.549020E+00	2.231050E+00
2.794960E+00	4.629460E+00	2.286620E+00
2.908710E+00	4.724910E+00	2.365610E+00
3.419130E+00	5.035690E+00	2.743480E+00
3.516680E+00	5.080640E+00	2.849550E+00
3.593380E+00	5.102010E+00	2.984930E+00
2.372820E+00	4.290310E+00	2.134220E+00
2.477400E+00	4.433600E+00	2.190120E+00
2.585170E+00	4.537720E+00	2.248420E+00
2.682920E+00	4.625510E+00	2.295390E+00
2.776780E+00	4.687840E+00	2.345800E+00
2.813700E+00	4.741890E+00	2.396870E+00
2.869970E+00	4.772650E+00	2.416810E+00
2.936690E+00	4.818850E+00	2.446910E+00
3.058260E+00	4.896480E+00	2.520220E+00
3.215030E+00	4.985400E+00	2.619040E+00
3.279520E+00	5.079230E+00	2.732180E+00
3.354640E+00	5.139680E+00	2.853850E+00
3.469470E+00	5.127220E+00	2.893770E+00
2.827160E+00	4.804660E+00	2.456410E+00
2.932970E+00	4.895770E+00	2.513080E+00
3.056560E+00	4.983360E+00	2.609230E+00
3.164210E+00	5.072150E+00	2.693890E+00
3.241050E+00	5.137800E+00	2.785220E+00
5.090360E+00	2.449210E+00	2.995640E+00
5.033470E+00	2.387430E+00	2.919820E+00
5.056700E+00	2.441330E+00	2.886050E+00
5.136740E+00	2.549690E+00	2.960030E+00
5.150440E+00	2.525060E+00	3.036830E+00
5.204210E+00	2.644270E+00	3.068840E+00
5.240240E+00	2.775550E+00	3.153680E+00
5.269930E+00	2.889810E+00	3.208660E+00
5.308120E+00	3.004180E+00	3.252560E+00
5.324910E+00	3.124020E+00	3.307450E+00
5.334690E+00	3.236680E+00	3.357530E+00
5.296800E+00	3.340340E+00	3.413560E+00
5.261240E+00	3.440620E+00	3.469040E+00
4.988130E+00	2.331170E+00	2.893530E+00
4.930790E+00	2.276900E+00	2.794190E+00
4.963820E+00	2.312100E+00	2.780860E+00
5.206900E+00	3.536720E+00	3.436600E+00
5.160970E+00	3.613920E+00	3.518340E+00
4.836550E+00	2.219320E+00	2.645880E+00
5.100730E+00	3.698070E+00	3.494080E+00
5.051010E+00	3.762640E+00	3.518640E+00
5.093500E+00	3.740100E+00	3.567630E+00
5.046860E+00	3.802670E+00	3.593020E+00
4.710970E+00	2.110620E+00	2.418170E+00
4.617600E+00	2.043960E+00	2.331920E+00
4.604840E+00	2.046190E+00	2.216640E+00
4.987020E+00	3.865860E+00	3.569200E+00
4.982650E+00	3.911430E+00	3.617220E+00
4.561710E+00	1.981970E+00	2.262810E+00
4.479970E+00	1.925970E+00	2.176950E+00
4.494750E+00	1.947880E+00	2.102800E+00
4.940860E+00	3.968900E+00	3.638790E+00
4.895040E+00	4.020200E+00	3.636060E+00
4.922070E+00	4.011290E+00	3.690550E+00
4.896510E+00	4.049930E+00	3.709970E+00
4.387150E+00	1.871800E+00	2.087780E+00
4.298860E+00	1.816450E+00	2.018240E+00
4.310440E+00	1.860260E+00	1.957370E+00
4.830090E+00	4.141030E+00	3.662970E+00
4.857710E+00	4.103260E+00	3.678920E+00
4.849080E+00	4.136680E+00	3.735720E+00
4.184810E+00	1.797370E+00	1.977310E+00
4.026510E+00	1.789010E+00	1.928020E+00
4.147400E+00	1.810040E+00	1.902630E+00
4.810680E+00	4.174670E+00	3.714750E+00
3.931140E+00	1.816230E+00	1.805430E+00
3.825000E+00	1.800470E+00	1.850050E+00
4.770250E+00	4.236700E+00	3.742060E+00
4.745490E+00	4.318160E+00	3.755660E+00
3.696230E+00	1.802100E+00	1.847220E+00
3.578820E+00	1.768940E+00	1.863180E+00
3.611630E+00	1.796300E+00	1.797410E+00
3.683400E+00	1.834480E+00	1.750440E+00
4.720800E+00	4.390000E+00	3.741240E+00
4.754190E+00	4.363010E+00	3.817660E+00
4.730930E+00	4.412640E+00	3.808340E+00
3.502580E+00	1.830160E+00	1.771810E+00
3.373800E+00	1.818550E+00	1.837620E+00
4.687280E+00	4.458910E+00	3.756590E+00
3.305570E+00	1.920040E+00	1.757510E+00
3.181020E+00	1.912580E+00	1.831190E+00
4.639090E+00	4.497550E+00	3.724820E+00
4.647390E+00	4.529730E+00	3.818520E+00
3.102160E+00	2.044780E+00	1.757020E+00
2.991250E+00	2.027830E+00	1.826660E+00
4.524600E+00	4.513600E+00	3.664330E+00
4.544300E+00	4.531300E+00	3.741190E+00
4.597900E+00	4.531240E+00	3.768250E+00
2.923050E+00	2.185620E+00	1.761380E+00
2.821370E+00	2.153030E+00	1.829410E+00
4.438990E+00	4.529480E+00	3.611080E+00
4.455050E+00	4.544470E+00	3.695370E+00
4.497740E+00	4.533980E+00	3.720890E+00
2.769250E+00	2.316000E+00	1.769720E+00
2.672320E+00	2.280450E+00	1.837870E+00
4.362480E+00	4.590280E+00	3.579450E+00
4.409740E+00	4.567760E+00	3.654120E+00
2.635690E+00	2.445020E+00	1.784410E+00
2.543830E+00	2.404580E+00	1.850610E+00
4.300740E+00	4.660030E+00	3.526000E+00
4.326980E+00	4.670640E+00	3.659210E+00
2.523290E+00	2.563600E+00	1.803100E+00
2.435330E+00	2.525160E+00	1.858140E+00
4.269680E+00	4.721350E+00	3.530350E+00
4.287160E+00	4.720120E+00	3.593090E+00
2.422640E+00	2.698860E+00	1.824360E+00
2.371150E+00	2.609640E+00	1.865910E+00
4.176150E+00	4.821800E+00	3.500730E+00
4.247840E+00	4.768400E+00	3.562530E+00
2.318900E+00	2.696270E+00	1.876520E+00
2.238470E+00	2.834200E+00	1.892340E+00
2.334870E+00	2.855560E+00	1.840190E+00
4.115070E+00	4.847170E+00	3.413480E+00
4.124350E+00	4.875520E+00	3.484550E+00
2.249030E+00	3.013420E+00	1.860990E+00
2.147910E+00	2.976560E+00	1.911630E+00
3.967190E+00	4.936300E+00	3.252950E+00
4.011750E+00	4.946730E+00	3.379100E+00
4.084770E+00	4.900800E+00	3.442670E+00
2.150450E+00	3.206510E+00	1.891400E+00
2.057240E+00	3.106890E+00	1.948030E+00
3.840790E+00	5.023600E+00	3.167540E+00
3.928570E+00	4.989680E+00	3.290560E+00
2.045970E+00	3.242790E+00	1.938930E+00
2.005190E+00	3.187300E+00	1.962820E+00
2.075930E+00	3.423840E+00	1.944800E+00
2.154630E+00	3.678900E+00	1.956050E+00
3.722970E+00	5.073320E+00	3.092640E+00
3.778830E+00	5.114950E+00	3.258480E+00
1.991950E+00	3.298870E+00	1.979200E+00
1.988290E+00	3.471740E+00	1.986590E+00
2.038660E+00	3.593990E+00	1.972960E+00
2.068870E+00	3.742040E+00	2.007860E+00
2.141820E+00	3.903230E+00	2.026220E+00
2.245850E+00	4.120160E+00	2.092740E+00
3.655960E+00	5.118490E+00	3.093850E+00
3.692770E+00	5.136250E+00	3.172900E+00
1.966560E+00	3.640670E+00	2.025260E+00
2.040470E+00	3.875380E+00	2.059500E+00
2.122450E+00	4.022810E+00	2.085130E+00
2.159290E+00	4.133040E+00	2.132100E+00
2.215500E+00	4.199730E+00	2.148450E+00
2.277360E+00	4.285180E+00	2.171540E+00
2.367110E+00	4.417090E+00	2.207680E+00
2.471740E+00	4.529460E+00	2.261460E+00
2.573810E+00	4.622680E+00	2.315500E+00
2.686810E+00	4.722170E+00	2.388450E+00
3.425680E+00	5.168070E+00	2.950570E+00
3.499240E+00	5.198450E+00	3.063410E+00
3.617180E+00	5.165700E+00	3.130730E+00
2.168420E+00	4.248920E+00	2.186080E+00
2.263910E+00	4.397690E+00	2.232890E+00
2.360690E+00	4.518810E+00	2.276430E+00
2.465250E+00	4.613560E+00	2.334620E+00
2.557070E+00	4.683280E+00	2.375240E+00
2.595810E+00	4.737140E+00	2.422010E+00
2.654260E+00	4.766760E+00	2.442580E+00
2.720280E+00	4.808520E+00	2.475780E+00
2.824060E+00	4.891010E+00	2.531970E+00
2.933350E+00	4.982380E+00	2.605730E+00
3.046910E+00	5.070170E+00	2.691960E+00
3.149110E+00	5.146040E+00	2.780590E+00
3.251170E+00	5.209750E+00	2.928790E+00
3.377990E+00	5.206520E+00	3.003430E+00
2.610890E+00	4.798050E+00	2.483740E+00
2.716360E+00	4.884340E+00	2.545790E+00
2.826130E+00	4.977750E+00	2.620920E+00
2.937980E+00	5.069100E+00	2.693070E+00
3.045780E+00	5.147320E+00	2.783400E+00
3.133600E+00	5.198980E+00	2.879140E+00
5.062560E+00	2.402870E+00	3.022180E+00
5.141020E+00	2.486070E+00	3.094570E+00
5.200480E+00	2.594770E+00	3.202650E+00
5.235370E+00	2.706950E+00	3.214690E+00
5.269340E+00	2.798620E+00	3.270620E+00
5.303430E+00	2.896540E+00	3.319100E+00
5.327630E+00	2.999670E+00	3.369750E+00
5.326380E+00	3.112300E+00	3.423740E+00
5.326020E+00	3.224870E+00	3.466430E+00
5.301170E+00	3.332290E+00	3.516330E+00
5.286500E+00	3.432960E+00	3.566720E+00
4.927240E+00	2.284240E+00	2.876100E+00
4.997880E+00	2.342120E+00	2.963320E+00
5.225850E+00	3.527150E+00	3.539750E+00
5.194810E+00	3.602370E+00	3.612560E+00
4.823600E+00	2.202250E+00	2.777420E+00
4.728710E+00	2.131300E+00	2.665770E+00
4.729830E+00	2.121390E+00	2.551220E+00
5.143230E+00	3.681550E+00	3.589640E+00
5.113670E+00	3.743560E+00	3.646010E+00
5.079510E+00	3.802910E+00	3.700610E+00
4.675580E+00	2.090300E+00	2.639180E+00
4.594790E+00	1.988250E+00	2.481670E+00
4.608540E+00	2.022530E+00	2.415370E+00
5.032470E+00	3.871150E+00	3.667680E+00
5.003030E+00	3.926170E+00	3.678060E+00
5.041090E+00	3.913950E+00	3.732800E+00
5.008190E+00	3.957220E+00	3.737940E+00
4.519470E+00	1.931140E+00	2.382970E+00
4.437390E+00	1.864080E+00	2.286090E+00
4.459680E+00	1.897620E+00	2.237440E+00
4.963240E+00	4.009610E+00	3.768540E+00
4.931810E+00	4.060670E+00	3.798930E+00
4.352040E+00	1.801580E+00	2.210240E+00
4.248240E+00	1.776530E+00	2.167010E+00
4.274560E+00	1.789870E+00	2.084110E+00
4.893140E+00	4.104770E+00	3.787290E+00
4.857610E+00	4.160530E+00	3.821010E+00
4.113820E+00	1.766500E+00	2.133120E+00
3.950690E+00	1.717290E+00	2.075410E+00
4.064790E+00	1.770920E+00	2.047810E+00
4.817120E+00	4.196720E+00	3.804400E+00
4.838240E+00	4.190500E+00	3.861470E+00
4.815240E+00	4.223790E+00	3.878600E+00
3.812760E+00	1.752830E+00	1.938610E+00
3.754610E+00	1.696820E+00	2.020120E+00
4.767780E+00	4.323590E+00	3.829520E+00
4.781830E+00	4.282440E+00	3.847740E+00
4.785570E+00	4.336650E+00	3.907460E+00
3.657920E+00	1.646490E+00	2.013730E+00
3.529690E+00	1.633310E+00	2.018150E+00
3.624050E+00	1.681060E+00	1.947630E+00
4.723090E+00	4.452420E+00	3.863350E+00
4.759820E+00	4.398840E+00	3.886450E+00
4.751980E+00	4.439000E+00	3.944660E+00
3.442180E+00	1.732070E+00	1.929560E+00
3.316970E+00	1.692070E+00	1.999430E+00
4.688450E+00	4.507680E+00	3.856840E+00
4.714620E+00	4.500920E+00	3.959580E+00
3.247080E+00	1.791000E+00	1.905890E+00
3.123810E+00	1.758970E+00	1.980290E+00
4.667160E+00	4.541180E+00	3.868020E+00
4.676660E+00	4.539760E+00	3.917250E+00
3.057780E+00	1.880590E+00	1.898990E+00
2.938820E+00	1.840540E+00	1.964680E+00
4.568060E+00	4.556780E+00	3.812290E+00
4.592090E+00	4.573460E+00	3.888850E+00
4.645590E+00	4.562070E+00	3.909590E+00
2.875260E+00	1.987490E+00	1.890340E+00
2.765240E+00	1.941400E+00	1.956690E+00
4.475440E+00	4.563200E+00	3.774030E+00
4.498210E+00	4.584790E+00	3.844830E+00
4.541750E+00	4.576500E+00	3.859380E+00
2.714840E+00	2.107720E+00	1.892900E+00
2.610430E+00	2.058920E+00	1.963300E+00
4.370100E+00	4.623310E+00	3.703360E+00
4.408730E+00	4.627620E+00	3.793210E+00
4.455780E+00	4.601370E+00	3.823750E+00
2.571960E+00	2.234840E+00	1.903870E+00
2.470580E+00	2.186720E+00	1.968020E+00
4.349540E+00	4.660920E+00	3.728410E+00
4.365560E+00	4.665010E+00	3.775130E+00
2.445740E+00	2.367590E+00	1.907920E+00
2.356290E+00	2.322910E+00	1.980050E+00
4.274970E+00	4.768560E+00	3.701710E+00
4.333340E+00	4.704520E+00	3.761940E+00
2.332210E+00	2.514190E+00	1.922570E+00
2.289220E+00	2.411540E+00	1.988990E+00
4.226250E+00	4.815930E+00	3.617400E+00
4.230050E+00	4.829880E+00	3.683080E+00
2.225030E+00	2.500580E+00	1.988760E+00
2.135870E+00	2.632820E+00	1.990700E+00
2.234380E+00	2.663450E+00	1.935300E+00
4.123910E+00	4.932860E+00	3.589050E+00
4.193050E+00	4.865220E+00	3.647050E+00
2.144450E+00	2.798680E+00	1.946290E+00
2.049490E+00	2.761360E+00	2.003960E+00
4.067990E+00	4.959750E+00	3.504170E+00
4.072870E+00	4.990560E+00	3.577840E+00
2.049050E+00	2.934060E+00	1.969190E+00
1.962070E+00	2.893240E+00	2.028530E+00
3.865240E+00	5.067640E+00	3.328990E+00
3.944390E+00	5.054230E+00	3.467810E+00
4.030620E+00	5.013440E+00	3.536890E+00
1.963230E+00	3.108070E+00	2.001600E+00
1.910940E+00	2.994550E+00	2.041950E+00
3.827270E+00	5.110870E+00	3.350660E+00
3.862900E+00	5.108400E+00	3.413270E+00
1.866090E+00	3.122540E+00	2.050130E+00
1.831650E+00	3.258750E+00	2.060000E+00
1.906300E+00	3.366130E+00	2.033920E+00
3.680840E+00	5.194040E+00	3.308340E+00
3.800360E+00	5.149700E+00	3.388480E+00
1.814840E+00	3.405430E+00	2.081050E+00
1.794600E+00	3.555920E+00	2.085260E+00
1.857590E+00	3.593220E+00	2.059190E+00
1.937670E+00	3.817590E+00	2.095620E+00
2.032580E+00	4.060640E+00	2.140710E+00
3.582110E+00	5.221090E+00	3.195210E+00
3.591880E+00	5.245730E+00	3.275190E+00
1.817600E+00	3.728430E+00	2.123470E+00
1.898320E+00	3.940520E+00	2.143210E+00
1.932040E+00	4.064020E+00	2.180400E+00
1.991850E+00	4.139240E+00	2.194720E+00
2.055400E+00	4.235650E+00	2.213830E+00
2.155770E+00	4.375500E+00	2.255430E+00
2.253730E+00	4.500910E+00	2.300310E+00
2.357270E+00	4.604330E+00	2.352740E+00
2.467420E+00	4.710780E+00	2.418990E+00
3.325790E+00	5.251320E+00	3.045790E+00
3.397720E+00	5.282000E+00	3.158970E+00
3.524610E+00	5.265390E+00	3.227970E+00
1.942170E+00	4.182790E+00	2.236220E+00
2.044790E+00	4.349370E+00	2.280440E+00
2.142200E+00	4.479870E+00	2.324260E+00
2.249810E+00	4.589120E+00	2.376740E+00
2.341360E+00	4.665340E+00	2.409900E+00
2.374270E+00	4.724260E+00	2.448420E+00
2.429210E+00	4.757710E+00	2.466560E+00
2.500060E+00	4.802450E+00	2.506710E+00
2.609380E+00	4.884300E+00	2.565770E+00
2.718760E+00	4.974100E+00	2.633990E+00
2.836970E+00	5.062000E+00	2.713210E+00
2.948940E+00	5.151890E+00	2.790220E+00
3.055200E+00	5.209620E+00	2.899330E+00
3.148240E+00	5.259210E+00	2.997110E+00
3.264380E+00	5.290100E+00	3.075220E+00
2.382450E+00	4.793900E+00	2.508300E+00
2.498750E+00	4.882300E+00	2.592080E+00
2.612500E+00	4.978280E+00	2.651560E+00
2.731480E+00	5.059290E+00	2.727970E+00
2.850640E+00	5.151280E+00	2.817250E+00
2.975010E+00	5.226030E+00	2.922100E+00
3.062290E+00	5.254430E+00	2.981250E+00
5.221690E+00	2.573370E+00	3.338290E+00
5.206020E+00	2.537370E+00	3.319490E+00
5.210610E+00	2.558460E+00	3.280270E+00
5.229220E+00	2.615320E+00	3.337190E+00
5.058380E+00	2.399570E+00	3.201970E+00
4.981870E+00	2.344430E+00	3.129250E+00
5.015340E+00	2.359910E+00	3.061350E+00
5.136560E+00	2.481480E+00	3.214120E+00
5.259410E+00	2.712730E+00	3.353500E+00
5.282450E+00	2.820210E+00	3.372640E+00
5.298840E+00	2.898170E+00	3.434420E+00
5.325740E+00	2.995200E+00	3.487380E+00
5.337810E+00	3.107800E+00	3.529610E+00
5.345530E+00	3.220350E+00	3.561670E+00
5.319320E+00	3.324650E+00	3.613410E+00
5.291090E+00	3.424250E+00	3.670150E+00
4.925320E+00	2.309350E+00	3.133240E+00
4.876160E+00	2.251900E+00	3.034000E+00
4.905580E+00	2.274010E+00	2.985530E+00
5.252990E+00	3.516930E+00	3.632380E+00
5.211580E+00	3.582930E+00	3.690460E+00
4.784290E+00	2.182480E+00	2.882750E+00
5.167620E+00	3.671950E+00	3.708190E+00
5.123050E+00	3.751090E+00	3.727200E+00
5.111040E+00	3.793750E+00	3.770110E+00
4.623900E+00	1.993530E+00	2.646400E+00
4.561980E+00	1.942040E+00	2.594280E+00
4.557130E+00	1.949340E+00	2.500570E+00
4.661770E+00	2.056780E+00	2.688280E+00
5.089740E+00	3.865210E+00	3.784410E+00
5.068940E+00	3.940300E+00	3.800260E+00
5.034980E+00	3.981330E+00	3.806760E+00
5.077870E+00	3.970720E+00	3.858760E+00
5.035020E+00	4.010820E+00	3.877170E+00
4.418530E+00	1.796030E+00	2.464580E+00
4.307430E+00	1.770140E+00	2.410190E+00
4.378770E+00	1.788140E+00	2.383550E+00
4.420470E+00	1.825400E+00	2.343050E+00
4.481150E+00	1.849700E+00	2.510450E+00
4.936350E+00	4.085940E+00	3.855430E+00
4.973840E+00	4.051470E+00	3.862460E+00
4.958590E+00	4.081150E+00	3.918950E+00
4.205790E+00	1.759330E+00	2.246280E+00
4.132500E+00	1.741060E+00	2.304990E+00
4.914280E+00	4.122510E+00	3.904590E+00
4.031370E+00	1.693270E+00	2.273600E+00
3.892150E+00	1.615850E+00	2.242770E+00
3.989190E+00	1.695790E+00	2.191680E+00
4.865450E+00	4.177880E+00	3.942710E+00
4.836080E+00	4.222360E+00	3.971920E+00
3.751990E+00	1.633360E+00	2.102200E+00
3.693960E+00	1.562990E+00	2.179330E+00
4.818250E+00	4.272690E+00	3.976400E+00
4.818870E+00	4.336700E+00	4.004750E+00
3.600510E+00	1.530290E+00	2.184570E+00
3.469830E+00	1.521040E+00	2.201290E+00
3.566160E+00	1.557600E+00	2.115780E+00
4.801020E+00	4.395740E+00	4.004050E+00
4.772950E+00	4.473520E+00	4.026390E+00
3.379000E+00	1.575590E+00	2.086420E+00
3.256820E+00	1.539000E+00	2.168610E+00
4.749000E+00	4.517780E+00	4.023230E+00
4.770000E+00	4.522970E+00	4.061050E+00
4.755730E+00	4.542500E+00	4.058580E+00
3.189520E+00	1.649170E+00	2.076250E+00
3.072820E+00	1.601620E+00	2.154910E+00
4.668270E+00	4.576430E+00	4.018520E+00
4.727880E+00	4.549860E+00	4.043120E+00
3.004850E+00	1.716670E+00	2.055350E+00
2.894160E+00	1.666100E+00	2.134630E+00
4.620060E+00	4.587960E+00	3.974340E+00
4.623110E+00	4.606750E+00	4.033840E+00
2.826350E+00	1.792010E+00	2.040600E+00
2.718060E+00	1.734580E+00	2.115230E+00
4.517440E+00	4.598110E+00	3.910310E+00
4.538130E+00	4.604220E+00	3.960730E+00
4.581110E+00	4.614730E+00	4.028610E+00
2.658720E+00	1.890700E+00	2.032450E+00
2.554720E+00	1.828280E+00	2.109290E+00
4.434690E+00	4.642910E+00	3.873480E+00
4.455370E+00	4.652360E+00	3.954160E+00
4.499450E+00	4.623470E+00	3.970440E+00
2.505820E+00	2.000620E+00	2.034830E+00
2.401940E+00	1.940030E+00	2.106800E+00
4.360300E+00	4.730240E+00	3.871370E+00
4.410780E+00	4.687270E+00	3.920290E+00
2.371230E+00	2.137940E+00	2.043950E+00
2.271240E+00	2.075690E+00	2.121930E+00
4.316600E+00	4.759750E+00	3.809460E+00
4.320560E+00	4.783670E+00	3.863270E+00
2.238920E+00	2.305590E+00	2.051790E+00
2.160900E+00	2.191820E+00	2.137860E+00
4.230980E+00	4.870790E+00	3.758900E+00
4.287630E+00	4.822290E+00	3.826870E+00
2.131740E+00	2.316790E+00	2.097520E+00
2.099090E+00	2.259920E+00	2.143060E+00
2.113480E+00	2.463440E+00	2.052350E+00
4.173220E+00	4.923840E+00	3.719920E+00
4.194650E+00	4.975620E+00	3.833330E+00
2.051610E+00	2.347830E+00	2.135860E+00
1.981580E+00	2.524020E+00	2.118360E+00
2.047870E+00	2.617120E+00	2.044000E+00
4.059980E+00	5.045420E+00	3.678570E+00
4.131500E+00	5.001000E+00	3.750540E+00
1.965070E+00	2.719770E+00	2.070420E+00
1.874680E+00	2.672580E+00	2.135670E+00
4.002220E+00	5.064730E+00	3.598900E+00
4.005160E+00	5.087950E+00	3.665930E+00
1.860520E+00	2.891460E+00	2.086920E+00
1.816000E+00	2.771890E+00	2.144970E+00
3.869380E+00	5.160790E+00	3.513240E+00
3.955320E+00	5.115040E+00	3.617550E+00
1.765210E+00	2.895410E+00	2.146520E+00
1.731880E+00	3.035140E+00	2.156350E+00
1.776650E+00	3.151310E+00	2.100340E+00
3.775380E+00	5.207190E+00	3.456730E+00
3.807420E+00	5.249870E+00	3.586750E+00
1.695680E+00	3.189940E+00	2.154890E+00
1.681120E+00	3.354420E+00	2.174530E+00
1.737580E+00	3.458650E+00	2.127420E+00
3.589560E+00	5.292760E+00	3.364990E+00
3.702870E+00	5.269010E+00	3.473380E+00
1.655020E+00	3.505000E+00	2.174340E+00
1.652050E+00	3.648630E+00	2.195150E+00
1.717230E+00	3.693840E+00	2.169410E+00
1.797540E+00	3.971990E+00	2.192010E+00
3.486650E+00	5.316900E+00	3.312840E+00
3.516280E+00	5.376470E+00	3.442970E+00
1.675880E+00	3.798490E+00	2.220210E+00
1.703790E+00	3.971140E+00	2.244320E+00
1.757030E+00	4.058340E+00	2.247320E+00
1.826090E+00	4.159490E+00	2.267190E+00
1.930180E+00	4.318180E+00	2.306520E+00
2.027160E+00	4.453170E+00	2.344770E+00
2.121600E+00	4.581070E+00	2.393860E+00
2.257750E+00	4.690800E+00	2.452700E+00
3.184130E+00	5.319860E+00	3.108320E+00
3.263920E+00	5.354430E+00	3.216720E+00
3.397330E+00	5.361040E+00	3.336380E+00
1.710340E+00	4.101640E+00	2.292740E+00
1.808730E+00	4.286540E+00	2.326340E+00
1.915720E+00	4.428750E+00	2.370150E+00
2.003140E+00	4.532020E+00	2.394370E+00
2.043950E+00	4.611490E+00	2.432140E+00
2.131540E+00	4.661010E+00	2.452280E+00
2.173630E+00	4.724030E+00	2.491780E+00
2.264590E+00	4.792700E+00	2.528820E+00
2.368510E+00	4.885450E+00	2.602420E+00
2.495540E+00	4.997470E+00	2.689660E+00
2.635740E+00	5.062470E+00	2.739340E+00
2.738100E+00	5.144240E+00	2.828920E+00
2.874660E+00	5.244720E+00	2.958690E+00
3.059320E+00	5.308630E+00	3.079240E+00
2.934920E+00	5.329620E+00	3.107110E+00
3.166060E+00	5.348380E+00	3.174120E+00
2.054690E+00	4.692230E+00	2.490210E+00
2.153910E+00	4.794520E+00	2.543700E+00
2.252080E+00	4.857280E+00	2.591180E+00
2.298380E+00	4.918020E+00	2.640720E+00
2.376550E+00	4.962340E+00	2.665420E+00
2.406200E+00	5.019830E+00	2.708760E+00
2.464500E+00	5.081820E+00	2.777820E+00
2.607540E+00	5.130660E+00	2.828220E+00
2.736180E+00	5.225580E+00	2.933750E+00
2.823860E+00	5.290050E+00	3.037990E+00
2.313270E+00	4.998130E+00	2.703430E+00
2.387210E+00	5.053830E+00	2.743370E+00
5.187560E+00	2.526650E+00	3.434060E+00
5.159720E+00	2.497680E+00	3.409140E+00
5.178360E+00	2.509110E+00	3.356400E+00
5.216700E+00	2.581410E+00	3.420530E+00
5.238750E+00	2.658310E+00	3.429700E+00
5.240480E+00	2.648660E+00	3.507730E+00
5.266620E+00	2.717540E+00	3.515090E+00
5.011700E+00	2.369180E+00	3.247160E+00
5.107490E+00	2.452720E+00	3.354920E+00
5.281650E+00	2.805710E+00	3.471870E+00
5.319470E+00	2.892530E+00	3.542680E+00
5.335390E+00	3.002750E+00	3.622830E+00
5.342930E+00	3.127650E+00	3.624380E+00
5.338080E+00	3.219510E+00	3.666710E+00
5.313980E+00	3.319750E+00	3.716030E+00
5.303430E+00	3.415320E+00	3.769760E+00
4.864220E+00	2.256800E+00	3.131040E+00
4.945020E+00	2.327280E+00	3.253500E+00
5.254440E+00	3.516760E+00	3.737590E+00
5.211520E+00	3.600700E+00	3.755630E+00
5.248360E+00	3.571400E+00	3.806570E+00
5.219540E+00	3.655030E+00	3.826030E+00
4.673520E+00	2.002110E+00	2.938180E+00
4.623270E+00	1.960100E+00	2.879210E+00
4.656300E+00	1.992850E+00	2.854800E+00
4.665540E+00	2.029920E+00	2.791010E+00
4.702410E+00	2.057350E+00	2.966160E+00
4.713100E+00	2.125900E+00	2.858740E+00
4.755470E+00	2.162820E+00	3.015120E+00
5.163130E+00	3.745800E+00	3.803600E+00
5.132790E+00	3.808290E+00	3.823330E+00
5.171190E+00	3.788160E+00	3.871950E+00
5.145370E+00	3.843820E+00	3.881290E+00
4.548000E+00	1.893440E+00	2.766820E+00
4.471230E+00	1.816560E+00	2.707730E+00
4.467900E+00	1.817640E+00	2.573310E+00
4.575880E+00	1.937190E+00	2.719230E+00
5.123860E+00	3.921310E+00	3.900110E+00
5.088510E+00	3.977270E+00	3.922420E+00
5.064290E+00	4.010440E+00	3.978640E+00
4.381480E+00	1.779230E+00	2.657690E+00
4.255930E+00	1.754540E+00	2.608990E+00
4.345190E+00	1.772310E+00	2.547380E+00
5.005550E+00	4.050630E+00	3.950460E+00
4.967620E+00	4.100800E+00	4.008590E+00
4.121770E+00	1.724180E+00	2.400580E+00
4.073190E+00	1.667740E+00	2.483890E+00
4.917720E+00	4.140510E+00	3.991680E+00
4.941290E+00	4.137360E+00	4.037750E+00
4.915480E+00	4.171020E+00	4.057680E+00
3.967670E+00	1.579570E+00	2.477430E+00
3.829740E+00	1.546370E+00	2.419530E+00
3.933250E+00	1.592000E+00	2.367250E+00
4.842980E+00	4.241290E+00	4.014510E+00
4.868840E+00	4.214850E+00	4.036390E+00
4.863810E+00	4.260640E+00	4.069480E+00
3.695030E+00	1.518490E+00	2.280840E+00
3.673220E+00	1.462210E+00	2.414140E+00
4.836070E+00	4.363730E+00	4.048060E+00
4.864260E+00	4.329000E+00	4.091330E+00
4.855730E+00	4.393210E+00	4.103350E+00
3.537540E+00	1.447880E+00	2.396990E+00
3.403830E+00	1.420720E+00	2.399270E+00
3.514180E+00	1.475310E+00	2.323070E+00
4.794960E+00	4.508270E+00	4.095620E+00
4.836270E+00	4.457810E+00	4.124610E+00
4.817920E+00	4.520590E+00	4.160540E+00
3.326990E+00	1.473200E+00	2.280970E+00
3.208650E+00	1.437060E+00	2.369850E+00
4.762540E+00	4.566970E+00	4.139290E+00
3.136120E+00	1.492640E+00	2.252890E+00
3.030910E+00	1.448190E+00	2.343180E+00
4.712100E+00	4.586890E+00	4.091870E+00
4.713560E+00	4.603410E+00	4.148410E+00
2.962820E+00	1.549100E+00	2.235710E+00
2.864660E+00	1.492150E+00	2.326090E+00
4.623160E+00	4.637080E+00	4.122240E+00
4.680060E+00	4.618000E+00	4.134610E+00
2.793340E+00	1.613650E+00	2.220290E+00
2.697680E+00	1.556080E+00	2.309340E+00
4.523030E+00	4.656930E+00	4.088460E+00
4.569820E+00	4.651270E+00	4.118860E+00
2.616730E+00	1.677840E+00	2.197450E+00
2.520980E+00	1.615200E+00	2.286970E+00
4.483300E+00	4.662380E+00	4.042030E+00
4.486210E+00	4.686860E+00	4.101850E+00
2.454090E+00	1.768850E+00	2.188880E+00
2.354160E+00	1.704020E+00	2.280690E+00
4.384900E+00	4.733180E+00	3.965820E+00
4.410460E+00	4.741960E+00	4.051350E+00
4.459970E+00	4.702450E+00	4.082000E+00
2.302920E+00	1.876840E+00	2.192620E+00
2.198890E+00	1.812470E+00	2.285070E+00
4.312070E+00	4.827860E+00	3.929420E+00
4.356830E+00	4.786100E+00	4.003190E+00
2.172410E+00	2.012640E+00	2.206590E+00
2.063470E+00	1.947960E+00	2.291820E+00
4.258630E+00	4.918070E+00	3.887510E+00
4.284940E+00	4.914610E+00	3.980960E+00
2.045260E+00	2.171810E+00	2.212930E+00
1.957270E+00	2.071970E+00	2.310050E+00
4.222360E+00	4.984390E+00	3.909450E+00
4.242580E+00	4.999770E+00	3.994700E+00
1.939950E+00	2.193400E+00	2.268410E+00
1.899540E+00	2.143480E+00	2.314250E+00
1.934240E+00	2.344710E+00	2.212280E+00
4.100380E+00	5.060710E+00	3.784540E+00
4.133450E+00	5.081240E+00	3.881800E+00
4.190340E+00	5.041310E+00	3.937870E+00
1.865040E+00	2.242110E+00	2.295680E+00
1.801120E+00	2.425770E+00	2.263670E+00
1.871410E+00	2.520950E+00	2.186000E+00
3.997430E+00	5.134830E+00	3.739630E+00
4.068950E+00	5.118180E+00	3.819130E+00
1.772770E+00	2.666280E+00	2.202790E+00
1.730540E+00	2.541350E+00	2.273810E+00
3.903240E+00	5.198510E+00	3.672100E+00
3.950810E+00	5.225090E+00	3.803500E+00
1.675790E+00	2.667450E+00	2.273320E+00
1.626480E+00	2.802140E+00	2.269580E+00
1.680550E+00	2.921880E+00	2.207130E+00
3.851910E+00	5.253140E+00	3.672520E+00
3.881180E+00	5.260230E+00	3.731790E+00
1.584550E+00	2.950840E+00	2.264920E+00
1.525810E+00	3.150000E+00	2.265360E+00
1.612570E+00	3.241520E+00	2.207970E+00
3.621630E+00	5.351880E+00	3.510840E+00
3.719900E+00	5.324370E+00	3.612560E+00
3.814030E+00	5.297940E+00	3.695180E+00
1.550100E+00	3.325270E+00	2.257810E+00
1.509440E+00	3.264360E+00	2.281630E+00
1.572780E+00	3.570960E+00	2.225120E+00
3.569340E+00	5.400890E+00	3.540640E+00
3.625190E+00	5.415760E+00	3.642730E+00
1.499990E+00	3.404700E+00	2.286830E+00
1.490020E+00	3.579400E+00	2.278930E+00
1.534110E+00	3.695350E+00	2.275150E+00
1.598400E+00	3.875020E+00	2.276350E+00
3.286800E+00	5.423570E+00	3.361550E+00
3.406610E+00	5.432480E+00	3.468420E+00
3.512200E+00	5.439600E+00	3.565070E+00
1.479600E+00	3.750670E+00	2.317990E+00
1.524620E+00	3.948630E+00	2.322020E+00
1.527070E+00	4.044180E+00	2.344080E+00
1.596410E+00	4.071370E+00	2.323950E+00
1.691930E+00	4.239830E+00	2.357040E+00
1.794870E+00	4.402640E+00	2.388760E+00
1.908290E+00	4.564380E+00	2.437790E+00
3.032360E+00	5.360340E+00	3.183050E+00
3.144500E+00	5.390440E+00	3.264060E+00
3.210110E+00	5.457650E+00	3.387570E+00
3.286460E+00	5.494170E+00	3.480340E+00
1.564360E+00	4.170020E+00	2.380130E+00
1.675120E+00	4.363420E+00	2.415550E+00
1.775750E+00	4.483740E+00	2.441110E+00
1.808150E+00	4.569080E+00	2.473350E+00
1.863880E+00	4.618750E+00	2.485520E+00
1.930770E+00	4.676320E+00	2.512900E+00
2.024840E+00	4.787220E+00	2.562150E+00
2.165880E+00	4.899220E+00	2.634560E+00
2.523910E+00	5.187970E+00	2.907580E+00
2.647840E+00	5.231670E+00	2.942670E+00
2.733780E+00	5.292180E+00	3.032520E+00
2.833930E+00	5.347200E+00	3.152770E+00
2.989880E+00	5.407110E+00	3.256780E+00
3.122560E+00	5.465750E+00	3.385930E+00
3.200790E+00	5.490250E+00	3.441760E+00
1.810720E+00	4.652000E+00	2.523460E+00
1.904870E+00	4.738040E+00	2.563160E+00
1.942110E+00	4.812780E+00	2.600780E+00
2.029220E+00	4.871750E+00	2.622600E+00
2.075120E+00	4.939350E+00	2.676780E+00
2.183600E+00	5.036910E+00	2.760020E+00
2.368650E+00	5.109040E+00	2.810540E+00
2.414640E+00	5.205210E+00	2.920350E+00
2.503520E+00	5.294930E+00	3.032440E+00
2.638430E+00	5.302350E+00	3.043790E+00
2.732580E+00	5.331100E+00	3.108960E+00
1.951300E+00	4.897630E+00	2.664660E+00
2.048700E+00	4.984000E+00	2.726760E+00
2.075510E+00	5.043940E+00	2.777480E+00
2.123980E+00	5.087910E+00	2.810530E+00
2.169830E+00	5.159450E+00	2.883060E+00
2.298580E+00	5.179890E+00	2.899080E+00
2.383420E+00	5.260210E+00	2.982440E+00
2.060360E+00	5.102590E+00	2.838190E+00
5.159380E+00	2.506820E+00	3.491380E+00
5.202750E+00	2.550790E+00	3.497510E+00
5.219180E+00	2.606890E+00	3.566310E+00
5.244280E+00	2.676540E+00	3.606190E+00
5.267900E+00	2.734670E+00	3.632820E+00
5.314130E+00	2.870640E+00	3.708410E+00
5.300710E+00	2.838040E+00	3.686970E+00
5.315380E+00	2.895180E+00	3.653440E+00
5.323450E+00	2.949390E+00	3.685160E+00
5.325520E+00	2.911150E+00	3.727770E+00
5.332310E+00	2.986830E+00	3.734870E+00
5.016800E+00	2.391270E+00	3.410060E+00
5.097310E+00	2.459930E+00	3.505420E+00
5.292230E+00	2.807090E+00	3.599610E+00
5.338950E+00	3.107950E+00	3.744460E+00
5.338490E+00	3.230130E+00	3.753270E+00
5.333660E+00	3.309840E+00	3.807980E+00
5.331420E+00	3.400770E+00	3.867050E+00
4.651580E+00	1.970980E+00	3.232540E+00
4.612360E+00	1.928190E+00	3.173850E+00
4.645070E+00	1.973010E+00	3.131340E+00
4.684200E+00	2.019440E+00	3.068630E+00
4.690290E+00	2.016210E+00	3.259360E+00
4.749260E+00	2.153470E+00	3.160940E+00
4.740450E+00	2.127490E+00	3.315150E+00
4.832110E+00	2.219320E+00	3.204640E+00
4.831780E+00	2.218430E+00	3.355510E+00
4.906220E+00	2.303550E+00	3.347180E+00
5.300370E+00	3.497940E+00	3.831190E+00
5.273280E+00	3.576570E+00	3.885070E+00
5.254990E+00	3.653230E+00	3.933530E+00
4.548590E+00	1.869140E+00	3.103010E+00
4.477210E+00	1.826450E+00	3.021710E+00
4.519940E+00	1.839840E+00	2.959580E+00
4.577200E+00	1.901800E+00	2.950700E+00
5.217970E+00	3.731670E+00	3.898470E+00
5.192460E+00	3.800340E+00	3.953370E+00
5.163720E+00	3.864280E+00	3.953690E+00
5.193890E+00	3.845750E+00	4.007250E+00
5.173840E+00	3.904570E+00	4.020310E+00
4.429370E+00	1.801870E+00	2.815790E+00
4.377190E+00	1.792960E+00	3.002780E+00
5.119470E+00	3.964150E+00	3.998160E+00
5.099840E+00	4.007770E+00	4.068940E+00
4.270760E+00	1.757050E+00	2.944550E+00
4.180200E+00	1.713210E+00	2.835750E+00
4.274200E+00	1.762250E+00	2.791640E+00
5.041280E+00	4.055420E+00	4.041790E+00
5.022420E+00	4.096950E+00	4.110930E+00
4.099170E+00	1.666140E+00	2.628080E+00
4.041980E+00	1.592070E+00	2.785260E+00
4.969060E+00	4.137080E+00	4.093260E+00
4.951940E+00	4.170130E+00	4.143250E+00
3.884600E+00	1.537180E+00	2.558710E+00
4.910850E+00	4.221990E+00	4.156500E+00
4.886340E+00	4.278540E+00	4.143310E+00
4.906430E+00	4.271080E+00	4.195820E+00
4.903420E+00	4.312770E+00	4.197790E+00
3.711050E+00	1.451640E+00	2.543000E+00
3.609800E+00	1.408860E+00	2.599290E+00
3.562560E+00	1.431980E+00	2.473310E+00
4.870800E+00	4.418180E+00	4.164450E+00
4.900480E+00	4.381390E+00	4.211070E+00
4.886300E+00	4.445320E+00	4.226870E+00
3.482010E+00	1.381050E+00	2.655800E+00
3.325980E+00	1.357390E+00	2.619580E+00
3.438770E+00	1.391120E+00	2.528230E+00
4.821060E+00	4.564890E+00	4.217350E+00
4.870990E+00	4.517350E+00	4.248410E+00
4.861990E+00	4.597300E+00	4.301530E+00
3.269350E+00	1.393770E+00	2.490650E+00
3.151540E+00	1.340840E+00	2.580810E+00
4.793020E+00	4.588740E+00	4.213260E+00
4.812470E+00	4.603370E+00	4.264110E+00
3.095770E+00	1.389570E+00	2.462690E+00
2.992720E+00	1.343700E+00	2.563050E+00
4.700930E+00	4.632020E+00	4.242040E+00
4.768190E+00	4.612460E+00	4.253420E+00
2.929930E+00	1.397700E+00	2.438000E+00
2.836230E+00	1.348800E+00	2.543030E+00
4.654120E+00	4.647060E+00	4.203670E+00
4.656560E+00	4.663790E+00	4.262740E+00
2.770780E+00	1.436530E+00	2.420880E+00
2.678430E+00	1.385950E+00	2.521080E+00
4.549000E+00	4.669380E+00	4.154090E+00
4.572840E+00	4.674080E+00	4.197870E+00
4.616840E+00	4.678020E+00	4.258020E+00
2.603560E+00	1.494040E+00	2.402760E+00
2.512500E+00	1.445040E+00	2.504000E+00
4.479690E+00	4.726440E+00	4.191850E+00
4.530650E+00	4.693640E+00	4.206470E+00
2.426110E+00	1.557220E+00	2.380160E+00
2.337400E+00	1.505990E+00	2.478010E+00
4.442370E+00	4.750330E+00	4.142910E+00
4.443390E+00	4.771210E+00	4.204450E+00
2.256300E+00	1.638610E+00	2.387400E+00
2.240430E+00	1.561510E+00	2.467000E+00
4.319700E+00	4.876930E+00	4.038880E+00
4.363900E+00	4.852140E+00	4.122130E+00
4.412970E+00	4.808430E+00	4.187510E+00
2.173710E+00	1.615120E+00	2.456270E+00
2.093340E+00	1.746770E+00	2.386720E+00
4.286440E+00	4.963180E+00	4.048150E+00
4.316210E+00	4.954800E+00	4.121210E+00
1.961680E+00	1.900660E+00	2.390870E+00
4.264400E+00	5.011450E+00	4.055850E+00
4.280830E+00	5.015020E+00	4.101460E+00
1.839170E+00	2.076420E+00	2.381100E+00
4.160590E+00	5.097500E+00	3.967050E+00
4.192620E+00	5.111550E+00	4.051590E+00
4.249620E+00	5.058810E+00	4.088230E+00
1.714640E+00	2.197110E+00	2.429920E+00
1.776730E+00	2.272160E+00	2.343670E+00
4.020420E+00	5.186180E+00	3.857690E+00
4.071910E+00	5.194500E+00	3.952950E+00
4.133880E+00	5.157810E+00	4.002610E+00
1.683890E+00	2.439960E+00	2.349180E+00
1.616120E+00	2.314470E+00	2.449600E+00
3.989100E+00	5.223660E+00	3.876370E+00
4.011140E+00	5.227370E+00	3.923440E+00
1.594020E+00	2.465160E+00	2.406960E+00
1.565160E+00	2.393330E+00	2.454120E+00
1.576060E+00	2.685030E+00	2.341720E+00
3.870830E+00	5.318340E+00	3.812660E+00
3.958320E+00	5.269840E+00	3.898310E+00
1.529210E+00	2.508970E+00	2.435460E+00
1.496550E+00	2.664600E+00	2.406700E+00
1.502720E+00	2.773100E+00	2.370070E+00
1.496000E+00	2.937340E+00	2.333750E+00
3.746110E+00	5.371620E+00	3.743430E+00
3.798670E+00	5.400290E+00	3.882080E+00
1.438660E+00	2.795630E+00	2.406010E+00
1.380960E+00	3.025960E+00	2.392220E+00
1.449900E+00	3.204560E+00	2.317660E+00
3.675740E+00	5.424300E+00	3.736270E+00
3.707820E+00	5.432240E+00	3.806940E+00
1.364370E+00	3.229540E+00	2.368060E+00
1.311760E+00	3.153670E+00	2.397310E+00
1.400280E+00	3.473180E+00	2.334020E+00
3.410500E+00	5.496350E+00	3.593740E+00
3.526790E+00	5.493220E+00	3.685230E+00
3.629860E+00	5.472430E+00	3.763490E+00
1.296560E+00	3.330690E+00	2.411590E+00
1.311150E+00	3.548350E+00	2.377720E+00
1.306250E+00	3.661150E+00	2.396680E+00
1.374790E+00	3.703410E+00	2.367880E+00
1.449310E+00	3.961350E+00	2.371250E+00
3.300260E+00	5.553870E+00	3.601520E+00
3.412250E+00	5.565200E+00	3.734910E+00
1.321050E+00	3.830110E+00	2.419200E+00
1.381830E+00	4.025020E+00	2.425550E+00
1.394870E+00	4.115600E+00	2.455220E+00
1.463350E+00	4.142240E+00	2.427620E+00
1.554960E+00	4.321240E+00	2.445960E+00
1.685090E+00	4.504790E+00	2.489350E+00
2.876540E+00	5.423420E+00	3.280830E+00
2.998620E+00	5.510210E+00	3.427670E+00
3.179980E+00	5.525510E+00	3.511760E+00
3.219580E+00	5.578780E+00	3.616770E+00
3.287670E+00	5.600740E+00	3.686220E+00
1.429900E+00	4.240140E+00	2.489590E+00
1.536410E+00	4.432400E+00	2.514080E+00
1.613340E+00	4.549910E+00	2.540080E+00
1.619910E+00	4.609150E+00	2.566990E+00
1.694070E+00	4.633400E+00	2.553710E+00
1.803620E+00	4.769490E+00	2.606680E+00
2.611280E+00	5.345400E+00	3.123270E+00
2.724540E+00	5.385250E+00	3.201970E+00
2.835710E+00	5.473770E+00	3.362150E+00
2.900240E+00	5.536070E+00	3.475250E+00
2.983610E+00	5.593630E+00	3.591110E+00
3.115980E+00	5.583850E+00	3.605880E+00
3.212930E+00	5.611740E+00	3.689240E+00
1.649040E+00	4.682190E+00	2.599540E+00
1.696750E+00	4.769550E+00	2.644380E+00
1.756630E+00	4.822090E+00	2.658100E+00
1.825490E+00	4.889020E+00	2.686040E+00
1.948360E+00	5.000930E+00	2.772940E+00
2.249870E+00	5.217190E+00	2.947230E+00
2.310640E+00	5.265310E+00	2.999640E+00
2.400910E+00	5.348220E+00	3.098360E+00
2.574730E+00	5.397310E+00	3.206640E+00
2.705980E+00	5.466780E+00	3.335010E+00
2.804940E+00	5.530620E+00	3.458920E+00
2.879570E+00	5.577180E+00	3.559320E+00
1.706620E+00	4.853070E+00	2.702710E+00
1.805530E+00	4.954150E+00	2.754350E+00
1.849740E+00	5.019160E+00	2.809840E+00
1.911960E+00	5.054380E+00	2.831850E+00
1.970230E+00	5.102110E+00	2.862860E+00
2.060710E+00	5.198510E+00	2.942940E+00
2.216880E+00	5.264980E+00	3.011670E+00
2.307500E+00	5.319440E+00	3.068490E+00
1.872340E+00	5.090350E+00	2.879200E+00
1.957720E+00	5.157480E+00	2.920340E+00
5.188210E+00	2.551860E+00	3.580140E+00
5.223090E+00	2.643290E+00	3.669840E+00
5.195700E+00	2.589120E+00	3.676050E+00
5.252350E+00	2.697920E+00	3.730760E+00
5.282450E+00	2.777500E+00	3.702350E+00
5.290660E+00	2.751560E+00	3.784190E+00
5.316680E+00	2.832150E+00	3.772450E+00
5.349530E+00	2.927730E+00	3.820720E+00
5.350250E+00	3.021500E+00	3.810840E+00
5.354360E+00	2.995940E+00	3.885140E+00
5.363290E+00	3.089580E+00	3.887190E+00
4.974160E+00	2.379060E+00	3.635140E+00
4.937970E+00	2.349960E+00	3.602150E+00
4.961610E+00	2.364740E+00	3.525570E+00
5.041540E+00	2.425360E+00	3.609170E+00
5.127040E+00	2.518070E+00	3.664900E+00
5.356090E+00	3.203660E+00	3.839810E+00
5.353570E+00	3.297630E+00	3.905120E+00
5.344260E+00	3.379150E+00	3.950820E+00
4.563060E+00	1.902020E+00	3.476210E+00
4.531080E+00	1.865440E+00	3.418820E+00
4.571430E+00	1.889850E+00	3.302890E+00
4.627900E+00	1.976300E+00	3.400100E+00
4.714710E+00	2.068890E+00	3.464680E+00
4.798160E+00	2.192860E+00	3.551920E+00
4.895040E+00	2.293150E+00	3.533870E+00
5.328850E+00	3.486120E+00	3.952440E+00
5.288100E+00	3.584930E+00	3.966270E+00
5.286110E+00	3.638410E+00	4.005320E+00
4.467860E+00	1.839160E+00	3.297880E+00
5.263680E+00	3.723550E+00	4.013920E+00
5.228130E+00	3.802530E+00	4.030290E+00
5.225310E+00	3.849930E+00	4.072470E+00
5.216070E+00	3.903370E+00	4.121900E+00
4.350160E+00	1.795250E+00	3.231920E+00
4.285240E+00	1.767760E+00	3.207430E+00
4.296970E+00	1.778390E+00	3.083380E+00
5.162410E+00	3.959280E+00	4.091380E+00
5.126570E+00	3.998270E+00	4.164940E+00
4.194520E+00	1.719640E+00	3.105940E+00
5.072700E+00	4.048210E+00	4.136090E+00
5.050090E+00	4.083680E+00	4.188650E+00
4.052380E+00	1.589150E+00	3.014070E+00
3.943030E+00	1.527210E+00	2.959550E+00
3.974550E+00	1.543940E+00	2.858590E+00
5.010360E+00	4.139740E+00	4.206680E+00
4.962280E+00	4.183080E+00	4.202830E+00
4.991250E+00	4.181040E+00	4.247010E+00
4.967200E+00	4.213100E+00	4.255480E+00
3.828250E+00	1.500610E+00	2.745730E+00
3.812030E+00	1.475890E+00	2.982870E+00
4.949790E+00	4.283020E+00	4.273550E+00
4.935120E+00	4.341720E+00	4.260090E+00
4.965690E+00	4.343700E+00	4.305440E+00
4.959720E+00	4.382470E+00	4.309140E+00
3.677040E+00	1.403430E+00	2.937450E+00
3.583990E+00	1.403330E+00	2.888480E+00
3.631170E+00	1.410750E+00	2.778770E+00
4.910890E+00	4.481980E+00	4.282310E+00
4.943100E+00	4.447190E+00	4.324940E+00
4.927340E+00	4.518900E+00	4.335140E+00
3.424390E+00	1.362780E+00	2.817740E+00
4.893790E+00	4.610700E+00	4.342840E+00
4.906650E+00	4.582300E+00	4.345350E+00
4.898840E+00	4.613590E+00	4.372000E+00
3.208940E+00	1.319860E+00	2.720170E+00
4.804150E+00	4.641570E+00	4.355810E+00
4.873110E+00	4.625970E+00	4.369400E+00
3.044390E+00	1.288210E+00	2.684770E+00
4.746070E+00	4.645920E+00	4.316000E+00
4.749020E+00	4.662530E+00	4.372590E+00
2.890820E+00	1.276980E+00	2.664410E+00
4.657750E+00	4.692470E+00	4.347310E+00
4.712480E+00	4.670530E+00	4.360410E+00
2.740980E+00	1.292300E+00	2.644950E+00
4.557440E+00	4.722280E+00	4.316990E+00
4.607620E+00	4.714970E+00	4.343350E+00
2.584620E+00	1.331200E+00	2.625180E+00
4.512710E+00	4.728050E+00	4.274880E+00
4.517890E+00	4.749810E+00	4.331710E+00
2.411380E+00	1.396610E+00	2.604120E+00
4.443090E+00	4.812140E+00	4.295460E+00
4.489040E+00	4.765900E+00	4.315670E+00
2.205160E+00	1.498120E+00	2.555850E+00
4.378000E+00	4.874470E+00	4.220450E+00
4.400760E+00	4.862990E+00	4.275990E+00
2.029410E+00	1.581510E+00	2.575580E+00
2.090460E+00	1.631630E+00	2.488970E+00
4.341770E+00	4.945350E+00	4.210940E+00
1.983890E+00	1.728880E+00	2.479600E+00
1.912030E+00	1.688550E+00	2.565980E+00
4.282260E+00	5.066510E+00	4.200670E+00
1.862890E+00	1.846600E+00	2.489310E+00
1.784200E+00	1.734590E+00	2.625590E+00
4.234370E+00	5.118920E+00	4.135740E+00
4.238600E+00	5.143870E+00	4.186560E+00
1.741490E+00	1.974980E+00	2.508640E+00
1.659710E+00	1.912820E+00	2.621260E+00
4.106940E+00	5.216880E+00	4.038200E+00
4.140760E+00	5.233520E+00	4.123970E+00
4.203520E+00	5.177470E+00	4.160580E+00
1.632800E+00	2.122450E+00	2.526710E+00
1.562300E+00	2.066600E+00	2.622270E+00
3.999610E+00	5.281330E+00	4.003700E+00
4.072200E+00	5.268280E+00	4.074300E+00
1.529940E+00	2.299560E+00	2.523860E+00
1.507000E+00	2.175490E+00	2.623300E+00
3.903470E+00	5.350540E+00	3.948090E+00
3.946550E+00	5.362110E+00	4.074950E+00
1.452060E+00	2.295240E+00	2.614450E+00
1.363340E+00	2.456560E+00	2.613690E+00
1.430100E+00	2.556270E+00	2.494310E+00
3.848510E+00	5.396860E+00	3.955470E+00
3.877070E+00	5.397980E+00	4.014950E+00
1.331150E+00	2.644150E+00	2.541120E+00
1.267040E+00	2.600550E+00	2.616270E+00
1.341660E+00	2.810970E+00	2.464760E+00
3.691430E+00	5.489620E+00	3.914910E+00
3.810870E+00	5.432050E+00	3.986900E+00
1.256150E+00	2.798840E+00	2.541510E+00
1.184940E+00	2.754990E+00	2.628560E+00
1.255610E+00	3.056960E+00	2.465000E+00
3.550460E+00	5.540860E+00	3.814540E+00
3.583230E+00	5.563040E+00	3.915090E+00
1.177710E+00	2.928150E+00	2.569780E+00
1.130110E+00	2.858680E+00	2.626160E+00
1.140840E+00	3.115320E+00	2.537040E+00
1.193300E+00	3.297930E+00	2.488250E+00
1.228070E+00	3.574070E+00	2.436380E+00
3.478350E+00	5.575580E+00	3.820960E+00
3.513370E+00	5.582690E+00	3.878550E+00
1.097690E+00	2.985110E+00	2.618480E+00
1.059800E+00	3.154850E+00	2.585600E+00
1.108730E+00	3.272280E+00	2.548230E+00
1.120480E+00	3.458340E+00	2.516650E+00
1.146480E+00	3.637850E+00	2.506250E+00
1.216050E+00	3.805780E+00	2.486090E+00
1.303630E+00	4.046550E+00	2.476970E+00
3.291970E+00	5.645560E+00	3.808930E+00
3.435400E+00	5.606750E+00	3.857640E+00
1.026280E+00	3.354570E+00	2.605050E+00
1.055870E+00	3.593090E+00	2.559850E+00
1.118030E+00	3.772200E+00	2.547510E+00
1.185030E+00	3.964030E+00	2.537800E+00
1.244790E+00	4.107290E+00	2.542020E+00
1.256460E+00	4.185190E+00	2.569570E+00
1.324400E+00	4.212700E+00	2.537920E+00
1.413940E+00	4.378030E+00	2.556840E+00
1.534400E+00	4.561470E+00	2.583970E+00
3.067850E+00	5.622790E+00	3.661080E+00
3.149200E+00	5.636920E+00	3.735940E+00
3.193190E+00	5.665470E+00	3.822410E+00
1.282140E+00	4.302550E+00	2.596880E+00
1.391270E+00	4.480190E+00	2.624250E+00
1.471800E+00	4.607460E+00	2.647840E+00
1.476200E+00	4.667620E+00	2.679480E+00
1.572580E+00	4.719100E+00	2.657730E+00
2.455050E+00	5.453160E+00	3.275860E+00
2.605620E+00	5.477420E+00	3.352410E+00
2.700320E+00	5.537950E+00	3.463490E+00
2.799520E+00	5.590150E+00	3.577090E+00
2.903410E+00	5.640260E+00	3.713080E+00
3.038250E+00	5.658830E+00	3.741380E+00
3.129830E+00	5.675700E+00	3.822360E+00
1.488270E+00	4.733570E+00	2.717030E+00
1.511970E+00	4.802670E+00	2.758440E+00
1.589280E+00	4.829570E+00	2.736960E+00
1.708270E+00	4.975550E+00	2.816110E+00
2.113940E+00	5.327980E+00	3.099960E+00
2.295920E+00	5.384310E+00	3.158870E+00
2.344120E+00	5.466120E+00	3.288210E+00
2.411620E+00	5.516930E+00	3.389460E+00
2.566500E+00	5.547520E+00	3.466960E+00
2.698110E+00	5.605530E+00	3.593570E+00
2.789330E+00	5.640910E+00	3.685700E+00
1.551120E+00	4.881060E+00	2.801900E+00
1.599830E+00	4.981470E+00	2.862940E+00
1.669260E+00	5.033400E+00	2.888350E+00
1.762090E+00	5.099390E+00	2.926280E+00
1.927600E+00	5.219680E+00	3.004230E+00
1.996670E+00	5.328540E+00	3.126270E+00
2.062270E+00	5.405350E+00	3.202260E+00
2.220450E+00	5.452270E+00	3.259780E+00
2.322290E+00	5.497640E+00	3.345750E+00
1.617720E+00	5.073190E+00	2.949080E+00
1.767950E+00	5.209300E+00	3.042110E+00
1.900080E+00	5.312980E+00	3.127230E+00
1.976410E+00	5.367830E+00	3.179190E+00
5.214310E+00	2.635060E+00	3.749600E+00
5.267560E+00	2.707140E+00	3.842190E+00
5.226010E+00	2.654810E+00	3.843450E+00
5.299470E+00	2.758160E+00	3.879570E+00
5.330460E+00	2.838810E+00	3.906790E+00
5.357310E+00	2.921150E+00	3.941620E+00
5.362420E+00	3.005560E+00	3.975050E+00
5.382690E+00	3.093960E+00	4.014190E+00
4.616100E+00	2.006250E+00	3.815970E+00
4.596770E+00	1.981630E+00	3.758960E+00
4.652130E+00	2.016110E+00	3.651190E+00
4.736120E+00	2.100910E+00	3.656470E+00
4.676340E+00	2.051980E+00	3.811690E+00
4.775750E+00	2.165810E+00	3.684930E+00
4.740230E+00	2.136250E+00	3.804460E+00
4.807450E+00	2.206970E+00	3.747740E+00
4.922950E+00	2.338310E+00	3.700450E+00
4.989100E+00	2.397390E+00	3.727260E+00
5.046210E+00	2.453370E+00	3.784500E+00
5.101730E+00	2.520910E+00	3.844120E+00
5.175750E+00	2.583580E+00	3.815290E+00
5.366050E+00	3.196970E+00	3.959150E+00
5.372050E+00	3.302800E+00	4.011880E+00
5.362910E+00	3.401120E+00	4.010330E+00
5.384620E+00	3.366060E+00	4.066640E+00
5.388310E+00	3.458030E+00	4.071160E+00
4.485940E+00	1.862690E+00	3.615960E+00
4.566690E+00	1.935770E+00	3.678220E+00
4.870840E+00	2.257880E+00	3.669070E+00
5.329780E+00	3.570030E+00	4.045330E+00
5.312900E+00	3.652290E+00	4.060990E+00
5.341800E+00	3.615300E+00	4.113920E+00
5.326810E+00	3.694380E+00	4.128670E+00
4.384840E+00	1.827010E+00	3.610980E+00
4.322050E+00	1.804720E+00	3.593030E+00
4.361910E+00	1.807430E+00	3.434640E+00
5.273330E+00	3.781980E+00	4.099670E+00
5.252680E+00	3.834620E+00	4.161750E+00
5.233630E+00	3.886910E+00	4.218420E+00
4.261490E+00	1.768940E+00	3.477550E+00
5.188490E+00	3.947890E+00	4.187300E+00
5.152450E+00	3.987020E+00	4.258210E+00
4.157420E+00	1.679780E+00	3.429820E+00
4.092400E+00	1.616380E+00	3.401560E+00
4.108220E+00	1.626970E+00	3.228790E+00
5.091550E+00	4.042870E+00	4.237580E+00
5.060380E+00	4.094670E+00	4.246770E+00
5.091110E+00	4.079280E+00	4.298730E+00
5.066470E+00	4.127600E+00	4.298720E+00
3.992560E+00	1.544210E+00	3.270050E+00
[truncated: 21,888 more rows]
