# Supplementary material for: A New MRI-Based Model of Heart Function with Coupled Hemodynamics and Application to Normal and Diseased Canine Left Ventricles
Source: Front Bioeng Biotechnol. 2015 Sep 23;3:140. doi: 10.3389/fbioe.2015.00140 (PMC4585083; doi:10.3389/fbioe.2015.00140)
Supplement: Supplementary file 9 [file Data_Sheet_9.ZIP › Case4_HF_LBBB_Systole/nodes/case4_systole_time_0.3770.csv]

4.382560E+00	3.782840E+00	1.950500E+00
4.324780E+00	3.767330E+00	1.840130E+00
4.351890E+00	3.820360E+00	1.940680E+00
4.342700E+00	3.870610E+00	1.999560E+00
4.400970E+00	3.836940E+00	2.065410E+00
4.357410E+00	3.903800E+00	2.117720E+00
4.289540E+00	3.857080E+00	1.911270E+00
4.215510E+00	3.836550E+00	1.802830E+00
4.285240E+00	3.936360E+00	2.039310E+00
4.265520E+00	4.013670E+00	2.123840E+00
4.323640E+00	3.967330E+00	2.190010E+00
4.294290E+00	4.019540E+00	2.203710E+00
4.209230E+00	3.911730E+00	1.906170E+00
4.166730E+00	3.891530E+00	1.802610E+00
4.188680E+00	4.014980E+00	2.008730E+00
4.227730E+00	4.046680E+00	2.106970E+00
4.246400E+00	4.056880E+00	2.188260E+00
4.135050E+00	3.951000E+00	1.855360E+00
4.112140E+00	4.018050E+00	1.916150E+00
4.129700E+00	4.051330E+00	1.962490E+00
4.136730E+00	4.083120E+00	2.007290E+00
4.195800E+00	4.072660E+00	2.093460E+00
4.085950E+00	4.055430E+00	1.933710E+00
4.634980E+00	3.475760E+00	1.960290E+00
4.587800E+00	3.449950E+00	1.828370E+00
4.586960E+00	3.531430E+00	1.953540E+00
4.570510E+00	3.627330E+00	2.041980E+00
4.648690E+00	3.537000E+00	2.052300E+00
4.547360E+00	3.721750E+00	2.209580E+00
4.640650E+00	3.631330E+00	2.215160E+00
4.543270E+00	3.807730E+00	2.337070E+00
4.629480E+00	3.743220E+00	2.410850E+00
4.568780E+00	3.820240E+00	2.474320E+00
4.502890E+00	3.583780E+00	1.860860E+00
4.456660E+00	3.495970E+00	1.698760E+00
4.443140E+00	3.723570E+00	1.991440E+00
4.472230E+00	3.809990E+00	2.212580E+00
4.490710E+00	3.851800E+00	2.322470E+00
4.507770E+00	3.866080E+00	2.445690E+00
4.375000E+00	3.492770E+00	1.602680E+00
4.277170E+00	3.455190E+00	1.510890E+00
4.307920E+00	3.542400E+00	1.595660E+00
4.357870E+00	3.618070E+00	1.707810E+00
4.413920E+00	3.908000E+00	2.308260E+00
4.401200E+00	3.976240E+00	2.447510E+00
4.469350E+00	3.928090E+00	2.525610E+00
4.432500E+00	3.988460E+00	2.557930E+00
4.234250E+00	3.579180E+00	1.573970E+00
4.172760E+00	3.499160E+00	1.487930E+00
4.193750E+00	3.712760E+00	1.672020E+00
4.328990E+00	4.027340E+00	2.312540E+00
4.370620E+00	4.029620E+00	2.503250E+00
4.112780E+00	3.584230E+00	1.510250E+00
4.031910E+00	3.734710E+00	1.597440E+00
4.108060E+00	3.855480E+00	1.726400E+00
4.250430E+00	4.101290E+00	2.291570E+00
4.299750E+00	4.099290E+00	2.449120E+00
4.005730E+00	3.850960E+00	1.687130E+00
3.958510E+00	3.802530E+00	1.626470E+00
4.028480E+00	3.983250E+00	1.824720E+00
4.165140E+00	4.120660E+00	2.149080E+00
4.203320E+00	4.196390E+00	2.340820E+00
4.241220E+00	4.215470E+00	2.461170E+00
4.285390E+00	4.175180E+00	2.515950E+00
4.265520E+00	4.239520E+00	2.542800E+00
3.924890E+00	3.883740E+00	1.673440E+00
3.890930E+00	4.014240E+00	1.769840E+00
3.963860E+00	4.058560E+00	1.854420E+00
4.036870E+00	4.106370E+00	1.964200E+00
4.079150E+00	4.205960E+00	2.133670E+00
4.107760E+00	4.285410E+00	2.235870E+00
4.163890E+00	4.287330E+00	2.343780E+00
4.210860E+00	4.256990E+00	2.441650E+00
3.915050E+00	4.109140E+00	1.865180E+00
3.844830E+00	4.082130E+00	1.807950E+00
3.946350E+00	4.204770E+00	1.982500E+00
3.999600E+00	4.298900E+00	2.127670E+00
4.062370E+00	4.328600E+00	2.220610E+00
4.107380E+00	4.350610E+00	2.315360E+00
3.836550E+00	4.146370E+00	1.865640E+00
3.853970E+00	4.229460E+00	1.947890E+00
3.913530E+00	4.284000E+00	2.017820E+00
3.919710E+00	4.331320E+00	2.063690E+00
3.943370E+00	4.367130E+00	2.130030E+00
4.022700E+00	4.367640E+00	2.222060E+00
3.850500E+00	4.305340E+00	2.011890E+00
3.892510E+00	4.355570E+00	2.072930E+00
4.841320E+00	3.533390E+00	2.542470E+00
4.817340E+00	3.493840E+00	2.435460E+00
4.795680E+00	3.561130E+00	2.479890E+00
4.787880E+00	3.611950E+00	2.552940E+00
4.799360E+00	3.315310E+00	2.084500E+00
4.777560E+00	3.227330E+00	1.960410E+00
4.711920E+00	3.405860E+00	2.005560E+00
4.705070E+00	3.525470E+00	2.182860E+00
4.780130E+00	3.423920E+00	2.250420E+00
4.736290E+00	3.611660E+00	2.398790E+00
4.691060E+00	3.702480E+00	2.487430E+00
4.730550E+00	3.692670E+00	2.566040E+00
4.679560E+00	3.753080E+00	2.555330E+00
4.748780E+00	3.161210E+00	1.828130E+00
4.666370E+00	3.130770E+00	1.680830E+00
4.671450E+00	3.290920E+00	1.806250E+00
4.554390E+00	3.863140E+00	2.562700E+00
4.622450E+00	3.822400E+00	2.589090E+00
4.583790E+00	3.870650E+00	2.637120E+00
4.537560E+00	3.126860E+00	1.511600E+00
4.414890E+00	3.079940E+00	1.402020E+00
4.433390E+00	3.208020E+00	1.475800E+00
4.482910E+00	3.335500E+00	1.577750E+00
4.516640E+00	3.890840E+00	2.548370E+00
4.539770E+00	3.904930E+00	2.636510E+00
4.312810E+00	3.289350E+00	1.441070E+00
4.218480E+00	3.195440E+00	1.338430E+00
4.422380E+00	4.028470E+00	2.630570E+00
4.492720E+00	3.968180E+00	2.687600E+00
4.454220E+00	4.022360E+00	2.742570E+00
4.104300E+00	3.198790E+00	1.300180E+00
3.995940E+00	3.168420E+00	1.270070E+00
4.027040E+00	3.266250E+00	1.324920E+00
4.098440E+00	3.386100E+00	1.372240E+00
4.362510E+00	4.080990E+00	2.583870E+00
4.405800E+00	4.069000E+00	2.706200E+00
3.942920E+00	3.303940E+00	1.339650E+00
3.882620E+00	3.239060E+00	1.296010E+00
3.891420E+00	3.437570E+00	1.383770E+00
3.967860E+00	3.576210E+00	1.479610E+00
4.325360E+00	4.124380E+00	2.548480E+00
4.349910E+00	4.134410E+00	2.646720E+00
3.815910E+00	3.325640E+00	1.309740E+00
3.738530E+00	3.471040E+00	1.392530E+00
3.841960E+00	3.578540E+00	1.429930E+00
3.875790E+00	3.735380E+00	1.550030E+00
4.290820E+00	4.240490E+00	2.615890E+00
4.311390E+00	4.208040E+00	2.637050E+00
4.300710E+00	4.238560E+00	2.660220E+00
3.749520E+00	3.629170E+00	1.458530E+00
3.670960E+00	3.566620E+00	1.423560E+00
3.737220E+00	3.766590E+00	1.552010E+00
3.811880E+00	3.892940E+00	1.638330E+00
4.169130E+00	4.319690E+00	2.421600E+00
4.223280E+00	4.296180E+00	2.529110E+00
4.275200E+00	4.263470E+00	2.625750E+00
3.644980E+00	3.668010E+00	1.467830E+00
3.645440E+00	3.801770E+00	1.545480E+00
3.710650E+00	3.886780E+00	1.613790E+00
3.752980E+00	4.035850E+00	1.753610E+00
4.138910E+00	4.358780E+00	2.408350E+00
4.165310E+00	4.369530E+00	2.495780E+00
3.627700E+00	3.924160E+00	1.620060E+00
3.642460E+00	4.043000E+00	1.730410E+00
3.688840E+00	4.110270E+00	1.789820E+00
3.748710E+00	4.192070E+00	1.884670E+00
3.963200E+00	4.424940E+00	2.219780E+00
4.045320E+00	4.412260E+00	2.336630E+00
4.109050E+00	4.389120E+00	2.407550E+00
3.629010E+00	4.149100E+00	1.815550E+00
3.687100E+00	4.248790E+00	1.917960E+00
3.701460E+00	4.308560E+00	1.973240E+00
3.763930E+00	4.309580E+00	1.992260E+00
3.860000E+00	4.386940E+00	2.107850E+00
3.907750E+00	4.461780E+00	2.220020E+00
3.975850E+00	4.487760E+00	2.353080E+00
3.738460E+00	4.379610E+00	2.055010E+00
3.827810E+00	4.458950E+00	2.175980E+00
3.891180E+00	4.503760E+00	2.275780E+00
4.931230E+00	3.415110E+00	2.592140E+00
4.930300E+00	3.348120E+00	2.533430E+00
4.882070E+00	3.442790E+00	2.524920E+00
4.908270E+00	3.490080E+00	2.624870E+00
4.954630E+00	2.972670E+00	2.191780E+00
4.939430E+00	2.890850E+00	2.056280E+00
4.928150E+00	3.023020E+00	2.112310E+00
4.860510E+00	3.212120E+00	2.180600E+00
4.941010E+00	3.078280E+00	2.287660E+00
4.875360E+00	3.368500E+00	2.395270E+00
4.934240E+00	3.236460E+00	2.409400E+00
4.787440E+00	3.679620E+00	2.671160E+00
4.856920E+00	3.595850E+00	2.655910E+00
4.783160E+00	3.716380E+00	2.756110E+00
4.851080E+00	3.667860E+00	2.810410E+00
4.794230E+00	3.747980E+00	2.842710E+00
4.887730E+00	2.818430E+00	1.892130E+00
4.832410E+00	2.726450E+00	1.748320E+00
4.820020E+00	2.848900E+00	1.770990E+00
4.838720E+00	3.010450E+00	1.888260E+00
4.714940E+00	3.773080E+00	2.717460E+00
4.686230E+00	3.843260E+00	2.832700E+00
4.753120E+00	3.806690E+00	2.899620E+00
4.708510E+00	3.858940E+00	2.925420E+00
4.713720E+00	2.673860E+00	1.565900E+00
4.579370E+00	2.604290E+00	1.449300E+00
4.616540E+00	2.729900E+00	1.473960E+00
4.675150E+00	2.884600E+00	1.569430E+00
4.611250E+00	3.873720E+00	2.739930E+00
4.656040E+00	3.898600E+00	2.871480E+00
4.487110E+00	2.822620E+00	1.388490E+00
4.375420E+00	2.726560E+00	1.323010E+00
4.550150E+00	3.920950E+00	2.730400E+00
4.576340E+00	3.944590E+00	2.829020E+00
4.239650E+00	2.742770E+00	1.249840E+00
4.110850E+00	2.712080E+00	1.226200E+00
4.145720E+00	2.836490E+00	1.225830E+00
4.214860E+00	2.970100E+00	1.265630E+00
4.454220E+00	4.060360E+00	2.809540E+00
4.510640E+00	4.012620E+00	2.847050E+00
4.489370E+00	4.057460E+00	2.881650E+00
4.021700E+00	2.962700E+00	1.231360E+00
3.887810E+00	2.887430E+00	1.214280E+00
4.405120E+00	4.114520E+00	2.776090E+00
4.461760E+00	4.102420E+00	2.874480E+00
3.812010E+00	3.150820E+00	1.254060E+00
3.690290E+00	3.022800E+00	1.271330E+00
4.357610E+00	4.170340E+00	2.736420E+00
4.408900E+00	4.168790E+00	2.840630E+00
3.633340E+00	3.184850E+00	1.293580E+00
3.522870E+00	3.128310E+00	1.297260E+00
3.674980E+00	3.317070E+00	1.329520E+00
4.323940E+00	4.241790E+00	2.751060E+00
3.529670E+00	3.286820E+00	1.326940E+00
3.408550E+00	3.236060E+00	1.347240E+00
3.571360E+00	3.497030E+00	1.392890E+00
4.237570E+00	4.320460E+00	2.650980E+00
4.283480E+00	4.318060E+00	2.767960E+00
3.429830E+00	3.378950E+00	1.369710E+00
3.355940E+00	3.314740E+00	1.379310E+00
3.420130E+00	3.550360E+00	1.425270E+00
3.523570E+00	3.741940E+00	1.514480E+00
4.169470E+00	4.410570E+00	2.609470E+00
4.227600E+00	4.381320E+00	2.732850E+00
3.329620E+00	3.420660E+00	1.409500E+00
3.324800E+00	3.566370E+00	1.455560E+00
3.388410E+00	3.678100E+00	1.483860E+00
3.400880E+00	3.825370E+00	1.552610E+00
3.517980E+00	3.978280E+00	1.670560E+00
4.087760E+00	4.453830E+00	2.488630E+00
4.130320E+00	4.459020E+00	2.600350E+00
4.166370E+00	4.467190E+00	2.705550E+00
3.300430E+00	3.697870E+00	1.513240E+00
3.316530E+00	3.848420E+00	1.583490E+00
3.392460E+00	3.937550E+00	1.627440E+00
3.432980E+00	4.035080E+00	1.714320E+00
3.520010E+00	4.134230E+00	1.809680E+00
3.618420E+00	4.274320E+00	1.940800E+00
4.022600E+00	4.508190E+00	2.457590E+00
4.039880E+00	4.534730E+00	2.545520E+00
4.099610E+00	4.498140E+00	2.614800E+00
3.317680E+00	3.977800E+00	1.676090E+00
3.419100E+00	4.128890E+00	1.799830E+00
3.501560E+00	4.216850E+00	1.881010E+00
3.539560E+00	4.289910E+00	1.953880E+00
3.592950E+00	4.333400E+00	1.996610E+00
3.650790E+00	4.390720E+00	2.052020E+00
3.739580E+00	4.469590E+00	2.148570E+00
3.823620E+00	4.523100E+00	2.257110E+00
3.897510E+00	4.556070E+00	2.373950E+00
3.977890E+00	4.550470E+00	2.448970E+00
3.553000E+00	4.371440E+00	2.033060E+00
3.646440E+00	4.474100E+00	2.133570E+00
3.742530E+00	4.542850E+00	2.230200E+00
3.810560E+00	4.570200E+00	2.319540E+00
5.023530E+00	2.862720E+00	2.413450E+00
5.010290E+00	2.750540E+00	2.281060E+00
4.985050E+00	2.916780E+00	2.289120E+00
4.981470E+00	3.107590E+00	2.460110E+00
5.028080E+00	2.980000E+00	2.506460E+00
4.971630E+00	3.249570E+00	2.547740E+00
5.021110E+00	3.161770E+00	2.611230E+00
4.980150E+00	3.367760E+00	2.687470E+00
4.924380E+00	3.545670E+00	2.777910E+00
5.000720E+00	3.469380E+00	2.837640E+00
4.921670E+00	3.617220E+00	2.862660E+00
4.985480E+00	3.566700E+00	2.930200E+00
4.918560E+00	3.659260E+00	2.938530E+00
4.993770E+00	2.643020E+00	2.131700E+00
4.949490E+00	2.551410E+00	1.991530E+00
4.954380E+00	2.702060E+00	2.005860E+00
4.809110E+00	3.775500E+00	2.925250E+00
4.866260E+00	3.733230E+00	2.970330E+00
4.811870E+00	3.793890E+00	3.010880E+00
4.884310E+00	2.471090E+00	1.857880E+00
4.786420E+00	2.401590E+00	1.724770E+00
4.815660E+00	2.540610E+00	1.719040E+00
4.691320E+00	3.896990E+00	2.982600E+00
4.759830E+00	3.847880E+00	3.043350E+00
4.725570E+00	3.901070E+00	3.074020E+00
4.672290E+00	2.345430E+00	1.597310E+00
4.521190E+00	2.329700E+00	1.500420E+00
4.630590E+00	2.427160E+00	1.524260E+00
4.641050E+00	3.939930E+00	2.934670E+00
4.671150E+00	3.949360E+00	3.040980E+00
4.365320E+00	2.532140E+00	1.339990E+00
4.309770E+00	2.385330E+00	1.362100E+00
4.591680E+00	3.991910E+00	2.961800E+00
4.586130E+00	4.027890E+00	3.016350E+00
4.632720E+00	4.011980E+00	3.062770E+00
4.598560E+00	4.055820E+00	3.057970E+00
4.196150E+00	2.369260E+00	1.328390E+00
4.062650E+00	2.454090E+00	1.271910E+00
4.163740E+00	2.501260E+00	1.277640E+00
4.529560E+00	4.064270E+00	2.976910E+00
4.531750E+00	4.142880E+00	3.036330E+00
4.588660E+00	4.110710E+00	3.079610E+00
4.577630E+00	4.156520E+00	3.090820E+00
3.974860E+00	2.633920E+00	1.200980E+00
3.871280E+00	2.499180E+00	1.231400E+00
4.470200E+00	4.146700E+00	2.951410E+00
4.484600E+00	4.197910E+00	3.021810E+00
4.548040E+00	4.193510E+00	3.092760E+00
3.761100E+00	2.786260E+00	1.226520E+00
3.620580E+00	2.728350E+00	1.293630E+00
4.410850E+00	4.226490E+00	2.936290E+00
4.453710E+00	4.236640E+00	3.018390E+00
4.490900E+00	4.255760E+00	3.094460E+00
3.554710E+00	2.947020E+00	1.304140E+00
3.425460E+00	2.885360E+00	1.338960E+00
4.336160E+00	4.294180E+00	2.867210E+00
4.374700E+00	4.286740E+00	2.963320E+00
4.424440E+00	4.272860E+00	3.025750E+00
3.397010E+00	3.079190E+00	1.334810E+00
3.269990E+00	3.025010E+00	1.366250E+00
4.282010E+00	4.358930E+00	2.839550E+00
4.326750E+00	4.336810E+00	2.941280E+00
3.282610E+00	3.241200E+00	1.395120E+00
3.184610E+00	3.135330E+00	1.443700E+00
4.230230E+00	4.428230E+00	2.814640E+00
4.275410E+00	4.398580E+00	2.920790E+00
3.176160E+00	3.274730E+00	1.441720E+00
3.134140E+00	3.213590E+00	1.463490E+00
3.213530E+00	3.482710E+00	1.472750E+00
4.197930E+00	4.478070E+00	2.799430E+00
4.224190E+00	4.477660E+00	2.901090E+00
3.121310E+00	3.320930E+00	1.489340E+00
3.112400E+00	3.481260E+00	1.517320E+00
3.142600E+00	3.591000E+00	1.522370E+00
3.192200E+00	3.772180E+00	1.577530E+00
4.070680E+00	4.537670E+00	2.631170E+00
4.108680E+00	4.546820E+00	2.717960E+00
4.168350E+00	4.521020E+00	2.798670E+00
3.082170E+00	3.621170E+00	1.557780E+00
3.091940E+00	3.781880E+00	1.626700E+00
3.135100E+00	3.868090E+00	1.643830E+00
3.193680E+00	3.967530E+00	1.682390E+00
3.309320E+00	4.110610E+00	1.804380E+00
3.426900E+00	4.256090E+00	1.912060E+00
3.941130E+00	4.583030E+00	2.454120E+00
3.967890E+00	4.598730E+00	2.538370E+00
4.037340E+00	4.577890E+00	2.643540E+00
3.076920E+00	3.921750E+00	1.688270E+00
3.185410E+00	4.085490E+00	1.797630E+00
3.291220E+00	4.218930E+00	1.892410E+00
3.373360E+00	4.305020E+00	1.967320E+00
3.388500E+00	4.355310E+00	2.014020E+00
3.452210E+00	4.366820E+00	2.019090E+00
3.531700E+00	4.469910E+00	2.112910E+00
3.647410E+00	4.564160E+00	2.228850E+00
3.750480E+00	4.591200E+00	2.305440E+00
3.815150E+00	4.618510E+00	2.400710E+00
3.904750E+00	4.607360E+00	2.465600E+00
3.417370E+00	4.420020E+00	2.065500E+00
3.465910E+00	4.501290E+00	2.129080E+00
3.542390E+00	4.545190E+00	2.179410E+00
3.573010E+00	4.588420E+00	2.236730E+00
3.624400E+00	4.622030E+00	2.303410E+00
3.713590E+00	4.623120E+00	2.333550E+00
3.488190E+00	4.570510E+00	2.197610E+00
3.554260E+00	4.611930E+00	2.263500E+00
5.118990E+00	2.979820E+00	2.741620E+00
5.100530E+00	2.906650E+00	2.688410E+00
5.084760E+00	3.017820E+00	2.663110E+00
5.069900E+00	3.209510E+00	2.756060E+00
5.124540E+00	3.076460E+00	2.799900E+00
5.064420E+00	3.360440E+00	2.850020E+00
5.146940E+00	3.231060E+00	2.877270E+00
5.057420E+00	3.470370E+00	2.927270E+00
5.136910E+00	3.372910E+00	2.982660E+00
5.044440E+00	3.525690E+00	2.978890E+00
5.085820E+00	3.486560E+00	3.003920E+00
5.050560E+00	3.561170E+00	3.055500E+00
5.035630E+00	2.655150E+00	2.418730E+00
5.011760E+00	2.530340E+00	2.285670E+00
5.005060E+00	2.617850E+00	2.245540E+00
5.048550E+00	2.807050E+00	2.516330E+00
4.920560E+00	3.688220E+00	3.012680E+00
4.967120E+00	3.640380E+00	3.041090E+00
4.938790E+00	3.704050E+00	3.088910E+00
4.971300E+00	2.431490E+00	2.153510E+00
4.902040E+00	2.349760E+00	2.016800E+00
4.930060E+00	2.439660E+00	2.000360E+00
4.822920E+00	3.817450E+00	3.083130E+00
4.885720E+00	3.777020E+00	3.126790E+00
4.833230E+00	3.839050E+00	3.149520E+00
4.806040E+00	2.272080E+00	1.879620E+00
4.698410E+00	2.210120E+00	1.771850E+00
4.742910E+00	2.294740E+00	1.731380E+00
4.726710E+00	3.932650E+00	3.127390E+00
4.789640E+00	3.891650E+00	3.177490E+00
4.752400E+00	3.944420E+00	3.211180E+00
4.566980E+00	2.155270E+00	1.687840E+00
4.442870E+00	2.164660E+00	1.585890E+00
4.555650E+00	2.219180E+00	1.601130E+00
4.694630E+00	3.985210E+00	3.147560E+00
4.694810E+00	4.015620E+00	3.199530E+00
4.732640E+00	3.985530E+00	3.254080E+00
4.705410E+00	4.034390E+00	3.253570E+00
4.340760E+00	2.261520E+00	1.452540E+00
4.284880E+00	2.144650E+00	1.506060E+00
4.656670E+00	4.066120E+00	3.157650E+00
4.671600E+00	4.119080E+00	3.211610E+00
4.702230E+00	4.087160E+00	3.274670E+00
4.691680E+00	4.147360E+00	3.266750E+00
4.115300E+00	2.304480E+00	1.362500E+00
4.629650E+00	4.168330E+00	3.170190E+00
4.628810E+00	4.242270E+00	3.231510E+00
4.684810E+00	4.201230E+00	3.292310E+00
4.668410E+00	4.256220E+00	3.300060E+00
3.921480E+00	2.321120E+00	1.323280E+00
3.780620E+00	2.355100E+00	1.273800E+00
3.817850E+00	2.406460E+00	1.245780E+00
4.567270E+00	4.237740E+00	3.158720E+00
4.576540E+00	4.285310E+00	3.219470E+00
4.629250E+00	4.295740E+00	3.282460E+00
3.698710E+00	2.512460E+00	1.279380E+00
3.596650E+00	2.433870E+00	1.352000E+00
4.529170E+00	4.280610E+00	3.169520E+00
4.534260E+00	4.311890E+00	3.219190E+00
4.572770E+00	4.342240E+00	3.293700E+00
3.484490E+00	2.677970E+00	1.334740E+00
3.355470E+00	2.644410E+00	1.401570E+00
4.377310E+00	4.328600E+00	3.031640E+00
4.433310E+00	4.318130E+00	3.114290E+00
4.485820E+00	4.314180E+00	3.188660E+00
4.516490E+00	4.341780E+00	3.257190E+00
3.292680E+00	2.834030E+00	1.373410E+00
3.179140E+00	2.793520E+00	1.424970E+00
4.324820E+00	4.385420E+00	3.016630E+00
4.374410E+00	4.381640E+00	3.140510E+00
3.170960E+00	2.972060E+00	1.433920E+00
3.079720E+00	2.931880E+00	1.489640E+00
4.277570E+00	4.440710E+00	2.991810E+00
4.311930E+00	4.438170E+00	3.083090E+00
3.089070E+00	3.132740E+00	1.496560E+00
3.019610E+00	3.027080E+00	1.497470E+00
4.252200E+00	4.480380E+00	2.982130E+00
4.272440E+00	4.479980E+00	3.036650E+00
2.993590E+00	3.137100E+00	1.545110E+00
2.928140E+00	3.295570E+00	1.575360E+00
3.029710E+00	3.384980E+00	1.550080E+00
4.139020E+00	4.558120E+00	2.808030E+00
4.166290E+00	4.558750E+00	2.897740E+00
4.231920E+00	4.520390E+00	2.995580E+00
2.934020E+00	3.462480E+00	1.584220E+00
2.899880E+00	3.398570E+00	1.613570E+00
2.977740E+00	3.684060E+00	1.631970E+00
3.979830E+00	4.637980E+00	2.661700E+00
4.055370E+00	4.614440E+00	2.762870E+00
4.112770E+00	4.585550E+00	2.824040E+00
2.879820E+00	3.527990E+00	1.630770E+00
2.877300E+00	3.692340E+00	1.669350E+00
2.912400E+00	3.786420E+00	1.683820E+00
2.953950E+00	3.908220E+00	1.717970E+00
3.067080E+00	4.056930E+00	1.804520E+00
3.168780E+00	4.199550E+00	1.881720E+00
3.297820E+00	4.328240E+00	1.996940E+00
3.874910E+00	4.659190E+00	2.571090E+00
3.940830E+00	4.671420E+00	2.683700E+00
3.991050E+00	4.688210E+00	2.800440E+00
2.859710E+00	3.819520E+00	1.724080E+00
2.885450E+00	3.962660E+00	1.776850E+00
2.969520E+00	4.042500E+00	1.811830E+00
3.046670E+00	4.161100E+00	1.882390E+00
3.143050E+00	4.283090E+00	1.955600E+00
3.229830E+00	4.377840E+00	2.040150E+00
3.353400E+00	4.472100E+00	2.113290E+00
3.709030E+00	4.681350E+00	2.435440E+00
3.790510E+00	4.704540E+00	2.556350E+00
3.826940E+00	4.731040E+00	2.649360E+00
3.907210E+00	4.705870E+00	2.713200E+00
2.912360E+00	4.105420E+00	1.873170E+00
3.019600E+00	4.250960E+00	1.949830E+00
3.121430E+00	4.355720E+00	2.027230E+00
3.222920E+00	4.456320E+00	2.099450E+00
3.300580E+00	4.524890E+00	2.159290E+00
3.319270E+00	4.569830E+00	2.205350E+00
3.394620E+00	4.571720E+00	2.205930E+00
3.529100E+00	4.643980E+00	2.308680E+00
3.587450E+00	4.708070E+00	2.421630E+00
3.646070E+00	4.746900E+00	2.515670E+00
3.738790E+00	4.737990E+00	2.564440E+00
3.366220E+00	4.630360E+00	2.277120E+00
3.479940E+00	4.707270E+00	2.377990E+00
3.551120E+00	4.749710E+00	2.460060E+00
5.240100E+00	3.201670E+00	3.023750E+00
5.226650E+00	3.150790E+00	3.001360E+00
5.202430E+00	3.236470E+00	2.982180E+00
5.199790E+00	3.312850E+00	3.027650E+00
5.240670E+00	3.258170E+00	3.054340E+00
5.208620E+00	3.365150E+00	3.099320E+00
5.085510E+00	2.643170E+00	2.663810E+00
5.046170E+00	2.549750E+00	2.567630E+00
5.051730E+00	2.652520E+00	2.547980E+00
5.099450E+00	2.803860E+00	2.667050E+00
5.109930E+00	2.738660E+00	2.730430E+00
5.143920E+00	2.916060E+00	2.801390E+00
5.189430E+00	3.091460E+00	2.919660E+00
5.140850E+00	3.476340E+00	3.080460E+00
5.110780E+00	3.554150E+00	3.152580E+00
5.012710E+00	2.458140E+00	2.454590E+00
4.970720E+00	2.359740E+00	2.319660E+00
4.995410E+00	2.440240E+00	2.305580E+00
5.027880E+00	3.646760E+00	3.180540E+00
4.961460E+00	3.720780E+00	3.183390E+00
4.990830E+00	3.708290E+00	3.237330E+00
4.945690E+00	3.754060E+00	3.269040E+00
4.900890E+00	2.281440E+00	2.205830E+00
4.824970E+00	2.209750E+00	2.095640E+00
4.864250E+00	2.273740E+00	2.050150E+00
4.841410E+00	3.855990E+00	3.222240E+00
4.877510E+00	3.817270E+00	3.244920E+00
4.858520E+00	3.869860E+00	3.306020E+00
4.696600E+00	2.131060E+00	1.975480E+00
4.620920E+00	2.092540E+00	1.858040E+00
4.675080E+00	2.148800E+00	1.849140E+00
4.769980E+00	3.955150E+00	3.276910E+00
4.805270E+00	3.925570E+00	3.291540E+00
4.794540E+00	3.970740E+00	3.354050E+00
4.487320E+00	2.081160E+00	1.711720E+00
4.724650E+00	4.052030E+00	3.308950E+00
4.747640E+00	4.019220E+00	3.335220E+00
4.749800E+00	4.069200E+00	3.385510E+00
4.301690E+00	2.075850E+00	1.590200E+00
4.185370E+00	2.058970E+00	1.568860E+00
4.217930E+00	2.106070E+00	1.526290E+00
4.714050E+00	4.167400E+00	3.324340E+00
4.729150E+00	4.130390E+00	3.353020E+00
4.728860E+00	4.178000E+00	3.405480E+00
4.091940E+00	2.167520E+00	1.450560E+00
3.999570E+00	2.118770E+00	1.512400E+00
4.672010E+00	4.291450E+00	3.352400E+00
4.699240E+00	4.235780E+00	3.378360E+00
4.694400E+00	4.270530E+00	3.433830E+00
3.847420E+00	2.223580E+00	1.373020E+00
4.634550E+00	4.341900E+00	3.345860E+00
4.669600E+00	4.327540E+00	3.424510E+00
3.676510E+00	2.260820E+00	1.402590E+00
3.535550E+00	2.258680E+00	1.429670E+00
3.556500E+00	2.341290E+00	1.384210E+00
4.604550E+00	4.372870E+00	3.352260E+00
4.623110E+00	4.389700E+00	3.433360E+00
3.423650E+00	2.460590E+00	1.416670E+00
3.295220E+00	2.445440E+00	1.478630E+00
4.434630E+00	4.360320E+00	3.223710E+00
4.481840E+00	4.357750E+00	3.264040E+00
4.515630E+00	4.391320E+00	3.349210E+00
4.570760E+00	4.395230E+00	3.381850E+00
3.219980E+00	2.619950E+00	1.439690E+00
3.121280E+00	2.608360E+00	1.525180E+00
4.399440E+00	4.388460E+00	3.228220E+00
4.416740E+00	4.413060E+00	3.301660E+00
4.461190E+00	4.396280E+00	3.320880E+00
3.083020E+00	2.770410E+00	1.499160E+00
2.986800E+00	2.745850E+00	1.540680E+00
4.332580E+00	4.441260E+00	3.173430E+00
4.371890E+00	4.423250E+00	3.240780E+00
2.978110E+00	2.929710E+00	1.536510E+00
2.921230E+00	2.836460E+00	1.555580E+00
4.274130E+00	4.511690E+00	3.127920E+00
2.883160E+00	2.933690E+00	1.594060E+00
2.817680E+00	3.090140E+00	1.641610E+00
2.910030E+00	3.108440E+00	1.593120E+00
4.190060E+00	4.595150E+00	3.029950E+00
4.225920E+00	4.606560E+00	3.168310E+00
2.842020E+00	3.320660E+00	1.640200E+00
2.743800E+00	3.241660E+00	1.663200E+00
4.096760E+00	4.640210E+00	2.925010E+00
4.145510E+00	4.643540E+00	3.020640E+00
4.170760E+00	4.645030E+00	3.087120E+00
2.759450E+00	3.386590E+00	1.687870E+00
2.714560E+00	3.335630E+00	1.696540E+00
2.780760E+00	3.606280E+00	1.698460E+00
4.034030E+00	4.704360E+00	2.907220E+00
4.060120E+00	4.734790E+00	3.007130E+00
4.124650E+00	4.680300E+00	3.051790E+00
2.686100E+00	3.463540E+00	1.698390E+00
2.683410E+00	3.613070E+00	1.737180E+00
2.722650E+00	3.725190E+00	1.755230E+00
2.772950E+00	3.900450E+00	1.803060E+00
3.873580E+00	4.744980E+00	2.739350E+00
3.917550E+00	4.763740E+00	2.838600E+00
3.993570E+00	4.753050E+00	2.916730E+00
2.662680E+00	3.759760E+00	1.785840E+00
2.673810E+00	3.907320E+00	1.830580E+00
2.719000E+00	3.998280E+00	1.853910E+00
2.783460E+00	4.133430E+00	1.928820E+00
2.914340E+00	4.238080E+00	1.953130E+00
3.002380E+00	4.337420E+00	2.023470E+00
3.110850E+00	4.438570E+00	2.096160E+00
3.216410E+00	4.551350E+00	2.178130E+00
3.700730E+00	4.766960E+00	2.579310E+00
3.741720E+00	4.796170E+00	2.648880E+00
3.832130E+00	4.791750E+00	2.754890E+00
2.665080E+00	4.021100E+00	1.880800E+00
2.691050E+00	4.127120E+00	1.939730E+00
2.727560E+00	4.182500E+00	1.959590E+00
2.745940E+00	4.245820E+00	1.990690E+00
2.864560E+00	4.315790E+00	2.015280E+00
2.991810E+00	4.427670E+00	2.092330E+00
3.091370E+00	4.502820E+00	2.151210E+00
3.125680E+00	4.562040E+00	2.197270E+00
3.181490E+00	4.595430E+00	2.223470E+00
3.246590E+00	4.639560E+00	2.271710E+00
3.346270E+00	4.726150E+00	2.377960E+00
3.474620E+00	4.761170E+00	2.442060E+00
3.549080E+00	4.802330E+00	2.528710E+00
3.659290E+00	4.793370E+00	2.588470E+00
2.682640E+00	4.187100E+00	1.973080E+00
3.133630E+00	4.626460E+00	2.256090E+00
3.224780E+00	4.693130E+00	2.323950E+00
3.249120E+00	4.740660E+00	2.370200E+00
3.291440E+00	4.764650E+00	2.399820E+00
3.324560E+00	4.795750E+00	2.444460E+00
3.426900E+00	4.793870E+00	2.469180E+00
3.242710E+00	4.774630E+00	2.401860E+00
5.262990E+00	3.053320E+00	3.057170E+00
5.250790E+00	3.000910E+00	3.036070E+00
5.235100E+00	3.065430E+00	3.007830E+00
5.261900E+00	3.142640E+00	3.074260E+00
5.269300E+00	3.259100E+00	3.144680E+00
5.238640E+00	3.356550E+00	3.202060E+00
5.058490E+00	2.509410E+00	2.701660E+00
5.012670E+00	2.416040E+00	2.611420E+00
5.021960E+00	2.462570E+00	2.557930E+00
5.094080E+00	2.616350E+00	2.747460E+00
5.164990E+00	2.787320E+00	2.864360E+00
5.207170E+00	2.947440E+00	2.957120E+00
5.182350E+00	3.478010E+00	3.223320E+00
5.110350E+00	3.575640E+00	3.231620E+00
5.141040E+00	3.558480E+00	3.276430E+00
5.096460E+00	3.622210E+00	3.307100E+00
4.964880E+00	2.326680E+00	2.506000E+00
4.905710E+00	2.259520E+00	2.422940E+00
4.940260E+00	2.299960E+00	2.361070E+00
5.022320E+00	3.699090E+00	3.297760E+00
4.996880E+00	3.752120E+00	3.377820E+00
4.817120E+00	2.187860E+00	2.330870E+00
4.739970E+00	2.135930E+00	2.198630E+00
4.791280E+00	2.183290E+00	2.194990E+00
4.921870E+00	3.808920E+00	3.354960E+00
4.905950E+00	3.854660E+00	3.410900E+00
4.628690E+00	2.068930E+00	1.983810E+00
4.867500E+00	3.917350E+00	3.418550E+00
4.834810E+00	3.968440E+00	3.450930E+00
4.468610E+00	2.022460E+00	1.811370E+00
4.372680E+00	1.966810E+00	1.763600E+00
4.345520E+00	2.018980E+00	1.673890E+00
4.801030E+00	4.013390E+00	3.459570E+00
4.787990E+00	4.066920E+00	3.491990E+00
4.295240E+00	1.932360E+00	1.722980E+00
4.169420E+00	1.934560E+00	1.692100E+00
4.246420E+00	1.969160E+00	1.655450E+00
4.766960E+00	4.118520E+00	3.485830E+00
4.753910E+00	4.168870E+00	3.512770E+00
4.070140E+00	2.000960E+00	1.568270E+00
3.930070E+00	1.970480E+00	1.591680E+00
4.726370E+00	4.217580E+00	3.508140E+00
4.701040E+00	4.295730E+00	3.517650E+00
3.815170E+00	2.084030E+00	1.468110E+00
3.757390E+00	2.024860E+00	1.555750E+00
4.672210E+00	4.369400E+00	3.503560E+00
4.700020E+00	4.346630E+00	3.557810E+00
4.687640E+00	4.380310E+00	3.561680E+00
3.657680E+00	2.031120E+00	1.564550E+00
3.518440E+00	2.061830E+00	1.566910E+00
3.612730E+00	2.109750E+00	1.517900E+00
4.644090E+00	4.410270E+00	3.500580E+00
4.660020E+00	4.422790E+00	3.576630E+00
3.402200E+00	2.270180E+00	1.544630E+00
3.267540E+00	2.242430E+00	1.587950E+00
4.538690E+00	4.417060E+00	3.417860E+00
4.559000E+00	4.439080E+00	3.494990E+00
4.612460E+00	4.440020E+00	3.526600E+00
3.187780E+00	2.439460E+00	1.565000E+00
3.061770E+00	2.408390E+00	1.595340E+00
4.441520E+00	4.423640E+00	3.366220E+00
4.462380E+00	4.439720E+00	3.440750E+00
4.509440E+00	4.436580E+00	3.467000E+00
3.007160E+00	2.587550E+00	1.562310E+00
2.915620E+00	2.563390E+00	1.627030E+00
4.330140E+00	4.485090E+00	3.250300E+00
4.376210E+00	4.467140E+00	3.333770E+00
4.415820E+00	4.454230E+00	3.403470E+00
2.878780E+00	2.758180E+00	1.600500E+00
2.792210E+00	2.677360E+00	1.649130E+00
4.283540E+00	4.554700E+00	3.245840E+00
4.325870E+00	4.538570E+00	3.364220E+00
2.773510E+00	2.802580E+00	1.643420E+00
2.708890E+00	2.774850E+00	1.681090E+00
2.797740E+00	2.918340E+00	1.642210E+00
4.256720E+00	4.601590E+00	3.245300E+00
4.276930E+00	4.595040E+00	3.302180E+00
2.715420E+00	2.890880E+00	1.678960E+00
2.661890E+00	2.849700E+00	1.696510E+00
2.706210E+00	3.065740E+00	1.682990E+00
4.171570E+00	4.684340E+00	3.172390E+00
4.236540E+00	4.643880E+00	3.261300E+00
2.628100E+00	2.946560E+00	1.710080E+00
2.578380E+00	3.141620E+00	1.738950E+00
2.647910E+00	3.291680E+00	1.704440E+00
4.109070E+00	4.729470E+00	3.116140E+00
4.133960E+00	4.765080E+00	3.232440E+00
2.562740E+00	3.311800E+00	1.750020E+00
2.514830E+00	3.252230E+00	1.751670E+00
2.578940E+00	3.534970E+00	1.755690E+00
3.958220E+00	4.796130E+00	2.939130E+00
3.994170E+00	4.821940E+00	3.057590E+00
4.065750E+00	4.791300E+00	3.138380E+00
2.501260E+00	3.375710E+00	1.787310E+00
2.477270E+00	3.534610E+00	1.788890E+00
2.519640E+00	3.639290E+00	1.812360E+00
2.565740E+00	3.831110E+00	1.845230E+00
3.760270E+00	4.863990E+00	2.774730E+00
3.847440E+00	4.851100E+00	2.871860E+00
3.919100E+00	4.841480E+00	2.972250E+00
2.461070E+00	3.672410E+00	1.839160E+00
2.471250E+00	3.833950E+00	1.879120E+00
2.520120E+00	3.927060E+00	1.897700E+00
2.586670E+00	4.073600E+00	1.939870E+00
2.770800E+00	4.335600E+00	2.043140E+00
2.869080E+00	4.422520E+00	2.095550E+00
2.997320E+00	4.534960E+00	2.179180E+00
3.626430E+00	4.873730E+00	2.678170E+00
3.710050E+00	4.908210E+00	2.793290E+00
3.771920E+00	4.938100E+00	2.899180E+00
2.467230E+00	3.955500E+00	1.926120E+00
2.501710E+00	4.092590E+00	1.979920E+00
2.563980E+00	4.166760E+00	2.001220E+00
2.649350E+00	4.261740E+00	2.019110E+00
2.738680E+00	4.399300E+00	2.091430E+00
2.842350E+00	4.497470E+00	2.162720E+00
2.912990E+00	4.573860E+00	2.215830E+00
3.015050E+00	4.630290E+00	2.265300E+00
3.138260E+00	4.722260E+00	2.353210E+00
3.420150E+00	4.868550E+00	2.549630E+00
3.515710E+00	4.922410E+00	2.651850E+00
3.545810E+00	4.968740E+00	2.727100E+00
3.660170E+00	4.953600E+00	2.811490E+00
2.517180E+00	4.214910E+00	2.041310E+00
2.609390E+00	4.368640E+00	2.091440E+00
2.713520E+00	4.477080E+00	2.158090E+00
2.811510E+00	4.561490E+00	2.222070E+00
2.905160E+00	4.636290E+00	2.269560E+00
3.001420E+00	4.691160E+00	2.324700E+00
3.040630E+00	4.747340E+00	2.378570E+00
3.109800E+00	4.778740E+00	2.405370E+00
3.215250E+00	4.822940E+00	2.450230E+00
3.277610E+00	4.900280E+00	2.536450E+00
3.340160E+00	4.950160E+00	2.613490E+00
3.451440E+00	4.954200E+00	2.654660E+00
3.059450E+00	4.813930E+00	2.439630E+00
3.175950E+00	4.895560E+00	2.512280E+00
3.248900E+00	4.938720E+00	2.567340E+00
5.188720E+00	2.675860E+00	3.003370E+00
5.157560E+00	2.617910E+00	2.961350E+00
5.167270E+00	2.685090E+00	2.926090E+00
5.209550E+00	2.829460E+00	2.992930E+00
5.213300E+00	2.747500E+00	3.042570E+00
5.238980E+00	2.929830E+00	3.043900E+00
5.251960E+00	2.862590E+00	3.093170E+00
5.278330E+00	3.001310E+00	3.119080E+00
5.284190E+00	3.134350E+00	3.198660E+00
5.289540E+00	3.263970E+00	3.258770E+00
5.251670E+00	3.381970E+00	3.271370E+00
5.288590E+00	3.336340E+00	3.328530E+00
5.250400E+00	3.439860E+00	3.348210E+00
5.024710E+00	2.414710E+00	2.770340E+00
4.977530E+00	2.330690E+00	2.704620E+00
4.985700E+00	2.355190E+00	2.627980E+00
5.079690E+00	2.517000E+00	2.817920E+00
5.172400E+00	3.544210E+00	3.335090E+00
5.128690E+00	3.615160E+00	3.418160E+00
4.908490E+00	2.254610E+00	2.633480E+00
4.847080E+00	2.206190E+00	2.531820E+00
4.885580E+00	2.241570E+00	2.514510E+00
5.069530E+00	3.690060E+00	3.391260E+00
5.030930E+00	3.738810E+00	3.457570E+00
4.753260E+00	2.128060E+00	2.326340E+00
4.963250E+00	3.806600E+00	3.484070E+00
4.916730E+00	3.867380E+00	3.478690E+00
4.940270E+00	3.858380E+00	3.522500E+00
4.919790E+00	3.901410E+00	3.543340E+00
4.607240E+00	2.031890E+00	2.089510E+00
4.516100E+00	1.966270E+00	2.024040E+00
4.494880E+00	1.995740E+00	1.921690E+00
4.839070E+00	3.982410E+00	3.499370E+00
4.870750E+00	3.953040E+00	3.522190E+00
4.854910E+00	3.994470E+00	3.560750E+00
4.440350E+00	1.920040E+00	1.964280E+00
4.352840E+00	1.880940E+00	1.899610E+00
4.366140E+00	1.915160E+00	1.829100E+00
4.800050E+00	4.087430E+00	3.539180E+00
4.832910E+00	4.053660E+00	3.585290E+00
4.809820E+00	4.108720E+00	3.592770E+00
4.253400E+00	1.848860E+00	1.847770E+00
4.111090E+00	1.841480E+00	1.805980E+00
4.209820E+00	1.885240E+00	1.788730E+00
4.757650E+00	4.183760E+00	3.562100E+00
4.782370E+00	4.154070E+00	3.596030E+00
4.757760E+00	4.197130E+00	3.626240E+00
4.003710E+00	1.903550E+00	1.698310E+00
3.871680E+00	1.839320E+00	1.702170E+00
4.713990E+00	4.309290E+00	3.596800E+00
4.728000E+00	4.250820E+00	3.612600E+00
4.722230E+00	4.286010E+00	3.672910E+00
3.756200E+00	1.949120E+00	1.624350E+00
3.697510E+00	1.890890E+00	1.686130E+00
4.701200E+00	4.365870E+00	3.640510E+00
3.606270E+00	1.878820E+00	1.683840E+00
3.473180E+00	1.925330E+00	1.710290E+00
3.568440E+00	1.946650E+00	1.640270E+00
4.676870E+00	4.427020E+00	3.644470E+00
4.687330E+00	4.415940E+00	3.690050E+00
4.673620E+00	4.443260E+00	3.683970E+00
3.363160E+00	2.067800E+00	1.639600E+00
3.239500E+00	2.064200E+00	1.711510E+00
4.580810E+00	4.468590E+00	3.561240E+00
4.600230E+00	4.481140E+00	3.641840E+00
4.652960E+00	4.457840E+00	3.666050E+00
3.148290E+00	2.238090E+00	1.657280E+00
3.036790E+00	2.216160E+00	1.716770E+00
4.484610E+00	4.462360E+00	3.515300E+00
4.503190E+00	4.487470E+00	3.589280E+00
4.548520E+00	4.488170E+00	3.611440E+00
2.974200E+00	2.392780E+00	1.673270E+00
2.865190E+00	2.352400E+00	1.714900E+00
4.375080E+00	4.500780E+00	3.435470E+00
4.411650E+00	4.508920E+00	3.525960E+00
4.460050E+00	4.493010E+00	3.563230E+00
2.822050E+00	2.520820E+00	1.679380E+00
2.727790E+00	2.481910E+00	1.725260E+00
4.349420E+00	4.533050E+00	3.449640E+00
4.365960E+00	4.537370E+00	3.497840E+00
2.706420E+00	2.643040E+00	1.697370E+00
2.611070E+00	2.606250E+00	1.744700E+00
4.271820E+00	4.631960E+00	3.388030E+00
4.327820E+00	4.574140E+00	3.474110E+00
2.600600E+00	2.787610E+00	1.723050E+00
2.517680E+00	2.708620E+00	1.775000E+00
4.202110E+00	4.717970E+00	3.308830E+00
4.235840E+00	4.728050E+00	3.453260E+00
2.496490E+00	2.818360E+00	1.760340E+00
2.461930E+00	2.772100E+00	1.784840E+00
2.504530E+00	2.964340E+00	1.751930E+00
4.163770E+00	4.768190E+00	3.310430E+00
4.181710E+00	4.769040E+00	3.380470E+00
2.428730E+00	2.857320E+00	1.792750E+00
2.365720E+00	3.041800E+00	1.808940E+00
2.451400E+00	3.204510E+00	1.773790E+00
4.032880E+00	4.841640E+00	3.166700E+00
4.073970E+00	4.854450E+00	3.282870E+00
4.139010E+00	4.804640E+00	3.349250E+00
2.339750E+00	3.245960E+00	1.809970E+00
2.263320E+00	3.190600E+00	1.844410E+00
2.383830E+00	3.459860E+00	1.813160E+00
3.857470E+00	4.911440E+00	2.996220E+00
3.923670E+00	4.918450E+00	3.129280E+00
4.002980E+00	4.891670E+00	3.206190E+00
2.282820E+00	3.356990E+00	1.856770E+00
2.219790E+00	3.295150E+00	1.868220E+00
2.280580E+00	3.528370E+00	1.856580E+00
2.360730E+00	3.755390E+00	1.895300E+00
3.819650E+00	4.956720E+00	3.002950E+00
3.849220E+00	4.964570E+00	3.068300E+00
2.197500E+00	3.445640E+00	1.891420E+00
2.244650E+00	3.631300E+00	1.903460E+00
2.265140E+00	3.775610E+00	1.938270E+00
2.312220E+00	3.873690E+00	1.948770E+00
2.388120E+00	4.020830E+00	1.979790E+00
3.578190E+00	5.032760E+00	2.830890E+00
3.693710E+00	5.018670E+00	2.934390E+00
3.787540E+00	5.002680E+00	3.027910E+00
2.257820E+00	3.929590E+00	1.992090E+00
2.324430E+00	4.094870E+00	2.038210E+00
2.336790E+00	4.182530E+00	2.079930E+00
2.404880E+00	4.198200E+00	2.064130E+00
2.492180E+00	4.338520E+00	2.112130E+00
2.593970E+00	4.457300E+00	2.168810E+00
2.695470E+00	4.552930E+00	2.225840E+00
2.795220E+00	4.632910E+00	2.282450E+00
2.909350E+00	4.727960E+00	2.362410E+00
3.422380E+00	5.040250E+00	2.740160E+00
3.520460E+00	5.086150E+00	2.845360E+00
3.597790E+00	5.108790E+00	2.979560E+00
2.373230E+00	4.294180E+00	2.127690E+00
2.477470E+00	4.437690E+00	2.183970E+00
2.585090E+00	4.541900E+00	2.242560E+00
2.682950E+00	4.629110E+00	2.290680E+00
2.776990E+00	4.691070E+00	2.341880E+00
2.814000E+00	4.744970E+00	2.393290E+00
2.870450E+00	4.775630E+00	2.413520E+00
2.937420E+00	4.821630E+00	2.444090E+00
3.059530E+00	4.899190E+00	2.517880E+00
3.217090E+00	4.988670E+00	2.616540E+00
3.282050E+00	5.083530E+00	2.728800E+00
3.357880E+00	5.145630E+00	2.849120E+00
3.473190E+00	5.133370E+00	2.888940E+00
2.827510E+00	4.807570E+00	2.453070E+00
2.933670E+00	4.898390E+00	2.510380E+00
3.057850E+00	4.986370E+00	2.606520E+00
3.166080E+00	5.076010E+00	2.690640E+00
3.243540E+00	5.142850E+00	2.781080E+00
5.090560E+00	2.450590E+00	2.996530E+00
5.035680E+00	2.387110E+00	2.921000E+00
5.058940E+00	2.441340E+00	2.887010E+00
5.136790E+00	2.551420E+00	2.960650E+00
5.149460E+00	2.527480E+00	3.037350E+00
5.202580E+00	2.647060E+00	3.069000E+00
5.237840E+00	2.778400E+00	3.153620E+00
5.267380E+00	2.891600E+00	3.208750E+00
5.305500E+00	3.004570E+00	3.252980E+00
5.321650E+00	3.122660E+00	3.308520E+00
5.330310E+00	3.233520E+00	3.359410E+00
5.290500E+00	3.335580E+00	3.416380E+00
5.252460E+00	3.434090E+00	3.472990E+00
4.991700E+00	2.329590E+00	2.894940E+00
4.937340E+00	2.273090E+00	2.795660E+00
4.969840E+00	2.308940E+00	2.782160E+00
5.195930E+00	3.528710E+00	3.441470E+00
5.147840E+00	3.604700E+00	3.524010E+00
4.846960E+00	2.212480E+00	2.646870E+00
5.085410E+00	3.687540E+00	3.500530E+00
5.034580E+00	3.751500E+00	3.525420E+00
5.077340E+00	3.729020E+00	3.574400E+00
5.029960E+00	3.791140E+00	3.599970E+00
4.725350E+00	2.099380E+00	2.417140E+00
4.633810E+00	2.029850E+00	2.329660E+00
4.622050E+00	2.030800E+00	2.213250E+00
4.970130E+00	3.854490E+00	3.575940E+00
4.965220E+00	3.899570E+00	3.624150E+00
4.578820E+00	1.966020E+00	2.259570E+00
4.496890E+00	1.908850E+00	2.172920E+00
4.511590E+00	1.931060E+00	2.098520E+00
4.922980E+00	3.956670E+00	3.645760E+00
4.877250E+00	4.008050E+00	3.642820E+00
4.903540E+00	3.998400E+00	3.697730E+00
4.878020E+00	4.036940E+00	3.717060E+00
4.404050E+00	1.853320E+00	2.083080E+00
4.315820E+00	1.796740E+00	2.013110E+00
4.327440E+00	1.841300E+00	1.952520E+00
4.813670E+00	4.129580E+00	3.668910E+00
4.840380E+00	4.091140E+00	3.685360E+00
4.831650E+00	4.124170E+00	3.742210E+00
4.201480E+00	1.776820E+00	1.972370E+00
4.042610E+00	1.767870E+00	1.923710E+00
4.163630E+00	1.790470E+00	1.898390E+00
4.794170E+00	4.162840E+00	3.720700E+00
3.945370E+00	1.798770E+00	1.803660E+00
3.838720E+00	1.781440E+00	1.847760E+00
4.754630E+00	4.225280E+00	3.747530E+00
4.731350E+00	4.307600E+00	3.760430E+00
3.707970E+00	1.783940E+00	1.845230E+00
3.588940E+00	1.750010E+00	1.860280E+00
3.621960E+00	1.779900E+00	1.796280E+00
3.694560E+00	1.819810E+00	1.750800E+00
4.708470E+00	4.380710E+00	3.745140E+00
4.740070E+00	4.352050E+00	3.822490E+00
4.718070E+00	4.402570E+00	3.812560E+00
3.511020E+00	1.816040E+00	1.771390E+00
3.380050E+00	1.803100E+00	1.834970E+00
4.676260E+00	4.450390E+00	3.759850E+00
3.310710E+00	1.909540E+00	1.757640E+00
3.183840E+00	1.901280E+00	1.828560E+00
4.629480E+00	4.490170E+00	3.727330E+00
4.637140E+00	4.521410E+00	3.821470E+00
3.103820E+00	2.038040E+00	1.756460E+00
2.991290E+00	2.020470E+00	1.823720E+00
4.517640E+00	4.508500E+00	3.665520E+00
4.536330E+00	4.525080E+00	3.742930E+00
4.588820E+00	4.524050E+00	3.770540E+00
2.922280E+00	2.182610E+00	1.760230E+00
2.819540E+00	2.149210E+00	1.826180E+00
4.434260E+00	4.526320E+00	3.611170E+00
4.449320E+00	4.540170E+00	3.696020E+00
4.490870E+00	4.528710E+00	3.722100E+00
2.767210E+00	2.315110E+00	1.767920E+00
2.669660E+00	2.279080E+00	1.834600E+00
4.359620E+00	4.588620E+00	3.578600E+00
4.405360E+00	4.564640E+00	3.654090E+00
2.633120E+00	2.445480E+00	1.782290E+00
2.541050E+00	2.404650E+00	1.847550E+00
4.299540E+00	4.659770E+00	3.524270E+00
4.324550E+00	4.668970E+00	3.658280E+00
2.520810E+00	2.564580E+00	1.801030E+00
2.432840E+00	2.525990E+00	1.855440E+00
4.269160E+00	4.721580E+00	3.528280E+00
4.286050E+00	4.719690E+00	3.591430E+00
2.420700E+00	2.699960E+00	1.822690E+00
2.369020E+00	2.610630E+00	1.863510E+00
4.177210E+00	4.823570E+00	3.497770E+00
4.247610E+00	4.768810E+00	3.560370E+00
2.317170E+00	2.697300E+00	1.874420E+00
2.237590E+00	2.835020E+00	1.890720E+00
2.333720E+00	2.856440E+00	1.838980E+00
4.117060E+00	4.850020E+00	3.409910E+00
4.126190E+00	4.878180E+00	3.481080E+00
2.248870E+00	3.013920E+00	1.860160E+00
2.148100E+00	2.977020E+00	1.910380E+00
3.970790E+00	4.941220E+00	3.248300E+00
4.014920E+00	4.951110E+00	3.374660E+00
4.087150E+00	4.904130E+00	3.438800E+00
2.151570E+00	3.206620E+00	1.890550E+00
2.058510E+00	3.107040E+00	1.947070E+00
3.845280E+00	5.029930E+00	3.162090E+00
3.932530E+00	4.995220E+00	3.285480E+00
2.047890E+00	3.242750E+00	1.938130E+00
2.007200E+00	3.187250E+00	1.962220E+00
2.078210E+00	3.423880E+00	1.943560E+00
2.156700E+00	3.679690E+00	1.953230E+00
3.727530E+00	5.080050E+00	3.087140E+00
3.783910E+00	5.122670E+00	3.252110E+00
1.994520E+00	3.298700E+00	1.978760E+00
1.991390E+00	3.471590E+00	1.986010E+00
2.041460E+00	3.594190E+00	1.971440E+00
2.071650E+00	3.742760E+00	2.005370E+00
2.143900E+00	3.904800E+00	2.022370E+00
2.247020E+00	4.123010E+00	2.087310E+00
3.660720E+00	5.125960E+00	3.087860E+00
3.697870E+00	5.144350E+00	3.166370E+00
1.970110E+00	3.640640E+00	2.024730E+00
2.043400E+00	3.876300E+00	2.057230E+00
2.124670E+00	4.024680E+00	2.081310E+00
2.161140E+00	4.135390E+00	2.127930E+00
2.216880E+00	4.202630E+00	2.143490E+00
2.278270E+00	4.288680E+00	2.165810E+00
2.367520E+00	4.420980E+00	2.201790E+00
2.471850E+00	4.533390E+00	2.255880E+00
2.573780E+00	4.626350E+00	2.310520E+00
2.686880E+00	4.725370E+00	2.384400E+00
3.429660E+00	5.175410E+00	2.944720E+00
3.504080E+00	5.207120E+00	3.056550E+00
3.622380E+00	5.174320E+00	3.123880E+00
2.170180E+00	4.251580E+00	2.181960E+00
2.264840E+00	4.400990E+00	2.228020E+00
2.361150E+00	4.522490E+00	2.271240E+00
2.465430E+00	4.617000E+00	2.329930E+00
2.557100E+00	4.686630E+00	2.370810E+00
2.595850E+00	4.740370E+00	2.417820E+00
2.654330E+00	4.769870E+00	2.438640E+00
2.720440E+00	4.811430E+00	2.472230E+00
2.824450E+00	4.893760E+00	2.528860E+00
2.934150E+00	4.985370E+00	2.602710E+00
3.048340E+00	5.074050E+00	2.688440E+00
3.151230E+00	5.151200E+00	2.776190E+00
3.254660E+00	5.217650E+00	2.922300E+00
3.382360E+00	5.215250E+00	2.996440E+00
2.610980E+00	4.801080E+00	2.479870E+00
2.716580E+00	4.887130E+00	2.542440E+00
2.826670E+00	4.980930E+00	2.617480E+00
2.939020E+00	5.073010E+00	2.689250E+00
3.047570E+00	5.152630E+00	2.778660E+00
3.136300E+00	5.206200E+00	2.872970E+00
5.062840E+00	2.403920E+00	3.023170E+00
5.139330E+00	2.488910E+00	3.095010E+00
5.197340E+00	2.598810E+00	3.202530E+00
5.232410E+00	2.710650E+00	3.214440E+00
5.266370E+00	2.801860E+00	3.270330E+00
5.300700E+00	2.898570E+00	3.319000E+00
5.324890E+00	3.000330E+00	3.370000E+00
5.322890E+00	3.111230E+00	3.424680E+00
5.321240E+00	3.221790E+00	3.468340E+00
5.294610E+00	3.327630E+00	3.519180E+00
5.277760E+00	3.426730E+00	3.570590E+00
4.932320E+00	2.281250E+00	2.877740E+00
5.000150E+00	2.341390E+00	2.964710E+00
5.214870E+00	3.519280E+00	3.544600E+00
5.181920E+00	3.593460E+00	3.618120E+00
4.832430E+00	2.196230E+00	2.779110E+00
4.740300E+00	2.122630E+00	2.666900E+00
4.742750E+00	2.111650E+00	2.551380E+00
5.128400E+00	3.671320E+00	3.595940E+00
5.096980E+00	3.732140E+00	3.653020E+00
5.061580E+00	3.790640E+00	3.708040E+00
4.688330E+00	2.080220E+00	2.640060E+00
4.610620E+00	1.974360E+00	2.480790E+00
4.624580E+00	2.008630E+00	2.413920E+00
5.014670E+00	3.858900E+00	3.674930E+00
4.984870E+00	3.913620E+00	3.685350E+00
5.022520E+00	3.901040E+00	3.740350E+00
4.989370E+00	3.944050E+00	3.745500E+00
4.535560E+00	1.915690E+00	2.380840E+00
4.453930E+00	1.846440E+00	2.282570E+00
4.476480E+00	1.880220E+00	2.233660E+00
4.944300E+00	3.996190E+00	3.776030E+00
4.913030E+00	4.047160E+00	3.806260E+00
4.369390E+00	1.781360E+00	2.205580E+00
4.265360E+00	1.755010E+00	2.161930E+00
4.291350E+00	1.769590E+00	2.079010E+00
4.874870E+00	4.091530E+00	3.794290E+00
4.839790E+00	4.147300E+00	3.827730E+00
4.131060E+00	1.742680E+00	2.127650E+00
3.966200E+00	1.692890E+00	2.069890E+00
4.081670E+00	1.747710E+00	2.042510E+00
4.800030E+00	4.184000E+00	3.810690E+00
4.820350E+00	4.176930E+00	3.868190E+00
4.797550E+00	4.210180E+00	3.885190E+00
3.827090E+00	1.730160E+00	1.934330E+00
3.767940E+00	1.672240E+00	2.014640E+00
4.752640E+00	4.311900E+00	3.834840E+00
4.765630E+00	4.269940E+00	3.853570E+00
4.769260E+00	4.323650E+00	3.913360E+00
3.669350E+00	1.621870E+00	2.007820E+00
3.539210E+00	1.608660E+00	2.011720E+00
3.634930E+00	1.658340E+00	1.942570E+00
4.710160E+00	4.441950E+00	3.867640E+00
4.745260E+00	4.387110E+00	3.891530E+00
4.737180E+00	4.426740E+00	3.949850E+00
3.449970E+00	1.711530E+00	1.924570E+00
3.322820E+00	1.669800E+00	1.992630E+00
4.676840E+00	4.498160E+00	3.860490E+00
4.700950E+00	4.489370E+00	3.964220E+00
3.251320E+00	1.773990E+00	1.900890E+00
3.126070E+00	1.740410E+00	1.973210E+00
4.656130E+00	4.532030E+00	3.871400E+00
4.664700E+00	4.529670E+00	3.921090E+00
3.058790E+00	1.867930E+00	1.893980E+00
2.938400E+00	1.827150E+00	1.958190E+00
4.559350E+00	4.549690E+00	3.814490E+00
4.582210E+00	4.565120E+00	3.891700E+00
4.634480E+00	4.552680E+00	3.913020E+00
2.873890E+00	1.979220E+00	1.885370E+00
2.763180E+00	1.932530E+00	1.950890E+00
4.468840E+00	4.557930E+00	3.775220E+00
4.490730E+00	4.578560E+00	3.846550E+00
4.533180E+00	4.569330E+00	3.861600E+00
2.712400E+00	2.103200E+00	1.888490E+00
2.607590E+00	2.053680E+00	1.958220E+00
4.366360E+00	4.620490E+00	3.703100E+00
4.403760E+00	4.623550E+00	3.793690E+00
4.449480E+00	4.596150E+00	3.824900E+00
2.568960E+00	2.232990E+00	1.899760E+00
2.467800E+00	2.184670E+00	1.964020E+00
4.346210E+00	4.658350E+00	3.727990E+00
4.361710E+00	4.661890E+00	3.775040E+00
2.443030E+00	2.367500E+00	1.904570E+00
2.353770E+00	2.322670E+00	1.976680E+00
4.273530E+00	4.767660E+00	3.700330E+00
4.330320E+00	4.702110E+00	3.761410E+00
2.329890E+00	2.515050E+00	1.919620E+00
2.287090E+00	2.412020E+00	1.986040E+00
4.226220E+00	4.816460E+00	3.615240E+00
4.229730E+00	4.830070E+00	3.681150E+00
2.223340E+00	2.501500E+00	1.986150E+00
2.134980E+00	2.633860E+00	1.988590E+00
2.232960E+00	2.664440E+00	1.933050E+00
4.125790E+00	4.935530E+00	3.585690E+00
4.193570E+00	4.866310E+00	3.644630E+00
2.143930E+00	2.799530E+00	1.944440E+00
2.049500E+00	2.762250E+00	2.002280E+00
4.070730E+00	4.963560E+00	3.500040E+00
4.075600E+00	4.994300E+00	3.573860E+00
2.049700E+00	2.934530E+00	1.967920E+00
1.963330E+00	2.893760E+00	2.027690E+00
3.869900E+00	5.074400E+00	3.323180E+00
3.948650E+00	5.060250E+00	3.462430E+00
4.033900E+00	5.017950E+00	3.532420E+00
1.965310E+00	3.108090E+00	2.001190E+00
1.913130E+00	2.994780E+00	2.041720E+00
3.832410E+00	5.118460E+00	3.344360E+00
3.868040E+00	5.115870E+00	3.407040E+00
1.869200E+00	3.122420E+00	2.050610E+00
1.835740E+00	3.258290E+00	2.061280E+00
1.909950E+00	3.365710E+00	2.034470E+00
3.686990E+00	5.203850E+00	3.300620E+00
3.806060E+00	5.158160E+00	3.381640E+00
1.819600E+00	3.404750E+00	2.082990E+00
1.799860E+00	3.555090E+00	2.087750E+00
1.862230E+00	3.592620E+00	2.060580E+00
1.941750E+00	3.817630E+00	2.095670E+00
2.035580E+00	4.061940E+00	2.138630E+00
3.588190E+00	5.231530E+00	3.187020E+00
3.598570E+00	5.256950E+00	3.266450E+00
1.823030E+00	3.727660E+00	2.126040E+00
1.902810E+00	3.940460E+00	2.144220E+00
1.936080E+00	4.064380E+00	2.180790E+00
1.995130E+00	4.140260E+00	2.193780E+00
2.058070E+00	4.237410E+00	2.211610E+00
2.157470E+00	4.377930E+00	2.252170E+00
2.254690E+00	4.503880E+00	2.296290E+00
2.357770E+00	4.607440E+00	2.348540E+00
2.467650E+00	4.713740E+00	2.415060E+00
3.330460E+00	5.261200E+00	3.037840E+00
3.403570E+00	5.293420E+00	3.149900E+00
3.531080E+00	5.276800E+00	3.219060E+00
1.945880E+00	4.183320E+00	2.236600E+00
2.047310E+00	4.350850E+00	2.278980E+00
2.143900E+00	4.481900E+00	2.321840E+00
2.250790E+00	4.591540E+00	2.373570E+00
2.341950E+00	4.668010E+00	2.406320E+00
2.374770E+00	4.726850E+00	2.444940E+00
2.429560E+00	4.760350E+00	2.463020E+00
2.500280E+00	4.805160E+00	2.503130E+00
2.609560E+00	4.887130E+00	2.562200E+00
2.719140E+00	4.977300E+00	2.630300E+00
2.837780E+00	5.066200E+00	2.708880E+00
2.950400E+00	5.157340E+00	2.785100E+00
3.057800E+00	5.217420E+00	2.892480E+00
3.151920E+00	5.268860E+00	2.988920E+00
3.269100E+00	5.300620E+00	3.066610E+00
2.382940E+00	4.796220E+00	2.505110E+00
2.499040E+00	4.884870E+00	2.588660E+00
2.612820E+00	4.981550E+00	2.647560E+00
2.732100E+00	5.063440E+00	2.723430E+00
2.851890E+00	5.157140E+00	2.811460E+00
2.977390E+00	5.234210E+00	2.914640E+00
3.065550E+00	5.264000E+00	2.972880E+00
5.217410E+00	2.578540E+00	3.337720E+00
5.201740E+00	2.542490E+00	3.319020E+00
5.206730E+00	2.563220E+00	3.279920E+00
5.225140E+00	2.620270E+00	3.336620E+00
5.055920E+00	2.402420E+00	3.202390E+00
4.981620E+00	2.345140E+00	3.130210E+00
5.015740E+00	2.360470E+00	3.062450E+00
5.133230E+00	2.485540E+00	3.214190E+00
5.255740E+00	2.717190E+00	3.352880E+00
5.279170E+00	2.823620E+00	3.372180E+00
5.295640E+00	2.900580E+00	3.434170E+00
5.322560E+00	2.996160E+00	3.487570E+00
5.334060E+00	3.106920E+00	3.530550E+00
5.340600E+00	3.217510E+00	3.563540E+00
5.312490E+00	3.320270E+00	3.616250E+00
5.281760E+00	3.418210E+00	3.674110E+00
4.925940E+00	2.308990E+00	3.134390E+00
4.879720E+00	2.249290E+00	3.035770E+00
4.909380E+00	2.271550E+00	2.987320E+00
5.241960E+00	3.509350E+00	3.637190E+00
5.198620E+00	3.574270E+00	3.695990E+00
4.791840E+00	2.176850E+00	2.884750E+00
5.152380E+00	3.661710E+00	3.714630E+00
5.105640E+00	3.739290E+00	3.734480E+00
5.093110E+00	3.781630E+00	3.777540E+00
4.637550E+00	1.981920E+00	2.647270E+00
4.576440E+00	1.928960E+00	2.594420E+00
4.572740E+00	1.935110E+00	2.499730E+00
4.674460E+00	2.046480E+00	2.689560E+00
5.071410E+00	3.852630E+00	3.791950E+00
5.049940E+00	3.927030E+00	3.807990E+00
5.015740E+00	3.967750E+00	3.814510E+00
5.058360E+00	3.957010E+00	3.866670E+00
5.015280E+00	3.996720E+00	3.885110E+00
4.434510E+00	1.778350E+00	2.462600E+00
4.324400E+00	1.749440E+00	2.407090E+00
4.395220E+00	1.769240E+00	2.380590E+00
4.436690E+00	1.807600E+00	2.339950E+00
4.496390E+00	1.834190E+00	2.509320E+00
4.917440E+00	4.072080E+00	3.862840E+00
4.954580E+00	4.037510E+00	3.870090E+00
4.939030E+00	4.066700E+00	3.926670E+00
4.223060E+00	1.736410E+00	2.241300E+00
4.149880E+00	1.716160E+00	2.300020E+00
4.895190E+00	4.108190E+00	3.912020E+00
4.048210E+00	1.666600E+00	2.267980E+00
3.907540E+00	1.586910E+00	2.236340E+00
4.005530E+00	1.669460E+00	2.185770E+00
4.846300E+00	4.163090E+00	3.950060E+00
4.816900E+00	4.207230E+00	3.979200E+00
3.765150E+00	1.606650E+00	2.095840E+00
3.706680E+00	1.533230E+00	2.172020E+00
4.799530E+00	4.257710E+00	3.983430E+00
4.800910E+00	4.322010E+00	4.011440E+00
3.612220E+00	1.499060E+00	2.176580E+00
3.479350E+00	1.490280E+00	2.192880E+00
3.576710E+00	1.529140E+00	2.108260E+00
4.784220E+00	4.381790E+00	4.010190E+00
4.757200E+00	4.460100E+00	4.032020E+00
3.386080E+00	1.549320E+00	2.078500E+00
3.262470E+00	1.511000E+00	2.159670E+00
4.734230E+00	4.505090E+00	4.028410E+00
4.754530E+00	4.509560E+00	4.066560E+00
4.740820E+00	4.529540E+00	4.063830E+00
3.193250E+00	1.626470E+00	2.068280E+00
3.075220E+00	1.577430E+00	2.145940E+00
4.655690E+00	4.565470E+00	4.022700E+00
4.713730E+00	4.537570E+00	4.048030E+00
3.005700E+00	1.698010E+00	2.047530E+00
2.894000E+00	1.646980E+00	2.126370E+00
4.608790E+00	4.578200E+00	3.977880E+00
4.611450E+00	4.596490E+00	4.037610E+00
2.825040E+00	1.777650E+00	2.033280E+00
2.716420E+00	1.720230E+00	2.108140E+00
4.508930E+00	4.590810E+00	3.912570E+00
4.528650E+00	4.595970E+00	3.963470E+00
4.570250E+00	4.605160E+00	4.032020E+00
2.656380E+00	1.881490E+00	2.026560E+00
2.552450E+00	1.818390E+00	2.103640E+00
4.428670E+00	4.637760E+00	3.874600E+00
4.448180E+00	4.646050E+00	3.955900E+00
4.490890E+00	4.615980E+00	3.972790E+00
2.503200E+00	1.995150E+00	2.030110E+00
2.399840E+00	1.934570E+00	2.102890E+00
4.356180E+00	4.726670E+00	3.871590E+00
4.405050E+00	4.682240E+00	3.921330E+00
2.368900E+00	2.135750E+00	2.040460E+00
2.269670E+00	2.073280E+00	2.119280E+00
4.313860E+00	4.757500E+00	3.808920E+00
4.317510E+00	4.781050E+00	3.863000E+00
2.237210E+00	2.305640E+00	2.049200E+00
2.160090E+00	2.191500E+00	2.136170E+00
4.230600E+00	4.870850E+00	3.757160E+00
4.285680E+00	4.820730E+00	3.826030E+00
2.130930E+00	2.317360E+00	2.095760E+00
2.098720E+00	2.260400E+00	2.141740E+00
2.112620E+00	2.464510E+00	2.050350E+00
4.174160E+00	4.925340E+00	3.717360E+00
4.195260E+00	4.976540E+00	3.831290E+00
2.051550E+00	2.348810E+00	2.134700E+00
1.982090E+00	2.525360E+00	2.117350E+00
2.047660E+00	2.618230E+00	2.042330E+00
4.063120E+00	5.049470E+00	3.674560E+00
4.133470E+00	5.003560E+00	3.747420E+00
1.965880E+00	2.720750E+00	2.069360E+00
1.876510E+00	2.673790E+00	2.135440E+00
4.006030E+00	5.069810E+00	3.594240E+00
4.009140E+00	5.093030E+00	3.661370E+00
1.862870E+00	2.891980E+00	2.086920E+00
1.818660E+00	2.772900E+00	2.145270E+00
3.875200E+00	5.168930E+00	3.506690E+00
3.960000E+00	5.121150E+00	3.612360E+00
1.768720E+00	2.895980E+00	2.147590E+00
1.736390E+00	3.035270E+00	2.158390E+00
1.780880E+00	3.151060E+00	2.102030E+00
3.782050E+00	5.216930E+00	3.449120E+00
3.814550E+00	5.259270E+00	3.579510E+00
1.701210E+00	3.189550E+00	2.158160E+00
1.687480E+00	3.353610E+00	2.178940E+00
1.743410E+00	3.457730E+00	2.130980E+00
3.596980E+00	5.304600E+00	3.355860E+00
3.710380E+00	5.279990E+00	3.464960E+00
1.662100E+00	3.503800E+00	2.179910E+00
1.659170E+00	3.647240E+00	2.201180E+00
1.723660E+00	3.692640E+00	2.174130E+00
1.803020E+00	3.971250E+00	2.195290E+00
3.493730E+00	5.329060E+00	3.303350E+00
3.524540E+00	5.389020E+00	3.433260E+00
1.682810E+00	3.797030E+00	2.226210E+00
1.709980E+00	3.969810E+00	2.249670E+00
1.762560E+00	4.057350E+00	2.251500E+00
1.830810E+00	4.158970E+00	2.270050E+00
1.933640E+00	4.318460E+00	2.307440E+00
2.029570E+00	4.454170E+00	2.344100E+00
2.123310E+00	4.582430E+00	2.392310E+00
2.258670E+00	4.692740E+00	2.450070E+00
3.188810E+00	5.331000E+00	3.098940E+00
3.269970E+00	5.366980E+00	3.206400E+00
3.404600E+00	5.373760E+00	3.326270E+00
1.715950E+00	4.100330E+00	2.297810E+00
1.813110E+00	4.285780E+00	2.329500E+00
1.918930E+00	4.428560E+00	2.371540E+00
2.005570E+00	4.532460E+00	2.394350E+00
2.046000E+00	4.611960E+00	2.431730E+00
2.133120E+00	4.661980E+00	2.450990E+00
2.174950E+00	4.725040E+00	2.490220E+00
2.265450E+00	4.794250E+00	2.526460E+00
2.369030E+00	4.887460E+00	2.599410E+00
2.495920E+00	5.000510E+00	2.685610E+00
2.636230E+00	5.066600E+00	2.734510E+00
2.739050E+00	5.149910E+00	2.822920E+00
2.876810E+00	5.253590E+00	2.950140E+00
3.063200E+00	5.319410E+00	3.069720E+00
2.938140E+00	5.340080E+00	3.097110E+00
3.171240E+00	5.360420E+00	3.163840E+00
2.056580E+00	4.692310E+00	2.489870E+00
2.155230E+00	4.795040E+00	2.542440E+00
2.252930E+00	4.858480E+00	2.588970E+00
2.299050E+00	4.919590E+00	2.637940E+00
2.377050E+00	4.964560E+00	2.661970E+00
2.406650E+00	5.022490E+00	2.704770E+00
2.464920E+00	5.085410E+00	2.772930E+00
2.608150E+00	5.135810E+00	2.822200E+00
2.737560E+00	5.233260E+00	2.925670E+00
2.826090E+00	5.299570E+00	3.028420E+00
2.313860E+00	5.000110E+00	2.699930E+00
2.387660E+00	5.056630E+00	2.739080E+00
5.182040E+00	2.532880E+00	3.433230E+00
5.154250E+00	2.503700E+00	3.408420E+00
5.173590E+00	2.514570E+00	3.355850E+00
5.211720E+00	2.587250E+00	3.419710E+00
5.234230E+00	2.663690E+00	3.428870E+00
5.235450E+00	2.654560E+00	3.506810E+00
5.262090E+00	2.722850E+00	3.514210E+00
5.009200E+00	2.371670E+00	3.247550E+00
5.102670E+00	2.457830E+00	3.354530E+00
5.277820E+00	2.809800E+00	3.471220E+00
5.315980E+00	2.895220E+00	3.542390E+00
5.331590E+00	3.003760E+00	3.623180E+00
5.338490E+00	3.126520E+00	3.625590E+00
5.332250E+00	3.216760E+00	3.668790E+00
5.306250E+00	3.315500E+00	3.719070E+00
5.293530E+00	3.409670E+00	3.773770E+00
4.866060E+00	2.255070E+00	3.132420E+00
4.943390E+00	2.328530E+00	3.254070E+00
5.242570E+00	3.509220E+00	3.742600E+00
5.197900E+00	3.591930E+00	3.761350E+00
5.235230E+00	3.563450E+00	3.811980E+00
5.204740E+00	3.645830E+00	3.832120E+00
4.682990E+00	1.993650E+00	2.940390E+00
4.634130E+00	1.950310E+00	2.881250E+00
4.667000E+00	1.983570E+00	2.856810E+00
4.676990E+00	2.020380E+00	2.792820E+00
4.710800E+00	2.049960E+00	2.968370E+00
4.722260E+00	2.118590E+00	2.860720E+00
4.761520E+00	2.157660E+00	3.017150E+00
5.146240E+00	3.734700E+00	3.810610E+00
5.114940E+00	3.796390E+00	3.830690E+00
5.153620E+00	3.776830E+00	3.879130E+00
5.127120E+00	3.831740E+00	3.888740E+00
4.560870E+00	1.881350E+00	2.768210E+00
4.485130E+00	1.802170E+00	2.708400E+00
4.482600E+00	1.802330E+00	2.572720E+00
4.589290E+00	1.925170E+00	2.720510E+00
5.104670E+00	3.908180E+00	3.907910E+00
5.068300E+00	3.963090E+00	3.930590E+00
5.043560E+00	3.995670E+00	3.986960E+00
4.396660E+00	1.761940E+00	2.657510E+00
4.271970E+00	1.733880E+00	2.607640E+00
4.361390E+00	1.753180E+00	2.545800E+00
4.985390E+00	4.035930E+00	3.958500E+00
4.947690E+00	4.085840E+00	4.016460E+00
4.139090E+00	1.698660E+00	2.396330E+00
4.090160E+00	1.640810E+00	2.480010E+00
4.898060E+00	4.125450E+00	3.999350E+00
4.921490E+00	4.122150E+00	4.045500E+00
4.895680E+00	4.155520E+00	4.065380E+00
3.983790E+00	1.550080E+00	2.472820E+00
3.845530E+00	1.513310E+00	2.413520E+00
3.948910E+00	1.562800E+00	2.361700E+00
4.823570E+00	4.225770E+00	4.021900E+00
4.849180E+00	4.199200E+00	4.043940E+00
4.844180E+00	4.244690E+00	4.076970E+00
3.708220E+00	1.486630E+00	2.273480E+00
3.686690E+00	1.428390E+00	2.407440E+00
4.818040E+00	4.348740E+00	4.054790E+00
4.845140E+00	4.313120E+00	4.098570E+00
4.837320E+00	4.377610E+00	4.110240E+00
3.549320E+00	1.413560E+00	2.389530E+00
3.413320E+00	1.387270E+00	2.391340E+00
3.525120E+00	1.442260E+00	2.315090E+00
4.778410E+00	4.493860E+00	4.101610E+00
4.818220E+00	4.442180E+00	4.131280E+00
4.799970E+00	4.504740E+00	4.167110E+00
3.334620E+00	1.441410E+00	2.271950E+00
3.214780E+00	1.406170E+00	2.361200E+00
4.746650E+00	4.552880E+00	4.144980E+00
3.140190E+00	1.464020E+00	2.243400E+00
3.034130E+00	1.420450E+00	2.334220E+00
4.698150E+00	4.574560E+00	4.096710E+00
4.698940E+00	4.590330E+00	4.153540E+00
2.964210E+00	1.524710E+00	2.226560E+00
2.865530E+00	1.467910E+00	2.317250E+00
4.610720E+00	4.625890E+00	4.126410E+00
4.666370E+00	4.605750E+00	4.139340E+00
2.792740E+00	1.593800E+00	2.211940E+00
2.696990E+00	1.536710E+00	2.301610E+00
4.513070E+00	4.647960E+00	4.091560E+00
4.558450E+00	4.641010E+00	4.122570E+00
2.614940E+00	1.663180E+00	2.190610E+00
2.519490E+00	1.600860E+00	2.280870E+00
4.474750E+00	4.654720E+00	4.044470E+00
4.477110E+00	4.678590E+00	4.104590E+00
2.452180E+00	1.758900E+00	2.183920E+00
2.352790E+00	1.694390E+00	2.276590E+00
4.379460E+00	4.728310E+00	3.966770E+00
4.403900E+00	4.735950E+00	4.052940E+00
4.451810E+00	4.695010E+00	4.084330E+00
2.301450E+00	1.871100E+00	2.189480E+00
2.198430E+00	1.807120E+00	2.283060E+00
4.308970E+00	4.825090E+00	3.929320E+00
4.351960E+00	4.781640E+00	4.003960E+00
2.171870E+00	2.010380E+00	2.205040E+00
2.064170E+00	1.946140E+00	2.291480E+00
4.257560E+00	4.917240E+00	3.886450E+00
4.282810E+00	4.912590E+00	3.980590E+00
2.045680E+00	2.172070E+00	2.212380E+00
1.959150E+00	2.072240E+00	2.310800E+00
4.222270E+00	4.984390E+00	3.907990E+00
4.241830E+00	4.998880E+00	3.993790E+00
1.941710E+00	2.194520E+00	2.268970E+00
1.902030E+00	2.144650E+00	2.315440E+00
1.935670E+00	2.346200E+00	2.212340E+00
4.103030E+00	5.063860E+00	3.781200E+00
4.135540E+00	5.083330E+00	3.879210E+00
4.191090E+00	5.041940E+00	3.936110E+00
1.867760E+00	2.243900E+00	2.296920E+00
1.804100E+00	2.427810E+00	2.264750E+00
1.873360E+00	2.522650E+00	2.186070E+00
4.001900E+00	5.140120E+00	3.735060E+00
4.072330E+00	5.121850E+00	3.815590E+00
1.775860E+00	2.667720E+00	2.203610E+00
1.734290E+00	2.543370E+00	2.275340E+00
3.909410E+00	5.206080E+00	3.666100E+00
3.956550E+00	5.231150E+00	3.798550E+00
1.680280E+00	2.669130E+00	2.275370E+00
1.631820E+00	2.803410E+00	2.272380E+00
1.685410E+00	2.922470E+00	2.209550E+00
3.859070E+00	5.261810E+00	3.665810E+00
3.888200E+00	5.268240E+00	3.725560E+00
1.590840E+00	2.951500E+00	2.268810E+00
1.533170E+00	3.149950E+00	2.270940E+00
1.619640E+00	3.240980E+00	2.213130E+00
3.630050E+00	5.363800E+00	3.501760E+00
3.727910E+00	5.334550E+00	3.604820E+00
3.821760E+00	5.306970E+00	3.688260E+00
1.557950E+00	3.324580E+00	2.264320E+00
1.517480E+00	3.263950E+00	2.288280E+00
1.580740E+00	3.569570E+00	2.232380E+00
3.578120E+00	5.412890E+00	3.531450E+00
3.634140E+00	5.426450E+00	3.634570E+00
1.508280E+00	3.403880E+00	2.294340E+00
1.498370E+00	3.578120E+00	2.287170E+00
1.542190E+00	3.693760E+00	2.283300E+00
1.605630E+00	3.873280E+00	2.283700E+00
3.294010E+00	5.436340E+00	3.350980E+00
3.415020E+00	5.445220E+00	3.458230E+00
3.521050E+00	5.451340E+00	3.555960E+00
1.487780E+00	3.749080E+00	2.326770E+00
1.531810E+00	3.946740E+00	2.330080E+00
1.533840E+00	4.042190E+00	2.351890E+00
1.602840E+00	4.069490E+00	2.330990E+00
1.697070E+00	4.238210E+00	2.362230E+00
1.798830E+00	4.401420E+00	2.392040E+00
1.911230E+00	4.563560E+00	2.439420E+00
3.036820E+00	5.372100E+00	3.172330E+00
3.150190E+00	5.402930E+00	3.253150E+00
3.216930E+00	5.469810E+00	3.377030E+00
3.294490E+00	5.506440E+00	3.470020E+00
1.570370E+00	4.167860E+00	2.387180E+00
1.679790E+00	4.361320E+00	2.420640E+00
1.779590E+00	4.481970E+00	2.444630E+00
1.811580E+00	4.567190E+00	2.476340E+00
1.866880E+00	4.617130E+00	2.487740E+00
1.933270E+00	4.675050E+00	2.514210E+00
2.026670E+00	4.786510E+00	2.562170E+00
2.166980E+00	4.899540E+00	2.632950E+00
2.524460E+00	5.193800E+00	2.900260E+00
2.648850E+00	5.239050E+00	2.934300E+00
2.735440E+00	5.300930E+00	3.023120E+00
2.836680E+00	5.357440E+00	3.142140E+00
2.994340E+00	5.418590E+00	3.245790E+00
3.128750E+00	5.477450E+00	3.375230E+00
3.207820E+00	5.501970E+00	3.431430E+00
1.813830E+00	4.649630E+00	2.526220E+00
1.907380E+00	4.736070E+00	2.564750E+00
1.944240E+00	4.810940E+00	2.601710E+00
2.030850E+00	4.870770E+00	2.622330E+00
2.076460E+00	4.938750E+00	2.675650E+00
2.184400E+00	5.037720E+00	2.757110E+00
2.369030E+00	5.112270E+00	2.805500E+00
2.414920E+00	5.210220E+00	2.913130E+00
2.503990E+00	5.301750E+00	3.023390E+00
2.639540E+00	5.310470E+00	3.034250E+00
2.734410E+00	5.340160E+00	3.098930E+00
1.953190E+00	4.895620E+00	2.665080E+00
2.050020E+00	4.983140E+00	2.725450E+00
2.076550E+00	5.043620E+00	2.775290E+00
2.124710E+00	5.088420E+00	2.807400E+00
2.170150E+00	5.161200E+00	2.878280E+00
2.298780E+00	5.183460E+00	2.892870E+00
2.383510E+00	5.265580E+00	2.974230E+00
2.061130E+00	5.102530E+00	2.835260E+00
5.153110E+00	2.513600E+00	3.490460E+00
5.196910E+00	2.557390E+00	3.496560E+00
5.213360E+00	2.613470E+00	3.565380E+00
5.238840E+00	2.682670E+00	3.605350E+00
5.262780E+00	2.740270E+00	3.632080E+00
5.309490E+00	2.874140E+00	3.708290E+00
5.295980E+00	2.842170E+00	3.686660E+00
5.311210E+00	2.898100E+00	3.653320E+00
5.319140E+00	2.951410E+00	3.685370E+00
5.320900E+00	2.913870E+00	3.727900E+00
5.327600E+00	2.988280E+00	3.735420E+00
5.011810E+00	2.395750E+00	3.409640E+00
5.090650E+00	2.466640E+00	3.504560E+00
5.287890E+00	2.811470E+00	3.599030E+00
5.333610E+00	3.107320E+00	3.745810E+00
5.331700E+00	3.227310E+00	3.755660E+00
5.325300E+00	3.306040E+00	3.811090E+00
5.320870E+00	3.395820E+00	3.871050E+00
4.657130E+00	1.963740E+00	3.233550E+00
4.619370E+00	1.919820E+00	3.175100E+00
4.652120E+00	1.965210E+00	3.132900E+00
4.691490E+00	2.012210E+00	3.070540E+00
4.694560E+00	2.010200E+00	3.260250E+00
4.752950E+00	2.149310E+00	3.162360E+00
4.741950E+00	2.124100E+00	3.315670E+00
4.833420E+00	2.217430E+00	3.205790E+00
4.830450E+00	2.218020E+00	3.355730E+00
4.903610E+00	2.305020E+00	3.347330E+00
5.288420E+00	3.491280E+00	3.836000E+00
5.259490E+00	3.568990E+00	3.890540E+00
5.239540E+00	3.644610E+00	3.939630E+00
4.557360E+00	1.859190E+00	3.104420E+00
4.487910E+00	1.814390E+00	3.023230E+00
4.530960E+00	1.828310E+00	2.961360E+00
4.587770E+00	1.891480E+00	2.952710E+00
5.201330E+00	3.721500E+00	3.905210E+00
5.174410E+00	3.789140E+00	3.960610E+00
5.145030E+00	3.852130E+00	3.961230E+00
5.175510E+00	3.834310E+00	4.014550E+00
5.154840E+00	3.892210E+00	4.027870E+00
4.442660E+00	1.787270E+00	2.816840E+00
4.389490E+00	1.777940E+00	3.004010E+00
5.099200E+00	3.950180E+00	4.006290E+00
5.079360E+00	3.993410E+00	4.077080E+00
4.284460E+00	1.738960E+00	2.945350E+00
4.195070E+00	1.691810E+00	2.835590E+00
4.289180E+00	1.743190E+00	2.791860E+00
5.020820E+00	4.040530E+00	4.049930E+00
5.002060E+00	4.081750E+00	4.118940E+00
4.115470E+00	1.640710E+00	2.625870E+00
4.057670E+00	1.565360E+00	2.783860E+00
4.949030E+00	4.121670E+00	4.101110E+00
4.931580E+00	4.154080E+00	4.151170E+00
3.900670E+00	1.504990E+00	2.554230E+00
4.890190E+00	4.205210E+00	4.164470E+00
4.865960E+00	4.261670E+00	4.151110E+00
4.885330E+00	4.253550E+00	4.203910E+00
4.882640E+00	4.295290E+00	4.205720E+00
3.725400E+00	1.417440E+00	2.537530E+00
3.623410E+00	1.373520E+00	2.593900E+00
3.575300E+00	1.396350E+00	2.466370E+00
4.851600E+00	4.401610E+00	4.171640E+00
4.880340E+00	4.364080E+00	4.218680E+00
4.866340E+00	4.427820E+00	4.234330E+00
3.494580E+00	1.345200E+00	2.650390E+00
3.336340E+00	1.322080E+00	2.613110E+00
3.449710E+00	1.356250E+00	2.521380E+00
4.802840E+00	4.548570E+00	4.224000E+00
4.851240E+00	4.499740E+00	4.255700E+00
4.843200E+00	4.580220E+00	4.308380E+00
3.277660E+00	1.359980E+00	2.482770E+00
3.158790E+00	1.308310E+00	2.573470E+00
4.775760E+00	4.573230E+00	4.219500E+00
4.794610E+00	4.587200E+00	4.270580E+00
3.101060E+00	1.358470E+00	2.454190E+00
2.997590E+00	1.314120E+00	2.555380E+00
4.685540E+00	4.618030E+00	4.247480E+00
4.751290E+00	4.597130E+00	4.259500E+00
2.932610E+00	1.370730E+00	2.429600E+00
2.838920E+00	1.322390E+00	2.535240E+00
4.640080E+00	4.634300E+00	4.208530E+00
4.641940E+00	4.650390E+00	4.267840E+00
2.771620E+00	1.412990E+00	2.412770E+00
2.679350E+00	1.363870E+00	2.513880E+00
4.537650E+00	4.659050E+00	4.157810E+00
4.560400E+00	4.662690E+00	4.202060E+00
4.602950E+00	4.665260E+00	4.262810E+00
2.602990E+00	1.474710E+00	2.395560E+00
2.512330E+00	1.427010E+00	2.497750E+00
4.469810E+00	4.717280E+00	4.195000E+00
4.519130E+00	4.683040E+00	4.210290E+00
2.425110E+00	1.543500E+00	2.374940E+00
2.336890E+00	1.492570E+00	2.473400E+00
4.434180E+00	4.742720E+00	4.145340E+00
4.434570E+00	4.762920E+00	4.207200E+00
2.255810E+00	1.629570E+00	2.384290E+00
2.240270E+00	1.551300E+00	2.463760E+00
4.316170E+00	4.873550E+00	4.039240E+00
4.358520E+00	4.846930E+00	4.123420E+00
4.405370E+00	4.801190E+00	4.189760E+00
2.173980E+00	1.607210E+00	2.454090E+00
2.094100E+00	1.742000E+00	2.385840E+00
4.284270E+00	4.960900E+00	4.047990E+00
4.312800E+00	4.951170E+00	4.121760E+00
1.963930E+00	1.899520E+00	2.391770E+00
4.263000E+00	5.009740E+00	4.055420E+00
4.278810E+00	5.012560E+00	4.101430E+00
1.842840E+00	2.077800E+00	2.383210E+00
4.162170E+00	5.098660E+00	3.965060E+00
4.193390E+00	5.111500E+00	4.050310E+00
4.248670E+00	5.057240E+00	4.087760E+00
1.719990E+00	2.199820E+00	2.433040E+00
1.780630E+00	2.274460E+00	2.345730E+00
4.024880E+00	5.190550E+00	3.853810E+00
4.075690E+00	5.197460E+00	3.949920E+00
4.136310E+00	5.159340E+00	4.000420E+00
1.688670E+00	2.442470E+00	2.351630E+00
1.622700E+00	2.317790E+00	2.453410E+00
3.994190E+00	5.228400E+00	3.872270E+00
4.015930E+00	5.231390E+00	3.919780E+00
1.600330E+00	2.468110E+00	2.410460E+00
1.572050E+00	2.396630E+00	2.458080E+00
1.582010E+00	2.686970E+00	2.345010E+00
3.877990E+00	5.325490E+00	3.807040E+00
3.964050E+00	5.274820E+00	3.894070E+00
1.536250E+00	2.512020E+00	2.439480E+00
1.503540E+00	2.666940E+00	2.410850E+00
1.509610E+00	2.774900E+00	2.374290E+00
1.503160E+00	2.938330E+00	2.338610E+00
3.754410E+00	5.380540E+00	3.736600E+00
3.806450E+00	5.406810E+00	3.876860E+00
1.446380E+00	2.797570E+00	2.411000E+00
1.389840E+00	3.027030E+00	2.398980E+00
1.458230E+00	3.204550E+00	2.324600E+00
3.684630E+00	5.433720E+00	3.729060E+00
3.716340E+00	5.440400E+00	3.800650E+00
1.373740E+00	3.229790E+00	2.376230E+00
1.321240E+00	3.154400E+00	2.405250E+00
1.409400E+00	3.472430E+00	2.343010E+00
3.419130E+00	5.507420E+00	3.584850E+00
3.536060E+00	5.503490E+00	3.677240E+00
3.639090E+00	5.481720E+00	3.756350E+00
1.306540E+00	3.330920E+00	2.420780E+00
1.320720E+00	3.547740E+00	2.387570E+00
1.315460E+00	3.660280E+00	2.406640E+00
1.383640E+00	3.702170E+00	2.377610E+00
1.456660E+00	3.959470E+00	2.379920E+00
3.308150E+00	5.563950E+00	3.593080E+00
3.420720E+00	5.574040E+00	3.727940E+00
1.329670E+00	3.828780E+00	2.429090E+00
1.389270E+00	4.023030E+00	2.434640E+00
1.401650E+00	4.113350E+00	2.463660E+00
1.469740E+00	4.139960E+00	2.435490E+00
1.560370E+00	4.318540E+00	2.452590E+00
1.689230E+00	4.502010E+00	2.493980E+00
2.880010E+00	5.433790E+00	3.269820E+00
3.003680E+00	5.520130E+00	3.417570E+00
3.186900E+00	5.536160E+00	3.502160E+00
3.226560E+00	5.587720E+00	3.608990E+00
3.295230E+00	5.609250E+00	3.679210E+00
1.435980E+00	4.237390E+00	2.497300E+00
1.541290E+00	4.428990E+00	2.520230E+00
1.617610E+00	4.546220E+00	2.545300E+00
1.623900E+00	4.605150E+00	2.571830E+00
1.697660E+00	4.629960E+00	2.557730E+00
1.806480E+00	4.766230E+00	2.609240E+00
2.612280E+00	5.353440E+00	3.113180E+00
2.726500E+00	5.394380E+00	3.191300E+00
2.838910E+00	5.482760E+00	3.351760E+00
2.904140E+00	5.544240E+00	3.465890E+00
2.988180E+00	5.600870E+00	3.583690E+00
3.122020E+00	5.592200E+00	3.598160E+00
3.219680E+00	5.619620E+00	3.682620E+00
1.652720E+00	4.677860E+00	2.603880E+00
1.700080E+00	4.765040E+00	2.648020E+00
1.759550E+00	4.818040E+00	2.660890E+00
1.827950E+00	4.885490E+00	2.687790E+00
1.949960E+00	4.998830E+00	2.772450E+00
2.249910E+00	5.220640E+00	2.940580E+00
2.310560E+00	5.269980E+00	2.991650E+00
2.400780E+00	5.353940E+00	3.089230E+00
2.575500E+00	5.404930E+00	3.196120E+00
2.707790E+00	5.474490E+00	3.324880E+00
2.807870E+00	5.538050E+00	3.449530E+00
2.883070E+00	5.583950E+00	3.551490E+00
1.709690E+00	4.848280E+00	2.705820E+00
1.807880E+00	4.950230E+00	2.755720E+00
1.851640E+00	5.015860E+00	2.810070E+00
1.913420E+00	5.052060E+00	2.831010E+00
1.971220E+00	5.100940E+00	2.860700E+00
2.060910E+00	5.199400E+00	2.938070E+00
2.216670E+00	5.268340E+00	3.004500E+00
2.307180E+00	5.324160E+00	3.060030E+00
1.873720E+00	5.087780E+00	2.878110E+00
1.958400E+00	5.156600E+00	2.917310E+00
5.181670E+00	2.559010E+00	3.579200E+00
5.216750E+00	2.650190E+00	3.669050E+00
5.188620E+00	2.596710E+00	3.675230E+00
5.246190E+00	2.704410E+00	3.730190E+00
5.277140E+00	2.782790E+00	3.701850E+00
5.284750E+00	2.757290E+00	3.783950E+00
5.311440E+00	2.836420E+00	3.772400E+00
5.344250E+00	2.930080E+00	3.821340E+00
5.344830E+00	3.022360E+00	3.811870E+00
5.348030E+00	2.997240E+00	3.886460E+00
5.356460E+00	3.089390E+00	3.889010E+00
4.966430E+00	2.385290E+00	3.634370E+00
4.930950E+00	2.355090E+00	3.601420E+00
4.955530E+00	2.369470E+00	3.524910E+00
5.033870E+00	2.432390E+00	3.608340E+00
5.118880E+00	2.526360E+00	3.664030E+00
5.348740E+00	3.201510E+00	3.842220E+00
5.343970E+00	3.294290E+00	3.908470E+00
5.332840E+00	3.374800E+00	3.954900E+00
4.565810E+00	1.894370E+00	3.475120E+00
4.535290E+00	1.856700E+00	3.417970E+00
4.577060E+00	1.881350E+00	3.303140E+00
4.630690E+00	1.969830E+00	3.399760E+00
4.714490E+00	2.065460E+00	3.464160E+00
4.794020E+00	2.193590E+00	3.551230E+00
4.889540E+00	2.296360E+00	3.533250E+00
5.315430E+00	3.480090E+00	3.957450E+00
5.273340E+00	3.577590E+00	3.971910E+00
5.270440E+00	3.630550E+00	4.011280E+00
4.474850E+00	1.828440E+00	3.297820E+00
5.246690E+00	3.714300E+00	4.020490E+00
5.210240E+00	3.792090E+00	4.037290E+00
5.207130E+00	3.839180E+00	4.079520E+00
5.197320E+00	3.891970E+00	4.129120E+00
4.359840E+00	1.780890E+00	3.231940E+00
4.295800E+00	1.751740E+00	3.207360E+00
4.308780E+00	1.762240E+00	3.084020E+00
5.142760E+00	3.946240E+00	4.099110E+00
5.105750E+00	3.984090E+00	4.173040E+00
4.206760E+00	1.700750E+00	3.105960E+00
5.051880E+00	4.033280E+00	4.144270E+00
5.029060E+00	4.068200E+00	4.196840E+00
4.066760E+00	1.564220E+00	3.013540E+00
3.958340E+00	1.498150E+00	2.958390E+00
3.989870E+00	1.515800E+00	2.857210E+00
4.989500E+00	4.123660E+00	4.214770E+00
4.941410E+00	4.166450E+00	4.210900E+00
4.970170E+00	4.164300E+00	4.255130E+00
4.945990E+00	4.195890E+00	4.263630E+00
3.844760E+00	1.466330E+00	2.742630E+00
3.828020E+00	1.442720E+00	2.981110E+00
4.928500E+00	4.265180E+00	4.281670E+00
4.914280E+00	4.323940E+00	4.268000E+00
4.944690E+00	4.325730E+00	4.313380E+00
4.938960E+00	4.364460E+00	4.316960E+00
3.692300E+00	1.368690E+00	2.934980E+00
3.599080E+00	1.366810E+00	2.885280E+00
3.646010E+00	1.374700E+00	2.774980E+00
4.890660E+00	4.463990E+00	4.289830E+00
4.922440E+00	4.428880E+00	4.332640E+00
4.906940E+00	4.500520E+00	4.342660E+00
3.437600E+00	1.326160E+00	2.813310E+00
4.874620E+00	4.593180E+00	4.349810E+00
4.886950E+00	4.564350E+00	4.352540E+00
4.879230E+00	4.595600E+00	4.379120E+00
3.218770E+00	1.284900E+00	2.714100E+00
4.785830E+00	4.624720E+00	4.362390E+00
4.853780E+00	4.608200E+00	4.376390E+00
3.051710E+00	1.255630E+00	2.677960E+00
4.729280E+00	4.630510E+00	4.321990E+00
4.731510E+00	4.646340E+00	4.378820E+00
2.895710E+00	1.248200E+00	2.657400E+00
4.642300E+00	4.678140E+00	4.352730E+00
4.695830E+00	4.655130E+00	4.366310E+00
2.743940E+00	1.267410E+00	2.638130E+00
4.544320E+00	4.710050E+00	4.321490E+00
4.593160E+00	4.701500E+00	4.348380E+00
2.585960E+00	1.310260E+00	2.618810E+00
4.501110E+00	4.717240E+00	4.278770E+00
4.505730E+00	4.738370E+00	4.335860E+00
2.411720E+00	1.380810E+00	2.599080E+00
4.433810E+00	4.803230E+00	4.298510E+00
4.477930E+00	4.755410E+00	4.319410E+00
2.205540E+00	1.487970E+00	2.552920E+00
4.371570E+00	4.868080E+00	4.222340E+00
4.393210E+00	4.855540E+00	4.278380E+00
2.031150E+00	1.575740E+00	2.574870E+00
2.091460E+00	1.625390E+00	2.487790E+00
4.336910E+00	4.940180E+00	4.212250E+00
1.986080E+00	1.725550E+00	2.479970E+00
1.915340E+00	1.686060E+00	2.567080E+00
4.279890E+00	5.063140E+00	4.201100E+00
1.866790E+00	1.846200E+00	2.491360E+00
1.789490E+00	1.734270E+00	2.628150E+00
4.233980E+00	5.117350E+00	4.135280E+00
4.238060E+00	5.141770E+00	4.186360E+00
1.747110E+00	1.976830E+00	2.511990E+00
1.667020E+00	1.915250E+00	2.625400E+00
4.110110E+00	5.218570E+00	4.035890E+00
4.143030E+00	5.233660E+00	4.122520E+00
4.204100E+00	5.176270E+00	4.159900E+00
1.639820E+00	2.125690E+00	2.530900E+00
1.570910E+00	2.070400E+00	2.627250E+00
4.004600E+00	5.284630E+00	4.000450E+00
4.075900E+00	5.269880E+00	4.072030E+00
1.537760E+00	2.303350E+00	2.528440E+00
1.515920E+00	2.179670E+00	2.628450E+00
3.910070E+00	5.355460E+00	3.943860E+00
3.952000E+00	5.364720E+00	4.072100E+00
1.461180E+00	2.299530E+00	2.619720E+00
1.372920E+00	2.460700E+00	2.619270E+00
1.438230E+00	2.559480E+00	2.499140E+00
3.855800E+00	5.402060E+00	3.951060E+00
3.883810E+00	5.402090E+00	4.011210E+00
1.340240E+00	2.647320E+00	2.546750E+00
1.276820E+00	2.604260E+00	2.622180E+00
1.350670E+00	2.813260E+00	2.470810E+00
3.699740E+00	5.496000E+00	3.909900E+00
3.818410E+00	5.436990E+00	3.982680E+00
1.265770E+00	2.801540E+00	2.547900E+00
1.195370E+00	2.758350E+00	2.635200E+00
1.265540E+00	3.058450E+00	2.472750E+00
3.559290E+00	5.549020E+00	3.808300E+00
3.591610E+00	5.569570E+00	3.910230E+00
1.188070E+00	2.930650E+00	2.577110E+00
1.140890E+00	2.861790E+00	2.633340E+00
1.151560E+00	3.117230E+00	2.545430E+00
1.203930E+00	3.298920E+00	2.497600E+00
1.237840E+00	3.573880E+00	2.446350E+00
3.486630E+00	5.583270E+00	3.815180E+00
3.521520E+00	5.589600E+00	3.873500E+00
1.109080E+00	2.987940E+00	2.626530E+00
1.071100E+00	3.157100E+00	2.594310E+00
1.120040E+00	3.273930E+00	2.557660E+00
1.131320E+00	3.459260E+00	2.526640E+00
1.156370E+00	3.638070E+00	2.516140E+00
1.224980E+00	3.805080E+00	2.495890E+00
1.311140E+00	4.044650E+00	2.486110E+00
3.299010E+00	5.652860E+00	3.803720E+00
3.443160E+00	5.613840E+00	3.852590E+00
1.037810E+00	3.356540E+00	2.614460E+00
1.066380E+00	3.594050E+00	2.569540E+00
1.127610E+00	3.772250E+00	2.557230E+00
1.193080E+00	3.962990E+00	2.546780E+00
1.251850E+00	4.105370E+00	2.550400E+00
1.263130E+00	4.182790E+00	2.577570E+00
1.330880E+00	4.209990E+00	2.546020E+00
1.419320E+00	4.374480E+00	2.563740E+00
1.538850E+00	4.557130E+00	2.589620E+00
3.073250E+00	5.629980E+00	3.654520E+00
3.155230E+00	5.644110E+00	3.730150E+00
3.199280E+00	5.672600E+00	3.817690E+00
1.288310E+00	4.299320E+00	2.604440E+00
1.396550E+00	4.475540E+00	2.630970E+00
1.476390E+00	4.602240E+00	2.653670E+00
1.480690E+00	4.661830E+00	2.685120E+00
1.576620E+00	4.713560E+00	2.662690E+00
2.454840E+00	5.458760E+00	3.266090E+00
2.606470E+00	5.483860E+00	3.342580E+00
2.702000E+00	5.543950E+00	3.454700E+00
2.802140E+00	5.596000E+00	3.569830E+00
2.906960E+00	5.646310E+00	3.707590E+00
3.043210E+00	5.665530E+00	3.736020E+00
3.135420E+00	5.682900E+00	3.817750E+00
1.492680E+00	4.727190E+00	2.722470E+00
1.516150E+00	4.796040E+00	2.763420E+00
1.593060E+00	4.823440E+00	2.741330E+00
1.710910E+00	4.970560E+00	2.818090E+00
2.113240E+00	5.330220E+00	3.092830E+00
2.295220E+00	5.388820E+00	3.149880E+00
2.343190E+00	5.470480E+00	3.278830E+00
2.410860E+00	5.520780E+00	3.380880E+00
2.566880E+00	5.552230E+00	3.458490E+00
2.699590E+00	5.610360E+00	3.586960E+00
2.791760E+00	5.646330E+00	3.680140E+00
1.554850E+00	4.874530E+00	2.806010E+00
1.603010E+00	4.975190E+00	2.865790E+00
1.671850E+00	5.028020E+00	2.889980E+00
1.763800E+00	5.095590E+00	2.925970E+00
1.927910E+00	5.218880E+00	3.000320E+00
1.995970E+00	5.329300E+00	3.120160E+00
2.060970E+00	5.407000E+00	3.194820E+00
2.219160E+00	5.455440E+00	3.251200E+00
2.321130E+00	5.501150E+00	3.337060E+00
1.620390E+00	5.067330E+00	2.950620E+00
1.768770E+00	5.206470E+00	3.039860E+00
1.899660E+00	5.312370E+00	3.122240E+00
1.975440E+00	5.368370E+00	3.172920E+00
5.207230E+00	2.642470E+00	3.749040E+00
5.260760E+00	2.713640E+00	3.842240E+00
5.218480E+00	2.662210E+00	3.843450E+00
5.292770E+00	2.763860E+00	3.879970E+00
5.323950E+00	2.842980E+00	3.907580E+00
5.350500E+00	2.923670E+00	3.942950E+00
5.354720E+00	3.006760E+00	3.976970E+00
5.373990E+00	3.093770E+00	4.016700E+00
4.611230E+00	2.003450E+00	3.814550E+00
4.593300E+00	1.977510E+00	3.757200E+00
4.649660E+00	2.012520E+00	3.649730E+00
4.731750E+00	2.100260E+00	3.655380E+00
4.670510E+00	2.050960E+00	3.810570E+00
4.769650E+00	2.167300E+00	3.683960E+00
4.732970E+00	2.137820E+00	3.803680E+00
4.799480E+00	2.210400E+00	3.746960E+00
4.914450E+00	2.344330E+00	3.699730E+00
4.980060E+00	2.404930E+00	3.726620E+00
5.036470E+00	2.462290E+00	3.784080E+00
5.091840E+00	2.530380E+00	3.844100E+00
5.167340E+00	2.592020E+00	3.815070E+00
5.356830E+00	3.195120E+00	3.962070E+00
5.360810E+00	3.299730E+00	4.015620E+00
5.350440E+00	3.396760E+00	4.014680E+00
5.371910E+00	3.362530E+00	4.070850E+00
5.374280E+00	3.453410E+00	4.075930E+00
4.487380E+00	1.854360E+00	3.613870E+00
4.565390E+00	1.930020E+00	3.676300E+00
4.863240E+00	2.262090E+00	3.668260E+00
5.314600E+00	3.563600E+00	4.050830E+00
5.296770E+00	3.644810E+00	4.066930E+00
5.325550E+00	3.608870E+00	4.119610E+00
5.309570E+00	3.686810E+00	4.134830E+00
4.387860E+00	1.816140E+00	3.608430E+00
4.326220E+00	1.792230E+00	3.590310E+00
4.368210E+00	1.794630E+00	3.432980E+00
5.255540E+00	3.772660E+00	4.106350E+00
5.234170E+00	3.824710E+00	4.168620E+00
5.214580E+00	3.876200E+00	4.225470E+00
4.268350E+00	1.754010E+00	3.475250E+00
5.168690E+00	3.935410E+00	4.194850E+00
5.131770E+00	3.973440E+00	4.266040E+00
4.166230E+00	1.661550E+00	3.427490E+00
4.102380E+00	1.595850E+00	3.399230E+00
4.120140E+00	1.605550E+00	3.227770E+00
5.070150E+00	4.027770E+00	4.245810E+00
5.039230E+00	4.079040E+00	4.254930E+00
5.070050E+00	4.064080E+00	4.306740E+00
5.045400E+00	4.111690E+00	4.306750E+00
4.005160E+00	1.519300E+00	3.268390E+00
[truncated: 21,888 more rows]
