# Supplementary material for: A New MRI-Based Model of Heart Function with Coupled Hemodynamics and Application to Normal and Diseased Canine Left Ventricles
Source: Front Bioeng Biotechnol. 2015 Sep 23;3:140. doi: 10.3389/fbioe.2015.00140 (PMC4585083; doi:10.3389/fbioe.2015.00140)
Supplement: Supplementary file 9 [file Data_Sheet_9.ZIP › Case4_HF_LBBB_Systole/nodes/case4_systole_time_0.3870.csv]

4.379490E+00	3.782520E+00	1.953290E+00
4.322920E+00	3.767330E+00	1.843030E+00
4.349340E+00	3.820380E+00	1.943310E+00
4.340230E+00	3.870920E+00	2.001950E+00
4.397400E+00	3.836690E+00	2.067930E+00
4.354390E+00	3.904210E+00	2.119910E+00
4.287960E+00	3.857520E+00	1.913810E+00
4.215040E+00	3.837040E+00	1.805860E+00
4.283570E+00	3.937300E+00	2.041440E+00
4.264240E+00	4.015250E+00	2.125530E+00
4.320990E+00	3.968420E+00	2.191900E+00
4.292350E+00	4.021150E+00	2.205310E+00
4.208760E+00	3.912620E+00	1.908710E+00
4.166910E+00	3.892260E+00	1.805610E+00
4.188670E+00	4.016620E+00	2.010790E+00
4.227210E+00	4.048560E+00	2.108570E+00
4.245450E+00	4.058940E+00	2.189670E+00
4.135580E+00	3.952050E+00	1.858150E+00
4.113030E+00	4.019520E+00	1.918670E+00
4.130560E+00	4.053100E+00	1.964690E+00
4.137640E+00	4.085160E+00	2.009200E+00
4.195870E+00	4.074770E+00	2.095010E+00
4.087190E+00	4.057070E+00	1.936140E+00
4.630810E+00	3.472700E+00	1.963420E+00
4.585010E+00	3.447660E+00	1.831310E+00
4.582620E+00	3.528790E+00	1.956740E+00
4.565440E+00	3.624970E+00	2.045120E+00
4.643570E+00	3.533810E+00	2.055530E+00
4.540920E+00	3.719400E+00	2.212880E+00
4.633970E+00	3.627980E+00	2.218630E+00
4.536660E+00	3.805820E+00	2.340060E+00
4.621530E+00	3.740100E+00	2.414320E+00
4.561330E+00	3.818030E+00	2.477370E+00
4.499670E+00	3.582260E+00	1.863870E+00
4.455000E+00	3.494830E+00	1.702170E+00
4.439180E+00	3.722560E+00	1.994390E+00
4.466840E+00	3.808800E+00	2.215400E+00
4.485010E+00	3.850700E+00	2.325100E+00
4.501480E+00	3.864860E+00	2.448260E+00
4.374290E+00	3.492110E+00	1.606670E+00
4.277440E+00	3.454700E+00	1.516070E+00
4.307440E+00	3.542030E+00	1.599920E+00
4.356450E+00	3.617660E+00	1.711270E+00
4.409460E+00	3.908010E+00	2.310450E+00
4.396920E+00	3.977000E+00	2.449180E+00
4.463840E+00	3.927810E+00	2.527620E+00
4.427920E+00	3.989080E+00	2.559430E+00
4.234220E+00	3.579020E+00	1.578650E+00
4.173450E+00	3.498860E+00	1.494180E+00
4.193620E+00	3.712900E+00	1.676050E+00
4.326410E+00	4.028920E+00	2.313980E+00
4.367080E+00	4.031100E+00	2.504460E+00
4.113530E+00	3.584070E+00	1.516320E+00
4.032830E+00	3.734620E+00	1.602730E+00
4.108680E+00	3.855950E+00	1.730140E+00
4.249610E+00	4.103840E+00	2.292540E+00
4.297970E+00	4.101800E+00	2.449810E+00
4.006910E+00	3.851020E+00	1.691720E+00
3.959820E+00	3.802220E+00	1.631930E+00
4.029910E+00	3.984050E+00	1.828110E+00
4.165760E+00	4.123350E+00	2.150310E+00
4.203930E+00	4.200040E+00	2.341130E+00
4.241460E+00	4.219370E+00	2.461070E+00
4.284650E+00	4.178570E+00	2.516000E+00
4.265670E+00	4.243510E+00	2.542420E+00
3.926570E+00	3.883430E+00	1.678620E+00
3.893250E+00	4.014210E+00	1.774590E+00
3.965910E+00	4.059390E+00	1.857880E+00
4.038680E+00	4.108200E+00	1.966570E+00
4.081180E+00	4.209210E+00	2.134790E+00
4.110080E+00	4.289590E+00	2.236250E+00
4.165640E+00	4.291660E+00	2.343710E+00
4.211830E+00	4.261270E+00	2.441400E+00
3.917540E+00	4.109940E+00	1.868760E+00
3.847460E+00	4.082140E+00	1.812510E+00
3.949230E+00	4.206740E+00	1.985040E+00
4.002550E+00	4.302210E+00	2.128840E+00
4.065180E+00	4.332750E+00	2.221020E+00
4.110010E+00	4.355170E+00	2.315240E+00
3.839450E+00	4.146850E+00	1.869670E+00
3.857320E+00	4.230860E+00	1.951190E+00
3.916860E+00	4.286260E+00	2.020150E+00
3.923100E+00	4.333980E+00	2.065530E+00
3.946790E+00	4.370390E+00	2.131270E+00
4.025880E+00	4.371770E+00	2.222490E+00
3.854070E+00	4.307280E+00	2.014610E+00
3.896050E+00	4.358210E+00	2.074810E+00
4.833460E+00	3.528100E+00	2.546210E+00
4.810240E+00	3.488680E+00	2.439110E+00
4.787840E+00	3.556170E+00	2.483620E+00
4.779600E+00	3.607210E+00	2.556630E+00
4.796870E+00	3.311000E+00	2.086960E+00
4.776780E+00	3.223110E+00	1.962450E+00
4.708360E+00	3.402260E+00	2.008390E+00
4.699070E+00	3.521500E+00	2.186280E+00
4.774970E+00	3.419240E+00	2.253640E+00
4.728720E+00	3.607430E+00	2.402380E+00
4.682640E+00	3.698680E+00	2.491050E+00
4.721980E+00	3.688580E+00	2.569630E+00
4.671050E+00	3.749590E+00	2.558780E+00
4.749390E+00	3.157340E+00	1.829760E+00
4.667710E+00	3.127240E+00	1.682640E+00
4.670310E+00	3.287820E+00	1.808670E+00
4.547390E+00	3.861460E+00	2.565320E+00
4.614540E+00	3.819820E+00	2.592100E+00
4.576530E+00	3.868800E+00	2.639670E+00
4.539410E+00	3.124120E+00	1.514450E+00
4.417660E+00	3.077280E+00	1.406330E+00
4.434760E+00	3.206130E+00	1.480130E+00
4.482800E+00	3.333980E+00	1.581260E+00
4.510280E+00	3.889750E+00	2.550720E+00
4.533240E+00	3.903780E+00	2.638710E+00
4.314030E+00	3.288150E+00	1.446780E+00
4.220660E+00	3.194040E+00	1.345760E+00
4.418330E+00	4.029530E+00	2.631630E+00
4.487210E+00	3.968040E+00	2.689180E+00
4.449710E+00	4.023060E+00	2.743570E+00
4.106740E+00	3.197510E+00	1.309480E+00
3.998600E+00	3.167080E+00	1.280770E+00
4.029160E+00	3.265240E+00	1.334750E+00
4.099880E+00	3.385500E+00	1.380140E+00
4.359730E+00	4.082990E+00	2.584530E+00
4.402380E+00	4.070570E+00	2.706780E+00
3.944910E+00	3.302990E+00	1.350140E+00
3.884950E+00	3.237920E+00	1.307970E+00
3.893000E+00	3.436750E+00	1.393520E+00
3.969080E+00	3.575690E+00	1.487180E+00
4.323550E+00	4.127060E+00	2.548850E+00
4.347970E+00	4.137020E+00	2.646820E+00
3.817810E+00	3.324620E+00	1.321180E+00
3.739960E+00	3.469810E+00	1.402740E+00
3.843410E+00	3.577610E+00	1.438730E+00
3.877320E+00	3.734560E+00	1.557060E+00
4.290700E+00	4.244340E+00	2.615350E+00
4.310720E+00	4.211560E+00	2.636650E+00
4.300460E+00	4.242360E+00	2.659570E+00
3.750980E+00	3.627790E+00	1.467250E+00
3.672300E+00	3.564970E+00	1.433280E+00
3.738920E+00	3.764970E+00	1.559750E+00
3.813870E+00	3.891940E+00	1.644470E+00
4.171020E+00	4.324360E+00	2.421150E+00
4.224400E+00	4.300660E+00	2.528480E+00
4.275450E+00	4.267510E+00	2.625050E+00
3.646460E+00	3.665960E+00	1.476960E+00
3.647220E+00	3.799490E+00	1.553740E+00
3.712670E+00	3.885000E+00	1.620820E+00
3.755610E+00	4.034810E+00	1.759440E+00
4.141330E+00	4.363620E+00	2.407820E+00
4.167590E+00	4.374530E+00	2.494940E+00
3.629900E+00	3.921750E+00	1.627630E+00
3.645190E+00	4.040920E+00	1.737410E+00
3.691700E+00	4.109010E+00	1.795670E+00
3.751870E+00	4.192110E+00	1.889150E+00
3.966880E+00	4.428970E+00	2.220350E+00
4.048610E+00	4.416980E+00	2.336410E+00
4.111880E+00	4.394100E+00	2.406960E+00
3.632010E+00	4.147590E+00	1.821610E+00
3.690490E+00	4.248640E+00	1.922650E+00
3.704990E+00	4.309020E+00	1.977270E+00
3.767490E+00	4.310740E+00	1.995660E+00
3.863710E+00	4.389700E+00	2.109630E+00
3.911770E+00	4.465670E+00	2.220820E+00
3.979670E+00	4.492350E+00	2.352950E+00
3.742090E+00	4.381070E+00	2.057940E+00
3.831840E+00	4.462130E+00	2.177430E+00
3.895330E+00	4.507800E+00	2.276390E+00
4.925170E+00	3.409810E+00	2.595350E+00
4.925660E+00	3.342910E+00	2.536330E+00
4.875450E+00	3.437380E+00	2.528390E+00
4.900810E+00	3.484620E+00	2.628430E+00
4.959040E+00	2.967540E+00	2.192180E+00
4.945300E+00	2.885330E+00	2.056030E+00
4.931550E+00	3.018030E+00	2.112960E+00
4.859540E+00	3.207150E+00	2.182680E+00
4.943030E+00	3.073340E+00	2.288800E+00
4.870730E+00	3.363420E+00	2.398250E+00
4.932180E+00	3.231420E+00	2.411670E+00
4.778430E+00	3.675000E+00	2.674810E+00
4.848350E+00	3.590650E+00	2.659630E+00
4.773770E+00	3.711770E+00	2.759730E+00
4.841700E+00	3.662650E+00	2.814120E+00
4.784810E+00	3.743370E+00	2.846200E+00
4.894690E+00	2.812130E+00	1.891230E+00
4.840380E+00	2.719080E+00	1.746680E+00
4.826000E+00	2.842820E+00	1.770350E+00
4.842140E+00	3.005450E+00	1.888810E+00
4.706020E+00	3.769340E+00	2.720780E+00
4.678000E+00	3.840230E+00	2.835450E+00
4.744160E+00	3.802680E+00	2.902730E+00
4.700220E+00	3.855700E+00	2.928070E+00
4.721350E+00	2.666300E+00	1.564160E+00
4.587970E+00	2.595620E+00	1.447400E+00
4.623580E+00	2.722850E+00	1.473280E+00
4.679930E+00	2.879380E+00	1.569720E+00
4.603630E+00	3.871610E+00	2.742440E+00
4.648480E+00	3.896270E+00	2.873770E+00
4.492640E+00	2.817340E+00	1.390090E+00
4.382160E+00	2.720420E+00	1.325270E+00
4.543510E+00	3.919810E+00	2.732420E+00
4.569760E+00	3.943380E+00	2.830840E+00
4.245940E+00	2.737590E+00	1.254670E+00
4.117490E+00	2.706950E+00	1.233090E+00
4.151080E+00	2.832590E+00	1.233390E+00
4.218900E+00	2.967240E+00	1.273000E+00
4.450280E+00	4.061320E+00	2.810150E+00
4.505510E+00	4.012570E+00	2.848150E+00
4.485080E+00	4.057950E+00	2.882300E+00
4.025870E+00	2.960190E+00	1.241900E+00
3.892310E+00	2.884830E+00	1.226130E+00
4.402390E+00	4.116480E+00	2.776220E+00
4.458390E+00	4.103590E+00	2.874720E+00
3.814660E+00	3.149510E+00	1.266770E+00
3.693210E+00	3.021310E+00	1.284630E+00
4.356050E+00	4.173280E+00	2.736090E+00
4.406910E+00	4.171110E+00	2.840280E+00
3.635230E+00	3.183650E+00	1.306330E+00
3.524400E+00	3.127220E+00	1.309130E+00
3.676570E+00	3.315860E+00	1.341270E+00
4.323490E+00	4.245480E+00	2.750230E+00
3.530820E+00	3.285540E+00	1.338340E+00
3.409100E+00	3.234850E+00	1.357460E+00
3.572510E+00	3.495230E+00	1.403250E+00
4.238690E+00	4.324900E+00	2.649940E+00
4.284140E+00	4.322200E+00	2.766720E+00
3.430420E+00	3.377300E+00	1.379510E+00
3.356200E+00	3.313250E+00	1.388690E+00
3.420860E+00	3.547920E+00	1.434630E+00
3.525080E+00	3.739100E+00	1.523470E+00
4.171930E+00	4.415600E+00	2.608200E+00
4.229310E+00	4.385950E+00	2.731380E+00
3.329880E+00	3.418630E+00	1.418420E+00
3.325350E+00	3.563580E+00	1.464440E+00
3.389460E+00	3.674880E+00	1.492930E+00
3.402420E+00	3.821780E+00	1.561280E+00
3.520360E+00	3.975210E+00	1.678500E+00
4.091170E+00	4.459260E+00	2.487630E+00
4.133380E+00	4.464290E+00	2.598990E+00
4.169210E+00	4.472330E+00	2.703860E+00
3.301400E+00	3.694340E+00	1.521930E+00
3.318040E+00	3.844540E+00	1.591940E+00
3.394440E+00	3.933740E+00	1.635840E+00
3.435420E+00	4.031540E+00	1.722400E+00
3.522840E+00	4.131910E+00	1.816430E+00
3.621900E+00	4.273810E+00	1.945890E+00
4.026400E+00	4.513330E+00	2.456840E+00
4.043610E+00	4.539880E+00	2.544440E+00
4.102980E+00	4.503410E+00	2.613380E+00
3.319780E+00	3.973690E+00	1.684550E+00
3.421710E+00	4.125830E+00	1.807080E+00
3.504570E+00	4.215010E+00	1.887110E+00
3.542870E+00	4.288940E+00	1.959190E+00
3.596430E+00	4.333180E+00	2.001220E+00
3.654350E+00	4.391420E+00	2.055610E+00
3.743390E+00	4.471800E+00	2.150700E+00
3.827800E+00	4.526630E+00	2.258140E+00
3.901560E+00	4.560230E+00	2.374080E+00
3.981810E+00	4.555230E+00	2.448440E+00
3.556350E+00	4.371230E+00	2.037400E+00
3.650080E+00	4.475380E+00	2.136460E+00
3.746420E+00	4.545440E+00	2.231830E+00
3.814570E+00	4.573590E+00	2.320350E+00
5.029320E+00	2.858030E+00	2.413580E+00
5.018750E+00	2.744900E+00	2.280360E+00
4.990350E+00	2.911750E+00	2.289300E+00
4.982170E+00	3.102870E+00	2.461570E+00
5.031260E+00	2.975540E+00	2.507280E+00
4.968870E+00	3.244550E+00	2.550110E+00
5.019920E+00	3.157170E+00	2.613080E+00
4.974720E+00	3.362470E+00	2.690430E+00
4.915890E+00	3.539960E+00	2.781620E+00
4.993370E+00	3.463630E+00	2.841050E+00
4.912690E+00	3.611610E+00	2.866350E+00
4.976890E+00	3.560680E+00	2.933860E+00
4.909040E+00	3.653480E+00	2.942290E+00
5.003580E+00	2.636330E+00	2.130210E+00
4.960680E+00	2.542900E+00	1.989000E+00
4.963440E+00	2.695180E+00	2.004350E+00
4.799480E+00	3.770680E+00	2.928720E+00
4.856110E+00	3.727610E+00	2.974110E+00
4.802120E+00	3.788880E+00	3.014330E+00
4.896010E+00	2.461060E+00	1.854410E+00
4.798490E+00	2.389960E+00	1.720290E+00
4.826260E+00	2.530800E+00	1.715700E+00
4.683390E+00	3.894090E+00	2.984960E+00
4.750940E+00	3.843710E+00	3.046280E+00
4.717380E+00	3.897560E+00	3.076510E+00
4.684450E+00	2.332730E+00	1.592130E+00
4.533630E+00	2.316290E+00	1.495260E+00
4.641710E+00	2.415620E+00	1.520000E+00
4.633850E+00	3.937950E+00	2.936620E+00
4.663760E+00	3.946890E+00	3.042970E+00
4.374560E+00	2.523050E+00	1.339460E+00
4.320520E+00	2.374190E+00	1.359920E+00
4.585300E+00	3.990710E+00	2.963260E+00
4.580230E+00	4.026890E+00	3.017540E+00
4.626240E+00	4.010270E+00	3.064240E+00
4.592950E+00	4.054810E+00	3.059010E+00
4.206460E+00	2.358810E+00	1.327640E+00
4.071730E+00	2.445810E+00	1.274880E+00
4.172750E+00	2.492970E+00	1.279930E+00
4.524840E+00	4.064230E+00	2.977600E+00
4.528130E+00	4.143370E+00	3.036440E+00
4.583960E+00	4.110220E+00	3.080210E+00
4.573670E+00	4.156500E+00	3.091060E+00
3.981420E+00	2.629000E+00	1.208460E+00
3.878830E+00	2.493160E+00	1.238140E+00
4.467340E+00	4.148050E+00	2.951260E+00
4.482200E+00	4.199340E+00	3.021350E+00
4.544840E+00	4.194040E+00	3.092620E+00
3.765890E+00	2.783480E+00	1.238320E+00
3.624810E+00	2.725780E+00	1.304810E+00
4.409550E+00	4.229040E+00	2.935420E+00
4.452080E+00	4.238630E+00	3.017570E+00
4.489020E+00	4.257150E+00	3.093720E+00
3.557200E+00	2.945660E+00	1.316470E+00
3.427000E+00	2.884290E+00	1.348670E+00
4.336160E+00	4.297690E+00	2.865960E+00
4.374310E+00	4.289780E+00	2.962020E+00
4.423470E+00	4.275250E+00	3.024640E+00
3.397790E+00	3.078300E+00	1.344920E+00
3.269940E+00	3.024410E+00	1.373930E+00
4.283040E+00	4.362970E+00	2.838040E+00
4.327210E+00	4.340300E+00	2.939710E+00
3.282490E+00	3.239970E+00	1.403490E+00
3.183800E+00	3.134520E+00	1.449730E+00
4.232230E+00	4.432730E+00	2.812890E+00
4.276790E+00	4.402480E+00	2.918980E+00
3.175480E+00	3.273390E+00	1.448290E+00
3.133140E+00	3.212500E+00	1.469200E+00
3.213550E+00	3.480210E+00	1.480420E+00
4.200500E+00	4.482830E+00	2.797570E+00
4.226450E+00	4.481900E+00	2.899070E+00
3.120530E+00	3.319330E+00	1.495290E+00
3.112190E+00	3.478660E+00	1.524030E+00
3.142850E+00	3.587900E+00	1.529570E+00
3.193270E+00	3.768300E+00	1.585440E+00
4.074210E+00	4.542760E+00	2.629760E+00
4.112090E+00	4.551900E+00	2.716220E+00
4.171290E+00	4.525830E+00	2.796750E+00
3.082520E+00	3.617950E+00	1.564540E+00
3.092990E+00	3.777920E+00	1.634080E+00
3.136470E+00	3.864020E+00	1.651410E+00
3.195480E+00	3.963350E+00	1.690250E+00
3.311700E+00	4.107080E+00	1.811810E+00
3.429800E+00	4.253980E+00	1.918200E+00
3.945110E+00	4.587480E+00	2.453760E+00
3.971750E+00	4.603240E+00	2.537660E+00
4.040970E+00	4.582660E+00	2.642240E+00
3.078440E+00	3.917680E+00	1.695520E+00
3.187420E+00	4.081770E+00	1.804710E+00
3.293700E+00	4.216100E+00	1.898850E+00
3.376170E+00	4.302990E+00	1.973140E+00
3.391270E+00	4.353760E+00	2.019210E+00
3.455170E+00	4.365760E+00	2.023940E+00
3.534940E+00	4.470140E+00	2.116470E+00
3.651030E+00	4.565790E+00	2.231150E+00
3.754270E+00	4.593900E+00	2.306680E+00
3.819070E+00	4.621890E+00	2.401190E+00
3.908760E+00	4.611520E+00	2.465400E+00
3.420150E+00	4.419050E+00	2.069950E+00
3.468800E+00	4.501060E+00	2.132730E+00
3.545620E+00	4.545800E+00	2.182440E+00
3.576290E+00	4.589360E+00	2.239360E+00
3.627740E+00	4.623390E+00	2.305510E+00
3.717170E+00	4.625370E+00	2.334940E+00
3.491060E+00	4.570630E+00	2.200730E+00
3.557350E+00	4.612670E+00	2.266080E+00
5.120570E+00	2.976150E+00	2.742630E+00
5.103530E+00	2.903050E+00	2.689140E+00
5.086200E+00	3.013840E+00	2.664220E+00
5.067180E+00	3.204700E+00	2.758240E+00
5.124300E+00	3.072620E+00	2.801280E+00
5.059040E+00	3.355100E+00	2.852860E+00
5.143900E+00	3.226420E+00	2.879380E+00
5.050010E+00	3.464290E+00	2.930700E+00
5.131430E+00	3.367320E+00	2.985510E+00
5.036240E+00	3.519330E+00	2.982550E+00
5.078140E+00	3.480140E+00	3.007480E+00
5.042120E+00	3.554650E+00	3.059210E+00
5.044510E+00	2.649770E+00	2.418190E+00
5.023030E+00	2.523220E+00	2.284200E+00
5.015340E+00	2.611240E+00	2.244230E+00
5.054840E+00	2.802590E+00	2.516430E+00
4.910690E+00	3.682220E+00	3.016510E+00
4.957790E+00	3.634150E+00	3.044870E+00
4.928920E+00	3.697780E+00	3.092760E+00
4.983640E+00	2.422710E+00	2.151100E+00
4.915640E+00	2.338500E+00	2.013010E+00
4.942590E+00	2.429780E+00	1.997160E+00
4.813300E+00	3.812310E+00	3.086500E+00
4.875580E+00	3.770970E+00	3.130550E+00
4.823530E+00	3.833640E+00	3.152910E+00
4.820390E+00	2.258560E+00	1.874400E+00
4.713390E+00	2.194520E+00	1.765330E+00
4.756510E+00	2.281000E+00	1.725730E+00
4.718660E+00	3.929120E+00	3.129770E+00
4.780530E+00	3.886860E+00	3.180490E+00
4.743850E+00	3.940170E+00	3.213790E+00
4.582540E+00	2.137950E+00	1.680380E+00
4.457580E+00	2.147870E+00	1.578900E+00
4.569880E+00	2.203510E+00	1.594460E+00
4.687230E+00	3.982280E+00	3.149530E+00
4.687510E+00	4.012590E+00	3.201410E+00
4.724460E+00	3.981520E+00	3.256460E+00
4.698030E+00	4.031070E+00	3.255500E+00
4.354290E+00	2.246580E+00	1.447410E+00
4.299090E+00	2.128150E+00	1.499860E+00
4.650530E+00	4.064180E+00	3.158950E+00
4.665900E+00	4.117190E+00	3.212680E+00
4.695530E+00	4.084230E+00	3.276270E+00
4.685960E+00	4.145180E+00	3.267850E+00
4.126550E+00	2.292690E+00	1.361250E+00
4.625150E+00	4.167530E+00	3.170640E+00
4.624940E+00	4.241670E+00	3.231600E+00
4.679720E+00	4.199380E+00	3.293090E+00
4.664090E+00	4.254880E+00	3.300460E+00
3.930770E+00	2.311910E+00	1.325120E+00
3.788080E+00	2.348260E+00	1.277940E+00
3.825330E+00	2.400040E+00	1.251010E+00
4.564220E+00	4.238040E+00	3.158460E+00
4.573730E+00	4.285470E+00	3.219070E+00
4.625850E+00	4.295140E+00	3.282380E+00
3.704750E+00	2.507760E+00	1.286910E+00
3.602120E+00	2.428710E+00	1.357460E+00
4.526980E+00	4.281410E+00	3.168870E+00
4.532220E+00	4.312530E+00	3.218460E+00
4.570460E+00	4.342290E+00	3.293130E+00
3.487480E+00	2.675810E+00	1.343350E+00
3.357020E+00	2.642520E+00	1.407320E+00
4.377270E+00	4.331480E+00	3.030140E+00
4.432610E+00	4.320160E+00	3.113030E+00
4.484420E+00	4.315380E+00	3.187670E+00
4.514870E+00	4.342480E+00	3.256290E+00
3.293150E+00	2.833270E+00	1.380270E+00
3.178420E+00	2.793000E+00	1.428680E+00
4.325710E+00	4.388790E+00	3.014810E+00
4.374750E+00	4.384100E+00	3.138790E+00
3.170000E+00	2.971670E+00	1.438910E+00
3.078080E+00	2.931650E+00	1.492440E+00
4.279220E+00	4.444470E+00	2.989760E+00
4.313230E+00	4.441360E+00	3.081060E+00
3.087750E+00	3.132010E+00	1.500910E+00
3.017860E+00	3.026820E+00	1.500050E+00
4.254250E+00	4.484290E+00	2.979980E+00
4.274300E+00	4.483590E+00	3.034480E+00
2.992040E+00	3.136470E+00	1.547950E+00
2.927070E+00	3.294310E+00	1.578650E+00
3.029070E+00	3.383060E+00	1.555140E+00
4.142160E+00	4.562800E+00	2.806120E+00
4.169130E+00	4.562990E+00	2.895660E+00
4.234220E+00	4.524250E+00	2.993370E+00
2.933710E+00	3.460280E+00	1.588820E+00
2.899340E+00	3.396750E+00	1.617390E+00
2.978400E+00	3.680760E+00	1.638000E+00
3.983480E+00	4.642130E+00	2.660650E+00
4.058850E+00	4.618880E+00	2.761250E+00
4.115990E+00	4.590020E+00	2.822150E+00
2.879880E+00	3.525550E+00	1.635340E+00
2.878070E+00	3.689270E+00	1.674630E+00
2.913450E+00	3.783040E+00	1.689570E+00
2.955310E+00	3.904730E+00	1.723920E+00
3.068860E+00	4.053270E+00	1.811060E+00
3.170820E+00	4.196520E+00	1.887750E+00
3.300310E+00	4.326180E+00	2.002360E+00
3.878740E+00	4.662810E+00	2.570810E+00
3.944480E+00	4.675140E+00	2.682820E+00
3.994480E+00	4.691830E+00	2.799080E+00
2.860890E+00	3.816350E+00	1.729340E+00
2.886900E+00	3.959580E+00	1.781970E+00
2.971090E+00	4.039310E+00	1.817330E+00
3.048400E+00	4.158190E+00	1.887760E+00
3.145020E+00	4.280540E+00	1.960880E+00
3.231910E+00	4.375990E+00	2.044760E+00
3.355870E+00	4.471020E+00	2.117440E+00
3.712450E+00	4.683370E+00	2.436610E+00
3.794100E+00	4.707260E+00	2.556660E+00
3.830450E+00	4.733760E+00	2.649220E+00
3.910830E+00	4.709190E+00	2.712450E+00
2.913820E+00	4.102930E+00	1.877470E+00
3.021240E+00	4.248610E+00	1.954330E+00
3.123170E+00	4.353650E+00	2.031630E+00
3.224800E+00	4.454770E+00	2.103450E+00
3.302710E+00	4.523730E+00	2.163090E+00
3.321360E+00	4.568760E+00	2.208960E+00
3.397040E+00	4.571070E+00	2.209430E+00
3.531920E+00	4.644410E+00	2.311210E+00
3.590340E+00	4.708780E+00	2.423650E+00
3.649040E+00	4.747900E+00	2.517190E+00
3.742050E+00	4.739940E+00	2.565130E+00
3.368270E+00	4.629430E+00	2.280410E+00
3.482230E+00	4.706960E+00	2.380600E+00
3.553690E+00	4.749840E+00	2.462230E+00
5.237970E+00	3.197530E+00	3.025430E+00
5.225100E+00	3.147010E+00	3.002820E+00
5.199490E+00	3.231900E+00	2.984180E+00
5.195830E+00	3.307810E+00	3.029980E+00
5.237870E+00	3.253630E+00	3.056260E+00
5.204100E+00	3.359770E+00	3.101850E+00
5.092200E+00	2.639240E+00	2.663980E+00
5.055200E+00	2.544510E+00	2.567420E+00
5.059700E+00	2.647770E+00	2.547820E+00
5.104250E+00	2.800280E+00	2.667440E+00
5.115060E+00	2.735280E+00	2.730800E+00
5.145980E+00	2.912950E+00	2.802150E+00
5.188670E+00	3.087960E+00	2.920950E+00
5.133870E+00	3.469960E+00	3.083820E+00
5.102680E+00	3.547210E+00	3.156310E+00
5.023740E+00	2.451380E+00	2.453800E+00
4.983320E+00	2.351010E+00	2.317860E+00
5.007360E+00	2.432420E+00	2.303940E+00
5.018500E+00	3.639730E+00	3.184520E+00
4.951300E+00	3.713920E+00	3.187430E+00
4.980670E+00	3.701010E+00	3.241490E+00
4.935140E+00	3.746820E+00	3.273210E+00
4.915650E+00	2.269870E+00	2.202680E+00
4.840500E+00	2.196060E+00	2.091140E+00
4.879170E+00	2.260910E+00	2.045810E+00
4.831470E+00	3.850150E+00	3.225740E+00
4.867070E+00	3.810750E+00	3.248770E+00
4.848370E+00	3.863510E+00	3.309680E+00
4.713360E+00	2.114010E+00	1.968960E+00
4.637710E+00	2.074190E+00	1.850450E+00
4.690950E+00	2.132110E+00	1.842290E+00
4.761080E+00	3.950350E+00	3.279710E+00
4.795790E+00	3.920110E+00	3.294710E+00
4.785170E+00	3.965190E+00	3.357150E+00
4.503800E+00	2.061990E+00	1.703460E+00
4.717100E+00	4.048270E+00	3.311010E+00
4.739330E+00	4.014710E+00	3.337710E+00
4.741760E+00	4.064640E+00	3.387890E+00
4.317190E+00	2.057160E+00	1.582570E+00
4.200330E+00	2.040460E+00	1.561860E+00
4.232260E+00	2.088970E+00	1.520010E+00
4.708070E+00	4.164710E+00	3.325610E+00
4.722370E+00	4.126950E+00	3.354730E+00
4.722300E+00	4.174460E+00	3.407090E+00
4.104950E+00	2.152550E+00	1.446660E+00
4.012470E+00	2.102920E+00	1.508040E+00
4.667810E+00	4.289870E+00	3.352790E+00
4.693900E+00	4.233280E+00	3.379330E+00
4.689090E+00	4.267780E+00	3.434790E+00
3.857040E+00	2.213030E+00	1.373340E+00
4.631400E+00	4.341060E+00	3.345750E+00
4.665390E+00	4.325570E+00	3.424940E+00
3.683920E+00	2.252130E+00	1.404010E+00
3.541070E+00	2.251020E+00	1.430560E+00
3.561830E+00	2.335120E+00	1.387240E+00
4.602040E+00	4.372410E+00	3.351860E+00
4.620130E+00	4.388510E+00	3.433220E+00
3.426640E+00	2.456660E+00	1.420390E+00
3.296460E+00	2.441850E+00	1.479800E+00
4.434130E+00	4.361910E+00	3.222310E+00
4.480750E+00	4.358740E+00	3.262920E+00
4.514220E+00	4.391630E+00	3.348290E+00
4.568680E+00	4.394900E+00	3.381250E+00
3.219920E+00	2.618490E+00	1.442220E+00
3.119940E+00	2.606980E+00	1.524940E+00
4.399500E+00	4.390350E+00	3.226570E+00
4.416670E+00	4.414500E+00	3.300090E+00
4.460490E+00	4.397210E+00	3.319620E+00
3.081330E+00	2.770010E+00	1.500410E+00
2.984510E+00	2.745610E+00	1.539940E+00
4.333640E+00	4.443890E+00	3.171390E+00
4.372440E+00	4.425350E+00	3.238910E+00
2.976030E+00	2.929640E+00	1.537440E+00
2.918780E+00	2.836490E+00	1.554760E+00
4.275930E+00	4.514760E+00	3.125700E+00
2.880810E+00	2.933720E+00	1.593660E+00
2.815910E+00	3.089860E+00	1.642180E+00
2.908260E+00	3.108020E+00	1.594570E+00
4.192660E+00	4.598690E+00	3.027710E+00
4.228140E+00	4.609360E+00	3.166000E+00
2.841190E+00	3.319340E+00	1.643000E+00
2.742940E+00	3.240850E+00	1.664990E+00
4.099870E+00	4.643990E+00	2.922990E+00
4.148370E+00	4.646990E+00	3.018410E+00
4.173390E+00	4.648150E+00	3.084840E+00
2.759240E+00	3.385080E+00	1.690810E+00
2.714280E+00	3.334460E+00	1.698960E+00
2.781380E+00	3.603870E+00	1.702680E+00
4.037250E+00	4.707730E+00	2.905440E+00
4.063230E+00	4.737890E+00	3.005050E+00
4.127550E+00	4.683510E+00	3.049550E+00
2.686510E+00	3.461870E+00	1.701580E+00
2.684350E+00	3.611060E+00	1.740770E+00
2.723830E+00	3.722810E+00	1.759240E+00
2.774310E+00	3.898010E+00	1.807060E+00
3.877090E+00	4.747850E+00	2.738740E+00
3.920770E+00	4.766460E+00	2.837550E+00
3.996710E+00	4.755990E+00	2.915130E+00
2.664080E+00	3.757690E+00	1.789340E+00
2.675290E+00	3.905520E+00	1.833550E+00
2.720450E+00	3.996460E+00	1.856910E+00
2.784820E+00	4.131830E+00	1.931610E+00
2.915730E+00	4.236180E+00	1.956600E+00
3.003790E+00	4.335600E+00	2.027070E+00
3.112340E+00	4.436850E+00	2.099870E+00
3.218040E+00	4.549920E+00	2.181630E+00
3.703700E+00	4.768300E+00	2.580280E+00
3.744650E+00	4.797650E+00	2.649370E+00
3.835360E+00	4.794000E+00	2.754510E+00
2.666600E+00	4.019690E+00	1.883170E+00
2.692440E+00	4.126010E+00	1.941700E+00
2.728880E+00	4.181400E+00	1.961600E+00
2.747190E+00	4.244820E+00	1.992590E+00
2.865740E+00	4.314430E+00	2.017850E+00
2.992960E+00	4.426180E+00	2.095280E+00
3.092650E+00	4.501190E+00	2.154550E+00
3.126910E+00	4.560380E+00	2.200560E+00
3.182810E+00	4.593830E+00	2.226770E+00
3.248040E+00	4.638050E+00	2.274990E+00
3.347820E+00	4.724660E+00	2.381110E+00
3.476660E+00	4.760500E+00	2.444630E+00
3.551340E+00	4.802100E+00	2.530760E+00
3.661980E+00	4.794120E+00	2.589710E+00
2.684000E+00	4.186240E+00	1.974700E+00
3.134660E+00	4.624650E+00	2.259270E+00
3.225910E+00	4.691310E+00	2.327150E+00
3.250190E+00	4.738680E+00	2.373390E+00
3.292610E+00	4.762700E+00	2.403010E+00
3.325750E+00	4.793750E+00	2.447620E+00
3.428540E+00	4.792550E+00	2.471980E+00
3.243620E+00	4.772450E+00	2.405040E+00
5.262950E+00	3.050530E+00	3.057980E+00
5.251200E+00	2.998390E+00	3.036740E+00
5.234760E+00	3.062360E+00	3.008840E+00
5.260790E+00	3.139130E+00	3.075490E+00
5.266950E+00	3.254590E+00	3.146440E+00
5.234710E+00	3.351130E+00	3.204440E+00
5.066510E+00	2.504800E+00	2.701920E+00
5.022470E+00	2.410030E+00	2.611340E+00
5.032040E+00	2.456540E+00	2.557610E+00
5.100280E+00	2.612760E+00	2.747780E+00
5.168120E+00	2.784930E+00	2.864760E+00
5.208070E+00	2.944890E+00	2.957810E+00
5.175770E+00	3.471240E+00	3.226680E+00
5.101920E+00	3.568270E+00	3.235530E+00
5.133100E+00	3.551090E+00	3.280240E+00
5.087530E+00	3.614570E+00	3.311170E+00
4.976950E+00	2.318580E+00	2.505270E+00
4.919690E+00	2.249290E+00	2.421420E+00
4.953550E+00	2.290410E+00	2.359280E+00
5.012250E+00	3.691440E+00	3.302020E+00
4.986310E+00	3.744120E+00	3.382240E+00
4.832720E+00	2.175060E+00	2.328020E+00
4.756720E+00	2.120480E+00	2.194010E+00
4.807530E+00	2.169090E+00	2.190840E+00
4.911230E+00	3.801540E+00	3.359120E+00
4.895140E+00	3.847120E+00	3.415070E+00
4.646860E+00	2.049430E+00	1.976260E+00
4.856870E+00	3.910240E+00	3.422460E+00
4.824220E+00	3.961440E+00	3.454700E+00
4.486340E+00	2.001410E+00	1.802480E+00
4.390790E+00	1.944220E+00	1.754000E+00
4.362680E+00	1.997880E+00	1.664920E+00
4.791050E+00	4.006940E+00	3.462970E+00
4.778590E+00	4.060820E+00	3.495110E+00
4.312520E+00	1.910090E+00	1.713580E+00
4.185970E+00	1.912300E+00	1.683100E+00
4.262680E+00	1.948330E+00	1.646810E+00
4.758570E+00	4.113240E+00	3.488420E+00
4.746100E+00	4.163930E+00	3.515050E+00
4.084720E+00	1.981970E+00	1.561320E+00
3.943160E+00	1.951880E+00	1.585170E+00
4.719490E+00	4.213370E+00	3.509920E+00
4.695360E+00	4.292340E+00	3.518840E+00
3.825630E+00	2.070280E+00	1.465160E+00
3.767730E+00	2.009240E+00	1.551050E+00
4.668000E+00	4.367050E+00	3.504060E+00
4.694780E+00	4.343320E+00	3.558870E+00
4.682980E+00	4.377380E+00	3.562460E+00
3.666300E+00	2.016560E+00	1.560010E+00
3.524440E+00	2.049480E+00	1.562610E+00
3.620150E+00	2.097860E+00	1.515310E+00
4.640730E+00	4.408510E+00	3.500660E+00
4.656100E+00	4.420300E+00	3.577070E+00
3.405480E+00	2.262640E+00	1.543100E+00
3.268690E+00	2.235400E+00	1.584160E+00
4.536960E+00	4.416790E+00	3.417120E+00
4.556850E+00	4.438190E+00	3.494470E+00
4.609590E+00	4.438480E+00	3.526460E+00
3.187310E+00	2.436060E+00	1.563230E+00
3.059950E+00	2.405260E+00	1.591360E+00
4.441070E+00	4.424490E+00	3.364860E+00
4.461540E+00	4.439960E+00	3.439600E+00
4.507950E+00	4.436260E+00	3.466170E+00
3.004930E+00	2.586410E+00	1.560010E+00
2.912710E+00	2.562270E+00	1.622980E+00
4.331340E+00	4.487450E+00	3.248150E+00
4.376760E+00	4.468740E+00	3.331930E+00
4.415690E+00	4.455100E+00	3.401970E+00
2.875980E+00	2.758160E+00	1.598260E+00
2.789240E+00	2.677230E+00	1.645630E+00
4.285250E+00	4.557160E+00	3.243560E+00
4.326980E+00	4.540270E+00	3.362190E+00
2.770850E+00	2.802760E+00	1.641060E+00
2.706300E+00	2.775120E+00	1.678370E+00
2.795390E+00	2.918470E+00	1.641070E+00
4.258670E+00	4.604040E+00	3.242980E+00
4.278660E+00	4.597200E+00	3.299930E+00
2.713230E+00	2.891120E+00	1.677410E+00
2.659730E+00	2.850040E+00	1.694560E+00
2.704720E+00	3.065660E+00	1.683060E+00
4.174130E+00	4.687050E+00	3.170000E+00
4.238650E+00	4.646250E+00	3.258940E+00
2.626440E+00	2.946830E+00	1.709150E+00
2.577900E+00	3.141350E+00	1.739890E+00
2.647710E+00	3.290790E+00	1.706470E+00
4.111900E+00	4.732290E+00	3.113840E+00
4.136680E+00	4.767590E+00	3.229910E+00
2.563090E+00	3.310940E+00	1.752190E+00
2.515210E+00	3.251620E+00	1.753600E+00
2.580070E+00	3.533390E+00	1.758840E+00
3.961230E+00	4.798650E+00	2.937640E+00
3.997010E+00	4.824340E+00	3.055690E+00
4.068570E+00	4.793860E+00	3.136100E+00
2.502290E+00	3.374730E+00	1.789850E+00
2.478900E+00	3.533300E+00	1.791840E+00
2.521310E+00	3.637820E+00	1.815280E+00
2.567470E+00	3.829630E+00	1.847850E+00
3.762870E+00	4.865130E+00	2.774780E+00
3.850240E+00	4.852890E+00	2.871070E+00
3.921950E+00	4.843610E+00	2.970820E+00
2.463110E+00	3.671090E+00	1.841930E+00
2.473380E+00	3.832780E+00	1.881440E+00
2.522040E+00	3.925980E+00	1.899710E+00
2.588320E+00	4.072730E+00	1.941480E+00
2.771870E+00	4.334700E+00	2.044890E+00
2.870010E+00	4.421400E+00	2.097670E+00
2.998240E+00	4.533470E+00	2.181880E+00
3.628530E+00	4.873640E+00	2.679370E+00
3.712290E+00	4.908700E+00	2.793560E+00
3.774300E+00	4.939130E+00	2.898570E+00
2.469410E+00	3.954610E+00	1.927970E+00
2.503640E+00	4.091990E+00	1.981310E+00
2.565600E+00	4.166250E+00	2.002390E+00
2.650670E+00	4.261210E+00	2.020300E+00
2.739630E+00	4.398610E+00	2.092840E+00
2.843110E+00	4.496380E+00	2.164620E+00
2.913640E+00	4.572440E+00	2.218060E+00
3.015730E+00	4.628480E+00	2.268050E+00
3.138950E+00	4.719980E+00	2.356380E+00
3.421390E+00	4.866810E+00	2.552230E+00
3.517160E+00	4.921240E+00	2.653630E+00
3.547300E+00	4.967730E+00	2.728430E+00
3.662130E+00	4.953610E+00	2.811900E+00
2.518930E+00	4.214550E+00	2.042410E+00
2.610600E+00	4.368290E+00	2.092420E+00
2.714390E+00	4.476390E+00	2.159450E+00
2.812140E+00	4.560290E+00	2.223930E+00
2.905640E+00	4.634610E+00	2.271870E+00
3.001880E+00	4.689040E+00	2.327470E+00
3.041000E+00	4.744850E+00	2.381580E+00
3.110230E+00	4.776080E+00	2.408560E+00
3.215870E+00	4.820390E+00	2.453400E+00
3.278200E+00	4.897660E+00	2.539390E+00
3.340810E+00	4.947710E+00	2.616030E+00
3.452500E+00	4.952450E+00	2.656680E+00
3.059680E+00	4.811070E+00	2.442740E+00
3.176220E+00	4.892600E+00	2.515340E+00
3.249290E+00	4.935930E+00	2.570150E+00
5.191600E+00	2.674360E+00	3.003540E+00
5.161220E+00	2.615980E+00	2.961620E+00
5.170710E+00	2.683080E+00	2.926370E+00
5.211430E+00	2.827650E+00	2.993250E+00
5.215540E+00	2.746210E+00	3.042650E+00
5.239920E+00	2.927760E+00	3.044350E+00
5.253350E+00	2.861170E+00	3.093290E+00
5.278900E+00	2.999070E+00	3.119530E+00
5.283610E+00	3.131020E+00	3.199620E+00
5.287640E+00	3.259360E+00	3.260420E+00
5.247640E+00	3.376290E+00	3.273840E+00
5.285930E+00	3.331180E+00	3.330520E+00
5.245640E+00	3.433590E+00	3.351030E+00
5.032890E+00	2.409730E+00	2.770810E+00
4.987520E+00	2.324150E+00	2.704990E+00
4.996040E+00	2.348520E+00	2.627980E+00
5.086190E+00	2.513330E+00	2.818340E+00
5.165120E+00	3.536900E+00	3.338760E+00
5.120040E+00	3.607100E+00	3.422310E+00
4.920710E+00	2.245960E+00	2.633430E+00
4.861500E+00	2.195300E+00	2.530830E+00
4.899600E+00	2.231320E+00	2.513530E+00
5.059540E+00	3.681800E+00	3.395710E+00
5.020090E+00	3.730060E+00	3.462300E+00
4.769520E+00	2.113720E+00	2.322950E+00
4.952030E+00	3.798080E+00	3.488710E+00
4.905550E+00	3.859310E+00	3.483080E+00
4.928930E+00	3.849920E+00	3.527080E+00
4.908370E+00	3.893020E+00	3.547850E+00
4.625880E+00	2.011930E+00	2.082390E+00
4.535170E+00	1.944160E+00	2.015620E+00
4.513470E+00	1.973910E+00	1.912890E+00
4.828160E+00	3.974990E+00	3.503310E+00
4.859460E+00	3.945120E+00	3.526430E+00
4.843690E+00	3.986560E+00	3.564910E+00
4.459270E+00	1.896710E+00	1.955080E+00
4.371410E+00	1.856780E+00	1.889860E+00
4.384170E+00	1.892180E+00	1.819520E+00
4.790470E+00	4.080990E+00	3.542420E+00
4.822260E+00	4.046160E+00	3.589130E+00
4.800020E+00	4.101880E+00	3.596160E+00
4.271140E+00	1.824500E+00	1.837870E+00
4.128350E+00	1.816120E+00	1.795810E+00
4.227170E+00	1.861440E+00	1.779010E+00
4.749600E+00	4.178430E+00	3.564530E+00
4.773400E+00	4.147870E+00	3.598980E+00
4.749280E+00	4.191190E+00	3.628930E+00
4.018900E+00	1.881200E+00	1.689600E+00
3.885230E+00	1.816690E+00	1.693270E+00
4.707720E+00	4.305090E+00	3.598380E+00
4.720640E+00	4.245790E+00	3.614710E+00
4.714750E+00	4.280620E+00	3.675110E+00
3.767070E+00	1.931050E+00	1.617810E+00
3.707800E+00	1.871170E+00	1.678210E+00
4.695470E+00	4.361840E+00	3.641880E+00
3.614910E+00	1.859860E+00	1.675750E+00
3.479190E+00	1.908210E+00	1.701950E+00
3.576050E+00	1.930180E+00	1.633480E+00
4.672190E+00	4.423700E+00	3.645340E+00
4.681950E+00	4.411940E+00	3.691270E+00
4.668790E+00	4.439670E+00	3.684930E+00
3.366390E+00	2.055830E+00	1.633300E+00
3.240670E+00	2.052470E+00	1.703430E+00
4.578310E+00	4.467160E+00	3.560950E+00
4.596990E+00	4.478860E+00	3.641990E+00
4.648690E+00	4.454720E+00	3.666720E+00
3.147500E+00	2.231260E+00	1.651100E+00
3.034780E+00	2.209470E+00	1.709130E+00
4.483370E+00	4.462020E+00	3.514380E+00
4.501510E+00	4.486530E+00	3.588660E+00
4.546170E+00	4.486660E+00	3.611150E+00
2.971570E+00	2.389580E+00	1.667650E+00
2.861890E+00	2.349210E+00	1.708090E+00
4.375460E+00	4.501810E+00	3.433730E+00
4.411420E+00	4.509230E+00	3.524560E+00
4.459050E+00	4.492650E+00	3.562250E+00
2.818730E+00	2.519640E+00	1.674140E+00
2.724540E+00	2.480870E+00	1.719870E+00
4.350090E+00	4.534180E+00	3.447780E+00
4.366380E+00	4.538180E+00	3.496120E+00
2.703530E+00	2.642980E+00	1.693520E+00
2.608390E+00	2.606310E+00	1.740820E+00
4.273470E+00	4.633740E+00	3.385830E+00
4.328740E+00	4.575300E+00	3.472180E+00
2.598410E+00	2.788070E+00	1.720640E+00
2.515850E+00	2.709150E+00	1.772650E+00
4.204430E+00	4.720200E+00	3.306390E+00
4.237850E+00	4.729830E+00	3.450890E+00
2.495140E+00	2.818910E+00	1.758970E+00
2.460720E+00	2.772750E+00	1.783460E+00
2.503710E+00	2.964640E+00	1.751730E+00
4.166290E+00	4.770480E+00	3.307910E+00
4.184090E+00	4.771150E+00	3.377980E+00
2.428100E+00	2.857880E+00	1.792300E+00
2.366300E+00	3.041950E+00	1.810220E+00
2.452070E+00	3.204090E+00	1.775680E+00
4.035640E+00	4.844020E+00	3.164420E+00
4.076720E+00	4.856840E+00	3.280300E+00
4.141570E+00	4.806900E+00	3.346690E+00
2.341370E+00	3.245430E+00	1.812550E+00
2.265310E+00	3.190210E+00	1.847140E+00
2.385880E+00	3.458780E+00	1.816160E+00
3.860140E+00	4.913140E+00	2.994860E+00
3.926410E+00	4.920570E+00	3.127200E+00
4.005760E+00	4.894010E+00	3.203790E+00
2.285270E+00	3.356170E+00	1.859940E+00
2.222540E+00	3.294440E+00	1.871620E+00
2.283470E+00	3.527230E+00	1.859950E+00
2.363520E+00	3.754230E+00	1.898040E+00
3.822230E+00	4.958240E+00	3.001610E+00
3.851900E+00	4.966380E+00	3.066550E+00
2.200980E+00	3.444530E+00	1.895350E+00
2.248070E+00	3.630070E+00	1.906990E+00
2.268660E+00	3.774390E+00	1.941520E+00
2.315350E+00	3.872690E+00	1.951380E+00
2.390800E+00	4.020120E+00	1.981650E+00
3.579770E+00	5.032340E+00	2.831310E+00
3.695800E+00	5.019340E+00	2.933720E+00
3.790050E+00	5.004170E+00	3.026440E+00
2.261410E+00	3.928510E+00	1.995100E+00
2.327410E+00	4.094170E+00	2.040360E+00
2.339600E+00	4.181920E+00	2.081990E+00
2.407250E+00	4.197770E+00	2.065670E+00
2.493870E+00	4.338180E+00	2.113340E+00
2.595120E+00	4.456800E+00	2.170020E+00
2.696250E+00	4.552010E+00	2.227360E+00
2.795700E+00	4.631400E+00	2.284450E+00
2.909600E+00	4.725700E+00	2.364990E+00
3.423250E+00	5.038510E+00	2.741660E+00
3.521830E+00	5.085690E+00	2.845570E+00
3.599830E+00	5.109700E+00	2.978390E+00
2.375720E+00	4.293630E+00	2.129630E+00
2.479160E+00	4.437090E+00	2.185600E+00
2.586180E+00	4.541060E+00	2.244130E+00
2.683610E+00	4.627810E+00	2.292480E+00
2.777370E+00	4.689210E+00	2.344080E+00
2.814230E+00	4.742660E+00	2.395780E+00
2.870580E+00	4.773070E+00	2.416190E+00
2.937490E+00	4.818840E+00	2.446900E+00
3.059550E+00	4.896050E+00	2.520870E+00
3.217310E+00	4.985840E+00	2.619060E+00
3.282500E+00	5.081430E+00	2.730320E+00
3.358870E+00	5.144940E+00	2.849170E+00
3.474580E+00	5.133300E+00	2.888580E+00
2.827620E+00	4.804860E+00	2.455740E+00
2.933610E+00	4.895350E+00	2.513130E+00
3.057780E+00	4.983260E+00	2.609060E+00
3.166210E+00	5.073490E+00	2.692440E+00
3.244040E+00	5.141340E+00	2.781810E+00
5.095500E+00	2.447860E+00	2.996990E+00
5.042160E+00	2.383080E+00	2.921660E+00
5.065240E+00	2.437650E+00	2.887560E+00
5.141100E+00	2.549190E+00	2.960990E+00
5.153160E+00	2.525750E+00	3.037570E+00
5.205130E+00	2.646030E+00	3.068990E+00
5.239520E+00	2.777680E+00	3.153400E+00
5.268610E+00	2.890410E+00	3.208640E+00
5.306480E+00	3.002600E+00	3.253110E+00
5.321860E+00	3.119680E+00	3.309140E+00
5.329610E+00	3.229400E+00	3.360610E+00
5.288210E+00	3.330390E+00	3.418300E+00
5.248060E+00	3.427650E+00	3.475780E+00
4.999380E+00	2.324470E+00	2.895710E+00
4.947490E+00	2.266050E+00	2.796350E+00
4.979340E+00	2.302580E+00	2.782780E+00
5.189210E+00	3.521230E+00	3.445070E+00
5.139480E+00	3.596430E+00	3.528190E+00
4.860130E+00	2.202690E+00	2.646800E+00
5.075170E+00	3.678630E+00	3.505240E+00
5.023500E+00	3.742420E+00	3.530300E+00
5.066520E+00	3.719770E+00	3.579310E+00
5.018560E+00	3.781840E+00	3.604960E+00
4.741710E+00	2.084910E+00	2.414440E+00
4.652210E+00	2.011620E+00	2.325030E+00
4.641150E+00	2.011140E+00	2.207210E+00
4.958640E+00	3.845620E+00	3.580710E+00
4.953380E+00	3.890450E+00	3.629010E+00
4.598180E+00	1.945400E+00	2.253520E+00
4.515980E+00	1.886590E+00	2.165560E+00
4.530410E+00	1.909170E+00	2.090710E+00
4.910860E+00	3.947520E+00	3.650580E+00
4.865370E+00	3.999260E+00	3.647390E+00
4.890930E+00	3.988810E+00	3.702710E+00
4.865540E+00	4.027480E+00	3.721910E+00
4.423380E+00	1.828690E+00	2.074150E+00
4.335420E+00	1.769960E+00	2.002930E+00
4.346610E+00	1.815660E+00	1.942440E+00
4.803310E+00	4.122000E+00	3.672610E+00
4.829110E+00	4.082770E+00	3.689550E+00
4.820330E+00	4.115600E+00	3.746410E+00
4.220560E+00	1.748820E+00	1.961630E+00
4.060690E+00	1.738860E+00	1.912460E+00
4.181820E+00	1.763500E+00	1.887770E+00
4.783860E+00	4.155130E+00	3.724360E+00
3.960760E+00	1.773220E+00	1.793480E+00
3.853410E+00	1.754440E+00	1.836930E+00
4.745230E+00	4.218190E+00	3.750710E+00
4.723190E+00	4.301370E+00	3.763000E+00
3.720010E+00	1.758440E+00	1.834500E+00
3.598870E+00	1.724720E+00	1.848950E+00
3.632000E+00	1.756170E+00	1.785780E+00
3.705450E+00	1.797330E+00	1.741320E+00
4.701850E+00	4.375630E+00	3.746990E+00
4.731910E+00	4.345580E+00	3.825130E+00
4.711010E+00	4.396940E+00	3.814670E+00
3.518440E+00	1.795200E+00	1.761420E+00
3.385000E+00	1.782400E+00	1.823790E+00
4.670790E+00	4.446090E+00	3.761150E+00
3.313730E+00	1.893360E+00	1.747960E+00
3.184700E+00	1.885910E+00	1.817940E+00
4.625220E+00	4.486860E+00	3.728000E+00
4.632360E+00	4.517440E+00	3.822490E+00
3.102940E+00	2.026760E+00	1.746820E+00
2.989400E+00	2.010020E+00	1.813910E+00
4.515390E+00	4.506880E+00	3.665230E+00
4.533410E+00	4.522740E+00	3.743010E+00
4.585030E+00	4.520970E+00	3.771040E+00
2.919390E+00	2.176440E+00	1.751910E+00
2.816400E+00	2.143230E+00	1.817900E+00
4.433470E+00	4.525930E+00	3.610150E+00
4.447940E+00	4.539110E+00	3.695370E+00
4.488730E+00	4.527000E+00	3.721820E+00
2.763860E+00	2.312060E+00	1.761040E+00
2.666580E+00	2.276340E+00	1.828280E+00
4.360020E+00	4.589130E+00	3.577020E+00
4.404850E+00	4.564310E+00	3.653000E+00
2.630100E+00	2.444630E+00	1.777130E+00
2.538660E+00	2.403960E+00	1.843280E+00
4.300870E+00	4.660990E+00	3.522230E+00
4.325310E+00	4.669530E+00	3.656640E+00
2.518650E+00	2.564780E+00	1.797700E+00
2.431390E+00	2.526450E+00	1.853050E+00
4.270880E+00	4.723040E+00	3.526070E+00
4.287500E+00	4.720860E+00	3.589410E+00
2.419670E+00	2.700680E+00	1.821330E+00
2.368240E+00	2.611430E+00	1.862250E+00
4.179660E+00	4.825650E+00	3.495200E+00
4.249510E+00	4.770370E+00	3.558120E+00
2.317030E+00	2.698220E+00	1.874130E+00
2.238550E+00	2.835780E+00	1.891880E+00
2.333860E+00	2.857070E+00	1.839340E+00
4.119750E+00	4.852350E+00	3.407230E+00
4.128980E+00	4.880600E+00	3.478310E+00
2.250310E+00	3.014130E+00	1.862120E+00
2.150440E+00	2.977330E+00	1.913110E+00
3.973700E+00	4.943690E+00	3.245690E+00
4.017990E+00	4.953860E+00	3.371760E+00
4.090090E+00	4.906720E+00	3.435950E+00
2.154680E+00	3.206090E+00	1.894220E+00
2.062130E+00	3.106830E+00	1.951100E+00
3.848210E+00	5.032320E+00	3.159640E+00
3.935680E+00	4.998000E+00	3.282600E+00
2.052140E+00	3.241990E+00	1.942870E+00
2.011640E+00	3.186650E+00	1.967100E+00
2.082830E+00	3.422600E+00	1.948600E+00
2.161150E+00	3.678200E+00	1.957700E+00
3.730110E+00	5.081920E+00	3.085160E+00
3.787390E+00	5.126010E+00	3.248830E+00
1.999550E+00	3.297690E+00	1.984280E+00
1.997050E+00	3.470000E+00	1.992210E+00
2.046750E+00	3.592510E+00	1.977100E+00
2.077120E+00	3.740920E+00	2.011030E+00
2.148600E+00	3.903240E+00	2.026920E+00
2.250600E+00	4.121980E+00	2.090450E+00
3.663320E+00	5.127960E+00	3.085690E+00
3.700970E+00	5.147220E+00	3.163460E+00
1.976320E+00	3.638620E+00	2.031630E+00
2.049050E+00	3.874300E+00	2.063290E+00
2.129600E+00	4.022970E+00	2.086320E+00
2.165590E+00	4.133810E+00	2.132550E+00
2.220750E+00	4.201340E+00	2.147360E+00
2.281490E+00	4.287660E+00	2.168910E+00
2.369910E+00	4.420090E+00	2.204240E+00
2.473470E+00	4.532390E+00	2.257970E+00
2.574750E+00	4.625030E+00	2.312500E+00
2.687380E+00	4.723340E+00	2.386720E+00
3.431270E+00	5.176000E+00	2.943560E+00
3.506480E+00	5.209090E+00	3.054190E+00
3.625320E+00	5.176960E+00	3.121100E+00
2.174540E+00	4.249830E+00	2.186860E+00
2.267970E+00	4.399580E+00	2.231640E+00
2.363470E+00	4.521120E+00	2.274210E+00
2.466920E+00	4.615450E+00	2.332470E+00
2.558050E+00	4.684790E+00	2.373200E+00
2.596590E+00	4.738120E+00	2.420410E+00
2.654860E+00	4.767470E+00	2.441210E+00
2.720740E+00	4.808820E+00	2.474810E+00
2.824440E+00	4.890780E+00	2.531450E+00
2.934030E+00	4.982330E+00	2.605060E+00
3.048330E+00	5.071410E+00	2.690170E+00
3.151560E+00	5.149550E+00	2.776860E+00
3.255890E+00	5.217980E+00	2.921040E+00
3.384260E+00	5.216520E+00	2.994480E+00
2.611600E+00	4.798420E+00	2.482610E+00
2.716800E+00	4.884260E+00	2.544940E+00
2.826620E+00	4.977920E+00	2.619670E+00
2.938970E+00	5.070400E+00	2.690810E+00
3.047790E+00	5.150920E+00	2.779200E+00
3.137050E+00	5.205750E+00	2.872230E+00
5.067950E+00	2.400880E+00	3.023690E+00
5.142730E+00	2.487430E+00	3.095110E+00
5.199300E+00	2.598580E+00	3.202140E+00
5.234130E+00	2.710470E+00	3.213980E+00
5.267910E+00	2.801610E+00	3.269810E+00
5.302190E+00	2.897770E+00	3.318600E+00
5.326390E+00	2.998770E+00	3.369810E+00
5.323740E+00	3.108580E+00	3.425010E+00
5.321030E+00	3.217760E+00	3.469380E+00
5.292770E+00	3.322540E+00	3.520960E+00
5.273960E+00	3.420570E+00	3.573190E+00
4.941450E+00	2.274800E+00	2.878590E+00
5.006940E+00	2.336850E+00	2.965480E+00
5.208660E+00	3.511880E+00	3.548090E+00
5.174170E+00	3.585410E+00	3.622140E+00
4.844730E+00	2.186960E+00	2.779740E+00
4.754720E+00	2.110750E+00	2.666630E+00
4.758110E+00	2.098720E+00	2.550060E+00
5.118740E+00	3.662450E+00	3.600560E+00
5.085950E+00	3.722530E+00	3.658110E+00
5.049620E+00	3.780580E+00	3.713410E+00
4.703910E+00	2.066650E+00	2.639300E+00
4.629080E+00	1.956250E+00	2.477680E+00
4.642910E+00	1.990700E+00	2.410240E+00
5.002610E+00	3.849220E+00	3.680110E+00
4.972520E+00	3.903920E+00	3.690500E+00
5.009860E+00	3.890890E+00	3.745750E+00
4.976480E+00	3.933890E+00	3.750870E+00
4.554230E+00	1.895500E+00	2.376060E+00
4.473340E+00	1.823040E+00	2.275740E+00
4.495790E+00	1.857380E+00	2.226590E+00
4.931210E+00	3.985990E+00	3.781350E+00
4.900090E+00	4.037080E+00	3.811410E+00
4.389770E+00	1.754580E+00	2.196990E+00
4.285470E+00	1.726620E+00	2.152410E+00
4.310940E+00	1.742310E+00	2.069150E+00
4.862540E+00	4.081990E+00	3.799070E+00
4.828040E+00	4.138130E+00	3.832170E+00
4.151270E+00	1.711470E+00	2.116870E+00
3.984200E+00	1.661280E+00	2.058370E+00
4.101380E+00	1.716390E+00	2.030970E+00
4.789150E+00	4.175560E+00	3.814650E+00
4.808690E+00	4.167710E+00	3.872570E+00
4.786220E+00	4.201160E+00	3.889380E+00
3.842710E+00	1.700070E+00	1.922400E+00
3.782780E+00	1.641170E+00	2.002420E+00
4.743600E+00	4.304750E+00	3.837890E+00
4.755670E+00	4.262050E+00	3.857070E+00
4.759270E+00	4.315500E+00	3.916900E+00
3.681820E+00	1.591870E+00	1.995490E+00
3.549150E+00	1.579840E+00	1.999120E+00
3.646280E+00	1.630090E+00	1.930460E+00
4.703130E+00	4.436150E+00	3.869770E+00
4.736780E+00	4.380160E+00	3.894360E+00
4.728630E+00	4.419550E+00	3.952710E+00
3.457190E+00	1.686540E+00	1.912330E+00
3.327910E+00	1.644860E+00	1.979690E+00
4.670950E+00	4.493240E+00	3.862070E+00
4.693450E+00	4.482920E+00	3.966590E+00
3.254190E+00	1.753650E+00	1.888920E+00
3.127040E+00	1.720030E+00	1.960440E+00
4.650760E+00	4.527470E+00	3.872760E+00
4.658610E+00	4.524430E+00	3.922790E+00
3.058200E+00	1.852820E+00	1.882810E+00
2.936820E+00	1.812630E+00	1.947240E+00
4.555860E+00	4.546730E+00	3.814930E+00
4.577870E+00	4.561320E+00	3.892600E+00
4.629130E+00	4.548030E+00	3.914400E+00
2.871280E+00	1.969140E+00	1.875550E+00
2.760570E+00	1.923030E+00	1.942040E+00
4.466870E+00	4.556240E+00	3.774920E+00
4.488160E+00	4.576250E+00	3.846630E+00
4.529820E+00	4.566380E+00	3.862040E+00
2.709500E+00	2.097560E+00	1.881070E+00
2.605020E+00	2.048200E+00	1.951730E+00
4.366330E+00	4.620390E+00	3.701860E+00
4.402950E+00	4.622700E+00	3.792910E+00
4.447740E+00	4.594530E+00	3.824590E+00
2.566390E+00	2.230500E+00	1.894390E+00
2.466120E+00	2.182710E+00	1.960260E+00
4.346490E+00	4.658430E+00	3.726630E+00
4.361670E+00	4.661660E+00	3.773880E+00
2.441470E+00	2.367190E+00	1.901600E+00
2.353060E+00	2.322710E+00	1.974930E+00
4.274980E+00	4.768710E+00	3.698430E+00
4.330860E+00	4.702350E+00	3.759970E+00
2.329380E+00	2.515920E+00	1.918510E+00
2.287040E+00	2.412860E+00	1.985400E+00
4.228280E+00	4.818120E+00	3.612980E+00
4.231750E+00	4.831640E+00	3.678990E+00
2.223970E+00	2.502820E+00	1.986510E+00
2.136650E+00	2.635290E+00	1.990260E+00
2.233630E+00	2.665570E+00	1.933640E+00
4.128830E+00	4.938160E+00	3.582870E+00
4.195970E+00	4.868270E+00	3.642240E+00
2.145780E+00	2.800510E+00	1.946460E+00
2.052220E+00	2.763470E+00	2.005090E+00
4.074040E+00	4.966530E+00	3.496920E+00
4.079080E+00	4.997400E+00	3.570750E+00
2.052860E+00	2.935000E+00	1.971350E+00
1.967270E+00	2.894440E+00	2.031750E+00
3.873450E+00	5.077760E+00	3.319880E+00
3.952540E+00	5.063950E+00	3.458900E+00
4.037530E+00	5.021280E+00	3.529140E+00
1.969930E+00	3.107810E+00	2.006140E+00
1.918050E+00	2.995010E+00	2.046820E+00
3.836260E+00	5.122240E+00	3.340760E+00
3.872170E+00	5.119920E+00	3.403270E+00
1.874980E+00	3.122030E+00	2.056730E+00
1.842510E+00	3.257230E+00	2.068650E+00
1.916240E+00	3.364300E+00	2.041420E+00
3.691120E+00	5.208100E+00	3.296540E+00
3.810340E+00	5.162450E+00	3.377680E+00
1.827040E+00	3.403050E+00	2.091390E+00
1.807830E+00	3.552800E+00	2.097090E+00
1.869600E+00	3.590350E+00	2.069110E+00
1.948640E+00	3.815110E+00	2.103730E+00
2.041360E+00	4.059640E+00	2.145320E+00
3.591790E+00	5.235220E+00	3.183270E+00
3.602800E+00	5.261420E+00	3.262050E+00
1.831340E+00	3.724770E+00	2.136190E+00
1.910230E+00	3.937430E+00	2.153480E+00
1.943040E+00	4.061310E+00	2.189680E+00
2.001250E+00	4.137500E+00	2.201490E+00
2.063530E+00	4.234870E+00	2.218460E+00
2.161630E+00	4.375750E+00	2.257500E+00
2.257730E+00	4.501940E+00	2.300440E+00
2.359890E+00	4.605480E+00	2.351910E+00
2.469010E+00	4.711390E+00	2.418120E+00
3.332590E+00	5.263040E+00	3.035190E+00
3.406680E+00	5.296680E+00	3.146090E+00
3.534920E+00	5.280880E+00	3.214860E+00
1.952500E+00	4.180010E+00	2.245530E+00
2.052440E+00	4.347920E+00	2.286010E+00
2.147930E+00	4.479090E+00	2.327680E+00
2.253650E+00	4.588930E+00	2.378120E+00
2.344080E+00	4.665410E+00	2.410180E+00
2.376660E+00	4.723900E+00	2.448820E+00
2.431090E+00	4.757450E+00	2.466560E+00
2.501350E+00	4.802270E+00	2.506250E+00
2.610070E+00	4.884160E+00	2.564800E+00
2.719300E+00	4.974310E+00	2.632430E+00
2.837790E+00	5.063540E+00	2.710310E+00
2.950570E+00	5.155630E+00	2.785440E+00
3.058520E+00	5.217090E+00	2.891380E+00
3.153340E+00	5.269870E+00	2.986550E+00
3.271290E+00	5.302740E+00	3.063510E+00
2.384660E+00	4.792840E+00	2.509010E+00
2.499970E+00	4.881600E+00	2.591600E+00
2.613240E+00	4.978360E+00	2.649770E+00
2.732260E+00	5.060720E+00	2.724790E+00
2.852090E+00	5.155440E+00	2.811510E+00
2.978080E+00	5.233940E+00	2.913160E+00
3.066710E+00	5.264620E+00	2.970630E+00
5.218710E+00	2.579290E+00	3.336920E+00
5.203150E+00	2.543050E+00	3.318310E+00
5.208340E+00	2.563530E+00	3.279300E+00
5.226480E+00	2.620980E+00	3.335810E+00
5.059250E+00	2.400570E+00	3.202390E+00
4.986740E+00	2.341480E+00	3.130670E+00
5.021150E+00	2.356900E+00	3.063010E+00
5.135700E+00	2.484850E+00	3.213930E+00
5.257220E+00	2.717810E+00	3.352000E+00
5.280740E+00	2.823700E+00	3.371430E+00
5.297370E+00	2.900180E+00	3.433500E+00
5.324480E+00	2.994910E+00	3.487140E+00
5.335310E+00	3.104520E+00	3.530710E+00
5.340810E+00	3.213770E+00	3.564440E+00
5.311070E+00	3.315510E+00	3.617880E+00
5.278170E+00	3.412250E+00	3.676640E+00
4.932010E+00	2.304240E+00	3.134970E+00
4.888280E+00	2.242610E+00	3.036760E+00
4.917910E+00	2.265180E+00	2.988320E+00
5.236310E+00	3.502250E+00	3.640510E+00
5.191240E+00	3.566350E+00	3.699920E+00
4.803310E+00	2.167720E+00	2.885670E+00
5.142760E+00	3.652680E+00	3.719320E+00
5.094110E+00	3.729250E+00	3.739820E+00
5.081090E+00	3.771430E+00	3.783000E+00
4.654230E+00	1.966410E+00	2.646220E+00
4.593980E+00	1.911510E+00	2.592390E+00
4.591180E+00	1.916400E+00	2.496570E+00
4.690250E+00	2.032530E+00	2.689150E+00
5.058900E+00	3.842350E+00	3.797450E+00
5.036820E+00	3.916510E+00	3.813590E+00
5.002450E+00	3.957200E+00	3.820080E+00
5.044800E+00	3.946180E+00	3.872430E+00
5.001560E+00	3.985810E+00	3.890830E+00
4.454010E+00	1.754890E+00	2.457690E+00
4.345090E+00	1.722320E+00	2.400540E+00
4.415070E+00	1.744260E+00	2.374340E+00
4.456050E+00	1.783940E+00	2.333620E+00
4.514950E+00	1.813480E+00	2.505600E+00
4.904370E+00	4.061780E+00	3.868060E+00
4.941180E+00	4.026910E+00	3.875540E+00
4.925330E+00	4.055780E+00	3.932210E+00
4.243780E+00	1.706380E+00	2.231940E+00
4.171060E+00	1.684050E+00	2.290570E+00
4.882030E+00	4.097710E+00	3.917230E+00
4.068650E+00	1.633020E+00	2.257660E+00
3.926110E+00	1.552070E+00	2.225120E+00
4.024880E+00	1.636430E+00	2.174800E+00
4.833410E+00	4.152690E+00	3.955050E+00
4.804240E+00	4.196900E+00	3.984020E+00
3.780190E+00	1.574550E+00	2.083830E+00
3.721220E+00	1.499850E+00	2.160010E+00
4.787420E+00	4.247760E+00	3.987960E+00
4.789390E+00	4.312410E+00	4.015690E+00
3.625150E+00	1.465790E+00	2.164220E+00
3.489390E+00	1.459050E+00	2.180580E+00
3.588180E+00	1.497880E+00	2.095780E+00
4.773820E+00	4.373020E+00	4.013920E+00
4.747900E+00	4.452090E+00	4.035230E+00
3.393040E+00	1.521530E+00	2.065720E+00
3.267650E+00	1.484120E+00	2.147330E+00
4.725830E+00	4.497790E+00	4.031210E+00
4.745530E+00	4.501690E+00	4.069640E+00
4.732310E+00	4.522060E+00	4.066700E+00
3.196120E+00	1.603230E+00	2.055800E+00
3.076830E+00	1.554810E+00	2.134010E+00
4.649140E+00	4.559660E+00	4.024660E+00
4.705850E+00	4.530640E+00	4.050610E+00
3.005530E+00	1.679320E+00	2.035790E+00
2.893190E+00	1.629470E+00	2.115870E+00
4.603380E+00	4.573380E+00	3.979320E+00
4.605720E+00	4.591320E+00	4.039240E+00
2.823050E+00	1.763480E+00	2.023010E+00
2.714690E+00	1.707520E+00	2.099820E+00
4.505660E+00	4.587830E+00	3.913040E+00
4.524690E+00	4.592350E+00	3.964280E+00
4.565220E+00	4.600560E+00	4.033350E+00
2.654100E+00	1.872690E+00	2.019190E+00
2.550830E+00	1.810120E+00	2.097920E+00
4.427170E+00	4.636240E+00	3.874250E+00
4.445920E+00	4.643800E+00	3.955980E+00
4.487620E+00	4.612900E+00	3.973320E+00
2.501480E+00	1.990330E+00	2.025380E+00
2.399170E+00	1.930610E+00	2.100140E+00
4.356070E+00	4.726250E+00	3.870630E+00
4.403840E+00	4.680880E+00	3.920910E+00
2.368230E+00	2.134320E+00	2.038380E+00
2.270180E+00	2.072310E+00	2.118890E+00
4.314610E+00	4.757860E+00	3.807470E+00
4.318090E+00	4.781200E+00	3.861750E+00
2.237790E+00	2.306440E+00	2.049300E+00
2.161830E+00	2.192540E+00	2.137650E+00
4.232690E+00	4.872430E+00	3.755080E+00
4.286900E+00	4.821470E+00	3.824450E+00
2.132740E+00	2.318950E+00	2.097450E+00
2.101100E+00	2.262150E+00	2.144030E+00
2.114480E+00	2.466310E+00	2.052140E+00
4.176990E+00	4.927620E+00	3.714850E+00
4.198030E+00	4.978580E+00	3.829070E+00
2.054270E+00	2.350880E+00	2.137390E+00
1.985470E+00	2.527520E+00	2.120650E+00
2.050190E+00	2.619890E+00	2.044870E+00
4.067050E+00	5.052850E+00	3.671400E+00
4.136970E+00	5.006410E+00	3.744620E+00
1.969490E+00	2.722230E+00	2.072950E+00
1.881220E+00	2.675660E+00	2.139960E+00
4.010060E+00	5.073470E+00	3.590860E+00
4.013450E+00	5.096790E+00	3.657990E+00
1.867980E+00	2.892750E+00	2.092030E+00
1.824160E+00	2.774430E+00	2.150550E+00
3.880110E+00	5.173720E+00	3.502450E+00
3.964520E+00	5.125250E+00	3.608720E+00
1.774950E+00	2.896850E+00	2.153700E+00
1.743580E+00	3.035450E+00	2.165700E+00
1.787740E+00	3.150530E+00	2.109310E+00
3.787120E+00	5.221990E+00	3.444590E+00
3.820270E+00	5.264520E+00	3.574970E+00
1.709400E+00	3.188860E+00	2.166950E+00
1.696530E+00	3.352090E+00	2.189210E+00
1.751950E+00	3.455720E+00	2.140910E+00
3.601840E+00	5.309580E+00	3.351070E+00
3.715840E+00	5.285340E+00	3.460120E+00
1.671980E+00	3.501480E+00	2.191730E+00
1.669170E+00	3.644290E+00	2.213750E+00
1.732960E+00	3.689610E+00	2.185810E+00
1.811550E+00	3.967570E+00	2.206620E+00
3.498080E+00	5.333590E+00	3.298620E+00
3.529950E+00	5.394040E+00	3.428150E+00
1.692740E+00	3.793510E+00	2.239220E+00
1.719260E+00	3.965800E+00	2.262440E+00
1.771130E+00	4.053320E+00	2.263410E+00
1.838540E+00	4.154940E+00	2.280980E+00
1.939900E+00	4.314650E+00	2.316520E+00
2.034480E+00	4.450580E+00	2.351500E+00
2.127190E+00	4.578820E+00	2.398570E+00
2.261300E+00	4.689330E+00	2.454890E+00
3.190970E+00	5.333180E+00	3.095380E+00
3.273200E+00	5.370360E+00	3.201870E+00
3.408980E+00	5.378100E+00	3.321310E+00
1.724590E+00	4.096010E+00	2.310190E+00
1.820430E+00	4.281230E+00	2.340450E+00
1.924840E+00	4.424050E+00	2.380740E+00
2.010430E+00	4.528170E+00	2.402150E+00
2.050310E+00	4.607460E+00	2.438960E+00
2.136740E+00	4.657720E+00	2.457320E+00
2.178160E+00	4.720580E+00	2.496150E+00
2.267810E+00	4.790170E+00	2.531250E+00
2.370580E+00	4.883530E+00	2.603090E+00
2.496740E+00	4.996890E+00	2.688030E+00
2.636570E+00	5.063650E+00	2.735930E+00
2.739310E+00	5.147950E+00	2.822990E+00
2.877470E+00	5.253270E+00	2.948140E+00
3.064820E+00	5.320820E+00	3.066420E+00
2.939400E+00	5.340870E+00	3.093670E+00
3.173780E+00	5.362990E+00	3.159630E+00
2.060630E+00	4.687120E+00	2.497070E+00
2.158350E+00	4.789990E+00	2.548410E+00
2.255170E+00	4.853930E+00	2.593630E+00
2.300890E+00	4.915010E+00	2.641960E+00
2.378450E+00	4.960280E+00	2.665300E+00
2.407830E+00	5.018270E+00	2.707560E+00
2.465730E+00	5.081770E+00	2.774640E+00
2.608540E+00	5.133250E+00	2.822600E+00
2.737980E+00	5.232070E+00	2.924240E+00
2.826850E+00	5.299440E+00	3.025670E+00
2.315490E+00	4.995240E+00	2.703450E+00
2.388840E+00	5.052310E+00	2.741640E+00
5.182800E+00	2.534230E+00	3.432200E+00
5.155160E+00	2.504690E+00	3.407500E+00
5.174820E+00	2.515250E+00	3.355070E+00
5.212660E+00	2.588550E+00	3.418680E+00
5.235410E+00	2.664920E+00	3.427790E+00
5.236390E+00	2.656270E+00	3.505610E+00
5.263430E+00	2.724340E+00	3.512990E+00
5.012670E+00	2.369340E+00	3.247560E+00
5.104170E+00	2.457880E+00	3.353900E+00
5.279460E+00	2.810460E+00	3.470190E+00
5.317950E+00	2.895240E+00	3.541550E+00
5.333610E+00	3.002840E+00	3.622740E+00
5.339670E+00	3.124110E+00	3.625850E+00
5.332460E+00	3.213230E+00	3.669680E+00
5.304800E+00	3.310900E+00	3.720710E+00
5.290010E+00	3.404040E+00	3.776240E+00
4.873390E+00	2.248940E+00	3.133140E+00
4.947810E+00	2.324920E+00	3.254230E+00
5.236740E+00	3.502140E+00	3.745980E+00
5.190080E+00	3.583920E+00	3.765420E+00
5.228250E+00	3.556100E+00	3.815720E+00
5.195860E+00	3.637570E+00	3.836500E+00
4.696660E+00	1.981170E+00	2.941230E+00
4.648980E+00	1.936380E+00	2.881710E+00
4.681530E+00	1.970350E+00	2.857290E+00
4.692020E+00	2.007030E+00	2.793060E+00
4.723490E+00	2.038630E+00	2.969340E+00
4.735160E+00	2.107720E+00	2.861440E+00
4.772160E+00	2.148570E+00	3.018190E+00
5.135120E+00	3.725030E+00	3.815790E+00
5.102910E+00	3.786310E+00	3.836130E+00
5.141920E+00	3.767050E+00	3.884460E+00
5.114690E+00	3.821560E+00	3.894270E+00
4.577560E+00	1.864700E+00	2.767670E+00
4.503030E+00	1.782630E+00	2.706810E+00
4.500900E+00	1.781730E+00	2.569600E+00
4.606180E+00	1.908860E+00	2.719830E+00
5.091320E+00	3.897440E+00	3.913680E+00
5.054190E+00	3.951830E+00	3.936560E+00
5.029020E+00	3.984110E+00	3.993030E+00
4.416110E+00	1.738870E+00	2.654690E+00
4.292580E+00	1.706970E+00	2.603270E+00
4.381850E+00	1.727690E+00	2.541170E+00
4.971250E+00	4.024640E+00	3.964320E+00
4.933590E+00	4.074500E+00	4.022160E+00
4.160370E+00	1.666640E+00	2.388110E+00
4.111550E+00	1.607670E+00	2.472480E+00
4.884340E+00	4.114350E+00	4.004800E+00
4.907530E+00	4.110820E+00	4.051070E+00
4.881840E+00	4.144190E+00	4.070830E+00
4.004140E+00	1.515450E+00	2.464710E+00
3.864670E+00	1.476780E+00	2.403890E+00
3.968210E+00	1.528360E+00	2.352150E+00
4.810630E+00	4.215110E+00	4.026830E+00
4.835780E+00	4.188170E+00	4.049120E+00
4.830880E+00	4.233620E+00	4.082060E+00
3.723540E+00	1.452030E+00	2.262080E+00
3.702110E+00	1.394140E+00	2.397860E+00
4.806370E+00	4.338890E+00	4.059110E+00
4.832360E+00	4.302320E+00	4.103390E+00
4.825340E+00	4.367340E+00	4.114680E+00
3.562180E+00	1.380460E+00	2.379480E+00
3.423120E+00	1.356580E+00	2.381390E+00
3.537040E+00	1.409530E+00	2.303960E+00
4.768490E+00	4.485180E+00	4.105090E+00
4.806870E+00	4.432300E+00	4.135400E+00
4.789000E+00	4.495030E+00	4.171030E+00
3.342180E+00	1.411550E+00	2.260140E+00
3.220520E+00	1.379050E+00	2.350970E+00
4.737440E+00	4.544660E+00	4.148150E+00
3.143650E+00	1.438180E+00	2.231660E+00
3.036770E+00	1.396890E+00	2.324200E+00
4.690490E+00	4.567710E+00	4.099210E+00
4.690810E+00	4.582990E+00	4.156260E+00
2.965000E+00	1.503230E+00	2.215740E+00
2.866040E+00	1.447670E+00	2.307840E+00
4.604460E+00	4.620140E+00	4.128320E+00
4.659020E+00	4.599070E+00	4.141710E+00
2.791900E+00	1.576850E+00	2.202670E+00
2.696430E+00	1.521000E+00	2.294000E+00
4.508790E+00	4.643890E+00	4.092630E+00
4.553110E+00	4.636030E+00	4.124090E+00
2.613580E+00	1.651220E+00	2.183810E+00
2.518810E+00	1.589930E+00	2.275720E+00
4.471520E+00	4.651580E+00	4.045070E+00
4.473530E+00	4.675070E+00	4.105400E+00
2.451430E+00	1.751480E+00	2.180010E+00
2.352940E+00	1.687890E+00	2.274290E+00
4.378560E+00	4.727120E+00	3.966270E+00
4.402210E+00	4.734010E+00	4.052910E+00
4.448910E+00	4.692080E+00	4.084840E+00
2.301820E+00	1.867650E+00	2.188350E+00
2.200000E+00	1.804600E+00	2.283570E+00
4.309570E+00	4.825170E+00	3.928190E+00
4.351480E+00	4.780730E+00	4.003370E+00
2.173750E+00	2.010140E+00	2.206420E+00
2.067290E+00	1.946680E+00	2.294260E+00
4.259370E+00	4.918360E+00	3.884800E+00
4.284050E+00	4.913080E+00	3.979350E+00
2.048850E+00	2.173960E+00	2.215470E+00
1.963530E+00	2.074450E+00	2.314930E+00
4.224700E+00	4.985950E+00	3.906140E+00
4.243930E+00	4.999940E+00	3.992280E+00
1.946210E+00	2.197250E+00	2.273300E+00
1.907080E+00	2.147550E+00	2.320190E+00
1.939960E+00	2.348940E+00	2.216490E+00
4.106930E+00	5.066960E+00	3.778330E+00
4.139180E+00	5.085850E+00	3.876820E+00
4.194020E+00	5.043760E+00	3.934160E+00
1.873210E+00	2.247190E+00	2.302040E+00
1.809880E+00	2.430950E+00	2.270080E+00
1.878290E+00	2.525280E+00	2.190740E+00
4.006670E+00	5.144060E+00	3.731660E+00
4.076630E+00	5.125120E+00	3.812690E+00
1.781790E+00	2.669850E+00	2.209130E+00
1.740750E+00	2.546260E+00	2.281150E+00
3.914910E+00	5.210820E+00	3.662060E+00
3.962080E+00	5.235290E+00	3.795050E+00
1.687430E+00	2.671500E+00	2.281820E+00
1.639810E+00	2.805190E+00	2.279750E+00
1.692990E+00	2.923360E+00	2.216930E+00
3.865050E+00	5.266870E+00	3.661520E+00
3.894300E+00	5.273100E+00	3.721460E+00
1.599760E+00	2.952420E+00	2.277460E+00
1.543070E+00	3.149780E+00	2.281300E+00
1.629440E+00	3.240070E+00	2.223830E+00
3.635980E+00	5.369220E+00	3.496660E+00
3.733940E+00	5.339680E+00	3.600240E+00
3.828000E+00	5.311980E+00	3.683970E+00
1.568440E+00	3.323370E+00	2.276090E+00
1.528090E+00	3.263210E+00	2.299860E+00
1.591500E+00	3.566970E+00	2.245640E+00
3.584220E+00	5.418060E+00	3.526370E+00
3.640540E+00	5.431180E+00	3.630010E+00
1.519200E+00	3.402370E+00	2.306960E+00
1.509450E+00	3.575730E+00	2.300810E+00
1.553200E+00	3.690630E+00	2.297480E+00
1.615900E+00	3.869410E+00	2.297670E+00
3.298180E+00	5.440010E+00	3.345960E+00
3.420330E+00	5.449540E+00	3.453080E+00
3.527040E+00	5.455960E+00	3.551070E+00
1.498890E+00	3.745910E+00	2.341260E+00
1.542100E+00	3.942650E+00	2.344410E+00
1.543760E+00	4.037730E+00	2.366050E+00
1.612400E+00	4.064920E+00	2.344780E+00
1.705300E+00	4.233220E+00	2.374630E+00
1.805630E+00	4.396200E+00	2.402750E+00
1.916780E+00	4.558070E+00	2.448640E+00
3.038860E+00	5.373850E+00	3.168150E+00
3.153150E+00	5.405620E+00	3.248360E+00
3.220740E+00	5.472590E+00	3.372210E+00
3.299250E+00	5.509570E+00	3.465150E+00
1.579600E+00	4.162780E+00	2.400870E+00
1.687530E+00	4.355600E+00	2.432740E+00
1.786320E+00	4.475920E+00	2.455570E+00
1.817790E+00	4.560790E+00	2.486690E+00
1.872510E+00	4.610790E+00	2.497320E+00
1.938210E+00	4.668800E+00	2.522850E+00
2.030580E+00	4.780400E+00	2.569360E+00
2.169650E+00	4.893920E+00	2.638270E+00
2.524960E+00	5.191070E+00	2.899960E+00
2.649250E+00	5.237330E+00	2.932950E+00
2.736000E+00	5.300160E+00	3.020650E+00
2.837720E+00	5.357560E+00	3.138520E+00
2.996420E+00	5.419950E+00	3.241320E+00
3.132030E+00	5.479380E+00	3.370550E+00
3.211760E+00	5.504300E+00	3.426770E+00
1.819590E+00	4.642590E+00	2.536090E+00
1.912320E+00	4.728960E+00	2.573540E+00
1.948610E+00	4.803760E+00	2.609650E+00
2.034410E+00	4.864160E+00	2.629010E+00
2.079600E+00	4.931900E+00	2.681650E+00
2.186630E+00	5.031530E+00	2.761380E+00
2.370110E+00	5.108000E+00	2.807380E+00
2.415590E+00	5.206540E+00	2.913260E+00
2.504350E+00	5.299100E+00	3.021810E+00
2.639940E+00	5.308960E+00	3.031940E+00
2.735040E+00	5.339450E+00	3.095910E+00
1.957220E+00	4.887850E+00	2.672470E+00
2.053230E+00	4.975650E+00	2.731460E+00
2.079360E+00	5.036270E+00	2.780480E+00
2.127030E+00	5.081670E+00	2.811550E+00
2.171860E+00	5.155010E+00	2.880970E+00
2.299850E+00	5.178700E+00	2.894110E+00
2.384110E+00	5.261600E+00	2.973840E+00
2.063690E+00	5.095160E+00	2.839700E+00
5.153490E+00	2.515240E+00	3.489360E+00
5.197400E+00	2.559220E+00	3.495400E+00
5.213780E+00	2.615650E+00	3.564200E+00
5.239590E+00	2.684840E+00	3.604160E+00
5.263880E+00	2.742250E+00	3.630930E+00
5.311220E+00	2.875000E+00	3.707470E+00
5.297560E+00	2.843370E+00	3.685730E+00
5.313100E+00	2.898480E+00	3.652520E+00
5.321150E+00	2.951250E+00	3.684760E+00
5.322780E+00	2.914270E+00	3.727220E+00
5.329560E+00	2.987810E+00	3.734990E+00
5.013450E+00	2.394930E+00	3.409050E+00
5.090950E+00	2.467890E+00	3.503540E+00
5.289460E+00	2.812650E+00	3.597970E+00
5.334820E+00	3.105420E+00	3.746020E+00
5.331620E+00	3.223780E+00	3.756680E+00
5.323820E+00	3.301860E+00	3.812690E+00
5.317360E+00	3.390850E+00	3.873390E+00
4.668430E+00	1.951500E+00	3.233920E+00
4.631800E+00	1.906580E+00	3.175530E+00
4.664360E+00	1.952810E+00	3.133540E+00
4.703620E+00	2.000690E+00	3.071400E+00
4.704690E+00	1.999240E+00	3.260610E+00
4.761990E+00	2.140760E+00	3.163060E+00
4.749520E+00	2.115760E+00	3.315850E+00
4.840630E+00	2.210830E+00	3.206340E+00
4.835650E+00	2.212380E+00	3.355720E+00
4.907500E+00	2.301300E+00	3.347230E+00
5.283090E+00	3.484950E+00	3.839110E+00
5.252340E+00	3.562010E+00	3.894240E+00
5.230590E+00	3.636860E+00	3.943920E+00
4.571310E+00	1.844260E+00	3.104780E+00
4.503800E+00	1.797000E+00	3.023350E+00
4.546710E+00	1.811810E+00	2.961570E+00
4.602770E+00	1.876620E+00	2.953200E+00
5.190740E+00	3.712540E+00	3.910120E+00
5.162360E+00	3.779400E+00	3.966000E+00
5.132180E+00	3.841830E+00	3.966860E+00
5.162990E+00	3.824480E+00	4.020010E+00
5.141560E+00	3.881820E+00	4.033560E+00
4.460600E+00	1.767170E+00	2.815790E+00
4.407550E+00	1.756870E+00	3.003640E+00
5.084860E+00	3.938820E+00	4.012370E+00
5.064780E+00	3.981950E+00	4.083130E+00
4.303920E+00	1.714760E+00	2.944270E+00
4.215400E+00	1.664490E+00	2.833150E+00
4.309450E+00	1.717900E+00	2.789640E+00
5.006330E+00	4.028980E+00	4.055890E+00
4.987600E+00	4.070150E+00	4.124790E+00
4.136610E+00	1.609440E+00	2.620580E+00
4.078900E+00	1.533220E+00	2.780040E+00
4.934850E+00	4.110130E+00	4.106780E+00
4.917190E+00	4.142230E+00	4.156850E+00
3.920850E+00	1.469030E+00	2.546620E+00
4.875750E+00	4.193130E+00	4.170080E+00
4.851950E+00	4.249850E+00	4.156480E+00
4.870580E+00	4.241040E+00	4.209580E+00
4.868220E+00	4.282970E+00	4.211220E+00
3.742320E+00	1.382670E+00	2.529590E+00
3.638840E+00	1.339500E+00	2.586620E+00
3.589410E+00	1.362200E+00	2.457180E+00
4.839010E+00	4.390680E+00	4.176320E+00
4.866670E+00	4.352240E+00	4.223830E+00
4.853130E+00	4.416210E+00	4.239220E+00
3.508170E+00	1.312440E+00	2.643740E+00
3.346830E+00	1.291200E+00	2.605770E+00
3.461350E+00	1.324320E+00	2.512940E+00
4.791690E+00	4.538580E+00	4.227970E+00
4.838490E+00	4.488370E+00	4.260330E+00
4.831350E+00	4.569490E+00	4.312610E+00
3.285880E+00	1.330490E+00	2.473750E+00
3.165670E+00	1.280790E+00	2.565720E+00
4.765480E+00	4.563970E+00	4.223120E+00
4.783770E+00	4.577390E+00	4.274410E+00
3.105880E+00	1.332390E+00	2.445120E+00
3.002030E+00	1.289790E+00	2.547800E+00
4.676880E+00	4.610090E+00	4.250410E+00
4.741340E+00	4.588090E+00	4.262960E+00
2.934920E+00	1.348740E+00	2.421160E+00
2.841430E+00	1.301110E+00	2.528020E+00
4.632580E+00	4.627390E+00	4.210990E+00
4.634010E+00	4.643030E+00	4.270480E+00
2.772420E+00	1.394450E+00	2.405200E+00
2.680540E+00	1.346740E+00	2.507780E+00
4.532420E+00	4.654090E+00	4.159330E+00
4.554350E+00	4.656990E+00	4.203920E+00
4.595720E+00	4.658480E+00	4.265160E+00
2.602970E+00	1.460050E+00	2.389490E+00
2.513000E+00	1.413850E+00	2.493190E+00
4.465770E+00	4.713230E+00	4.196090E+00
4.513850E+00	4.677960E+00	4.211860E+00
2.425250E+00	1.533850E+00	2.371440E+00
2.337840E+00	1.483710E+00	2.471040E+00
4.431330E+00	4.739710E+00	4.145910E+00
4.431300E+00	4.759450E+00	4.208010E+00
2.256990E+00	1.624230E+00	2.383480E+00
2.241760E+00	1.545260E+00	2.462930E+00
4.316520E+00	4.873220E+00	4.038450E+00
4.357630E+00	4.845470E+00	4.123260E+00
4.402980E+00	4.798440E+00	4.190240E+00
2.176050E+00	1.603120E+00	2.454450E+00
2.096940E+00	1.740450E+00	2.387740E+00
4.285510E+00	4.961180E+00	4.046920E+00
4.313230E+00	4.950630E+00	4.121170E+00
1.968390E+00	1.900880E+00	2.395670E+00
4.264680E+00	5.010280E+00	4.054240E+00
4.280090E+00	5.012640E+00	4.100530E+00
1.848800E+00	2.081010E+00	2.388570E+00
4.165580E+00	5.100640E+00	3.963050E+00
4.196300E+00	5.112740E+00	4.048760E+00
4.250580E+00	5.057740E+00	4.086640E+00
1.727480E+00	2.203910E+00	2.439380E+00
1.787000E+00	2.278080E+00	2.351440E+00
4.029770E+00	5.193970E+00	3.850840E+00
4.080320E+00	5.200140E+00	3.947460E+00
4.140210E+00	5.161370E+00	3.998390E+00
1.695870E+00	2.445960E+00	2.357850E+00
1.631260E+00	2.322140E+00	2.460400E+00
3.999390E+00	5.231850E+00	3.869280E+00
4.021010E+00	5.234440E+00	3.917060E+00
1.608840E+00	2.471930E+00	2.417530E+00
1.580920E+00	2.400810E+00	2.465230E+00
1.590360E+00	2.689540E+00	2.352320E+00
3.884150E+00	5.329740E+00	3.803380E+00
3.969530E+00	5.278190E+00	3.891110E+00
1.545330E+00	2.515820E+00	2.446890E+00
1.512670E+00	2.669850E+00	2.418560E+00
1.518760E+00	2.777190E+00	2.382330E+00
1.512680E+00	2.939590E+00	2.347600E+00
3.760880E+00	5.385080E+00	3.732540E+00
3.812710E+00	5.410180E+00	3.873730E+00
1.456240E+00	2.799930E+00	2.419560E+00
1.400930E+00	3.028240E+00	2.409520E+00
1.469000E+00	3.204350E+00	2.335960E+00
3.691240E+00	5.438020E+00	3.724960E+00
3.722840E+00	5.444210E+00	3.797030E+00
1.385490E+00	3.229800E+00	2.388490E+00
1.332950E+00	3.155040E+00	2.416900E+00
1.421160E+00	3.470900E+00	2.356750E+00
3.424670E+00	5.510840E+00	3.580400E+00
3.542340E+00	5.507200E+00	3.673120E+00
3.645800E+00	5.485590E+00	3.752450E+00
1.318870E+00	3.330730E+00	2.433910E+00
1.332940E+00	3.546220E+00	2.401910E+00
1.327540E+00	3.658190E+00	2.421350E+00
1.395450E+00	3.699560E+00	2.392490E+00
1.467210E+00	3.955460E+00	2.394490E+00
3.312910E+00	5.566090E+00	3.589200E+00
3.426170E+00	5.576180E+00	3.724720E+00
1.341410E+00	3.825790E+00	2.444170E+00
1.400160E+00	4.018750E+00	2.449640E+00
1.411890E+00	4.108590E+00	2.478060E+00
1.479450E+00	4.135020E+00	2.449530E+00
1.569090E+00	4.312490E+00	2.465960E+00
1.696460E+00	4.495120E+00	2.505720E+00
2.881480E+00	5.433900E+00	3.265560E+00
3.006120E+00	5.520340E+00	3.413540E+00
3.190800E+00	5.537730E+00	3.497920E+00
3.230590E+00	5.588800E+00	3.605650E+00
3.299760E+00	5.610490E+00	3.676220E+00
1.445620E+00	4.231690E+00	2.511320E+00
1.549490E+00	4.421990E+00	2.532990E+00
1.625070E+00	4.538480E+00	2.557340E+00
1.630960E+00	4.597020E+00	2.583330E+00
1.704130E+00	4.622210E+00	2.568500E+00
1.811930E+00	4.757940E+00	2.618760E+00
2.612610E+00	5.351640E+00	3.110460E+00
2.727160E+00	5.393390E+00	3.187780E+00
2.840190E+00	5.481820E+00	3.347910E+00
2.905830E+00	5.542890E+00	3.462460E+00
2.990390E+00	5.599820E+00	3.580970E+00
3.125290E+00	5.592340E+00	3.595050E+00
3.223570E+00	5.620150E+00	3.679950E+00
1.659380E+00	4.669120E+00	2.614880E+00
1.706270E+00	4.755680E+00	2.658440E+00
1.765130E+00	4.808860E+00	2.670510E+00
1.832900E+00	4.876350E+00	2.696520E+00
1.953760E+00	4.990100E+00	2.779260E+00
2.251020E+00	5.215320E+00	2.941710E+00
2.311280E+00	5.265290E+00	2.991660E+00
2.401000E+00	5.350180E+00	3.087780E+00
2.575670E+00	5.402440E+00	3.193140E+00
2.708330E+00	5.472440E+00	3.321480E+00
2.808940E+00	5.535910E+00	3.446330E+00
2.884550E+00	5.582000E+00	3.548780E+00
1.715580E+00	4.838250E+00	2.715730E+00
1.812830E+00	4.940200E+00	2.764280E+00
1.856060E+00	5.005890E+00	2.817680E+00
1.917210E+00	5.042810E+00	2.837540E+00
1.974310E+00	5.092500E+00	2.865950E+00
2.062980E+00	5.191820E+00	2.941180E+00
2.217700E+00	5.262570E+00	3.005340E+00
2.307650E+00	5.319480E+00	3.059470E+00
1.877560E+00	5.078010E+00	2.884530E+00
1.961280E+00	5.147900E+00	2.921960E+00
5.181660E+00	2.561360E+00	3.578070E+00
5.216920E+00	2.652910E+00	3.667950E+00
5.188250E+00	2.599690E+00	3.674170E+00
5.246660E+00	2.707150E+00	3.729170E+00
5.278350E+00	2.784750E+00	3.700820E+00
5.285580E+00	2.759750E+00	3.783090E+00
5.312840E+00	2.837930E+00	3.771630E+00
5.345860E+00	2.930440E+00	3.820950E+00
5.346400E+00	3.021650E+00	3.811760E+00
5.349130E+00	2.996970E+00	3.886540E+00
5.357050E+00	3.088050E+00	3.889460E+00
4.965960E+00	2.385690E+00	3.633670E+00
4.931180E+00	2.354380E+00	3.600760E+00
4.956470E+00	2.368560E+00	3.524210E+00
5.033360E+00	2.433770E+00	3.607490E+00
5.117930E+00	2.529290E+00	3.663050E+00
5.348560E+00	3.198630E+00	3.843180E+00
5.342080E+00	3.290590E+00	3.910120E+00
5.329160E+00	3.370350E+00	3.957190E+00
4.575450E+00	1.880650E+00	3.474290E+00
4.546140E+00	1.842030E+00	3.417250E+00
4.588760E+00	1.867410E+00	3.303040E+00
4.640080E+00	1.957750E+00	3.399390E+00
4.721070E+00	2.056390E+00	3.463720E+00
4.797160E+00	2.188370E+00	3.550700E+00
4.891330E+00	2.293680E+00	3.532670E+00
5.309660E+00	3.474340E+00	3.960540E+00
5.265690E+00	3.570840E+00	3.975670E+00
5.261670E+00	3.623440E+00	4.015370E+00
4.488210E+00	1.811790E+00	3.297430E+00
5.236230E+00	3.706110E+00	4.025190E+00
5.198450E+00	3.782990E+00	4.042450E+00
5.194890E+00	3.829970E+00	4.084740E+00
5.184400E+00	3.882380E+00	4.134490E+00
4.376350E+00	1.759930E+00	3.231350E+00
4.313140E+00	1.729190E+00	3.206610E+00
4.326850E+00	1.739810E+00	3.083400E+00
5.128800E+00	3.935490E+00	4.104930E+00
5.090950E+00	3.972720E+00	4.179080E+00
4.225360E+00	1.675760E+00	3.104900E+00
5.037110E+00	4.021650E+00	4.150290E+00
5.014130E+00	4.056340E+00	4.202840E+00
4.087360E+00	1.533720E+00	3.011590E+00
3.978830E+00	1.465420E+00	2.955770E+00
4.010340E+00	1.483510E+00	2.853880E+00
4.974660E+00	4.111610E+00	4.220650E+00
4.926600E+00	4.154170E+00	4.216720E+00
4.955190E+00	4.151920E+00	4.260980E+00
4.930910E+00	4.183260E+00	4.269480E+00
3.865320E+00	1.430070E+00	2.737370E+00
3.848230E+00	1.407900E+00	2.978240E+00
4.913420E+00	4.252300E+00	4.287450E+00
4.899730E+00	4.311390E+00	4.273520E+00
4.929990E+00	4.313000E+00	4.318940E+00
4.924580E+00	4.351900E+00	4.322350E+00
3.710260E+00	1.334550E+00	2.931620E+00
3.616140E+00	1.332170E+00	2.881210E+00
3.663130E+00	1.339930E+00	2.769860E+00
4.877170E+00	4.451990E+00	4.294790E+00
4.908420E+00	4.416430E+00	4.337810E+00
4.893360E+00	4.488300E+00	4.347600E+00
3.451620E+00	1.293050E+00	2.808230E+00
4.862370E+00	4.582020E+00	4.354180E+00
4.874160E+00	4.552730E+00	4.357140E+00
4.866650E+00	4.584100E+00	4.383590E+00
3.228390E+00	1.255160E+00	2.707870E+00
4.774790E+00	4.614560E+00	4.366250E+00
4.841580E+00	4.597030E+00	4.380710E+00
3.058520E+00	1.228970E+00	2.671480E+00
4.719510E+00	4.621520E+00	4.325370E+00
4.721280E+00	4.636850E+00	4.382360E+00
2.900260E+00	1.225070E+00	2.651120E+00
4.633830E+00	4.670180E+00	4.355590E+00
4.686310E+00	4.646270E+00	4.369570E+00
2.746900E+00	1.247910E+00	2.632430E+00
4.537840E+00	4.703810E+00	4.323590E+00
4.585590E+00	4.694300E+00	4.350880E+00
2.587780E+00	1.294410E+00	2.613990E+00
4.495800E+00	4.712030E+00	4.280410E+00
4.500000E+00	4.732730E+00	4.337690E+00
2.413080E+00	1.369740E+00	2.596020E+00
4.430170E+00	4.799290E+00	4.299580E+00
4.472980E+00	4.750420E+00	4.320950E+00
2.207480E+00	1.482080E+00	2.552410E+00
4.369950E+00	4.865800E+00	4.222630E+00
4.390790E+00	4.852530E+00	4.279030E+00
2.034580E+00	1.573650E+00	2.576650E+00
2.094360E+00	1.622840E+00	2.489270E+00
4.336390E+00	4.938640E+00	4.212180E+00
1.990260E+00	1.725400E+00	2.483110E+00
1.920360E+00	1.686630E+00	2.570710E+00
4.280870E+00	5.062490E+00	4.200610E+00
1.872630E+00	1.848340E+00	2.496180E+00
1.796130E+00	1.736480E+00	2.632910E+00
4.236120E+00	5.117640E+00	4.134290E+00
4.240050E+00	5.141630E+00	4.185590E+00
1.754520E+00	1.980560E+00	2.518030E+00
1.675490E+00	1.919340E+00	2.631600E+00
4.114400E+00	5.220510E+00	4.033900E+00
4.146660E+00	5.234570E+00	4.121130E+00
4.206740E+00	5.176560E+00	4.158890E+00
1.648460E+00	2.130240E+00	2.537690E+00
1.580510E+00	2.075310E+00	2.634220E+00
4.009730E+00	5.287060E+00	3.998110E+00
4.080340E+00	5.271510E+00	4.070200E+00
1.547160E+00	2.308020E+00	2.535700E+00
1.525890E+00	2.184720E+00	2.635650E+00
3.915900E+00	5.358360E+00	3.941150E+00
3.957110E+00	5.366340E+00	4.070240E+00
1.471390E+00	2.304460E+00	2.627090E+00
1.383750E+00	2.465310E+00	2.627120E+00
1.448140E+00	2.563280E+00	2.506960E+00
3.861890E+00	5.404810E+00	3.948400E+00
3.889630E+00	5.404310E+00	4.008930E+00
1.350970E+00	2.650910E+00	2.555130E+00
1.287830E+00	2.608270E+00	2.630290E+00
1.361630E+00	2.815910E+00	2.480090E+00
3.705940E+00	5.498610E+00	3.907230E+00
3.824550E+00	5.439370E+00	3.980240E+00
1.277040E+00	2.804520E+00	2.557030E+00
1.207120E+00	2.761910E+00	2.644090E+00
1.277470E+00	3.059970E+00	2.483780E+00
3.565420E+00	5.551790E+00	3.805160E+00
3.597460E+00	5.571700E+00	3.907890E+00
1.200060E+00	2.933250E+00	2.587070E+00
1.153010E+00	2.864980E+00	2.642770E+00
1.164100E+00	3.119000E+00	2.556690E+00
1.216740E+00	3.299520E+00	2.510380E+00
1.250240E+00	3.572740E+00	2.460490E+00
3.492170E+00	5.585410E+00	3.812450E+00
3.527040E+00	5.591620E+00	3.871130E+00
1.121940E+00	2.990730E+00	2.636990E+00
1.084060E+00	3.159090E+00	2.605620E+00
1.133320E+00	3.275180E+00	2.570150E+00
1.144570E+00	3.459420E+00	2.540250E+00
1.168990E+00	3.637150E+00	2.530100E+00
1.236990E+00	3.802840E+00	2.510410E+00
1.322170E+00	4.040480E+00	2.500910E+00
3.303340E+00	5.653860E+00	3.801610E+00
3.448260E+00	5.615550E+00	3.850350E+00
1.051160E+00	3.357880E+00	2.626690E+00
1.079320E+00	3.593950E+00	2.582810E+00
1.140200E+00	3.770820E+00	2.571310E+00
1.204530E+00	3.959990E+00	2.560790E+00
1.262440E+00	4.101150E+00	2.564160E+00
1.273430E+00	4.177850E+00	2.591150E+00
1.341040E+00	4.204540E+00	2.560080E+00
1.428230E+00	4.367750E+00	2.576790E+00
1.546570E+00	4.548930E+00	2.601730E+00
3.076070E+00	5.629410E+00	3.652120E+00
3.158620E+00	5.644060E+00	3.728010E+00
3.202840E+00	5.673200E+00	3.815930E+00
1.298200E+00	4.293250E+00	2.617790E+00
1.405500E+00	4.467410E+00	2.643930E+00
1.484370E+00	4.593150E+00	2.665790E+00
1.488580E+00	4.651930E+00	2.697120E+00
1.583860E+00	4.703510E+00	2.674320E+00
2.454650E+00	5.454610E+00	3.263730E+00
2.606540E+00	5.480640E+00	3.339630E+00
2.702390E+00	5.540750E+00	3.452010E+00
2.803080E+00	5.593400E+00	3.567540E+00
2.908540E+00	5.644640E+00	3.705910E+00
3.045790E+00	5.664830E+00	3.734210E+00
3.138590E+00	5.683270E+00	3.816090E+00
1.500520E+00	4.716370E+00	2.734430E+00
1.523710E+00	4.784620E+00	2.775000E+00
1.600060E+00	4.812220E+00	2.752520E+00
1.716430E+00	4.959500E+00	2.827110E+00
2.114250E+00	5.323220E+00	3.093860E+00
2.295370E+00	5.383770E+00	3.148820E+00
2.342870E+00	5.465090E+00	3.277120E+00
2.410370E+00	5.515480E+00	3.379160E+00
2.566660E+00	5.547820E+00	3.456320E+00
2.699890E+00	5.607020E+00	3.585130E+00
2.792610E+00	5.643920E+00	3.678580E+00
1.561830E+00	4.862790E+00	2.816780E+00
1.609440E+00	4.962830E+00	2.875690E+00
1.677540E+00	5.016060E+00	2.898870E+00
1.768360E+00	5.084590E+00	2.933180E+00
1.930680E+00	5.209480E+00	3.004540E+00
1.997500E+00	5.320960E+00	3.122230E+00
2.061680E+00	5.399180E+00	3.195610E+00
2.219110E+00	5.449030E+00	3.250460E+00
2.320690E+00	5.495330E+00	3.335660E+00
1.626420E+00	5.054490E+00	2.959650E+00
1.772610E+00	5.195370E+00	3.045590E+00
1.901900E+00	5.302720E+00	3.125510E+00
1.976810E+00	5.359700E+00	3.174820E+00
5.206890E+00	2.645700E+00	3.748130E+00
5.260770E+00	2.716690E+00	3.841670E+00
5.217780E+00	2.665730E+00	3.842970E+00
5.293060E+00	2.766500E+00	3.879590E+00
5.324580E+00	2.844690E+00	3.907420E+00
5.351220E+00	2.924320E+00	3.943080E+00
5.355080E+00	3.006510E+00	3.977440E+00
5.373460E+00	3.092570E+00	4.017610E+00
4.614460E+00	1.993370E+00	3.813910E+00
4.597910E+00	1.966210E+00	3.756270E+00
4.654790E+00	2.002380E+00	3.648870E+00
4.734840E+00	2.093320E+00	3.654740E+00
4.672610E+00	2.042880E+00	3.810110E+00
4.771220E+00	2.162350E+00	3.683410E+00
4.733520E+00	2.132610E+00	3.803410E+00
4.799490E+00	2.207100E+00	3.746560E+00
4.913560E+00	2.344150E+00	3.699190E+00
4.978460E+00	2.406530E+00	3.726040E+00
5.034250E+00	2.465430E+00	3.783610E+00
5.089390E+00	2.534490E+00	3.843870E+00
5.165930E+00	2.595860E+00	3.814520E+00
5.355740E+00	3.192590E+00	3.963310E+00
5.357950E+00	3.296300E+00	4.017510E+00
5.345940E+00	3.392340E+00	4.017160E+00
5.367540E+00	3.358830E+00	4.073140E+00
5.368370E+00	3.448850E+00	4.078750E+00
4.496210E+00	1.839350E+00	3.612550E+00
4.571780E+00	1.917500E+00	3.675180E+00
4.863440E+00	2.259870E+00	3.667730E+00
5.306980E+00	3.557620E+00	4.054390E+00
5.287700E+00	3.638050E+00	4.070980E+00
5.316860E+00	3.603010E+00	4.123350E+00
5.299520E+00	3.680120E+00	4.139040E+00
4.398610E+00	1.798110E+00	3.606810E+00
4.338230E+00	1.772440E+00	3.588560E+00
4.381920E+00	1.774930E+00	3.431690E+00
5.244250E+00	3.764570E+00	4.111140E+00
5.222030E+00	3.816270E+00	4.173600E+00
5.201690E+00	3.867250E+00	4.230650E+00
4.282820E+00	1.731960E+00	3.473590E+00
5.154740E+00	3.925100E+00	4.200530E+00
5.117000E+00	3.962460E+00	4.271930E+00
4.182260E+00	1.636690E+00	3.425760E+00
4.119370E+00	1.568990E+00	3.397460E+00
4.138840E+00	1.577960E+00	3.226360E+00
5.054940E+00	4.015990E+00	4.251900E+00
5.024160E+00	4.067090E+00	4.260910E+00
5.055030E+00	4.052360E+00	4.312640E+00
5.030390E+00	4.099670E+00	4.312620E+00
4.024060E+00	1.489170E+00	3.266710E+00
[truncated: 21,888 more rows]
