# Supplementary material for: A New MRI-Based Model of Heart Function with Coupled Hemodynamics and Application to Normal and Diseased Canine Left Ventricles
Source: Front Bioeng Biotechnol. 2015 Sep 23;3:140. doi: 10.3389/fbioe.2015.00140 (PMC4585083; doi:10.3389/fbioe.2015.00140)
Supplement: Supplementary file 9 [file Data_Sheet_9.ZIP › Case4_HF_LBBB_Systole/nodes/case4_systole_time_0.3970.csv]

4.374710E+00	3.781550E+00	1.956290E+00
4.319410E+00	3.766830E+00	1.845600E+00
4.345120E+00	3.819680E+00	1.946210E+00
4.336100E+00	3.870370E+00	2.004920E+00
4.392260E+00	3.835720E+00	2.071050E+00
4.349770E+00	3.903710E+00	2.122980E+00
4.284750E+00	3.857160E+00	1.916590E+00
4.213010E+00	3.836930E+00	1.808460E+00
4.280200E+00	3.937150E+00	2.044440E+00
4.261210E+00	4.015540E+00	2.128490E+00
4.316690E+00	3.968380E+00	2.194980E+00
4.288720E+00	4.021510E+00	2.208260E+00
4.206590E+00	3.912540E+00	1.911640E+00
4.165500E+00	3.892230E+00	1.808380E+00
4.186800E+00	4.016870E+00	2.013950E+00
4.224880E+00	4.049050E+00	2.111510E+00
4.242700E+00	4.059590E+00	2.192560E+00
4.134430E+00	3.952040E+00	1.861220E+00
4.112090E+00	4.019640E+00	1.922000E+00
4.129530E+00	4.053390E+00	1.967980E+00
4.136650E+00	4.085650E+00	2.012410E+00
4.194070E+00	4.075390E+00	2.097980E+00
4.086590E+00	4.057230E+00	1.939570E+00
4.624940E+00	3.469460E+00	1.966680E+00
4.580330E+00	3.445230E+00	1.833880E+00
4.576640E+00	3.525980E+00	1.959950E+00
4.559030E+00	3.622400E+00	2.048470E+00
4.637110E+00	3.530510E+00	2.059010E+00
4.533610E+00	3.716930E+00	2.216570E+00
4.626550E+00	3.624720E+00	2.222410E+00
4.529600E+00	3.803970E+00	2.343450E+00
4.613730E+00	3.737530E+00	2.417900E+00
4.554160E+00	3.816370E+00	2.480540E+00
4.494770E+00	3.580530E+00	1.866530E+00
4.451430E+00	3.493680E+00	1.704210E+00
4.433560E+00	3.721050E+00	1.997560E+00
4.460300E+00	3.807200E+00	2.218860E+00
4.478560E+00	3.849410E+00	2.328320E+00
4.494990E+00	3.863820E+00	2.451240E+00
4.371790E+00	3.491620E+00	1.608360E+00
4.276030E+00	3.454620E+00	1.517560E+00
4.305310E+00	3.541870E+00	1.601640E+00
4.353310E+00	3.617160E+00	1.713350E+00
4.403820E+00	3.907430E+00	2.313540E+00
4.391730E+00	3.977290E+00	2.451800E+00
4.458170E+00	3.927670E+00	2.530130E+00
4.423020E+00	3.989660E+00	2.561580E+00
4.232660E+00	3.579140E+00	1.580420E+00
4.172530E+00	3.499150E+00	1.495920E+00
4.191930E+00	3.712940E+00	1.678320E+00
4.322330E+00	4.029430E+00	2.316720E+00
4.362650E+00	4.032020E+00	2.506700E+00
4.112780E+00	3.584440E+00	1.518270E+00
4.032330E+00	3.734620E+00	1.605300E+00
4.107760E+00	3.855900E+00	1.732930E+00
4.247050E+00	4.104980E+00	2.295110E+00
4.294850E+00	4.103260E+00	2.451890E+00
4.006650E+00	3.850680E+00	1.694880E+00
3.959740E+00	3.801830E+00	1.635070E+00
4.029700E+00	3.983770E+00	1.831660E+00
4.164400E+00	4.124370E+00	2.153230E+00
4.202580E+00	4.202000E+00	2.343350E+00
4.239920E+00	4.221750E+00	2.462750E+00
4.282490E+00	4.180770E+00	2.517540E+00
4.264240E+00	4.246120E+00	2.543650E+00
3.926850E+00	3.882700E+00	1.682330E+00
3.894030E+00	4.013160E+00	1.779150E+00
3.966330E+00	4.058930E+00	1.861920E+00
4.038630E+00	4.108410E+00	1.970210E+00
4.081080E+00	4.210490E+00	2.137890E+00
4.110090E+00	4.291620E+00	2.238870E+00
4.165230E+00	4.294030E+00	2.345750E+00
4.210830E+00	4.263820E+00	2.443070E+00
3.918390E+00	4.109330E+00	1.873150E+00
3.848540E+00	4.080960E+00	1.817360E+00
3.950200E+00	4.206860E+00	1.989270E+00
4.003370E+00	4.303440E+00	2.132130E+00
4.065700E+00	4.334700E+00	2.223700E+00
4.110350E+00	4.357590E+00	2.317370E+00
3.840710E+00	4.145850E+00	1.874610E+00
3.858780E+00	4.230410E+00	1.956100E+00
3.918200E+00	4.286540E+00	2.024400E+00
3.924470E+00	4.334610E+00	2.069420E+00
3.948110E+00	4.371530E+00	2.134700E+00
4.026800E+00	4.373670E+00	2.225240E+00
3.855650E+00	4.307240E+00	2.019230E+00
3.897550E+00	4.358800E+00	2.078770E+00
4.827090E+00	3.524140E+00	2.549470E+00
4.804090E+00	3.484490E+00	2.442530E+00
4.781120E+00	3.552340E+00	2.487030E+00
4.772740E+00	3.603830E+00	2.559840E+00
4.793360E+00	3.306740E+00	2.089870E+00
4.774300E+00	3.218770E+00	1.964940E+00
4.703290E+00	3.398560E+00	2.011500E+00
4.692330E+00	3.517650E+00	2.189980E+00
4.769610E+00	3.414940E+00	2.257050E+00
4.721590E+00	3.603950E+00	2.405910E+00
4.674910E+00	3.695830E+00	2.494530E+00
4.714700E+00	3.685820E+00	2.572800E+00
4.663560E+00	3.747280E+00	2.561960E+00
4.747810E+00	3.153250E+00	1.831500E+00
4.666540E+00	3.123430E+00	1.683620E+00
4.667000E+00	3.284530E+00	1.810860E+00
4.540990E+00	3.860530E+00	2.567970E+00
4.607690E+00	3.818360E+00	2.594860E+00
4.570430E+00	3.868110E+00	2.641980E+00
4.538970E+00	3.121230E+00	1.514550E+00
4.418380E+00	3.074450E+00	1.405650E+00
4.434020E+00	3.204310E+00	1.480630E+00
4.480680E+00	3.332550E+00	1.582530E+00
4.504220E+00	3.889180E+00	2.553280E+00
4.527610E+00	3.903570E+00	2.640820E+00
4.313340E+00	3.287290E+00	1.447690E+00
4.221110E+00	3.192970E+00	1.346310E+00
4.414230E+00	4.030700E+00	2.633210E+00
4.482520E+00	3.968740E+00	2.690770E+00
4.445930E+00	4.024480E+00	2.744660E+00
4.107420E+00	3.196700E+00	1.310390E+00
3.999380E+00	3.166210E+00	1.281760E+00
4.029470E+00	3.264930E+00	1.336170E+00
4.099740E+00	3.385640E+00	1.381720E+00
4.356280E+00	4.084530E+00	2.586110E+00
4.399090E+00	4.072340E+00	2.707820E+00
3.945050E+00	3.302880E+00	1.351870E+00
3.885230E+00	3.237590E+00	1.309620E+00
3.892870E+00	3.436940E+00	1.395710E+00
3.968800E+00	3.575890E+00	1.489510E+00
4.320680E+00	4.128900E+00	2.550420E+00
4.345420E+00	4.139170E+00	2.647840E+00
3.817740E+00	3.324590E+00	1.323090E+00
3.739580E+00	3.469680E+00	1.405070E+00
3.843310E+00	3.577590E+00	1.441350E+00
3.877440E+00	3.734100E+00	1.560290E+00
4.289310E+00	4.247040E+00	2.616190E+00
4.309020E+00	4.214170E+00	2.637460E+00
4.299120E+00	4.245160E+00	2.660180E+00
3.750920E+00	3.627230E+00	1.470250E+00
3.671950E+00	3.564370E+00	1.436070E+00
3.739230E+00	3.763700E+00	1.563660E+00
3.814520E+00	3.890630E+00	1.648740E+00
4.170750E+00	4.327060E+00	2.422800E+00
4.223650E+00	4.303480E+00	2.529680E+00
4.274350E+00	4.270330E+00	2.625790E+00
3.646430E+00	3.664720E+00	1.480500E+00
3.647680E+00	3.797570E+00	1.558230E+00
3.713440E+00	3.883070E+00	1.625590E+00
3.756820E+00	4.032850E+00	1.764920E+00
4.141500E+00	4.366360E+00	2.409480E+00
4.167680E+00	4.377500E+00	2.496210E+00
3.630890E+00	3.919140E+00	1.633160E+00
3.646640E+00	4.038050E+00	1.743810E+00
3.693210E+00	4.106660E+00	1.801710E+00
3.753460E+00	4.190620E+00	1.894720E+00
3.968270E+00	4.430710E+00	2.223350E+00
4.049540E+00	4.419390E+00	2.338570E+00
4.112380E+00	4.396870E+00	2.408660E+00
3.633690E+00	4.144940E+00	1.828090E+00
3.692300E+00	4.246870E+00	1.928730E+00
3.706810E+00	4.307710E+00	1.982990E+00
3.769220E+00	4.310010E+00	2.000850E+00
3.865340E+00	4.390350E+00	2.113610E+00
3.913430E+00	4.467190E+00	2.224140E+00
3.981040E+00	4.494490E+00	2.355320E+00
3.743860E+00	4.380590E+00	2.062860E+00
3.833610E+00	4.462990E+00	2.181300E+00
3.897030E+00	4.509360E+00	2.279580E+00
4.920690E+00	3.405680E+00	2.598120E+00
4.922350E+00	3.338600E+00	2.539000E+00
4.870210E+00	3.433100E+00	2.531500E+00
4.895150E+00	3.480610E+00	2.631380E+00
4.963130E+00	2.962400E+00	2.193440E+00
4.950000E+00	2.879710E+00	2.056770E+00
4.934140E+00	3.012990E+00	2.114460E+00
4.858110E+00	3.202330E+00	2.185280E+00
4.945230E+00	3.068530E+00	2.290530E+00
4.866840E+00	3.359020E+00	2.401220E+00
4.930960E+00	3.226880E+00	2.414080E+00
4.771550E+00	3.672280E+00	2.677650E+00
4.841850E+00	3.587220E+00	2.662570E+00
4.767020E+00	3.709440E+00	2.762300E+00
4.835170E+00	3.659850E+00	2.816660E+00
4.778510E+00	3.741380E+00	2.848410E+00
4.899570E+00	2.805590E+00	1.891130E+00
4.845680E+00	2.711280E+00	1.745170E+00
4.829400E+00	2.836380E+00	1.769940E+00
4.843470E+00	3.000220E+00	1.890020E+00
4.699260E+00	3.767590E+00	2.723290E+00
4.672450E+00	3.839530E+00	2.837170E+00
4.738540E+00	3.801470E+00	2.904460E+00
4.695280E+00	3.855260E+00	2.929380E+00
4.726530E+00	2.657900E+00	1.560560E+00
4.594450E+00	2.585670E+00	1.441270E+00
4.628180E+00	2.714810E+00	1.469150E+00
4.682140E+00	2.873580E+00	1.568230E+00
4.597890E+00	3.871210E+00	2.744350E+00
4.643730E+00	3.896330E+00	2.875000E+00
4.496110E+00	2.811170E+00	1.386480E+00
4.387150E+00	2.712870E+00	1.319720E+00
4.538370E+00	3.920050E+00	2.734080E+00
4.565350E+00	3.944020E+00	2.831960E+00
4.250590E+00	2.730910E+00	1.249460E+00
4.122350E+00	2.699970E+00	1.227510E+00
4.154700E+00	2.827530E+00	1.229880E+00
4.221170E+00	2.963940E+00	1.271410E+00
4.447340E+00	4.063150E+00	2.810730E+00
4.502160E+00	4.014000E+00	2.848780E+00
4.482500E+00	4.059820E+00	2.882530E+00
4.028010E+00	2.957250E+00	1.240810E+00
3.894440E+00	2.881370E+00	1.224340E+00
4.399970E+00	4.118720E+00	2.776700E+00
4.456310E+00	4.105780E+00	2.874750E+00
3.815010E+00	3.148730E+00	1.267860E+00
3.693190E+00	3.019800E+00	1.284210E+00
4.354150E+00	4.175910E+00	2.736530E+00
4.405390E+00	4.173760E+00	2.840190E+00
3.634460E+00	3.183200E+00	1.307110E+00
3.522980E+00	3.126670E+00	1.308710E+00
3.675910E+00	3.315690E+00	1.342850E+00
4.322350E+00	4.248470E+00	2.750390E+00
3.529450E+00	3.285280E+00	1.339100E+00
3.406870E+00	3.234560E+00	1.356910E+00
3.571710E+00	3.494600E+00	1.405540E+00
4.238230E+00	4.327870E+00	2.650490E+00
4.283730E+00	4.325240E+00	2.766680E+00
3.428730E+00	3.376730E+00	1.380300E+00
3.353930E+00	3.312780E+00	1.388470E+00
3.419760E+00	3.546530E+00	1.436930E+00
3.525190E+00	3.736870E+00	1.527790E+00
4.172270E+00	4.418630E+00	2.608900E+00
4.229400E+00	4.388970E+00	2.731490E+00
3.327980E+00	3.417680E+00	1.419200E+00
3.324150E+00	3.561790E+00	1.466780E+00
3.389030E+00	3.672440E+00	1.496730E+00
3.402780E+00	3.818520E+00	1.566530E+00
3.521600E+00	3.971740E+00	1.685020E+00
4.092040E+00	4.462240E+00	2.489050E+00
4.134070E+00	4.467270E+00	2.599800E+00
4.169840E+00	4.475290E+00	2.704140E+00
3.301040E+00	3.691500E+00	1.525950E+00
3.318530E+00	3.840900E+00	1.597540E+00
3.395440E+00	3.929810E+00	1.642360E+00
3.436870E+00	4.027450E+00	1.729690E+00
3.524510E+00	4.128610E+00	1.823360E+00
3.623820E+00	4.271680E+00	1.952420E+00
4.027600E+00	4.515870E+00	2.458590E+00
4.044720E+00	4.542380E+00	2.545810E+00
4.103850E+00	4.506200E+00	2.614220E+00
3.321020E+00	3.969320E+00	1.691680E+00
3.423360E+00	4.121950E+00	1.814430E+00
3.506380E+00	4.211930E+00	1.894100E+00
3.544750E+00	4.286460E+00	1.965890E+00
3.598320E+00	4.331280E+00	2.007470E+00
3.656180E+00	4.390270E+00	2.061140E+00
3.745160E+00	4.471840E+00	2.155140E+00
3.829540E+00	4.527660E+00	2.261720E+00
3.903080E+00	4.561790E+00	2.376780E+00
3.983150E+00	4.557350E+00	2.450440E+00
3.558140E+00	4.369350E+00	2.043480E+00
3.651830E+00	4.474610E+00	2.141570E+00
3.748090E+00	4.545660E+00	2.235920E+00
3.816160E+00	4.574440E+00	2.323710E+00
5.035980E+00	2.853310E+00	2.414350E+00
5.027370E+00	2.739240E+00	2.280630E+00
4.995860E+00	2.906740E+00	2.290260E+00
4.983920E+00	3.098470E+00	2.463280E+00
5.035640E+00	2.971180E+00	2.508460E+00
4.967450E+00	3.240220E+00	2.552370E+00
5.020150E+00	3.153070E+00	2.614860E+00
4.971070E+00	3.358390E+00	2.692870E+00
4.909820E+00	3.536210E+00	2.784370E+00
4.988240E+00	3.459620E+00	2.843560E+00
4.906520E+00	3.608340E+00	2.868850E+00
4.971020E+00	3.556890E+00	2.936350E+00
4.902770E+00	3.650410E+00	2.944650E+00
5.012660E+00	2.629660E+00	2.129770E+00
4.970290E+00	2.534370E+00	1.987390E+00
4.971010E+00	2.688200E+00	2.003890E+00
4.793510E+00	3.768900E+00	2.930650E+00
4.849800E+00	3.725150E+00	2.976260E+00
4.796480E+00	3.787210E+00	3.016040E+00
4.905570E+00	2.450870E+00	1.851300E+00
4.808280E+00	2.377820E+00	1.715020E+00
4.834310E+00	2.520500E+00	1.711980E+00
4.679100E+00	3.894180E+00	2.985860E+00
4.746180E+00	3.842880E+00	3.047500E+00
4.713390E+00	3.897420E+00	3.077280E+00
4.694720E+00	2.318930E+00	1.584360E+00
4.544520E+00	2.301130E+00	1.485170E+00
4.650830E+00	2.402760E+00	1.512270E+00
4.629850E+00	3.938620E+00	2.937360E+00
4.660270E+00	3.947550E+00	3.043410E+00
4.382330E+00	2.511850E+00	1.330600E+00
4.330050E+00	2.360580E+00	1.349090E+00
4.582080E+00	3.992020E+00	2.963570E+00
4.577680E+00	4.028490E+00	3.017490E+00
4.623580E+00	4.011560E+00	3.064230E+00
4.590860E+00	4.056510E+00	3.058730E+00
4.215640E+00	2.345440E+00	1.316460E+00
4.079240E+00	2.434470E+00	1.264810E+00
4.180350E+00	2.481880E+00	1.270310E+00
4.522730E+00	4.066200E+00	2.977420E+00
4.527080E+00	4.145770E+00	3.035700E+00
4.582590E+00	4.112240E+00	3.079590E+00
4.572840E+00	4.158790E+00	3.090170E+00
3.986030E+00	2.621820E+00	1.202290E+00
3.884110E+00	2.483900E+00	1.229450E+00
4.466120E+00	4.150620E+00	2.950740E+00
4.481710E+00	4.202120E+00	3.020380E+00
4.544440E+00	4.196570E+00	3.091530E+00
3.767760E+00	2.779230E+00	1.234890E+00
3.625500E+00	2.721440E+00	1.299890E+00
4.409030E+00	4.232060E+00	2.934630E+00
4.451910E+00	4.241590E+00	3.016470E+00
4.489210E+00	4.259930E+00	3.092380E+00
3.556280E+00	2.944000E+00	1.314410E+00
3.424890E+00	2.882700E+00	1.344610E+00
4.335850E+00	4.300730E+00	2.865430E+00
4.374330E+00	4.292890E+00	2.961000E+00
4.423600E+00	4.278280E+00	3.023420E+00
3.395350E+00	3.077780E+00	1.342830E+00
3.266640E+00	3.024040E+00	1.370200E+00
4.283090E+00	4.365930E+00	2.837610E+00
4.327450E+00	4.343290E+00	2.938780E+00
3.279680E+00	3.239640E+00	1.402080E+00
3.180220E+00	3.134320E+00	1.446420E+00
4.232650E+00	4.435600E+00	2.812600E+00
4.277270E+00	4.405270E+00	2.918170E+00
3.172380E+00	3.272920E+00	1.446580E+00
3.129660E+00	3.212180E+00	1.466600E+00
3.211730E+00	3.478640E+00	1.481580E+00
4.201120E+00	4.485600E+00	2.797410E+00
4.227130E+00	4.484410E+00	2.898430E+00
3.117660E+00	3.318570E+00	1.494090E+00
3.110380E+00	3.476870E+00	1.525170E+00
3.141750E+00	3.585510E+00	1.532080E+00
3.193380E+00	3.764750E+00	1.590330E+00
4.075170E+00	4.545240E+00	2.630670E+00
4.112950E+00	4.554370E+00	2.716660E+00
4.172030E+00	4.528390E+00	2.796690E+00
3.081790E+00	3.615270E+00	1.567560E+00
3.093340E+00	3.774170E+00	1.639240E+00
3.137200E+00	3.859950E+00	1.657320E+00
3.196680E+00	3.958910E+00	1.697140E+00
3.313290E+00	4.102910E+00	1.819210E+00
3.431610E+00	4.250630E+00	1.925450E+00
3.946490E+00	4.589230E+00	2.455970E+00
3.972970E+00	4.604970E+00	2.539470E+00
4.041950E+00	4.584700E+00	2.643280E+00
3.079550E+00	3.913440E+00	1.701890E+00
3.188950E+00	4.077480E+00	1.811880E+00
3.295410E+00	4.212310E+00	1.906120E+00
3.377920E+00	4.299690E+00	1.980310E+00
3.392910E+00	4.350830E+00	2.025930E+00
3.456850E+00	4.363200E+00	2.030400E+00
3.536530E+00	4.468540E+00	2.122060E+00
3.652580E+00	4.565130E+00	2.235880E+00
3.755760E+00	4.594130E+00	2.310420E+00
3.820450E+00	4.622570E+00	2.404280E+00
3.910140E+00	4.612910E+00	2.467810E+00
3.421670E+00	4.416540E+00	2.076180E+00
3.470190E+00	4.499030E+00	2.138420E+00
3.547050E+00	4.544360E+00	2.187690E+00
3.577610E+00	4.588080E+00	2.244330E+00
3.628950E+00	4.622360E+00	2.310060E+00
3.718480E+00	4.625100E+00	2.338840E+00
3.492250E+00	4.568740E+00	2.206070E+00
3.558510E+00	4.611160E+00	2.271020E+00
5.123580E+00	2.972320E+00	2.743800E+00
5.107990E+00	2.899170E+00	2.690160E+00
5.089070E+00	3.009910E+00	2.665460E+00
5.066030E+00	3.200580E+00	2.760120E+00
5.125360E+00	3.068860E+00	2.802630E+00
5.055460E+00	3.350970E+00	2.855060E+00
5.142120E+00	3.222340E+00	2.881170E+00
5.044870E+00	3.460020E+00	2.933180E+00
5.127560E+00	3.362870E+00	2.987710E+00
5.030610E+00	3.515080E+00	2.985070E+00
5.072800E+00	3.475590E+00	3.010010E+00
5.036420E+00	3.550350E+00	3.061700E+00
5.054280E+00	2.644230E+00	2.418470E+00
5.034350E+00	2.516150E+00	2.283710E+00
5.025520E+00	2.604660E+00	2.243930E+00
5.062390E+00	2.797920E+00	2.517140E+00
4.904430E+00	3.679200E+00	3.018780E+00
4.951740E+00	3.630630E+00	3.047220E+00
4.922840E+00	3.694600E+00	3.094970E+00
4.995210E+00	2.414120E+00	2.149600E+00
4.927680E+00	2.327390E+00	2.009760E+00
4.953500E+00	2.419990E+00	1.994730E+00
4.808050E+00	3.810670E+00	3.088030E+00
4.869820E+00	3.768430E+00	3.132440E+00
4.818520E+00	3.831930E+00	3.154330E+00
4.832760E+00	2.244980E+00	1.868900E+00
4.726480E+00	2.178360E+00	1.757240E+00
4.768070E+00	2.266660E+00	1.718790E+00
4.715130E+00	3.929150E+00	3.130290E+00
4.776320E+00	3.885900E+00	3.181440E+00
4.740410E+00	3.939870E+00	3.214290E+00
4.596490E+00	2.119630E+00	1.669920E+00
4.471130E+00	2.129240E+00	1.566880E+00
4.582520E+00	2.186510E+00	1.584080E+00
4.684410E+00	3.982910E+00	3.149640E+00
4.685080E+00	4.013320E+00	3.201320E+00
4.721560E+00	3.981540E+00	3.256680E+00
4.695780E+00	4.031650E+00	3.255360E+00
4.366630E+00	2.229150E+00	1.434580E+00
4.312470E+00	2.109050E+00	1.486400E+00
4.648720E+00	4.065540E+00	3.158530E+00
4.664710E+00	4.118670E+00	3.211970E+00
4.693850E+00	4.085060E+00	3.275860E+00
4.684990E+00	4.146520E+00	3.267060E+00
4.136670E+00	2.277570E+00	1.348720E+00
4.624550E+00	4.169590E+00	3.169610E+00
4.625080E+00	4.243920E+00	3.230170E+00
4.679290E+00	4.200940E+00	3.292040E+00
4.664160E+00	4.256680E+00	3.299140E+00
3.938390E+00	2.299010E+00	1.313610E+00
3.793270E+00	2.337860E+00	1.267820E+00
3.830570E+00	2.390200E+00	1.241530E+00
4.564350E+00	4.240560E+00	3.157070E+00
4.574280E+00	4.287920E+00	3.217460E+00
4.626350E+00	4.297250E+00	3.280830E+00
3.707760E+00	2.500000E+00	1.278680E+00
3.604310E+00	2.420310E+00	1.347720E+00
4.527500E+00	4.284020E+00	3.167310E+00
4.533020E+00	4.315020E+00	3.216770E+00
4.571400E+00	4.344470E+00	3.291400E+00
3.486670E+00	2.671910E+00	1.336950E+00
3.354630E+00	2.638980E+00	1.399140E+00
4.377750E+00	4.334450E+00	3.028830E+00
4.433300E+00	4.322940E+00	3.111490E+00
4.485270E+00	4.317990E+00	3.185970E+00
4.515910E+00	4.344860E+00	3.254500E+00
3.289970E+00	2.831900E+00	1.374440E+00
3.174190E+00	2.791930E+00	1.421180E+00
4.326380E+00	4.391580E+00	3.013560E+00
4.375800E+00	4.386680E+00	3.137120E+00
3.165820E+00	2.971440E+00	1.433460E+00
3.073590E+00	2.931540E+00	1.486220E+00
4.279970E+00	4.447060E+00	2.988660E+00
4.314200E+00	4.443810E+00	3.079610E+00
3.084010E+00	3.131870E+00	1.497290E+00
3.013760E+00	3.026960E+00	1.495140E+00
4.255040E+00	4.486680E+00	2.978980E+00
4.275190E+00	4.485910E+00	3.033270E+00
2.988610E+00	3.136390E+00	1.544710E+00
2.924760E+00	3.293610E+00	1.577810E+00
3.026950E+00	3.381840E+00	1.555150E+00
4.142930E+00	4.565030E+00	2.806150E+00
4.169860E+00	4.564940E+00	2.895280E+00
4.235040E+00	4.526350E+00	2.992420E+00
2.932500E+00	3.458540E+00	1.590260E+00
2.897960E+00	3.395360E+00	1.618280E+00
2.978520E+00	3.677650E+00	1.642100E+00
3.984410E+00	4.643330E+00	2.662050E+00
4.059660E+00	4.620470E+00	2.761870E+00
4.116750E+00	4.591880E+00	2.822270E+00
2.879400E+00	3.523380E+00	1.637920E+00
2.878660E+00	3.686170E+00	1.679060E+00
2.914360E+00	3.779530E+00	1.694700E+00
2.956580E+00	3.900920E+00	1.729720E+00
3.070400E+00	4.049120E+00	1.817830E+00
3.172440E+00	4.192660E+00	1.894700E+00
3.301910E+00	4.322930E+00	2.009160E+00
3.879800E+00	4.663410E+00	2.573180E+00
3.945280E+00	4.675740E+00	2.684470E+00
3.995080E+00	4.692290E+00	2.800080E+00
2.862140E+00	3.812900E+00	1.734640E+00
2.888540E+00	3.955940E+00	1.787810E+00
2.972700E+00	4.035560E+00	1.823470E+00
3.050000E+00	4.154540E+00	1.894140E+00
3.146600E+00	4.276960E+00	1.967590E+00
3.233270E+00	4.372910E+00	2.050990E+00
3.357150E+00	4.468360E+00	2.123520E+00
3.713410E+00	4.682560E+00	2.440450E+00
3.794950E+00	4.706850E+00	2.559680E+00
3.831050E+00	4.733140E+00	2.651790E+00
3.911470E+00	4.709170E+00	2.714330E+00
2.915540E+00	4.099670E+00	1.883120E+00
3.022830E+00	4.245330E+00	1.960360E+00
3.124520E+00	4.350460E+00	2.037730E+00
3.225920E+00	4.451830E+00	2.109320E+00
3.303720E+00	4.520910E+00	2.168950E+00
3.322200E+00	4.565860E+00	2.214740E+00
3.398020E+00	4.568490E+00	2.215150E+00
3.532800E+00	4.642500E+00	2.316150E+00
3.590940E+00	4.706660E+00	2.428340E+00
3.649470E+00	4.745740E+00	2.521530E+00
3.742630E+00	4.738710E+00	2.568560E+00
3.368860E+00	4.626390E+00	2.286050E+00
3.482600E+00	4.704060E+00	2.385760E+00
3.553960E+00	4.747010E+00	2.467130E+00
5.236530E+00	3.193600E+00	3.026910E+00
5.224250E+00	3.143280E+00	3.004170E+00
5.197490E+00	3.227740E+00	2.985900E+00
5.192960E+00	3.303470E+00	3.031890E+00
5.235830E+00	3.249480E+00	3.057900E+00
5.200760E+00	3.355230E+00	3.103850E+00
5.100590E+00	2.634600E+00	2.664750E+00
5.065710E+00	2.538800E+00	2.567950E+00
5.069060E+00	2.642640E+00	2.548370E+00
5.110600E+00	2.796200E+00	2.668280E+00
5.121920E+00	2.731140E+00	2.731650E+00
5.149360E+00	2.909390E+00	2.803130E+00
5.188810E+00	3.084380E+00	2.922200E+00
5.128900E+00	3.465170E+00	3.086280E+00
5.097140E+00	3.542290E+00	3.158900E+00
5.035740E+00	2.444480E+00	2.453850E+00
4.995970E+00	2.342490E+00	2.316860E+00
5.019390E+00	2.424700E+00	2.303220E+00
5.012550E+00	3.635440E+00	3.186990E+00
4.945210E+00	3.710320E+00	3.189700E+00
4.974550E+00	3.696940E+00	3.243890E+00
4.929090E+00	3.743110E+00	3.275450E+00
4.929660E+00	2.258730E+00	2.200180E+00
4.854630E+00	2.182770E+00	2.086850E+00
4.892590E+00	2.248360E+00	2.041830E+00
4.826570E+00	3.848260E+00	3.227140E+00
4.861590E+00	3.808090E+00	3.250540E+00
4.843460E+00	3.861180E+00	3.311170E+00
4.728540E+00	2.096930E+00	1.961600E+00
4.653030E+00	2.055280E+00	1.841020E+00
4.705120E+00	2.115020E+00	1.834000E+00
4.757590E+00	3.949690E+00	3.280300E+00
4.791750E+00	3.918810E+00	3.295640E+00
4.781500E+00	3.963920E+00	3.357930E+00
4.519130E+00	2.041430E+00	1.691600E+00
4.714880E+00	4.048500E+00	3.310930E+00
4.736560E+00	4.014360E+00	3.337960E+00
4.739350E+00	4.064260E+00	3.388000E+00
4.332030E+00	2.036040E+00	1.568780E+00
4.214840E+00	2.018900E+00	1.547380E+00
4.245970E+00	2.068940E+00	1.506050E+00
4.707100E+00	4.165680E+00	3.324900E+00
4.720860E+00	4.127390E+00	3.354340E+00
4.721140E+00	4.174860E+00	3.406550E+00
4.117000E+00	2.134190E+00	1.432670E+00
4.024520E+00	2.083370E+00	1.493630E+00
4.668030E+00	4.291410E+00	3.351470E+00
4.693530E+00	4.234350E+00	3.378340E+00
4.688900E+00	4.268660E+00	3.433750E+00
3.864940E+00	2.198580E+00	1.360740E+00
4.632120E+00	4.342850E+00	3.344180E+00
4.665750E+00	4.326790E+00	3.423620E+00
3.688830E+00	2.239570E+00	1.391730E+00
3.543590E+00	2.239780E+00	1.418120E+00
3.564040E+00	2.325550E+00	1.376210E+00
4.603030E+00	4.374260E+00	3.350160E+00
4.621100E+00	4.389950E+00	3.431590E+00
3.425820E+00	2.450020E+00	1.409850E+00
3.293930E+00	2.436000E+00	1.468330E+00
4.435330E+00	4.364400E+00	3.220460E+00
4.481930E+00	4.361100E+00	3.261060E+00
4.515530E+00	4.393600E+00	3.346420E+00
4.569870E+00	4.396680E+00	3.379470E+00
3.216180E+00	2.615720E+00	1.432950E+00
3.115310E+00	2.604600E+00	1.514760E+00
4.400820E+00	4.392760E+00	3.224660E+00
4.418150E+00	4.416640E+00	3.298110E+00
4.461900E+00	4.399320E+00	3.317680E+00
3.076520E+00	2.769200E+00	1.492050E+00
2.979740E+00	2.745170E+00	1.531820E+00
4.334880E+00	4.446160E+00	3.169640E+00
4.373860E+00	4.427620E+00	3.236960E+00
2.971740E+00	2.929810E+00	1.531590E+00
2.914370E+00	2.836640E+00	1.548090E+00
4.276980E+00	4.516640E+00	3.124260E+00
2.876910E+00	2.934100E+00	1.588530E+00
2.813260E+00	3.090000E+00	1.639790E+00
2.905060E+00	3.108060E+00	1.591460E+00
4.193390E+00	4.600070E+00	3.026900E+00
4.229000E+00	4.610400E+00	3.164720E+00
2.839670E+00	3.318420E+00	1.643290E+00
2.741780E+00	3.240340E+00	1.665390E+00
4.100460E+00	4.644970E+00	2.922910E+00
4.148960E+00	4.647890E+00	3.017860E+00
4.174020E+00	4.648950E+00	3.084020E+00
2.758870E+00	3.383740E+00	1.692780E+00
2.713990E+00	3.333440E+00	1.700790E+00
2.782030E+00	3.601400E+00	1.706520E+00
4.037670E+00	4.707970E+00	2.905830E+00
4.063530E+00	4.737830E+00	3.005020E+00
4.128040E+00	4.683990E+00	3.049040E+00
2.687150E+00	3.460140E+00	1.704910E+00
2.685730E+00	3.608720E+00	1.745080E+00
2.725460E+00	3.720000E+00	1.764080E+00
2.776140E+00	3.894950E+00	1.812240E+00
3.877530E+00	4.747190E+00	2.740840E+00
3.921010E+00	4.765710E+00	2.838990E+00
3.996950E+00	4.755610E+00	2.915780E+00
2.666170E+00	3.754990E+00	1.794350E+00
2.677550E+00	3.902860E+00	1.838470E+00
2.722640E+00	3.993720E+00	1.861890E+00
2.786810E+00	4.129170E+00	1.936570E+00
2.917430E+00	4.233230E+00	1.962080E+00
3.005180E+00	4.332670E+00	2.032560E+00
3.113420E+00	4.433790E+00	2.105570E+00
3.218810E+00	4.546800E+00	2.187320E+00
3.704040E+00	4.766390E+00	2.583990E+00
3.744820E+00	4.795730E+00	2.652590E+00
3.835550E+00	4.792650E+00	2.756830E+00
2.669040E+00	4.017170E+00	1.888010E+00
2.694760E+00	4.123670E+00	1.946370E+00
2.731030E+00	4.179030E+00	1.966290E+00
2.749220E+00	4.242470E+00	1.997280E+00
2.867360E+00	4.311800E+00	2.022830E+00
2.994090E+00	4.423350E+00	2.100450E+00
3.093500E+00	4.498010E+00	2.160150E+00
3.127550E+00	4.556980E+00	2.206240E+00
3.183340E+00	4.590390E+00	2.232440E+00
3.248410E+00	4.634520E+00	2.280630E+00
3.347800E+00	4.720610E+00	2.386870E+00
3.476690E+00	4.756930E+00	2.449920E+00
3.551270E+00	4.798710E+00	2.535550E+00
3.662080E+00	4.791580E+00	2.593720E+00
2.686340E+00	4.183980E+00	1.979330E+00
3.135000E+00	4.620850E+00	2.264970E+00
3.225970E+00	4.687200E+00	2.332900E+00
3.250020E+00	4.734190E+00	2.379230E+00
3.292340E+00	4.758080E+00	2.408890E+00
3.325330E+00	4.788850E+00	2.453560E+00
3.428260E+00	4.788220E+00	2.477580E+00
3.243270E+00	4.767560E+00	2.410980E+00
5.263330E+00	3.047340E+00	3.058830E+00
5.252120E+00	2.995320E+00	3.037520E+00
5.235010E+00	3.059000E+00	3.009870E+00
5.260150E+00	3.135530E+00	3.076640E+00
5.265200E+00	3.250360E+00	3.147940E+00
5.231820E+00	3.346360E+00	3.206330E+00
5.076520E+00	2.499300E+00	2.702840E+00
5.033910E+00	2.403500E+00	2.611970E+00
5.043540E+00	2.450120E+00	2.558060E+00
5.108360E+00	2.608220E+00	2.748660E+00
5.172660E+00	2.781580E+00	2.865520E+00
5.209810E+00	2.941710E+00	2.958660E+00
5.171050E+00	3.465840E+00	3.229190E+00
5.096270E+00	3.563050E+00	3.238200E+00
5.127720E+00	3.545590E+00	3.282940E+00
5.081780E+00	3.609300E+00	3.313880E+00
4.990090E+00	2.310420E+00	2.505260E+00
4.934150E+00	2.239340E+00	2.420560E+00
4.967030E+00	2.281130E+00	2.358230E+00
5.006170E+00	3.686860E+00	3.304570E+00
4.980190E+00	3.739440E+00	3.384810E+00
4.848040E+00	2.162770E+00	2.325570E+00
4.772520E+00	2.105470E+00	2.189310E+00
4.822760E+00	2.155430E+00	2.186910E+00
4.905500E+00	3.797880E+00	3.361240E+00
4.889630E+00	3.843530E+00	3.417090E+00
4.663680E+00	2.029680E+00	1.967370E+00
4.851960E+00	3.907390E+00	3.424040E+00
4.819760E+00	3.958980E+00	3.456010E+00
4.503110E+00	1.979060E+00	1.790370E+00
4.408200E+00	1.919940E+00	1.740310E+00
4.379060E+00	1.974850E+00	1.651020E+00
4.787280E+00	4.005080E+00	3.463890E+00
4.775360E+00	4.059250E+00	3.495770E+00
4.329350E+00	1.885810E+00	1.699590E+00
4.202340E+00	1.887380E+00	1.668310E+00
4.278480E+00	1.925180E+00	1.632680E+00
4.756160E+00	4.112320E+00	3.488630E+00
4.744230E+00	4.163290E+00	3.514990E+00
4.098970E+00	1.959610E+00	1.546350E+00
3.955870E+00	1.929650E+00	1.570320E+00
4.718370E+00	4.213310E+00	3.509440E+00
4.695020E+00	4.292720E+00	3.517970E+00
3.834890E+00	2.052500E+00	1.451200E+00
3.777020E+00	1.989680E+00	1.536410E+00
4.668450E+00	4.367910E+00	3.502780E+00
4.694630E+00	4.343590E+00	3.557960E+00
4.683160E+00	4.377810E+00	3.561390E+00
3.673510E+00	1.998030E+00	1.545270E+00
3.528430E+00	2.033610E+00	1.548240E+00
3.625580E+00	2.082010E+00	1.501270E+00
4.641610E+00	4.409600E+00	3.499140E+00
4.656690E+00	4.420900E+00	3.575800E+00
3.405480E+00	2.251910E+00	1.529330E+00
3.266750E+00	2.225960E+00	1.570360E+00
4.538320E+00	4.418460E+00	3.415270E+00
4.558200E+00	4.439550E+00	3.492670E+00
4.610700E+00	4.439590E+00	3.524820E+00
3.183430E+00	2.430950E+00	1.551120E+00
3.055380E+00	2.400970E+00	1.579530E+00
4.442620E+00	4.426390E+00	3.362870E+00
4.463160E+00	4.441590E+00	3.437610E+00
4.509450E+00	4.437780E+00	3.464270E+00
3.000110E+00	2.584660E+00	1.550230E+00
2.907880E+00	2.560870E+00	1.613560E+00
4.332780E+00	4.489390E+00	3.246230E+00
4.378350E+00	4.470610E+00	3.329910E+00
4.417370E+00	4.456820E+00	3.399920E+00
2.871500E+00	2.758220E+00	1.591050E+00
2.785240E+00	2.677310E+00	1.638990E+00
4.286480E+00	4.558590E+00	3.241860E+00
4.328500E+00	4.541670E+00	3.360260E+00
2.767350E+00	2.803260E+00	1.635920E+00
2.703300E+00	2.775810E+00	1.674070E+00
2.792120E+00	2.918960E+00	1.636910E+00
4.259720E+00	4.605080E+00	3.241440E+00
4.279860E+00	4.598270E+00	3.298250E+00
2.710660E+00	2.891770E+00	1.674310E+00
2.657470E+00	2.850840E+00	1.691840E+00
2.703010E+00	3.065950E+00	1.681980E+00
4.174730E+00	4.687410E+00	3.168960E+00
4.239580E+00	4.646950E+00	3.257490E+00
2.624910E+00	2.947530E+00	1.707980E+00
2.577860E+00	3.141260E+00	1.741440E+00
2.647730E+00	3.290010E+00	1.708560E+00
4.112270E+00	4.732290E+00	3.113220E+00
4.137130E+00	4.767430E+00	3.228850E+00
2.564020E+00	3.310020E+00	1.755360E+00
2.516300E+00	3.250960E+00	1.756800E+00
2.581870E+00	3.531400E+00	1.763330E+00
3.961270E+00	4.797720E+00	2.938450E+00
3.997020E+00	4.823420E+00	3.055840E+00
4.068780E+00	4.793400E+00	3.135600E+00
2.504150E+00	3.373450E+00	1.794040E+00
2.481510E+00	3.531390E+00	1.796860E+00
2.523940E+00	3.635630E+00	1.820300E+00
2.570200E+00	3.827170E+00	1.852860E+00
3.762610E+00	4.862620E+00	2.777490E+00
3.850070E+00	4.851050E+00	2.872770E+00
3.921800E+00	4.842140E+00	2.971720E+00
2.466310E+00	3.668840E+00	1.847290E+00
2.476780E+00	3.830400E+00	1.886740E+00
2.525220E+00	3.923620E+00	1.904760E+00
2.591170E+00	4.070440E+00	1.946280E+00
2.773630E+00	4.332350E+00	2.049480E+00
2.871310E+00	4.418750E+00	2.102480E+00
2.999040E+00	4.530270E+00	2.187160E+00
3.628030E+00	4.869940E+00	2.683350E+00
3.711750E+00	4.905450E+00	2.796530E+00
3.773790E+00	4.936370E+00	2.900480E+00
2.473050E+00	3.952220E+00	1.933310E+00
2.507010E+00	4.089710E+00	1.986390E+00
2.568530E+00	4.164060E+00	2.007200E+00
2.653100E+00	4.259010E+00	2.024940E+00
2.741360E+00	4.396220E+00	2.097430E+00
2.844290E+00	4.493400E+00	2.169670E+00
2.914420E+00	4.568990E+00	2.223350E+00
3.016120E+00	4.624590E+00	2.273570E+00
3.138800E+00	4.715200E+00	2.362370E+00
3.420690E+00	4.861810E+00	2.557640E+00
3.516330E+00	4.916490E+00	2.658220E+00
3.546330E+00	4.962870E+00	2.732620E+00
3.661380E+00	4.949730E+00	2.815050E+00
2.522120E+00	4.212280E+00	2.047510E+00
2.612960E+00	4.365960E+00	2.097210E+00
2.716090E+00	4.473590E+00	2.164460E+00
2.813230E+00	4.556880E+00	2.229230E+00
2.906200E+00	4.630620E+00	2.277390E+00
3.002020E+00	4.684510E+00	2.333250E+00
3.040830E+00	4.739650E+00	2.387670E+00
3.109830E+00	4.770570E+00	2.414820E+00
3.215260E+00	4.814860E+00	2.459490E+00
3.277280E+00	4.891750E+00	2.545250E+00
3.339690E+00	4.941650E+00	2.621530E+00
3.451450E+00	4.947000E+00	2.661600E+00
3.059200E+00	4.805150E+00	2.449090E+00
3.175320E+00	4.886280E+00	2.521530E+00
3.248240E+00	4.929670E+00	2.575970E+00
5.196010E+00	2.671340E+00	3.004070E+00
5.166720E+00	2.612490E+00	2.962330E+00
5.175750E+00	2.679740E+00	2.927060E+00
5.214320E+00	2.824770E+00	2.993850E+00
5.218970E+00	2.743540E+00	3.043050E+00
5.241490E+00	2.924890E+00	3.044970E+00
5.255390E+00	2.858690E+00	3.093610E+00
5.279800E+00	2.996190E+00	3.120060E+00
5.283350E+00	3.127440E+00	3.200500E+00
5.286330E+00	3.254930E+00	3.261780E+00
5.244790E+00	3.371320E+00	3.275770E+00
5.284250E+00	3.326430E+00	3.332080E+00
5.242450E+00	3.428220E+00	3.353170E+00
5.043310E+00	2.403700E+00	2.771910E+00
4.999590E+00	2.316890E+00	2.705980E+00
5.008070E+00	2.341380E+00	2.628650E+00
5.094880E+00	2.508390E+00	2.819340E+00
5.160230E+00	3.531210E+00	3.341400E+00
5.114570E+00	3.601140E+00	3.425170E+00
4.934620E+00	2.237030E+00	2.633990E+00
4.876880E+00	2.184620E+00	2.530390E+00
4.914590E+00	2.221230E+00	2.513190E+00
5.053450E+00	3.676340E+00	3.398530E+00
5.013750E+00	3.724530E+00	3.465180E+00
4.785480E+00	2.099840E+00	2.319650E+00
4.945830E+00	3.793180E+00	3.491320E+00
4.899840E+00	3.855220E+00	3.485280E+00
4.922940E+00	3.845310E+00	3.529520E+00
4.902600E+00	3.888710E+00	3.550120E+00
4.643520E+00	1.991830E+00	2.074080E+00
4.553360E+00	1.921490E+00	2.005310E+00
4.531010E+00	1.951310E+00	1.901720E+00
4.823550E+00	3.972200E+00	3.504740E+00
4.854300E+00	3.941670E+00	3.528220E+00
4.838760E+00	3.983210E+00	3.566590E+00
4.477620E+00	1.872330E+00	1.943360E+00
4.389830E+00	1.830940E+00	1.876830E+00
4.401800E+00	1.867510E+00	1.806340E+00
4.787100E+00	4.079080E+00	3.543200E+00
4.817920E+00	4.043240E+00	3.590500E+00
4.796460E+00	4.099560E+00	3.597110E+00
4.289170E+00	1.797800E+00	1.823950E+00
4.146340E+00	1.787510E+00	1.780390E+00
4.244690E+00	1.835040E+00	1.764500E+00
4.747570E+00	4.177440E+00	3.564620E+00
4.770590E+00	4.146140E+00	3.599520E+00
4.746940E+00	4.189680E+00	3.629250E+00
4.034180E+00	1.855570E+00	1.674320E+00
3.899170E+00	1.790380E+00	1.677660E+00
4.706950E+00	4.304810E+00	3.597830E+00
4.719170E+00	4.244980E+00	3.614530E+00
4.713220E+00	4.279500E+00	3.675030E+00
3.777280E+00	1.909360E+00	1.602860E+00
3.717670E+00	1.847940E+00	1.662750E+00
4.695020E+00	4.361550E+00	3.641230E+00
3.622880E+00	1.837580E+00	1.660190E+00
3.483810E+00	1.888200E+00	1.686070E+00
3.582400E+00	1.910400E+00	1.618300E+00
4.672380E+00	4.423790E+00	3.644360E+00
4.681760E+00	4.411620E+00	3.690540E+00
4.668930E+00	4.439580E+00	3.684010E+00
3.367300E+00	2.041020E+00	1.618120E+00
3.239510E+00	2.038650E+00	1.687960E+00
4.579550E+00	4.468190E+00	3.559290E+00
4.597940E+00	4.479430E+00	3.640590E+00
4.649140E+00	4.454890E+00	3.665610E+00
3.143920E+00	2.222670E+00	1.636890E+00
3.030530E+00	2.201710E+00	1.695540E+00
4.484960E+00	4.463380E+00	3.512470E+00
4.502980E+00	4.487560E+00	3.586900E+00
4.547440E+00	4.487520E+00	3.609540E+00
2.966810E+00	2.385700E+00	1.656280E+00
2.857140E+00	2.345780E+00	1.697550E+00
4.377220E+00	4.503320E+00	3.431640E+00
4.413220E+00	4.510540E+00	3.522510E+00
4.460700E+00	4.493830E+00	3.560350E+00
2.814190E+00	2.518480E+00	1.665460E+00
2.720720E+00	2.480180E+00	1.712770E+00
4.351820E+00	4.535510E+00	3.445730E+00
4.368180E+00	4.539460E+00	3.494050E+00
2.700240E+00	2.643330E+00	1.688160E+00
2.605870E+00	2.606960E+00	1.736860E+00
4.274740E+00	4.634530E+00	3.384100E+00
4.330400E+00	4.576410E+00	3.470190E+00
2.596450E+00	2.789050E+00	1.718240E+00
2.514660E+00	2.710310E+00	1.771300E+00
4.205220E+00	4.720440E+00	3.305000E+00
4.239080E+00	4.730270E+00	3.449150E+00
2.494510E+00	2.819980E+00	1.758760E+00
2.460360E+00	2.773980E+00	1.783580E+00
2.503580E+00	2.965300E+00	1.752660E+00
4.166940E+00	4.770460E+00	3.306620E+00
4.184970E+00	4.771300E+00	3.376490E+00
2.428430E+00	2.858900E+00	1.793610E+00
2.367960E+00	3.042220E+00	1.813640E+00
2.453630E+00	3.203590E+00	1.779320E+00
4.035770E+00	4.843300E+00	3.163920E+00
4.077130E+00	4.856440E+00	3.279260E+00
4.142280E+00	4.806850E+00	3.345350E+00
2.344100E+00	3.244610E+00	1.817470E+00
2.268500E+00	3.189520E+00	1.852310E+00
2.389090E+00	3.457040E+00	1.821680E+00
3.859790E+00	4.911050E+00	2.995880E+00
3.926360E+00	4.919220E+00	3.127170E+00
4.005920E+00	4.893190E+00	3.203170E+00
2.288960E+00	3.354730E+00	1.865720E+00
2.226560E+00	3.293160E+00	1.877640E+00
2.287710E+00	3.525140E+00	1.866230E+00
2.367820E+00	3.751730E+00	1.904190E+00
3.821820E+00	4.955890E+00	3.002680E+00
3.851660E+00	4.964450E+00	3.067070E+00
2.205870E+00	3.442460E+00	1.902240E+00
2.253000E+00	3.627580E+00	1.913830E+00
2.273860E+00	3.771620E+00	1.948540E+00
2.320170E+00	3.870020E+00	1.957880E+00
2.395220E+00	4.017530E+00	1.987710E+00
3.578880E+00	5.027990E+00	2.834410E+00
3.695180E+00	5.016050E+00	2.935600E+00
3.789700E+00	5.001810E+00	3.027340E+00
2.266870E+00	3.925530E+00	2.002400E+00
2.332220E+00	4.091360E+00	2.047050E+00
2.344290E+00	4.179010E+00	2.088820E+00
2.411360E+00	4.195150E+00	2.071760E+00
2.497050E+00	4.335590E+00	2.118910E+00
2.597480E+00	4.453860E+00	2.175540E+00
2.697890E+00	4.548600E+00	2.232910E+00
2.796610E+00	4.627360E+00	2.290090E+00
2.909790E+00	4.720570E+00	2.371100E+00
3.422040E+00	5.032740E+00	2.746120E+00
3.520980E+00	5.081350E+00	2.848410E+00
3.599470E+00	5.106640E+00	2.979670E+00
2.380030E+00	4.290550E+00	2.136510E+00
2.482360E+00	4.433810E+00	2.192030E+00
2.588450E+00	4.537390E+00	2.250310E+00
2.685070E+00	4.623640E+00	2.298500E+00
2.778150E+00	4.684410E+00	2.350190E+00
2.814680E+00	4.737110E+00	2.402250E+00
2.870720E+00	4.767200E+00	2.422730E+00
2.937300E+00	4.812700E+00	2.453380E+00
3.058790E+00	4.889410E+00	2.527210E+00
3.216150E+00	4.979210E+00	2.624740E+00
3.281310E+00	5.075280E+00	2.734870E+00
3.358070E+00	5.140120E+00	2.852000E+00
3.473930E+00	5.129260E+00	2.890810E+00
2.827820E+00	4.798540E+00	2.462530E+00
2.933200E+00	4.888550E+00	2.519660E+00
3.056830E+00	4.976160E+00	2.615100E+00
3.165070E+00	5.066740E+00	2.697540E+00
3.243070E+00	5.135630E+00	2.785530E+00
5.103040E+00	2.443170E+00	2.997930E+00
5.051290E+00	2.377420E+00	2.922830E+00
5.073980E+00	2.432420E+00	2.888650E+00
5.147560E+00	2.545240E+00	2.961800E+00
5.159100E+00	2.522070E+00	3.038210E+00
5.209200E+00	2.643330E+00	3.069320E+00
5.242110E+00	2.775510E+00	3.153410E+00
5.270310E+00	2.888120E+00	3.208660E+00
5.307680E+00	2.999870E+00	3.253280E+00
5.322410E+00	3.116320E+00	3.309650E+00
5.329560E+00	3.225230E+00	3.361550E+00
5.287120E+00	3.325530E+00	3.419730E+00
5.245550E+00	3.422010E+00	3.477830E+00
5.009810E+00	2.317880E+00	2.897000E+00
4.960160E+00	2.258050E+00	2.797620E+00
4.991250E+00	2.295260E+00	2.783990E+00
5.184920E+00	3.515110E+00	3.447710E+00
5.134360E+00	3.590050E+00	3.531110E+00
4.875030E+00	2.192700E+00	2.647270E+00
5.069010E+00	3.672450E+00	3.508320E+00
5.017070E+00	3.736550E+00	3.533320E+00
5.060140E+00	3.713390E+00	3.582520E+00
5.012030E+00	3.775780E+00	3.608070E+00
4.758320E+00	2.070830E+00	2.411810E+00
4.670510E+00	1.993590E+00	2.319890E+00
4.659580E+00	1.991670E+00	2.200410E+00
4.952390E+00	3.840430E+00	3.583420E+00
4.947060E+00	3.885170E+00	3.631750E+00
4.617150E+00	1.924870E+00	2.246560E+00
4.534870E+00	1.863810E+00	2.156640E+00
4.548700E+00	1.886760E+00	2.081200E+00
4.904710E+00	3.942580E+00	3.653110E+00
4.859790E+00	3.994980E+00	3.649510E+00
4.884640E+00	3.983680E+00	3.705280E+00
4.859570E+00	4.022630E+00	3.724280E+00
4.442970E+00	1.802590E+00	2.062770E+00
4.355700E+00	1.741050E+00	1.989630E+00
4.366040E+00	1.788080E+00	1.929140E+00
4.799350E+00	4.119040E+00	3.673840E+00
4.824320E+00	4.079050E+00	3.691250E+00
4.815580E+00	4.111740E+00	3.748120E+00
4.240560E+00	1.718370E+00	1.947220E+00
4.079920E+00	1.707000E+00	1.896730E+00
4.200850E+00	1.733870E+00	1.873020E+00
4.780080E+00	4.152140E+00	3.725520E+00
3.977050E+00	1.744160E+00	1.777620E+00
3.869070E+00	1.724050E+00	1.820390E+00
4.742300E+00	4.215790E+00	3.751420E+00
4.721180E+00	4.299600E+00	3.763250E+00
3.732550E+00	1.729910E+00	1.817920E+00
3.608920E+00	1.697160E+00	1.832140E+00
3.642150E+00	1.729320E+00	1.769010E+00
3.716450E+00	1.771370E+00	1.725160E+00
4.700860E+00	4.374610E+00	3.746720E+00
4.729790E+00	4.343550E+00	3.825510E+00
4.709680E+00	4.395500E+00	3.814630E+00
3.525250E+00	1.771650E+00	1.745080E+00
3.388970E+00	1.759820E+00	1.806990E+00
4.670590E+00	4.445560E+00	3.760470E+00
3.315070E+00	1.875110E+00	1.731830E+00
3.183800E+00	1.869310E+00	1.802220E+00
4.625760E+00	4.486900E+00	3.726900E+00
4.632560E+00	4.517060E+00	3.821700E+00
3.099930E+00	2.014070E+00	1.731390E+00
2.985800E+00	1.998970E+00	1.800190E+00
4.516730E+00	4.507600E+00	3.663650E+00
4.534530E+00	4.523150E+00	3.741640E+00
4.585780E+00	4.521080E+00	3.769890E+00
2.914810E+00	2.169740E+00	1.739550E+00
2.812250E+00	2.137290E+00	1.807460E+00
4.435170E+00	4.526970E+00	3.608300E+00
4.449570E+00	4.539920E+00	3.693660E+00
4.490130E+00	4.527630E+00	3.720280E+00
2.759740E+00	2.309190E+00	1.752220E+00
2.663310E+00	2.274160E+00	1.821550E+00
4.361790E+00	4.590140E+00	3.575080E+00
4.406630E+00	4.565260E+00	3.651160E+00
2.627090E+00	2.444400E+00	1.771740E+00
2.536790E+00	2.404100E+00	1.839960E+00
4.302450E+00	4.661770E+00	3.520340E+00
4.327200E+00	4.670430E+00	3.654760E+00
2.517120E+00	2.565720E+00	1.795390E+00
2.430920E+00	2.527790E+00	1.852480E+00
4.272380E+00	4.723670E+00	3.524220E+00
4.289190E+00	4.721610E+00	3.587540E+00
2.419650E+00	2.702090E+00	1.821810E+00
2.368600E+00	2.613020E+00	1.863120E+00
4.180960E+00	4.826070E+00	3.493440E+00
4.251060E+00	4.771000E+00	3.556290E+00
2.318110E+00	2.699800E+00	1.876140E+00
2.240770E+00	2.836870E+00	1.895400E+00
2.335160E+00	2.858100E+00	1.841910E+00
4.120680E+00	4.852470E+00	3.405710E+00
4.130280E+00	4.881040E+00	3.476540E+00
2.252960E+00	3.014360E+00	1.866450E+00
2.154060E+00	2.977620E+00	1.918270E+00
3.974020E+00	4.942970E+00	3.244850E+00
4.018940E+00	4.953930E+00	3.370290E+00
4.091240E+00	4.907040E+00	3.434270E+00
2.159090E+00	3.205070E+00	1.900470E+00
2.066990E+00	3.106230E+00	1.957460E+00
3.848450E+00	5.031140E+00	3.159230E+00
3.936320E+00	4.997560E+00	3.281460E+00
2.057700E+00	3.240550E+00	1.950120E+00
2.017340E+00	3.185440E+00	1.974300E+00
2.088930E+00	3.420260E+00	1.956630E+00
2.167370E+00	3.675160E+00	1.965920E+00
3.730180E+00	5.080090E+00	3.085370E+00
3.788620E+00	5.126010E+00	3.247340E+00
2.005930E+00	3.295830E+00	1.992300E+00
2.004260E+00	3.467180E+00	2.001390E+00
2.053710E+00	3.589420E+00	1.986130E+00
2.084480E+00	3.737300E+00	2.020700E+00
2.155310E+00	3.899660E+00	2.035910E+00
2.256170E+00	4.118640E+00	2.098410E+00
3.663610E+00	5.126210E+00	3.085710E+00
3.701870E+00	5.146500E+00	3.162530E+00
1.984310E+00	3.635020E+00	2.042010E+00
2.056730E+00	3.870270E+00	2.073690E+00
2.136690E+00	4.018950E+00	2.096200E+00
2.172220E+00	4.129720E+00	2.142280E+00
2.226750E+00	4.197420E+00	2.156450E+00
2.286730E+00	4.283900E+00	2.177280E+00
2.374100E+00	4.416220E+00	2.211990E+00
2.476570E+00	4.528300E+00	2.265110E+00
2.576810E+00	4.620500E+00	2.319170E+00
2.688540E+00	4.717810E+00	2.393540E+00
3.430960E+00	5.172400E+00	2.945010E+00
3.506930E+00	5.207050E+00	3.054150E+00
3.626120E+00	5.175830E+00	3.120430E+00
2.181180E+00	4.245210E+00	2.197290E+00
2.273070E+00	4.395100E+00	2.240710E+00
2.367520E+00	4.516380E+00	2.282690E+00
2.469770E+00	4.610430E+00	2.340110E+00
2.560050E+00	4.679310E+00	2.380540E+00
2.598240E+00	4.731900E+00	2.428040E+00
2.656110E+00	4.761050E+00	2.448700E+00
2.721480E+00	4.802240E+00	2.481970E+00
2.824430E+00	4.883750E+00	2.538230E+00
2.933450E+00	4.974990E+00	2.611320E+00
3.047390E+00	5.064380E+00	2.695460E+00
3.150650E+00	5.143440E+00	2.780780E+00
3.255610E+00	5.213790E+00	2.922640E+00
3.384340E+00	5.213370E+00	2.995170E+00
2.613010E+00	4.791430E+00	2.490480E+00
2.717340E+00	4.877040E+00	2.552050E+00
2.826420E+00	4.970290E+00	2.626180E+00
2.938340E+00	5.063060E+00	2.696330E+00
3.047050E+00	5.144550E+00	2.783220E+00
3.136570E+00	5.200550E+00	2.874680E+00
5.075830E+00	2.395830E+00	3.024660E+00
5.148510E+00	2.483790E+00	3.095600E+00
5.203020E+00	2.596270E+00	3.202010E+00
5.236990E+00	2.708550E+00	3.213720E+00
5.270180E+00	2.799890E+00	3.269420E+00
5.304160E+00	2.895850E+00	3.318240E+00
5.328320E+00	2.996390E+00	3.369550E+00
5.325240E+00	3.105440E+00	3.425140E+00
5.321860E+00	3.213600E+00	3.470060E+00
5.292460E+00	3.317710E+00	3.522210E+00
5.272320E+00	3.415070E+00	3.575040E+00
4.953450E+00	2.267010E+00	2.879980E+00
5.016670E+00	2.330540E+00	2.966750E+00
5.205040E+00	3.505700E+00	3.550620E+00
5.169690E+00	3.578940E+00	3.625000E+00
4.859470E+00	2.177050E+00	2.780860E+00
4.770930E+00	2.098740E+00	2.666630E+00
4.774500E+00	2.085990E+00	2.548970E+00
5.112960E+00	3.655870E+00	3.603720E+00
5.079470E+00	3.715650E+00	3.661530E+00
5.042700E+00	3.773650E+00	3.716920E+00
4.721180E+00	2.053040E+00	2.638650E+00
4.648290E+00	1.938380E+00	2.474160E+00
4.661600E+00	1.973040E+00	2.406150E+00
4.995850E+00	3.843050E+00	3.683290E+00
4.965790E+00	3.898070E+00	3.693510E+00
5.002770E+00	3.884430E+00	3.749080E+00
4.969440E+00	3.927710E+00	3.754040E+00
4.573430E+00	1.875140E+00	2.370340E+00
4.493500E+00	1.798670E+00	2.267250E+00
4.515360E+00	1.833840E+00	2.217940E+00
4.924280E+00	3.980050E+00	3.784360E+00
4.893490E+00	4.031450E+00	3.814200E+00
4.411120E+00	1.726360E+00	2.186150E+00
4.306870E+00	1.696370E+00	2.140190E+00
4.331500E+00	1.712970E+00	2.056350E+00
4.856690E+00	4.077070E+00	3.801410E+00
4.822850E+00	4.133700E+00	3.834150E+00
4.173230E+00	1.677890E+00	2.102690E+00
4.004100E+00	1.627180E+00	2.042950E+00
4.122740E+00	1.682220E+00	2.015430E+00
4.784860E+00	4.171920E+00	3.816140E+00
4.803650E+00	4.163310E+00	3.874490E+00
4.781570E+00	4.197030E+00	3.891090E+00
3.859470E+00	1.667460E+00	1.905680E+00
3.799080E+00	1.608050E+00	1.985920E+00
4.740850E+00	4.302220E+00	3.838590E+00
4.752200E+00	4.258930E+00	3.858150E+00
4.755760E+00	4.312190E+00	3.918030E+00
3.695480E+00	1.560340E+00	1.979050E+00
3.559640E+00	1.550400E+00	1.982670E+00
3.658330E+00	1.600300E+00	1.913980E+00
4.701830E+00	4.434590E+00	3.869770E+00
4.734410E+00	4.377760E+00	3.894920E+00
4.726290E+00	4.417040E+00	3.953300E+00
3.464010E+00	1.660630E+00	1.895600E+00
3.332220E+00	1.620220E+00	1.963160E+00
4.670450E+00	4.492270E+00	3.861670E+00
4.691940E+00	4.481030E+00	3.966770E+00
3.255770E+00	1.732770E+00	1.872710E+00
3.126560E+00	1.700070E+00	1.944500E+00
4.650580E+00	4.526730E+00	3.872220E+00
4.658030E+00	4.523300E+00	3.922500E+00
3.056050E+00	1.837460E+00	1.868190E+00
2.933880E+00	1.798440E+00	1.934110E+00
4.556700E+00	4.546830E+00	3.813810E+00
4.578300E+00	4.561010E+00	3.891800E+00
4.629000E+00	4.547260E+00	3.913890E+00
2.867440E+00	1.959140E+00	1.863520E+00
2.757240E+00	1.914180E+00	1.932450E+00
4.468330E+00	4.556830E+00	3.773420E+00
4.489380E+00	4.576600E+00	3.845380E+00
4.530710E+00	4.566460E+00	3.860970E+00
2.706160E+00	2.092450E+00	1.873060E+00
2.602480E+00	2.043630E+00	1.945790E+00
4.368240E+00	4.621310E+00	3.700020E+00
4.404790E+00	4.623520E+00	3.791260E+00
4.449290E+00	4.595130E+00	3.823140E+00
2.564170E+00	2.228910E+00	1.889860E+00
2.465170E+00	2.181890E+00	1.958150E+00
4.348510E+00	4.659380E+00	3.724780E+00
4.363710E+00	4.662610E+00	3.772100E+00
2.440820E+00	2.367910E+00	1.900420E+00
2.353470E+00	2.323920E+00	1.975460E+00
4.277080E+00	4.769720E+00	3.696520E+00
4.333010E+00	4.703370E+00	3.758110E+00
2.330100E+00	2.517740E+00	1.919760E+00
2.288240E+00	2.414760E+00	1.987190E+00
4.230080E+00	4.818950E+00	3.611120E+00
4.233880E+00	4.832720E+00	3.677070E+00
2.225940E+00	2.505060E+00	1.989360E+00
2.139610E+00	2.637340E+00	1.994310E+00
2.235610E+00	2.667340E+00	1.936670E+00
4.130840E+00	4.939230E+00	3.580830E+00
4.198040E+00	4.869330E+00	3.640300E+00
2.148940E+00	2.801830E+00	1.950880E+00
2.056150E+00	2.764970E+00	2.010050E+00
4.075720E+00	4.967340E+00	3.494930E+00
4.081310E+00	4.998690E+00	3.568580E+00
2.057230E+00	2.935410E+00	1.976960E+00
1.972330E+00	2.895030E+00	2.037640E+00
3.874770E+00	5.078030E+00	3.318230E+00
3.954680E+00	5.065170E+00	3.456650E+00
4.039670E+00	5.022520E+00	3.526950E+00
1.975750E+00	3.107040E+00	2.013170E+00
1.924090E+00	2.994920E+00	2.053670E+00
3.838090E+00	5.123000E+00	3.338760E+00
3.874470E+00	5.121200E+00	3.400930E+00
1.881910E+00	3.121040E+00	2.064640E+00
1.850540E+00	3.255320E+00	2.078020E+00
1.923950E+00	3.361840E+00	2.050860E+00
3.693430E+00	5.208960E+00	3.294180E+00
3.812840E+00	5.163820E+00	3.375220E+00
1.835950E+00	3.400200E+00	2.102210E+00
1.817460E+00	3.549120E+00	2.109280E+00
1.878690E+00	3.586590E+00	2.080750E+00
1.957600E+00	3.810630E+00	2.115890E+00
2.049400E+00	4.054910E+00	2.156980E+00
3.593440E+00	5.235070E+00	3.181550E+00
3.605240E+00	5.262150E+00	3.259550E+00
1.841680E+00	3.720090E+00	2.150010E+00
1.919950E+00	3.932170E+00	2.167310E+00
1.952360E+00	4.055770E+00	2.203500E+00
2.009670E+00	4.132130E+00	2.214310E+00
2.071330E+00	4.229430E+00	2.230790E+00
2.167920E+00	4.370410E+00	2.268410E+00
2.262660E+00	4.496540E+00	2.310180E+00
2.363610E+00	4.599790E+00	2.360750E+00
2.471620E+00	4.704910E+00	2.426590E+00
3.333080E+00	5.260380E+00	3.035170E+00
3.408220E+00	5.295670E+00	3.144520E+00
3.537030E+00	5.281060E+00	3.212660E+00
1.961490E+00	4.173970E+00	2.259600E+00
2.059760E+00	4.341900E+00	2.298450E+00
2.154010E+00	4.472740E+00	2.339220E+00
2.258280E+00	4.582490E+00	2.388260E+00
2.347760E+00	4.658640E+00	2.419700E+00
2.380020E+00	4.716400E+00	2.458540E+00
2.433940E+00	4.749960E+00	2.475800E+00
2.503460E+00	4.794790E+00	2.514770E+00
2.611190E+00	4.876460E+00	2.572450E+00
2.719630E+00	4.966370E+00	2.639270E+00
2.837480E+00	5.055780E+00	2.716100E+00
2.950060E+00	5.148950E+00	2.789550E+00
3.058190E+00	5.211760E+00	2.893660E+00
3.153480E+00	5.265820E+00	2.987260E+00
3.272050E+00	5.300290E+00	3.062980E+00
2.387730E+00	4.784590E+00	2.518730E+00
2.501790E+00	4.873310E+00	2.599880E+00
2.614130E+00	4.969780E+00	2.657160E+00
2.732420E+00	5.052620E+00	2.730830E+00
2.851840E+00	5.148400E+00	2.815650E+00
2.977910E+00	5.228360E+00	2.915260E+00
3.066760E+00	5.259980E+00	2.971700E+00
5.221860E+00	2.577790E+00	3.336270E+00
5.206640E+00	2.541210E+00	3.317780E+00
5.211870E+00	2.561560E+00	3.278900E+00
5.229440E+00	2.619590E+00	3.335130E+00
5.065650E+00	2.396070E+00	3.202730E+00
4.995220E+00	2.335410E+00	3.131500E+00
5.029610E+00	2.351190E+00	3.064010E+00
5.140750E+00	2.481590E+00	3.213960E+00
5.259850E+00	2.716650E+00	3.351210E+00
5.283120E+00	2.822350E+00	3.370710E+00
5.299880E+00	2.898600E+00	3.432760E+00
5.327230E+00	2.992780E+00	3.486530E+00
5.337640E+00	3.101590E+00	3.530580E+00
5.342460E+00	3.209840E+00	3.564880E+00
5.311650E+00	3.310920E+00	3.618900E+00
5.277250E+00	3.406890E+00	3.678340E+00
4.941760E+00	2.297030E+00	3.135940E+00
4.900490E+00	2.233940E+00	3.038190E+00
4.929880E+00	2.256980E+00	2.989800E+00
5.233500E+00	3.496180E+00	3.642870E+00
5.187320E+00	3.559830E+00	3.702710E+00
4.817790E+00	2.157530E+00	2.886970E+00
5.137220E+00	3.645700E+00	3.722610E+00
5.087410E+00	3.721960E+00	3.743440E+00
5.074110E+00	3.764170E+00	3.786670E+00
4.672700E+00	1.950890E+00	2.645030E+00
4.613110E+00	1.893980E+00	2.589920E+00
4.610620E+00	1.897740E+00	2.492850E+00
4.708090E+00	2.018430E+00	2.688800E+00
5.051680E+00	3.835340E+00	3.801060E+00
5.029380E+00	3.909680E+00	3.817130E+00
4.995060E+00	3.950610E+00	3.823480E+00
5.037040E+00	3.939110E+00	3.876110E+00
4.993850E+00	3.978920E+00	3.894380E+00
4.475380E+00	1.730590E+00	2.451410E+00
4.367890E+00	1.693960E+00	2.392100E+00
4.436570E+00	1.718160E+00	2.366370E+00
4.476620E+00	1.759220E+00	2.325650E+00
4.535220E+00	1.792210E+00	2.500890E+00
4.897600E+00	4.055900E+00	3.870960E+00
4.933940E+00	4.020570E+00	3.878750E+00
4.917930E+00	4.049240E+00	3.935490E+00
4.266340E+00	1.674490E+00	2.219920E+00
4.194690E+00	1.650050E+00	2.278350E+00
4.875330E+00	4.091820E+00	3.920080E+00
4.091820E+00	1.597450E+00	2.244310E+00
3.947580E+00	1.515710E+00	2.210700E+00
4.046580E+00	1.601400E+00	2.160550E+00
4.827280E+00	4.147220E+00	3.957560E+00
4.798540E+00	4.191720E+00	3.986300E+00
3.797110E+00	1.540940E+00	2.068120E+00
3.737490E+00	1.466680E+00	2.145060E+00
4.782290E+00	4.243030E+00	3.989930E+00
4.784690E+00	4.307970E+00	4.017450E+00
3.639210E+00	1.434020E+00	2.149300E+00
3.499750E+00	1.430330E+00	2.166120E+00
3.600590E+00	1.467140E+00	2.080210E+00
4.770020E+00	4.369290E+00	4.015250E+00
4.745050E+00	4.449060E+00	4.036100E+00
3.399770E+00	1.494790E+00	2.049940E+00
3.272000E+00	1.460090E+00	2.133170E+00
4.723660E+00	4.495310E+00	4.031760E+00
4.742900E+00	4.498790E+00	4.070430E+00
4.730030E+00	4.519460E+00	4.067320E+00
3.197840E+00	1.581210E+00	2.040700E+00
3.077150E+00	1.534550E+00	2.120560E+00
4.648300E+00	4.558240E+00	4.024590E+00
4.704060E+00	4.528430E+00	4.051000E+00
3.003980E+00	1.661780E+00	2.022130E+00
2.891160E+00	1.613650E+00	2.104450E+00
4.603280E+00	4.572570E+00	3.978870E+00
4.605430E+00	4.590320E+00	4.038950E+00
2.819990E+00	1.750270E+00	2.011730E+00
2.712230E+00	1.696170E+00	2.091470E+00
4.506630E+00	4.587920E+00	3.912020E+00
4.525370E+00	4.592180E+00	3.963460E+00
4.565350E+00	4.599910E+00	4.032860E+00
2.651440E+00	1.864830E+00	2.012000E+00
2.549120E+00	1.803150E+00	2.093060E+00
4.428870E+00	4.636910E+00	3.872830E+00
4.447450E+00	4.644280E+00	3.954780E+00
4.488660E+00	4.613000E+00	3.972360E+00
2.500120E+00	1.986710E+00	2.021960E+00
2.399010E+00	1.927970E+00	2.099060E+00
4.358330E+00	4.727320E+00	3.868970E+00
4.405810E+00	4.681710E+00	3.919460E+00
2.368460E+00	2.134150E+00	2.038340E+00
2.271580E+00	2.072680E+00	2.120560E+00
4.316940E+00	4.759000E+00	3.805650E+00
4.320560E+00	4.782430E+00	3.860010E+00
2.239580E+00	2.308400E+00	2.051760E+00
2.164660E+00	2.194790E+00	2.141300E+00
4.235260E+00	4.873830E+00	3.753100E+00
4.289430E+00	4.822790E+00	3.822620E+00
2.135720E+00	2.321590E+00	2.101340E+00
2.104570E+00	2.264980E+00	2.148400E+00
2.117600E+00	2.468980E+00	2.056240E+00
4.179730E+00	4.929220E+00	3.712710E+00
4.201440E+00	4.980560E+00	3.826970E+00
2.058070E+00	2.353840E+00	2.142010E+00
1.989920E+00	2.530220E+00	2.125710E+00
2.053910E+00	2.622060E+00	2.049480E+00
4.070350E+00	5.054940E+00	3.668960E+00
4.140370E+00	5.008500E+00	3.742250E+00
1.974210E+00	2.723920E+00	2.078290E+00
1.886920E+00	2.677700E+00	2.145850E+00
4.013000E+00	5.075340E+00	3.588400E+00
4.017060E+00	5.099100E+00	3.655390E+00
1.874120E+00	2.893330E+00	2.098590E+00
1.830610E+00	2.775920E+00	2.157030E+00
3.883660E+00	5.176100E+00	3.499420E+00
3.968130E+00	5.127600E+00	3.605980E+00
1.782170E+00	2.897450E+00	2.160970E+00
1.751870E+00	3.035140E+00	2.174280E+00
1.795770E+00	3.149340E+00	2.118190E+00
3.790720E+00	5.224250E+00	3.441450E+00
3.825070E+00	5.267460E+00	3.571550E+00
1.718890E+00	3.187430E+00	2.177310E+00
1.707090E+00	3.349550E+00	2.201490E+00
1.762100E+00	3.452480E+00	2.153320E+00
3.605270E+00	5.311070E+00	3.347930E+00
3.720080E+00	5.287750E+00	3.456650E+00
1.683640E+00	3.497860E+00	2.206090E+00
1.681110E+00	3.639830E+00	2.229290E+00
1.744270E+00	3.684950E+00	2.200780E+00
1.822380E+00	3.961670E+00	2.222360E+00
3.501050E+00	5.334280E+00	3.295710E+00
3.534340E+00	5.395430E+00	3.424600E+00
1.704780E+00	3.788220E+00	2.255710E+00
1.730760E+00	3.959740E+00	2.279180E+00
1.781930E+00	4.047060E+00	2.279590E+00
1.848550E+00	4.148370E+00	2.296600E+00
1.948390E+00	4.307880E+00	2.330720E+00
2.041480E+00	4.443590E+00	2.364310E+00
2.133010E+00	4.571280E+00	2.410510E+00
2.265570E+00	4.681470E+00	2.465510E+00
3.191920E+00	5.330520E+00	3.094470E+00
3.275170E+00	5.369070E+00	3.199640E+00
3.412160E+00	5.378250E+00	3.318230E+00
1.735410E+00	4.089500E+00	2.326640E+00
1.829970E+00	4.273950E+00	2.356080E+00
1.932900E+00	4.416260E+00	2.395080E+00
2.017320E+00	4.520210E+00	2.415350E+00
2.056530E+00	4.598970E+00	2.451690E+00
2.142200E+00	4.649090E+00	2.469430E+00
2.183110E+00	4.711390E+00	2.507990E+00
2.271660E+00	4.781200E+00	2.541810E+00
2.373290E+00	4.874300E+00	2.612410E+00
2.498280E+00	4.987490E+00	2.695930E+00
2.637190E+00	5.054910E+00	2.742450E+00
2.739410E+00	5.140370E+00	2.827470E+00
2.877460E+00	5.247070E+00	2.950090E+00
3.065370E+00	5.316960E+00	3.066190E+00
2.939850E+00	5.335950E+00	3.093520E+00
3.175160E+00	5.360550E+00	3.158010E+00
2.066490E+00	4.677490E+00	2.509870E+00
2.163100E+00	4.779960E+00	2.560160E+00
2.258790E+00	4.844200E+00	2.603940E+00
2.303950E+00	4.904860E+00	2.651670E+00
2.380890E+00	4.950110E+00	2.674390E+00
2.409930E+00	5.007900E+00	2.716110E+00
2.467190E+00	5.072010E+00	2.781700E+00
2.609130E+00	5.124700E+00	2.827890E+00
2.738120E+00	5.224820E+00	2.927130E+00
2.827010E+00	5.293240E+00	3.026820E+00
2.318220E+00	4.984270E+00	2.712780E+00
2.390920E+00	5.041720E+00	2.749900E+00
5.185940E+00	2.532900E+00	3.431270E+00
5.158660E+00	2.502890E+00	3.406710E+00
5.178430E+00	2.513320E+00	3.354460E+00
5.215560E+00	2.587500E+00	3.417720E+00
5.238150E+00	2.664100E+00	3.426740E+00
5.239100E+00	2.655860E+00	3.504390E+00
5.266250E+00	2.723970E+00	3.511720E+00
5.019540E+00	2.364180E+00	3.247870E+00
5.108560E+00	2.455030E+00	3.353470E+00
5.282200E+00	2.809580E+00	3.469120E+00
5.321070E+00	2.894060E+00	3.540540E+00
5.337180E+00	3.001050E+00	3.621960E+00
5.342510E+00	3.121220E+00	3.625690E+00
5.334810E+00	3.209490E+00	3.669990E+00
5.305990E+00	3.306440E+00	3.721620E+00
5.289650E+00	3.398950E+00	3.777810E+00
4.884670E+00	2.240380E+00	3.134240E+00
4.956090E+00	2.318360E+00	3.254720E+00
5.234250E+00	3.496070E+00	3.748330E+00
5.186020E+00	3.577380E+00	3.768280E+00
5.225050E+00	3.549980E+00	3.818300E+00
5.191130E+00	3.631010E+00	3.839560E+00
4.713820E+00	1.967740E+00	2.942180E+00
4.667020E+00	1.921800E+00	2.882150E+00
4.699050E+00	1.956530E+00	2.857810E+00
4.709710E+00	1.993240E+00	2.793380E+00
4.739800E+00	2.026120E+00	2.970510E+00
4.750990E+00	2.096040E+00	2.862420E+00
4.786480E+00	2.137900E+00	3.019550E+00
5.128680E+00	3.717780E+00	3.819390E+00
5.095900E+00	3.779030E+00	3.839840E+00
5.135120E+00	3.759790E+00	3.888170E+00
5.107430E+00	3.814250E+00	3.898050E+00
4.597040E+00	1.847610E+00	2.766790E+00
4.523860E+00	1.762490E+00	2.704530E+00
4.521360E+00	1.760510E+00	2.565510E+00
4.625450E+00	1.892320E+00	2.718900E+00
5.083510E+00	3.890070E+00	3.917540E+00
5.046060E+00	3.944410E+00	3.940450E+00
5.020730E+00	3.976630E+00	3.996930E+00
4.438640E+00	1.715050E+00	2.650810E+00
4.316550E+00	1.679080E+00	2.597430E+00
4.405020E+00	1.701170E+00	2.535090E+00
4.963320E+00	4.017570E+00	3.967930E+00
4.925860E+00	4.067590E+00	4.025600E+00
4.184530E+00	1.633200E+00	2.377490E+00
4.136630E+00	1.573340E+00	2.462730E+00
4.877200E+00	4.107960E+00	4.007880E+00
4.900070E+00	4.104130E+00	4.054340E+00
4.874660E+00	4.137700E+00	4.073920E+00
4.028180E+00	1.480550E+00	2.454460E+00
3.886760E+00	1.441330E+00	2.392120E+00
3.990740E+00	1.493110E+00	2.340010E+00
4.804720E+00	4.209690E+00	4.029220E+00
4.829310E+00	4.182270E+00	4.051810E+00
4.824570E+00	4.227790E+00	4.084650E+00
3.740750E+00	1.418750E+00	2.248300E+00
3.719300E+00	1.363020E+00	2.386770E+00
4.801490E+00	4.334240E+00	4.060980E+00
4.826490E+00	4.296810E+00	4.105750E+00
4.820160E+00	4.362350E+00	4.116700E+00
3.575950E+00	1.351520E+00	2.368190E+00
3.432970E+00	1.330740E+00	2.370570E+00
3.549670E+00	1.380260E+00	2.291190E+00
4.765160E+00	4.481670E+00	4.106220E+00
4.802340E+00	4.427790E+00	4.137090E+00
4.784920E+00	4.490830E+00	4.172520E+00
3.349310E+00	1.385830E+00	2.247030E+00
3.225420E+00	1.356570E+00	2.340130E+00
4.734680E+00	4.541580E+00	4.149040E+00
3.145950E+00	1.416090E+00	2.218920E+00
3.038270E+00	1.377320E+00	2.313900E+00
4.688840E+00	4.565580E+00	4.099580E+00
4.688860E+00	4.580570E+00	4.156810E+00
2.964490E+00	1.484570E+00	2.204230E+00
2.865450E+00	1.430490E+00	2.298400E+00
4.603850E+00	4.618840E+00	4.128270E+00
4.657650E+00	4.597140E+00	4.142000E+00
2.790080E+00	1.562110E+00	2.193330E+00
2.695150E+00	1.507530E+00	2.286800E+00
4.509380E+00	4.643580E+00	4.092040E+00
4.553100E+00	4.635220E+00	4.123790E+00
2.611780E+00	1.640920E+00	2.177620E+00
2.517930E+00	1.580900E+00	2.271550E+00
4.472660E+00	4.651720E+00	4.044170E+00
4.474540E+00	4.675080E+00	4.104660E+00
2.450810E+00	1.745590E+00	2.177390E+00
2.353340E+00	1.683060E+00	2.273410E+00
4.380840E+00	4.728150E+00	3.964780E+00
4.404250E+00	4.734820E+00	4.051680E+00
4.450310E+00	4.692390E+00	4.083910E+00
2.302750E+00	1.865670E+00	2.188940E+00
2.202130E+00	1.803630E+00	2.285680E+00
4.312330E+00	4.826590E+00	3.926510E+00
4.354040E+00	4.781940E+00	4.001860E+00
2.176500E+00	2.011290E+00	2.209770E+00
2.071120E+00	1.948540E+00	2.298610E+00
4.262530E+00	4.920100E+00	3.882930E+00
4.287400E+00	4.914840E+00	3.977630E+00
2.052970E+00	2.176930E+00	2.220350E+00
1.968600E+00	2.077700E+00	2.320330E+00
4.228380E+00	4.988000E+00	3.904170E+00
4.247900E+00	5.002010E+00	3.990450E+00
1.951550E+00	2.200890E+00	2.279010E+00
1.912840E+00	2.151320E+00	2.326070E+00
1.945160E+00	2.352390E+00	2.222080E+00
4.110860E+00	5.069370E+00	3.775890E+00
4.143550E+00	5.088290E+00	3.874590E+00
4.198230E+00	5.046030E+00	3.932130E+00
1.879390E+00	2.251190E+00	2.308240E+00
1.816440E+00	2.434490E+00	2.276330E+00
1.884140E+00	2.528320E+00	2.196710E+00
4.011190E+00	5.146840E+00	3.728890E+00
4.081180E+00	5.127780E+00	3.810190E+00
1.788600E+00	2.672050E+00	2.215620E+00
1.747980E+00	2.549340E+00	2.287670E+00
3.919870E+00	5.213870E+00	3.658890E+00
3.967740E+00	5.238350E+00	3.792130E+00
1.695460E+00	2.673860E+00	2.288930E+00
1.648740E+00	2.806780E+00	2.287790E+00
1.701640E+00	2.923900E+00	2.225310E+00
3.870500E+00	5.270030E+00	3.658170E+00
3.900170E+00	5.276350E+00	3.718170E+00
1.609780E+00	2.952970E+00	2.286950E+00
1.554250E+00	3.149030E+00	2.292820E+00
1.640650E+00	3.238340E+00	2.236100E+00
3.641000E+00	5.371520E+00	3.492910E+00
3.739340E+00	5.342320E+00	3.596760E+00
3.833850E+00	5.315030E+00	3.680620E+00
1.580380E+00	3.321320E+00	2.289470E+00
1.540100E+00	3.261750E+00	2.312830E+00
1.604030E+00	3.563090E+00	2.261320E+00
3.589570E+00	5.419910E+00	3.522650E+00
3.646530E+00	5.432980E+00	3.626640E+00
1.531690E+00	3.399970E+00	2.321360E+00
1.522250E+00	3.572220E+00	2.316660E+00
1.566090E+00	3.686140E+00	2.314320E+00
1.628230E+00	3.863830E+00	2.314940E+00
3.301290E+00	5.438980E+00	3.342980E+00
3.424760E+00	5.449560E+00	3.449650E+00
3.532350E+00	5.456940E+00	3.547630E+00
1.511940E+00	3.741410E+00	2.358420E+00
1.554440E+00	3.936890E+00	2.361910E+00
1.555770E+00	4.031470E+00	2.383540E+00
1.624110E+00	4.058380E+00	2.362190E+00
1.715730E+00	4.225790E+00	2.391240E+00
1.814550E+00	4.388000E+00	2.418090E+00
1.924380E+00	4.548840E+00	2.463060E+00
3.039890E+00	5.370090E+00	3.166860E+00
3.155030E+00	5.403010E+00	3.246090E+00
3.223550E+00	5.470230E+00	3.369560E+00
3.303090E+00	5.507720E+00	3.462270E+00
1.590980E+00	4.155610E+00	2.418180E+00
1.697390E+00	4.347200E+00	2.448980E+00
1.795120E+00	4.466640E+00	2.471140E+00
1.825970E+00	4.550830E+00	2.501790E+00
1.880070E+00	4.600630E+00	2.511830E+00
1.945020E+00	4.658360E+00	2.536650E+00
2.036170E+00	4.769530E+00	2.581960E+00
2.173780E+00	4.882810E+00	2.649230E+00
2.525720E+00	5.181940E+00	2.904570E+00
2.649560E+00	5.229160E+00	2.936230E+00
2.736170E+00	5.293140E+00	3.022270E+00
2.838070E+00	5.351540E+00	3.138410E+00
2.997550E+00	5.415450E+00	3.239730E+00
3.134330E+00	5.475690E+00	3.368260E+00
3.214760E+00	5.501260E+00	3.424270E+00
1.827210E+00	4.631740E+00	2.550590E+00
1.919070E+00	4.717400E+00	2.587400E+00
1.954700E+00	4.791810E+00	2.622730E+00
2.039540E+00	4.852430E+00	2.641010E+00
2.084240E+00	4.919390E+00	2.693210E+00
2.190140E+00	5.019080E+00	2.771330E+00
2.371970E+00	5.097430E+00	2.814650E+00
2.416770E+00	5.196160E+00	2.918500E+00
2.504820E+00	5.289760E+00	3.024840E+00
2.640150E+00	5.300890E+00	3.033980E+00
2.735210E+00	5.332460E+00	3.096730E+00
1.962890E+00	4.874900E+00	2.685000E+00
2.057910E+00	4.962290E+00	2.742960E+00
2.083540E+00	5.022820E+00	2.791120E+00
2.130570E+00	5.068710E+00	2.821080E+00
2.174600E+00	5.142400E+00	2.888810E+00
2.301680E+00	5.167400E+00	2.900540E+00
2.385170E+00	5.250640E+00	2.978520E+00
2.067500E+00	5.081700E+00	2.849270E+00
5.156620E+00	2.513940E+00	3.488340E+00
5.200220E+00	2.558440E+00	3.494300E+00
5.216380E+00	2.615470E+00	3.563000E+00
5.242330E+00	2.684950E+00	3.602890E+00
5.266890E+00	2.742400E+00	3.629630E+00
5.315040E+00	2.874550E+00	3.706340E+00
5.301130E+00	2.843130E+00	3.684550E+00
5.316730E+00	2.897660E+00	3.651440E+00
5.325110E+00	2.950050E+00	3.683780E+00
5.326860E+00	2.913500E+00	3.726170E+00
5.333820E+00	2.986380E+00	3.734110E+00
5.018600E+00	2.390850E+00	3.408680E+00
5.094450E+00	2.465870E+00	3.502660E+00
5.292610E+00	2.812300E+00	3.596740E+00
5.338440E+00	3.102930E+00	3.745680E+00
5.334280E+00	3.220080E+00	3.757010E+00
5.325500E+00	3.297760E+00	3.813480E+00
5.317570E+00	3.386310E+00	3.874750E+00
4.684450E+00	1.937120E+00	3.234480E+00
4.648730E+00	1.891610E+00	3.176060E+00
4.680910E+00	1.938720E+00	3.134300E+00
4.719790E+00	1.987650E+00	3.072440E+00
4.719550E+00	1.985850E+00	3.261190E+00
4.775270E+00	2.129940E+00	3.164050E+00
4.761730E+00	2.104530E+00	3.316320E+00
4.852150E+00	2.201480E+00	3.207240E+00
4.845420E+00	2.203410E+00	3.356020E+00
4.915580E+00	2.294260E+00	3.347430E+00
5.281480E+00	3.479490E+00	3.841150E+00
5.249340E+00	3.556240E+00	3.896730E+00
5.226180E+00	3.630730E+00	3.946860E+00
4.589610E+00	1.828000E+00	3.105090E+00
4.524040E+00	1.778570E+00	3.023240E+00
4.566450E+00	1.794400E+00	2.961550E+00
4.621500E+00	1.860880E+00	2.953600E+00
5.184830E+00	3.705650E+00	3.913580E+00
5.155420E+00	3.772150E+00	3.969780E+00
5.124680E+00	3.834450E+00	3.970750E+00
5.155780E+00	3.817370E+00	4.023800E+00
5.133820E+00	3.874530E+00	4.037450E+00
4.482200E+00	1.746340E+00	2.814110E+00
4.430380E+00	1.734900E+00	3.002880E+00
5.076550E+00	3.931200E+00	4.016400E+00
5.056410E+00	3.974470E+00	4.087080E+00
4.328130E+00	1.690040E+00	2.942600E+00
4.240190E+00	1.636950E+00	2.829780E+00
4.333920E+00	1.691940E+00	2.786460E+00
4.998120E+00	4.021650E+00	4.059670E+00
4.979480E+00	4.062910E+00	4.128450E+00
4.161840E+00	1.577570E+00	2.613610E+00
4.104950E+00	1.501420E+00	2.775060E+00
4.927100E+00	4.103170E+00	4.110200E+00
4.909410E+00	4.135190E+00	4.160240E+00
3.944520E+00	1.434480E+00	2.537340E+00
4.868240E+00	4.186240E+00	4.173270E+00
4.845010E+00	4.243400E+00	4.159360E+00
4.863010E+00	4.233990E+00	4.212760E+00
4.860970E+00	4.276170E+00	4.214230E+00
3.761470E+00	1.351480E+00	2.520510E+00
3.655870E+00	1.310390E+00	2.578670E+00
3.604690E+00	1.332760E+00	2.447020E+00
4.833400E+00	4.385240E+00	4.178530E+00
4.860080E+00	4.345940E+00	4.226500E+00
4.847130E+00	4.410340E+00	4.241580E+00
3.522540E+00	1.285620E+00	2.636950E+00
3.357260E+00	1.266460E+00	2.598500E+00
3.473410E+00	1.297930E+00	2.504070E+00
4.787540E+00	4.534260E+00	4.229490E+00
4.833050E+00	4.482900E+00	4.262420E+00
4.826540E+00	4.564510E+00	4.314410E+00
3.293650E+00	1.306700E+00	2.464560E+00
3.171970E+00	1.258610E+00	2.558180E+00
4.761980E+00	4.560200E+00	4.224360E+00
4.779840E+00	4.573210E+00	4.275850E+00
3.109810E+00	1.311280E+00	2.436100E+00
3.005780E+00	1.270010E+00	2.540620E+00
4.674670E+00	4.607380E+00	4.251110E+00
4.738110E+00	4.584520E+00	4.264100E+00
2.936320E+00	1.330590E+00	2.412970E+00
2.843410E+00	1.283460E+00	2.521370E+00
4.631240E+00	4.625420E+00	4.211310E+00
4.632420E+00	4.640800E+00	4.270950E+00
2.772520E+00	1.379100E+00	2.398180E+00
2.681450E+00	1.332500E+00	2.502450E+00
4.532530E+00	4.653350E+00	4.159020E+00
4.554040E+00	4.655870E+00	4.203840E+00
4.594660E+00	4.656700E+00	4.265420E+00
2.602600E+00	1.447900E+00	2.384260E+00
2.513680E+00	1.403350E+00	2.489720E+00
4.466730E+00	4.713110E+00	4.195520E+00
4.514040E+00	4.677240E+00	4.211600E+00
2.425460E+00	1.526240E+00	2.369090E+00
2.339050E+00	1.477200E+00	2.469950E+00
4.432910E+00	4.740100E+00	4.145040E+00
4.432800E+00	4.759690E+00	4.207280E+00
2.258540E+00	1.620770E+00	2.384010E+00
2.243630E+00	1.541380E+00	2.463390E+00
4.319570E+00	4.874730E+00	4.036920E+00
4.360260E+00	4.846570E+00	4.122060E+00
4.404960E+00	4.799020E+00	4.189350E+00
2.178560E+00	1.601020E+00	2.456090E+00
2.100270E+00	1.740540E+00	2.390940E+00
4.289150E+00	4.962990E+00	4.045300E+00
4.316660E+00	4.952140E+00	4.119790E+00
1.973410E+00	1.903500E+00	2.400670E+00
4.268640E+00	5.012190E+00	4.052580E+00
4.283970E+00	5.014370E+00	4.099030E+00
1.855270E+00	2.085040E+00	2.394710E+00
4.170330E+00	5.103040E+00	3.960990E+00
4.201070E+00	5.114870E+00	4.046980E+00
4.254790E+00	5.059600E+00	4.085060E+00
1.735490E+00	2.208510E+00	2.446130E+00
1.793970E+00	2.282210E+00	2.357830E+00
4.035090E+00	5.196800E+00	3.848270E+00
4.086020E+00	5.202790E+00	3.945180E+00
4.145580E+00	5.163820E+00	3.996330E+00
1.703800E+00	2.449690E+00	2.364590E+00
1.640350E+00	2.326750E+00	2.467550E+00
4.005110E+00	5.234640E+00	3.866710E+00
4.026880E+00	5.237100E+00	3.914670E+00
1.618090E+00	2.475910E+00	2.424900E+00
1.590420E+00	2.405160E+00	2.472570E+00
1.599620E+00	2.692050E+00	2.360100E+00
3.890480E+00	5.332620E+00	3.800430E+00
3.975640E+00	5.280830E+00	3.888600E+00
1.555160E+00	2.519690E+00	2.454510E+00
1.522770E+00	2.672740E+00	2.426680E+00
1.528940E+00	2.779350E+00	2.390900E+00
1.523370E+00	2.940560E+00	2.357350E+00
3.767240E+00	5.387470E+00	3.729410E+00
3.819400E+00	5.411970E+00	3.871340E+00
1.467250E+00	2.802190E+00	2.428720E+00
1.413480E+00	3.029170E+00	2.421050E+00
1.481220E+00	3.203590E+00	2.348600E+00
3.697770E+00	5.439730E+00	3.721920E+00
3.729470E+00	5.445730E+00	3.794360E+00
1.398880E+00	3.229320E+00	2.402160E+00
1.346250E+00	3.155310E+00	2.429830E+00
1.434690E+00	3.468520E+00	2.372410E+00
3.429570E+00	5.509960E+00	3.577570E+00
3.548210E+00	5.507320E+00	3.670380E+00
3.652470E+00	5.486540E+00	3.749680E+00
1.332890E+00	3.330000E+00	2.448590E+00
1.347010E+00	3.543870E+00	2.418240E+00
1.341540E+00	3.655140E+00	2.438300E+00
1.409260E+00	3.695820E+00	2.409840E+00
1.479850E+00	3.949890E+00	2.412090E+00
3.316950E+00	5.563280E+00	3.587130E+00
3.431200E+00	5.573860E+00	3.723070E+00
1.355170E+00	3.821610E+00	2.461770E+00
1.413210E+00	4.012910E+00	2.467620E+00
1.424210E+00	4.102150E+00	2.495420E+00
1.491260E+00	4.128260E+00	2.466750E+00
1.579910E+00	4.304100E+00	2.482960E+00
1.705720E+00	4.485100E+00	2.521670E+00
2.882130E+00	5.427570E+00	3.264480E+00
3.007610E+00	5.514300E+00	3.412110E+00
3.193810E+00	5.533630E+00	3.495850E+00
3.233850E+00	5.584430E+00	3.604260E+00
3.303640E+00	5.606580E+00	3.675030E+00
1.457340E+00	4.224030E+00	2.528480E+00
1.559650E+00	4.412450E+00	2.549200E+00
1.634480E+00	4.527670E+00	2.573210E+00
1.639920E+00	4.585640E+00	2.598650E+00
1.712460E+00	4.610990E+00	2.583370E+00
1.819170E+00	4.745300E+00	2.632950E+00
2.612710E+00	5.343250E+00	3.111820E+00
2.727280E+00	5.385870E+00	3.187890E+00
2.840660E+00	5.474200E+00	3.347140E+00
2.906630E+00	5.534620E+00	3.461840E+00
2.991710E+00	5.592170E+00	3.580660E+00
3.127720E+00	5.586390E+00	3.594120E+00
3.226740E+00	5.615020E+00	3.679220E+00
1.667900E+00	4.656760E+00	2.629870E+00
1.714330E+00	4.742140E+00	2.673150E+00
1.772500E+00	4.795230E+00	2.684610E+00
1.839560E+00	4.862310E+00	2.710000E+00
1.959110E+00	4.975640E+00	2.791220E+00
2.252920E+00	5.203300E+00	2.947940E+00
2.312590E+00	5.253710E+00	2.996700E+00
2.401440E+00	5.339670E+00	3.090730E+00
2.575560E+00	5.393100E+00	3.194100E+00
2.708230E+00	5.463490E+00	3.321440E+00
2.809180E+00	5.526720E+00	3.446140E+00
2.885140E+00	5.573000E+00	3.548760E+00
1.723270E+00	4.823750E+00	2.729940E+00
1.819410E+00	4.925070E+00	2.777470E+00
1.862050E+00	4.990390E+00	2.830060E+00
1.922490E+00	5.027790E+00	2.848970E+00
1.978750E+00	5.078140E+00	2.876080E+00
2.066150E+00	5.177810E+00	2.949260E+00
2.219480E+00	5.249970E+00	3.011110E+00
2.308570E+00	5.308060E+00	3.063540E+00
1.882900E+00	5.062460E+00	2.895640E+00
1.965460E+00	5.133140E+00	2.931360E+00
5.184210E+00	2.561020E+00	3.576960E+00
5.219520E+00	2.653360E+00	3.666770E+00
5.190590E+00	2.600070E+00	3.673100E+00
5.249620E+00	2.707850E+00	3.727990E+00
5.281720E+00	2.785000E+00	3.699560E+00
5.289000E+00	2.760400E+00	3.781990E+00
5.316700E+00	2.837960E+00	3.770530E+00
5.350240E+00	2.929680E+00	3.820100E+00
5.350740E+00	3.020080E+00	3.811110E+00
5.353580E+00	2.995730E+00	3.886030E+00
5.361050E+00	3.086030E+00	3.889240E+00
4.969510E+00	2.382190E+00	3.633260E+00
4.935630E+00	2.349690E+00	3.600410E+00
4.961430E+00	2.363910E+00	3.523770E+00
5.036450E+00	2.431580E+00	3.606830E+00
5.120200E+00	2.529030E+00	3.662160E+00
5.351630E+00	3.195470E+00	3.843390E+00
5.344100E+00	3.286920E+00	3.910850E+00
5.329770E+00	3.366270E+00	3.958420E+00
4.590060E+00	1.864070E+00	3.473820E+00
4.561910E+00	1.824900E+00	3.416810E+00
4.605260E+00	1.851370E+00	3.303100E+00
4.654470E+00	1.942780E+00	3.399310E+00
4.732660E+00	2.043790E+00	3.463620E+00
4.805180E+00	2.179050E+00	3.550550E+00
4.897710E+00	2.286940E+00	3.532410E+00
5.308430E+00	3.469460E+00	3.962430E+00
5.262650E+00	3.565380E+00	3.978140E+00
5.257730E+00	3.617890E+00	4.018080E+00
4.506560E+00	1.793310E+00	3.297170E+00
5.230790E+00	3.699940E+00	4.028400E+00
5.191860E+00	3.776330E+00	4.046010E+00
5.187990E+00	3.823430E+00	4.088310E+00
5.177060E+00	3.875820E+00	4.138130E+00
4.398190E+00	1.737670E+00	3.230780E+00
4.335700E+00	1.705760E+00	3.205840E+00
4.349960E+00	1.716560E+00	3.082510E+00
5.120710E+00	3.928230E+00	4.108850E+00
5.082510E+00	3.965350E+00	4.183040E+00
4.248880E+00	1.650630E+00	3.103620E+00
5.028730E+00	4.014230E+00	4.154160E+00
5.005740E+00	4.048920E+00	4.206640E+00
4.113010E+00	1.504110E+00	3.009230E+00
4.003360E+00	1.435280E+00	2.952800E+00
4.035060E+00	1.452940E+00	2.849810E+00
4.966440E+00	4.104230E+00	4.224300E+00
4.918540E+00	4.146840E+00	4.220210E+00
4.946990E+00	4.144470E+00	4.264550E+00
4.922760E+00	4.175780E+00	4.272980E+00
3.889120E+00	1.397440E+00	2.731350E+00
3.871520E+00	1.377400E+00	2.975320E+00
4.905440E+00	4.244850E+00	4.290800E+00
4.892280E+00	4.304340E+00	4.276600E+00
4.922320E+00	4.305730E+00	4.322110E+00
4.917230E+00	4.344860E+00	4.325350E+00
3.730330E+00	1.305600E+00	2.928360E+00
3.634780E+00	1.303330E+00	2.877270E+00
3.682120E+00	1.310630E+00	2.764570E+00
4.870920E+00	4.445810E+00	4.297240E+00
4.901530E+00	4.409680E+00	4.340550E+00
4.886970E+00	4.481920E+00	4.350070E+00
3.466290E+00	1.266130E+00	2.803420E+00
4.857110E+00	4.576600E+00	4.356160E+00
4.868450E+00	4.546910E+00	4.359310E+00
4.861140E+00	4.578410E+00	4.385660E+00
3.237770E+00	1.231310E+00	2.702060E+00
4.770690E+00	4.610140E+00	4.367750E+00
4.836460E+00	4.591690E+00	4.382620E+00
3.064870E+00	1.207480E+00	2.665580E+00
4.716430E+00	4.618010E+00	4.326450E+00
4.717880E+00	4.633000E+00	4.383580E+00
2.904540E+00	1.205930E+00	2.645470E+00
4.631850E+00	4.667560E+00	4.356250E+00
4.683480E+00	4.642910E+00	4.370570E+00
2.749770E+00	1.231780E+00	2.627490E+00
4.537340E+00	4.702420E+00	4.323700E+00
4.584330E+00	4.692260E+00	4.351280E+00
2.589740E+00	1.281460E+00	2.610090E+00
4.496050E+00	4.711280E+00	4.280200E+00
4.500000E+00	4.731700E+00	4.337650E+00
2.414790E+00	1.361300E+00	2.594070E+00
4.431520E+00	4.799270E+00	4.299060E+00
4.473480E+00	4.749790E+00	4.320710E+00
2.209880E+00	1.478540E+00	2.553110E+00
4.372470E+00	4.866630E+00	4.221680E+00
4.392890E+00	4.853000E+00	4.278290E+00
2.038450E+00	1.573550E+00	2.579400E+00
2.097700E+00	1.622190E+00	2.491900E+00
4.339610E+00	4.939810E+00	4.211070E+00
1.994900E+00	1.726850E+00	2.487240E+00
1.925780E+00	1.688750E+00	2.575080E+00
4.284960E+00	5.063870E+00	4.199390E+00
1.878850E+00	1.851680E+00	2.501670E+00
1.803030E+00	1.739900E+00	2.638010E+00
4.240690E+00	5.119320E+00	4.132860E+00
4.244740E+00	5.143050E+00	4.184320E+00
1.762260E+00	1.985050E+00	2.524410E+00
1.684230E+00	1.924110E+00	2.637850E+00
4.120260E+00	5.222840E+00	4.031910E+00
4.152310E+00	5.236270E+00	4.119580E+00
4.211810E+00	5.178100E+00	4.157510E+00
1.657460E+00	2.135210E+00	2.544570E+00
1.590330E+00	2.080550E+00	2.641030E+00
4.016000E+00	5.289250E+00	3.996040E+00
4.086370E+00	5.273440E+00	4.068420E+00
1.557010E+00	2.312840E+00	2.542950E+00
1.536230E+00	2.189990E+00	2.642720E+00
3.922530E+00	5.360380E+00	3.938950E+00
3.963510E+00	5.367570E+00	4.068700E+00
1.482110E+00	2.309530E+00	2.634410E+00
1.395420E+00	2.470030E+00	2.635150E+00
1.458930E+00	2.567120E+00	2.515030E+00
3.868750E+00	5.406370E+00	3.946340E+00
3.896460E+00	5.405590E+00	4.007150E+00
1.362780E+00	2.654550E+00	2.563940E+00
1.299880E+00	2.612380E+00	2.638830E+00
1.373830E+00	2.818490E+00	2.490010E+00
3.712510E+00	5.498900E+00	3.905490E+00
3.831470E+00	5.440370E+00	3.978470E+00
1.289560E+00	2.807520E+00	2.566840E+00
1.220180E+00	2.765610E+00	2.653760E+00
1.290880E+00	3.061310E+00	2.495870E+00
3.571440E+00	5.551170E+00	3.803280E+00
3.603450E+00	5.570730E+00	3.906700E+00
1.213520E+00	2.935890E+00	2.598040E+00
1.166530E+00	2.868290E+00	2.653200E+00
1.178160E+00	3.120650E+00	2.569200E+00
1.231160E+00	3.299770E+00	2.524630E+00
1.264420E+00	3.570870E+00	2.476550E+00
3.497500E+00	5.583650E+00	3.811090E+00
3.532500E+00	5.590040E+00	3.870030E+00
1.136310E+00	2.993590E+00	2.648650E+00
1.098510E+00	3.161000E+00	2.618300E+00
1.148140E+00	3.276200E+00	2.584080E+00
1.159490E+00	3.459110E+00	2.555570E+00
1.183360E+00	3.635530E+00	2.546000E+00
1.250870E+00	3.799620E+00	2.527120E+00
1.335210E+00	4.034870E+00	2.518340E+00
3.307130E+00	5.649570E+00	3.801220E+00
3.453140E+00	5.613030E+00	3.849530E+00
1.065950E+00	3.358960E+00	2.640470E+00
1.093850E+00	3.593300E+00	2.597860E+00
1.154570E+00	3.768550E+00	2.587470E+00
1.217930E+00	3.955840E+00	2.577140E+00
1.274990E+00	4.095510E+00	2.580430E+00
1.285760E+00	4.171310E+00	2.607340E+00
1.353240E+00	4.197360E+00	2.576890E+00
1.439150E+00	4.358820E+00	2.592890E+00
1.556210E+00	4.537800E+00	2.617360E+00
3.078040E+00	5.622410E+00	3.651940E+00
3.161240E+00	5.637730E+00	3.727920E+00
3.205750E+00	5.667770E+00	3.816030E+00
1.310170E+00	4.285290E+00	2.633920E+00
1.416570E+00	4.456700E+00	2.660090E+00
1.494350E+00	4.581050E+00	2.681290E+00
1.498430E+00	4.638810E+00	2.712530E+00
1.593030E+00	4.689760E+00	2.689760E+00
2.454300E+00	5.443370E+00	3.265250E+00
2.606110E+00	5.470300E+00	3.340210E+00
2.702050E+00	5.530250E+00	3.452450E+00
2.803170E+00	5.583610E+00	3.568000E+00
2.909210E+00	5.635550E+00	3.706690E+00
3.047500E+00	5.657320E+00	3.734620E+00
3.141020E+00	5.677140E+00	3.816430E+00
1.510310E+00	4.702030E+00	2.749880E+00
1.533170E+00	4.769410E+00	2.790150E+00
1.608930E+00	4.796870E+00	2.767610E+00
1.723630E+00	4.943540E+00	2.840320E+00
2.116030E+00	5.309650E+00	3.099330E+00
2.295820E+00	5.372020E+00	3.151980E+00
2.342580E+00	5.452610E+00	3.279350E+00
2.409650E+00	5.502980E+00	3.381000E+00
2.565880E+00	5.536020E+00	3.457470E+00
2.699400E+00	5.596290E+00	3.586130E+00
2.792590E+00	5.633990E+00	3.679620E+00
1.570630E+00	4.846950E+00	2.831190E+00
1.617650E+00	4.945780E+00	2.889450E+00
1.684980E+00	4.998980E+00	2.911890E+00
1.774480E+00	5.068130E+00	2.944680E+00
1.934720E+00	5.193830E+00	3.013360E+00
1.999960E+00	5.306380E+00	3.128480E+00
2.063060E+00	5.384920E+00	3.200390E+00
2.219370E+00	5.435780E+00	3.253670E+00
2.320250E+00	5.482480E+00	3.337980E+00
1.634250E+00	5.036500E+00	2.972650E+00
1.777830E+00	5.178730E+00	3.055330E+00
1.905240E+00	5.286950E+00	3.132850E+00
1.979070E+00	5.344800E+00	3.180690E+00
5.209350E+00	2.646520E+00	3.747150E+00
5.263750E+00	2.717720E+00	3.840940E+00
5.220200E+00	2.666920E+00	3.842410E+00
5.296490E+00	2.767330E+00	3.878970E+00
5.328530E+00	2.844880E+00	3.906870E+00
5.355640E+00	2.923730E+00	3.942670E+00
5.359550E+00	3.005230E+00	3.977240E+00
5.377270E+00	3.090630E+00	4.017720E+00
4.622650E+00	1.978420E+00	3.814170E+00
4.607540E+00	1.950360E+00	3.756130E+00
4.665020E+00	1.988000E+00	3.648600E+00
4.742880E+00	2.082000E+00	3.654630E+00
4.679700E+00	2.029780E+00	3.810480E+00
4.777730E+00	2.152790E+00	3.683400E+00
4.739010E+00	2.122370E+00	3.803900E+00
4.804510E+00	2.198870E+00	3.746790E+00
4.917120E+00	2.339610E+00	3.699080E+00
4.980970E+00	2.404070E+00	3.725810E+00
5.035940E+00	2.464730E+00	3.783440E+00
5.090720E+00	2.535130E+00	3.843870E+00
5.167810E+00	2.596880E+00	3.814030E+00
5.358880E+00	3.189720E+00	3.963660E+00
5.359740E+00	3.292920E+00	4.018340E+00
5.346120E+00	3.388390E+00	4.018500E+00
5.368080E+00	3.355420E+00	4.074300E+00
5.367500E+00	3.445020E+00	4.080330E+00
4.509810E+00	1.821230E+00	3.611820E+00
4.583040E+00	1.901120E+00	3.674730E+00
4.868490E+00	2.253060E+00	3.667670E+00
5.304340E+00	3.552880E+00	4.056600E+00
5.283690E+00	3.632960E+00	4.073600E+00
5.313460E+00	3.598670E+00	4.125650E+00
5.294910E+00	3.675390E+00	4.141710E+00
4.414200E+00	1.777370E+00	3.605850E+00
4.355070E+00	1.750360E+00	3.587500E+00
4.400830E+00	1.753250E+00	3.430780E+00
5.238320E+00	3.758830E+00	4.114340E+00
5.215510E+00	3.810530E+00	4.176910E+00
5.194670E+00	3.861380E+00	4.234050E+00
4.302230E+00	1.708510E+00	3.472480E+00
5.146830E+00	3.918280E+00	4.204310E+00
5.108780E+00	3.955510E+00	4.275740E+00
4.202850E+00	1.611610E+00	3.424590E+00
4.140830E+00	1.542510E+00	3.396250E+00
4.162510E+00	1.550800E+00	3.225090E+00
5.046450E+00	4.008620E+00	4.255780E+00
5.015780E+00	4.059710E+00	4.264670E+00
5.046750E+00	4.045190E+00	4.316340E+00
5.022120E+00	4.092370E+00	4.316260E+00
4.047090E+00	1.460880E+00	3.265400E+00
[truncated: 21,888 more rows]
