# Supplementary material for: A New MRI-Based Model of Heart Function with Coupled Hemodynamics and Application to Normal and Diseased Canine Left Ventricles
Source: Front Bioeng Biotechnol. 2015 Sep 23;3:140. doi: 10.3389/fbioe.2015.00140 (PMC4585083; doi:10.3389/fbioe.2015.00140)
Supplement: Supplementary file 9 [file Data_Sheet_9.ZIP › Case4_HF_LBBB_Systole/nodes/case4_systole_time_0.4070.csv]

4.370560E+00	3.780650E+00	1.958090E+00
4.316240E+00	3.766370E+00	1.846730E+00
4.341410E+00	3.818930E+00	1.948000E+00
4.332450E+00	3.869610E+00	2.007010E+00
4.387940E+00	3.834730E+00	2.073260E+00
4.345810E+00	3.902920E+00	2.125420E+00
4.281760E+00	3.856600E+00	1.918330E+00
4.210880E+00	3.836710E+00	1.809600E+00
4.277070E+00	3.936500E+00	2.046830E+00
4.258300E+00	4.015050E+00	2.131180E+00
4.312960E+00	3.967800E+00	2.197660E+00
4.285450E+00	4.021100E+00	2.211000E+00
4.204270E+00	3.912020E+00	1.913650E+00
4.163800E+00	3.891940E+00	1.809840E+00
4.184610E+00	4.016300E+00	2.016680E+00
4.222400E+00	4.048620E+00	2.114290E+00
4.239970E+00	4.059270E+00	2.195390E+00
4.132820E+00	3.951540E+00	1.863300E+00
4.110570E+00	4.018970E+00	1.924680E+00
4.127920E+00	4.052750E+00	1.970850E+00
4.135060E+00	4.085080E+00	2.015380E+00
4.191930E+00	4.074980E+00	2.100850E+00
4.085300E+00	4.056500E+00	1.942490E+00
4.620200E+00	3.467050E+00	1.968380E+00
4.576380E+00	3.443450E+00	1.834720E+00
4.571820E+00	3.523940E+00	1.961590E+00
4.553970E+00	3.620540E+00	2.050470E+00
4.632100E+00	3.528120E+00	2.061050E+00
4.528110E+00	3.715180E+00	2.219070E+00
4.621140E+00	3.622470E+00	2.224840E+00
4.524540E+00	3.802780E+00	2.345830E+00
4.608520E+00	3.736090E+00	2.420220E+00
4.549480E+00	3.815590E+00	2.482660E+00
4.490600E+00	3.579300E+00	1.867590E+00
4.448180E+00	3.493020E+00	1.704020E+00
4.428820E+00	3.719820E+00	1.999470E+00
4.455160E+00	3.805910E+00	2.221390E+00
4.473740E+00	3.848450E+00	2.330720E+00
4.490490E+00	3.863270E+00	2.453410E+00
4.369410E+00	3.491590E+00	1.607380E+00
4.274540E+00	3.455110E+00	1.515540E+00
4.303240E+00	3.542150E+00	1.600610E+00
4.350430E+00	3.616990E+00	1.713340E+00
4.399400E+00	3.906780E+00	2.316030E+00
4.387850E+00	3.977370E+00	2.454040E+00
4.454340E+00	3.927790E+00	2.532020E+00
4.419730E+00	3.990240E+00	2.563290E+00
4.231030E+00	3.579720E+00	1.579210E+00
4.171370E+00	3.500100E+00	1.493610E+00
4.190100E+00	3.713230E+00	1.678230E+00
4.318930E+00	4.029280E+00	2.319250E+00
4.359430E+00	4.032530E+00	2.508690E+00
4.111740E+00	3.585390E+00	1.516490E+00
4.031420E+00	3.735050E+00	1.604920E+00
4.106450E+00	3.855780E+00	1.733910E+00
4.244540E+00	4.105040E+00	2.297790E+00
4.292260E+00	4.103840E+00	2.454050E+00
4.005850E+00	3.850450E+00	1.695830E+00
3.959110E+00	3.801840E+00	1.635410E+00
4.028790E+00	3.983000E+00	1.834060E+00
4.162530E+00	4.124110E+00	2.156310E+00
4.200880E+00	4.202490E+00	2.346020E+00
4.238290E+00	4.222750E+00	2.464920E+00
4.280650E+00	4.181870E+00	2.519380E+00
4.262920E+00	4.247460E+00	2.545350E+00
3.926420E+00	3.882160E+00	1.683700E+00
3.893820E+00	4.011870E+00	1.782090E+00
3.965810E+00	4.057810E+00	1.865070E+00
4.037700E+00	4.107530E+00	1.973550E+00
4.080010E+00	4.210160E+00	2.141360E+00
4.109110E+00	4.291790E+00	2.242150E+00
4.164110E+00	4.294680E+00	2.348450E+00
4.209490E+00	4.264820E+00	2.445370E+00
3.918140E+00	4.107960E+00	1.876790E+00
3.848520E+00	4.079330E+00	1.820980E+00
3.949900E+00	4.205620E+00	1.993490E+00
4.002920E+00	4.302920E+00	2.135980E+00
4.065070E+00	4.334740E+00	2.227110E+00
4.109690E+00	4.358090E+00	2.320280E+00
3.840750E+00	4.144080E+00	1.878800E+00
3.858810E+00	4.228690E+00	1.960840E+00
3.918090E+00	4.285280E+00	2.028870E+00
3.924380E+00	4.333580E+00	2.073730E+00
3.947980E+00	4.370850E+00	2.138810E+00
4.026410E+00	4.373590E+00	2.228800E+00
3.855710E+00	4.305700E+00	2.023990E+00
3.897550E+00	4.357700E+00	2.083200E+00
4.823910E+00	3.522050E+00	2.551200E+00
4.800700E+00	3.481990E+00	2.444460E+00
4.777330E+00	3.550220E+00	2.488960E+00
4.769030E+00	3.602210E+00	2.561590E+00
4.790920E+00	3.303510E+00	2.091480E+00
4.772390E+00	3.215270E+00	1.966070E+00
4.699300E+00	3.395760E+00	2.013200E+00
4.687390E+00	3.514940E+00	2.192290E+00
4.766140E+00	3.411960E+00	2.259090E+00
4.717030E+00	3.601890E+00	2.408070E+00
4.670090E+00	3.694400E+00	2.496660E+00
4.710570E+00	3.684670E+00	2.574590E+00
4.659150E+00	3.746390E+00	2.563820E+00
4.746450E+00	3.149790E+00	1.831730E+00
4.665390E+00	3.120140E+00	1.682540E+00
4.664120E+00	3.281890E+00	1.811320E+00
4.537080E+00	3.860410E+00	2.569680E+00
4.603730E+00	3.818080E+00	2.596490E+00
4.567060E+00	3.868410E+00	2.643320E+00
4.538430E+00	3.118820E+00	1.511610E+00
4.418810E+00	3.072050E+00	1.400700E+00
4.433150E+00	3.203000E+00	1.477430E+00
4.478660E+00	3.331620E+00	1.581120E+00
4.500360E+00	3.889170E+00	2.555050E+00
4.524420E+00	3.904100E+00	2.642130E+00
4.312470E+00	3.287010E+00	1.444420E+00
4.221130E+00	3.192490E+00	1.341500E+00
4.411710E+00	4.031840E+00	2.634470E+00
4.480010E+00	3.969920E+00	2.691770E+00
4.444120E+00	4.026170E+00	2.745340E+00
4.107480E+00	3.196560E+00	1.305030E+00
3.999360E+00	3.166030E+00	1.275640E+00
4.029160E+00	3.265380E+00	1.331270E+00
4.099170E+00	3.386530E+00	1.378230E+00
4.353930E+00	4.085610E+00	2.587600E+00
4.397350E+00	4.074020E+00	2.708630E+00
3.944490E+00	3.303650E+00	1.346980E+00
3.884630E+00	3.238130E+00	1.303780E+00
3.892120E+00	3.438160E+00	1.391960E+00
3.968040E+00	3.576950E+00	1.487300E+00
4.318540E+00	4.129970E+00	2.552070E+00
4.343830E+00	4.140750E+00	2.648910E+00
3.816850E+00	3.325540E+00	1.318090E+00
3.738460E+00	3.470770E+00	1.401300E+00
3.842620E+00	3.578610E+00	1.438870E+00
3.876940E+00	3.734400E+00	1.559730E+00
4.288250E+00	4.248690E+00	2.617410E+00
4.307860E+00	4.215870E+00	2.638550E+00
4.298250E+00	4.247000E+00	2.661150E+00
3.750210E+00	3.627800E+00	1.468340E+00
3.670900E+00	3.565090E+00	1.433250E+00
3.738860E+00	3.763380E+00	1.563650E+00
3.814380E+00	3.889730E+00	1.650330E+00
4.169820E+00	4.328020E+00	2.425200E+00
4.222670E+00	4.304800E+00	2.531510E+00
4.273470E+00	4.272010E+00	2.626970E+00
3.645700E+00	3.664800E+00	1.479100E+00
3.647400E+00	3.796750E+00	1.558750E+00
3.713400E+00	3.881800E+00	1.627340E+00
3.756980E+00	4.030850E+00	1.768560E+00
4.140830E+00	4.367260E+00	2.411970E+00
4.167090E+00	4.378710E+00	2.498290E+00
3.631020E+00	3.917270E+00	1.635680E+00
3.647010E+00	4.035450E+00	1.748030E+00
3.693570E+00	4.104150E+00	1.806260E+00
3.753730E+00	4.188310E+00	1.899690E+00
3.968170E+00	4.430390E+00	2.227260E+00
4.049230E+00	4.419780E+00	2.341660E+00
4.111900E+00	4.397710E+00	2.411240E+00
3.634170E+00	4.142060E+00	1.833250E+00
3.692710E+00	4.244160E+00	1.934420E+00
3.707160E+00	4.305210E+00	1.988640E+00
3.769450E+00	4.307950E+00	2.006070E+00
3.865390E+00	4.389220E+00	2.118170E+00
3.913460E+00	4.466610E+00	2.228420E+00
3.981000E+00	4.494550E+00	2.358720E+00
3.744080E+00	4.378600E+00	2.068120E+00
3.833710E+00	4.461880E+00	2.186000E+00
3.897070E+00	4.508790E+00	2.283760E+00
4.919120E+00	3.403280E+00	2.599520E+00
4.921560E+00	3.335840E+00	2.540370E+00
4.867900E+00	3.430600E+00	2.533150E+00
4.892810E+00	3.478540E+00	2.632850E+00
4.967450E+00	2.957860E+00	2.193910E+00
4.954460E+00	2.874580E+00	2.056720E+00
4.936960E+00	3.008610E+00	2.115080E+00
4.857750E+00	3.198600E+00	2.186710E+00
4.948190E+00	3.064540E+00	2.291370E+00
4.865160E+00	3.356100E+00	2.402860E+00
4.931530E+00	3.223570E+00	2.415360E+00
4.768230E+00	3.671460E+00	2.679030E+00
4.838890E+00	3.585780E+00	2.664000E+00
4.764120E+00	3.709140E+00	2.763390E+00
4.832700E+00	3.659270E+00	2.817660E+00
4.776260E+00	3.741560E+00	2.849150E+00
4.903980E+00	2.799460E+00	1.890020E+00
4.850320E+00	2.703940E+00	1.742220E+00
4.832370E+00	2.830400E+00	1.768090E+00
4.844710E+00	2.995600E+00	1.890010E+00
4.696040E+00	3.767580E+00	2.724460E+00
4.670490E+00	3.840540E+00	2.837670E+00
4.736930E+00	3.802380E+00	2.904810E+00
4.694190E+00	3.856770E+00	2.929430E+00
4.731200E+00	2.649800E+00	1.554550E+00
4.600330E+00	2.575960E+00	1.431630E+00
4.632290E+00	2.707090E+00	1.461740E+00
4.684040E+00	2.868140E+00	1.564240E+00
4.595270E+00	3.872050E+00	2.745220E+00
4.642440E+00	3.897960E+00	2.875140E+00
4.499140E+00	2.805230E+00	1.378560E+00
4.391470E+00	2.705450E+00	1.308610E+00
4.535940E+00	3.921160E+00	2.734920E+00
4.563910E+00	3.945740E+00	2.832220E+00
4.254370E+00	2.724210E+00	1.237330E+00
4.125990E+00	2.692830E+00	1.213650E+00
4.157360E+00	2.822540E+00	1.218700E+00
4.222780E+00	2.960970E+00	1.263230E+00
4.446360E+00	4.065260E+00	2.810940E+00
4.501270E+00	4.016140E+00	2.848830E+00
4.482200E+00	4.062280E+00	2.882280E+00
4.029070E+00	2.954630E+00	1.231610E+00
3.895120E+00	2.877970E+00	1.213250E+00
4.399030E+00	4.120840E+00	2.777050E+00
4.456180E+00	4.108330E+00	2.874480E+00
3.814270E+00	3.148680E+00	1.260860E+00
3.691640E+00	3.018710E+00	1.274540E+00
4.353270E+00	4.178010E+00	2.737070E+00
4.405300E+00	4.176310E+00	2.840050E+00
3.632500E+00	3.183630E+00	1.299730E+00
3.520270E+00	3.126820E+00	1.300380E+00
3.674330E+00	3.316610E+00	1.337200E+00
4.321920E+00	4.250690E+00	2.750840E+00
3.527080E+00	3.286080E+00	1.332740E+00
3.403620E+00	3.235230E+00	1.349480E+00
3.570180E+00	3.495360E+00	1.401790E+00
4.237760E+00	4.329580E+00	2.651600E+00
4.283700E+00	4.327350E+00	2.767090E+00
3.426220E+00	3.377400E+00	1.374930E+00
3.350850E+00	3.313420E+00	1.382140E+00
3.417980E+00	3.546630E+00	1.433870E+00
3.524620E+00	3.736000E+00	1.527720E+00
4.172090E+00	4.420070E+00	2.610410E+00
4.229440E+00	4.390810E+00	2.732220E+00
3.325420E+00	3.418050E+00	1.414520E+00
3.322390E+00	3.561500E+00	1.464280E+00
3.388000E+00	3.671530E+00	1.495940E+00
3.402520E+00	3.816610E+00	1.568070E+00
3.521960E+00	3.968980E+00	1.688860E+00
4.091860E+00	4.463190E+00	2.491450E+00
4.134030E+00	4.468520E+00	2.601510E+00
4.170020E+00	4.476790E+00	2.705250E+00
3.300150E+00	3.690170E+00	1.525890E+00
3.318460E+00	3.838530E+00	1.599850E+00
3.395740E+00	3.926910E+00	1.645960E+00
3.437450E+00	4.024000E+00	1.734640E+00
3.525100E+00	4.125330E+00	1.828800E+00
3.624300E+00	4.268650E+00	1.958540E+00
4.027550E+00	4.516350E+00	2.461410E+00
4.044740E+00	4.542950E+00	2.548190E+00
4.103910E+00	4.507250E+00	2.616000E+00
3.321570E+00	3.965900E+00	1.696240E+00
3.424070E+00	4.118290E+00	1.820210E+00
3.507020E+00	4.208450E+00	1.900270E+00
3.545290E+00	4.283180E+00	1.972200E+00
3.598750E+00	4.328340E+00	2.013580E+00
3.656480E+00	4.387770E+00	2.066910E+00
3.745300E+00	4.470090E+00	2.160330E+00
3.829610E+00	4.526630E+00	2.266250E+00
3.903100E+00	4.561320E+00	2.380530E+00
3.983150E+00	4.557450E+00	2.453530E+00
3.558530E+00	4.366370E+00	2.049600E+00
3.652000E+00	4.472240E+00	2.147330E+00
3.748140E+00	4.544000E+00	2.240920E+00
3.816160E+00	4.573310E+00	2.328030E+00
5.043070E+00	2.848830E+00	2.414560E+00
5.035700E+00	2.733800E+00	2.280390E+00
5.001580E+00	2.902220E+00	2.290550E+00
4.987040E+00	3.094930E+00	2.464090E+00
5.041030E+00	2.967300E+00	2.508950E+00
4.968200E+00	3.237190E+00	2.553490E+00
5.022320E+00	3.149940E+00	2.615710E+00
4.970370E+00	3.355940E+00	2.694040E+00
4.907580E+00	3.534640E+00	2.785580E+00
4.986710E+00	3.457620E+00	2.844690E+00
4.904400E+00	3.607370E+00	2.869810E+00
4.969200E+00	3.555440E+00	2.937360E+00
4.900870E+00	3.649840E+00	2.945430E+00
5.021090E+00	2.623210E+00	2.128800E+00
4.978970E+00	2.526120E+00	1.985090E+00
4.977880E+00	2.681540E+00	2.002710E+00
4.791860E+00	3.769470E+00	2.931070E+00
4.848130E+00	3.725320E+00	2.976780E+00
4.795380E+00	3.788060E+00	3.016220E+00
4.914110E+00	2.441080E+00	1.847230E+00
4.817010E+00	2.366120E+00	1.708260E+00
4.841490E+00	2.510620E+00	1.706760E+00
4.678690E+00	3.896220E+00	2.985560E+00
4.745720E+00	3.844400E+00	3.047310E+00
4.713570E+00	3.899520E+00	3.076750E+00
4.704030E+00	2.305440E+00	1.574330E+00
4.554330E+00	2.286160E+00	1.471680E+00
4.659100E+00	2.390240E+00	1.501720E+00
4.629370E+00	3.940870E+00	2.937070E+00
4.660630E+00	3.950130E+00	3.042720E+00
4.389190E+00	2.500600E+00	1.316200E+00
4.338380E+00	2.346750E+00	1.332810E+00
4.582130E+00	3.994680E+00	2.963010E+00
4.578360E+00	4.031440E+00	3.016630E+00
4.624510E+00	4.014530E+00	3.063260E+00
4.592010E+00	4.059620E+00	3.057650E+00
4.223450E+00	2.331460E+00	1.298700E+00
4.085070E+00	2.422420E+00	1.246630E+00
4.186640E+00	2.470230E+00	1.253000E+00
4.523290E+00	4.069110E+00	2.976650E+00
4.528520E+00	4.149030E+00	3.034500E+00
4.584220E+00	4.115530E+00	3.078290E+00
4.574790E+00	4.162230E+00	3.088710E+00
3.989060E+00	2.614070E+00	1.187140E+00
3.887300E+00	2.473550E+00	1.210950E+00
4.466910E+00	4.153640E+00	2.949940E+00
4.483250E+00	4.205440E+00	3.019160E+00
4.546550E+00	4.200050E+00	3.090010E+00
3.767700E+00	2.774670E+00	1.221530E+00
3.623960E+00	2.716500E+00	1.284760E+00
4.409990E+00	4.235120E+00	2.933840E+00
4.453530E+00	4.244900E+00	3.015240E+00
4.491440E+00	4.263340E+00	3.090820E+00
3.553630E+00	2.942510E+00	1.303260E+00
3.420990E+00	2.881020E+00	1.332180E+00
4.336380E+00	4.303260E+00	2.865150E+00
4.375580E+00	4.295860E+00	2.960120E+00
4.425300E+00	4.281510E+00	3.022180E+00
3.391590E+00	3.077780E+00	1.333270E+00
3.262130E+00	3.023980E+00	1.359990E+00
4.283560E+00	4.368100E+00	2.837640E+00
4.328530E+00	4.345880E+00	2.938140E+00
3.276040E+00	3.240210E+00	1.394830E+00
3.175810E+00	3.134700E+00	1.437860E+00
4.233100E+00	4.437440E+00	2.812940E+00
4.278220E+00	4.407450E+00	2.917810E+00
3.168660E+00	3.273360E+00	1.440000E+00
3.125590E+00	3.212620E+00	1.459360E+00
3.209420E+00	3.478410E+00	1.478280E+00
4.201560E+00	4.487190E+00	2.797970E+00
4.227950E+00	4.486100E+00	2.898410E+00
3.114370E+00	3.318760E+00	1.488760E+00
3.108250E+00	3.476350E+00	1.522620E+00
3.140320E+00	3.584450E+00	1.531050E+00
3.193080E+00	3.762520E+00	1.592130E+00
4.075260E+00	4.545990E+00	2.632520E+00
4.113170E+00	4.555310E+00	2.718000E+00
4.172450E+00	4.529700E+00	2.797420E+00
3.080830E+00	3.613830E+00	1.567640E+00
3.093430E+00	3.771580E+00	1.641940E+00
3.137590E+00	3.856940E+00	1.660930E+00
3.197400E+00	3.955330E+00	1.701970E+00
3.314130E+00	4.099090E+00	1.825090E+00
3.432340E+00	4.246790E+00	1.932160E+00
3.946490E+00	4.589000E+00	2.459270E+00
3.972960E+00	4.604830E+00	2.542320E+00
4.042020E+00	4.585050E+00	2.645290E+00
3.080370E+00	3.910050E+00	1.706510E+00
3.189970E+00	4.073600E+00	1.817810E+00
3.296310E+00	4.208330E+00	1.912760E+00
3.378630E+00	4.295780E+00	1.987200E+00
3.393480E+00	4.347120E+00	2.032640E+00
3.457330E+00	4.359730E+00	2.036900E+00
3.536730E+00	4.465590E+00	2.128160E+00
3.652550E+00	4.562760E+00	2.241450E+00
3.755700E+00	4.592490E+00	2.315110E+00
3.820350E+00	4.621330E+00	2.408390E+00
3.910100E+00	4.612340E+00	2.471310E+00
3.422040E+00	4.413010E+00	2.082730E+00
3.470330E+00	4.495710E+00	2.144760E+00
3.547060E+00	4.541430E+00	2.193670E+00
3.577480E+00	4.585240E+00	2.250100E+00
3.628710E+00	4.619680E+00	2.315510E+00
3.718300E+00	4.623050E+00	2.343710E+00
3.492170E+00	4.565440E+00	2.212220E+00
3.558290E+00	4.608130E+00	2.276800E+00
5.128350E+00	2.968620E+00	2.744380E+00
5.113890E+00	2.895250E+00	2.690650E+00
5.093550E+00	3.006350E+00	2.666050E+00
5.067370E+00	3.197560E+00	2.761030E+00
5.128480E+00	3.065490E+00	2.803320E+00
5.054970E+00	3.348430E+00	2.856110E+00
5.142960E+00	3.219240E+00	2.882100E+00
5.043440E+00	3.457810E+00	2.934300E+00
5.126950E+00	3.360010E+00	2.988810E+00
5.028980E+00	3.513120E+00	2.986160E+00
5.071350E+00	3.473230E+00	3.011150E+00
5.034850E+00	3.548460E+00	3.062740E+00
5.064030E+00	2.638610E+00	2.418310E+00
5.044990E+00	2.509140E+00	2.282800E+00
5.035110E+00	2.598220E+00	2.243170E+00
5.070490E+00	2.793280E+00	2.517350E+00
4.902790E+00	3.678850E+00	3.019420E+00
4.950140E+00	3.629700E+00	3.048000E+00
4.921480E+00	3.694210E+00	3.095540E+00
5.005790E+00	2.405710E+00	2.147610E+00
4.938430E+00	2.316640E+00	2.005840E+00
4.963270E+00	2.410530E+00	1.991620E+00
4.807440E+00	3.811690E+00	3.088010E+00
4.868980E+00	3.768800E+00	3.132660E+00
4.818330E+00	3.833050E+00	3.154170E+00
4.843700E+00	2.231890E+00	1.862440E+00
4.738040E+00	2.162710E+00	1.747690E+00
4.778400E+00	2.252770E+00	1.710290E+00
4.715890E+00	3.931550E+00	3.129500E+00
4.776810E+00	3.887690E+00	3.180900E+00
4.741610E+00	3.942280E+00	3.213370E+00
4.608790E+00	2.101710E+00	1.657470E+00
4.483120E+00	2.110700E+00	1.551790E+00
4.593730E+00	2.169930E+00	1.571220E+00
4.685750E+00	3.985800E+00	3.148540E+00
4.686930E+00	4.016420E+00	3.200000E+00
4.723270E+00	3.984260E+00	3.255510E+00
4.697900E+00	4.034730E+00	3.253950E+00
4.377430E+00	2.211680E+00	1.417140E+00
4.324120E+00	2.089630E+00	1.468710E+00
4.650660E+00	4.068840E+00	3.157110E+00
4.667250E+00	4.122170E+00	3.210280E+00
4.696340E+00	4.088280E+00	3.274290E+00
4.687870E+00	4.150010E+00	3.265270E+00
4.145060E+00	2.261580E+00	1.329220E+00
4.627190E+00	4.173270E+00	3.167830E+00
4.628400E+00	4.247790E+00	3.228080E+00
4.682550E+00	4.204580E+00	3.290060E+00
4.667660E+00	4.260380E+00	3.297040E+00
3.943940E+00	2.284650E+00	1.293590E+00
3.796140E+00	2.325960E+00	1.248750E+00
3.833580E+00	2.379050E+00	1.222850E+00
4.567130E+00	4.244240E+00	3.155220E+00
4.577530E+00	4.291630E+00	3.215400E+00
4.629890E+00	4.300960E+00	3.278670E+00
3.708310E+00	2.490920E+00	1.260350E+00
3.603860E+00	2.410380E+00	1.328600E+00
4.530370E+00	4.287590E+00	3.165430E+00
4.536200E+00	4.318570E+00	3.214740E+00
4.574940E+00	4.347980E+00	3.289240E+00
3.483550E+00	2.667220E+00	1.321370E+00
3.350070E+00	2.634540E+00	1.382920E+00
4.379460E+00	4.337400E+00	3.027670E+00
4.435660E+00	4.326160E+00	3.109900E+00
4.488210E+00	4.321430E+00	3.184060E+00
4.519240E+00	4.348290E+00	3.252420E+00
3.285130E+00	2.830250E+00	1.361470E+00
3.168490E+00	2.790420E+00	1.407660E+00
4.327910E+00	4.394120E+00	3.012620E+00
4.378190E+00	4.389530E+00	3.135560E+00
3.160540E+00	2.971320E+00	1.422350E+00
3.068320E+00	2.931410E+00	1.475560E+00
4.281280E+00	4.449180E+00	2.988020E+00
4.316020E+00	4.446120E+00	3.078500E+00
3.079730E+00	3.132220E+00	1.489520E+00
3.009150E+00	3.027240E+00	1.486610E+00
4.256220E+00	4.488520E+00	2.978510E+00
4.276640E+00	4.487850E+00	3.032520E+00
2.984890E+00	3.136690E+00	1.538440E+00
2.922380E+00	3.293510E+00	1.574700E+00
3.024650E+00	3.381530E+00	1.552170E+00
4.143330E+00	4.566010E+00	2.806990E+00
4.170490E+00	4.565970E+00	2.895610E+00
4.236160E+00	4.527890E+00	2.992050E+00
2.931260E+00	3.457650E+00	1.589610E+00
2.896610E+00	3.394660E+00	1.617340E+00
2.978570E+00	3.675490E+00	1.644350E+00
3.984360E+00	4.642920E+00	2.664450E+00
4.059810E+00	4.620640E+00	2.763410E+00
4.117100E+00	4.592540E+00	2.823200E+00
2.878990E+00	3.521990E+00	1.638960E+00
2.879330E+00	3.683780E+00	1.682370E+00
2.915300E+00	3.776710E+00	1.698760E+00
2.957820E+00	3.897670E+00	1.734660E+00
3.071660E+00	4.045340E+00	1.823730E+00
3.173570E+00	4.188620E+00	1.901340E+00
3.302640E+00	4.319050E+00	2.015930E+00
3.879600E+00	4.662240E+00	2.576590E+00
3.945100E+00	4.674760E+00	2.687170E+00
3.994960E+00	4.691440E+00	2.802040E+00
2.863500E+00	3.809960E+00	1.739330E+00
2.890270E+00	3.952520E+00	1.793520E+00
2.974250E+00	4.031960E+00	1.829380E+00
3.051390E+00	4.150730E+00	1.900530E+00
3.147720E+00	4.272870E+00	1.974570E+00
3.233960E+00	4.369050E+00	2.057670E+00
3.357410E+00	4.464620E+00	2.130180E+00
3.712960E+00	4.680000E+00	2.445370E+00
3.794510E+00	4.704720E+00	2.563750E+00
3.830520E+00	4.730940E+00	2.655420E+00
3.911120E+00	4.707620E+00	2.717270E+00
2.917360E+00	4.096100E+00	1.889390E+00
3.024280E+00	4.241470E+00	1.967090E+00
3.125470E+00	4.346510E+00	2.044500E+00
3.226380E+00	4.447890E+00	2.116030E+00
3.303850E+00	4.516930E+00	2.175640E+00
3.322150E+00	4.561770E+00	2.221420E+00
3.397910E+00	4.564620E+00	2.221740E+00
3.532410E+00	4.639100E+00	2.321980E+00
3.590240E+00	4.702980E+00	2.434050E+00
3.648620E+00	4.742010E+00	2.526920E+00
3.741970E+00	4.735840E+00	2.573050E+00
3.368490E+00	4.622090E+00	2.292620E+00
3.481850E+00	4.699720E+00	2.391970E+00
3.553040E+00	4.742690E+00	2.473050E+00
5.237520E+00	3.190290E+00	3.027770E+00
5.225760E+00	3.139950E+00	3.004960E+00
5.198150E+00	3.224440E+00	2.986860E+00
5.192970E+00	3.300280E+00	3.032920E+00
5.236370E+00	3.246170E+00	3.058820E+00
5.200450E+00	3.352040E+00	3.104930E+00
5.109900E+00	2.629390E+00	2.665140E+00
5.076470E+00	2.532690E+00	2.568070E+00
5.078780E+00	2.637230E+00	2.548500E+00
5.118140E+00	2.791800E+00	2.668690E+00
5.130110E+00	2.726380E+00	2.732130E+00
5.154490E+00	2.905610E+00	2.803670E+00
5.191190E+00	3.081010E+00	2.922920E+00
5.127650E+00	3.462420E+00	3.087470E+00
5.095730E+00	3.539770E+00	3.160070E+00
5.047440E+00	2.437360E+00	2.453460E+00
5.007730E+00	2.334000E+00	2.315420E+00
5.030640E+00	2.417020E+00	2.302080E+00
5.011200E+00	3.633950E+00	3.187860E+00
4.944110E+00	3.709770E+00	3.190250E+00
4.973440E+00	3.695960E+00	3.244570E+00
4.928300E+00	3.742650E+00	3.275920E+00
4.942320E+00	2.247790E+00	2.197160E+00
4.867070E+00	2.169910E+00	2.081940E+00
4.904460E+00	2.236240E+00	2.037210E+00
4.826710E+00	3.849400E+00	3.226880E+00
4.861350E+00	3.808630E+00	3.250560E+00
4.843770E+00	3.862080E+00	3.310940E+00
4.741840E+00	2.080180E+00	1.953270E+00
4.666500E+00	2.036700E+00	1.830280E+00
4.717590E+00	2.098350E+00	1.824470E+00
4.758950E+00	3.951940E+00	3.279370E+00
4.792730E+00	3.920570E+00	3.294970E+00
4.782930E+00	3.965820E+00	3.357100E+00
4.532650E+00	2.021010E+00	1.677570E+00
4.717130E+00	4.051400E+00	3.309540E+00
4.738550E+00	4.016900E+00	3.336760E+00
4.741710E+00	4.066840E+00	3.386680E+00
4.345040E+00	2.014590E+00	1.551440E+00
4.227430E+00	1.996500E+00	1.528480E+00
4.257870E+00	2.048210E+00	1.487520E+00
4.710140E+00	4.169020E+00	3.323100E+00
4.723660E+00	4.130440E+00	3.352720E+00
4.724350E+00	4.177970E+00	3.404780E+00
4.127030E+00	2.114920E+00	1.412720E+00
4.034410E+00	2.062430E+00	1.473120E+00
4.671700E+00	4.294950E+00	3.349340E+00
4.697080E+00	4.237790E+00	3.376320E+00
4.692720E+00	4.272060E+00	3.431650E+00
3.870470E+00	2.182520E+00	1.340150E+00
4.635850E+00	4.346340E+00	3.342000E+00
4.669690E+00	4.330200E+00	3.421440E+00
3.691080E+00	2.225060E+00	1.370830E+00
3.543360E+00	2.226690E+00	1.397630E+00
3.563570E+00	2.314240E+00	1.356570E+00
4.606800E+00	4.377670E+00	3.347940E+00
4.625190E+00	4.393300E+00	3.429300E+00
3.422390E+00	2.441880E+00	1.390780E+00
3.289090E+00	2.428820E+00	1.449840E+00
4.438380E+00	4.367610E+00	3.218500E+00
4.485230E+00	4.364410E+00	3.258990E+00
4.519180E+00	4.396820E+00	3.344240E+00
4.573730E+00	4.399980E+00	3.377220E+00
3.210570E+00	2.612070E+00	1.417220E+00
3.109220E+00	2.601390E+00	1.499500E+00
4.403800E+00	4.395770E+00	3.222760E+00
4.421450E+00	4.419610E+00	3.296060E+00
4.465360E+00	4.402430E+00	3.315560E+00
3.070650E+00	2.767920E+00	1.479020E+00
2.974180E+00	2.744280E+00	1.520210E+00
4.337280E+00	4.448630E+00	3.168110E+00
4.376780E+00	4.430410E+00	3.235100E+00
2.966950E+00	2.929910E+00	1.522520E+00
2.909530E+00	2.836500E+00	1.538760E+00
4.278760E+00	4.518420E+00	3.123220E+00
2.872830E+00	2.934370E+00	1.581270E+00
2.810750E+00	3.090250E+00	1.636060E+00
2.901750E+00	3.108330E+00	1.586150E+00
4.194310E+00	4.600920E+00	3.026720E+00
4.230420E+00	4.611340E+00	3.163940E+00
2.838270E+00	3.317990E+00	1.642140E+00
2.740890E+00	3.240100E+00	1.665030E+00
4.100810E+00	4.645040E+00	2.923630E+00
4.149600E+00	4.648160E+00	3.018010E+00
4.174880E+00	4.649340E+00	3.083820E+00
2.758780E+00	3.382800E+00	1.694030E+00
2.714010E+00	3.332710E+00	1.702160E+00
2.782900E+00	3.599430E+00	1.709800E+00
4.037680E+00	4.707200E+00	2.907110E+00
4.063640E+00	4.737000E+00	3.005840E+00
4.128570E+00	4.683900E+00	3.049260E+00
2.688120E+00	3.458700E+00	1.708070E+00
2.687450E+00	3.606610E+00	1.749560E+00
2.727420E+00	3.717390E+00	1.769160E+00
2.778260E+00	3.891880E+00	1.817920E+00
3.877000E+00	4.745070E+00	2.743980E+00
3.920520E+00	4.763720E+00	2.841420E+00
3.996710E+00	4.754200E+00	2.917380E+00
2.668680E+00	3.752240E+00	1.800130E+00
2.680300E+00	3.899820E+00	1.844710E+00
2.725290E+00	3.990490E+00	1.868280E+00
2.789190E+00	4.125740E+00	1.943160E+00
2.919270E+00	4.229450E+00	1.968910E+00
3.006490E+00	4.328870E+00	2.039220E+00
3.114130E+00	4.429740E+00	2.112370E+00
3.218960E+00	4.542510E+00	2.194150E+00
3.703180E+00	4.762920E+00	2.588770E+00
3.743890E+00	4.792290E+00	2.656910E+00
3.834800E+00	4.789890E+00	2.760210E+00
2.672070E+00	4.013880E+00	1.894800E+00
2.697670E+00	4.120270E+00	1.953290E+00
2.733720E+00	4.175550E+00	1.973220E+00
2.751770E+00	4.238900E+00	2.004290E+00
2.869210E+00	4.308080E+00	2.029650E+00
2.995180E+00	4.419390E+00	2.107180E+00
3.094070E+00	4.493670E+00	2.167150E+00
3.127820E+00	4.552360E+00	2.213320E+00
3.183360E+00	4.585730E+00	2.239400E+00
3.248130E+00	4.629770E+00	2.287440E+00
3.346940E+00	4.715270E+00	2.393750E+00
3.475650E+00	4.751940E+00	2.456340E+00
3.550110E+00	4.793910E+00	2.541390E+00
3.661040E+00	4.787540E+00	2.598800E+00
2.689310E+00	4.180450E+00	1.986540E+00
3.134980E+00	4.615830E+00	2.272090E+00
3.225460E+00	4.681840E+00	2.339940E+00
3.249250E+00	4.728400E+00	2.386380E+00
3.291390E+00	4.752190E+00	2.416000E+00
3.324170E+00	4.782680E+00	2.460700E+00
3.427030E+00	4.782510E+00	2.484360E+00
3.242350E+00	4.761350E+00	2.418310E+00
5.265840E+00	3.043960E+00	3.059360E+00
5.255180E+00	2.991860E+00	3.038010E+00
5.237470E+00	3.055590E+00	3.010490E+00
5.261770E+00	3.132180E+00	3.077320E+00
5.265970E+00	3.246860E+00	3.148800E+00
5.231900E+00	3.342840E+00	3.207370E+00
5.087380E+00	2.493020E+00	2.703360E+00
5.045540E+00	2.396460E+00	2.612160E+00
5.055070E+00	2.443300E+00	2.558070E+00
5.117630E+00	2.602870E+00	2.749190E+00
5.179000E+00	2.777400E+00	2.866010E+00
5.213670E+00	2.938050E+00	2.959210E+00
5.170130E+00	3.462480E+00	3.230470E+00
5.094980E+00	3.560410E+00	3.239390E+00
5.126600E+00	3.542570E+00	3.284190E+00
5.080620E+00	3.606810E+00	3.315010E+00
5.002760E+00	2.302000E+00	2.504760E+00
4.947670E+00	2.229280E+00	2.419170E+00
4.979570E+00	2.271820E+00	2.356700E+00
5.005070E+00	3.685380E+00	3.305400E+00
4.979350E+00	3.738120E+00	3.385550E+00
4.861790E+00	2.150620E+00	2.322580E+00
4.786490E+00	2.090630E+00	2.183960E+00
4.836230E+00	2.142040E+00	2.182380E+00
4.905160E+00	3.797620E+00	3.361540E+00
4.889660E+00	3.843490E+00	3.417230E+00
4.678430E+00	2.010130E+00	1.957420E+00
4.852620E+00	3.908120E+00	3.423790E+00
4.820950E+00	3.960170E+00	3.455470E+00
4.517800E+00	1.956850E+00	1.776460E+00
4.423320E+00	1.895750E+00	1.724580E+00
4.393330E+00	1.951800E+00	1.634450E+00
4.788970E+00	4.006760E+00	3.463060E+00
4.777440E+00	4.061150E+00	3.494740E+00
4.343970E+00	1.861370E+00	1.683280E+00
4.216500E+00	1.861830E+00	1.650410E+00
4.292160E+00	1.901700E+00	1.615600E+00
4.758750E+00	4.114670E+00	3.487300E+00
4.747220E+00	4.165850E+00	3.513480E+00
4.111010E+00	1.936240E+00	1.526790E+00
3.966300E+00	1.905960E+00	1.550460E+00
4.721850E+00	4.216260E+00	3.507630E+00
4.698880E+00	4.295850E+00	3.515950E+00
3.841740E+00	2.032830E+00	1.430430E+00
3.783810E+00	1.968250E+00	1.515610E+00
4.672530E+00	4.371130E+00	3.500600E+00
4.698490E+00	4.346540E+00	3.555970E+00
4.687150E+00	4.380790E+00	3.559330E+00
3.678190E+00	1.977390E+00	1.524060E+00
3.529840E+00	2.015850E+00	1.527660E+00
3.628410E+00	2.064000E+00	1.480070E+00
4.645840E+00	4.412850E+00	3.496850E+00
4.660850E+00	4.423910E+00	3.573640E+00
3.402810E+00	2.239290E+00	1.508180E+00
3.262560E+00	2.215100E+00	1.550990E+00
4.542290E+00	4.421650E+00	3.412990E+00
4.562420E+00	4.442700E+00	3.490340E+00
4.615000E+00	4.442770E+00	3.522510E+00
3.177620E+00	2.424660E+00	1.533400E+00
3.049480E+00	2.395750E+00	1.563870E+00
4.446220E+00	4.429370E+00	3.360710E+00
4.467110E+00	4.444600E+00	3.435320E+00
4.513540E+00	4.440870E+00	3.461950E+00
2.994300E+00	2.582210E+00	1.536900E+00
2.902430E+00	2.558860E+00	1.601720E+00
4.335450E+00	4.491710E+00	3.244540E+00
4.381570E+00	4.473230E+00	3.327920E+00
4.421060E+00	4.459660E+00	3.397720E+00
2.866700E+00	2.757890E+00	1.581690E+00
2.781190E+00	2.676990E+00	1.631120E+00
4.288630E+00	4.560230E+00	3.240510E+00
4.331390E+00	4.543710E+00	3.358480E+00
2.763910E+00	2.803470E+00	1.629680E+00
2.700500E+00	2.776200E+00	1.669110E+00
2.788940E+00	2.919320E+00	1.631490E+00
4.261550E+00	4.606270E+00	3.240310E+00
4.282010E+00	4.599660E+00	3.296900E+00
2.708330E+00	2.892240E+00	1.670530E+00
2.655520E+00	2.851400E+00	1.688720E+00
2.701590E+00	3.066230E+00	1.680320E+00
4.175700E+00	4.687580E+00	3.168540E+00
4.241210E+00	4.647780E+00	3.256490E+00
2.623760E+00	2.948070E+00	1.706580E+00
2.578270E+00	3.141150E+00	1.743050E+00
2.648110E+00	3.289400E+00	1.710460E+00
4.112760E+00	4.731850E+00	3.113350E+00
4.137930E+00	4.767110E+00	3.228510E+00
2.565400E+00	3.309160E+00	1.758780E+00
2.517880E+00	3.250290E+00	1.760410E+00
2.584090E+00	3.529500E+00	1.768330E+00
3.960830E+00	4.795750E+00	2.940270E+00
3.996770E+00	4.821720E+00	3.056960E+00
4.069010E+00	4.792450E+00	3.135940E+00
2.506510E+00	3.372130E+00	1.798920E+00
2.484660E+00	3.529340E+00	1.802970E+00
2.527110E+00	3.633220E+00	1.826550E+00
2.573530E+00	3.824250E+00	1.859540E+00
3.761470E+00	4.858740E+00	2.781330E+00
3.849190E+00	4.848000E+00	2.875570E+00
3.921150E+00	4.839640E+00	2.973690E+00
2.470150E+00	3.666180E+00	1.854360E+00
2.480930E+00	3.827300E+00	1.894320E+00
2.529130E+00	3.920370E+00	1.912230E+00
2.594740E+00	4.067010E+00	1.953700E+00
2.775840E+00	4.328680E+00	2.056430E+00
2.872870E+00	4.414770E+00	2.109440E+00
2.999800E+00	4.525740E+00	2.194280E+00
3.626560E+00	4.864810E+00	2.688530E+00
3.710340E+00	4.900790E+00	2.800720E+00
3.772540E+00	4.932250E+00	2.903700E+00
2.477540E+00	3.948730E+00	1.941520E+00
2.511210E+00	4.086100E+00	1.994530E+00
2.572230E+00	4.160430E+00	2.015040E+00
2.656200E+00	4.255310E+00	2.032500E+00
2.743610E+00	4.392290E+00	2.104690E+00
2.845800E+00	4.488880E+00	2.177180E+00
2.915390E+00	4.564030E+00	2.230890E+00
3.016440E+00	4.619370E+00	2.280890E+00
3.138290E+00	4.709090E+00	2.369920E+00
3.419160E+00	4.855470E+00	2.564260E+00
3.514620E+00	4.910270E+00	2.664120E+00
3.544490E+00	4.956490E+00	2.738180E+00
3.659750E+00	4.944390E+00	2.819530E+00
2.526160E+00	4.208400E+00	2.055910E+00
2.616030E+00	4.361910E+00	2.105150E+00
2.718390E+00	4.469010E+00	2.172470E+00
2.814700E+00	4.551850E+00	2.237090E+00
2.906950E+00	4.625100E+00	2.285140E+00
3.002130E+00	4.678550E+00	2.340930E+00
3.040530E+00	4.733020E+00	2.395590E+00
3.109140E+00	4.763660E+00	2.422780E+00
3.214170E+00	4.807950E+00	2.467100E+00
3.275790E+00	4.884480E+00	2.552500E+00
3.337880E+00	4.934100E+00	2.628510E+00
3.449560E+00	4.939970E+00	2.668000E+00
3.058570E+00	4.797760E+00	2.457260E+00
3.174040E+00	4.878520E+00	2.529350E+00
3.246680E+00	4.921910E+00	2.583360E+00
5.202640E+00	2.666900E+00	3.004490E+00
5.174320E+00	2.607590E+00	2.962860E+00
5.182810E+00	2.675160E+00	2.927560E+00
5.219370E+00	2.820890E+00	2.994260E+00
5.224660E+00	2.739500E+00	3.043340E+00
5.245210E+00	2.921340E+00	3.045370E+00
5.259610E+00	2.855170E+00	3.093830E+00
5.282820E+00	2.992790E+00	3.120390E+00
5.285380E+00	3.123930E+00	3.201000E+00
5.287600E+00	3.251220E+00	3.262540E+00
5.244980E+00	3.367700E+00	3.276810E+00
5.285330E+00	3.322710E+00	3.332910E+00
5.242600E+00	3.424500E+00	3.354290E+00
5.054570E+00	2.396810E+00	2.772570E+00
5.012020E+00	2.308960E+00	2.706490E+00
5.020210E+00	2.333710E+00	2.628850E+00
5.104870E+00	2.502410E+00	2.820000E+00
5.159430E+00	3.527840E+00	3.342680E+00
5.113730E+00	3.597960E+00	3.426450E+00
4.948290E+00	2.227660E+00	2.634000E+00
4.891230E+00	2.173790E+00	2.529370E+00
4.928680E+00	2.210970E+00	2.512280E+00
5.052390E+00	3.674040E+00	3.399620E+00
5.012830E+00	3.722480E+00	3.466180E+00
4.799750E+00	2.086000E+00	2.315770E+00
4.945310E+00	3.791970E+00	3.491980E+00
4.899850E+00	3.854880E+00	3.485530E+00
4.922720E+00	3.844480E+00	3.529980E+00
4.902660E+00	3.888260E+00	3.550400E+00
4.658920E+00	1.971910E+00	2.064930E+00
4.569180E+00	1.899010E+00	1.994040E+00
4.546290E+00	1.928900E+00	1.889260E+00
4.824710E+00	3.973200E+00	3.504270E+00
4.855020E+00	3.942100E+00	3.528050E+00
4.839690E+00	3.983780E+00	3.566310E+00
4.493700E+00	1.847890E+00	1.930420E+00
4.406070E+00	1.804790E+00	1.862250E+00
4.417240E+00	1.842690E+00	1.791400E+00
4.789100E+00	4.080740E+00	3.542270E+00
4.819280E+00	4.044160E+00	3.589990E+00
4.798340E+00	4.100930E+00	3.596310E+00
4.305080E+00	1.770560E+00	1.808080E+00
4.162230E+00	1.757880E+00	1.762230E+00
4.260080E+00	1.807970E+00	1.747540E+00
4.750470E+00	4.179770E+00	3.563190E+00
4.773000E+00	4.147940E+00	3.598420E+00
4.749710E+00	4.191690E+00	3.627960E+00
4.047220E+00	1.828860E+00	1.655380E+00
3.910960E+00	1.762660E+00	1.658150E+00
4.710580E+00	4.307520E+00	3.596020E+00
4.722500E+00	4.247450E+00	3.612930E+00
4.716580E+00	4.281810E+00	3.673470E+00
3.785060E+00	1.886110E+00	1.582850E+00
3.725220E+00	1.823230E+00	1.642760E+00
4.698800E+00	4.364200E+00	3.639390E+00
3.628540E+00	1.813890E+00	1.640180E+00
3.486050E+00	1.867040E+00	1.665830E+00
3.586290E+00	1.889160E+00	1.598140E+00
4.676470E+00	4.426590E+00	3.642340E+00
4.685760E+00	4.414280E+00	3.688630E+00
4.673100E+00	4.442350E+00	3.682000E+00
3.365870E+00	2.024710E+00	1.597790E+00
3.236260E+00	2.023790E+00	1.668470E+00
4.583840E+00	4.471230E+00	3.557010E+00
4.602300E+00	4.482360E+00	3.638400E+00
4.653430E+00	4.457760E+00	3.663510E+00
3.138570E+00	2.212980E+00	1.618520E+00
3.025020E+00	2.193280E+00	1.679230E+00
4.489120E+00	4.466340E+00	3.510150E+00
4.507210E+00	4.490430E+00	3.584650E+00
4.551730E+00	4.490420E+00	3.607310E+00
2.961100E+00	2.381120E+00	1.642240E+00
2.851920E+00	2.341840E+00	1.685500E+00
4.380850E+00	4.505880E+00	3.429490E+00
4.417220E+00	4.513240E+00	3.520240E+00
4.464850E+00	4.496650E+00	3.558080E+00
2.809440E+00	2.516820E+00	1.655430E+00
2.716940E+00	2.479100E+00	1.705030E+00
4.355260E+00	4.537820E+00	3.443680E+00
4.371860E+00	4.541870E+00	3.491910E+00
2.697100E+00	2.643320E+00	1.682200E+00
2.603730E+00	2.607290E+00	1.732860E+00
4.277070E+00	4.635820E+00	3.382650E+00
4.333640E+00	4.578440E+00	3.468270E+00
2.594930E+00	2.789750E+00	1.715770E+00
2.514060E+00	2.711220E+00	1.770300E+00
4.206640E+00	4.720810E+00	3.304130E+00
4.241280E+00	4.731210E+00	3.447800E+00
2.494470E+00	2.820830E+00	1.758930E+00
2.460650E+00	2.774980E+00	1.784200E+00
2.504010E+00	2.965800E+00	1.753920E+00
4.168100E+00	4.770490E+00	3.305940E+00
4.186520E+00	4.771650E+00	3.375530E+00
2.429390E+00	2.859720E+00	1.795460E+00
2.370230E+00	3.042330E+00	1.817750E+00
2.455730E+00	3.203010E+00	1.783590E+00
4.035860E+00	4.842020E+00	3.164350E+00
4.077720E+00	4.855750E+00	3.279070E+00
4.143460E+00	4.806830E+00	3.344660E+00
2.347390E+00	3.243640E+00	1.823320E+00
2.272330E+00	3.188670E+00	1.858590E+00
2.392880E+00	3.455070E+00	1.828480E+00
3.858870E+00	4.907830E+00	2.998130E+00
3.925940E+00	4.916950E+00	3.128310E+00
4.005970E+00	4.891730E+00	3.203580E+00
2.293280E+00	3.353050E+00	1.872890E+00
2.231280E+00	3.291650E+00	1.885090E+00
2.292620E+00	3.522650E+00	1.874330E+00
2.372930E+00	3.748450E+00	1.912870E+00
3.820780E+00	4.952280E+00	3.005100E+00
3.850860E+00	4.961350E+00	3.068910E+00
2.211530E+00	3.440010E+00	1.911070E+00
2.258730E+00	3.624470E+00	1.923010E+00
2.279930E+00	3.767950E+00	1.958400E+00
2.325860E+00	3.866270E+00	1.967410E+00
2.400560E+00	4.013570E+00	1.997160E+00
3.577120E+00	5.022020E+00	2.839050E+00
3.693690E+00	5.011100E+00	2.939100E+00
3.788660E+00	4.998070E+00	3.029710E+00
2.273250E+00	3.921330E+00	2.012970E+00
2.337960E+00	4.087050E+00	2.057210E+00
2.349910E+00	4.174410E+00	2.099270E+00
2.416410E+00	4.190810E+00	2.081450E+00
2.501090E+00	4.331180E+00	2.127930E+00
2.600590E+00	4.449000E+00	2.184390E+00
2.700130E+00	4.543320E+00	2.241490E+00
2.797900E+00	4.621640E+00	2.298270E+00
2.910150E+00	4.713760E+00	2.379530E+00
3.420010E+00	5.025160E+00	2.752350E+00
3.519260E+00	5.075180E+00	2.852990E+00
3.598150E+00	5.101570E+00	2.982910E+00
2.385290E+00	4.285590E+00	2.147090E+00
2.486430E+00	4.428550E+00	2.201970E+00
2.591430E+00	4.531740E+00	2.259740E+00
2.687080E+00	4.617590E+00	2.307420E+00
2.779340E+00	4.677830E+00	2.358910E+00
2.815450E+00	4.729720E+00	2.411290E+00
2.871090E+00	4.759500E+00	2.431780E+00
2.937190E+00	4.804810E+00	2.462170E+00
3.057870E+00	4.881230E+00	2.535440E+00
3.214480E+00	4.970810E+00	2.632300E+00
3.279480E+00	5.067160E+00	2.741440E+00
3.356420E+00	5.133070E+00	2.857040E+00
3.472350E+00	5.123070E+00	2.895090E+00
2.828300E+00	4.790330E+00	2.471870E+00
2.932860E+00	4.879920E+00	2.528510E+00
3.055660E+00	4.967160E+00	2.623320E+00
3.163420E+00	5.057810E+00	2.704980E+00
3.241440E+00	5.127680E+00	2.791570E+00
5.112610E+00	2.436950E+00	2.998650E+00
5.061940E+00	2.370520E+00	2.923680E+00
5.084240E+00	2.425980E+00	2.889420E+00
5.156120E+00	2.539780E+00	2.962420E+00
5.167350E+00	2.516700E+00	3.038720E+00
5.215620E+00	2.639020E+00	3.069590E+00
5.247140E+00	2.771810E+00	3.153410E+00
5.274340E+00	2.884700E+00	3.208650E+00
5.311100E+00	2.996480E+00	3.253320E+00
5.325210E+00	3.112860E+00	3.309860E+00
5.331950E+00	3.221530E+00	3.361980E+00
5.288910E+00	3.321670E+00	3.420420E+00
5.246530E+00	3.418000E+00	3.478850E+00
5.021450E+00	2.310210E+00	2.897910E+00
4.973280E+00	2.249300E+00	2.798360E+00
5.003730E+00	2.287160E+00	2.784710E+00
5.184750E+00	3.511210E+00	3.449010E+00
5.133930E+00	3.586420E+00	3.532450E+00
4.889460E+00	2.182320E+00	2.647140E+00
5.068080E+00	3.669560E+00	3.509580E+00
5.016170E+00	3.734260E+00	3.534400E+00
5.059200E+00	3.710460E+00	3.583820E+00
5.011140E+00	3.773380E+00	3.609210E+00
4.773390E+00	2.056590E+00	2.408540E+00
4.686770E+00	1.975490E+00	2.314100E+00
4.675800E+00	1.972200E+00	2.192860E+00
4.951910E+00	3.839040E+00	3.584140E+00
4.946630E+00	3.883830E+00	3.632440E+00
4.633800E+00	1.904370E+00	2.238940E+00
4.551570E+00	1.840830E+00	2.146910E+00
4.564730E+00	1.864310E+00	2.070840E+00
4.904670E+00	3.941780E+00	3.653530E+00
4.860310E+00	3.994870E+00	3.649570E+00
4.884700E+00	3.982930E+00	3.705660E+00
4.859930E+00	4.022190E+00	3.724480E+00
4.460430E+00	1.776080E+00	2.050310E+00
4.373690E+00	1.711860E+00	1.975140E+00
4.383280E+00	1.760070E+00	1.914390E+00
4.801060E+00	4.120010E+00	3.673210E+00
4.825460E+00	4.079470E+00	3.690950E+00
4.816770E+00	4.112100E+00	3.747810E+00
4.258270E+00	1.687730E+00	1.931390E+00
4.096760E+00	1.675020E+00	1.879130E+00
4.217640E+00	1.703830E+00	1.856440E+00
4.781980E+00	4.153170E+00	3.724810E+00
3.991150E+00	1.714150E+00	1.758740E+00
3.882420E+00	1.693120E+00	1.800920E+00
4.744850E+00	4.217320E+00	3.750360E+00
4.724250E+00	4.301510E+00	3.761910E+00
3.742810E+00	1.700900E+00	1.798210E+00
3.616660E+00	1.669730E+00	1.812580E+00
3.650020E+00	1.701820E+00	1.748780E+00
3.725200E+00	1.744170E+00	1.705050E+00
4.704470E+00	4.376910E+00	3.745070E+00
4.732690E+00	4.345220E+00	3.824300E+00
4.713060E+00	4.397540E+00	3.813160E+00
3.529760E+00	1.747380E+00	1.725150E+00
3.390820E+00	1.737070E+00	1.787200E+00
4.674670E+00	4.448160E+00	3.758590E+00
3.314320E+00	1.856280E+00	1.712350E+00
3.181130E+00	1.852540E+00	1.784000E+00
4.630180E+00	4.489750E+00	3.724790E+00
4.636750E+00	4.519670E+00	3.819810E+00
3.095360E+00	2.000840E+00	1.713270E+00
2.981060E+00	1.987800E+00	1.784810E+00
4.521080E+00	4.510440E+00	3.661440E+00
4.538960E+00	4.525970E+00	3.739500E+00
4.590180E+00	4.523860E+00	3.767820E+00
2.909390E+00	2.162560E+00	1.725450E+00
2.807740E+00	2.131280E+00	1.796350E+00
4.439330E+00	4.529670E+00	3.606070E+00
4.453970E+00	4.542700E+00	3.691440E+00
4.494570E+00	4.530450E+00	3.718080E+00
2.755500E+00	2.306050E+00	1.742770E+00
2.660180E+00	2.271860E+00	1.814760E+00
4.365450E+00	4.592390E+00	3.573040E+00
4.410780E+00	4.567860E+00	3.648990E+00
2.624390E+00	2.443880E+00	1.766280E+00
2.535440E+00	2.404120E+00	1.837070E+00
4.305420E+00	4.663400E+00	3.518600E+00
4.330900E+00	4.672580E+00	3.652810E+00
2.516170E+00	2.566430E+00	1.793490E+00
2.431140E+00	2.528980E+00	1.852560E+00
4.275080E+00	4.725020E+00	3.522630E+00
4.292280E+00	4.723280E+00	3.585830E+00
2.420320E+00	2.703300E+00	1.822920E+00
2.369690E+00	2.614440E+00	1.864720E+00
4.183020E+00	4.826840E+00	3.492210E+00
4.253740E+00	4.772320E+00	3.554760E+00
2.319960E+00	2.701210E+00	1.878950E+00
2.243780E+00	2.837830E+00	1.899900E+00
2.337160E+00	2.858950E+00	1.845230E+00
4.122060E+00	4.852610E+00	3.404890E+00
4.132090E+00	4.881590E+00	3.475460E+00
2.256330E+00	3.014460E+00	1.871770E+00
2.158490E+00	2.977800E+00	1.924660E+00
3.974140E+00	4.941470E+00	3.245190E+00
4.019900E+00	4.953510E+00	3.369850E+00
4.092720E+00	4.907250E+00	3.433410E+00
2.164240E+00	3.203850E+00	1.908200E+00
2.072600E+00	3.105510E+00	1.965220E+00
3.848090E+00	5.028660E+00	3.160320E+00
3.936620E+00	4.996180E+00	3.281670E+00
2.064000E+00	3.238930E+00	1.959000E+00
2.023820E+00	3.184100E+00	1.983100E+00
2.095770E+00	3.417570E+00	1.966670E+00
2.174460E+00	3.671350E+00	1.976890E+00
3.729420E+00	5.076560E+00	3.087300E+00
3.789020E+00	5.124310E+00	3.247690E+00
2.013050E+00	3.293770E+00	2.002100E+00
2.012220E+00	3.463990E+00	2.012730E+00
2.061420E+00	3.585770E+00	1.997550E+00
2.092630E+00	3.732880E+00	2.033160E+00
2.162910E+00	3.894950E+00	2.048090E+00
2.262700E+00	4.113750E+00	2.109890E+00
3.662920E+00	5.122470E+00	3.087690E+00
3.701760E+00	5.143760E+00	3.163620E+00
1.993080E+00	3.630850E+00	2.054850E+00
2.065260E+00	3.865270E+00	2.087040E+00
2.144710E+00	4.013610E+00	2.109450E+00
2.179820E+00	4.124100E+00	2.155490E+00
2.233750E+00	4.191800E+00	2.169160E+00
2.292920E+00	4.278320E+00	2.189260E+00
2.379150E+00	4.410380E+00	2.223270E+00
2.480460E+00	4.522180E+00	2.275610E+00
2.579520E+00	4.613990E+00	2.328910E+00
2.690230E+00	4.710190E+00	2.403350E+00
3.429590E+00	5.166260E+00	2.948900E+00
3.506220E+00	5.202460E+00	3.056550E+00
3.625810E+00	5.172450E+00	3.121960E+00
2.188780E+00	4.238870E+00	2.211280E+00
2.279000E+00	4.388780E+00	2.253100E+00
2.372340E+00	4.509640E+00	2.294450E+00
2.473350E+00	4.603340E+00	2.350930E+00
2.562690E+00	4.671740E+00	2.390950E+00
2.600490E+00	4.723470E+00	2.438790E+00
2.657900E+00	4.752390E+00	2.459290E+00
2.722670E+00	4.793530E+00	2.492020E+00
2.824650E+00	4.874740E+00	2.547570E+00
2.932860E+00	4.965440E+00	2.620200E+00
3.046170E+00	5.055080E+00	2.703310E+00
3.149180E+00	5.134910E+00	2.787280E+00
3.254400E+00	5.206770E+00	2.927090E+00
3.383270E+00	5.207380E+00	2.998630E+00
2.614960E+00	4.782190E+00	2.501410E+00
2.718280E+00	4.867570E+00	2.562040E+00
2.826380E+00	4.960280E+00	2.635570E+00
2.937590E+00	5.053120E+00	2.704810E+00
3.045910E+00	5.135640E+00	2.790050E+00
3.135380E+00	5.192510E+00	2.880130E+00
5.085700E+00	2.389270E+00	3.025410E+00
5.156780E+00	2.478310E+00	3.096000E+00
5.209540E+00	2.591900E+00	3.201950E+00
5.242540E+00	2.704750E+00	3.213550E+00
5.275000E+00	2.796540E+00	3.269100E+00
5.308490E+00	2.892720E+00	3.317890E+00
5.332530E+00	2.993220E+00	3.369210E+00
5.329110E+00	3.102040E+00	3.424990E+00
5.325290E+00	3.209830E+00	3.470230E+00
5.295140E+00	3.313820E+00	3.522700E+00
5.274170E+00	3.411080E+00	3.575870E+00
4.966350E+00	2.258290E+00	2.880910E+00
5.027960E+00	2.322970E+00	2.967680E+00
5.205530E+00	3.501650E+00	3.551840E+00
5.169820E+00	3.575000E+00	3.626330E+00
4.874100E+00	2.166600E+00	2.781360E+00
4.786400E+00	2.086310E+00	2.665990E+00
4.789680E+00	2.073000E+00	2.547230E+00
5.112290E+00	3.652360E+00	3.605130E+00
5.078540E+00	3.712250E+00	3.663000E+00
5.041650E+00	3.770500E+00	3.718360E+00
4.737480E+00	2.038990E+00	2.637330E+00
4.665650E+00	1.920260E+00	2.469980E+00
4.678430E+00	1.955160E+00	2.401390E+00
4.994960E+00	3.840770E+00	3.684390E+00
4.965120E+00	3.896310E+00	3.694400E+00
5.001750E+00	3.882050E+00	3.750250E+00
4.968620E+00	3.925780E+00	3.755020E+00
4.590730E+00	1.854460E+00	2.363950E+00
4.511710E+00	1.773830E+00	2.257980E+00
4.532850E+00	1.809920E+00	2.208500E+00
4.923740E+00	3.978540E+00	3.785120E+00
4.893230E+00	4.030290E+00	3.814780E+00
4.430280E+00	1.697950E+00	2.174550E+00
4.326040E+00	1.666150E+00	2.127120E+00
4.349790E+00	1.683500E+00	2.042540E+00
4.857040E+00	4.076560E+00	3.801620E+00
4.823670E+00	4.133620E+00	3.834090E+00
4.192860E+00	1.644680E+00	2.087470E+00
4.021790E+00	1.593660E+00	2.026190E+00
4.141630E+00	1.648340E+00	1.998540E+00
4.786380E+00	4.172480E+00	3.815680E+00
4.804590E+00	4.163290E+00	3.874370E+00
4.782840E+00	4.197280E+00	3.890800E+00
3.873800E+00	1.635310E+00	1.886890E+00
3.813140E+00	1.575890E+00	1.967730E+00
4.743380E+00	4.303590E+00	3.837590E+00
4.754290E+00	4.259930E+00	3.857390E+00
4.757820E+00	4.313080E+00	3.917330E+00
3.707090E+00	1.529950E+00	1.960880E+00
3.568030E+00	1.522680E+00	1.964720E+00
3.668240E+00	1.571400E+00	1.895530E+00
4.705260E+00	4.436610E+00	3.868330E+00
4.737160E+00	4.379230E+00	3.893840E+00
4.729160E+00	4.418550E+00	3.952210E+00
3.468650E+00	1.635710E+00	1.876830E+00
3.334560E+00	1.597380E+00	1.945360E+00
4.674330E+00	4.494630E+00	3.859990E+00
4.695430E+00	4.483010E+00	3.965400E+00
3.255440E+00	1.712640E+00	1.854600E+00
3.124570E+00	1.681550E+00	1.927600E+00
4.654610E+00	4.529190E+00	3.870480E+00
4.661970E+00	4.525660E+00	3.920870E+00
3.052610E+00	1.822630E+00	1.852260E+00
2.929990E+00	1.785090E+00	1.920350E+00
4.561050E+00	4.549560E+00	3.811810E+00
4.582580E+00	4.563660E+00	3.889960E+00
4.633110E+00	4.549770E+00	3.912160E+00
2.862970E+00	1.949450E+00	1.850840E+00
2.753640E+00	1.906040E+00	1.922920E+00
4.472790E+00	4.559600E+00	3.771290E+00
4.493810E+00	4.579360E+00	3.843370E+00
4.535080E+00	4.569180E+00	3.859020E+00
2.702760E+00	2.087550E+00	1.865020E+00
2.600130E+00	2.039530E+00	1.940270E+00
4.372360E+00	4.623800E+00	3.697930E+00
4.409200E+00	4.626240E+00	3.789160E+00
4.453750E+00	4.597900E+00	3.821070E+00
2.562350E+00	2.227410E+00	1.885780E+00
2.464760E+00	2.181340E+00	1.956760E+00
4.352630E+00	4.661850E+00	3.722720E+00
4.368020E+00	4.665220E+00	3.770020E+00
2.440820E+00	2.368630E+00	1.899940E+00
2.354580E+00	2.325190E+00	1.976770E+00
4.280720E+00	4.771820E+00	3.694680E+00
4.337190E+00	4.705870E+00	3.756080E+00
2.331610E+00	2.519450E+00	1.921840E+00
2.290250E+00	2.416660E+00	1.989850E+00
4.232980E+00	4.820470E+00	3.609560E+00
4.237240E+00	4.834630E+00	3.675370E+00
2.228780E+00	2.507260E+00	1.993180E+00
2.143440E+00	2.639310E+00	1.999390E+00
2.238450E+00	2.669010E+00	1.940690E+00
4.133420E+00	4.940510E+00	3.579460E+00
4.201090E+00	4.871010E+00	3.638730E+00
2.152950E+00	2.803050E+00	1.956410E+00
2.060940E+00	2.766400E+00	2.016130E+00
4.077640E+00	4.967980E+00	3.493850E+00
4.083860E+00	4.999920E+00	3.567260E+00
2.062420E+00	2.935760E+00	1.983830E+00
1.978260E+00	2.895600E+00	2.044880E+00
3.875530E+00	5.077050E+00	3.318140E+00
3.956530E+00	5.065550E+00	3.455710E+00
4.041910E+00	5.023440E+00	3.525760E+00
1.982370E+00	3.106210E+00	2.021730E+00
1.930990E+00	2.994840E+00	2.062010E+00
3.839200E+00	5.122310E+00	3.338440E+00
3.876130E+00	5.121210E+00	3.400180E+00
1.889650E+00	3.120040E+00	2.074160E+00
1.859330E+00	3.253330E+00	2.089160E+00
1.932400E+00	3.359170E+00	2.062230E+00
3.694530E+00	5.207560E+00	3.294080E+00
3.814470E+00	5.163570E+00	3.374550E+00
1.845630E+00	3.397160E+00	2.114990E+00
1.827850E+00	3.545100E+00	2.123580E+00
1.888510E+00	3.582420E+00	2.094630E+00
1.967440E+00	3.805330E+00	2.130830E+00
2.058340E+00	4.048910E+00	2.171780E+00
3.593770E+00	5.232330E+00	3.182340E+00
3.606260E+00	5.260220E+00	3.259620E+00
1.852860E+00	3.714800E+00	2.166300E+00
1.930560E+00	3.925930E+00	2.183970E+00
1.962540E+00	4.049110E+00	2.220140E+00
2.018910E+00	4.125520E+00	2.230000E+00
2.079900E+00	4.222550E+00	2.246130E+00
2.174980E+00	4.363410E+00	2.282370E+00
2.268340E+00	4.489260E+00	2.323010E+00
2.368050E+00	4.592050E+00	2.372720E+00
2.474950E+00	4.696170E+00	2.438260E+00
3.332380E+00	5.254760E+00	3.038070E+00
3.408380E+00	5.291670E+00	3.145850E+00
3.537710E+00	5.278450E+00	3.213130E+00
1.971190E+00	4.166770E+00	2.276250E+00
2.067740E+00	4.334440E+00	2.313530E+00
2.160800E+00	4.464660E+00	2.353580E+00
2.263640E+00	4.574080E+00	2.401390E+00
2.352150E+00	4.649730E+00	2.432300E+00
2.384070E+00	4.706620E+00	2.471410E+00
2.437480E+00	4.740110E+00	2.488270E+00
2.506190E+00	4.785000E+00	2.526380E+00
2.612810E+00	4.866360E+00	2.583160E+00
2.720300E+00	4.955780E+00	2.649330E+00
2.837230E+00	5.045320E+00	2.725070E+00
2.949300E+00	5.139500E+00	2.796800E+00
3.057250E+00	5.203440E+00	2.899160E+00
3.152660E+00	5.258520E+00	2.991370E+00
3.271650E+00	5.294790E+00	3.065510E+00
2.391440E+00	4.774020E+00	2.531520E+00
2.504180E+00	4.862510E+00	2.611340E+00
2.615460E+00	4.958370E+00	2.668000E+00
2.732830E+00	5.041590E+00	2.740360E+00
2.851490E+00	5.138450E+00	2.823190E+00
2.977240E+00	5.219570E+00	2.920910E+00
3.066020E+00	5.252110E+00	2.976270E+00
5.228070E+00	2.573950E+00	3.335760E+00
5.213240E+00	2.537000E+00	3.317380E+00
5.218410E+00	2.557330E+00	3.278610E+00
5.235390E+00	2.615950E+00	3.334590E+00
5.074800E+00	2.389570E+00	3.203050E+00
5.005920E+00	2.327720E+00	3.132180E+00
5.040060E+00	2.344000E+00	3.064780E+00
5.148820E+00	2.476090E+00	3.214030E+00
5.265300E+00	2.713450E+00	3.350550E+00
5.288110E+00	2.819350E+00	3.370060E+00
5.304920E+00	2.895670E+00	3.432030E+00
5.332450E+00	2.989730E+00	3.485820E+00
5.342450E+00	3.098350E+00	3.530150E+00
5.346810E+00	3.206260E+00	3.564800E+00
5.315350E+00	3.307170E+00	3.619150E+00
5.280020E+00	3.402940E+00	3.678980E+00
4.953620E+00	2.288310E+00	3.136720E+00
4.914020E+00	2.224190E+00	3.039230E+00
4.943180E+00	2.247650E+00	2.990870E+00
5.234790E+00	3.492060E+00	3.643950E+00
5.188050E+00	3.555680E+00	3.703990E+00
4.832590E+00	2.146650E+00	2.887730E+00
5.136930E+00	3.641730E+00	3.724110E+00
5.086490E+00	3.718250E+00	3.745030E+00
5.073020E+00	3.760610E+00	3.788260E+00
4.690020E+00	1.934920E+00	2.643160E+00
4.630840E+00	1.876060E+00	2.586800E+00
4.628290E+00	1.878770E+00	2.488460E+00
4.725100E+00	2.003800E+00	2.687760E+00
5.050420E+00	3.832210E+00	3.802540E+00
5.028060E+00	3.906990E+00	3.818470E+00
4.993890E+00	3.948300E+00	3.824660E+00
5.035500E+00	3.936250E+00	3.877560E+00
4.992440E+00	3.976390E+00	3.895690E+00
4.495120E+00	1.705940E+00	2.444500E+00
4.388830E+00	1.665640E+00	2.383080E+00
4.456230E+00	1.691830E+00	2.357780E+00
4.495350E+00	1.734100E+00	2.316980E+00
4.554010E+00	1.770400E+00	2.495490E+00
4.897130E+00	4.054510E+00	3.871650E+00
4.933030E+00	4.018680E+00	3.879720E+00
4.916970E+00	4.047290E+00	3.936480E+00
4.286690E+00	1.642940E+00	2.207190E+00
4.216180E+00	1.616820E+00	2.265500E+00
4.874960E+00	4.090510E+00	3.920710E+00
4.113060E+00	1.562850E+00	2.230200E+00
3.967100E+00	1.481260E+00	2.195530E+00
4.066210E+00	1.567320E+00	2.145390E+00
4.827450E+00	4.146420E+00	3.957880E+00
4.799100E+00	4.191280E+00	3.986410E+00
3.811990E+00	1.508880E+00	2.051130E+00
3.751590E+00	1.436450E+00	2.129450E+00
4.783310E+00	4.242990E+00	3.989800E+00
4.785960E+00	4.308150E+00	4.017190E+00
3.651020E+00	1.405870E+00	2.133940E+00
3.507970E+00	1.405410E+00	2.151350E+00
3.610840E+00	1.439270E+00	2.063830E+00
4.771870E+00	4.369970E+00	4.014690E+00
4.747590E+00	4.450290E+00	4.035220E+00
3.404550E+00	1.470630E+00	2.033230E+00
3.274590E+00	1.439380E+00	2.118790E+00
4.726670E+00	4.496920E+00	4.030650E+00
4.745560E+00	4.500140E+00	4.069510E+00
4.732930E+00	4.520990E+00	4.066290E+00
3.197920E+00	1.561260E+00	2.024810E+00
3.076230E+00	1.516940E+00	2.107090E+00
4.652130E+00	4.560510E+00	4.023100E+00
4.707290E+00	4.530230E+00	4.049800E+00
3.001320E+00	1.646010E+00	2.008190E+00
2.888440E+00	1.599820E+00	2.093270E+00
4.607460E+00	4.575130E+00	3.977180E+00
4.609500E+00	4.592800E+00	4.037360E+00
2.816450E+00	1.738490E+00	2.000660E+00
2.709560E+00	1.686400E+00	2.083650E+00
4.511090E+00	4.590710E+00	3.910100E+00
4.529810E+00	4.594950E+00	3.961610E+00
4.569610E+00	4.602540E+00	4.031190E+00
2.648760E+00	1.857890E+00	2.005220E+00
2.547610E+00	1.797460E+00	2.088950E+00
4.433460E+00	4.639780E+00	3.870790E+00
4.452240E+00	4.647310E+00	3.952780E+00
4.493260E+00	4.615890E+00	3.970460E+00
2.499130E+00	1.983820E+00	2.019270E+00
2.399300E+00	1.926190E+00	2.098730E+00
4.362980E+00	4.730230E+00	3.866920E+00
4.410670E+00	4.684780E+00	3.917390E+00
2.369280E+00	2.134370E+00	2.039060E+00
2.273580E+00	2.073600E+00	2.123000E+00
4.321210E+00	4.761610E+00	3.803670E+00
4.325090E+00	4.785270E+00	3.858030E+00
2.242130E+00	2.310500E+00	2.055070E+00
2.168200E+00	2.197370E+00	2.145770E+00
4.239130E+00	4.876190E+00	3.751300E+00
4.293710E+00	4.825450E+00	3.820720E+00
2.139460E+00	2.324350E+00	2.106070E+00
2.108760E+00	2.268010E+00	2.153560E+00
2.121560E+00	2.471640E+00	2.061270E+00
4.183450E+00	4.931460E+00	3.710960E+00
4.206030E+00	4.983460E+00	3.825080E+00
2.062640E+00	2.356900E+00	2.147470E+00
1.995260E+00	2.532980E+00	2.131810E+00
2.058490E+00	2.624190E+00	2.055120E+00
4.073980E+00	5.057050E+00	3.667300E+00
4.144540E+00	5.011070E+00	3.740410E+00
1.979840E+00	2.725640E+00	2.084860E+00
1.893590E+00	2.679830E+00	2.153040E+00
4.015950E+00	5.076830E+00	3.586970E+00
4.020750E+00	5.101160E+00	3.653730E+00
1.881160E+00	2.893960E+00	2.106610E+00
1.838010E+00	2.777500E+00	2.164890E+00
3.886510E+00	5.177190E+00	3.498010E+00
3.971540E+00	5.129340E+00	3.604410E+00
1.790330E+00	2.898160E+00	2.169750E+00
1.761100E+00	3.034930E+00	2.184510E+00
1.804640E+00	3.148160E+00	2.128770E+00
3.793290E+00	5.224720E+00	3.440240E+00
3.828930E+00	5.268960E+00	3.569840E+00
1.729290E+00	3.186020E+00	2.189480E+00
1.718470E+00	3.346940E+00	2.215610E+00
1.773080E+00	3.449020E+00	2.167750E+00
3.607240E+00	5.310040E+00	3.347240E+00
3.723040E+00	5.288100E+00	3.455300E+00
1.696120E+00	3.494040E+00	2.222410E+00
1.693760E+00	3.635060E+00	2.246680E+00
1.756350E+00	3.679840E+00	2.217870E+00
1.833910E+00	3.954990E+00	2.240360E+00
3.502490E+00	5.332160E+00	3.295500E+00
3.537130E+00	5.394290E+00	3.423510E+00
1.717490E+00	3.782470E+00	2.274070E+00
1.742900E+00	3.953060E+00	2.297760E+00
1.793350E+00	4.040050E+00	2.297700E+00
1.859140E+00	4.140910E+00	2.314240E+00
1.957550E+00	4.299880E+00	2.347250E+00
2.049140E+00	4.435090E+00	2.379610E+00
2.139530E+00	4.561930E+00	2.425190E+00
2.270530E+00	4.671550E+00	2.479000E+00
3.191740E+00	5.324720E+00	3.096810E+00
3.275730E+00	5.364670E+00	3.200550E+00
3.413770E+00	5.375510E+00	3.317990E+00
1.746890E+00	4.082250E+00	2.344890E+00
1.840140E+00	4.265660E+00	2.373680E+00
1.941650E+00	4.407120E+00	2.411670E+00
2.024890E+00	4.510690E+00	2.430980E+00
2.063370E+00	4.588840E+00	2.466810E+00
2.148310E+00	4.638600E+00	2.484160E+00
2.188700E+00	4.700190E+00	2.522530E+00
2.276140E+00	4.770040E+00	2.555220E+00
2.376640E+00	4.862520E+00	2.624920E+00
2.500390E+00	4.975140E+00	2.707440E+00
2.638170E+00	5.043140E+00	2.752630E+00
2.739630E+00	5.129750E+00	2.835570E+00
2.877100E+00	5.237490E+00	2.955970E+00
3.065040E+00	5.309930E+00	3.069430E+00
2.939660E+00	5.327890E+00	3.097040E+00
3.175350E+00	5.354960E+00	3.159690E+00
2.072920E+00	4.666180E+00	2.524950E+00
2.168480E+00	4.767850E+00	2.574580E+00
2.263060E+00	4.832100E+00	2.617210E+00
2.307680E+00	4.892130E+00	2.664600E+00
2.383990E+00	4.937090E+00	2.687010E+00
2.412680E+00	4.994450E+00	2.728410E+00
2.469220E+00	5.059200E+00	2.792520E+00
2.610050E+00	5.113060E+00	2.836950E+00
2.738280E+00	5.214200E+00	2.934040E+00
2.826870E+00	5.283800E+00	3.031890E+00
2.321630E+00	4.970490E+00	2.725600E+00
2.393640E+00	5.028110E+00	2.761890E+00
5.192640E+00	2.528870E+00	3.430500E+00
5.165730E+00	2.498400E+00	3.406080E+00
5.185340E+00	2.508890E+00	3.353980E+00
5.221780E+00	2.583930E+00	3.416920E+00
5.244040E+00	2.660940E+00	3.425840E+00
5.245110E+00	2.652980E+00	3.503310E+00
5.272180E+00	2.721330E+00	3.510580E+00
5.029210E+00	2.357050E+00	3.248180E+00
5.116310E+00	2.449700E+00	3.353160E+00
5.287740E+00	2.806830E+00	3.468130E+00
5.326820E+00	2.891480E+00	3.539520E+00
5.343450E+00	2.998390E+00	3.620960E+00
5.348070E+00	3.118140E+00	3.625110E+00
5.340200E+00	3.206060E+00	3.669680E+00
5.310590E+00	3.302810E+00	3.721670E+00
5.293170E+00	3.395200E+00	3.778260E+00
4.897790E+00	2.230510E+00	3.135110E+00
4.967050E+00	2.309980E+00	3.255180E+00
5.236120E+00	3.491950E+00	3.749330E+00
5.186780E+00	3.573290E+00	3.769570E+00
5.226490E+00	3.546020E+00	3.819400E+00
5.191460E+00	3.627060E+00	3.840950E+00
4.731070E+00	1.953670E+00	2.942590E+00
4.684790E+00	1.906650E+00	2.882010E+00
4.716230E+00	1.942170E+00	2.857740E+00
4.726780E+00	1.978950E+00	2.793030E+00
4.756420E+00	2.012920E+00	2.971170E+00
4.766790E+00	2.083730E+00	2.862820E+00
4.801530E+00	2.126430E+00	3.020480E+00
5.127890E+00	3.713870E+00	3.821040E+00
5.094730E+00	3.775370E+00	3.841480E+00
5.134110E+00	3.755890E+00	3.889880E+00
5.106080E+00	3.810560E+00	3.899760E+00
4.615780E+00	1.829970E+00	2.765240E+00
4.543870E+00	1.741850E+00	2.701600E+00
4.540520E+00	1.738820E+00	2.560790E+00
4.643730E+00	1.875300E+00	2.717270E+00
5.081830E+00	3.886670E+00	3.919220E+00
5.044290E+00	3.941270E+00	3.942050E+00
5.018910E+00	3.973590E+00	3.998500E+00
4.460130E+00	1.691070E+00	2.646360E+00
4.339240E+00	1.651590E+00	2.591090E+00
4.426610E+00	1.674710E+00	2.528450E+00
4.961860E+00	4.015050E+00	3.969240E+00
4.924600E+00	4.065370E+00	4.026740E+00
4.206850E+00	1.600720E+00	2.366330E+00
4.160330E+00	1.540250E+00	2.452470E+00
4.876510E+00	4.106320E+00	4.008680E+00
4.899040E+00	4.102180E+00	4.055320E+00
4.873880E+00	4.136020E+00	4.074750E+00
4.050530E+00	1.448280E+00	2.443940E+00
3.906730E+00	1.409710E+00	2.380240E+00
4.011440E+00	1.460240E+00	2.327440E+00
4.805120E+00	4.209100E+00	4.029410E+00
4.829220E+00	4.181240E+00	4.052260E+00
4.824610E+00	4.226900E+00	4.085020E+00
3.755730E+00	1.389330E+00	2.234300E+00
3.734480E+00	1.336360E+00	2.375700E+00
4.802560E+00	4.334250E+00	4.060810E+00
4.826840E+00	4.296200E+00	4.105950E+00
4.820980E+00	4.362160E+00	4.116660E+00
3.587700E+00	1.327270E+00	2.356980E+00
3.441050E+00	1.309370E+00	2.359890E+00
3.560200E+00	1.355480E+00	2.278430E+00
4.767360E+00	4.482640E+00	4.105530E+00
4.803710E+00	4.428050E+00	4.136800E+00
4.786700E+00	4.491440E+00	4.172050E+00
3.354580E+00	1.364370E+00	2.234040E+00
3.228890E+00	1.337960E+00	2.329600E+00
4.737300E+00	4.542910E+00	4.148190E+00
3.146890E+00	1.397550E+00	2.206440E+00
3.038840E+00	1.361100E+00	2.304160E+00
4.692140E+00	4.567450E+00	4.098400E+00
4.692050E+00	4.582360E+00	4.155710E+00
2.963080E+00	1.468660E+00	2.193090E+00
2.864410E+00	1.416220E+00	2.289730E+00
4.607820E+00	4.621270E+00	4.126820E+00
4.661180E+00	4.599210E+00	4.140750E+00
2.787930E+00	1.549710E+00	2.184690E+00
2.693790E+00	1.496440E+00	2.280460E+00
4.513880E+00	4.646430E+00	4.090330E+00
4.557370E+00	4.637880E+00	4.122220E+00
2.610030E+00	1.632480E+00	2.172240E+00
2.517310E+00	1.573950E+00	2.268370E+00
4.477390E+00	4.654730E+00	4.042310E+00
4.479310E+00	4.678140E+00	4.102870E+00
2.450510E+00	1.741160E+00	2.175640E+00
2.354140E+00	1.679900E+00	2.273400E+00
4.385990E+00	4.731440E+00	3.962670E+00
4.409460E+00	4.738180E+00	4.049670E+00
4.455250E+00	4.695570E+00	4.082030E+00
2.304150E+00	1.864770E+00	2.190310E+00
2.204710E+00	1.803890E+00	2.288510E+00
4.317250E+00	4.829730E+00	3.924520E+00
4.359280E+00	4.785320E+00	3.999800E+00
2.179810E+00	2.013130E+00	2.213840E+00
2.075370E+00	1.951110E+00	2.303450E+00
4.267320E+00	4.923160E+00	3.881010E+00
4.292760E+00	4.918270E+00	3.975640E+00
2.057710E+00	2.180220E+00	2.225910E+00
1.974130E+00	2.081390E+00	2.326220E+00
4.233550E+00	4.991270E+00	3.902220E+00
4.253600E+00	5.005590E+00	3.988460E+00
1.957470E+00	2.204800E+00	2.285370E+00
1.919080E+00	2.155400E+00	2.332480E+00
1.951100E+00	2.355990E+00	2.228520E+00
4.115390E+00	5.072160E+00	3.774020E+00
4.148860E+00	5.091520E+00	3.872660E+00
4.203800E+00	5.049480E+00	3.930160E+00
1.886100E+00	2.255370E+00	2.315030E+00
1.823710E+00	2.438140E+00	2.283470E+00
1.890870E+00	2.531450E+00	2.203780E+00
4.015780E+00	5.149450E+00	3.727020E+00
4.086190E+00	5.130770E+00	3.808280E+00
1.796320E+00	2.674360E+00	2.223380E+00
1.756010E+00	2.552530E+00	2.295260E+00
3.924400E+00	5.216160E+00	3.657000E+00
3.973270E+00	5.241190E+00	3.790160E+00
1.704390E+00	2.676400E+00	2.297330E+00
1.658520E+00	2.808560E+00	2.297200E+00
1.711250E+00	2.924600E+00	2.235280E+00
3.875260E+00	5.272190E+00	3.656260E+00
3.905490E+00	5.278880E+00	3.716160E+00
1.620620E+00	2.953730E+00	2.297890E+00
1.566190E+00	3.148430E+00	2.305790E+00
1.652660E+00	3.236680E+00	2.250060E+00
3.644520E+00	5.371600E+00	3.491410E+00
3.743580E+00	5.343340E+00	3.595090E+00
3.838860E+00	5.317020E+00	3.678740E+00
1.592980E+00	3.319320E+00	2.304330E+00
1.552830E+00	3.260400E+00	2.327240E+00
1.617180E+00	3.559070E+00	2.278560E+00
3.593320E+00	5.419500E+00	3.521200E+00
3.651170E+00	5.433040E+00	3.625130E+00
1.544900E+00	3.397570E+00	2.337210E+00
1.535750E+00	3.568580E+00	2.333940E+00
1.579610E+00	3.681410E+00	2.332610E+00
1.641210E+00	3.857810E+00	2.333780E+00
3.302870E+00	5.435140E+00	3.342890E+00
3.427550E+00	5.447000E+00	3.448800E+00
3.536050E+00	5.455710E+00	3.546400E+00
1.525820E+00	3.736580E+00	2.377110E+00
1.567590E+00	3.930610E+00	2.380970E+00
1.568650E+00	4.024570E+00	2.402660E+00
1.636600E+00	4.051180E+00	2.381270E+00
1.726980E+00	4.217420E+00	2.409730E+00
1.824120E+00	4.378700E+00	2.435320E+00
1.932660E+00	4.538180E+00	2.479670E+00
3.039960E+00	5.363260E+00	3.169050E+00
3.155630E+00	5.397360E+00	3.247140E+00
3.224960E+00	5.465180E+00	3.369750E+00
3.305360E+00	5.503420E+00	3.461960E+00
1.603240E+00	4.147670E+00	2.437170E+00
1.708050E+00	4.337830E+00	2.467010E+00
1.804550E+00	4.456260E+00	2.488470E+00
1.834750E+00	4.539710E+00	2.518650E+00
1.888210E+00	4.589190E+00	2.528230E+00
1.952400E+00	4.646440E+00	2.552480E+00
2.042370E+00	4.756800E+00	2.596930E+00
2.178610E+00	4.869270E+00	2.663230E+00
2.526940E+00	5.169560E+00	2.913270E+00
2.650070E+00	5.217560E+00	2.943760E+00
2.736270E+00	5.282860E+00	3.027940E+00
2.838000E+00	5.342530E+00	3.142040E+00
2.997770E+00	5.408050E+00	3.241570E+00
3.135370E+00	5.469400E+00	3.368900E+00
3.216370E+00	5.495720E+00	3.424450E+00
1.835400E+00	4.619680E+00	2.566860E+00
1.926450E+00	4.704230E+00	2.603400E+00
1.961500E+00	4.777960E+00	2.638270E+00
2.045370E+00	4.838620E+00	2.655660E+00
2.089590E+00	4.904570E+00	2.707710E+00
2.194400E+00	5.003860E+00	2.784760E+00
2.374480E+00	5.083850E+00	2.825700E+00
2.418580E+00	5.182470E+00	2.927990E+00
2.505760E+00	5.277250E+00	3.032060E+00
2.640520E+00	5.289620E+00	3.040170E+00
2.735260E+00	5.322420E+00	3.101440E+00
1.969310E+00	4.859880E+00	2.700220E+00
2.063310E+00	4.946640E+00	2.757450E+00
2.088480E+00	5.006900E+00	2.804950E+00
2.134910E+00	5.053050E+00	2.834060E+00
2.178210E+00	5.126820E+00	2.900500E+00
2.304260E+00	5.153040E+00	2.910960E+00
2.386930E+00	5.236410E+00	2.987580E+00
2.072150E+00	5.065610E+00	2.862260E+00
5.163560E+00	2.509760E+00	3.487500E+00
5.206640E+00	2.554900E+00	3.493360E+00
5.222490E+00	2.612640E+00	3.561930E+00
5.248470E+00	2.682610E+00	3.601680E+00
5.273180E+00	2.740300E+00	3.628340E+00
5.321910E+00	2.872540E+00	3.705030E+00
5.307790E+00	2.841150E+00	3.683240E+00
5.323260E+00	2.895430E+00	3.650210E+00
5.332000E+00	2.947710E+00	3.682570E+00
5.333980E+00	2.911400E+00	3.724870E+00
5.341090E+00	2.984010E+00	3.732910E+00
5.027180E+00	2.384350E+00	3.408450E+00
5.101820E+00	2.460970E+00	3.501970E+00
5.298710E+00	2.810070E+00	3.595520E+00
5.345110E+00	3.100150E+00	3.744850E+00
5.340230E+00	3.216770E+00	3.756600E+00
5.330810E+00	3.294420E+00	3.813350E+00
5.321890E+00	3.382940E+00	3.874970E+00
4.701630E+00	1.922110E+00	3.234990E+00
4.666570E+00	1.876040E+00	3.176460E+00
4.698250E+00	1.924000E+00	3.134840E+00
4.736520E+00	1.973950E+00	3.073110E+00
4.735810E+00	1.971700E+00	3.261750E+00
4.789950E+00	2.118150E+00	3.164830E+00
4.775880E+00	2.092210E+00	3.316820E+00
4.865670E+00	2.190840E+00	3.208000E+00
4.857740E+00	2.192920E+00	3.356390E+00
4.926560E+00	2.285350E+00	3.347680E+00
5.284220E+00	3.475730E+00	3.841870E+00
5.251130E+00	3.552510E+00	3.897730E+00
5.226950E+00	3.627000E+00	3.948130E+00
4.608500E+00	1.811220E+00	3.105180E+00
4.544570E+00	1.759750E+00	3.022790E+00
4.586320E+00	1.776440E+00	2.961070E+00
4.640250E+00	1.844550E+00	2.953490E+00
5.184430E+00	3.701690E+00	3.915180E+00
5.154410E+00	3.768220E+00	3.971530E+00
5.123220E+00	3.830700E+00	3.972510E+00
5.154510E+00	3.813680E+00	4.025520E+00
5.132150E+00	3.870960E+00	4.039210E+00
4.503270E+00	1.725230E+00	2.811890E+00
4.453360E+00	1.712900E+00	3.001810E+00
5.074610E+00	3.927800E+00	4.018130E+00
5.054390E+00	3.971260E+00	4.088750E+00
4.352290E+00	1.665730E+00	2.940640E+00
4.264470E+00	1.610470E+00	2.826110E+00
4.357640E+00	1.666400E+00	2.782840E+00
4.996310E+00	4.018800E+00	4.061150E+00
4.977690E+00	4.060210E+00	4.129870E+00
4.186050E+00	1.547120E+00	2.606260E+00
4.130280E+00	1.471930E+00	2.769840E+00
4.925720E+00	4.100910E+00	4.111360E+00
4.908070E+00	4.133000E+00	4.161350E+00
3.966300E+00	1.403880E+00	2.528030E+00
4.867310E+00	4.184430E+00	4.174150E+00
4.844590E+00	4.242080E+00	4.159960E+00
4.862170E+00	4.232280E+00	4.213560E+00
4.860380E+00	4.274700E+00	4.214900E+00
3.778750E+00	1.324970E+00	2.511520E+00
3.671150E+00	1.286190E+00	2.570840E+00
3.618050E+00	1.308250E+00	2.437000E+00
4.833990E+00	4.384830E+00	4.178610E+00
4.859950E+00	4.344890E+00	4.226930E+00
4.847520E+00	4.409750E+00	4.241760E+00
3.535270E+00	1.263560E+00	2.630310E+00
3.366220E+00	1.246160E+00	2.591490E+00
3.483740E+00	1.276280E+00	2.495370E+00
4.789320E+00	4.534870E+00	4.229040E+00
4.833960E+00	4.482750E+00	4.262350E+00
4.827790E+00	4.564670E+00	4.314180E+00
3.299920E+00	1.287230E+00	2.455710E+00
3.177220E+00	1.240130E+00	2.551020E+00
4.764170E+00	4.561180E+00	4.223720E+00
4.781740E+00	4.573930E+00	4.275350E+00
3.112750E+00	1.293790E+00	2.427580E+00
3.008870E+00	1.253460E+00	2.534020E+00
4.677840E+00	4.609150E+00	4.250090E+00
4.740520E+00	4.585670E+00	4.263390E+00
2.937190E+00	1.315400E+00	2.405440E+00
2.845150E+00	1.268830E+00	2.515540E+00
4.634940E+00	4.627630E+00	4.210050E+00
4.636020E+00	4.642920E+00	4.269770E+00
2.772480E+00	1.366550E+00	2.392080E+00
2.682450E+00	1.320980E+00	2.498100E+00
4.536930E+00	4.656120E+00	4.157440E+00
4.558300E+00	4.658540E+00	4.202350E+00
4.598590E+00	4.659090E+00	4.264110E+00
2.602410E+00	1.438320E+00	2.380090E+00
2.514680E+00	1.395540E+00	2.487380E+00
4.471750E+00	4.716340E+00	4.193770E+00
4.518600E+00	4.680130E+00	4.210010E+00
2.426040E+00	1.520800E+00	2.367770E+00
2.340720E+00	1.473110E+00	2.469910E+00
4.438130E+00	4.743470E+00	4.143180E+00
4.438160E+00	4.763160E+00	4.205460E+00
2.260520E+00	1.619130E+00	2.385410E+00
2.245960E+00	1.539610E+00	2.464800E+00
4.324990E+00	4.878210E+00	4.034950E+00
4.365790E+00	4.850120E+00	4.120140E+00
4.410480E+00	4.802580E+00	4.187480E+00
2.181500E+00	1.600740E+00	2.458540E+00
2.103980E+00	1.741930E+00	2.394750E+00
4.294890E+00	4.966610E+00	4.043330E+00
4.322580E+00	4.955830E+00	4.117880E+00
1.978790E+00	1.906920E+00	2.406110E+00
4.274530E+00	5.015820E+00	4.050650E+00
4.289990E+00	5.018030E+00	4.097140E+00
1.862090E+00	2.089440E+00	2.401240E+00
4.176290E+00	5.106590E+00	3.959030E+00
4.207330E+00	5.118450E+00	4.045110E+00
4.260880E+00	5.063210E+00	4.083190E+00
1.743950E+00	2.213360E+00	2.453390E+00
1.801460E+00	2.286510E+00	2.364830E+00
4.040710E+00	5.199870E+00	3.846350E+00
4.092420E+00	5.206240E+00	3.943240E+00
4.152050E+00	5.167440E+00	3.994380E+00
1.712480E+00	2.453610E+00	2.372270E+00
1.649900E+00	2.331540E+00	2.475340E+00
4.011020E+00	5.237640E+00	3.864820E+00
4.033140E+00	5.240240E+00	3.912790E+00
1.628100E+00	2.480110E+00	2.433260E+00
1.600490E+00	2.409710E+00	2.480690E+00
1.609770E+00	2.694800E+00	2.369180E+00
3.896330E+00	5.335010E+00	3.798570E+00
3.981840E+00	5.283670E+00	3.886780E+00
1.565680E+00	2.523780E+00	2.463110E+00
1.533770E+00	2.675910E+00	2.436060E+00
1.540040E+00	2.781780E+00	2.400830E+00
1.534980E+00	2.941780E+00	2.368560E+00
3.772630E+00	5.388770E+00	3.727720E+00
3.825550E+00	5.413400E+00	3.869920E+00
1.479230E+00	2.804750E+00	2.439250E+00
1.427030E+00	3.030360E+00	2.434110E+00
1.494290E+00	3.202970E+00	2.362730E+00
3.703170E+00	5.440160E+00	3.720420E+00
3.735140E+00	5.446300E+00	3.792990E+00
1.413270E+00	3.228960E+00	2.417420E+00
1.360470E+00	3.155740E+00	2.444190E+00
1.449130E+00	3.466060E+00	2.389620E+00
3.432940E+00	5.506950E+00	3.576900E+00
3.552670E+00	5.505750E+00	3.669420E+00
3.657910E+00	5.486210E+00	3.748440E+00
1.347780E+00	3.329280E+00	2.464680E+00
1.362050E+00	3.541330E+00	2.436090E+00
1.356560E+00	3.651750E+00	2.456790E+00
1.424150E+00	3.691720E+00	2.428870E+00
1.493530E+00	3.943720E+00	2.431370E+00
3.319570E+00	5.558480E+00	3.587120E+00
3.434930E+00	5.569920E+00	3.723020E+00
1.369990E+00	3.816930E+00	2.480930E+00
1.427420E+00	4.006350E+00	2.487330E+00
1.437620E+00	4.094980E+00	2.514400E+00
1.504060E+00	4.120760E+00	2.485580E+00
1.591560E+00	4.294880E+00	2.501540E+00
1.715690E+00	4.474070E+00	2.539280E+00
2.882160E+00	5.418590E+00	3.266890E+00
3.008170E+00	5.506000E+00	3.413440E+00
3.195480E+00	5.527280E+00	3.496240E+00
3.235870E+00	5.578140E+00	3.604820E+00
3.306270E+00	5.600920E+00	3.675510E+00
1.470110E+00	4.215570E+00	2.547250E+00
1.570640E+00	4.402070E+00	2.566930E+00
1.644670E+00	4.515830E+00	2.590760E+00
1.649720E+00	4.573140E+00	2.615780E+00
1.721530E+00	4.598610E+00	2.600040E+00
1.827130E+00	4.731090E+00	2.649290E+00
2.612990E+00	5.331930E+00	3.117160E+00
2.727270E+00	5.375550E+00	3.191740E+00
2.840630E+00	5.464320E+00	3.349510E+00
2.906760E+00	5.524320E+00	3.463860E+00
2.992230E+00	5.582660E+00	3.582410E+00
3.129060E+00	5.578560E+00	3.595210E+00
3.228770E+00	5.608070E+00	3.680170E+00
1.677280E+00	4.643120E+00	2.646820E+00
1.723290E+00	4.727040E+00	2.690130E+00
1.780680E+00	4.779980E+00	2.701000E+00
1.846970E+00	4.846520E+00	2.725910E+00
1.965260E+00	4.958950E+00	2.806110E+00
2.255680E+00	5.188160E+00	2.958310E+00
2.314680E+00	5.239060E+00	3.005950E+00
2.402530E+00	5.326260E+00	3.097760E+00
2.575720E+00	5.381170E+00	3.198890E+00
2.708030E+00	5.452220E+00	3.324720E+00
2.809030E+00	5.515590E+00	3.448650E+00
2.885170E+00	5.562180E+00	3.551010E+00
1.731830E+00	4.807670E+00	2.746490E+00
1.826750E+00	4.908230E+00	2.793120E+00
1.868890E+00	4.972810E+00	2.845280E+00
1.928690E+00	5.010330E+00	2.863580E+00
1.984150E+00	5.061150E+00	2.889630E+00
2.070310E+00	5.161000E+00	2.961170E+00
2.222200E+00	5.234290E+00	3.021080E+00
2.310300E+00	5.293730E+00	3.071700E+00
1.889260E+00	5.044340E+00	2.910130E+00
1.970680E+00	5.115670E+00	2.944390E+00
5.190520E+00	2.557830E+00	3.575970E+00
5.225790E+00	2.651150E+00	3.665580E+00
5.196810E+00	2.597580E+00	3.672040E+00
5.256190E+00	2.706060E+00	3.726720E+00
5.288390E+00	2.783150E+00	3.698220E+00
5.295850E+00	2.758890E+00	3.780730E+00
5.323750E+00	2.836270E+00	3.769220E+00
5.357810E+00	2.927790E+00	3.818860E+00
5.358260E+00	3.017810E+00	3.809990E+00
5.361500E+00	2.993720E+00	3.884930E+00
5.368570E+00	3.083710E+00	3.888320E+00
4.977120E+00	2.375870E+00	3.633000E+00
4.943970E+00	2.342390E+00	3.600240E+00
4.970130E+00	2.356740E+00	3.523510E+00
5.043580E+00	2.426470E+00	3.606320E+00
5.126660E+00	2.525650E+00	3.661320E+00
5.358230E+00	3.192550E+00	3.842810E+00
5.350170E+00	3.283900E+00	3.910550E+00
5.334790E+00	3.363210E+00	3.958450E+00
4.606690E+00	1.846890E+00	3.473870E+00
4.579480E+00	1.807230E+00	3.416820E+00
4.623050E+00	1.834810E+00	3.303310E+00
4.670730E+00	1.927070E+00	3.399540E+00
4.746740E+00	2.030010E+00	3.463830E+00
4.816380E+00	2.167980E+00	3.550690E+00
4.907700E+00	2.277950E+00	3.532360E+00
5.311960E+00	3.466110E+00	3.962930E+00
5.264630E+00	3.561890E+00	3.979060E+00
5.258980E+00	3.614520E+00	4.019160E+00
4.526200E+00	1.774480E+00	3.297140E+00
5.230850E+00	3.696400E+00	4.029800E+00
5.191050E+00	3.772730E+00	4.047630E+00
5.186870E+00	3.820050E+00	4.089920E+00
5.175590E+00	3.872600E+00	4.139760E+00
4.421150E+00	1.715430E+00	3.230430E+00
4.359220E+00	1.682660E+00	3.205280E+00
4.373520E+00	1.693590E+00	3.081530E+00
5.118780E+00	3.924860E+00	4.110590E+00
5.080450E+00	3.962110E+00	4.184750E+00
4.272870E+00	1.626420E+00	3.102380E+00
5.026680E+00	4.011190E+00	4.155770E+00
5.003730E+00	4.046010E+00	4.208170E+00
4.138730E+00	1.476670E+00	3.006810E+00
4.027260E+00	1.408490E+00	2.949810E+00
4.058990E+00	1.425460E+00	2.845660E+00
4.964610E+00	4.101580E+00	4.225670E+00
4.917020E+00	4.144500E+00	4.221390E+00
4.945280E+00	4.141970E+00	4.265810E+00
4.921210E+00	4.173430E+00	4.274140E+00
3.911310E+00	1.369410E+00	2.725350E+00
3.893840E+00	1.351110E+00	2.972440E+00
4.904180E+00	4.242770E+00	4.291780E+00
4.891460E+00	4.302670E+00	4.277350E+00
4.921220E+00	4.303810E+00	4.322970E+00
4.916390E+00	4.343180E+00	4.326070E+00
3.749270E+00	1.280970E+00	2.925080E+00
3.652070E+00	1.279050E+00	2.873340E+00
3.699610E+00	1.286140E+00	2.759310E+00
4.871140E+00	4.445060E+00	4.297470E+00
4.901140E+00	4.408380E+00	4.341050E+00
4.887070E+00	4.481040E+00	4.350340E+00
3.479490E+00	1.243630E+00	2.798660E+00
4.858010E+00	4.576450E+00	4.356080E+00
4.869040E+00	4.546480E+00	4.359350E+00
4.861880E+00	4.578100E+00	4.385640E+00
3.245990E+00	1.211240E+00	2.696470E+00
4.772510E+00	4.610770E+00	4.367300E+00
4.837510E+00	4.591650E+00	4.382470E+00
3.070450E+00	1.189370E+00	2.660090E+00
4.718980E+00	4.619270E+00	4.325700E+00
4.720280E+00	4.634110E+00	4.382910E+00
2.908470E+00	1.189730E+00	2.640410E+00
4.635270E+00	4.669510E+00	4.355200E+00
4.686290E+00	4.644370E+00	4.369750E+00
2.752600E+00	1.218520E+00	2.623370E+00
4.541590E+00	4.705050E+00	4.322330E+00
4.588190E+00	4.694570E+00	4.350070E+00
2.591930E+00	1.271360E+00	2.607210E+00
4.500740E+00	4.714250E+00	4.278650E+00
4.504570E+00	4.734550E+00	4.336200E+00
2.416910E+00	1.355520E+00	2.593210E+00
4.436830E+00	4.802620E+00	4.297390E+00
4.478340E+00	4.752850E+00	4.319170E+00
2.212750E+00	1.477240E+00	2.554750E+00
4.378290E+00	4.870280E+00	4.219830E+00
4.398570E+00	4.856550E+00	4.276530E+00
2.042670E+00	1.575150E+00	2.582780E+00
2.101410E+00	1.623200E+00	2.495200E+00
4.345800E+00	4.943610E+00	4.209190E+00
1.999820E+00	1.729560E+00	2.491840E+00
1.931420E+00	1.692110E+00	2.579820E+00
4.291410E+00	5.067510E+00	4.197620E+00
1.885220E+00	1.855800E+00	2.507420E+00
1.809980E+00	1.744250E+00	2.643280E+00
4.247120E+00	5.122860E+00	4.131090E+00
4.251420E+00	5.146530E+00	4.182630E+00
1.770090E+00	1.989960E+00	2.530930E+00
1.692990E+00	1.929400E+00	2.644220E+00
4.127090E+00	5.226340E+00	4.030050E+00
4.159290E+00	5.239580E+00	4.117910E+00
4.218630E+00	5.181530E+00	4.155820E+00
1.666630E+00	2.140430E+00	2.551720E+00
1.600180E+00	2.086060E+00	2.647990E+00
4.022720E+00	5.292170E+00	3.994350E+00
4.093250E+00	5.276560E+00	4.066760E+00
1.567180E+00	2.317810E+00	2.550690E+00
1.546770E+00	2.195500E+00	2.650120E+00
3.929140E+00	5.362650E+00	3.937380E+00
3.970300E+00	5.369660E+00	4.067440E+00
1.493190E+00	2.314820E+00	2.642240E+00
1.407770E+00	2.475080E+00	2.644050E+00
1.470420E+00	2.571210E+00	2.524080E+00
3.875410E+00	5.408070E+00	3.944970E+00
3.903290E+00	5.407330E+00	4.005890E+00
1.375340E+00	2.658490E+00	2.573800E+00
1.312660E+00	2.616820E+00	2.648350E+00
1.386850E+00	2.821360E+00	2.501180E+00
3.718410E+00	5.498660E+00	3.904700E+00
3.838110E+00	5.441510E+00	3.977360E+00
1.302840E+00	2.810810E+00	2.577770E+00
1.234110E+00	2.769650E+00	2.664570E+00
1.305070E+00	3.062840E+00	2.509200E+00
3.576270E+00	5.549340E+00	3.802750E+00
3.608570E+00	5.568940E+00	3.906490E+00
1.227830E+00	2.938780E+00	2.610210E+00
1.180930E+00	2.871870E+00	2.664800E+00
1.193000E+00	3.122420E+00	2.582890E+00
1.246360E+00	3.300000E+00	2.540090E+00
1.279540E+00	3.568730E+00	2.493990E+00
3.501700E+00	5.580550E+00	3.811040E+00
3.536960E+00	5.587330E+00	3.870050E+00
1.151580E+00	2.996670E+00	2.661550E+00
1.113780E+00	3.162950E+00	2.632180E+00
1.163750E+00	3.277160E+00	2.599220E+00
1.175260E+00	3.458560E+00	2.572170E+00
1.198750E+00	3.633500E+00	2.563330E+00
1.265840E+00	3.795870E+00	2.545330E+00
1.349360E+00	4.028580E+00	2.537320E+00
3.309820E+00	5.643650E+00	3.802150E+00
3.456970E+00	5.609140E+00	3.849890E+00
1.081620E+00	3.359830E+00	2.655560E+00
1.109420E+00	3.592190E+00	2.614370E+00
1.170190E+00	3.765660E+00	2.605270E+00
1.232680E+00	3.950920E+00	2.595280E+00
1.288870E+00	4.089040E+00	2.598480E+00
1.299500E+00	4.163860E+00	2.625470E+00
1.366650E+00	4.189330E+00	2.595450E+00
1.451250E+00	4.348940E+00	2.610820E+00
1.566840E+00	4.525590E+00	2.634830E+00
3.079080E+00	5.613590E+00	3.653520E+00
3.162860E+00	5.629570E+00	3.729390E+00
3.207670E+00	5.660440E+00	3.817470E+00
1.323590E+00	4.276300E+00	2.652140E+00
1.429010E+00	4.444820E+00	2.678470E+00
1.505480E+00	4.567790E+00	2.698880E+00
1.509370E+00	4.624560E+00	2.730000E+00
1.603140E+00	4.674770E+00	2.707270E+00
2.454530E+00	5.429700E+00	3.270470E+00
2.605870E+00	5.457800E+00	3.344100E+00
2.701630E+00	5.517690E+00	3.455670E+00
2.802910E+00	5.572020E+00	3.570670E+00
2.909320E+00	5.624400E+00	3.709220E+00
3.048380E+00	5.647900E+00	3.736580E+00
3.142530E+00	5.669000E+00	3.818120E+00
1.521100E+00	4.686560E+00	2.767390E+00
1.543610E+00	4.752970E+00	2.807430E+00
1.618720E+00	4.780190E+00	2.784900E+00
1.731770E+00	4.925750E+00	2.856170E+00
2.118870E+00	5.293260E+00	3.108780E+00
2.297140E+00	5.357570E+00	3.159090E+00
2.343120E+00	5.437860E+00	3.285240E+00
2.409600E+00	5.488160E+00	3.386110E+00
2.565400E+00	5.522270E+00	3.461440E+00
2.698850E+00	5.583590E+00	3.589360E+00
2.792260E+00	5.621990E+00	3.682540E+00
1.580430E+00	4.829670E+00	2.847930E+00
1.626950E+00	4.926880E+00	2.905970E+00
1.693600E+00	4.979620E+00	2.928040E+00
1.781720E+00	5.049310E+00	2.959460E+00
1.939860E+00	5.175530E+00	3.025920E+00
2.003630E+00	5.288980E+00	3.138610E+00
2.065650E+00	5.368090E+00	3.208990E+00
2.220650E+00	5.420010E+00	3.260660E+00
2.320670E+00	5.467400E+00	3.343730E+00
1.643330E+00	5.016290E+00	2.988860E+00
1.784250E+00	5.159760E+00	3.068470E+00
1.909890E+00	5.268330E+00	3.144070E+00
1.982620E+00	5.327110E+00	3.190430E+00
5.215690E+00	2.644580E+00	3.746070E+00
5.270410E+00	2.716400E+00	3.839950E+00
5.226520E+00	2.665470E+00	3.841600E+00
5.303510E+00	2.766120E+00	3.877980E+00
5.336000E+00	2.843520E+00	3.905850E+00
5.363720E+00	2.922080E+00	3.941620E+00
5.367870E+00	3.003290E+00	3.976260E+00
5.385110E+00	3.088490E+00	4.016930E+00
4.634150E+00	1.962110E+00	3.815010E+00
4.620260E+00	1.933420E+00	3.756660E+00
4.678220E+00	1.972370E+00	3.648890E+00
4.754170E+00	2.069020E+00	3.654930E+00
4.690330E+00	2.014960E+00	3.811350E+00
4.787850E+00	2.141250E+00	3.683730E+00
4.748270E+00	2.110050E+00	3.804720E+00
4.813530E+00	2.188300E+00	3.747280E+00
4.924960E+00	2.332220E+00	3.699100E+00
4.987860E+00	2.398500E+00	3.725660E+00
5.042110E+00	2.460720E+00	3.783240E+00
5.096500E+00	2.532480E+00	3.843710E+00
5.173850E+00	2.594890E+00	3.813380E+00
5.366130E+00	3.187090E+00	3.963020E+00
5.366050E+00	3.290210E+00	4.018010E+00
5.350980E+00	3.385520E+00	4.018560E+00
5.373410E+00	3.352900E+00	4.074180E+00
5.371680E+00	3.442420E+00	4.080500E+00
4.525790E+00	1.802500E+00	3.611870E+00
4.597020E+00	1.883860E+00	3.674970E+00
4.877580E+00	2.243740E+00	3.667820E+00
5.306820E+00	3.549910E+00	4.057280E+00
5.284950E+00	3.629960E+00	4.074580E+00
5.315410E+00	3.596120E+00	4.126350E+00
5.295800E+00	3.672790E+00	4.142680E+00
4.432140E+00	1.756260E+00	3.605820E+00
4.374080E+00	1.728210E+00	3.587420E+00
4.421670E+00	1.731390E+00	3.430560E+00
5.237990E+00	3.755750E+00	4.115710E+00
5.214780E+00	3.807630E+00	4.178320E+00
5.193560E+00	3.858610E+00	4.235490E+00
4.323410E+00	1.685410E+00	3.472230E+00
5.145070E+00	3.915130E+00	4.205970E+00
5.106920E+00	3.952540E+00	4.277340E+00
4.224950E+00	1.587450E+00	3.424230E+00
4.163690E+00	1.517320E+00	3.395810E+00
4.187210E+00	1.525020E+00	3.224160E+00
5.044390E+00	4.005610E+00	4.257380E+00
5.013760E+00	4.056850E+00	4.266180E+00
5.044790E+00	4.042400E+00	4.317820E+00
5.020180E+00	4.089650E+00	4.317670E+00
4.070520E+00	1.435140E+00	3.264530E+00
[truncated: 21,888 more rows]
