# Supplementary material for: A New MRI-Based Model of Heart Function with Coupled Hemodynamics and Application to Normal and Diseased Canine Left Ventricles
Source: Front Bioeng Biotechnol. 2015 Sep 23;3:140. doi: 10.3389/fbioe.2015.00140 (PMC4585083; doi:10.3389/fbioe.2015.00140)
Supplement: Supplementary file 9 [file Data_Sheet_9.ZIP › Case4_HF_LBBB_Systole/nodes/case4_systole_time_0.4170.csv]

4.369880E+00	3.781630E+00	1.957230E+00
4.315800E+00	3.767480E+00	1.845310E+00
4.340820E+00	3.819870E+00	1.947290E+00
4.331910E+00	3.870500E+00	2.006740E+00
4.387310E+00	3.835700E+00	2.072960E+00
4.345340E+00	3.903920E+00	2.125520E+00
4.281350E+00	3.857490E+00	1.917730E+00
4.210720E+00	3.837760E+00	1.808350E+00
4.276700E+00	3.937310E+00	2.047030E+00
4.258100E+00	4.015910E+00	2.131850E+00
4.312690E+00	3.968900E+00	2.198110E+00
4.285310E+00	4.022190E+00	2.211650E+00
4.204060E+00	3.912760E+00	1.913450E+00
4.163750E+00	3.892780E+00	1.809050E+00
4.184480E+00	4.016850E+00	2.017380E+00
4.222300E+00	4.049350E+00	2.115150E+00
4.239930E+00	4.060220E+00	2.196280E+00
4.132800E+00	3.952090E+00	1.863260E+00
4.110580E+00	4.019270E+00	1.925370E+00
4.127920E+00	4.053050E+00	1.971780E+00
4.135080E+00	4.085370E+00	2.016530E+00
4.191900E+00	4.075590E+00	2.101880E+00
4.085360E+00	4.056620E+00	1.943520E+00
4.620180E+00	3.467250E+00	1.966770E+00
4.576340E+00	3.443810E+00	1.832390E+00
4.571490E+00	3.524380E+00	1.960050E+00
4.553480E+00	3.621180E+00	2.049490E+00
4.632060E+00	3.528470E+00	2.059920E+00
4.527760E+00	3.716220E+00	2.218580E+00
4.621250E+00	3.623280E+00	2.224140E+00
4.524700E+00	3.804350E+00	2.345420E+00
4.609390E+00	3.737920E+00	2.419480E+00
4.550480E+00	3.817810E+00	2.481950E+00
4.490110E+00	3.580110E+00	1.865670E+00
4.448090E+00	3.494150E+00	1.700490E+00
4.428060E+00	3.720760E+00	1.998510E+00
4.454700E+00	3.807090E+00	2.221140E+00
4.473770E+00	3.850030E+00	2.330480E+00
4.491200E+00	3.865420E+00	2.452930E+00
4.369560E+00	3.493060E+00	1.603080E+00
4.275020E+00	3.456950E+00	1.509860E+00
4.303380E+00	3.543840E+00	1.596340E+00
4.350210E+00	3.618380E+00	1.710380E+00
4.399360E+00	3.908330E+00	2.316040E+00
4.388550E+00	3.979660E+00	2.453880E+00
4.455560E+00	3.930460E+00	2.531420E+00
4.421210E+00	3.993140E+00	2.562670E+00
4.231240E+00	3.581600E+00	1.574790E+00
4.171820E+00	3.502340E+00	1.487480E+00
4.190120E+00	3.714850E+00	1.675250E+00
4.319090E+00	4.030800E+00	2.319670E+00
4.360480E+00	4.035030E+00	2.508490E+00
4.112050E+00	3.587540E+00	1.511330E+00
4.031600E+00	3.736640E+00	1.601640E+00
4.106540E+00	3.856780E+00	1.732470E+00
4.244810E+00	4.106320E+00	2.298640E+00
4.293100E+00	4.105930E+00	2.454320E+00
4.006050E+00	3.851320E+00	1.694240E+00
3.959320E+00	3.802990E+00	1.632960E+00
4.028950E+00	3.983170E+00	1.834390E+00
4.162640E+00	4.124730E+00	2.157660E+00
4.201500E+00	4.203900E+00	2.347090E+00
4.239400E+00	4.224840E+00	2.465490E+00
4.281960E+00	4.184290E+00	2.519520E+00
4.264450E+00	4.249970E+00	2.545480E+00
3.926680E+00	3.882700E+00	1.682520E+00
3.894140E+00	4.011530E+00	1.782810E+00
3.966060E+00	4.057480E+00	1.866290E+00
4.037850E+00	4.107360E+00	1.975140E+00
4.080280E+00	4.210370E+00	2.143350E+00
4.109580E+00	4.292400E+00	2.244030E+00
4.164870E+00	4.295960E+00	2.349760E+00
4.210570E+00	4.266740E+00	2.446160E+00
3.918440E+00	4.107270E+00	1.878610E+00
3.848860E+00	4.078490E+00	1.822610E+00
3.950200E+00	4.204860E+00	1.996110E+00
4.003290E+00	4.302680E+00	2.138550E+00
4.065550E+00	4.335070E+00	2.229270E+00
4.110400E+00	4.358980E+00	2.321970E+00
3.841080E+00	4.142930E+00	1.881220E+00
3.859140E+00	4.227430E+00	1.963950E+00
3.918420E+00	4.284370E+00	2.031870E+00
3.924720E+00	4.332790E+00	2.076750E+00
3.948360E+00	4.370320E+00	2.141760E+00
4.026910E+00	4.373720E+00	2.231210E+00
3.856030E+00	4.304460E+00	2.027330E+00
3.897890E+00	4.356790E+00	2.086390E+00
4.827280E+00	3.523550E+00	2.549820E+00
4.803630E+00	3.482980E+00	2.443220E+00
4.779960E+00	3.551630E+00	2.487750E+00
4.771810E+00	3.604130E+00	2.560290E+00
4.793230E+00	3.302890E+00	2.090010E+00
4.774820E+00	3.214110E+00	1.963960E+00
4.700060E+00	3.395580E+00	2.011690E+00
4.688090E+00	3.515360E+00	2.191320E+00
4.768230E+00	3.412090E+00	2.257950E+00
4.718630E+00	3.603220E+00	2.407090E+00
4.671750E+00	3.696480E+00	2.495640E+00
4.712980E+00	3.687080E+00	2.573310E+00
4.661180E+00	3.748970E+00	2.562650E+00
4.748880E+00	3.148310E+00	1.828740E+00
4.667650E+00	3.118650E+00	1.677930E+00
4.665190E+00	3.281370E+00	1.808450E+00
4.538710E+00	3.863180E+00	2.568750E+00
4.605800E+00	3.820980E+00	2.595320E+00
4.569440E+00	3.871710E+00	2.642040E+00
4.540530E+00	3.117940E+00	1.504830E+00
4.421360E+00	3.071050E+00	1.391330E+00
4.434750E+00	3.203210E+00	1.470030E+00
4.479390E+00	3.332260E+00	1.576150E+00
4.501810E+00	3.891900E+00	2.554260E+00
4.526700E+00	3.907440E+00	2.640930E+00
4.313600E+00	3.288120E+00	1.436940E+00
4.222600E+00	3.193280E+00	1.331900E+00
4.413840E+00	4.035240E+00	2.633550E+00
4.482720E+00	3.973750E+00	2.690430E+00
4.447230E+00	4.030310E+00	2.743840E+00
4.108610E+00	3.197610E+00	1.294660E+00
4.000030E+00	3.166980E+00	1.264140E+00
4.029750E+00	3.267020E+00	1.321410E+00
4.099790E+00	3.388590E+00	1.370500E+00
4.355610E+00	4.088540E+00	2.587100E+00
4.400070E+00	4.077850E+00	2.707430E+00
3.944670E+00	3.305600E+00	1.337110E+00
3.884570E+00	3.239800E+00	1.292670E+00
3.892070E+00	3.440600E+00	1.383800E+00
3.968200E+00	3.579220E+00	1.481350E+00
4.319990E+00	4.132620E+00	2.551890E+00
4.346050E+00	4.144080E+00	2.648170E+00
3.816390E+00	3.327590E+00	1.308360E+00
3.737760E+00	3.473070E+00	1.393290E+00
3.842510E+00	3.580810E+00	1.432650E+00
3.877070E+00	3.735890E+00	1.556090E+00
4.290280E+00	4.251660E+00	2.617070E+00
4.310040E+00	4.219050E+00	2.638020E+00
4.300590E+00	4.250260E+00	2.660560E+00
3.749910E+00	3.629600E+00	1.462910E+00
3.670170E+00	3.567050E+00	1.426650E+00
3.738820E+00	3.764300E+00	1.560600E+00
3.814620E+00	3.889910E+00	1.649350E+00
4.170870E+00	4.329660E+00	2.426250E+00
4.224150E+00	4.307080E+00	2.531900E+00
4.275550E+00	4.274960E+00	2.626660E+00
3.645240E+00	3.666180E+00	1.474320E+00
3.647310E+00	3.797210E+00	1.556340E+00
3.713570E+00	3.881710E+00	1.626430E+00
3.757330E+00	4.029820E+00	1.769970E+00
4.141850E+00	4.368700E+00	2.413220E+00
4.168450E+00	4.380580E+00	2.499120E+00
3.631220E+00	3.916620E+00	1.635620E+00
3.647390E+00	4.033940E+00	1.749870E+00
3.693950E+00	4.102490E+00	1.808770E+00
3.754100E+00	4.186560E+00	1.902970E+00
3.968670E+00	4.430180E+00	2.230110E+00
4.050000E+00	4.420420E+00	2.343650E+00
4.112920E+00	4.398990E+00	2.412660E+00
3.634590E+00	4.139970E+00	1.836480E+00
3.693090E+00	4.241930E+00	1.938500E+00
3.707490E+00	4.303070E+00	1.992830E+00
3.769770E+00	4.306200E+00	2.009880E+00
3.865730E+00	4.388210E+00	2.121570E+00
3.913930E+00	4.466090E+00	2.231630E+00
3.981750E+00	4.494810E+00	2.361120E+00
3.744360E+00	4.376800E+00	2.072180E+00
3.834050E+00	4.460810E+00	2.189650E+00
3.897580E+00	4.508310E+00	2.286880E+00
4.923990E+00	3.404240E+00	2.597950E+00
4.926840E+00	3.336200E+00	2.538820E+00
4.872020E+00	3.431570E+00	2.531700E+00
4.897290E+00	3.480090E+00	2.631240E+00
4.975620E+00	2.954970E+00	2.191810E+00
4.962190E+00	2.870860E+00	2.054160E+00
4.943690E+00	3.006070E+00	2.112990E+00
4.862250E+00	3.197470E+00	2.185080E+00
4.955500E+00	3.062600E+00	2.289570E+00
4.869290E+00	3.356300E+00	2.401480E+00
4.937640E+00	3.223020E+00	2.413720E+00
4.771680E+00	3.674330E+00	2.677410E+00
4.842740E+00	3.588030E+00	2.662400E+00
4.768080E+00	3.712570E+00	2.761540E+00
4.837210E+00	3.662490E+00	2.815740E+00
4.780860E+00	3.745490E+00	2.847060E+00
4.911400E+00	2.794650E+00	1.886230E+00
4.857600E+00	2.697930E+00	1.736460E+00
4.838290E+00	2.825890E+00	1.763290E+00
4.849540E+00	2.992780E+00	1.886990E+00
4.699580E+00	3.771210E+00	2.722690E+00
4.674870E+00	3.844950E+00	2.835540E+00
4.742010E+00	3.806950E+00	2.902470E+00
4.699520E+00	3.861790E+00	2.926930E+00
4.738120E+00	2.642960E+00	1.545430E+00
4.607860E+00	2.567560E+00	1.418580E+00
4.638580E+00	2.700830E+00	1.450720E+00
4.688650E+00	2.864170E+00	1.556760E+00
4.598620E+00	3.876010E+00	2.743500E+00
4.647240E+00	3.902850E+00	2.872810E+00
4.504070E+00	2.800600E+00	1.366410E+00
4.397050E+00	2.699330E+00	1.293040E+00
4.539060E+00	3.925130E+00	2.733330E+00
4.568060E+00	3.950380E+00	2.830160E+00
4.258940E+00	2.718630E+00	1.219970E+00
4.129920E+00	2.686740E+00	1.194260E+00
4.160670E+00	2.818640E+00	1.201940E+00
4.225520E+00	2.959210E+00	1.249670E+00
4.450050E+00	4.069730E+00	2.809170E+00
4.505470E+00	4.020910E+00	2.846760E+00
4.486720E+00	4.067260E+00	2.880080E+00
4.030620E+00	2.953100E+00	1.216490E+00
3.895820E+00	2.875480E+00	1.196010E+00
4.402350E+00	4.125030E+00	2.775550E+00
4.460580E+00	4.113220E+00	2.872360E+00
3.813780E+00	3.149660E+00	1.248420E+00
3.689990E+00	3.018460E+00	1.259040E+00
4.356230E+00	4.181900E+00	2.735890E+00
4.409290E+00	4.180900E+00	2.838210E+00
3.630650E+00	3.185000E+00	1.287380E+00
3.517500E+00	3.127720E+00	1.287520E+00
3.672990E+00	3.318600E+00	1.326900E+00
4.324930E+00	4.254470E+00	2.749740E+00
3.524830E+00	3.287810E+00	1.322250E+00
3.400500E+00	3.236690E+00	1.338400E+00
3.568890E+00	3.497280E+00	1.394350E+00
4.239940E+00	4.332450E+00	2.651360E+00
4.286650E+00	4.330860E+00	2.766140E+00
3.423890E+00	3.379060E+00	1.366150E+00
3.347990E+00	3.314890E+00	1.372740E+00
3.416410E+00	3.547930E+00	1.427700E+00
3.524170E+00	3.736440E+00	1.524740E+00
4.173990E+00	4.422370E+00	2.610710E+00
4.232050E+00	4.393860E+00	2.731710E+00
3.323100E+00	3.419380E+00	1.407070E+00
3.320860E+00	3.562330E+00	1.459210E+00
3.387100E+00	3.671940E+00	1.492420E+00
3.402300E+00	3.816000E+00	1.567110E+00
3.522280E+00	3.967400E+00	1.690310E+00
4.093130E+00	4.464600E+00	2.492750E+00
4.135810E+00	4.470530E+00	2.602070E+00
4.172400E+00	4.479370E+00	2.705180E+00
3.299410E+00	3.690070E+00	1.523520E+00
3.318420E+00	3.837400E+00	1.599990E+00
3.395970E+00	3.925240E+00	1.647250E+00
3.437910E+00	4.021690E+00	1.737370E+00
3.525570E+00	4.122870E+00	1.832380E+00
3.624690E+00	4.266110E+00	1.963050E+00
4.028600E+00	4.517160E+00	2.463220E+00
4.046030E+00	4.544030E+00	2.549550E+00
4.105650E+00	4.509020E+00	2.616680E+00
3.322040E+00	3.963650E+00	1.698740E+00
3.424630E+00	4.115480E+00	1.824190E+00
3.507520E+00	4.205530E+00	1.904870E+00
3.545710E+00	4.280320E+00	1.977060E+00
3.599080E+00	4.325750E+00	2.018290E+00
3.656730E+00	4.385500E+00	2.071460E+00
3.745540E+00	4.468390E+00	2.164530E+00
3.829980E+00	4.525680E+00	2.269750E+00
3.903720E+00	4.561070E+00	2.383300E+00
3.984060E+00	4.557870E+00	2.455650E+00
3.558820E+00	4.363650E+00	2.054520E+00
3.652170E+00	4.469980E+00	2.152070E+00
3.748350E+00	4.542410E+00	2.244980E+00
3.816510E+00	4.572330E+00	2.331410E+00
5.053740E+00	2.845270E+00	2.412750E+00
5.046890E+00	2.729020E+00	2.278190E+00
5.010880E+00	2.899030E+00	2.288570E+00
4.995010E+00	3.093460E+00	2.462380E+00
5.050720E+00	2.964840E+00	2.507250E+00
4.974700E+00	3.236910E+00	2.551860E+00
5.029890E+00	3.149040E+00	2.614120E+00
4.976170E+00	3.356670E+00	2.692400E+00
4.912490E+00	3.536850E+00	2.783800E+00
4.992160E+00	3.459180E+00	2.843000E+00
4.909440E+00	3.610250E+00	2.867890E+00
4.974690E+00	3.557850E+00	2.935490E+00
4.906330E+00	3.653280E+00	2.943310E+00
5.031930E+00	2.617260E+00	2.125940E+00
4.989830E+00	2.518420E+00	1.980800E+00
4.987370E+00	2.675820E+00	1.999270E+00
4.797150E+00	3.773880E+00	2.928730E+00
4.853760E+00	3.729510E+00	2.974440E+00
4.801190E+00	3.792760E+00	3.013720E+00
4.924550E+00	2.432010E+00	1.841190E+00
4.827290E+00	2.355300E+00	1.699430E+00
4.850700E+00	2.501820E+00	1.699090E+00
4.684580E+00	3.901710E+00	2.982810E+00
4.751820E+00	3.849590E+00	3.044620E+00
4.720070E+00	3.905190E+00	3.073840E+00
4.714490E+00	2.292930E+00	1.562080E+00
4.564770E+00	2.272290E+00	1.455550E+00
4.668630E+00	2.378940E+00	1.488550E+00
4.634900E+00	3.946370E+00	2.934400E+00
4.667050E+00	3.956050E+00	3.039740E+00
4.396770E+00	2.490560E+00	1.297820E+00
4.346820E+00	2.333920E+00	1.312980E+00
4.587760E+00	4.000320E+00	2.960300E+00
4.584380E+00	4.037270E+00	3.013760E+00
4.631070E+00	4.020610E+00	3.060200E+00
4.598390E+00	4.065610E+00	3.054650E+00
4.231020E+00	2.318170E+00	1.276800E+00
4.090420E+00	2.411150E+00	1.223660E+00
4.192910E+00	2.459470E+00	1.230740E+00
4.528790E+00	4.074660E+00	2.973990E+00
4.534530E+00	4.154810E+00	3.031620E+00
4.590750E+00	4.121580E+00	3.075210E+00
4.581420E+00	4.168310E+00	3.085580E+00
3.991790E+00	2.606990E+00	1.166220E+00
3.889660E+00	2.463650E+00	1.186870E+00
4.472130E+00	4.159030E+00	2.947420E+00
4.489090E+00	4.211120E+00	3.016360E+00
4.553110E+00	4.206070E+00	3.086900E+00
3.767160E+00	2.770750E+00	1.202000E+00
3.621710E+00	2.711960E+00	1.263970E+00
4.415000E+00	4.240330E+00	2.931470E+00
4.459250E+00	4.250470E+00	3.012500E+00
4.497780E+00	4.269150E+00	3.087800E+00
3.550680E+00	2.941640E+00	1.287020E+00
3.416750E+00	2.879690E+00	1.315460E+00
4.340280E+00	4.307500E+00	2.863480E+00
4.380490E+00	4.300820E+00	2.957830E+00
4.430900E+00	4.286910E+00	3.019520E+00
3.387820E+00	3.078340E+00	1.319910E+00
3.257650E+00	3.024250E+00	1.346920E+00
4.286950E+00	4.371760E+00	2.836390E+00
4.332890E+00	4.350270E+00	2.936210E+00
3.272620E+00	3.241450E+00	1.384860E+00
3.171700E+00	3.135500E+00	1.427230E+00
4.236140E+00	4.440640E+00	2.812090E+00
4.282110E+00	4.411290E+00	2.916250E+00
3.165290E+00	3.274420E+00	1.431400E+00
3.121980E+00	3.213550E+00	1.450490E+00
3.207390E+00	3.479160E+00	1.472830E+00
4.204390E+00	4.490070E+00	2.797380E+00
4.231440E+00	4.489410E+00	2.897230E+00
3.111550E+00	3.319560E+00	1.481940E+00
3.106540E+00	3.476670E+00	1.518580E+00
3.139180E+00	3.584380E+00	1.528370E+00
3.192910E+00	3.761430E+00	1.592100E+00
4.076920E+00	4.547490E+00	2.633340E+00
4.115260E+00	4.557250E+00	2.718280E+00
4.175110E+00	4.532270E+00	2.797020E+00
3.080170E+00	3.613300E+00	1.566400E+00
3.093680E+00	3.769990E+00	1.643270E+00
3.138050E+00	3.854950E+00	1.663040E+00
3.198100E+00	3.952760E+00	1.705170E+00
3.314840E+00	4.096090E+00	1.829400E+00
3.432900E+00	4.243440E+00	1.937490E+00
3.947310E+00	4.589110E+00	2.461600E+00
3.973970E+00	4.605210E+00	2.544200E+00
4.043540E+00	4.586170E+00	2.646320E+00
3.081270E+00	3.907560E+00	1.709920E+00
3.190940E+00	4.070410E+00	1.822510E+00
3.297100E+00	4.204820E+00	1.918240E+00
3.379190E+00	4.292290E+00	1.992860E+00
3.393920E+00	4.343710E+00	2.038270E+00
3.457690E+00	4.356540E+00	2.042290E+00
3.536890E+00	4.462750E+00	2.133330E+00
3.652630E+00	4.560550E+00	2.246040E+00
3.755900E+00	4.591010E+00	2.318890E+00
3.820740E+00	4.620380E+00	2.411590E+00
3.910820E+00	4.612160E+00	2.473830E+00
3.422330E+00	4.409670E+00	2.088360E+00
3.470440E+00	4.492470E+00	2.150340E+00
3.547100E+00	4.538620E+00	2.198790E+00
3.577460E+00	4.582600E+00	2.254970E+00
3.628670E+00	4.617300E+00	2.320020E+00
3.718400E+00	4.621270E+00	2.347670E+00
3.492150E+00	4.562280E+00	2.217610E+00
3.558200E+00	4.605330E+00	2.281700E+00
5.138130E+00	2.966010E+00	2.743020E+00
5.124360E+00	2.892070E+00	2.689310E+00
5.102980E+00	3.004160E+00	2.664560E+00
5.074650E+00	3.196950E+00	2.759520E+00
5.136970E+00	3.063640E+00	2.802000E+00
5.060980E+00	3.348910E+00	2.854610E+00
5.149990E+00	3.218490E+00	2.880760E+00
5.049080E+00	3.459180E+00	2.932680E+00
5.133040E+00	3.360200E+00	2.987450E+00
5.034570E+00	3.514920E+00	2.984470E+00
5.077030E+00	3.474500E+00	3.009610E+00
5.040470E+00	3.550400E+00	3.061070E+00
5.076620E+00	2.633030E+00	2.416500E+00
5.057800E+00	2.502040E+00	2.280330E+00
5.047080E+00	2.592020E+00	2.240660E+00
5.082120E+00	2.789160E+00	2.515740E+00
4.908570E+00	3.682590E+00	3.017200E+00
4.955880E+00	3.632800E+00	3.045990E+00
4.927560E+00	3.698000E+00	3.093300E+00
5.018260E+00	2.397220E+00	2.144100E+00
4.950750E+00	2.306060E+00	2.000410E+00
4.974870E+00	2.401450E+00	1.986780E+00
4.813660E+00	3.816580E+00	3.085410E+00
4.875430E+00	3.773340E+00	3.130150E+00
4.825020E+00	3.838160E+00	3.151440E+00
4.855810E+00	2.219270E+00	1.854500E+00
4.750330E+00	2.147790E+00	1.736630E+00
4.789870E+00	2.239640E+00	1.699960E+00
4.722950E+00	3.937590E+00	3.126380E+00
4.783910E+00	3.893360E+00	3.177920E+00
4.749250E+00	3.948520E+00	3.210110E+00
4.621290E+00	2.084620E+00	1.643480E+00
4.494990E+00	2.093000E+00	1.534670E+00
4.605250E+00	2.154410E+00	1.556500E+00
4.693200E+00	3.992240E+00	3.145220E+00
4.694820E+00	4.023100E+00	3.196510E+00
4.731260E+00	3.990770E+00	3.252100E+00
4.705990E+00	4.041400E+00	3.250450E+00
4.388000E+00	2.195330E+00	1.396880E+00
4.335100E+00	2.070950E+00	1.448550E+00
4.658130E+00	4.075360E+00	3.153720E+00
4.675160E+00	4.128880E+00	3.206730E+00
4.704460E+00	4.094950E+00	3.270760E+00
4.696060E+00	4.156780E+00	3.261650E+00
4.152770E+00	2.246210E+00	1.305660E+00
4.634800E+00	4.179890E+00	3.164330E+00
4.636440E+00	4.254560E+00	3.224410E+00
4.690920E+00	4.211420E+00	3.286360E+00
4.675960E+00	4.267140E+00	3.293350E+00
3.948400E+00	2.270380E+00	1.268640E+00
3.797760E+00	2.314050E+00	1.224740E+00
3.835510E+00	2.368100E+00	1.199120E+00
4.574350E+00	4.250560E+00	3.151840E+00
4.585080E+00	4.298020E+00	3.211900E+00
4.637880E+00	4.307510E+00	3.275060E+00
3.707760E+00	2.481890E+00	1.236240E+00
3.602190E+00	2.400390E+00	1.304760E+00
4.537400E+00	4.293700E+00	3.162130E+00
4.543470E+00	4.324700E+00	3.211360E+00
4.582580E+00	4.354170E+00	3.285760E+00
3.479640E+00	2.662660E+00	1.301050E+00
3.344940E+00	2.630090E+00	1.363220E+00
4.384700E+00	4.342360E+00	3.025220E+00
4.441800E+00	4.331670E+00	3.106990E+00
4.495150E+00	4.327370E+00	3.180800E+00
4.526530E+00	4.354300E+00	3.249040E+00
3.280060E+00	2.828740E+00	1.345410E+00
3.162770E+00	2.788860E+00	1.391980E+00
4.332640E+00	4.398550E+00	3.010490E+00
4.384090E+00	4.394620E+00	3.132800E+00
3.155470E+00	2.971360E+00	1.409150E+00
3.063470E+00	2.931310E+00	1.463800E+00
4.285540E+00	4.453110E+00	2.986230E+00
4.320970E+00	4.450450E+00	3.076270E+00
3.075960E+00	3.132870E+00	1.480560E+00
3.005060E+00	3.027610E+00	1.477290E+00
4.260240E+00	4.492150E+00	2.976920E+00
4.280990E+00	4.491670E+00	3.030680E+00
2.981750E+00	3.137190E+00	1.531580E+00
2.920610E+00	3.293740E+00	1.571230E+00
3.022850E+00	3.381800E+00	1.548280E+00
4.145820E+00	4.568230E+00	2.806770E+00
4.173510E+00	4.568570E+00	2.894860E+00
4.240020E+00	4.531260E+00	2.990580E+00
2.930510E+00	3.457320E+00	1.588420E+00
2.895820E+00	3.394400E+00	1.616110E+00
2.978930E+00	3.674070E+00	1.645830E+00
3.985630E+00	4.643380E+00	2.665880E+00
4.061650E+00	4.621910E+00	2.763950E+00
4.119470E+00	4.594470E+00	2.823100E+00
2.879070E+00	3.521130E+00	1.639690E+00
2.880340E+00	3.681980E+00	1.685310E+00
2.916500E+00	3.774520E+00	1.702320E+00
2.959230E+00	3.894980E+00	1.739050E+00
3.072970E+00	4.042100E+00	1.828850E+00
3.174660E+00	4.184910E+00	1.907240E+00
3.303280E+00	4.315440E+00	2.021800E+00
3.880320E+00	4.661740E+00	2.579000E+00
3.946230E+00	4.674780E+00	2.688860E+00
3.996470E+00	4.691840E+00	2.803020E+00
2.865140E+00	3.807500E+00	1.743810E+00
2.892190E+00	3.949420E+00	1.799110E+00
2.975960E+00	4.028650E+00	1.835040E+00
3.052860E+00	4.147080E+00	1.906610E+00
3.148840E+00	4.268900E+00	1.981050E+00
3.234640E+00	4.365250E+00	2.063850E+00
3.357660E+00	4.460990E+00	2.136160E+00
3.712990E+00	4.677920E+00	2.449360E+00
3.794820E+00	4.703280E+00	2.566850E+00
3.831030E+00	4.729680E+00	2.658070E+00
3.912110E+00	4.707200E+00	2.719180E+00
2.919400E+00	4.092470E+00	1.895930E+00
3.025850E+00	4.237500E+00	1.973870E+00
3.126480E+00	4.342520E+00	2.051040E+00
3.226910E+00	4.443870E+00	2.122460E+00
3.304070E+00	4.513020E+00	2.181870E+00
3.322220E+00	4.557820E+00	2.227550E+00
3.397890E+00	4.560950E+00	2.227630E+00
3.532220E+00	4.636020E+00	2.327000E+00
3.589960E+00	4.699890E+00	2.438820E+00
3.648370E+00	4.739090E+00	2.531270E+00
3.742030E+00	4.733740E+00	2.576580E+00
3.368310E+00	4.618100E+00	2.298530E+00
3.481420E+00	4.695830E+00	2.397440E+00
3.552600E+00	4.739060E+00	2.478080E+00
5.244450E+00	3.188900E+00	3.026680E+00
5.233080E+00	3.138260E+00	3.003870E+00
5.205120E+00	3.223420E+00	2.985650E+00
5.199370E+00	3.299710E+00	3.031720E+00
5.242980E+00	3.245080E+00	3.057740E+00
5.206590E+00	3.351660E+00	3.103780E+00
5.122750E+00	2.623640E+00	2.664120E+00
5.090070E+00	2.525910E+00	2.566820E+00
5.091590E+00	2.631620E+00	2.547090E+00
5.129810E+00	2.787570E+00	2.667440E+00
5.142410E+00	2.721410E+00	2.731070E+00
5.164450E+00	2.902420E+00	2.802510E+00
5.199270E+00	3.079000E+00	2.921770E+00
5.133420E+00	3.463200E+00	3.086100E+00
5.101570E+00	3.541150E+00	3.158580E+00
5.061500E+00	2.429520E+00	2.451710E+00
5.021320E+00	2.324860E+00	2.312730E+00
5.043850E+00	2.408970E+00	2.299540E+00
5.017270E+00	3.636650E+00	3.186000E+00
4.950690E+00	3.713650E+00	3.187960E+00
4.979970E+00	3.699430E+00	3.242440E+00
4.935150E+00	3.746690E+00	3.273570E+00
4.956580E+00	2.236270E+00	2.192870E+00
4.880580E+00	2.156880E+00	2.075960E+00
4.917590E+00	2.224210E+00	2.031310E+00
4.833790E+00	3.854640E+00	3.224070E+00
4.868360E+00	3.813460E+00	3.247920E+00
4.851060E+00	3.867200E+00	3.308190E+00
4.755790E+00	2.063430E+00	1.943870E+00
4.680200E+00	2.018490E+00	1.818480E+00
4.730600E+00	2.082100E+00	1.813710E+00
4.766760E+00	3.958090E+00	3.276140E+00
4.800340E+00	3.926350E+00	3.291920E+00
4.790920E+00	3.971820E+00	3.353930E+00
4.545930E+00	2.001230E+00	1.662090E+00
4.725310E+00	4.057950E+00	3.306070E+00
4.746730E+00	4.023300E+00	3.333380E+00
4.750120E+00	4.073300E+00	3.383240E+00
4.357180E+00	1.993850E+00	1.532130E+00
4.238830E+00	1.974490E+00	1.507110E+00
4.268850E+00	2.027890E+00	1.466330E+00
4.718520E+00	4.175740E+00	3.319480E+00
4.732050E+00	4.137060E+00	3.349170E+00
4.733150E+00	4.184770E+00	3.401100E+00
4.135900E+00	2.096110E+00	1.389520E+00
4.042810E+00	2.041550E+00	1.449240E+00
4.680110E+00	4.301610E+00	3.345670E+00
4.705840E+00	4.244650E+00	3.372580E+00
4.701750E+00	4.278990E+00	3.427840E+00
3.874540E+00	2.166510E+00	1.315400E+00
4.643950E+00	4.352740E+00	3.338410E+00
4.678390E+00	4.336880E+00	3.417710E+00
3.691770E+00	2.210230E+00	1.345450E+00
3.541600E+00	2.213320E+00	1.373390E+00
3.561730E+00	2.302680E+00	1.332740E+00
4.614740E+00	4.383910E+00	3.344410E+00
4.633670E+00	4.399750E+00	3.425630E+00
3.417930E+00	2.433520E+00	1.367860E+00
3.283520E+00	2.421460E+00	1.428770E+00
4.445220E+00	4.373320E+00	3.215300E+00
4.492410E+00	4.370300E+00	3.255660E+00
4.526780E+00	4.402770E+00	3.340810E+00
4.581690E+00	4.406140E+00	3.373690E+00
3.204600E+00	2.608240E+00	1.399090E+00
3.103180E+00	2.598010E+00	1.483040E+00
4.410440E+00	4.401250E+00	3.219650E+00
4.428440E+00	4.425170E+00	3.292830E+00
4.472640E+00	4.408200E+00	3.312220E+00
3.065070E+00	2.766550E+00	1.464980E+00
2.969030E+00	2.743190E+00	1.508150E+00
4.343010E+00	4.453370E+00	3.165470E+00
4.383250E+00	4.435650E+00	3.232090E+00
2.962690E+00	2.929950E+00	1.512990E+00
2.905290E+00	2.836190E+00	1.529400E+00
4.283530E+00	4.522310E+00	3.121120E+00
2.869490E+00	2.934510E+00	1.574200E+00
2.809030E+00	3.090490E+00	1.632730E+00
2.899130E+00	3.108690E+00	1.580760E+00
4.197810E+00	4.603650E+00	3.025520E+00
4.234700E+00	4.614490E+00	3.162170E+00
2.837550E+00	3.317830E+00	1.641060E+00
2.740770E+00	3.239940E+00	1.665160E+00
4.103330E+00	4.646720E+00	2.923350E+00
4.152680E+00	4.650320E+00	3.017170E+00
4.178330E+00	4.651760E+00	3.082650E+00
2.759340E+00	3.382100E+00	1.695640E+00
2.714730E+00	3.332110E+00	1.704050E+00
2.784270E+00	3.597830E+00	1.713230E+00
4.039620E+00	4.707980E+00	2.907450E+00
4.065910E+00	4.737990E+00	3.005750E+00
4.131520E+00	4.685760E+00	3.048510E+00
2.689710E+00	3.457460E+00	1.711740E+00
2.689690E+00	3.604680E+00	1.754600E+00
2.729820E+00	3.714980E+00	1.774730E+00
2.780750E+00	3.888870E+00	1.824100E+00
3.877800E+00	4.744180E+00	2.746100E+00
3.921610E+00	4.763160E+00	2.842900E+00
3.998350E+00	4.754380E+00	2.918080E+00
2.671650E+00	3.749530E+00	1.806700E+00
2.683490E+00	3.896560E+00	1.852010E+00
2.728370E+00	3.986930E+00	1.875750E+00
2.791930E+00	4.121850E+00	1.950760E+00
2.921340E+00	4.225320E+00	1.976310E+00
3.007970E+00	4.324780E+00	2.046180E+00
3.114990E+00	4.425510E+00	2.119180E+00
3.219280E+00	4.538160E+00	2.200810E+00
3.703060E+00	4.760310E+00	2.592600E+00
3.743880E+00	4.789830E+00	2.660330E+00
3.835290E+00	4.788370E+00	2.762620E+00
2.675590E+00	4.010080E+00	1.903020E+00
2.701020E+00	4.116200E+00	1.961680E+00
2.736830E+00	4.171370E+00	1.981530E+00
2.754710E+00	4.234580E+00	2.012650E+00
2.871340E+00	4.303830E+00	2.037280E+00
2.996520E+00	4.414990E+00	2.114460E+00
3.094840E+00	4.489110E+00	2.174290E+00
3.128330E+00	4.547660E+00	2.220410E+00
3.183610E+00	4.581090E+00	2.246220E+00
3.248090E+00	4.625190E+00	2.293910E+00
3.346460E+00	4.710440E+00	2.400010E+00
3.475060E+00	4.747560E+00	2.462000E+00
3.549530E+00	4.789930E+00	2.546330E+00
3.660740E+00	4.784430E+00	2.602920E+00
2.692730E+00	4.176120E+00	1.995320E+00
3.135240E+00	4.610850E+00	2.279120E+00
3.225270E+00	4.676700E+00	2.346710E+00
3.248860E+00	4.722940E+00	2.393210E+00
3.290860E+00	4.746790E+00	2.422640E+00
3.323490E+00	4.777180E+00	2.467220E+00
3.426300E+00	4.777560E+00	2.490360E+00
3.241860E+00	4.755520E+00	2.425320E+00
5.273750E+00	3.041460E+00	3.058380E+00
5.263600E+00	2.989010E+00	3.037030E+00
5.245500E+00	3.053220E+00	3.009460E+00
5.268990E+00	3.130270E+00	3.076320E+00
5.272740E+00	3.245480E+00	3.147780E+00
5.238400E+00	3.342050E+00	3.206300E+00
5.101490E+00	2.485590E+00	2.702630E+00
5.059800E+00	2.388200E+00	2.611170E+00
5.069150E+00	2.435560E+00	2.556810E+00
5.130570E+00	2.596740E+00	2.748410E+00
5.190020E+00	2.772870E+00	2.865150E+00
5.222940E+00	2.934840E+00	2.958210E+00
5.176410E+00	3.462780E+00	3.229220E+00
5.101010E+00	3.561800E+00	3.237920E+00
5.132740E+00	3.543520E+00	3.282850E+00
5.086750E+00	3.608480E+00	3.313510E+00
5.017530E+00	2.292310E+00	2.503110E+00
4.963070E+00	2.217910E+00	2.416660E+00
4.993940E+00	2.261550E+00	2.354010E+00
5.011480E+00	3.688320E+00	3.303490E+00
4.986200E+00	3.741470E+00	3.383500E+00
4.876770E+00	2.137500E+00	2.318660E+00
4.801340E+00	2.075050E+00	2.177730E+00
4.850740E+00	2.128080E+00	2.176860E+00
4.912300E+00	3.801910E+00	3.359120E+00
4.897100E+00	3.848090E+00	3.414700E+00
4.693460E+00	1.990580E+00	1.946590E+00
4.860440E+00	3.913410E+00	3.420960E+00
4.829130E+00	3.965900E+00	3.452430E+00
4.531930E+00	1.935240E+00	1.761560E+00
4.437360E+00	1.872340E+00	1.707950E+00
4.406600E+00	1.929590E+00	1.616540E+00
4.797370E+00	4.012820E+00	3.459850E+00
4.785920E+00	4.067300E+00	3.491470E+00
4.357280E+00	1.837550E+00	1.665940E+00
4.229060E+00	1.836710E+00	1.631050E+00
4.304500E+00	1.878840E+00	1.597080E+00
4.767410E+00	4.121080E+00	3.483880E+00
4.756090E+00	4.172410E+00	3.509940E+00
4.121350E+00	1.913340E+00	1.505000E+00
3.974820E+00	1.882320E+00	1.528120E+00
4.731000E+00	4.223090E+00	3.503920E+00
4.707920E+00	4.302610E+00	3.512220E+00
3.846800E+00	2.012940E+00	1.406130E+00
3.788600E+00	1.946620E+00	1.491760E+00
4.681320E+00	4.377700E+00	3.496910E+00
4.707330E+00	4.353050E+00	3.552370E+00
4.695940E+00	4.387250E+00	3.555730E+00
3.680950E+00	1.956330E+00	1.499690E+00
3.529510E+00	1.997730E+00	1.504330E+00
3.629480E+00	2.045500E+00	1.455410E+00
4.654570E+00	4.419350E+00	3.493160E+00
4.669660E+00	4.430350E+00	3.570030E+00
3.398880E+00	2.226320E+00	1.484030E+00
3.257490E+00	2.204070E+00	1.529880E+00
4.550320E+00	4.427760E+00	3.409440E+00
4.570810E+00	4.448940E+00	3.486730E+00
4.623640E+00	4.449150E+00	3.518860E+00
3.171440E+00	2.418140E+00	1.514070E+00
3.043650E+00	2.390420E+00	1.547800E+00
4.453650E+00	4.435110E+00	3.357340E+00
4.475090E+00	4.450580E+00	3.431780E+00
4.521710E+00	4.446970E+00	3.458380E+00
2.988760E+00	2.579560E+00	1.523180E+00
2.897510E+00	2.556630E+00	1.590190E+00
4.341430E+00	4.496430E+00	3.241800E+00
4.388330E+00	4.478440E+00	3.324830E+00
4.428610E+00	4.465350E+00	3.394340E+00
2.862630E+00	2.757320E+00	1.572680E+00
2.777970E+00	2.676430E+00	1.624040E+00
4.293870E+00	4.564200E+00	3.238160E+00
4.337590E+00	4.548310E+00	3.355690E+00
2.761320E+00	2.803460E+00	1.624190E+00
2.698600E+00	2.776340E+00	1.665070E+00
2.786610E+00	2.919510E+00	1.626690E+00
4.266360E+00	4.609790E+00	3.238220E+00
4.287220E+00	4.603460E+00	3.294600E+00
2.706890E+00	2.892510E+00	1.667600E+00
2.654500E+00	2.851720E+00	1.686570E+00
2.701020E+00	3.066410E+00	1.679370E+00
4.179450E+00	4.690030E+00	3.167160E+00
4.245780E+00	4.651000E+00	3.254550E+00
2.623550E+00	2.948410E+00	1.706140E+00
2.579530E+00	3.140970E+00	1.745610E+00
2.649210E+00	3.288840E+00	1.713010E+00
4.115710E+00	4.733490E+00	3.112580E+00
4.141400E+00	4.769120E+00	3.227330E+00
2.567520E+00	3.308300E+00	1.763100E+00
2.520280E+00	3.249590E+00	1.765060E+00
2.586910E+00	3.527680E+00	1.774170E+00
3.962210E+00	4.795440E+00	2.941210E+00
3.998520E+00	4.821820E+00	3.057290E+00
4.071550E+00	4.793510E+00	3.135480E+00
2.509610E+00	3.370790E+00	1.804920E+00
2.488470E+00	3.527220E+00	1.810320E+00
2.530910E+00	3.630690E+00	1.834060E+00
2.577410E+00	3.821020E+00	1.867600E+00
3.761440E+00	4.856090E+00	2.784340E+00
3.849740E+00	4.846370E+00	2.877550E+00
3.922260E+00	4.838810E+00	2.974850E+00
2.474670E+00	3.663260E+00	1.863030E+00
2.485730E+00	3.823700E+00	1.903750E+00
2.533650E+00	3.916530E+00	1.921530E+00
2.598810E+00	4.062860E+00	1.962850E+00
2.778440E+00	4.324230E+00	2.064650E+00
2.874760E+00	4.410120E+00	2.117370E+00
3.000890E+00	4.520790E+00	2.201960E+00
3.625970E+00	4.860820E+00	2.692840E+00
3.710010E+00	4.897390E+00	2.804140E+00
3.772540E+00	4.929430E+00	2.906320E+00
2.482680E+00	3.944500E+00	1.951850E+00
2.515980E+00	4.081590E+00	2.004720E+00
2.576430E+00	4.155880E+00	2.024750E+00
2.659750E+00	4.250680E+00	2.041750E+00
2.746300E+00	4.387450E+00	2.113410E+00
2.847710E+00	4.483650E+00	2.185740E+00
2.916740E+00	4.558580E+00	2.239160E+00
3.017120E+00	4.613960E+00	2.288520E+00
3.138190E+00	4.703190E+00	2.377350E+00
3.418220E+00	4.850000E+00	2.570160E+00
3.513630E+00	4.905010E+00	2.669360E+00
3.543490E+00	4.951220E+00	2.743120E+00
3.659170E+00	4.940310E+00	2.823330E+00
2.530740E+00	4.203450E+00	2.066380E+00
2.619610E+00	4.356790E+00	2.114890E+00
2.721190E+00	4.463430E+00	2.182070E+00
2.816610E+00	4.546170E+00	2.245960E+00
2.908100E+00	4.619220E+00	2.293510E+00
3.002660E+00	4.672460E+00	2.348940E+00
3.040710E+00	4.726440E+00	2.403690E+00
3.108940E+00	4.757050E+00	2.430640E+00
3.213570E+00	4.801530E+00	2.474400E+00
3.274870E+00	4.877920E+00	2.559300E+00
3.336720E+00	4.927380E+00	2.635020E+00
3.448380E+00	4.933830E+00	2.673860E+00
3.058460E+00	4.790650E+00	2.465450E+00
3.173300E+00	4.871330E+00	2.536890E+00
3.245680E+00	4.914790E+00	2.590440E+00
5.214000E+00	2.661320E+00	3.003900E+00
5.186400E+00	2.601360E+00	2.962400E+00
5.194520E+00	2.669620E+00	2.926940E+00
5.229480E+00	2.816650E+00	2.993450E+00
5.235300E+00	2.734560E+00	3.042630E+00
5.254170E+00	2.917980E+00	3.044450E+00
5.268890E+00	2.851290E+00	3.092970E+00
5.291150E+00	2.989830E+00	3.119420E+00
5.293000E+00	3.121660E+00	3.199990E+00
5.294740E+00	3.249600E+00	3.261530E+00
5.251520E+00	3.366920E+00	3.275770E+00
5.292350E+00	3.321410E+00	3.331890E+00
5.249260E+00	3.423930E+00	3.353230E+00
5.068890E+00	2.388370E+00	2.772180E+00
5.027140E+00	2.299270E+00	2.705940E+00
5.034880E+00	2.324570E+00	2.627950E+00
5.118430E+00	2.495090E+00	2.819560E+00
5.165810E+00	3.528340E+00	3.341450E+00
5.120280E+00	3.599040E+00	3.425100E+00
4.964240E+00	2.216430E+00	2.633010E+00
4.907190E+00	2.161420E+00	2.527390E+00
4.944550E+00	2.199260E+00	2.510320E+00
5.058860E+00	3.676270E+00	3.397970E+00
5.019690E+00	3.725240E+00	3.464360E+00
4.815000E+00	2.071050E+00	2.311110E+00
4.952570E+00	3.795660E+00	3.489820E+00
4.907370E+00	3.859330E+00	3.483070E+00
4.930060E+00	3.848520E+00	3.527720E+00
4.910180E+00	3.892670E+00	3.547990E+00
4.674380E+00	1.951840E+00	2.055240E+00
4.584460E+00	1.876700E+00	1.982380E+00
4.561040E+00	1.906880E+00	1.876150E+00
4.832900E+00	3.978820E+00	3.501290E+00
4.862970E+00	3.947290E+00	3.525290E+00
4.847720E+00	3.989080E+00	3.563510E+00
4.508970E+00	1.823610E+00	1.917040E+00
4.421130E+00	1.778970E+00	1.847170E+00
4.431580E+00	1.818340E+00	1.775750E+00
4.797500E+00	4.086710E+00	3.539110E+00
4.827430E+00	4.049680E+00	3.587080E+00
4.806670E+00	4.106720E+00	3.593240E+00
4.319420E+00	1.743830E+00	1.791580E+00
4.176120E+00	1.728780E+00	1.743070E+00
4.273890E+00	1.781250E+00	1.729530E+00
4.759300E+00	4.186190E+00	3.559740E+00
4.781590E+00	4.154030E+00	3.595170E+00
4.758590E+00	4.198010E+00	3.624590E+00
4.058260E+00	1.802410E+00	1.634770E+00
3.920520E+00	1.735110E+00	1.636930E+00
4.719540E+00	4.314050E+00	3.592460E+00
4.731570E+00	4.254010E+00	3.609390E+00
4.725760E+00	4.288350E+00	3.669950E+00
3.790760E+00	1.862850E+00	1.560480E+00
3.730670E+00	1.798410E+00	1.620730E+00
4.707780E+00	4.370660E+00	3.635840E+00
3.632210E+00	1.790230E+00	1.618370E+00
3.486570E+00	1.845990E+00	1.644090E+00
3.588280E+00	1.867960E+00	1.576010E+00
4.685510E+00	4.433100E+00	3.638730E+00
4.694940E+00	4.420840E+00	3.685040E+00
4.682330E+00	4.448940E+00	3.678360E+00
3.363170E+00	2.008340E+00	1.575790E+00
3.232120E+00	2.009040E+00	1.648120E+00
4.592350E+00	4.477450E+00	3.553440E+00
4.611160E+00	4.488730E+00	3.634800E+00
4.662590E+00	4.464330E+00	3.659860E+00
3.132900E+00	2.203300E+00	1.599560E+00
3.019570E+00	2.185060E+00	1.663200E+00
4.497320E+00	4.472380E+00	3.506600E+00
4.515540E+00	4.496460E+00	3.581150E+00
4.560240E+00	4.496580E+00	3.603790E+00
2.955690E+00	2.376450E+00	1.628410E+00
2.847330E+00	2.337930E+00	1.674340E+00
4.388170E+00	4.511280E+00	3.426230E+00
4.425050E+00	4.518940E+00	3.516840E+00
4.473000E+00	4.502570E+00	3.554600E+00
2.805470E+00	2.515020E+00	1.646310E+00
2.714040E+00	2.477890E+00	1.698370E+00
4.362240E+00	4.542910E+00	3.440590E+00
4.379140E+00	4.547150E+00	3.488720E+00
2.694850E+00	2.643080E+00	1.677250E+00
2.602610E+00	2.607410E+00	1.730100E+00
4.282530E+00	4.639670E+00	3.380270E+00
4.340270E+00	4.583200E+00	3.465370E+00
2.594430E+00	2.790190E+00	1.714470E+00
2.514570E+00	2.711920E+00	1.770650E+00
4.210950E+00	4.723650E+00	3.302380E+00
4.246590E+00	4.734820E+00	3.445560E+00
2.495480E+00	2.821460E+00	1.760370E+00
2.462020E+00	2.775790E+00	1.786140E+00
2.505430E+00	2.966130E+00	1.756380E+00
4.172030E+00	4.772930E+00	3.304440E+00
4.190950E+00	4.774530E+00	3.373740E+00
2.431390E+00	2.860360E+00	1.798610E+00
2.373470E+00	3.042350E+00	1.823170E+00
2.458680E+00	3.202370E+00	1.789020E+00
4.038130E+00	4.842700E+00	3.164090E+00
4.080650E+00	4.857160E+00	3.278230E+00
4.147310E+00	4.809170E+00	3.343210E+00
2.351530E+00	3.242630E+00	1.830500E+00
2.277140E+00	3.187780E+00	1.866460E+00
2.397390E+00	3.453020E+00	1.836710E+00
3.859550E+00	4.906190E+00	2.999730E+00
3.927360E+00	4.916380E+00	3.128910E+00
4.008090E+00	4.892160E+00	3.203430E+00
2.298470E+00	3.351300E+00	1.881700E+00
2.236960E+00	3.290110E+00	1.894350E+00
2.298310E+00	3.519980E+00	1.884240E+00
2.378730E+00	3.744720E+00	1.923600E+00
3.821200E+00	4.950140E+00	3.006980E+00
3.851630E+00	4.959770E+00	3.070280E+00
2.218110E+00	3.437430E+00	1.921930E+00
2.265220E+00	3.621060E+00	1.934240E+00
2.286700E+00	3.763780E+00	1.970450E+00
2.332180E+00	3.861900E+00	1.979090E+00
2.406480E+00	4.008740E+00	2.008830E+00
3.576250E+00	5.017070E+00	2.843290E+00
3.693320E+00	5.007270E+00	2.942270E+00
3.788950E+00	4.995640E+00	3.031700E+00
2.280240E+00	3.916420E+00	2.025790E+00
2.344260E+00	4.081770E+00	2.069640E+00
2.356110E+00	4.168710E+00	2.112000E+00
2.422020E+00	4.185350E+00	2.093410E+00
2.505700E+00	4.325570E+00	2.139070E+00
2.604200E+00	4.443060E+00	2.194980E+00
2.702840E+00	4.537140E+00	2.251470E+00
2.799650E+00	4.615370E+00	2.307360E+00
2.910970E+00	4.706680E+00	2.388530E+00
3.418690E+00	5.018470E+00	2.758230E+00
3.518260E+00	5.069730E+00	2.857470E+00
3.597620E+00	5.097230E+00	2.986220E+00
2.391140E+00	4.279410E+00	2.159960E+00
2.491040E+00	4.422100E+00	2.213860E+00
2.594860E+00	4.525150E+00	2.270620E+00
2.689550E+00	4.610770E+00	2.317530E+00
2.781020E+00	4.670710E+00	2.368540E+00
2.816750E+00	4.721990E+00	2.421080E+00
2.871960E+00	4.751620E+00	2.441370E+00
2.937600E+00	4.796870E+00	2.471370E+00
3.057490E+00	4.873410E+00	2.543660E+00
3.213380E+00	4.962870E+00	2.639800E+00
3.278230E+00	5.059540E+00	2.748050E+00
3.355270E+00	5.126340E+00	2.862390E+00
3.471340E+00	5.117290E+00	2.899610E+00
2.829310E+00	4.781970E+00	2.481770E+00
2.933040E+00	4.871370E+00	2.537680E+00
3.055040E+00	4.958390E+00	2.631780E+00
3.162310E+00	5.049180E+00	2.712660E+00
3.240270E+00	5.119930E+00	2.798000E+00
5.126170E+00	2.428800E+00	2.998580E+00
5.076100E+00	2.361650E+00	2.923700E+00
5.098120E+00	2.417770E+00	2.889260E+00
5.169020E+00	2.532710E+00	2.962120E+00
5.179960E+00	2.509520E+00	3.038450E+00
5.226720E+00	2.633310E+00	3.069030E+00
5.257360E+00	2.767060E+00	3.152570E+00
5.283610E+00	2.880880E+00	3.207660E+00
5.319760E+00	2.993370E+00	3.252240E+00
5.333270E+00	3.110420E+00	3.308770E+00
5.339820E+00	3.219540E+00	3.360890E+00
5.296610E+00	3.320190E+00	3.419310E+00
5.254030E+00	3.417140E+00	3.477740E+00
5.036320E+00	2.300410E+00	2.898000E+00
4.989030E+00	2.238510E+00	2.798180E+00
5.018940E+00	2.277140E+00	2.784470E+00
5.191840E+00	3.511220E+00	3.447820E+00
5.140820E+00	3.587020E+00	3.531210E+00
4.905920E+00	2.169990E+00	2.646080E+00
5.074750E+00	3.671320E+00	3.508090E+00
5.023000E+00	3.736810E+00	3.532670E+00
5.065910E+00	3.712320E+00	3.582340E+00
5.017990E+00	3.775930E+00	3.607530E+00
4.789550E+00	2.040750E+00	2.404560E+00
4.703430E+00	1.956320E+00	2.307860E+00
4.692310E+00	1.951990E+00	2.184800E+00
4.959030E+00	3.842590E+00	3.582090E+00
4.953880E+00	3.887580E+00	3.630350E+00
4.650310E+00	1.883230E+00	2.231090E+00
4.567790E+00	1.817400E+00	2.137030E+00
4.580250E+00	1.841730E+00	2.060230E+00
4.912350E+00	3.946190E+00	3.651160E+00
4.868260E+00	3.999820E+00	3.646960E+00
4.892550E+00	3.987530E+00	3.703230E+00
4.867820E+00	4.026990E+00	3.721960E+00
4.476870E+00	1.749580E+00	2.037760E+00
4.389930E+00	1.683480E+00	1.960790E+00
4.399120E+00	1.732470E+00	1.899390E+00
4.809410E+00	4.125670E+00	3.670230E+00
4.833580E+00	4.084780E+00	3.688170E+00
4.824870E+00	4.117380E+00	3.745070E+00
4.273860E+00	1.658090E+00	1.915570E+00
4.111040E+00	1.644420E+00	1.861430E+00
4.232340E+00	1.674670E+00	1.839550E+00
4.790480E+00	4.158940E+00	3.721790E+00
4.002850E+00	1.684850E+00	1.738840E+00
3.893130E+00	1.663350E+00	1.780780E+00
4.753760E+00	4.223480E+00	3.747120E+00
4.733230E+00	4.307800E+00	3.758580E+00
3.750600E+00	1.672780E+00	1.777630E+00
3.622110E+00	1.643540E+00	1.792600E+00
3.655570E+00	1.675170E+00	1.727650E+00
3.731680E+00	1.717190E+00	1.683370E+00
4.713530E+00	4.383320E+00	3.741620E+00
4.741400E+00	4.351280E+00	3.821130E+00
4.721960E+00	4.403780E+00	3.809860E+00
3.532300E+00	1.723620E+00	1.704170E+00
3.391140E+00	1.715140E+00	1.767080E+00
4.683930E+00	4.454720E+00	3.755030E+00
3.312380E+00	1.837960E+00	1.692380E+00
3.177810E+00	1.836440E+00	1.765940E+00
4.639430E+00	4.496340E+00	3.721160E+00
4.645810E+00	4.526090E+00	3.816370E+00
3.090560E+00	1.988190E+00	1.695510E+00
2.976410E+00	1.977280E+00	1.770210E+00
4.529720E+00	4.516630E+00	3.657920E+00
4.547780E+00	4.532250E+00	3.736000E+00
4.599150E+00	4.530240E+00	3.764330E+00
2.904390E+00	2.155660E+00	1.712170E+00
2.803960E+00	2.125790E+00	1.786580E+00
4.447440E+00	4.535490E+00	3.602670E+00
4.462530E+00	4.548800E+00	3.687960E+00
4.503310E+00	4.536680E+00	3.714570E+00
2.752060E+00	2.303040E+00	1.734530E+00
2.658010E+00	2.269760E+00	1.809350E+00
4.372640E+00	4.597520E+00	3.569990E+00
4.418820E+00	4.573590E+00	3.645670E+00
2.622710E+00	2.443270E+00	1.762180E+00
2.535210E+00	2.404170E+00	1.835640E+00
4.311640E+00	4.667780E+00	3.515940E+00
4.338070E+00	4.677670E+00	3.649880E+00
2.516320E+00	2.567000E+00	1.793000E+00
2.432520E+00	2.530070E+00	1.854060E+00
4.280930E+00	4.729080E+00	3.520160E+00
4.298590E+00	4.727720E+00	3.583210E+00
2.422120E+00	2.704320E+00	1.825400E+00
2.371940E+00	2.615730E+00	1.867740E+00
4.187900E+00	4.830120E+00	3.490240E+00
4.259490E+00	4.776320E+00	3.552380E+00
2.323010E+00	2.702500E+00	1.883260E+00
2.248020E+00	2.838760E+00	1.906050E+00
2.340250E+00	2.859670E+00	1.849960E+00
4.126010E+00	4.855040E+00	3.403410E+00
4.136470E+00	4.884440E+00	3.473780E+00
2.260830E+00	3.014520E+00	1.878720E+00
2.164160E+00	2.978030E+00	1.932910E+00
3.976230E+00	4.941760E+00	3.245100E+00
4.022920E+00	4.954960E+00	3.369030E+00
4.096580E+00	4.909600E+00	3.432020E+00
2.170460E+00	3.202670E+00	1.917850E+00
2.079320E+00	3.104910E+00	1.974880E+00
3.849180E+00	5.027500E+00	3.161220E+00
3.938710E+00	4.996430E+00	3.281600E+00
2.071300E+00	3.237420E+00	1.969830E+00
2.031370E+00	3.182920E+00	1.993900E+00
2.103440E+00	3.414860E+00	1.978700E+00
2.182240E+00	3.667210E+00	1.990030E+00
3.729700E+00	5.073950E+00	3.089240E+00
3.790380E+00	5.123380E+00	3.248320E+00
2.021160E+00	3.291850E+00	2.013940E+00
2.020990E+00	3.460820E+00	2.026130E+00
2.069830E+00	3.582000E+00	2.011000E+00
2.101350E+00	3.728160E+00	2.047680E+00
2.171080E+00	3.889630E+00	2.062490E+00
2.269840E+00	4.107860E+00	2.123730E+00
3.663030E+00	5.119390E+00	3.089900E+00
3.702410E+00	5.141540E+00	3.165110E+00
2.002540E+00	3.626550E+00	2.069770E+00
2.074370E+00	3.859750E+00	2.102570E+00
2.153350E+00	4.007440E+00	2.125080E+00
2.188010E+00	4.117490E+00	2.171030E+00
2.241360E+00	4.185070E+00	2.184240E+00
2.299670E+00	4.271590E+00	2.203450E+00
2.384670E+00	4.403430E+00	2.236400E+00
2.484830E+00	4.515000E+00	2.287760E+00
2.582690E+00	4.606640E+00	2.339960E+00
2.692430E+00	4.701880E+00	2.414300E+00
3.428660E+00	5.160270E+00	2.953370E+00
3.505880E+00	5.197940E+00	3.059670E+00
3.626060E+00	5.169410E+00	3.124010E+00
2.196910E+00	4.231470E+00	2.227440E+00
2.285370E+00	4.381430E+00	2.267280E+00
2.377550E+00	4.501910E+00	2.307750E+00
2.477410E+00	4.595290E+00	2.363230E+00
2.565830E+00	4.663380E+00	2.402600E+00
2.603230E+00	4.714410E+00	2.450600E+00
2.660200E+00	4.743160E+00	2.470890E+00
2.724370E+00	4.784390E+00	2.502940E+00
2.825390E+00	4.865620E+00	2.557440E+00
2.932770E+00	4.955780E+00	2.629680E+00
3.045460E+00	5.045820E+00	2.711670E+00
3.148140E+00	5.126460E+00	2.794330E+00
3.253450E+00	5.199400E+00	2.932590E+00
3.382510E+00	5.201340E+00	3.002930E+00
2.617390E+00	4.772490E+00	2.513210E+00
2.719710E+00	4.857730E+00	2.572850E+00
2.826860E+00	4.950030E+00	2.645730E+00
2.937330E+00	5.042940E+00	2.714140E+00
3.045200E+00	5.126570E+00	2.797690E+00
3.134490E+00	5.184110E+00	2.886650E+00
5.099370E+00	2.380630E+00	3.025460E+00
5.169490E+00	2.470730E+00	3.095780E+00
5.221030E+00	2.585530E+00	3.201350E+00
5.253280E+00	2.699430E+00	3.212700E+00
5.284940E+00	2.792090E+00	3.268080E+00
5.317830E+00	2.889070E+00	3.316720E+00
5.341800E+00	2.990080E+00	3.367920E+00
5.338160E+00	3.099410E+00	3.423690E+00
5.334160E+00	3.207650E+00	3.468950E+00
5.303580E+00	3.312200E+00	3.521490E+00
5.282200E+00	3.410020E+00	3.574710E+00
4.982260E+00	2.247270E+00	2.881020E+00
5.042700E+00	2.313200E+00	2.967870E+00
5.212990E+00	3.501320E+00	3.550690E+00
5.177180E+00	3.575140E+00	3.625160E+00
4.890780E+00	2.154030E+00	2.781020E+00
4.803430E+00	2.071690E+00	2.664630E+00
4.806120E+00	2.058170E+00	2.544790E+00
5.119120E+00	3.653400E+00	3.603850E+00
5.085420E+00	3.713750E+00	3.661650E+00
5.048500E+00	3.772460E+00	3.716910E+00
4.755110E+00	2.022720E+00	2.635420E+00
4.683340E+00	1.900600E+00	2.465470E+00
4.695780E+00	1.935770E+00	2.396220E+00
5.001900E+00	3.843650E+00	3.682650E+00
4.972310E+00	3.899820E+00	3.692430E+00
5.008570E+00	3.884950E+00	3.748560E+00
4.975730E+00	3.929240E+00	3.753120E+00
4.607910E+00	1.832650E+00	2.357460E+00
4.529210E+00	1.748420E+00	2.248800E+00
4.549810E+00	1.785390E+00	2.199000E+00
4.931090E+00	3.982500E+00	3.783030E+00
4.900600E+00	4.034500E+00	3.812600E+00
4.447970E+00	1.669850E+00	2.163330E+00
4.343260E+00	1.636810E+00	2.114540E+00
4.366210E+00	1.654910E+00	2.029070E+00
4.864650E+00	4.081210E+00	3.799210E+00
4.831450E+00	4.138570E+00	3.831550E+00
4.209980E+00	1.612930E+00	2.072780E+00
4.036750E+00	1.561780E+00	2.009780E+00
4.157800E+00	1.616190E+00	1.982070E+00
4.794570E+00	4.177910E+00	3.812880E+00
4.812460E+00	4.168350E+00	3.871800E+00
4.790930E+00	4.202590E+00	3.888100E+00
3.885350E+00	1.604790E+00	1.868020E+00
3.824450E+00	1.545450E+00	1.949730E+00
4.751990E+00	4.309530E+00	3.834510E+00
4.762780E+00	4.265690E+00	3.854430E+00
4.766230E+00	4.318800E+00	3.914440E+00
3.716210E+00	1.501010E+00	1.942780E+00
3.574160E+00	1.496710E+00	1.947150E+00
3.675790E+00	1.543810E+00	1.876990E+00
4.714250E+00	4.442920E+00	3.865040E+00
4.745830E+00	4.385240E+00	3.890760E+00
4.738020E+00	4.424710E+00	3.949100E+00
3.471460E+00	1.612090E+00	1.858120E+00
3.335550E+00	1.576200E+00	1.928260E+00
4.683460E+00	4.501080E+00	3.856610E+00
4.704700E+00	4.489530E+00	3.962100E+00
3.254080E+00	1.693700E+00	1.836880E+00
3.122180E+00	1.664700E+00	1.911910E+00
4.663710E+00	4.535640E+00	3.867110E+00
4.671240E+00	4.532230E+00	3.917500E+00
3.049040E+00	1.808920E+00	1.837290E+00
2.926380E+00	1.773030E+00	1.907880E+00
4.569870E+00	4.555830E+00	3.808410E+00
4.591580E+00	4.570070E+00	3.886600E+00
4.642290E+00	4.556280E+00	3.908790E+00
2.859050E+00	1.940750E+00	1.839560E+00
2.750800E+00	1.899050E+00	1.914960E+00
4.481440E+00	4.565770E+00	3.767870E+00
4.502550E+00	4.585590E+00	3.840020E+00
4.543910E+00	4.575480E+00	3.855680E+00
2.700210E+00	2.083260E+00	1.858400E+00
2.598800E+00	2.036280E+00	1.936320E+00
4.380190E+00	4.629380E+00	3.694750E+00
4.417520E+00	4.632180E+00	3.785890E+00
4.462330E+00	4.604030E+00	3.817740E+00
2.561620E+00	2.226260E+00	1.883210E+00
2.465490E+00	2.181220E+00	1.956820E+00
4.360370E+00	4.667370E+00	3.719610E+00
4.376030E+00	4.670960E+00	3.766860E+00
2.441960E+00	2.369430E+00	1.900880E+00
2.356860E+00	2.326610E+00	1.979450E+00
4.287610E+00	4.776750E+00	3.691940E+00
4.344910E+00	4.711400E+00	3.753030E+00
2.334350E+00	2.521100E+00	1.925370E+00
2.293500E+00	2.418630E+00	1.993970E+00
4.238850E+00	4.824630E+00	3.607200E+00
4.243620E+00	4.839220E+00	3.672860E+00
2.232930E+00	2.509500E+00	1.998560E+00
2.148580E+00	2.641320E+00	2.006100E+00
2.242610E+00	2.670660E+00	1.946360E+00
4.138490E+00	4.944050E+00	3.577530E+00
4.206980E+00	4.875240E+00	3.636420E+00
2.158240E+00	2.804290E+00	1.963690E+00
2.067050E+00	2.767950E+00	2.024010E+00
4.081780E+00	4.970630E+00	3.492370E+00
4.088560E+00	5.003150E+00	3.565540E+00
2.068840E+00	2.936240E+00	1.992570E+00
1.985550E+00	2.896410E+00	2.054170E+00
3.877630E+00	5.077270E+00	3.318070E+00
3.959980E+00	5.067400E+00	3.454720E+00
4.046100E+00	5.026150E+00	3.524310E+00
1.990150E+00	3.105580E+00	2.032350E+00
1.939200E+00	2.995040E+00	2.072520E+00
3.841380E+00	5.122530E+00	3.338350E+00
3.878950E+00	5.122250E+00	3.399620E+00
1.898560E+00	3.119340E+00	2.085840E+00
1.869160E+00	3.251630E+00	2.102450E+00
1.941790E+00	3.356660E+00	2.075710E+00
3.696100E+00	5.206410E+00	3.294700E+00
3.816940E+00	5.164020E+00	3.374300E+00
1.856220E+00	3.394310E+00	2.129900E+00
1.839020E+00	3.541150E+00	2.139950E+00
1.899070E+00	3.578240E+00	2.110570E+00
1.977990E+00	3.799640E+00	2.148030E+00
2.067840E+00	4.042160E+00	2.188760E+00
3.594390E+00	5.229580E+00	3.184010E+00
3.607440E+00	5.258200E+00	3.260690E+00
1.864710E+00	3.709370E+00	2.184640E+00
1.941750E+00	3.919200E+00	2.202710E+00
1.973210E+00	4.041840E+00	2.238720E+00
2.028580E+00	4.118200E+00	2.247540E+00
2.088810E+00	4.214880E+00	2.263170E+00
2.182420E+00	4.355480E+00	2.297980E+00
2.274450E+00	4.480980E+00	2.337440E+00
2.372950E+00	4.583360E+00	2.386170E+00
2.478770E+00	4.686590E+00	2.451270E+00
3.331830E+00	5.248800E+00	3.042100E+00
3.408510E+00	5.287150E+00	3.148510E+00
3.538430E+00	5.275520E+00	3.214740E+00
1.981250E+00	4.158920E+00	2.294490E+00
2.076100E+00	4.326180E+00	2.330170E+00
2.168010E+00	4.455610E+00	2.369540E+00
2.269490E+00	4.564730E+00	2.416050E+00
2.356970E+00	4.640020E+00	2.446180E+00
2.388540E+00	4.696170E+00	2.485390E+00
2.441470E+00	4.729570E+00	2.501890E+00
2.509400E+00	4.774580E+00	2.539060E+00
2.614900E+00	4.855790E+00	2.594820E+00
2.721480E+00	4.944620E+00	2.660510E+00
2.837470E+00	5.034560E+00	2.734990E+00
2.948930E+00	5.129670E+00	2.805130E+00
3.056590E+00	5.194540E+00	2.906010E+00
3.151980E+00	5.250580E+00	2.996960E+00
3.271260E+00	5.288680E+00	3.069450E+00
2.395540E+00	4.762880E+00	2.545310E+00
2.507070E+00	4.851040E+00	2.623980E+00
2.617300E+00	4.946390E+00	2.680020E+00
2.733730E+00	5.029990E+00	2.751140E+00
2.851550E+00	5.127980E+00	2.832030E+00
2.976830E+00	5.209900E+00	2.928260E+00
3.065460E+00	5.243530E+00	2.982450E+00
5.239260E+00	2.567760E+00	3.334920E+00
5.224790E+00	2.530350E+00	3.316660E+00
5.229870E+00	2.550820E+00	3.277940E+00
5.246340E+00	2.610150E+00	3.333680E+00
5.088310E+00	2.380550E+00	3.202980E+00
5.020530E+00	2.317520E+00	3.132390E+00
5.054220E+00	2.334520E+00	3.064950E+00
5.161750E+00	2.468120E+00	3.213670E+00
5.275860E+00	2.708480E+00	3.349420E+00
5.298150E+00	2.815170E+00	3.368810E+00
5.315000E+00	2.891990E+00	3.430600E+00
5.342650E+00	2.986530E+00	3.484290E+00
5.352250E+00	3.095720E+00	3.528660E+00
5.356360E+00	3.204090E+00	3.563380E+00
5.324630E+00	3.305470E+00	3.617780E+00
5.288920E+00	3.401770E+00	3.677700E+00
4.969270E+00	2.276940E+00	3.137060E+00
4.930550E+00	2.212010E+00	3.039680E+00
4.959650E+00	2.235890E+00	2.991240E+00
5.242880E+00	3.491460E+00	3.642770E+00
5.196020E+00	3.555510E+00	3.702790E+00
4.849610E+00	2.133390E+00	2.887830E+00
5.144230E+00	3.642300E+00	3.722920E+00
5.093450E+00	3.719530E+00	3.743750E+00
5.079790E+00	3.762120E+00	3.786990E+00
4.708170E+00	1.916800E+00	2.640910E+00
4.648880E+00	1.856350E+00	2.583480E+00
4.646080E+00	1.858280E+00	2.483870E+00
4.743370E+00	1.986780E+00	2.686170E+00
5.056970E+00	3.834240E+00	3.801170E+00
5.034580E+00	3.909610E+00	3.816960E+00
5.000610E+00	3.951400E+00	3.822970E+00
5.041890E+00	3.938810E+00	3.876120E+00
4.999070E+00	3.979420E+00	3.894080E+00
4.514000E+00	1.680570E+00	2.437890E+00
4.408190E+00	1.637520E+00	2.374640E+00
4.474730E+00	1.665280E+00	2.349620E+00
4.513190E+00	1.708500E+00	2.308570E+00
4.572480E+00	1.747280E+00	2.490170E+00
4.904320E+00	4.058560E+00	3.869590E+00
4.940040E+00	4.022340E+00	3.877820E+00
4.923960E+00	4.051000E+00	3.934600E+00
4.304860E+00	1.612440E+00	2.195130E+00
4.235190E+00	1.584980E+00	2.253470E+00
4.882180E+00	4.094680E+00	3.918620E+00
4.131590E+00	1.529860E+00	2.216900E+00
3.983530E+00	1.449110E+00	2.181300E+00
4.083100E+00	1.534970E+00	2.130910E+00
4.834930E+00	4.151020E+00	3.955600E+00
4.806810E+00	4.196190E+00	3.983990E+00
3.824020E+00	1.478870E+00	2.034690E+00
3.762860E+00	1.408630E+00	2.114720E+00
4.791280E+00	4.248210E+00	3.987220E+00
4.793900E+00	4.313440E+00	4.014590E+00
3.660250E+00	1.380170E+00	2.119550E+00
3.514130E+00	1.382660E+00	2.137540E+00
3.618630E+00	1.413720E+00	2.048280E+00
4.780060E+00	4.375540E+00	4.011950E+00
4.756180E+00	4.456270E+00	4.032280E+00
3.407720E+00	1.448350E+00	2.017350E+00
3.276120E+00	1.420600E+00	2.105560E+00
4.735510E+00	4.503130E+00	4.027590E+00
4.754140E+00	4.506160E+00	4.066590E+00
4.741610E+00	4.527100E+00	4.063320E+00
3.197270E+00	1.542900E+00	2.009900E+00
3.075120E+00	1.501270E+00	2.095090E+00
4.661270E+00	4.567020E+00	4.019870E+00
4.716190E+00	4.536520E+00	4.046720E+00
2.998700E+00	1.631990E+00	1.995720E+00
2.886190E+00	1.587930E+00	2.083750E+00
4.616640E+00	4.581680E+00	3.973870E+00
4.618610E+00	4.599330E+00	4.034140E+00
2.813580E+00	1.728520E+00	1.991380E+00
2.707720E+00	1.678480E+00	2.077540E+00
4.520050E+00	4.597120E+00	3.906760E+00
4.538900E+00	4.601470E+00	3.958290E+00
4.578710E+00	4.609080E+00	4.027950E+00
2.647000E+00	1.852310E+00	2.000060E+00
2.547130E+00	1.793360E+00	2.086470E+00
4.442170E+00	4.646040E+00	3.867480E+00
4.461390E+00	4.653930E+00	3.949410E+00
4.502370E+00	4.622450E+00	3.967120E+00
2.499230E+00	1.981910E+00	2.018100E+00
2.400650E+00	1.925480E+00	2.099750E+00
4.371400E+00	4.736340E+00	3.863750E+00
4.419690E+00	4.691320E+00	3.914040E+00
2.371210E+00	2.135100E+00	2.041100E+00
2.276740E+00	2.075200E+00	2.126720E+00
4.328920E+00	4.767190E+00	3.800700E+00
4.333110E+00	4.791120E+00	3.855020E+00
2.245910E+00	2.312820E+00	2.059770E+00
2.173010E+00	2.200380E+00	2.151570E+00
4.245950E+00	4.881200E+00	3.748690E+00
4.301220E+00	4.830940E+00	3.817890E+00
2.144460E+00	2.327340E+00	2.112180E+00
2.114220E+00	2.271350E+00	2.160060E+00
2.126820E+00	2.474390E+00	2.067810E+00
4.189940E+00	4.936230E+00	3.708500E+00
4.213360E+00	4.988930E+00	3.822440E+00
2.068520E+00	2.360220E+00	2.154390E+00
2.002090E+00	2.535980E+00	2.139760E+00
2.064420E+00	2.626450E+00	2.062490E+00
4.079590E+00	5.061090E+00	3.665290E+00
4.151120E+00	5.015960E+00	3.738000E+00
1.986970E+00	2.727590E+00	2.093470E+00
1.901820E+00	2.682300E+00	2.162400E+00
4.020590E+00	5.079950E+00	3.585370E+00
4.026090E+00	5.104880E+00	3.651890E+00
1.889620E+00	2.894930E+00	2.116830E+00
1.846910E+00	2.779470E+00	2.174970E+00
3.890290E+00	5.179190E+00	3.496930E+00
3.976350E+00	5.132500E+00	3.602810E+00
1.799940E+00	2.899290E+00	2.180820E+00
1.771690E+00	3.035160E+00	2.197090E+00
1.814710E+00	3.147330E+00	2.141600E+00
3.796390E+00	5.225660E+00	3.439640E+00
3.833260E+00	5.271100E+00	3.568640E+00
1.740900E+00	3.185010E+00	2.203950E+00
1.730790E+00	3.344650E+00	2.231760E+00
1.784960E+00	3.445750E+00	2.184290E+00
3.609170E+00	5.308840E+00	3.347640E+00
3.726180E+00	5.288620E+00	3.454790E+00
1.709370E+00	3.490450E+00	2.240600E+00
1.706980E+00	3.630400E+00	2.265670E+00
1.769030E+00	3.674740E+00	2.236720E+00
1.845770E+00	3.948020E+00	2.259860E+00
3.503740E+00	5.329570E+00	3.296620E+00
3.539520E+00	5.392810E+00	3.423710E+00
1.730680E+00	3.776680E+00	2.293940E+00
1.755470E+00	3.946110E+00	2.317790E+00
1.805160E+00	4.032670E+00	2.317260E+00
1.870090E+00	4.132950E+00	2.333300E+00
1.967190E+00	4.291100E+00	2.365440E+00
2.057250E+00	4.425740E+00	2.396430E+00
2.146500E+00	4.551720E+00	2.441330E+00
2.275900E+00	4.660920E+00	2.493690E+00
3.191470E+00	5.318120E+00	3.100850E+00
3.276020E+00	5.359440E+00	3.203210E+00
3.415000E+00	5.372190E+00	3.319280E+00
1.758960E+00	4.074530E+00	2.364730E+00
1.850840E+00	4.256680E+00	2.392880E+00
1.950930E+00	4.397190E+00	2.429850E+00
2.032960E+00	4.500360E+00	2.448090E+00
2.070630E+00	4.578060E+00	2.483150E+00
2.154790E+00	4.627510E+00	2.500000E+00
2.194640E+00	4.688440E+00	2.538100E+00
2.281050E+00	4.758240E+00	2.569730E+00
2.380460E+00	4.850090E+00	2.638660E+00
2.503040E+00	4.962060E+00	2.720360E+00
2.639630E+00	5.030810E+00	2.764110E+00
2.740290E+00	5.118370E+00	2.845240E+00
2.877020E+00	5.227000E+00	2.963780E+00
3.064730E+00	5.302050E+00	3.074480E+00
2.939560E+00	5.318830E+00	3.102670E+00
3.175330E+00	5.348470E+00	3.163250E+00
2.079710E+00	4.654410E+00	2.541020E+00
2.174270E+00	4.755130E+00	2.590140E+00
2.267830E+00	4.819300E+00	2.631770E+00
2.311890E+00	4.878780E+00	2.678810E+00
2.387580E+00	4.923460E+00	2.700940E+00
2.415940E+00	4.980380E+00	2.742130E+00
2.471760E+00	5.045630E+00	2.804920E+00
2.611460E+00	5.100660E+00	2.847660E+00
2.738840E+00	5.202500E+00	2.943070E+00
2.826990E+00	5.273430E+00	3.039050E+00
2.325530E+00	4.956210E+00	2.739720E+00
2.396850E+00	5.013920E+00	2.775290E+00
5.204650E+00	2.521920E+00	3.429540E+00
5.178060E+00	2.490950E+00	3.405250E+00
5.197320E+00	2.501760E+00	3.353240E+00
5.233160E+00	2.577770E+00	3.415880E+00
5.255130E+00	2.655510E+00	3.424620E+00
5.256290E+00	2.647650E+00	3.501980E+00
5.283220E+00	2.716570E+00	3.509110E+00
5.043150E+00	2.347270E+00	3.248190E+00
5.128950E+00	2.441580E+00	3.352630E+00
5.298360E+00	2.802580E+00	3.466670E+00
5.337370E+00	2.887970E+00	3.537910E+00
5.354550E+00	2.995400E+00	3.619180E+00
5.358570E+00	3.115660E+00	3.623470E+00
5.350820E+00	3.203910E+00	3.668050E+00
5.320780E+00	3.301100E+00	3.720150E+00
5.302670E+00	3.394020E+00	3.776870E+00
4.914330E+00	2.217970E+00	3.135580E+00
4.982120E+00	2.298860E+00	3.255370E+00
5.244790E+00	3.491290E+00	3.748080E+00
5.194730E+00	3.573190E+00	3.768390E+00
5.234840E+00	3.545680E+00	3.818190E+00
5.199090E+00	3.627260E+00	3.839810E+00
4.749750E+00	1.937050E+00	2.942680E+00
4.703590E+00	1.889100E+00	2.881610E+00
4.734600E+00	1.925370E+00	2.857320E+00
4.745020E+00	1.962310E+00	2.792230E+00
4.774800E+00	1.997110E+00	2.971450E+00
4.784410E+00	2.068980E+00	2.862670E+00
4.818850E+00	2.112500E+00	3.020920E+00
5.134900E+00	3.714780E+00	3.819880E+00
5.101430E+00	3.776720E+00	3.840290E+00
5.141060E+00	3.756920E+00	3.888750E+00
5.112680E+00	3.811960E+00	3.898610E+00
4.634890E+00	1.810250E+00	2.763550E+00
4.563680E+00	1.719550E+00	2.698750E+00
4.559260E+00	1.715890E+00	2.556230E+00
4.662530E+00	1.856140E+00	2.715390E+00
5.088140E+00	3.888580E+00	3.918000E+00
5.050600E+00	3.943650E+00	3.940700E+00
5.025210E+00	3.976170E+00	3.997120E+00
4.480770E+00	1.666150E+00	2.642230E+00
4.360290E+00	1.624180E+00	2.585370E+00
4.446800E+00	1.648060E+00	2.522330E+00
4.968570E+00	4.018270E+00	3.967590E+00
4.931230E+00	4.068820E+00	4.025030E+00
4.226760E+00	1.569440E+00	2.356030E+00
4.181540E+00	1.508330E+00	2.443090E+00
4.883460E+00	4.110280E+00	4.006740E+00
4.905700E+00	4.105840E+00	4.053540E+00
4.880660E+00	4.139920E+00	4.072870E+00
4.069770E+00	1.418250E+00	2.434530E+00
3.923450E+00	1.380780E+00	2.369530E+00
4.029060E+00	1.429720E+00	2.315970E+00
4.812670E+00	4.213890E+00	4.027070E+00
4.836430E+00	4.185670E+00	4.050110E+00
4.831880E+00	4.231470E+00	4.082830E+00
3.767820E+00	1.362510E+00	2.221370E+00
3.747020E+00	1.311840E+00	2.365570E+00
4.810280E+00	4.339400E+00	4.058330E+00
4.834210E+00	4.300980E+00	4.103690E+00
4.828530E+00	4.367200E+00	4.114280E+00
3.597190E+00	1.305030E+00	2.346720E+00
3.447540E+00	1.289590E+00	2.350090E+00
3.568470E+00	1.332930E+00	2.266710E+00
4.775690E+00	4.488450E+00	4.102750E+00
4.811600E+00	4.433450E+00	4.134260E+00
4.794890E+00	4.497140E+00	4.169390E+00
3.358470E+00	1.344940E+00	2.222230E+00
3.231580E+00	1.321020E+00	2.320150E+00
4.745910E+00	4.549000E+00	4.145320E+00
3.147400E+00	1.381010E+00	2.195370E+00
3.039350E+00	1.346870E+00	2.295840E+00
4.701010E+00	4.573780E+00	4.095360E+00
4.700990E+00	4.588760E+00	4.152700E+00
2.961880E+00	1.454770E+00	2.183510E+00
2.863870E+00	1.404360E+00	2.282810E+00
4.616990E+00	4.627890E+00	4.123670E+00
4.670250E+00	4.605730E+00	4.137670E+00
2.786470E+00	1.539520E+00	2.177840E+00
2.693260E+00	1.487770E+00	2.275880E+00
4.523110E+00	4.653130E+00	4.087100E+00
4.566590E+00	4.644570E+00	4.119030E+00
2.609240E+00	1.626120E+00	2.168570E+00
2.517700E+00	1.569270E+00	2.266850E+00
4.486630E+00	4.661450E+00	4.039010E+00
4.488720E+00	4.685000E+00	4.099590E+00
2.451290E+00	1.738460E+00	2.175400E+00
2.355980E+00	1.678620E+00	2.274770E+00
4.395200E+00	4.738170E+00	3.959310E+00
4.418860E+00	4.745070E+00	4.046340E+00
4.464680E+00	4.702450E+00	4.078720E+00
2.306630E+00	1.865110E+00	2.192940E+00
2.208350E+00	1.805490E+00	2.292490E+00
4.325620E+00	4.835900E+00	3.921480E+00
4.368350E+00	4.791980E+00	3.996560E+00
2.184260E+00	2.015770E+00	2.219070E+00
2.080680E+00	1.954530E+00	2.309310E+00
4.275190E+00	4.929020E+00	3.878180E+00
4.301400E+00	4.924700E+00	3.972630E+00
2.063650E+00	2.183940E+00	2.232680E+00
1.980820E+00	2.085700E+00	2.333250E+00
4.241660E+00	4.997330E+00	3.899390E+00
4.262330E+00	5.012070E+00	3.985510E+00
1.964640E+00	2.209170E+00	2.293020E+00
1.926550E+00	2.160020E+00	2.340140E+00
1.958410E+00	2.359910E+00	2.236520E+00
4.122020E+00	5.077060E+00	3.771680E+00
4.156460E+00	5.097150E+00	3.870100E+00
4.212090E+00	5.055650E+00	3.927350E+00
1.894060E+00	2.259960E+00	2.323180E+00
1.832350E+00	2.442160E+00	2.292300E+00
1.899070E+00	2.534900E+00	2.212740E+00
4.021860E+00	5.153720E+00	3.724970E+00
4.093030E+00	5.135750E+00	3.805980E+00
1.805540E+00	2.677100E+00	2.233260E+00
1.765500E+00	2.556180E+00	2.304770E+00
3.929940E+00	5.219690E+00	3.655230E+00
3.979940E+00	5.245620E+00	3.788100E+00
1.714820E+00	2.679470E+00	2.307870E+00
1.669710E+00	2.810880E+00	2.308780E+00
1.722260E+00	2.925810E+00	2.247540E+00
3.880670E+00	5.275340E+00	3.654640E+00
3.911560E+00	5.282600E+00	3.714320E+00
1.632710E+00	2.955040E+00	2.310940E+00
1.579170E+00	3.148330E+00	2.320660E+00
1.665570E+00	3.235470E+00	2.265930E+00
3.647800E+00	5.371630E+00	3.490950E+00
3.747900E+00	5.344780E+00	3.594090E+00
3.844290E+00	5.319870E+00	3.677220E+00
1.606440E+00	3.317710E+00	2.320930E+00
1.566540E+00	3.259480E+00	2.343490E+00
1.630880E+00	3.555280E+00	2.297260E+00
3.596630E+00	5.419010E+00	3.520870E+00
3.655530E+00	5.433450E+00	3.624420E+00
1.558980E+00	3.395480E+00	2.354770E+00
1.550010E+00	3.565100E+00	2.352780E+00
1.593780E+00	3.676740E+00	2.352380E+00
1.654770E+00	3.851630E+00	2.354100E+00
3.303950E+00	5.430650E+00	3.344490E+00
3.429750E+00	5.444070E+00	3.449420E+00
3.539220E+00	5.454390E+00	3.546340E+00
1.540570E+00	3.731670E+00	2.397480E+00
1.581520E+00	3.924030E+00	2.401640E+00
1.582390E+00	4.017260E+00	2.423480E+00
1.649860E+00	4.043520E+00	2.402070E+00
1.738990E+00	4.208370E+00	2.430010E+00
1.834240E+00	4.368800E+00	2.453980E+00
1.941410E+00	4.526880E+00	2.497620E+00
3.039930E+00	5.355490E+00	3.173320E+00
3.155910E+00	5.390900E+00	3.250160E+00
3.225900E+00	5.459540E+00	3.371720E+00
3.307010E+00	5.498790E+00	3.463200E+00
1.616250E+00	4.139240E+00	2.457750E+00
1.719410E+00	4.327860E+00	2.486610E+00
1.814470E+00	4.445380E+00	2.507060E+00
1.843980E+00	4.528140E+00	2.536670E+00
1.896780E+00	4.577290E+00	2.545760E+00
1.960210E+00	4.634060E+00	2.569460E+00
2.049050E+00	4.743520E+00	2.613110E+00
2.183950E+00	4.855100E+00	2.678600E+00
2.528710E+00	5.156180E+00	2.924060E+00
2.651040E+00	5.204930E+00	2.953480E+00
2.736730E+00	5.271530E+00	3.035860E+00
2.838110E+00	5.332580E+00	3.147940E+00
2.997870E+00	5.399810E+00	3.245580E+00
3.136030E+00	5.462600E+00	3.371390E+00
3.217480E+00	5.489720E+00	3.426350E+00
1.844100E+00	4.607210E+00	2.584310E+00
1.934360E+00	4.690530E+00	2.620720E+00
1.968920E+00	4.763440E+00	2.655320E+00
2.051720E+00	4.824290E+00	2.671640E+00
2.095410E+00	4.889430E+00	2.723440E+00
2.199170E+00	4.988140E+00	2.799640E+00
2.377520E+00	5.069560E+00	2.838410E+00
2.421020E+00	5.167800E+00	2.939690E+00
2.507290E+00	5.263760E+00	3.041670E+00
2.641340E+00	5.277410E+00	3.048660E+00
2.735650E+00	5.311350E+00	3.108490E+00
1.976290E+00	4.844430E+00	2.716840E+00
2.069190E+00	4.930750E+00	2.773150E+00
2.093930E+00	4.990620E+00	2.820190E+00
2.139830E+00	5.036810E+00	2.848710E+00
2.182510E+00	5.110440E+00	2.914240E+00
2.307500E+00	5.137830E+00	2.923430E+00
2.389350E+00	5.221370E+00	2.998910E+00
2.077460E+00	5.048900E+00	2.877030E+00
5.175870E+00	2.502450E+00	3.486520E+00
5.218330E+00	2.548440E+00	3.492250E+00
5.233800E+00	2.607040E+00	3.560620E+00
5.259790E+00	2.677730E+00	3.600160E+00
5.284570E+00	2.735920E+00	3.626680E+00
5.333550E+00	2.869130E+00	3.703170E+00
5.319300E+00	2.837520E+00	3.681420E+00
5.334590E+00	2.892060E+00	3.648400E+00
5.343710E+00	2.944550E+00	3.680670E+00
5.345830E+00	2.908190E+00	3.722960E+00
5.353140E+00	2.981040E+00	3.730950E+00
5.040550E+00	2.374840E+00	3.408090E+00
5.114410E+00	2.452880E+00	3.501180E+00
5.309730E+00	2.806140E+00	3.593860E+00
5.356640E+00	3.097670E+00	3.743010E+00
5.351390E+00	3.214720E+00	3.754880E+00
5.341560E+00	3.292780E+00	3.811710E+00
5.332090E+00	3.381810E+00	3.873450E+00
4.720520E+00	1.904830E+00	3.235580E+00
4.685850E+00	1.858170E+00	3.176940E+00
4.717200E+00	1.906860E+00	3.135340E+00
4.754930E+00	1.957770E+00	3.073570E+00
4.754150E+00	1.955180E+00	3.262370E+00
4.807280E+00	2.103770E+00	3.165420E+00
4.792840E+00	2.077370E+00	3.317340E+00
4.882460E+00	2.177570E+00	3.208510E+00
4.873690E+00	2.179680E+00	3.356700E+00
4.941750E+00	2.273540E+00	3.347800E+00
5.293350E+00	3.475000E+00	3.840550E+00
5.259800E+00	3.552210E+00	3.896470E+00
5.235000E+00	3.627160E+00	3.946940E+00
4.628310E+00	1.792280E+00	3.105350E+00
4.565350E+00	1.739090E+00	3.022440E+00
4.606660E+00	1.756340E+00	2.960610E+00
4.659840E+00	1.825870E+00	2.953260E+00
5.191850E+00	3.702310E+00	3.914060E+00
5.161490E+00	3.769210E+00	3.970420E+00
5.129770E+00	3.832070E+00	3.971410E+00
5.161190E+00	3.814880E+00	4.024450E+00
5.138440E+00	3.872490E+00	4.038130E+00
4.523970E+00	1.702690E+00	2.809840E+00
4.475890E+00	1.689660E+00	3.000990E+00
5.080750E+00	3.929820E+00	4.016950E+00
5.060400E+00	3.973500E+00	4.087550E+00
4.375440E+00	1.640750E+00	2.939040E+00
4.287100E+00	1.584060E+00	2.822960E+00
4.379960E+00	1.640520E+00	2.779660E+00
5.002500E+00	4.021570E+00	4.059760E+00
4.983810E+00	4.063130E+00	4.128450E+00
4.207980E+00	1.517530E+00	2.599720E+00
4.152940E+00	1.443780E+00	2.765360E+00
4.932110E+00	4.104280E+00	4.109740E+00
4.914530E+00	4.136540E+00	4.159680E+00
3.984850E+00	1.375750E+00	2.519820E+00
4.874090E+00	4.188430E+00	4.172290E+00
4.851660E+00	4.246480E+00	4.157920E+00
4.869060E+00	4.236470E+00	4.211650E+00
4.867360E+00	4.279050E+00	4.212910E+00
3.793260E+00	1.300530E+00	2.503410E+00
3.684030E+00	1.263640E+00	2.563710E+00
3.629060E+00	1.285580E+00	2.427830E+00
4.841470E+00	4.389820E+00	4.176300E+00
4.867040E+00	4.349480E+00	4.224840E+00
4.854920E+00	4.414680E+00	4.239510E+00
3.546020E+00	1.242840E+00	2.624200E+00
3.373780E+00	1.227240E+00	2.585120E+00
3.492290E+00	1.256050E+00	2.487380E+00
4.797450E+00	4.540560E+00	4.226420E+00
4.841640E+00	4.488010E+00	4.259970E+00
4.835450E+00	4.570000E+00	4.311790E+00
3.305060E+00	1.269300E+00	2.447730E+00
3.181780E+00	1.223220E+00	2.544700E+00
4.772530E+00	4.567080E+00	4.221000E+00
4.789830E+00	4.579640E+00	4.272760E+00
3.115320E+00	1.278040E+00	2.420170E+00
3.011790E+00	1.238900E+00	2.528520E+00
4.686850E+00	4.615630E+00	4.247130E+00
4.749000E+00	4.591710E+00	4.260640E+00
2.938260E+00	1.302220E+00	2.399230E+00
2.847120E+00	1.256730E+00	2.511090E+00
4.644220E+00	4.634350E+00	4.206950E+00
4.645260E+00	4.649620E+00	4.266730E+00
2.773010E+00	1.356440E+00	2.387570E+00
2.684020E+00	1.312120E+00	2.495250E+00
4.546310E+00	4.662960E+00	4.154230E+00
4.567750E+00	4.665420E+00	4.199170E+00
4.607970E+00	4.665900E+00	4.261010E+00
2.603080E+00	1.431360E+00	2.377610E+00
2.516520E+00	1.390470E+00	2.486630E+00
4.481650E+00	4.723600E+00	4.190420E+00
4.528220E+00	4.687160E+00	4.206770E+00
2.427640E+00	1.517700E+00	2.367990E+00
2.343350E+00	1.471500E+00	2.471340E+00
4.447930E+00	4.750670E+00	4.139820E+00
4.448240E+00	4.770560E+00	4.202080E+00
2.263570E+00	1.619410E+00	2.388140E+00
2.249330E+00	1.540000E+00	2.467550E+00
4.333920E+00	4.884820E+00	4.031870E+00
4.375240E+00	4.857080E+00	4.116950E+00
4.420430E+00	4.809890E+00	4.184140E+00
2.185480E+00	1.602340E+00	2.462230E+00
2.108740E+00	1.744740E+00	2.399630E+00
4.303890E+00	4.973280E+00	4.040310E+00
4.332070E+00	4.962800E+00	4.114760E+00
1.985310E+00	1.911320E+00	2.412650E+00
4.283530E+00	5.022450E+00	4.047690E+00
4.299260E+00	5.024820E+00	4.094130E+00
1.870070E+00	2.094480E+00	2.408940E+00
4.184730E+00	5.112780E+00	3.956280E+00
4.216230E+00	5.124890E+00	4.042310E+00
4.269990E+00	5.069840E+00	4.080290E+00
1.753740E+00	2.218850E+00	2.462140E+00
1.810280E+00	2.291300E+00	2.373310E+00
4.047890E+00	5.204880E+00	3.844090E+00
4.100710E+00	5.212060E+00	3.940700E+00
4.160800E+00	5.173700E+00	3.991670E+00
1.722760E+00	2.458120E+00	2.381920E+00
1.660770E+00	2.336910E+00	2.484750E+00
4.018360E+00	5.242570E+00	3.862610E+00
4.040960E+00	5.245510E+00	3.910470E+00
1.639650E+00	2.484950E+00	2.443620E+00
1.611950E+00	2.414870E+00	2.490550E+00
1.621480E+00	2.698170E+00	2.380460E+00
3.902810E+00	5.338740E+00	3.796770E+00
3.989300E+00	5.288430E+00	3.884650E+00
1.577650E+00	2.528490E+00	2.473610E+00
1.546330E+00	2.679740E+00	2.447570E+00
1.552670E+00	2.784860E+00	2.412950E+00
1.548010E+00	2.943600E+00	2.381940E+00
3.778120E+00	5.390890E+00	3.726450E+00
3.832140E+00	5.416300E+00	3.868490E+00
1.492720E+00	2.807970E+00	2.451940E+00
1.441970E+00	3.032120E+00	2.449270E+00
1.508560E+00	3.202810E+00	2.378850E+00
3.708430E+00	5.441320E+00	3.719450E+00
3.740830E+00	5.447880E+00	3.791950E+00
1.428950E+00	3.229010E+00	2.434700E+00
1.375870E+00	3.156620E+00	2.460370E+00
1.464700E+00	3.463780E+00	2.408730E+00
3.435720E+00	5.503970E+00	3.577400E+00
3.556650E+00	5.504540E+00	3.669280E+00
3.663080E+00	5.486680E+00	3.747730E+00
1.363680E+00	3.328850E+00	2.482360E+00
1.378140E+00	3.538870E+00	2.455620E+00
1.372570E+00	3.648310E+00	2.476830E+00
1.440130E+00	3.687500E+00	2.449710E+00
1.508200E+00	3.937160E+00	2.452430E+00
3.321640E+00	5.553740E+00	3.588300E+00
3.438200E+00	5.566510E+00	3.723710E+00
1.385790E+00	3.812010E+00	2.501640E+00
1.442620E+00	3.999370E+00	2.508700E+00
1.452030E+00	4.087330E+00	2.535050E+00
1.517770E+00	4.112790E+00	2.506040E+00
1.603940E+00	4.285170E+00	2.521570E+00
1.726280E+00	4.462530E+00	2.558270E+00
2.882240E+00	5.408980E+00	3.271530E+00
3.008520E+00	5.497290E+00	3.416640E+00
3.196670E+00	5.520760E+00	3.498190E+00
3.237430E+00	5.571930E+00	3.606570E+00
3.308420E+00	5.595570E+00	3.676930E+00
1.483890E+00	4.206540E+00	2.567720E+00
1.582460E+00	4.391190E+00	2.586220E+00
1.655690E+00	4.503420E+00	2.609940E+00
1.660390E+00	4.560070E+00	2.634630E+00
1.731360E+00	4.585690E+00	2.618260E+00
1.835730E+00	4.716420E+00	2.667060E+00
2.613760E+00	5.319690E+00	3.124910E+00
2.727580E+00	5.364320E+00	3.198050E+00
2.840710E+00	5.454000E+00	3.353970E+00
2.906900E+00	5.513850E+00	3.467730E+00
2.992600E+00	5.573130E+00	3.585600E+00
3.130060E+00	5.570840E+00	3.597580E+00
3.230410E+00	5.601360E+00	3.682110E+00
1.687490E+00	4.628990E+00	2.665460E+00
1.733040E+00	4.711490E+00	2.708790E+00
1.789560E+00	4.764360E+00	2.718910E+00
1.854940E+00	4.830540E+00	2.743130E+00
1.971950E+00	4.941970E+00	2.822420E+00
2.259150E+00	5.172170E+00	2.970910E+00
2.317480E+00	5.223670E+00	3.017440E+00
2.404330E+00	5.311940E+00	3.107260E+00
2.576450E+00	5.368490E+00	3.206150E+00
2.708190E+00	5.440410E+00	3.330260E+00
2.809050E+00	5.504250E+00	3.453110E+00
2.885250E+00	5.551380E+00	3.554850E+00
1.741100E+00	4.791330E+00	2.764560E+00
1.834620E+00	4.891340E+00	2.810050E+00
1.876350E+00	4.954930E+00	2.862060E+00
1.935610E+00	4.992270E+00	2.880030E+00
1.990310E+00	5.043430E+00	2.905180E+00
2.075200E+00	5.143690E+00	2.975090E+00
2.225680E+00	5.217840E+00	3.033360E+00
2.312790E+00	5.278580E+00	3.082240E+00
1.896420E+00	5.025590E+00	2.926650E+00
1.976690E+00	5.097570E+00	2.959490E+00
5.202140E+00	2.551560E+00	3.574800E+00
5.237410E+00	2.646030E+00	3.664080E+00
5.208490E+00	2.591880E+00	3.670700E+00
5.267980E+00	2.701540E+00	3.725070E+00
5.300070E+00	2.779160E+00	3.696440E+00
5.307610E+00	2.754990E+00	3.779010E+00
5.335520E+00	2.832820E+00	3.767390E+00
5.369990E+00	2.924820E+00	3.816930E+00
5.370470E+00	3.015110E+00	3.808030E+00
5.374230E+00	2.991010E+00	3.882950E+00
5.380970E+00	3.081360E+00	3.886380E+00
4.990000E+00	2.366040E+00	3.632590E+00
4.957370E+00	2.331720E+00	3.599970E+00
4.983730E+00	2.346360E+00	3.523190E+00
5.055980E+00	2.417900E+00	3.605650E+00
5.138740E+00	2.518700E+00	3.660240E+00
5.369940E+00	3.190560E+00	3.840980E+00
5.361790E+00	3.282330E+00	3.908760E+00
5.345690E+00	3.362100E+00	3.956790E+00
4.625350E+00	1.827870E+00	3.474290E+00
4.598800E+00	1.787700E+00	3.417220E+00
4.642260E+00	1.816280E+00	3.303770E+00
4.689280E+00	1.909150E+00	3.400040E+00
4.763960E+00	2.013680E+00	3.464260E+00
4.831510E+00	2.154130E+00	3.550890E+00
4.922310E+00	2.265820E+00	3.532300E+00
5.321930E+00	3.465480E+00	3.961430E+00
5.273500E+00	3.561730E+00	3.977750E+00
5.267290E+00	3.614700E+00	4.017910E+00
4.546770E+00	1.754010E+00	3.297450E+00
5.238440E+00	3.697010E+00	4.028650E+00
5.198070E+00	3.773730E+00	4.046530E+00
5.193550E+00	3.821310E+00	4.088840E+00
5.182020E+00	3.874160E+00	4.138670E+00
4.444170E+00	1.692090E+00	3.230470E+00
4.382450E+00	1.658770E+00	3.205130E+00
4.396520E+00	1.669750E+00	3.080900E+00
5.124880E+00	3.926700E+00	4.109490E+00
5.086530E+00	3.964250E+00	4.183600E+00
4.295930E+00	1.601890E+00	3.101540E+00
5.032680E+00	4.013670E+00	4.154520E+00
5.009730E+00	4.048680E+00	4.206880E+00
4.162340E+00	1.450060E+00	3.004840E+00
4.048730E+00	1.382990E+00	2.947260E+00
4.080380E+00	1.399350E+00	2.842120E+00
4.970700E+00	4.104630E+00	4.224240E+00
4.923400E+00	4.147980E+00	4.219780E+00
4.951440E+00	4.145240E+00	4.264320E+00
4.927530E+00	4.176940E+00	4.272540E+00
3.930500E+00	1.343320E+00	2.720070E+00
3.913700E+00	1.326220E+00	2.969860E+00
4.910690E+00	4.246630E+00	4.290040E+00
4.898160E+00	4.306820E+00	4.275480E+00
4.927660E+00	4.307730E+00	4.321220E+00
4.922920E+00	4.347260E+00	4.324260E+00
3.766000E+00	1.257500E+00	2.922000E+00
3.667200E+00	1.255960E+00	2.869640E+00
3.714700E+00	1.263030E+00	2.754450E+00
4.878390E+00	4.449900E+00	4.295300E+00
4.907950E+00	4.412800E+00	4.339080E+00
4.894210E+00	4.485810E+00	4.348220E+00
3.490820E+00	1.222430E+00	2.794180E+00
4.865420E+00	4.581570E+00	4.353800E+00
4.876360E+00	4.551480E+00	4.357130E+00
4.869260E+00	4.583180E+00	4.383400E+00
3.253090E+00	1.192630E+00	2.691390E+00
4.780590E+00	4.616480E+00	4.364760E+00
4.845070E+00	4.596890E+00	4.380150E+00
3.075420E+00	1.173270E+00	2.655420E+00
4.727560E+00	4.625410E+00	4.322950E+00
4.728870E+00	4.640240E+00	4.380190E+00
2.912230E+00	1.175920E+00	2.636390E+00
4.644480E+00	4.676180E+00	4.352230E+00
4.695170E+00	4.650750E+00	4.366920E+00
2.755600E+00	1.207970E+00	2.620520E+00
4.551110E+00	4.711980E+00	4.319230E+00
4.597590E+00	4.701400E+00	4.347040E+00
2.594600E+00	1.264170E+00	2.605770E+00
4.510470E+00	4.721370E+00	4.275440E+00
4.514270E+00	4.741630E+00	4.333050E+00
2.419790E+00	1.352440E+00	2.593780E+00
4.446810E+00	4.809920E+00	4.294140E+00
4.488170E+00	4.760030E+00	4.315970E+00
2.216610E+00	1.478180E+00	2.557700E+00
4.388280E+00	4.877600E+00	4.216570E+00
4.408600E+00	4.863870E+00	4.273290E+00
2.047890E+00	1.578470E+00	2.587230E+00
2.106110E+00	1.625880E+00	2.499590E+00
4.355920E+00	4.950980E+00	4.205940E+00
2.005790E+00	1.733630E+00	2.497470E+00
1.938090E+00	1.696840E+00	2.585570E+00
4.301240E+00	5.074530E+00	4.194600E+00
1.892560E+00	1.860870E+00	2.514100E+00
1.817960E+00	1.749820E+00	2.649550E+00
4.256520E+00	5.129540E+00	4.128230E+00
4.261170E+00	5.153340E+00	4.179750E+00
1.778970E+00	1.995640E+00	2.538500E+00
1.702950E+00	1.935680E+00	2.651760E+00
4.135970E+00	5.232500E+00	4.027430E+00
4.168720E+00	5.245970E+00	4.115250E+00
4.228340E+00	5.188250E+00	4.153000E+00
1.676990E+00	2.146330E+00	2.560160E+00
1.611200E+00	2.092380E+00	2.656220E+00
4.030940E+00	5.297420E+00	3.992100E+00
4.102040E+00	5.282360E+00	4.064330E+00
1.578630E+00	2.323430E+00	2.559940E+00
1.558680E+00	2.201820E+00	2.658990E+00
3.936740E+00	5.366930E+00	3.935490E+00
3.978470E+00	5.374290E+00	4.065530E+00
1.505770E+00	2.320920E+00	2.651710E+00
1.421850E+00	2.481000E+00	2.654860E+00
1.483360E+00	2.575990E+00	2.535010E+00
3.882820E+00	5.411720E+00	3.943330E+00
3.911070E+00	5.411310E+00	4.004190E+00
1.389400E+00	2.663170E+00	2.585520E+00
1.327070E+00	2.622030E+00	2.659700E+00
1.401180E+00	2.824850E+00	2.514210E+00
3.724540E+00	5.499910E+00	3.903920E+00
3.845380E+00	5.444640E+00	3.975960E+00
1.317550E+00	2.814750E+00	2.590460E+00
1.249780E+00	2.774440E+00	2.677260E+00
1.320400E+00	3.064860E+00	2.524160E+00
3.580780E+00	5.548350E+00	3.802660E+00
3.613660E+00	5.568400E+00	3.906400E+00
1.243710E+00	2.942290E+00	2.624200E+00
1.196990E+00	2.876110E+00	2.678200E+00
1.209180E+00	3.124600E+00	2.598190E+00
1.262650E+00	3.300490E+00	2.557050E+00
1.295690E+00	3.566600E+00	2.512900E+00
3.505550E+00	5.578210E+00	3.811470E+00
3.541230E+00	5.585570E+00	3.870370E+00
1.168550E+00	3.000290E+00	2.676280E+00
1.130550E+00	3.165210E+00	2.647720E+00
1.180750E+00	3.278370E+00	2.615980E+00
1.192310E+00	3.458040E+00	2.590330E+00
1.215440E+00	3.631280E+00	2.582280E+00
1.282000E+00	3.791820E+00	2.565150E+00
1.364580E+00	4.021830E+00	2.557920E+00
3.312140E+00	5.638230E+00	3.803720E+00
3.460520E+00	5.606020E+00	3.850670E+00
1.098790E+00	3.360750E+00	2.672270E+00
1.126490E+00	3.590880E+00	2.632620E+00
1.187430E+00	3.762360E+00	2.625070E+00
1.248980E+00	3.945420E+00	2.615470E+00
1.304180E+00	4.081940E+00	2.618550E+00
1.314720E+00	4.155700E+00	2.645720E+00
1.381370E+00	4.180640E+00	2.615980E+00
1.464600E+00	4.338380E+00	2.630810E+00
1.578480E+00	4.512790E+00	2.654160E+00
3.079880E+00	5.604920E+00	3.656260E+00
3.164160E+00	5.621740E+00	3.731780E+00
3.209300E+00	5.653390E+00	3.819650E+00
1.338540E+00	4.266570E+00	2.672630E+00
1.442770E+00	4.432270E+00	2.699030E+00
1.517720E+00	4.554050E+00	2.718420E+00
1.521260E+00	4.610020E+00	2.749200E+00
1.614010E+00	4.659610E+00	2.726300E+00
2.455510E+00	5.415450E+00	3.278140E+00
2.606170E+00	5.444880E+00	3.350230E+00
2.701610E+00	5.504780E+00	3.460970E+00
2.802860E+00	5.560330E+00	3.574960E+00
2.909460E+00	5.613200E+00	3.713020E+00
3.049070E+00	5.638630E+00	3.739570E+00
3.143790E+00	5.661080E+00	3.820630E+00
1.532740E+00	4.670960E+00	2.786470E+00
1.554890E+00	4.736350E+00	2.826320E+00
1.629200E+00	4.763420E+00	2.803630E+00
1.740650E+00	4.907650E+00	2.873710E+00
2.122620E+00	5.276100E+00	3.120660E+00
2.299320E+00	5.342310E+00	3.168710E+00
2.344540E+00	5.422690E+00	3.293500E+00
2.410420E+00	5.472760E+00	3.393570E+00
2.565570E+00	5.508240E+00	3.467490E+00
2.698710E+00	5.570580E+00	3.594310E+00
2.792160E+00	5.609740E+00	3.686900E+00
1.591080E+00	4.812150E+00	2.866380E+00
1.637080E+00	4.907730E+00	2.924310E+00
1.703120E+00	4.959780E+00	2.946230E+00
1.789800E+00	5.030050E+00	2.976210E+00
1.945780E+00	5.156890E+00	3.040480E+00
2.008330E+00	5.270700E+00	3.151270E+00
2.069260E+00	5.350650E+00	3.220030E+00
2.222920E+00	5.403650E+00	3.270110E+00
2.322020E+00	5.451810E+00	3.351800E+00
1.653190E+00	4.995900E+00	3.006920E+00
1.791520E+00	5.140450E+00	3.083610E+00
1.915590E+00	5.248860E+00	3.157810E+00
1.987260E+00	5.308600E+00	3.202730E+00
5.227410E+00	2.639510E+00	3.744630E+00
5.282140E+00	2.712310E+00	3.838430E+00
5.238160E+00	2.660880E+00	3.840270E+00
5.315460E+00	2.762460E+00	3.876370E+00
5.348230E+00	2.840300E+00	3.904110E+00
5.376580E+00	2.919170E+00	3.939730E+00
5.381100E+00	3.000620E+00	3.974300E+00
5.397930E+00	3.086240E+00	4.015020E+00
4.649490E+00	1.943700E+00	3.815780E+00
4.636430E+00	1.914600E+00	3.757290E+00
4.694950E+00	1.954370E+00	3.649360E+00
4.769460E+00	2.053300E+00	3.655310E+00
4.705180E+00	1.997640E+00	3.812090E+00
4.802340E+00	2.126770E+00	3.684030E+00
4.762080E+00	2.094860E+00	3.805340E+00
4.827320E+00	2.174600E+00	3.747600E+00
4.938180E+00	2.321190E+00	3.698920E+00
5.000290E+00	2.389160E+00	3.725240E+00
5.053910E+00	2.452840E+00	3.782680E+00
5.107970E+00	2.525970E+00	3.843010E+00
5.185380E+00	2.589410E+00	3.812260E+00
5.378710E+00	3.185190E+00	3.961080E+00
5.377980E+00	3.288820E+00	4.016170E+00
5.361830E+00	3.384640E+00	4.016890E+00
5.384670E+00	3.351980E+00	4.072430E+00
5.382190E+00	3.441990E+00	4.078840E+00
4.544050E+00	1.782180E+00	3.612310E+00
4.613980E+00	1.864770E+00	3.675460E+00
4.891710E+00	2.231000E+00	3.667860E+00
5.316010E+00	3.549880E+00	4.055860E+00
5.293210E+00	3.630350E+00	4.073300E+00
5.324260E+00	3.596530E+00	4.124930E+00
5.303900E+00	3.673600E+00	4.141360E+00
4.451960E+00	1.733900E+00	3.606260E+00
4.394490E+00	1.705200E+00	3.587840E+00
4.443610E+00	1.708280E+00	3.430870E+00
5.245280E+00	3.756800E+00	4.114540E+00
5.221850E+00	3.809030E+00	4.177140E+00
5.200320E+00	3.860320E+00	4.234310E+00
4.345160E+00	1.661780E+00	3.472520E+00
5.151430E+00	3.917020E+00	4.204840E+00
5.113130E+00	3.954700E+00	4.276170E+00
4.247120E+00	1.563040E+00	3.424360E+00
4.186280E+00	1.492120E+00	3.395810E+00
4.210960E+00	1.499300E+00	3.223630E+00
5.050360E+00	4.008010E+00	4.256180E+00
5.019660E+00	4.059500E+00	4.264910E+00
5.050660E+00	4.044940E+00	4.316590E+00
5.025990E+00	4.092380E+00	4.316400E+00
4.092410E+00	1.410370E+00	3.263990E+00
[truncated: 21,888 more rows]
