# Supplementary material for: A New MRI-Based Model of Heart Function with Coupled Hemodynamics and Application to Normal and Diseased Canine Left Ventricles
Source: Front Bioeng Biotechnol. 2015 Sep 23;3:140. doi: 10.3389/fbioe.2015.00140 (PMC4585083; doi:10.3389/fbioe.2015.00140)
Supplement: Supplementary file 9 [file Data_Sheet_9.ZIP › Case4_HF_LBBB_Systole/nodes/case4_systole_time_0.4270.csv]

4.372990E+00	3.785130E+00	1.953420E+00
4.318500E+00	3.770810E+00	1.841080E+00
4.343750E+00	3.823200E+00	1.943770E+00
4.334930E+00	3.873780E+00	2.003720E+00
4.390800E+00	3.839340E+00	2.069740E+00
4.348890E+00	3.907540E+00	2.122780E+00
4.284050E+00	3.860610E+00	1.914440E+00
4.213110E+00	3.840780E+00	1.804510E+00
4.279720E+00	3.940450E+00	2.044560E+00
4.261380E+00	4.019120E+00	2.129890E+00
4.316460E+00	3.972640E+00	2.195720E+00
4.288990E+00	4.025770E+00	2.209590E+00
4.206640E+00	3.915600E+00	1.910640E+00
4.166000E+00	3.895470E+00	1.805810E+00
4.187160E+00	4.019440E+00	2.015580E+00
4.225360E+00	4.052270E+00	2.113490E+00
4.243360E+00	4.063490E+00	2.194570E+00
4.135070E+00	3.954480E+00	1.860820E+00
4.112860E+00	4.021370E+00	1.923700E+00
4.130280E+00	4.055140E+00	1.970400E+00
4.137490E+00	4.087450E+00	2.015420E+00
4.194770E+00	4.078240E+00	2.100500E+00
4.087540E+00	4.058440E+00	1.942310E+00
4.625030E+00	3.470270E+00	1.961830E+00
4.580400E+00	3.446620E+00	1.826870E+00
4.575820E+00	3.527620E+00	1.955200E+00
4.557780E+00	3.624760E+00	2.045310E+00
4.637210E+00	3.531840E+00	2.055460E+00
4.532920E+00	3.720670E+00	2.214690E+00
4.627150E+00	3.627500E+00	2.220020E+00
4.530540E+00	3.809440E+00	2.341700E+00
4.616700E+00	3.743600E+00	2.415220E+00
4.557610E+00	3.823760E+00	2.477900E+00
4.493600E+00	3.583440E+00	1.860610E+00
4.451470E+00	3.497550E+00	1.693700E+00
4.431620E+00	3.724480E+00	1.994410E+00
4.459380E+00	3.811520E+00	2.217630E+00
4.479170E+00	3.854960E+00	2.327010E+00
4.497710E+00	3.871160E+00	2.449150E+00
4.372570E+00	3.496540E+00	1.595680E+00
4.277900E+00	3.460700E+00	1.500980E+00
4.306110E+00	3.547490E+00	1.589030E+00
4.352970E+00	3.621860E+00	1.704480E+00
4.404240E+00	3.912980E+00	2.312980E+00
4.394460E+00	3.985170E+00	2.450640E+00
4.462480E+00	3.936660E+00	2.527630E+00
4.428140E+00	3.999440E+00	2.558990E+00
4.233760E+00	3.585370E+00	1.567400E+00
4.174380E+00	3.506410E+00	1.478250E+00
4.192550E+00	3.718480E+00	1.669370E+00
4.323440E+00	4.034990E+00	2.317340E+00
4.366420E+00	4.040560E+00	2.505400E+00
4.114200E+00	3.591400E+00	1.503330E+00
4.033480E+00	3.739960E+00	1.595690E+00
4.108600E+00	3.859510E+00	1.728580E+00
4.248650E+00	4.109920E+00	2.296960E+00
4.298110E+00	4.110650E+00	2.451950E+00
4.007890E+00	3.853890E+00	1.690180E+00
3.961030E+00	3.805830E+00	1.627970E+00
4.030920E+00	3.984990E+00	1.832450E+00
4.165590E+00	4.127300E+00	2.156680E+00
4.205400E+00	4.207450E+00	2.345800E+00
4.244150E+00	4.229260E+00	2.463640E+00
4.287240E+00	4.189220E+00	2.517180E+00
4.269710E+00	4.254850E+00	2.543260E+00
3.928330E+00	3.884850E+00	1.678970E+00
3.895740E+00	4.012670E+00	1.781390E+00
3.967880E+00	4.058680E+00	1.865370E+00
4.039910E+00	4.108760E+00	1.974610E+00
4.082790E+00	4.212160E+00	2.143260E+00
4.112370E+00	4.294580E+00	2.243870E+00
4.168410E+00	4.299070E+00	2.348930E+00
4.215010E+00	4.270830E+00	2.444620E+00
3.920100E+00	4.107990E+00	1.878400E+00
3.850320E+00	4.078980E+00	1.822290E+00
3.952000E+00	4.205480E+00	1.996730E+00
4.005390E+00	4.303760E+00	2.139280E+00
4.068010E+00	4.336790E+00	2.229560E+00
4.113360E+00	4.361380E+00	2.321750E+00
3.842530E+00	4.143040E+00	1.881770E+00
3.860650E+00	4.227380E+00	1.965170E+00
3.920070E+00	4.284670E+00	2.033040E+00
3.926370E+00	4.333140E+00	2.078040E+00
3.950170E+00	4.370950E+00	2.143000E+00
4.029180E+00	4.375120E+00	2.231850E+00
3.857470E+00	4.304320E+00	2.028930E+00
3.899440E+00	4.356970E+00	2.087890E+00
4.837830E+00	3.528890E+00	2.544950E+00
4.813610E+00	3.487730E+00	2.438380E+00
4.789630E+00	3.556920E+00	2.482980E+00
4.781690E+00	3.610030E+00	2.555480E+00
4.801000E+00	3.305020E+00	2.085270E+00
4.782240E+00	3.215440E+00	1.958570E+00
4.705950E+00	3.398210E+00	2.006850E+00
4.694900E+00	3.519230E+00	2.186760E+00
4.776580E+00	3.415540E+00	2.253320E+00
4.727000E+00	3.608420E+00	2.402530E+00
4.680320E+00	3.702620E+00	2.491010E+00
4.722500E+00	3.693640E+00	2.568470E+00
4.670090E+00	3.755620E+00	2.557970E+00
4.755630E+00	3.148990E+00	1.822640E+00
4.673670E+00	3.119190E+00	1.670160E+00
4.670510E+00	3.283170E+00	1.802380E+00
4.546440E+00	3.869680E+00	2.564580E+00
4.614330E+00	3.827790E+00	2.590820E+00
4.578110E+00	3.878850E+00	2.637530E+00
4.545630E+00	3.118920E+00	1.494830E+00
4.426480E+00	3.071890E+00	1.378660E+00
4.439200E+00	3.205370E+00	1.459270E+00
4.483200E+00	3.334890E+00	1.567990E+00
4.509170E+00	3.898280E+00	2.550240E+00
4.535120E+00	3.914590E+00	2.636530E+00
4.317170E+00	3.291130E+00	1.426060E+00
4.226110E+00	3.195870E+00	1.318870E+00
4.421360E+00	4.042020E+00	2.629670E+00
4.491460E+00	3.981350E+00	2.685920E+00
4.455990E+00	4.037970E+00	2.739420E+00
4.111410E+00	3.200370E+00	1.281070E+00
4.002110E+00	3.169630E+00	1.249360E+00
4.031890E+00	3.270400E+00	1.308240E+00
4.102120E+00	3.392380E+00	1.359620E+00
4.362010E+00	4.094440E+00	2.583890E+00
4.407980E+00	4.084910E+00	2.703440E+00
3.946250E+00	3.309250E+00	1.324070E+00
3.885710E+00	3.243070E+00	1.278620E+00
3.893320E+00	3.444700E+00	1.372680E+00
3.969870E+00	3.583210E+00	1.472520E+00
4.325760E+00	4.137990E+00	2.549120E+00
4.352840E+00	4.150290E+00	2.644840E+00
3.816970E+00	3.331150E+00	1.295860E+00
3.738060E+00	3.476980E+00	1.382560E+00
3.843540E+00	3.584580E+00	1.423810E+00
3.878460E+00	3.738960E+00	1.550010E+00
4.296250E+00	4.257170E+00	2.614380E+00
4.316390E+00	4.224900E+00	2.635050E+00
4.307000E+00	4.256140E+00	2.657590E+00
3.750570E+00	3.632940E+00	1.455010E+00
3.670340E+00	3.570480E+00	1.417760E+00
3.739730E+00	3.766720E+00	1.555300E+00
3.815910E+00	3.891560E+00	1.646200E+00
4.174780E+00	4.333170E+00	2.425190E+00
4.228960E+00	4.311510E+00	2.530080E+00
4.281450E+00	4.280400E+00	2.624040E+00
3.645590E+00	3.668990E+00	1.467430E+00
3.647990E+00	3.799050E+00	1.551950E+00
3.714600E+00	3.883030E+00	1.623450E+00
3.758610E+00	4.030140E+00	1.769390E+00
4.145430E+00	4.371820E+00	2.412500E+00
4.172570E+00	4.384280E+00	2.497930E+00
3.632120E+00	3.917300E+00	1.633640E+00
3.648480E+00	4.033740E+00	1.749820E+00
3.695100E+00	4.102040E+00	1.809470E+00
3.755370E+00	4.185940E+00	1.904500E+00
3.970670E+00	4.431130E+00	2.231250E+00
4.052700E+00	4.422420E+00	2.343880E+00
4.116280E+00	4.401840E+00	2.412180E+00
3.635660E+00	4.139010E+00	1.838010E+00
3.694260E+00	4.240790E+00	1.940840E+00
3.708610E+00	4.301960E+00	1.995350E+00
3.771000E+00	4.305470E+00	2.012030E+00
3.867220E+00	4.388240E+00	2.123340E+00
3.915710E+00	4.466670E+00	2.233150E+00
3.984160E+00	4.496350E+00	2.361840E+00
3.745480E+00	4.375940E+00	2.074700E+00
3.835470E+00	4.460710E+00	2.191730E+00
3.899370E+00	4.508940E+00	2.288360E+00
4.936310E+00	3.408760E+00	2.592980E+00
4.939290E+00	3.339840E+00	2.533930E+00
4.883360E+00	3.436170E+00	2.526780E+00
4.909410E+00	3.485510E+00	2.626120E+00
4.989400E+00	2.953920E+00	2.186780E+00
4.974610E+00	2.868680E+00	2.048970E+00
4.955820E+00	3.005490E+00	2.107940E+00
4.872630E+00	3.199040E+00	2.180180E+00
4.968820E+00	3.062850E+00	2.284740E+00
4.880200E+00	3.359800E+00	2.396690E+00
4.950830E+00	3.225420E+00	2.408690E+00
4.782540E+00	3.681460E+00	2.672260E+00
4.853950E+00	3.594280E+00	2.657360E+00
4.779450E+00	3.720290E+00	2.756260E+00
4.849130E+00	3.669870E+00	2.810530E+00
4.792840E+00	3.753730E+00	2.841660E+00
4.922890E+00	2.791290E+00	1.879840E+00
4.868200E+00	2.693330E+00	1.728270E+00
4.847860E+00	2.822940E+00	1.755840E+00
4.858790E+00	2.991860E+00	1.881010E+00
4.710390E+00	3.779140E+00	2.717430E+00
4.686120E+00	3.853510E+00	2.830220E+00
4.754340E+00	3.815870E+00	2.896900E+00
4.711860E+00	3.871080E+00	2.921290E+00
4.747800E+00	2.637490E+00	1.533910E+00
4.617570E+00	2.560610E+00	1.403210E+00
4.647470E+00	2.696200E+00	1.437100E+00
4.696420E+00	2.861870E+00	1.546460E+00
4.608430E+00	3.883880E+00	2.738620E+00
4.658700E+00	3.911850E+00	2.867390E+00
4.511470E+00	2.797600E+00	1.351230E+00
4.404520E+00	2.694870E+00	1.274840E+00
4.548390E+00	3.932940E+00	2.728610E+00
4.578410E+00	3.958870E+00	2.825110E+00
4.265140E+00	2.714650E+00	1.199660E+00
4.135030E+00	2.682310E+00	1.172430E+00
4.165450E+00	2.816410E+00	1.182320E+00
4.230120E+00	2.959190E+00	1.232760E+00
4.459190E+00	4.077630E+00	2.804640E+00
4.515530E+00	4.029390E+00	2.841830E+00
4.496870E+00	4.075830E+00	2.875140E+00
4.033480E+00	2.953250E+00	1.198160E+00
3.897460E+00	2.874540E+00	1.176170E+00
4.410650E+00	4.132370E+00	2.771440E+00
4.470320E+00	4.121540E+00	2.867600E+00
3.814240E+00	3.152150E+00	1.233200E+00
3.689110E+00	3.019620E+00	1.241210E+00
4.363760E+00	4.188680E+00	2.732220E+00
4.418170E+00	4.188640E+00	2.833870E+00
3.629560E+00	3.187690E+00	1.272900E+00
3.515300E+00	3.129770E+00	1.272990E+00
3.672530E+00	3.322000E+00	1.314230E+00
4.332110E+00	4.260940E+00	2.746320E+00
3.523230E+00	3.290730E+00	1.309940E+00
3.398040E+00	3.239150E+00	1.326200E+00
3.568330E+00	3.500530E+00	1.384930E+00
4.245650E+00	4.337660E+00	2.648930E+00
4.293350E+00	4.336860E+00	2.763050E+00
3.422210E+00	3.381800E+00	1.356000E+00
3.345780E+00	3.317270E+00	1.362470E+00
3.415490E+00	3.550390E+00	1.420150E+00
3.524360E+00	3.738160E+00	1.520040E+00
4.178790E+00	4.426670E+00	2.609030E+00
4.238020E+00	4.399200E+00	2.729150E+00
3.321420E+00	3.421650E+00	1.398740E+00
3.319940E+00	3.564130E+00	1.453230E+00
3.386800E+00	3.673470E+00	1.487630E+00
3.402590E+00	3.816520E+00	1.564820E+00
3.523140E+00	3.967030E+00	1.690080E+00
4.096640E+00	4.467540E+00	2.492220E+00
4.140190E+00	4.474360E+00	2.600760E+00
4.177690E+00	4.484030E+00	2.703190E+00
3.299210E+00	3.690930E+00	1.520220E+00
3.318860E+00	3.837250E+00	1.599070E+00
3.396670E+00	3.924700E+00	1.647130E+00
3.438820E+00	4.020530E+00	1.738560E+00
3.526560E+00	4.121420E+00	1.834450E+00
3.625750E+00	4.264600E+00	1.965890E+00
4.031540E+00	4.519390E+00	2.463330E+00
4.049320E+00	4.546620E+00	2.549230E+00
4.109800E+00	4.512560E+00	2.615590E+00
3.322930E+00	3.962400E+00	1.700040E+00
3.425610E+00	4.113630E+00	1.826790E+00
3.508530E+00	4.203520E+00	1.908070E+00
3.546680E+00	4.278360E+00	1.980450E+00
3.600040E+00	4.324090E+00	2.021480E+00
3.657700E+00	4.384160E+00	2.074480E+00
3.746670E+00	4.467610E+00	2.167270E+00
3.831430E+00	4.525740E+00	2.271710E+00
3.905740E+00	4.562040E+00	2.384480E+00
3.986670E+00	4.559660E+00	2.456130E+00
3.559690E+00	4.361780E+00	2.058040E+00
3.653100E+00	4.468640E+00	2.155330E+00
3.749470E+00	4.541800E+00	2.247560E+00
3.817960E+00	4.572430E+00	2.333300E+00
5.070130E+00	2.842850E+00	2.408440E+00
5.062930E+00	2.725170E+00	2.273690E+00
5.025700E+00	2.897380E+00	2.283910E+00
5.009670E+00	3.094260E+00	2.457620E+00
5.066760E+00	2.963980E+00	2.502830E+00
4.988460E+00	3.239550E+00	2.546970E+00
5.044570E+00	3.150530E+00	2.609540E+00
4.989610E+00	3.360770E+00	2.687450E+00
4.925060E+00	3.543010E+00	2.778670E+00
5.005410E+00	3.464450E+00	2.838080E+00
4.922090E+00	3.617240E+00	2.862710E+00
4.988020E+00	3.564270E+00	2.930430E+00
4.919480E+00	3.660970E+00	2.937970E+00
5.046840E+00	2.612030E+00	2.120990E+00
5.004070E+00	2.511470E+00	1.974560E+00
5.000830E+00	2.671180E+00	1.993550E+00
4.809790E+00	3.782620E+00	2.923190E+00
4.866860E+00	3.738010E+00	2.968940E+00
4.814190E+00	3.801740E+00	3.008180E+00
4.937710E+00	2.423780E+00	1.833410E+00
4.839700E+00	2.345370E+00	1.688950E+00
4.862580E+00	2.494160E+00	1.689400E+00
4.697290E+00	3.911430E+00	2.977060E+00
4.764890E+00	3.859040E+00	3.038980E+00
4.733410E+00	3.915140E+00	3.068040E+00
4.726650E+00	2.281390E+00	1.548350E+00
4.576520E+00	2.259560E+00	1.437940E+00
4.679950E+00	2.368900E+00	1.473710E+00
4.647000E+00	3.955960E+00	2.928760E+00
4.680030E+00	3.966100E+00	3.033920E+00
4.405790E+00	2.482060E+00	1.277440E+00
4.356220E+00	2.322400E+00	1.291640E+00
4.599530E+00	4.009810E+00	2.954780E+00
4.596300E+00	4.046850E+00	3.008250E+00
4.643770E+00	4.030600E+00	3.054480E+00
4.610560E+00	4.075320E+00	3.049100E+00
4.239380E+00	2.306090E+00	1.253320E+00
4.096350E+00	2.401320E+00	1.199190E+00
4.200190E+00	2.450230E+00	1.206560E+00
4.539940E+00	4.083840E+00	2.968720E+00
4.545840E+00	4.164080E+00	3.026350E+00
4.602820E+00	4.131250E+00	3.069720E+00
4.593410E+00	4.177960E+00	3.080120E+00
3.995320E+00	2.601290E+00	1.143000E+00
3.892380E+00	2.455210E+00	1.161550E+00
4.482620E+00	4.167890E+00	2.942380E+00
4.500000E+00	4.220190E+00	3.011200E+00
4.564860E+00	4.215580E+00	3.081510E+00
3.767170E+00	2.768210E+00	1.180170E+00
3.619860E+00	2.708710E+00	1.241970E+00
4.424830E+00	4.248740E+00	2.926730E+00
4.469840E+00	4.259320E+00	3.007480E+00
4.509010E+00	4.278310E+00	3.082610E+00
3.548210E+00	2.941940E+00	1.269210E+00
3.412960E+00	2.879300E+00	1.298000E+00
4.348280E+00	4.314490E+00	2.859660E+00
4.389740E+00	4.308700E+00	2.953410E+00
4.441080E+00	4.295430E+00	3.014700E+00
3.384620E+00	3.079810E+00	1.305720E+00
3.253650E+00	3.025200E+00	1.333550E+00
4.294010E+00	4.377950E+00	2.833130E+00
4.341200E+00	4.357390E+00	2.932270E+00
3.269790E+00	3.243490E+00	1.374310E+00
3.168290E+00	3.136860E+00	1.416770E+00
4.242500E+00	4.446190E+00	2.809300E+00
4.289650E+00	4.417760E+00	2.912750E+00
3.162650E+00	3.276090E+00	1.422820E+00
3.119170E+00	3.214980E+00	1.442030E+00
3.206020E+00	3.480720E+00	1.466920E+00
4.210290E+00	4.495190E+00	2.794920E+00
4.238310E+00	4.495240E+00	2.894180E+00
3.109520E+00	3.320890E+00	1.475460E+00
3.105560E+00	3.477590E+00	1.514650E+00
3.138680E+00	3.585010E+00	1.525490E+00
3.193250E+00	3.761170E+00	1.591430E+00
4.080830E+00	4.550700E+00	2.632450E+00
4.119810E+00	4.561060E+00	2.716830E+00
4.180600E+00	4.536950E+00	2.794850E+00
3.080150E+00	3.613380E+00	1.565160E+00
3.094480E+00	3.769090E+00	1.644330E+00
3.138960E+00	3.853720E+00	1.664590E+00
3.199180E+00	3.951030E+00	1.707530E+00
3.315940E+00	4.093900E+00	1.832630E+00
3.433910E+00	4.240960E+00	1.941440E+00
3.949680E+00	4.590560E+00	2.462310E+00
3.976690E+00	4.607040E+00	2.544470E+00
4.047150E+00	4.588990E+00	2.645700E+00
3.082600E+00	3.905690E+00	1.712950E+00
3.192270E+00	4.067890E+00	1.826480E+00
3.298270E+00	4.201990E+00	1.922750E+00
3.380170E+00	4.289600E+00	1.997250E+00
3.394800E+00	4.341070E+00	2.042690E+00
3.458520E+00	4.354150E+00	2.046390E+00
3.537640E+00	4.460720E+00	2.137240E+00
3.653480E+00	4.559350E+00	2.249150E+00
3.757070E+00	4.590600E+00	2.321210E+00
3.822290E+00	4.620620E+00	2.413290E+00
3.912990E+00	4.613310E+00	2.474750E+00
3.423100E+00	4.407100E+00	2.092790E+00
3.471110E+00	4.490030E+00	2.154720E+00
3.547760E+00	4.536690E+00	2.202600E+00
3.578120E+00	4.580920E+00	2.258460E+00
3.629430E+00	4.616000E+00	2.323090E+00
3.719440E+00	4.620600E+00	2.350190E+00
3.492710E+00	4.560010E+00	2.221740E+00
3.558790E+00	4.603520E+00	2.285260E+00
5.154660E+00	2.964610E+00	2.739230E+00
5.141310E+00	2.889830E+00	2.685610E+00
5.119250E+00	3.003500E+00	2.660440E+00
5.089190E+00	3.198770E+00	2.755150E+00
5.152380E+00	3.063320E+00	2.798210E+00
5.074410E+00	3.352410E+00	2.850190E+00
5.164380E+00	3.220010E+00	2.876770E+00
5.062410E+00	3.464120E+00	2.928030E+00
5.146400E+00	3.363230E+00	2.983440E+00
5.047830E+00	3.520470E+00	2.979760E+00
5.090170E+00	3.479240E+00	3.005210E+00
5.053560E+00	3.556080E+00	3.056530E+00
5.094060E+00	2.627840E+00	2.412650E+00
5.074430E+00	2.495220E+00	2.276090E+00
5.063210E+00	2.586380E+00	2.236160E+00
5.099410E+00	2.785820E+00	2.511830E+00
4.921940E+00	3.690590E+00	3.011870E+00
4.969210E+00	3.640010E+00	3.040940E+00
4.941270E+00	3.706130E+00	3.088020E+00
5.033910E+00	2.388960E+00	2.138980E+00
4.965470E+00	2.295900E+00	1.993590E+00
4.989290E+00	2.392970E+00	1.980300E+00
4.826990E+00	3.825760E+00	3.079880E+00
4.889290E+00	3.782280E+00	3.124690E+00
4.838800E+00	3.847620E+00	3.145860E+00
4.869670E+00	2.207180E+00	1.845360E+00
4.763900E+00	2.133560E+00	1.724560E+00
4.803060E+00	2.227270E+00	1.688240E+00
4.736910E+00	3.948020E+00	3.120400E+00
4.798000E+00	3.903440E+00	3.172120E+00
4.763820E+00	3.959220E+00	3.204060E+00
4.634570E+00	2.068250E+00	1.628680E+00
4.507510E+00	2.076120E+00	1.516740E+00
4.617710E+00	2.139880E+00	1.540850E+00
4.707350E+00	4.003010E+00	3.139110E+00
4.709240E+00	4.034030E+00	3.190370E+00
4.745950E+00	4.001640E+00	3.246030E+00
4.720440E+00	4.052270E+00	3.244400E+00
4.399190E+00	2.180350E+00	1.375740E+00
4.346320E+00	2.053170E+00	1.427740E+00
4.671660E+00	4.085860E+00	3.147810E+00
4.688970E+00	4.139550E+00	3.200780E+00
4.718660E+00	4.105680E+00	3.264820E+00
4.710100E+00	4.167530E+00	3.255710E+00
4.160860E+00	2.232150E+00	1.281100E+00
4.648010E+00	4.190280E+00	3.158500E+00
4.649720E+00	4.264940E+00	3.218630E+00
4.704930E+00	4.222150E+00	3.280450E+00
4.689580E+00	4.277610E+00	3.287580E+00
3.953070E+00	2.257200E+00	1.242590E+00
3.799370E+00	2.303160E+00	1.199820E+00
3.837540E+00	2.358350E+00	1.174450E+00
4.586670E+00	4.260390E+00	3.146310E+00
4.597510E+00	4.307810E+00	3.206410E+00
4.650840E+00	4.317550E+00	3.269500E+00
3.707400E+00	2.474030E+00	1.210870E+00
3.600510E+00	2.391520E+00	1.280630E+00
4.549300E+00	4.303210E+00	3.156760E+00
4.555450E+00	4.334180E+00	3.206020E+00
4.594870E+00	4.363710E+00	3.280440E+00
3.475940E+00	2.659090E+00	1.279980E+00
3.340110E+00	2.626500E+00	1.343750E+00
4.394100E+00	4.350220E+00	3.020790E+00
4.452440E+00	4.340340E+00	3.102060E+00
4.506780E+00	4.336660E+00	3.175540E+00
4.538400E+00	4.363630E+00	3.243790E+00
3.275380E+00	2.827940E+00	1.329310E+00
3.157610E+00	2.787830E+00	1.376980E+00
4.341170E+00	4.405690E+00	3.006490E+00
4.394090E+00	4.402720E+00	3.128200E+00
3.151100E+00	2.971910E+00	1.396470E+00
3.059390E+00	2.931560E+00	1.453060E+00
4.293370E+00	4.459680E+00	2.982610E+00
4.329610E+00	4.457530E+00	3.072280E+00
3.073000E+00	3.133900E+00	1.472330E+00
3.001730E+00	3.028240E+00	1.468920E+00
4.267700E+00	4.498390E+00	2.973520E+00
4.288820E+00	4.498140E+00	3.027090E+00
2.979430E+00	3.137920E+00	1.525670E+00
2.919690E+00	3.294170E+00	1.568690E+00
3.021810E+00	3.382460E+00	1.544920E+00
4.150940E+00	4.572500E+00	2.804850E+00
4.179440E+00	4.573460E+00	2.892410E+00
4.247170E+00	4.537160E+00	2.987380E+00
2.930520E+00	3.457300E+00	1.587880E+00
2.895850E+00	3.394360E+00	1.615720E+00
2.979910E+00	3.673100E+00	1.647540E+00
3.988810E+00	4.645550E+00	2.665710E+00
4.065710E+00	4.625040E+00	2.762900E+00
4.124340E+00	4.598420E+00	2.821380E+00
2.879910E+00	3.520530E+00	1.641130E+00
2.881990E+00	3.680510E+00	1.688710E+00
2.918270E+00	3.772720E+00	1.706130E+00
2.961100E+00	3.892680E+00	1.743490E+00
3.074690E+00	4.039340E+00	1.833650E+00
3.176100E+00	4.181720E+00	1.912460E+00
3.304310E+00	4.312480E+00	2.026680E+00
3.882530E+00	4.662740E+00	2.579840E+00
3.949200E+00	4.676580E+00	2.688940E+00
4.000020E+00	4.694190E+00	2.802460E+00
2.867340E+00	3.805310E+00	1.748700E+00
2.894600E+00	3.946540E+00	1.804960E+00
2.978110E+00	4.025600E+00	1.840770E+00
3.054730E+00	4.143740E+00	1.912470E+00
3.150290E+00	4.265430E+00	1.986840E+00
3.235710E+00	4.361980E+00	2.069260E+00
3.358400E+00	4.458090E+00	2.141060E+00
3.714080E+00	4.677200E+00	2.451830E+00
3.796420E+00	4.703300E+00	2.568440E+00
3.833010E+00	4.730070E+00	2.659200E+00
3.914880E+00	4.708610E+00	2.719490E+00
2.921890E+00	4.088930E+00	1.902720E+00
3.027830E+00	4.233740E+00	1.980500E+00
3.127860E+00	4.338950E+00	2.057050E+00
3.227870E+00	4.440390E+00	2.128180E+00
3.304780E+00	4.509810E+00	2.187140E+00
3.322810E+00	4.554680E+00	2.232620E+00
3.398430E+00	4.558190E+00	2.232270E+00
3.532740E+00	4.634010E+00	2.330690E+00
3.590580E+00	4.698130E+00	2.442120E+00
3.649200E+00	4.737700E+00	2.534050E+00
3.743320E+00	4.733170E+00	2.578610E+00
3.368730E+00	4.615120E+00	2.303230E+00
3.481760E+00	4.693180E+00	2.401610E+00
3.553050E+00	4.736830E+00	2.481660E+00
5.258300E+00	3.189230E+00	3.023390E+00
5.247340E+00	3.138060E+00	3.000600E+00
5.219360E+00	3.224480E+00	2.981990E+00
5.212890E+00	3.301490E+00	3.028110E+00
5.256550E+00	3.245930E+00	3.054410E+00
5.219800E+00	3.353800E+00	3.100270E+00
5.140980E+00	2.617770E+00	2.661270E+00
5.108290E+00	2.518920E+00	2.563890E+00
5.109440E+00	2.626170E+00	2.543770E+00
5.147650E+00	2.783810E+00	2.664020E+00
5.160670E+00	2.716570E+00	2.728040E+00
5.180960E+00	2.899950E+00	2.799200E+00
5.214440E+00	3.078330E+00	2.918340E+00
5.146500E+00	3.467240E+00	3.082080E+00
5.114790E+00	3.546130E+00	3.154420E+00
5.079450E+00	2.421470E+00	2.448370E+00
5.037960E+00	2.315520E+00	2.308680E+00
5.060490E+00	2.400960E+00	2.295440E+00
5.030920E+00	3.643470E+00	3.181280E+00
4.965100E+00	3.722030E+00	3.182650E+00
4.994180E+00	3.707270E+00	3.237420E+00
4.949550E+00	3.755170E+00	3.268380E+00
4.973290E+00	2.224690E+00	2.187330E+00
4.895740E+00	2.143970E+00	2.069000E+00
4.932680E+00	2.212540E+00	2.024270E+00
4.847910E+00	3.864250E+00	3.218500E+00
4.882570E+00	3.822670E+00	3.242500E+00
4.865360E+00	3.876730E+00	3.302750E+00
4.770830E+00	2.046740E+00	1.933660E+00
4.694590E+00	2.000680E+00	1.806080E+00
4.744660E+00	2.066250E+00	1.802130E+00
4.781360E+00	3.968650E+00	3.270240E+00
4.814800E+00	3.936540E+00	3.286210E+00
4.805760E+00	3.982340E+00	3.348140E+00
4.559650E+00	1.981960E+00	1.646000E+00
4.739810E+00	4.068730E+00	3.300140E+00
4.761500E+00	4.034080E+00	3.327460E+00
4.765000E+00	4.084160E+00	3.377350E+00
4.369310E+00	1.973990E+00	1.512490E+00
4.250090E+00	1.953220E+00	1.485390E+00
4.279960E+00	2.008250E+00	1.444460E+00
4.732800E+00	4.186540E+00	3.313580E+00
4.746570E+00	4.147890E+00	3.343270E+00
4.748130E+00	4.195910E+00	3.395090E+00
4.144770E+00	2.078340E+00	1.365890E+00
4.050970E+00	2.021390E+00	1.424900E+00
4.693790E+00	4.312020E+00	3.339980E+00
4.720390E+00	4.255620E+00	3.366630E+00
4.716490E+00	4.290020E+00	3.421900E+00
3.878440E+00	2.151630E+00	1.290390E+00
4.656920E+00	4.362670E+00	3.332950E+00
4.692340E+00	4.347380E+00	3.412020E+00
3.692290E+00	2.196410E+00	1.319920E+00
3.539560E+00	2.200880E+00	1.349370E+00
3.559720E+00	2.292090E+00	1.308850E+00
4.627380E+00	4.393590E+00	3.339060E+00
4.647020E+00	4.409830E+00	3.420150E+00
3.413600E+00	2.426100E+00	1.345250E+00
3.278070E+00	2.414900E+00	1.408450E+00
4.456480E+00	4.382270E+00	3.210230E+00
4.504100E+00	4.379490E+00	3.250480E+00
4.538910E+00	4.412130E+00	3.335600E+00
4.594290E+00	4.415760E+00	3.368390E+00
3.198990E+00	2.605020E+00	1.381610E+00
3.097770E+00	2.595190E+00	1.467980E+00
4.421300E+00	4.409880E+00	3.214750E+00
4.439670E+00	4.433940E+00	3.287880E+00
4.484340E+00	4.417290E+00	3.307120E+00
3.060210E+00	2.765590E+00	1.452180E+00
2.964640E+00	2.742370E+00	1.497470E+00
4.352580E+00	4.461050E+00	3.161100E+00
4.393730E+00	4.443950E+00	3.227370E+00
2.959250E+00	2.930190E+00	1.504680E+00
2.901950E+00	2.836020E+00	1.521530E+00
4.291810E+00	4.528960E+00	3.117380E+00
2.867130E+00	2.934740E+00	1.568660E+00
2.808310E+00	3.090740E+00	1.630860E+00
2.897430E+00	3.109150E+00	1.576610E+00
4.204280E+00	4.608820E+00	3.022750E+00
4.242170E+00	4.620340E+00	3.158910E+00
2.837730E+00	3.317760E+00	1.641110E+00
2.741590E+00	3.239750E+00	1.666640E+00
4.108370E+00	4.650580E+00	2.921550E+00
4.158490E+00	4.654830E+00	3.014840E+00
4.184660E+00	4.656670E+00	3.080010E+00
2.760770E+00	3.381420E+00	1.698430E+00
2.716330E+00	3.331480E+00	1.707150E+00
2.786370E+00	3.596340E+00	1.717550E+00
4.043850E+00	4.710880E+00	2.906320E+00
4.070530E+00	4.741190E+00	3.004290E+00
4.137120E+00	4.689970E+00	3.046350E+00
2.692100E+00	3.456210E+00	1.716520E+00
2.692650E+00	3.602740E+00	1.760640E+00
2.732910E+00	3.712580E+00	1.781230E+00
2.783840E+00	3.885840E+00	1.831070E+00
3.880270E+00	4.745110E+00	2.746670E+00
3.924600E+00	4.764590E+00	2.842900E+00
4.002170E+00	4.756720E+00	2.917320E+00
2.675310E+00	3.746730E+00	1.814340E+00
2.687340E+00	3.893080E+00	1.860410E+00
2.732110E+00	3.983120E+00	1.884300E+00
2.795210E+00	4.117780E+00	1.959070E+00
2.923810E+00	4.221250E+00	1.983810E+00
3.009860E+00	4.320840E+00	2.053060E+00
3.116270E+00	4.421690E+00	2.125510E+00
3.220080E+00	4.534460E+00	2.206690E+00
3.704150E+00	4.759310E+00	2.594920E+00
3.745190E+00	4.789070E+00	2.662290E+00
3.837330E+00	4.788640E+00	2.763580E+00
2.679750E+00	4.005950E+00	1.912400E+00
2.704930E+00	4.111800E+00	1.971050E+00
2.740480E+00	4.166880E+00	1.990700E+00
2.758180E+00	4.229940E+00	2.021790E+00
2.873910E+00	4.299520E+00	2.045210E+00
2.998300E+00	4.410710E+00	2.121710E+00
3.096090E+00	4.485000E+00	2.180950E+00
3.129310E+00	4.543570E+00	2.226810E+00
3.184360E+00	4.577170E+00	2.252220E+00
3.248590E+00	4.621460E+00	2.299440E+00
3.346680E+00	4.706830E+00	2.405050E+00
3.475300E+00	4.744600E+00	2.466260E+00
3.549900E+00	4.787440E+00	2.549880E+00
3.661600E+00	4.782950E+00	2.605550E+00
2.696680E+00	4.171430E+00	2.005010E+00
3.136020E+00	4.606600E+00	2.285410E+00
3.225670E+00	4.672500E+00	2.352570E+00
3.249120E+00	4.718520E+00	2.399100E+00
3.291030E+00	4.742540E+00	2.428210E+00
3.323570E+00	4.773010E+00	2.472530E+00
3.426420E+00	4.774100E+00	2.494930E+00
3.242050E+00	4.750800E+00	2.431380E+00
5.288290E+00	3.039690E+00	3.055570E+00
5.278700E+00	2.986700E+00	3.034240E+00
5.260340E+00	3.051810E+00	3.006430E+00
5.282900E+00	3.129580E+00	3.073370E+00
5.286410E+00	3.245870E+00	3.144680E+00
5.251890E+00	3.343590E+00	3.203030E+00
5.120360E+00	2.477570E+00	2.700370E+00
5.078060E+00	2.379290E+00	2.608810E+00
5.087340E+00	2.427420E+00	2.554040E+00
5.148820E+00	2.590230E+00	2.745970E+00
5.207470E+00	2.768220E+00	2.862470E+00
5.239110E+00	2.932140E+00	2.955230E+00
5.190020E+00	3.466240E+00	3.225490E+00
5.114330E+00	3.566810E+00	3.233850E+00
5.146120E+00	3.547940E+00	3.279000E+00
5.100140E+00	3.613920E+00	3.309440E+00
5.035500E+00	2.282000E+00	2.500210E+00
4.981220E+00	2.205930E+00	2.413000E+00
5.011200E+00	2.250840E+00	2.350090E+00
5.025400E+00	3.695500E+00	3.298830E+00
5.000800E+00	3.749370E+00	3.378650E+00
4.893520E+00	2.123960E+00	2.313880E+00
4.817490E+00	2.059090E+00	2.170740E+00
4.866790E+00	2.113950E+00	2.170440E+00
4.926860E+00	3.810730E+00	3.353960E+00
4.911890E+00	3.857310E+00	3.409460E+00
4.709090E+00	1.971210E+00	1.935250E+00
4.875430E+00	3.923350E+00	3.415460E+00
4.844350E+00	3.976300E+00	3.446780E+00
4.546110E+00	1.914160E+00	1.746410E+00
4.451070E+00	1.849560E+00	1.691350E+00
4.419670E+00	1.908230E+00	1.598550E+00
4.812620E+00	4.023500E+00	3.454090E+00
4.801000E+00	4.077990E+00	3.485770E+00
4.370120E+00	1.814260E+00	1.648650E+00
4.241090E+00	1.812010E+00	1.611720E+00
4.316460E+00	1.856580E+00	1.578520E+00
4.782460E+00	4.131940E+00	3.478090E+00
4.771220E+00	4.183420E+00	3.504110E+00
4.131080E+00	1.891420E+00	1.483430E+00
3.982670E+00	1.859380E+00	1.505970E+00
4.746210E+00	4.234280E+00	3.497980E+00
4.722560E+00	4.313440E+00	3.506470E+00
3.851350E+00	1.993950E+00	1.381920E+00
3.792680E+00	1.925800E+00	1.468130E+00
4.695270E+00	4.388110E+00	3.491340E+00
4.721590E+00	4.363580E+00	3.546810E+00
4.710000E+00	4.397660E+00	3.550240E+00
3.683090E+00	1.936170E+00	1.475820E+00
3.528610E+00	1.980370E+00	1.481490E+00
3.630090E+00	2.027900E+00	1.431190E+00
4.668220E+00	4.429570E+00	3.487670E+00
4.683570E+00	4.440660E+00	3.564590E+00
3.394910E+00	2.214400E+00	1.460860E+00
3.252430E+00	2.193870E+00	1.509870E+00
4.562970E+00	4.437380E+00	3.404140E+00
4.583820E+00	4.458730E+00	3.481420E+00
4.637030E+00	4.459170E+00	3.513490E+00
3.165680E+00	2.412340E+00	1.496100E+00
3.038380E+00	2.385700E+00	1.533370E+00
4.465510E+00	4.444240E+00	3.352230E+00
4.487660E+00	4.460150E+00	3.426500E+00
4.534490E+00	4.456650E+00	3.453070E+00
2.983890E+00	2.577300E+00	1.510940E+00
2.893490E+00	2.554730E+00	1.580440E+00
4.351120E+00	4.504060E+00	3.237460E+00
4.399090E+00	4.486790E+00	3.320130E+00
4.440520E+00	4.474480E+00	3.389260E+00
2.859530E+00	2.756910E+00	1.565400E+00
2.775760E+00	2.676020E+00	1.618740E+00
4.302530E+00	4.570990E+00	3.234330E+00
4.347450E+00	4.555900E+00	3.351450E+00
2.759740E+00	2.803470E+00	1.620370E+00
2.697740E+00	2.776470E+00	1.662670E+00
2.785300E+00	2.919700E+00	1.623510E+00
4.274440E+00	4.616070E+00	3.234690E+00
4.295750E+00	4.610060E+00	3.290890E+00
2.706460E+00	2.892720E+00	1.666240E+00
2.654530E+00	2.851980E+00	1.686010E+00
2.701440E+00	3.066520E+00	1.679880E+00
4.186170E+00	4.695140E+00	3.164380E+00
4.253510E+00	4.656960E+00	3.251230E+00
2.624390E+00	2.948640E+00	1.707260E+00
2.581780E+00	3.140660E+00	1.749590E+00
2.651210E+00	3.288210E+00	1.716830E+00
4.121270E+00	4.737550E+00	3.110490E+00
4.147570E+00	4.773670E+00	3.224910E+00
2.570570E+00	3.307320E+00	1.768780E+00
2.523630E+00	3.248740E+00	1.771130E+00
2.590530E+00	3.525740E+00	1.781240E+00
3.965670E+00	4.797280E+00	2.940760E+00
4.002410E+00	4.824130E+00	3.056400E+00
4.076480E+00	4.796910E+00	3.133820E+00
2.513640E+00	3.369280E+00	1.812340E+00
2.493150E+00	3.524890E+00	1.819140E+00
2.535540E+00	3.627920E+00	1.843040E+00
2.582040E+00	3.817490E+00	1.877060E+00
3.762820E+00	4.855250E+00	2.786010E+00
3.851950E+00	4.846640E+00	2.878250E+00
3.925320E+00	4.840110E+00	2.974730E+00
2.480070E+00	3.660010E+00	1.873350E+00
2.491380E+00	3.819660E+00	1.914880E+00
2.538940E+00	3.912230E+00	1.932400E+00
2.603510E+00	4.058280E+00	1.973250E+00
2.781560E+00	4.319490E+00	2.073560E+00
2.877130E+00	4.405430E+00	2.125570E+00
3.002470E+00	4.516100E+00	2.209490E+00
3.626570E+00	4.858590E+00	2.695760E+00
3.711030E+00	4.895830E+00	2.806280E+00
3.774030E+00	4.928470E+00	2.907830E+00
2.488590E+00	3.939720E+00	1.963850E+00
2.521430E+00	4.076510E+00	2.016400E+00
2.581250E+00	4.150810E+00	2.035710E+00
2.663830E+00	4.245610E+00	2.051970E+00
2.749540E+00	4.382270E+00	2.122900E+00
2.850130E+00	4.478420E+00	2.194520E+00
2.918560E+00	4.553380E+00	2.247320E+00
3.018320E+00	4.609020E+00	2.295790E+00
3.138710E+00	4.698230E+00	2.383980E+00
3.418160E+00	4.846050E+00	2.574790E+00
3.513660E+00	4.901360E+00	2.673400E+00
3.543570E+00	4.947640E+00	2.746900E+00
3.659880E+00	4.938070E+00	2.825920E+00
2.535990E+00	4.197860E+00	2.078310E+00
2.623750E+00	4.351160E+00	2.125670E+00
2.724550E+00	4.457510E+00	2.192400E+00
2.819030E+00	4.540510E+00	2.255050E+00
2.909750E+00	4.613660E+00	2.301720E+00
3.003750E+00	4.666880E+00	2.356620E+00
3.041510E+00	4.720570E+00	2.411320E+00
3.109410E+00	4.751460E+00	2.437690E+00
3.213670E+00	4.796320E+00	2.480700E+00
3.274710E+00	4.872660E+00	2.565130E+00
3.336450E+00	4.922100E+00	2.640540E+00
3.448180E+00	4.929350E+00	2.678570E+00
3.059010E+00	4.784430E+00	2.473010E+00
3.173290E+00	4.865360E+00	2.543540E+00
3.245450E+00	4.908890E+00	2.596690E+00
5.231330E+00	2.654930E+00	3.001960E+00
5.204220E+00	2.594210E+00	2.960610E+00
5.212360E+00	2.663450E+00	2.924770E+00
5.246050E+00	2.812200E+00	2.990990E+00
5.252180E+00	2.728930E+00	3.040520E+00
5.269690E+00	2.914790E+00	3.041840E+00
5.284540E+00	2.847090E+00	3.090680E+00
5.306070E+00	2.987180E+00	3.116830E+00
5.307210E+00	3.120340E+00	3.197260E+00
5.308520E+00	3.249580E+00	3.258640E+00
5.264890E+00	3.368470E+00	3.272620E+00
5.305970E+00	3.321990E+00	3.328990E+00
5.262890E+00	3.425980E+00	3.350030E+00
5.087390E+00	2.378980E+00	2.770560E+00
5.045940E+00	2.288490E+00	2.704260E+00
5.053270E+00	2.314530E+00	2.625820E+00
5.136950E+00	2.486910E+00	2.817760E+00
5.179440E+00	3.532180E+00	3.337800E+00
5.134150E+00	3.603840E+00	3.421280E+00
4.983300E+00	2.204080E+00	2.630990E+00
4.925310E+00	2.148280E+00	2.524520E+00
4.962910E+00	2.186870E+00	2.507340E+00
5.072830E+00	3.682670E+00	3.393680E+00
5.034260E+00	3.732490E+00	3.459810E+00
4.831620E+00	2.055500E+00	2.305770E+00
4.967430E+00	3.803980E+00	3.484930E+00
4.922240E+00	3.868440E+00	3.477940E+00
4.944810E+00	3.857220E+00	3.522790E+00
4.925050E+00	3.901820E+00	3.542940E+00
4.690140E+00	1.931860E+00	2.045290E+00
4.599600E+00	1.854550E+00	1.970660E+00
4.575770E+00	1.885130E+00	1.862860E+00
4.848070E+00	3.989100E+00	3.495750E+00
4.878050E+00	3.957190E+00	3.519930E+00
4.862800E+00	3.999130E+00	3.558150E+00
4.524000E+00	1.799250E+00	1.903580E+00
4.435630E+00	1.753370E+00	1.832230E+00
4.445500E+00	1.794330E+00	1.760150E+00
4.812450E+00	4.097230E+00	3.533540E+00
4.842450E+00	4.059930E+00	3.581680E+00
4.821640E+00	4.117180E+00	3.587770E+00
4.332910E+00	1.717590E+00	1.775360E+00
4.188870E+00	1.700560E+00	1.724420E+00
4.287040E+00	1.754830E+00	1.711580E+00
4.774430E+00	4.197120E+00	3.554010E+00
4.796690E+00	4.164760E+00	3.589570E+00
4.774010E+00	4.209050E+00	3.618870E+00
4.068430E+00	1.776520E+00	1.614370E+00
3.928950E+00	1.708500E+00	1.616220E+00
4.734280E+00	4.324840E+00	3.586830E+00
4.746870E+00	4.265110E+00	3.603610E+00
4.741180E+00	4.299500E+00	3.664210E+00
3.795610E+00	1.840360E+00	1.538520E+00
3.735210E+00	1.774250E+00	1.599080E+00
4.722420E+00	4.381390E+00	3.630290E+00
3.634950E+00	1.767590E+00	1.597300E+00
3.486390E+00	1.825850E+00	1.623140E+00
3.589510E+00	1.847770E+00	1.554690E+00
4.700010E+00	4.443770E+00	3.633200E+00
4.709780E+00	4.431710E+00	3.679460E+00
4.697080E+00	4.459790E+00	3.672790E+00
3.360190E+00	1.993030E+00	1.555000E+00
3.227860E+00	1.995170E+00	1.628940E+00
4.605510E+00	4.487280E+00	3.548200E+00
4.624940E+00	4.498950E+00	3.629470E+00
4.677080E+00	4.475020E+00	3.654340E+00
3.127630E+00	2.194540E+00	1.582350E+00
3.014640E+00	2.177660E+00	1.648910E+00
4.510050E+00	4.481980E+00	3.501390E+00
4.528460E+00	4.506130E+00	3.576010E+00
4.573450E+00	4.506420E+00	3.598600E+00
2.951000E+00	2.372320E+00	1.616290E+00
2.843720E+00	2.334600E+00	1.665190E+00
4.399520E+00	4.519950E+00	3.421420E+00
4.437050E+00	4.528000E+00	3.511920E+00
4.485580E+00	4.512020E+00	3.549520E+00
2.802530E+00	2.513540E+00	1.639120E+00
2.712210E+00	2.476930E+00	1.693530E+00
4.373020E+00	4.551130E+00	3.436050E+00
4.390280E+00	4.555600E+00	3.484110E+00
2.693660E+00	2.642920E+00	1.674010E+00
2.602670E+00	2.607620E+00	1.729120E+00
4.291340E+00	4.646410E+00	3.376550E+00
4.350520E+00	4.591000E+00	3.461090E+00
2.595050E+00	2.790580E+00	1.714850E+00
2.516270E+00	2.712620E+00	1.772690E+00
4.218290E+00	4.729230E+00	3.299340E+00
4.255150E+00	4.741360E+00	3.442070E+00
2.497620E+00	2.822030E+00	1.763380E+00
2.464540E+00	2.776540E+00	1.789640E+00
2.507940E+00	2.966330E+00	1.760370E+00
4.178770E+00	4.777990E+00	3.301740E+00
4.198340E+00	4.780150E+00	3.370760E+00
2.434500E+00	2.860920E+00	1.803240E+00
2.377760E+00	3.042240E+00	1.830020E+00
2.462580E+00	3.201580E+00	1.795860E+00
4.042650E+00	4.845650E+00	3.162720E+00
4.085920E+00	4.860920E+00	3.276390E+00
4.153830E+00	4.814070E+00	3.340670E+00
2.356650E+00	3.241460E+00	1.839150E+00
2.283060E+00	3.186760E+00	1.875970E+00
2.402790E+00	3.450740E+00	1.846440E+00
3.861940E+00	4.906570E+00	3.000200E+00
3.930720E+00	4.917970E+00	3.128500E+00
4.012370E+00	4.894840E+00	3.202280E+00
2.304680E+00	3.349340E+00	1.892150E+00
2.243760E+00	3.288400E+00	1.905360E+00
2.305000E+00	3.517010E+00	1.895920E+00
2.385360E+00	3.740570E+00	1.936020E+00
3.823220E+00	4.949960E+00	3.007840E+00
3.854050E+00	4.960180E+00	3.070680E+00
2.225720E+00	3.434610E+00	1.934630E+00
2.272660E+00	3.617280E+00	1.947320E+00
2.294340E+00	3.759150E+00	1.984350E+00
2.339270E+00	3.857040E+00	1.992490E+00
2.413050E+00	4.003370E+00	2.022050E+00
3.576490E+00	5.013770E+00	2.846610E+00
3.694330E+00	5.005330E+00	2.944450E+00
3.790730E+00	4.995100E+00	3.032790E+00
2.288020E+00	3.910930E+00	2.040440E+00
2.351290E+00	4.075820E+00	2.083800E+00
2.363010E+00	4.162270E+00	2.126430E+00
2.428320E+00	4.179160E+00	2.107010E+00
2.511000E+00	4.319260E+00	2.151650E+00
2.608350E+00	4.436710E+00	2.206390E+00
2.706050E+00	4.530770E+00	2.261930E+00
2.801930E+00	4.609150E+00	2.316660E+00
2.912380E+00	4.700070E+00	2.397340E+00
3.418390E+00	5.013460E+00	2.763110E+00
3.518260E+00	5.065760E+00	2.861240E+00
3.598190E+00	5.094490E+00	2.988900E+00
2.397650E+00	4.272500E+00	2.174360E+00
2.496220E+00	4.415060E+00	2.226860E+00
2.598810E+00	4.518230E+00	2.282170E+00
2.692540E+00	4.603800E+00	2.328090E+00
2.783280E+00	4.663630E+00	2.378440E+00
2.818650E+00	4.714510E+00	2.430910E+00
2.873450E+00	4.744260E+00	2.450740E+00
2.938640E+00	4.789600E+00	2.480200E+00
3.057810E+00	4.866510E+00	2.551330E+00
3.213070E+00	4.956110E+00	2.646660E+00
3.277810E+00	5.053170E+00	2.754110E+00
3.354970E+00	5.120840E+00	2.867380E+00
3.471250E+00	5.112890E+00	2.903640E+00
2.830950E+00	4.774010E+00	2.491600E+00
2.933860E+00	4.863480E+00	2.546570E+00
3.055170E+00	4.950420E+00	2.639970E+00
3.162000E+00	5.041700E+00	2.719890E+00
3.239870E+00	5.113250E+00	2.804150E+00
5.144510E+00	2.419290E+00	2.997510E+00
5.094630E+00	2.351370E+00	2.922760E+00
5.116680E+00	2.408360E+00	2.887990E+00
5.187410E+00	2.524500E+00	2.960570E+00
5.197900E+00	2.500980E+00	3.037140E+00
5.243660E+00	2.626480E+00	3.067330E+00
5.274060E+00	2.761380E+00	3.150490E+00
5.299280E+00	2.876650E+00	3.205360E+00
5.334760E+00	2.990350E+00	3.249770E+00
5.347570E+00	3.108590E+00	3.306200E+00
5.354050E+00	3.218750E+00	3.358180E+00
5.310970E+00	3.320500E+00	3.416400E+00
5.268540E+00	3.418790E+00	3.474580E+00
5.055240E+00	2.289070E+00	2.897200E+00
5.008120E+00	2.226380E+00	2.797100E+00
5.037740E+00	2.265860E+00	2.783240E+00
5.206350E+00	3.514460E+00	3.444290E+00
5.155020E+00	3.591190E+00	3.527600E+00
4.924930E+00	2.156540E+00	2.644140E+00
5.088870E+00	3.677180E+00	3.504050E+00
5.037450E+00	3.743800E+00	3.528310E+00
5.080210E+00	3.718460E+00	3.578300E+00
5.032560E+00	3.783080E+00	3.603200E+00
4.807080E+00	2.023930E+00	2.399980E+00
4.720610E+00	1.936620E+00	2.301380E+00
4.709210E+00	1.931540E+00	2.176450E+00
4.973710E+00	3.850850E+00	3.577390E+00
4.968830E+00	3.896260E+00	3.625550E+00
4.666780E+00	1.861810E+00	2.223190E+00
4.583790E+00	1.793580E+00	2.127170E+00
4.595590E+00	1.819000E+00	2.049610E+00
4.927740E+00	3.955720E+00	3.646070E+00
4.883590E+00	4.009780E+00	3.641710E+00
4.908030E+00	3.997300E+00	3.698100E+00
4.883070E+00	4.036870E+00	3.716840E+00
4.492640E+00	1.723160E+00	2.025480E+00
4.404920E+00	1.655990E+00	1.947080E+00
4.414060E+00	1.705360E+00	1.884740E+00
4.824590E+00	4.136180E+00	3.664810E+00
4.848710E+00	4.095000E+00	3.682890E+00
4.839910E+00	4.127600E+00	3.739850E+00
4.288160E+00	1.629320E+00	1.900370E+00
4.123720E+00	1.615260E+00	1.844560E+00
4.245830E+00	1.646380E+00	1.823230E+00
4.805810E+00	4.169610E+00	3.716340E+00
4.013230E+00	1.656650E+00	1.719570E+00
3.902260E+00	1.635300E+00	1.761620E+00
4.769320E+00	4.234520E+00	3.741520E+00
4.748420E+00	4.318730E+00	3.753060E+00
3.756980E+00	1.646230E+00	1.757900E+00
3.626210E+00	1.619300E+00	1.773770E+00
3.659860E+00	1.650300E+00	1.707660E+00
3.737000E+00	1.691280E+00	1.662290E+00
4.728430E+00	4.394170E+00	3.736130E+00
4.756290E+00	4.362010E+00	3.815810E+00
4.736790E+00	4.414570E+00	3.804500E+00
3.533810E+00	1.701150E+00	1.684010E+00
3.390760E+00	1.694970E+00	1.748320E+00
4.698720E+00	4.465570E+00	3.749550E+00
3.310020E+00	1.820880E+00	1.673650E+00
3.174470E+00	1.821610E+00	1.749350E+00
4.653810E+00	4.506940E+00	3.715750E+00
4.660090E+00	4.536630E+00	3.811150E+00
3.086090E+00	1.976780E+00	1.679630E+00
2.972280E+00	1.967840E+00	1.757320E+00
4.543100E+00	4.526590E+00	3.652730E+00
4.561370E+00	4.542340E+00	3.730850E+00
4.613020E+00	4.540510E+00	3.759150E+00
2.900230E+00	2.149610E+00	1.700900E+00
2.801160E+00	2.121160E+00	1.778790E+00
4.459930E+00	4.544860E+00	3.597710E+00
4.475620E+00	4.558580E+00	3.682890E+00
4.516740E+00	4.546680E+00	3.709440E+00
2.749670E+00	2.300580E+00	1.728190E+00
2.657020E+00	2.268220E+00	1.805820E+00
4.383620E+00	4.605820E+00	3.565570E+00
4.431060E+00	4.582790E+00	3.640860E+00
2.622260E+00	2.442950E+00	1.759960E+00
2.536290E+00	2.404570E+00	1.836020E+00
4.321290E+00	4.675120E+00	3.512020E+00
4.348900E+00	4.685920E+00	3.645660E+00
2.517730E+00	2.567710E+00	1.794230E+00
2.435210E+00	2.531340E+00	1.857220E+00
4.290050E+00	4.736070E+00	3.516500E+00
4.308270E+00	4.735140E+00	3.579380E+00
2.425140E+00	2.705350E+00	1.829460E+00
2.375480E+00	2.617120E+00	1.872310E+00
4.195590E+00	4.836080E+00	3.487230E+00
4.268380E+00	4.783190E+00	3.548880E+00
2.327400E+00	2.703870E+00	1.889170E+00
2.253580E+00	2.839720E+00	1.913820E+00
2.344520E+00	2.860360E+00	1.856180E+00
4.132490E+00	4.859950E+00	3.400950E+00
4.143360E+00	4.889790E+00	3.471180E+00
2.266560E+00	3.014530E+00	1.887330E+00
2.171050E+00	2.978280E+00	1.942740E+00
3.980360E+00	4.944290E+00	3.244100E+00
4.028060E+00	4.958680E+00	3.367370E+00
4.102780E+00	4.914340E+00	3.429750E+00
2.177790E+00	3.201390E+00	1.929160E+00
2.087190E+00	3.104340E+00	1.986130E+00
3.851850E+00	5.028260E+00	3.161390E+00
3.942670E+00	4.998820E+00	3.280740E+00
2.079660E+00	3.235900E+00	1.982300E+00
2.040060E+00	3.181760E+00	2.006420E+00
2.112030E+00	3.412050E+00	1.992340E+00
2.190820E+00	3.662760E+00	2.004880E+00
3.731280E+00	5.073090E+00	3.090520E+00
3.793000E+00	5.124140E+00	3.248510E+00
2.030360E+00	3.289900E+00	2.027550E+00
2.030760E+00	3.457530E+00	2.041340E+00
2.079120E+00	3.578020E+00	2.026200E+00
2.110900E+00	3.723090E+00	2.064010E+00
2.180020E+00	3.883780E+00	2.078720E+00
2.277790E+00	4.101190E+00	2.139480E+00
3.664270E+00	5.117930E+00	3.091580E+00
3.704190E+00	5.140930E+00	3.166190E+00
2.012980E+00	3.621980E+00	2.086640E+00
2.084340E+00	3.853760E+00	2.120020E+00
2.162820E+00	4.000580E+00	2.142710E+00
2.196910E+00	4.110190E+00	2.188330E+00
2.249700E+00	4.177570E+00	2.201080E+00
2.307060E+00	4.264130E+00	2.219180E+00
2.390660E+00	4.395940E+00	2.250540E+00
2.489720E+00	4.507290E+00	2.300840E+00
2.586420E+00	4.598960E+00	2.351680E+00
2.695220E+00	4.693520E+00	2.425640E+00
3.428610E+00	5.155610E+00	2.957530E+00
3.506400E+00	5.194730E+00	3.062580E+00
3.627310E+00	5.167850E+00	3.125730E+00
2.205560E+00	4.223430E+00	2.244970E+00
2.292270E+00	4.373430E+00	2.282650E+00
2.383250E+00	4.493620E+00	2.321980E+00
2.482050E+00	4.586700E+00	2.376490E+00
2.569540E+00	4.654720E+00	2.414910E+00
2.606530E+00	4.705290E+00	2.462790E+00
2.663050E+00	4.734020E+00	2.482710E+00
2.726670E+00	4.775360E+00	2.514080E+00
2.826780E+00	4.856830E+00	2.567400E+00
2.933390E+00	4.946610E+00	2.639200E+00
3.045510E+00	5.037300E+00	2.719990E+00
3.147870E+00	5.118960E+00	2.801250E+00
3.253220E+00	5.192870E+00	2.938300E+00
3.382550E+00	5.196570E+00	3.007100E+00
2.620380E+00	4.762770E+00	2.525340E+00
2.721770E+00	4.847880E+00	2.584090E+00
2.828050E+00	4.940010E+00	2.656230E+00
2.937800E+00	5.033260E+00	2.723670E+00
3.045210E+00	5.118100E+00	2.805560E+00
3.134310E+00	5.176410E+00	2.893470E+00
5.117550E+00	2.370470E+00	3.024650E+00
5.187500E+00	2.461500E+00	3.094670E+00
5.238400E+00	2.577510E+00	3.199870E+00
5.270290E+00	2.692820E+00	3.210820E+00
5.301100E+00	2.786630E+00	3.266000E+00
5.333330E+00	2.884810E+00	3.314450E+00
5.357330E+00	2.986730E+00	3.365420E+00
5.353490E+00	3.097140E+00	3.421050E+00
5.349450E+00	3.206510E+00	3.466160E+00
5.318630E+00	3.312190E+00	3.518570E+00
5.297130E+00	3.411210E+00	3.571650E+00
5.001920E+00	2.234610E+00	2.880320E+00
5.061580E+00	2.301820E+00	2.967220E+00
5.227750E+00	3.504000E+00	3.547340E+00
5.192050E+00	3.578700E+00	3.621670E+00
4.909890E+00	2.140130E+00	2.779960E+00
4.822270E+00	2.055640E+00	2.662730E+00
4.824070E+00	2.042210E+00	2.541790E+00
5.133460E+00	3.658360E+00	3.600120E+00
5.100070E+00	3.719590E+00	3.657710E+00
5.063190E+00	3.779020E+00	3.712830E+00
4.774250E+00	2.004910E+00	2.633100E+00
4.701280E+00	1.880120E+00	2.460860E+00
4.713640E+00	1.915580E+00	2.390830E+00
5.016620E+00	3.851380E+00	3.678220E+00
4.987360E+00	3.908400E+00	3.687730E+00
5.023190E+00	3.892810E+00	3.744190E+00
4.990700E+00	3.937850E+00	3.748480E+00
4.625020E+00	1.810110E+00	2.351040E+00
4.546120E+00	1.722710E+00	2.239920E+00
4.566400E+00	1.760400E+00	2.189620E+00
4.946190E+00	3.991670E+00	3.778230E+00
4.915520E+00	4.043900E+00	3.807790E+00
4.464490E+00	1.642210E+00	2.152720E+00
4.359090E+00	1.608290E+00	2.102680E+00
4.381320E+00	1.627180E+00	2.016300E+00
4.879490E+00	4.090940E+00	3.794270E+00
4.846340E+00	4.148620E+00	3.826520E+00
4.225440E+00	1.582510E+00	2.059000E+00
4.049900E+00	1.531620E+00	1.994280E+00
4.172190E+00	1.585640E+00	1.966580E+00
4.809660E+00	4.188360E+00	3.807650E+00
4.827500E+00	4.178620E+00	3.866720E+00
4.806170E+00	4.213140E+00	3.882920E+00
3.895160E+00	1.576170E+00	1.850140E+00
3.833910E+00	1.517210E+00	1.932710E+00
4.767040E+00	4.320290E+00	3.829190E+00
4.778030E+00	4.276490E+00	3.849100E+00
4.781370E+00	4.329590E+00	3.909210E+00
3.723660E+00	1.474240E+00	1.925600E+00
3.578720E+00	1.473270E+00	1.930740E+00
3.681860E+00	1.518170E+00	1.859360E+00
4.729340E+00	4.453930E+00	3.859660E+00
4.760890E+00	4.396110E+00	3.885470E+00
4.753350E+00	4.435850E+00	3.943760E+00
3.473220E+00	1.590360E+00	1.840490E+00
3.335730E+00	1.557170E+00	1.912460E+00
4.698290E+00	4.511980E+00	3.851280E+00
4.720160E+00	4.500870E+00	3.956690E+00
3.252260E+00	1.676390E+00	1.820420E+00
3.119790E+00	1.649820E+00	1.897900E+00
4.678290E+00	4.546400E+00	3.861860E+00
4.686230E+00	4.543290E+00	3.912180E+00
3.045690E+00	1.796590E+00	1.823900E+00
2.923300E+00	1.762400E+00	1.897000E+00
4.583530E+00	4.565970E+00	3.803370E+00
4.605680E+00	4.580550E+00	3.881520E+00
4.656880E+00	4.567090E+00	3.903580E+00
2.855970E+00	1.933270E+00	1.830190E+00
2.748910E+00	1.893260E+00	1.908730E+00
4.494650E+00	4.575630E+00	3.762890E+00
4.516000E+00	4.595650E+00	3.835070E+00
4.557610E+00	4.585690E+00	3.850670E+00
2.698720E+00	2.079810E+00	1.853550E+00
2.598740E+00	2.034040E+00	1.934180E+00
4.391970E+00	4.638270E+00	3.690210E+00
4.430010E+00	4.641610E+00	3.781200E+00
4.475410E+00	4.613840E+00	3.812890E+00
2.562240E+00	2.225770E+00	1.882510E+00
2.467620E+00	2.181790E+00	1.958580E+00
4.371920E+00	4.676140E+00	3.715190E+00
4.387940E+00	4.680000E+00	3.762370E+00
2.444470E+00	2.370600E+00	1.903490E+00
2.360590E+00	2.328480E+00	1.983720E+00
4.297870E+00	4.784710E+00	3.688030E+00
4.356310E+00	4.720120E+00	3.748720E+00
2.338500E+00	2.522960E+00	1.930530E+00
2.298260E+00	2.420980E+00	1.999720E+00
4.247770E+00	4.831610E+00	3.603760E+00
4.253080E+00	4.846680E+00	3.669270E+00
2.238610E+00	2.512030E+00	2.005580E+00
2.155140E+00	2.643530E+00	2.014360E+00
2.248200E+00	2.672460E+00	1.953690E+00
4.146010E+00	4.950080E+00	3.574740E+00
4.215760E+00	4.882210E+00	3.633100E+00
2.164840E+00	2.805630E+00	1.972500E+00
2.074600E+00	2.769690E+00	2.033540E+00
4.088100E+00	4.975590E+00	3.490100E+00
4.095430E+00	5.008680E+00	3.563070E+00
2.076540E+00	2.936830E+00	2.002930E+00
1.994290E+00	2.897440E+00	2.065290E+00
3.881260E+00	5.079370E+00	3.317440E+00
3.965160E+00	5.071300E+00	3.453120E+00
4.052290E+00	5.031060E+00	3.522160E+00
1.999190E+00	3.105050E+00	2.044760E+00
1.948850E+00	2.995460E+00	2.084950E+00
3.844890E+00	5.124510E+00	3.337810E+00
3.883180E+00	5.125100E+00	3.398610E+00
1.908790E+00	3.118800E+00	2.099430E+00
1.880280E+00	3.250040E+00	2.117720E+00
1.952330E+00	3.354150E+00	2.091120E+00
3.698660E+00	5.206830E+00	3.295090E+00
3.820610E+00	5.166150E+00	3.373690E+00
1.867970E+00	3.391490E+00	2.146760E+00
1.851260E+00	3.537150E+00	2.158240E+00
1.910670E+00	3.573910E+00	2.128460E+00
1.989550E+00	3.793510E+00	2.167360E+00
2.078040E+00	4.034840E+00	2.207440E+00
3.595830E+00	5.228170E+00	3.185570E+00
3.609390E+00	5.257550E+00	3.261700E+00
1.877360E+00	3.703790E+00	2.204650E+00
1.953610E+00	3.912120E+00	2.223000E+00
1.984470E+00	4.034120E+00	2.258760E+00
2.038820E+00	4.110350E+00	2.266480E+00
2.098180E+00	4.206670E+00	2.281400E+00
2.190350E+00	4.346920E+00	2.314770E+00
2.281150E+00	4.471960E+00	2.353100E+00
2.378390E+00	4.574120E+00	2.400560E+00
2.483150E+00	4.676620E+00	2.465010E+00
3.331980E+00	5.243890E+00	3.046270E+00
3.409260E+00	5.283740E+00	3.151380E+00
3.539850E+00	5.273810E+00	3.216430E+00
1.991850E+00	4.150550E+00	2.314040E+00
2.085000E+00	4.317270E+00	2.348080E+00
2.175780E+00	4.445850E+00	2.386740E+00
2.275940E+00	4.554680E+00	2.431870E+00
2.362300E+00	4.629910E+00	2.460810E+00
2.393460E+00	4.685460E+00	2.499900E+00
2.445940E+00	4.718730E+00	2.516070E+00
2.513190E+00	4.763780E+00	2.552470E+00
2.617620E+00	4.845010E+00	2.607100E+00
2.723370E+00	4.933310E+00	2.672420E+00
2.838450E+00	5.024060E+00	2.745360E+00
2.949270E+00	5.120190E+00	2.813960E+00
3.056620E+00	5.186050E+00	2.913510E+00
3.151960E+00	5.243460E+00	3.002990E+00
3.271470E+00	5.283400E+00	3.073800E+00
2.400160E+00	4.751320E+00	2.559790E+00
2.510650E+00	4.839010E+00	2.637650E+00
2.619820E+00	4.934240E+00	2.692790E+00
2.735350E+00	5.018270E+00	2.762760E+00
2.852320E+00	5.117560E+00	2.841700E+00
2.977100E+00	5.200380E+00	2.936600E+00
3.065560E+00	5.235430E+00	2.989340E+00
5.256230E+00	2.559550E+00	3.333420E+00
5.242020E+00	2.521620E+00	3.315300E+00
5.247010E+00	2.542410E+00	3.276550E+00
5.263170E+00	2.602480E+00	3.332040E+00
5.106620E+00	2.369550E+00	3.202340E+00
5.039610E+00	2.305260E+00	3.132030E+00
5.072710E+00	2.323280E+00	3.064410E+00
5.180090E+00	2.458260E+00	3.212610E+00
5.292590E+00	2.701900E+00	3.347450E+00
5.314430E+00	2.809810E+00	3.366600E+00
5.331310E+00	2.887450E+00	3.428180E+00
5.359050E+00	2.982930E+00	3.481660E+00
5.368240E+00	3.093280E+00	3.525940E+00
5.372280E+00	3.202760E+00	3.560540E+00
5.340590E+00	3.305200E+00	3.614790E+00
5.304900E+00	3.402710E+00	3.674540E+00
4.989230E+00	2.263380E+00	3.136900E+00
4.950420E+00	2.198050E+00	3.039560E+00
4.979670E+00	2.222410E+00	2.990930E+00
5.258470E+00	3.493710E+00	3.639440E+00
5.211630E+00	3.558630E+00	3.699320E+00
4.869150E+00	2.118460E+00	2.887400E+00
5.159210E+00	3.646750E+00	3.719310E+00
5.108210E+00	3.725150E+00	3.739930E+00
5.094370E+00	3.768080E+00	3.783140E+00
4.727070E+00	1.897310E+00	2.638510E+00
4.667190E+00	1.835480E+00	2.580200E+00
4.663940E+00	1.836920E+00	2.479290E+00
4.762940E+00	1.968180E+00	2.684260E+00
5.071290E+00	3.840960E+00	3.797200E+00
5.048950E+00	3.917210E+00	3.812770E+00
5.015270E+00	3.959680E+00	3.818550E+00
5.056350E+00	3.946540E+00	3.871950E+00
5.013940E+00	3.987870E+00	3.889660E+00
4.532050E+00	1.654920E+00	2.431770E+00
4.426210E+00	1.609850E+00	2.366950E+00
4.492230E+00	1.638770E+00	2.342060E+00
4.530280E+00	1.682730E+00	2.300610E+00
4.590530E+00	1.723430E+00	2.485140E+00
4.919200E+00	4.067930E+00	3.864850E+00
4.955060E+00	4.031440E+00	3.873170E+00
4.938950E+00	4.060210E+00	3.929960E+00
4.321470E+00	1.582930E+00	2.183890E+00
4.252430E+00	1.554460E+00	2.242400E+00
4.897040E+00	4.104230E+00	3.913870E+00
4.148020E+00	1.498850E+00	2.204720E+00
3.997600E+00	1.419850E+00	2.168360E+00
4.098000E+00	1.504540E+00	2.117460E+00
4.849840E+00	4.160990E+00	3.950730E+00
4.821850E+00	4.206470E+00	3.979020E+00
3.833970E+00	1.451640E+00	2.019450E+00
3.772050E+00	1.383910E+00	2.101250E+00
4.806420E+00	4.258760E+00	3.982160E+00
4.808750E+00	4.323940E+00	4.009610E+00
3.667560E+00	1.357690E+00	2.106520E+00
3.518790E+00	1.362790E+00	2.124930E+00
3.624640E+00	1.391280E+00	2.034120E+00
4.794910E+00	4.386200E+00	4.006920E+00
4.771210E+00	4.467230E+00	4.027150E+00
3.409820E+00	1.428770E+00	2.002870E+00
3.276940E+00	1.404170E+00	2.093550E+00
4.750560E+00	4.514180E+00	4.022420E+00
4.769040E+00	4.517100E+00	4.061520E+00
4.756470E+00	4.538060E+00	4.058250E+00
3.196270E+00	1.526530E+00	1.996280E+00
3.074030E+00	1.487680E+00	2.084510E+00
4.676040E+00	4.577980E+00	4.014740E+00
4.731110E+00	4.547530E+00	4.041600E+00
2.996350E+00	1.619730E+00	1.984750E+00
2.884550E+00	1.577880E+00	2.075800E+00
4.631130E+00	4.592460E+00	3.968760E+00
4.633080E+00	4.610130E+00	4.029110E+00
2.811550E+00	1.720230E+00	1.983900E+00
2.706860E+00	1.672180E+00	2.073020E+00
4.533920E+00	4.607500E+00	3.901750E+00
4.553000E+00	4.612020E+00	3.953270E+00
4.593000E+00	4.619780E+00	4.022960E+00
2.646370E+00	1.848070E+00	1.996600E+00
2.547950E+00	1.790750E+00	2.085690E+00
4.455400E+00	4.656030E+00	3.862650E+00
4.475300E+00	4.664440E+00	3.944430E+00
4.516410E+00	4.633000E+00	3.962120E+00
2.500720E+00	1.981110E+00	2.018650E+00
2.403490E+00	1.925940E+00	2.102370E+00
4.383810E+00	4.745850E+00	3.859230E+00
4.433200E+00	4.701590E+00	3.909170E+00
2.374620E+00	2.136610E+00	2.044730E+00
2.281590E+00	2.077800E+00	2.132130E+00
4.340190E+00	4.775900E+00	3.796530E+00
4.344760E+00	4.800150E+00	3.850790E+00
2.251330E+00	2.315710E+00	2.066140E+00
2.179630E+00	2.204190E+00	2.159110E+00
4.255800E+00	4.889040E+00	3.745050E+00
4.312080E+00	4.839450E+00	3.813910E+00
2.151180E+00	2.330910E+00	2.119950E+00
2.121460E+00	2.275370E+00	2.168240E+00
2.133710E+00	2.477540E+00	2.075990E+00
4.199190E+00	4.943720E+00	3.705090E+00
4.223530E+00	4.997190E+00	3.818820E+00
2.076210E+00	2.364150E+00	2.163070E+00
2.010800E+00	2.539510E+00	2.149660E+00
2.071950E+00	2.629010E+00	2.071560E+00
4.087230E+00	5.067390E+00	3.662570E+00
4.160100E+00	5.023330E+00	3.734770E+00
1.995830E+00	2.729900E+00	2.104050E+00
1.911820E+00	2.685220E+00	2.173760E+00
4.027080E+00	5.085210E+00	3.583140E+00
4.033250E+00	5.110760E+00	3.649420E+00
1.899640E+00	2.896200E+00	2.129040E+00
1.857480E+00	2.781860E+00	2.187030E+00
3.895350E+00	5.182970E+00	3.495480E+00
3.982820E+00	5.137730E+00	3.600660E+00
1.811170E+00	2.900810E+00	2.193940E+00
1.783820E+00	3.035720E+00	2.211730E+00
1.826190E+00	3.146710E+00	2.156450E+00
3.800510E+00	5.228210E+00	3.438810E+00
3.838580E+00	5.274900E+00	3.567170E+00
1.753910E+00	3.184250E+00	2.220450E+00
1.744260E+00	3.342560E+00	2.249750E+00
1.798000E+00	3.442530E+00	2.202780E+00
3.611750E+00	5.308980E+00	3.348050E+00
3.730130E+00	5.290690E+00	3.454160E+00
1.723580E+00	3.486990E+00	2.260430E+00
1.721060E+00	3.625790E+00	2.286160E+00
1.782540E+00	3.669610E+00	2.257130E+00
1.858140E+00	3.940840E+00	2.280530E+00
3.505540E+00	5.328210E+00	3.297900E+00
3.542330E+00	5.392620E+00	3.424070E+00
1.744720E+00	3.770780E+00	2.315330E+00
1.768830E+00	3.938880E+00	2.339290E+00
1.817670E+00	4.024940E+00	2.338200E+00
1.881620E+00	4.124550E+00	2.353630E+00
1.977520E+00	4.281600E+00	2.385160E+00
2.065920E+00	4.415740E+00	2.414460E+00
2.153960E+00	4.540960E+00	2.458430E+00
2.281770E+00	4.649800E+00	2.509190E+00
3.191760E+00	5.312240E+00	3.105500E+00
3.276750E+00	5.355080E+00	3.206470E+00
3.416680E+00	5.370080E+00	3.320860E+00
1.771870E+00	4.066380E+00	2.386130E+00
1.862180E+00	4.247180E+00	2.413360E+00
1.960740E+00	4.386710E+00	2.449160E+00
2.041570E+00	4.489410E+00	2.466300E+00
2.078340E+00	4.566780E+00	2.500350E+00
2.161670E+00	4.615990E+00	2.516560E+00
2.201040E+00	4.676190E+00	2.554460E+00
2.286550E+00	4.745760E+00	2.585290E+00
2.384900E+00	4.837050E+00	2.653450E+00
2.506400E+00	4.948450E+00	2.734440E+00
2.641800E+00	5.018300E+00	2.776490E+00
2.741680E+00	5.106620E+00	2.856180E+00
2.877650E+00	5.216680E+00	2.972690E+00
3.065000E+00	5.294630E+00	3.080430E+00
2.940060E+00	5.310000E+00	3.109540E+00
3.175810E+00	5.342750E+00	3.167540E+00
2.086930E+00	4.642140E+00	2.557900E+00
2.180620E+00	4.741670E+00	2.606800E+00
2.273280E+00	4.805670E+00	2.647620E+00
2.316760E+00	4.864770E+00	2.694190E+00
2.391790E+00	4.909380E+00	2.715880E+00
2.419830E+00	4.965880E+00	2.756910E+00
2.475060E+00	5.031290E+00	2.818850E+00
2.613620E+00	5.087710E+00	2.859800E+00
2.740160E+00	5.190370E+00	2.953720E+00
2.827810E+00	5.263030E+00	3.047590E+00
2.330090E+00	4.941370E+00	2.755000E+00
2.400740E+00	4.999170E+00	2.789940E+00
5.222630E+00	2.512470E+00	3.428030E+00
5.196260E+00	2.480990E+00	3.403890E+00
5.215050E+00	2.492320E+00	3.351920E+00
5.250530E+00	2.569350E+00	3.414230E+00
5.272370E+00	2.648100E+00	3.422690E+00
5.273500E+00	2.640180E+00	3.499990E+00
5.300410E+00	2.709920E+00	3.506920E+00
5.061760E+00	2.335350E+00	3.247720E+00
5.146980E+00	2.431110E+00	3.351580E+00
5.315210E+00	2.796900E+00	3.464360E+00
5.354000E+00	2.883420E+00	3.535380E+00
5.372000E+00	2.991810E+00	3.616330E+00
5.375430E+00	3.113340E+00	3.620570E+00
5.368070E+00	3.202480E+00	3.664980E+00
5.337790E+00	3.300710E+00	3.717010E+00
5.319250E+00	3.394770E+00	3.773680E+00
4.934640E+00	2.203310E+00	3.135640E+00
5.001600E+00	2.285480E+00	3.255140E+00
5.260990E+00	3.493410E+00	3.744720E+00
5.210310E+00	3.576400E+00	3.764950E+00
5.250870E+00	3.548350E+00	3.814810E+00
5.214570E+00	3.631020E+00	3.836340E+00
4.769860E+00	1.918550E+00	2.942660E+00
4.723450E+00	1.869770E+00	2.881200E+00
4.754200E+00	1.906800E+00	2.856800E+00
4.764440E+00	1.944090E+00	2.791220E+00
4.795000E+00	1.979350E+00	2.971540E+00
4.804100E+00	2.052410E+00	2.862170E+00
4.838630E+00	2.096720E+00	3.021030E+00
5.149820E+00	3.719890E+00	3.816220E+00
5.116060E+00	3.782550E+00	3.836520E+00
5.156220E+00	3.762350E+00	3.885030E+00
5.127360E+00	3.817960E+00	3.894840E+00
4.654290E+00	1.789110E+00	2.761980E+00
4.583220E+00	1.696230E+00	2.696230E+00
4.577540E+00	1.692250E+00	2.552060E+00
4.681740E+00	1.835600E+00	2.713510E+00
5.102510E+00	3.895420E+00	3.914110E+00
5.065140E+00	3.951280E+00	3.936600E+00
5.039780E+00	3.984130E+00	3.992960E+00
4.500650E+00	1.640770E+00	2.638650E+00
4.379990E+00	1.597210E+00	2.580440E+00
4.465760E+00	1.621630E+00	2.516930E+00
4.983530E+00	4.027050E+00	3.963120E+00
4.945810E+00	4.077750E+00	4.020610E+00
4.244940E+00	1.539400E+00	2.346710E+00
4.200670E+00	1.478140E+00	2.434810E+00
4.898080E+00	4.119660E+00	4.002150E+00
4.920160E+00	4.114990E+00	4.049090E+00
4.895140E+00	4.149330E+00	4.068360E+00
4.086440E+00	1.391110E+00	2.426410E+00
3.937600E+00	1.355230E+00	2.360220E+00
4.044250E+00	1.402100E+00	2.305830E+00
4.827520E+00	4.224080E+00	4.022210E+00
4.851090E+00	4.195560E+00	4.045400E+00
4.846590E+00	4.241550E+00	4.078100E+00
3.777710E+00	1.339020E+00	2.209750E+00
3.757490E+00	1.290390E+00	2.356580E+00
4.824910E+00	4.349780E+00	4.053480E+00
4.848830E+00	4.311200E+00	4.098940E+00
4.843120E+00	4.377580E+00	4.109500E+00
3.604880E+00	1.285830E+00	2.337620E+00
3.452810E+00	1.272320E+00	2.341280E+00
3.574990E+00	1.313510E+00	2.256230E+00
4.790620E+00	4.499380E+00	4.097740E+00
4.826420E+00	4.444180E+00	4.129370E+00
4.809880E+00	4.508130E+00	4.164430E+00
3.361360E+00	1.328220E+00	2.211690E+00
3.233790E+00	1.306180E+00	2.311740E+00
4.760970E+00	4.560140E+00	4.140270E+00
3.147710E+00	1.366810E+00	2.185660E+00
3.039970E+00	1.334600E+00	2.288730E+00
4.715890E+00	4.584830E+00	4.090290E+00
4.716100E+00	4.600010E+00	4.147620E+00
2.961030E+00	1.442840E+00	2.175260E+00
2.863960E+00	1.394610E+00	2.277350E+00
4.631760E+00	4.638980E+00	4.118640E+00
4.685260E+00	4.616940E+00	4.132590E+00
2.785820E+00	1.531220E+00	2.172530E+00
2.693710E+00	1.481090E+00	2.272820E+00
4.537490E+00	4.663990E+00	4.082140E+00
4.581190E+00	4.655570E+00	4.114040E+00
2.609630E+00	1.621570E+00	2.166510E+00
2.519370E+00	1.566500E+00	2.266940E+00
4.500780E+00	4.672150E+00	4.034060E+00
4.503220E+00	4.695990E+00	4.094600E+00
2.453490E+00	1.737350E+00	2.176790E+00
2.359340E+00	1.679060E+00	2.277740E+00
4.408660E+00	4.748470E+00	3.954520E+00
4.432710E+00	4.755660E+00	4.041520E+00
4.479010E+00	4.713340E+00	4.073760E+00
2.310730E+00	1.866830E+00	2.197200E+00
2.213700E+00	1.808570E+00	2.298080E+00
4.337590E+00	4.845250E+00	3.917220E+00
4.381350E+00	4.802010E+00	3.991990E+00
2.190470E+00	2.019490E+00	2.225910E+00
2.087860E+00	1.959170E+00	2.316790E+00
4.286310E+00	4.937900E+00	3.874230E+00
4.313440E+00	4.934220E+00	3.968440E+00
2.071440E+00	2.188500E+00	2.241130E+00
1.989550E+00	2.091120E+00	2.342080E+00
4.252840E+00	5.006350E+00	3.895480E+00
4.274180E+00	5.021530E+00	3.981460E+00
1.973810E+00	2.214430E+00	2.302480E+00
1.936110E+00	2.165660E+00	2.349670E+00
1.967600E+00	2.364530E+00	2.246330E+00
4.130810E+00	5.084310E+00	3.768590E+00
4.166460E+00	5.105320E+00	3.866660E+00
4.223180E+00	5.064620E+00	3.923540E+00
1.904030E+00	2.265430E+00	2.333160E+00
1.842920E+00	2.446890E+00	2.303020E+00
1.909050E+00	2.538880E+00	2.223540E+00
4.029660E+00	5.160140E+00	3.722330E+00
4.101850E+00	5.143010E+00	3.802960E+00
1.816520E+00	2.680360E+00	2.245100E+00
1.776960E+00	2.560530E+00	2.316330E+00
3.936880E+00	5.225220E+00	3.653000E+00
3.988110E+00	5.252150E+00	3.785470E+00
1.727170E+00	2.683180E+00	2.320540E+00
1.682660E+00	2.813770E+00	2.322430E+00
1.734850E+00	2.927460E+00	2.261820E+00
3.887170E+00	5.280300E+00	3.652660E+00
3.918760E+00	5.288210E+00	3.712070E+00
1.646420E+00	2.956860E+00	2.326010E+00
1.593660E+00	3.148620E+00	2.337510E+00
1.679660E+00	3.234580E+00	2.283530E+00
3.651590E+00	5.373090E+00	3.490510E+00
3.752990E+00	5.347830E+00	3.592910E+00
3.850630E+00	5.324440E+00	3.675390E+00
1.621220E+00	3.316400E+00	2.339400E+00
1.581800E+00	3.258910E+00	2.361780E+00
1.645590E+00	3.551620E+00	2.317520E+00
3.600340E+00	5.419900E+00	3.520600E+00
3.660420E+00	5.435480E+00	3.623600E+00
1.574500E+00	3.393640E+00	2.374290E+00
1.565590E+00	3.561730E+00	2.373480E+00
1.609080E+00	3.672080E+00	2.373840E+00
1.669290E+00	3.845300E+00	2.375990E+00
3.305390E+00	5.427260E+00	3.346590E+00
3.432290E+00	5.442570E+00	3.450300E+00
3.542750E+00	5.454490E+00	3.546370E+00
1.556650E+00	3.726710E+00	2.419720E+00
1.596430E+00	3.917260E+00	2.423810E+00
1.597040E+00	4.009700E+00	2.445710E+00
1.664030E+00	4.035520E+00	2.424390E+00
1.751750E+00	4.198840E+00	2.451680E+00
1.844840E+00	4.358480E+00	2.473600E+00
1.950570E+00	4.515140E+00	2.516370E+00
3.040410E+00	5.348190E+00	3.178670E+00
3.156620E+00	5.385350E+00	3.253940E+00
3.227210E+00	5.455030E+00	3.374270E+00
3.308930E+00	5.495480E+00	3.464870E+00
1.629920E+00	4.130590E+00	2.479370E+00
1.731340E+00	4.317520E+00	2.507230E+00
1.824820E+00	4.434150E+00	2.526430E+00
1.853650E+00	4.516150E+00	2.555510E+00
1.905790E+00	4.564950E+00	2.564140E+00
1.968540E+00	4.621090E+00	2.587430E+00
2.056350E+00	4.729460E+00	2.630510E+00
2.189910E+00	4.840230E+00	2.695200E+00
2.531320E+00	5.141990E+00	2.936770E+00
2.652800E+00	5.191940E+00	2.964820E+00
2.737940E+00	5.259900E+00	3.045450E+00
2.838870E+00	5.322710E+00	3.155360E+00
2.998460E+00	5.392180E+00	3.250720E+00
3.137070E+00	5.456930E+00	3.374590E+00
3.218940E+00	5.485000E+00	3.428810E+00
1.853340E+00	4.594240E+00	2.602750E+00
1.942870E+00	4.676130E+00	2.639230E+00
1.977040E+00	4.748060E+00	2.673810E+00
2.058700E+00	4.809230E+00	2.688880E+00
2.101800E+00	4.873790E+00	2.740230E+00
2.204630E+00	4.971630E+00	2.816000E+00
2.381340E+00	5.054390E+00	2.852810E+00
2.424290E+00	5.152380E+00	2.953340E+00
2.509670E+00	5.249570E+00	3.053340E+00
2.642930E+00	5.264880E+00	3.058890E+00
2.736780E+00	5.299960E+00	3.117350E+00
1.983870E+00	4.828390E+00	2.734670E+00
2.075660E+00	4.914330E+00	2.790050E+00
2.100080E+00	4.973570E+00	2.836920E+00
2.145540E+00	5.019590E+00	2.865130E+00
2.187650E+00	5.093080E+00	2.930000E+00
2.311610E+00	5.121680E+00	2.937920E+00
2.392590E+00	5.205810E+00	3.012130E+00
2.083600E+00	5.031200E+00	2.893680E+00
5.193970E+00	2.492580E+00	3.485040E+00
5.235920E+00	2.539510E+00	3.490600E+00
5.251100E+00	2.599020E+00	3.558710E+00
5.277350E+00	2.670560E+00	3.597950E+00
5.302330E+00	2.729400E+00	3.624260E+00
5.351420E+00	2.864280E+00	3.700420E+00
5.337080E+00	2.832270E+00	3.678750E+00
5.352180E+00	2.887450E+00	3.645670E+00
5.361780E+00	2.940410E+00	3.677780E+00
5.363920E+00	2.903750E+00	3.720100E+00
5.371550E+00	2.977250E+00	3.727950E+00
5.059050E+00	2.362730E+00	3.407370E+00
5.132480E+00	2.442170E+00	3.499940E+00
5.326960E+00	2.800570E+00	3.591370E+00
5.374610E+00	3.095110E+00	3.739950E+00
5.369220E+00	3.213380E+00	3.751710E+00
5.359230E+00	3.292280E+00	3.808490E+00
5.349560E+00	3.382370E+00	3.870140E+00
4.741220E+00	1.885550E+00	3.236280E+00
4.706740E+00	1.838250E+00	3.177590E+00
4.737880E+00	1.887640E+00	3.135930E+00
4.775140E+00	1.939570E+00	3.074010E+00
4.774670E+00	1.936530E+00	3.263050E+00
4.827450E+00	2.087210E+00	3.165850E+00
4.812830E+00	2.060160E+00	3.317820E+00
4.902590E+00	2.162210E+00	3.208740E+00
4.893400E+00	2.164020E+00	3.356850E+00
4.961440E+00	2.259170E+00	3.347630E+00
5.309990E+00	3.476690E+00	3.837230E+00
5.276370E+00	3.554850E+00	3.893020E+00
5.251160E+00	3.630790E+00	3.943420E+00
4.649270E+00	1.771420E+00	3.105760E+00
4.586520E+00	1.717000E+00	3.022390E+00
4.627430E+00	1.734670E+00	2.960380E+00
4.680270E+00	1.805380E+00	2.953140E+00
5.207650E+00	3.707030E+00	3.910390E+00
5.176910E+00	3.774630E+00	3.966700E+00
5.144480E+00	3.838090E+00	3.967680E+00
5.176110E+00	3.820580E+00	4.020780E+00
5.152920E+00	3.878760E+00	4.034430E+00
4.544400E+00	1.679210E+00	2.808220E+00
4.498180E+00	1.665580E+00	3.000590E+00
5.095080E+00	3.936930E+00	4.013060E+00
5.074690E+00	3.980990E+00	4.083620E+00
4.397850E+00	1.615490E+00	2.937960E+00
4.308610E+00	1.557990E+00	2.820520E+00
4.401140E+00	1.614750E+00	2.777140E+00
5.016880E+00	4.029770E+00	4.055600E+00
4.998220E+00	4.071630E+00	4.124270E+00
4.228170E+00	1.489200E+00	2.594170E+00
4.173330E+00	1.417670E+00	2.761820E+00
4.946540E+00	4.113270E+00	4.105400E+00
4.929110E+00	4.145840E+00	4.155270E+00
4.000840E+00	1.350700E+00	2.512860E+00
4.888830E+00	4.198220E+00	4.167730E+00
4.866450E+00	4.256590E+00	4.153240E+00
4.883830E+00	4.246480E+00	4.207050E+00
4.882060E+00	4.289160E+00	4.208300E+00
3.805510E+00	1.279140E+00	2.496360E+00
3.694960E+00	1.243850E+00	2.557490E+00
3.638130E+00	1.265940E+00	2.419740E+00
4.856140E+00	4.400310E+00	4.171550E+00
4.881560E+00	4.359690E+00	4.220230E+00
4.869540E+00	4.425170E+00	4.234820E+00
3.555220E+00	1.224300E+00	2.618730E+00
3.380290E+00	1.210340E+00	2.579430E+00
3.499420E+00	1.238240E+00	2.480210E+00
4.812230E+00	4.551450E+00	4.221580E+00
4.856280E+00	4.498680E+00	4.255240E+00
4.849740E+00	4.580540E+00	4.307190E+00
3.309380E+00	1.253450E+00	2.440610E+00
3.185950E+00	1.208130E+00	2.539150E+00
4.787380E+00	4.578090E+00	4.216110E+00
4.804420E+00	4.590440E+00	4.268000E+00
3.117730E+00	1.264260E+00	2.413750E+00
3.014770E+00	1.226060E+00	2.523870E+00
4.702030E+00	4.626980E+00	4.242100E+00
4.763890E+00	4.602780E+00	4.255740E+00
2.939680E+00	1.290840E+00	2.394090E+00
2.849530E+00	1.246690E+00	2.507780E+00
4.659420E+00	4.645750E+00	4.201870E+00
4.660430E+00	4.661010E+00	4.261710E+00
2.774260E+00	1.348280E+00	2.384370E+00
2.686360E+00	1.305330E+00	2.493680E+00
4.561120E+00	4.674150E+00	4.149200E+00
4.582750E+00	4.676740E+00	4.194120E+00
4.623070E+00	4.677280E+00	4.256000E+00
2.604840E+00	1.426540E+00	2.376670E+00
2.519480E+00	1.387590E+00	2.487380E+00
4.496860E+00	4.735160E+00	4.185290E+00
4.543290E+00	4.698570E+00	4.201700E+00
2.430620E+00	1.516590E+00	2.369800E+00
2.347410E+00	1.472010E+00	2.474350E+00
4.462710E+00	4.761940E+00	4.134790E+00
4.463300E+00	4.782040E+00	4.197020E+00
2.268290E+00	1.621580E+00	2.392560E+00
2.254330E+00	1.542390E+00	2.471970E+00
4.346500E+00	4.894640E+00	4.027530E+00
4.388820E+00	4.867560E+00	4.112350E+00
4.435030E+00	4.821070E+00	4.179230E+00
2.191150E+00	1.605760E+00	2.467530E+00
2.115350E+00	1.749150E+00	2.406170E+00
4.316290E+00	4.983050E+00	4.036090E+00
4.345300E+00	4.973110E+00	4.110340E+00
1.993950E+00	1.917150E+00	2.421030E+00
4.295740E+00	5.032120E+00	4.043570E+00
4.311920E+00	5.034750E+00	4.089920E+00
1.880120E+00	2.100610E+00	2.418450E+00
4.195710E+00	5.121660E+00	3.952580E+00
4.227870E+00	5.134150E+00	4.038480E+00
4.282230E+00	5.079480E+00	4.076240E+00
1.765750E+00	2.225410E+00	2.472900E+00
1.821240E+00	2.297030E+00	2.383770E+00
4.056890E+00	5.212160E+00	3.841140E+00
4.110990E+00	5.220310E+00	3.937370E+00
4.171870E+00	5.182590E+00	3.988030E+00
1.735320E+00	2.463550E+00	2.393850E+00
1.673660E+00	2.343200E+00	2.496070E+00
4.027420E+00	5.249780E+00	3.859710E+00
4.050590E+00	5.253150E+00	3.907410E+00
1.653250E+00	2.490630E+00	2.456060E+00
1.625410E+00	2.420910E+00	2.502370E+00
1.635210E+00	2.702270E+00	2.393960E+00
3.910370E+00	5.344370E+00	3.794540E+00
3.998360E+00	5.295480E+00	3.881860E+00
1.591590E+00	2.534010E+00	2.486120E+00
1.560910E+00	2.684330E+00	2.461240E+00
1.567280E+00	2.788630E+00	2.427280E+00
1.562950E+00	2.946000E+00	2.397590E+00
3.784350E+00	5.394750E+00	3.724910E+00
3.839680E+00	5.421140E+00	3.866610E+00
1.508160E+00	2.811880E+00	2.466790E+00
1.458700E+00	3.034420E+00	2.466520E+00
1.524660E+00	3.203040E+00	2.397260E+00
3.714300E+00	5.444270E+00	3.718260E+00
3.747220E+00	5.451300E+00	3.790600E+00
1.446370E+00	3.229460E+00	2.454100E+00
1.392900E+00	3.157940E+00	2.478450E+00
1.481980E+00	3.461670E+00	2.430040E+00
3.438840E+00	5.502530E+00	3.578040E+00
3.560990E+00	5.504920E+00	3.669110E+00
3.668710E+00	5.488910E+00	3.746820E+00
1.381110E+00	3.328750E+00	2.501800E+00
1.395640E+00	3.536580E+00	2.476840E+00
1.389870E+00	3.644990E+00	2.498410E+00
1.457410E+00	3.683320E+00	2.472230E+00
1.523940E+00	3.930440E+00	2.474950E+00
3.323960E+00	5.550410E+00	3.589730E+00
3.441790E+00	5.564800E+00	3.724400E+00
1.402770E+00	3.807100E+00	2.523740E+00
1.458780E+00	3.992270E+00	2.531270E+00
1.467460E+00	4.079460E+00	2.556990E+00
1.532360E+00	4.104600E+00	2.527690E+00
1.616930E+00	4.275200E+00	2.542510E+00
1.737470E+00	4.450520E+00	2.578290E+00
2.882900E+00	5.399980E+00	3.277430E+00
3.009310E+00	5.489510E+00	3.420810E+00
3.198180E+00	5.515660E+00	3.500640E+00
3.239310E+00	5.567070E+00	3.608670E+00
3.310850E+00	5.591660E+00	3.678550E+00
1.498720E+00	4.197160E+00	2.589560E+00
1.595060E+00	4.379950E+00	2.606620E+00
1.667480E+00	4.490480E+00	2.630370E+00
1.671810E+00	4.546500E+00	2.654730E+00
1.741920E+00	4.572170E+00	2.637760E+00
1.844890E+00	4.701300E+00	2.685890E+00
2.615340E+00	5.307070E+00	3.134610E+00
2.728610E+00	5.353060E+00	3.206120E+00
2.841380E+00	5.444320E+00	3.359710E+00
2.907550E+00	5.504520E+00	3.472570E+00
2.993390E+00	5.564630E+00	3.589540E+00
3.131400E+00	5.564460E+00	3.600430E+00
3.232350E+00	5.596060E+00	3.684340E+00
1.698340E+00	4.614480E+00	2.685200E+00
1.743370E+00	4.695590E+00	2.728480E+00
1.799010E+00	4.748330E+00	2.737880E+00
1.863430E+00	4.814230E+00	2.761320E+00
1.979320E+00	4.924250E+00	2.840190E+00
2.263500E+00	5.155330E+00	2.985570E+00
2.321150E+00	5.207580E+00	3.030960E+00
2.407030E+00	5.296930E+00	3.118970E+00
2.578000E+00	5.355640E+00	3.215350E+00
2.709040E+00	5.428940E+00	3.337370E+00
2.809670E+00	5.493700E+00	3.458800E+00
2.885840E+00	5.541610E+00	3.559610E+00
1.750940E+00	4.774620E+00	2.783680E+00
1.843090E+00	4.874030E+00	2.828120E+00
1.884500E+00	4.936430E+00	2.880320E+00
1.943340E+00	4.973240E+00	2.898330E+00
1.997370E+00	5.024590E+00	2.922780E+00
2.080900E+00	5.125740E+00	2.990840E+00
2.230020E+00	5.200640E+00	3.047710E+00
2.316210E+00	5.262620E+00	3.095000E+00
1.904350E+00	5.006130E+00	2.944880E+00
1.983500E+00	5.078700E+00	2.976460E+00
5.219730E+00	2.542610E+00	3.573050E+00
5.255350E+00	2.638310E+00	3.661870E+00
5.226410E+00	2.583340E+00	3.668690E+00
5.286150E+00	2.694580E+00	3.722640E+00
5.318100E+00	2.773140E+00	3.693850E+00
5.325610E+00	2.748910E+00	3.776460E+00
5.353480E+00	2.827650E+00	3.764680E+00
5.388520E+00	2.920650E+00	3.813990E+00
5.389170E+00	3.011720E+00	3.804950E+00
5.393730E+00	2.987350E+00	3.879790E+00
5.400190E+00	3.078640E+00	3.883150E+00
5.008350E+00	2.353040E+00	3.631730E+00
4.975990E+00	2.317970E+00	3.599310E+00
5.002380E+00	2.333170E+00	3.522530E+00
5.073940E+00	2.406330E+00	3.604530E+00
5.156950E+00	2.508690E+00	3.658550E+00
5.388530E+00	3.189000E+00	3.837720E+00
5.380680E+00	3.281710E+00	3.905340E+00
5.364010E+00	3.362460E+00	3.953370E+00
4.646300E+00	1.806780E+00	3.474930E+00
4.620200E+00	1.766090E+00	3.417890E+00
4.663150E+00	1.795770E+00	3.304450E+00
4.710300E+00	1.888990E+00	3.400700E+00
4.784450E+00	1.994770E+00	3.464760E+00
4.850610E+00	2.137640E+00	3.550940E+00
4.941570E+00	2.250920E+00	3.531970E+00
5.339620E+00	3.467070E+00	3.957960E+00
5.290320E+00	3.564470E+00	3.974260E+00
5.283600E+00	3.618060E+00	4.014420E+00
4.568630E+00	1.731820E+00	3.298070E+00
5.254320E+00	3.701410E+00	4.025070E+00
5.213460E+00	3.778970E+00	4.042890E+00
5.208610E+00	3.826960E+00	4.085190E+00
5.196950E+00	3.880390E+00	4.134950E+00
4.467550E+00	1.667790E+00	3.230890E+00
4.405760E+00	1.634220E+00	3.205370E+00
4.419380E+00	1.645220E+00	3.080720E+00
5.139370E+00	3.933550E+00	4.105700E+00
5.101140E+00	3.971620E+00	4.179700E+00
4.318700E+00	1.577060E+00	3.101160E+00
5.047140E+00	4.021620E+00	4.150490E+00
5.024150E+00	4.056930E+00	4.202810E+00
4.184270E+00	1.424830E+00	3.003440E+00
4.068370E+00	1.359240E+00	2.945230E+00
4.099760E+00	1.375160E+00	2.839320E+00
4.985070E+00	4.113380E+00	4.220060E+00
4.937960E+00	4.157290E+00	4.215430E+00
4.965780E+00	4.154280E+00	4.260090E+00
4.941980E+00	4.186300E+00	4.268220E+00
3.947320E+00	1.319910E+00	2.715660E+00
3.931720E+00	1.303280E+00	2.967640E+00
4.925170E+00	4.256360E+00	4.285640E+00
4.912550E+00	4.316740E+00	4.271020E+00
4.941920E+00	4.317490E+00	4.316860E+00
4.937110E+00	4.357120E+00	4.319880E+00
3.781050E+00	1.235830E+00	2.919170E+00
3.680680E+00	1.234750E+00	2.866230E+00
3.727840E+00	1.242260E+00	2.750160E+00
4.892860E+00	4.460320E+00	4.290700E+00
4.922300E+00	4.423000E+00	4.334610E+00
4.908660E+00	4.496270E+00	4.343670E+00
3.500770E+00	1.203000E+00	2.790020E+00
4.879590E+00	4.591990E+00	4.349290E+00
4.890620E+00	4.561920E+00	4.352610E+00
4.883500E+00	4.593640E+00	4.378890E+00
3.259460E+00	1.175610E+00	2.686730E+00
4.795300E+00	4.627410E+00	4.360030E+00
4.859370E+00	4.607450E+00	4.375600E+00
3.080110E+00	1.158910E+00	2.651350E+00
4.742550E+00	4.636600E+00	4.318070E+00
4.744090E+00	4.651600E+00	4.375290E+00
2.916110E+00	1.163960E+00	2.633170E+00
4.659850E+00	4.687720E+00	4.347230E+00
4.710520E+00	4.662240E+00	4.361950E+00
2.759070E+00	1.199390E+00	2.618680E+00
4.566230E+00	4.723390E+00	4.314260E+00
4.612850E+00	4.712890E+00	4.342060E+00
2.598050E+00	1.259210E+00	2.605590E+00
4.525590E+00	4.732820E+00	4.270420E+00
4.529470E+00	4.753120E+00	4.328070E+00
2.423840E+00	1.351520E+00	2.595790E+00
4.461680E+00	4.821220E+00	4.289250E+00
4.503310E+00	4.771500E+00	4.310990E+00
2.222100E+00	1.481170E+00	2.562260E+00
4.402600E+00	4.888600E+00	4.211820E+00
4.423160E+00	4.874980E+00	4.268510E+00
2.054980E+00	1.583630E+00	2.593310E+00
2.112560E+00	1.630290E+00	2.505540E+00
4.370060E+00	4.961880E+00	4.201290E+00
2.013730E+00	1.739330E+00	2.504780E+00
1.946830E+00	1.703270E+00	2.593030E+00
4.314500E+00	5.084780E+00	4.190320E+00
1.901890E+00	1.867300E+00	2.522420E+00
1.828090E+00	1.756980E+00	2.657530E+00
4.269010E+00	5.139300E+00	4.124200E+00
4.274100E+00	5.163340E+00	4.175650E+00
1.789980E+00	2.002580E+00	2.547840E+00
1.715270E+00	1.943470E+00	2.661240E+00
4.146990E+00	5.241200E+00	4.023930E+00
4.180680E+00	5.255240E+00	4.111530E+00
4.241060E+00	5.198120E+00	4.148980E+00
1.689520E+00	2.153370E+00	2.570500E+00
1.624410E+00	2.099920E+00	2.666300E+00
4.040860E+00	5.305060E+00	3.989100E+00
4.112840E+00	5.290710E+00	4.061030E+00
1.592180E+00	2.330030E+00	2.571120E+00
1.572890E+00	2.209350E+00	2.669860E+00
3.945680E+00	5.373430E+00	3.932970E+00
3.988250E+00	5.381360E+00	4.062830E+00
1.520670E+00	2.328150E+00	2.663250E+00
1.438330E+00	2.488000E+00	2.667890E+00
1.498360E+00	2.581630E+00	2.547990E+00
3.891330E+00	5.417510E+00	3.941120E+00
3.920070E+00	5.417530E+00	4.001830E+00
1.405620E+00	2.668700E+00	2.599350E+00
1.343720E+00	2.628140E+00	2.673110E+00
1.417330E+00	2.829020E+00	2.529180E+00
3.731500E+00	5.503190E+00	3.902710E+00
3.853640E+00	5.449870E+00	3.974000E+00
1.334380E+00	2.819460E+00	2.605250E+00
1.267840E+00	2.780080E+00	2.692140E+00
1.337520E+00	3.067410E+00	2.541040E+00
3.585700E+00	5.549010E+00	3.802420E+00
3.619270E+00	5.569620E+00	3.906020E+00
1.262050E+00	2.946520E+00	2.640530E+00
1.215440E+00	2.881070E+00	2.693770E+00
1.227650E+00	3.127300E+00	2.615740E+00
1.280950E+00	3.301350E+00	2.576070E+00
1.313440E+00	3.564620E+00	2.533580E+00
3.509800E+00	5.577490E+00	3.811800E+00
3.545950E+00	5.585410E+00	3.870520E+00
1.187930E+00	3.004560E+00	2.693240E+00
1.149710E+00	3.167960E+00	2.665490E+00
1.200180E+00	3.279980E+00	2.635120E+00
1.211640E+00	3.457730E+00	2.610780E+00
1.234160E+00	3.629120E+00	2.603350E+00
1.299900E+00	3.787710E+00	2.586850E+00
1.381060E+00	4.014900E+00	2.579960E+00
3.314730E+00	5.634150E+00	3.805430E+00
3.464480E+00	5.604460E+00	3.851380E+00
1.118280E+00	3.361940E+00	2.691140E+00
1.145820E+00	3.589640E+00	2.653090E+00
1.206970E+00	3.758940E+00	2.647260E+00
1.267210E+00	3.939660E+00	2.637740E+00
1.321060E+00	4.074570E+00	2.640370E+00
1.331370E+00	4.147250E+00	2.667600E+00
1.397370E+00	4.171620E+00	2.638060E+00
1.479090E+00	4.327380E+00	2.652320E+00
1.590930E+00	4.499600E+00	2.674700E+00
3.081020E+00	5.597470E+00	3.659520E+00
3.165780E+00	5.615330E+00	3.734490E+00
3.211230E+00	5.647530E+00	3.822130E+00
1.354740E+00	4.256560E+00	2.694570E+00
1.457380E+00	4.419540E+00	2.720680E+00
1.530750E+00	4.540050E+00	2.739050E+00
1.533840E+00	4.595350E+00	2.769340E+00
1.625370E+00	4.644430E+00	2.746050E+00
2.457350E+00	5.401190E+00	3.287720E+00
2.607250E+00	5.432250E+00	3.358020E+00
2.702290E+00	5.492510E+00	3.467680E+00
2.803360E+00	5.549370E+00	3.580320E+00
2.910060E+00	5.602990E+00	3.717580E+00
3.050100E+00	5.630440E+00	3.743110E+00
3.145360E+00	5.654260E+00	3.823520E+00
1.545030E+00	4.655250E+00	2.806440E+00
1.566910E+00	4.719440E+00	2.846300E+00
1.640270E+00	4.746450E+00	2.823300E+00
1.750290E+00	4.888960E+00	2.892710E+00
2.127330E+00	5.258190E+00	3.134770E+00
2.302470E+00	5.326390E+00	3.180630E+00
2.346860E+00	5.407510E+00	3.303670E+00
2.412130E+00	5.457460E+00	3.402860E+00
2.566540E+00	5.494630E+00	3.475100E+00
2.699190E+00	5.558080E+00	3.600490E+00
2.792580E+00	5.598080E+00	3.692290E+00
1.602510E+00	4.794250E+00	2.886080E+00
1.647830E+00	4.888440E+00	2.943780E+00
1.713290E+00	4.939630E+00	2.965770E+00
1.798620E+00	5.010310E+00	2.994510E+00
1.952450E+00	5.137810E+00	3.056760E+00
2.014060E+00	5.251550E+00	3.166280E+00
2.073820E+00	5.332900E+00	3.233100E+00
2.226100E+00	5.387140E+00	3.281550E+00
2.324290E+00	5.436170E+00	3.361780E+00
1.663610E+00	4.975560E+00	3.026030E+00
1.799610E+00	5.120690E+00	3.100460E+00
1.922240E+00	5.228790E+00	3.173680E+00
1.992870E+00	5.289510E+00	3.217220E+00
5.245380E+00	2.631730E+00	3.742440E+00
5.300290E+00	2.705710E+00	3.836000E+00
5.256230E+00	2.653490E+00	3.838040E+00
5.333860E+00	2.756490E+00	3.873800E+00
5.366930E+00	2.835250E+00	3.901340E+00
5.396070E+00	2.914890E+00	3.936700E+00
5.401180E+00	2.997020E+00	3.971090E+00
5.417730E+00	3.083590E+00	4.011760E+00
4.668660E+00	1.922800E+00	3.816210E+00
4.656030E+00	1.893540E+00	3.757720E+00
4.715330E+00	1.933740E+00	3.649760E+00
4.788910E+00	2.034600E+00	3.655530E+00
4.724240E+00	1.977480E+00	3.812440E+00
4.821180E+00	2.109360E+00	3.684060E+00
4.780390E+00	2.076640E+00	3.805510E+00
4.845720E+00	2.157910E+00	3.747510E+00
4.956830E+00	2.306860E+00	3.698270E+00
5.018370E+00	2.376530E+00	3.724260E+00
5.071570E+00	2.441630E+00	3.781430E+00
5.125610E+00	2.516110E+00	3.841470E+00
5.203130E+00	2.580890E+00	3.810340E+00
5.398480E+00	3.183590E+00	3.957640E+00
5.397330E+00	3.288340E+00	4.012680E+00
5.380210E+00	3.385300E+00	4.013420E+00
5.403590E+00	3.352300E+00	4.068930E+00
5.400580E+00	3.443390E+00	4.075270E+00
4.565020E+00	1.759710E+00	3.612870E+00
4.634090E+00	1.843410E+00	3.675940E+00
4.910810E+00	2.215130E+00	3.667530E+00
5.333110E+00	3.552440E+00	4.052370E+00
5.309540E+00	3.633860E+00	4.069790E+00
5.341260E+00	3.599700E+00	4.121360E+00
5.320360E+00	3.677710E+00	4.137750E+00
4.474150E+00	1.709740E+00	3.606860E+00
4.416750E+00	1.680870E+00	3.588440E+00
4.467010E+00	1.683760E+00	3.431510E+00
5.261120E+00	3.761830E+00	4.110880E+00
5.237590E+00	3.814690E+00	4.173390E+00
5.215650E+00	3.866520E+00	4.230550E+00
4.367920E+00	1.637380E+00	3.473070E+00
5.166410E+00	3.923850E+00	4.201020E+00
5.127810E+00	3.961910E+00	4.272340E+00
4.270120E+00	1.538060E+00	3.424720E+00
4.209270E+00	1.466840E+00	3.396020E+00
4.234320E+00	1.473820E+00	3.223440E+00
5.064740E+00	4.015750E+00	4.252270E+00
5.033860E+00	4.067630E+00	4.260940E+00
5.064830E+00	4.052830E+00	4.312710E+00
5.040010E+00	4.100620E+00	4.312450E+00
4.113330E+00	1.386710E+00	3.263650E+00
[truncated: 21,888 more rows]
