# Supplementary material for: A New MRI-Based Model of Heart Function with Coupled Hemodynamics and Application to Normal and Diseased Canine Left Ventricles
Source: Front Bioeng Biotechnol. 2015 Sep 23;3:140. doi: 10.3389/fbioe.2015.00140 (PMC4585083; doi:10.3389/fbioe.2015.00140)
Supplement: Supplementary file 9 [file Data_Sheet_9.ZIP › Case4_HF_LBBB_Systole/nodes/case4_systole_time_0.4370.csv]

4.378350E+00	3.790380E+00	1.947960E+00
4.323170E+00	3.775770E+00	1.835340E+00
4.348820E+00	3.828250E+00	1.938610E+00
4.340130E+00	3.878810E+00	1.999030E+00
4.396750E+00	3.844870E+00	2.064740E+00
4.354870E+00	3.913070E+00	2.118210E+00
4.288770E+00	3.865400E+00	1.909530E+00
4.217180E+00	3.845270E+00	1.799300E+00
4.284910E+00	3.945370E+00	2.040370E+00
4.266910E+00	4.024180E+00	2.126110E+00
4.322680E+00	3.978300E+00	2.191470E+00
4.295000E+00	4.031230E+00	2.205690E+00
4.211080E+00	3.920060E+00	1.906240E+00
4.169800E+00	3.899570E+00	1.801220E+00
4.191690E+00	4.023630E+00	2.012170E+00
4.230500E+00	4.056930E+00	2.110110E+00
4.248980E+00	4.068540E+00	2.191090E+00
4.138920E+00	3.958340E+00	1.856930E+00
4.116710E+00	4.024920E+00	1.920550E+00
4.134230E+00	4.058690E+00	1.967520E+00
4.141530E+00	4.090980E+00	2.012810E+00
4.199570E+00	4.082530E+00	2.097470E+00
4.091220E+00	4.061690E+00	1.939630E+00
4.632390E+00	3.475160E+00	1.955250E+00
4.586640E+00	3.451120E+00	1.819910E+00
4.582670E+00	3.532740E+00	1.948660E+00
4.564810E+00	3.630340E+00	2.039300E+00
4.645150E+00	3.537210E+00	2.049210E+00
4.541210E+00	3.727410E+00	2.208690E+00
4.636160E+00	3.633950E+00	2.213880E+00
4.539610E+00	3.816870E+00	2.335860E+00
4.627450E+00	3.751720E+00	2.408790E+00
4.568070E+00	3.832080E+00	2.471740E+00
4.499360E+00	3.588530E+00	1.853980E+00
4.456630E+00	3.502410E+00	1.685740E+00
4.437660E+00	3.730090E+00	1.988570E+00
4.466970E+00	3.818090E+00	2.212120E+00
4.487620E+00	3.862130E+00	2.321490E+00
4.507430E+00	3.879230E+00	2.443270E+00
4.377040E+00	3.501320E+00	1.587270E+00
4.281970E+00	3.465620E+00	1.491260E+00
4.310260E+00	3.552410E+00	1.580670E+00
4.357400E+00	3.626750E+00	1.697370E+00
4.411920E+00	3.919720E+00	2.307960E+00
4.403150E+00	3.992750E+00	2.445460E+00
4.472500E+00	3.945120E+00	2.521810E+00
4.438000E+00	4.007880E+00	2.553380E+00
4.237580E+00	3.590340E+00	1.559040E+00
4.177970E+00	3.511530E+00	1.468380E+00
4.196450E+00	3.723450E+00	1.662310E+00
4.330260E+00	4.041100E+00	2.313160E+00
4.374960E+00	4.048050E+00	2.500480E+00
4.117340E+00	3.596320E+00	1.494580E+00
4.036470E+00	3.744530E+00	1.588650E+00
4.111970E+00	3.863530E+00	1.723480E+00
4.254650E+00	4.115280E+00	2.293550E+00
4.305490E+00	4.117220E+00	2.447820E+00
4.010870E+00	3.857740E+00	1.684910E+00
3.963770E+00	3.809890E+00	1.621890E+00
4.034250E+00	3.988220E+00	1.829110E+00
4.170370E+00	4.131440E+00	2.154080E+00
4.211300E+00	4.212670E+00	2.342840E+00
4.251010E+00	4.235390E+00	2.460110E+00
4.294740E+00	4.195910E+00	2.513160E+00
4.277070E+00	4.261440E+00	2.539420E+00
3.930960E+00	3.888220E+00	1.674290E+00
3.898330E+00	4.015040E+00	1.778750E+00
3.970940E+00	4.061250E+00	1.863060E+00
4.043370E+00	4.111540E+00	1.972630E+00
4.086850E+00	4.215370E+00	2.141690E+00
4.116670E+00	4.298110E+00	2.242280E+00
4.173660E+00	4.303660E+00	2.346600E+00
4.221400E+00	4.276520E+00	2.441470E+00
3.922860E+00	4.109970E+00	1.876880E+00
3.852690E+00	4.080650E+00	1.820760E+00
3.955000E+00	4.207380E+00	1.995950E+00
4.008810E+00	4.306140E+00	2.138620E+00
4.071850E+00	4.339780E+00	2.228480E+00
4.117780E+00	4.365100E+00	2.320180E+00
3.844900E+00	4.144300E+00	1.881070E+00
3.863120E+00	4.228490E+00	1.965110E+00
3.922800E+00	4.286160E+00	2.032900E+00
3.929100E+00	4.334650E+00	2.078070E+00
3.953100E+00	4.372740E+00	2.142980E+00
4.032720E+00	4.377750E+00	2.231170E+00
3.859850E+00	4.305290E+00	2.029300E+00
3.902000E+00	4.358240E+00	2.088190E+00
4.852220E+00	3.536730E+00	2.537970E+00
4.827320E+00	3.494950E+00	2.431390E+00
4.803050E+00	3.564720E+00	2.476040E+00
4.795450E+00	3.618540E+00	2.548500E+00
4.811560E+00	3.309050E+00	2.078820E+00
4.792050E+00	3.218530E+00	1.951720E+00
4.714470E+00	3.402740E+00	2.000370E+00
4.704900E+00	3.525340E+00	2.180190E+00
4.788220E+00	3.421220E+00	2.246700E+00
4.739030E+00	3.616130E+00	2.395770E+00
4.692550E+00	3.711280E+00	2.484190E+00
4.735980E+00	3.702890E+00	2.561390E+00
4.682710E+00	3.764820E+00	2.551120E+00
4.764330E+00	3.151230E+00	1.815390E+00
4.681150E+00	3.121180E+00	1.661570E+00
4.677810E+00	3.286560E+00	1.795100E+00
4.557510E+00	3.878580E+00	2.558330E+00
4.626370E+00	3.837040E+00	2.584250E+00
4.590220E+00	3.888430E+00	2.630970E+00
4.551820E+00	3.121170E+00	1.484240E+00
4.432380E+00	3.073960E+00	1.365650E+00
4.444700E+00	3.208750E+00	1.447990E+00
4.488430E+00	3.338810E+00	1.558940E+00
4.519810E+00	3.907030E+00	2.544160E+00
4.546930E+00	3.924180E+00	2.630060E+00
4.321730E+00	3.295280E+00	1.414540E+00
4.230370E+00	3.199530E+00	1.305430E+00
4.431730E+00	4.050890E+00	2.623930E+00
4.503450E+00	3.991300E+00	2.679420E+00
4.467670E+00	4.047750E+00	2.733180E+00
4.114740E+00	3.204090E+00	1.267220E+00
4.004630E+00	3.173210E+00	1.234370E+00
4.034620E+00	3.274740E+00	1.294680E+00
4.105180E+00	3.397150E+00	1.348210E+00
4.370950E+00	4.102250E+00	2.578930E+00
4.418550E+00	4.093950E+00	2.697730E+00
3.948380E+00	3.313820E+00	1.310770E+00
3.887240E+00	3.247190E+00	1.264500E+00
3.895160E+00	3.449710E+00	1.361170E+00
3.972340E+00	3.588220E+00	1.463040E+00
4.333910E+00	4.145200E+00	2.544640E+00
4.362070E+00	4.158370E+00	2.639840E+00
3.817920E+00	3.335540E+00	1.283130E+00
3.738820E+00	3.481830E+00	1.371350E+00
3.845140E+00	3.589270E+00	1.414420E+00
3.880600E+00	3.743070E+00	1.543100E+00
4.304410E+00	4.264450E+00	2.610060E+00
4.325030E+00	4.232560E+00	2.630440E+00
4.315620E+00	4.263790E+00	2.653030E+00
3.751760E+00	3.637250E+00	1.446500E+00
3.670920E+00	3.574780E+00	1.408500E+00
3.741250E+00	3.770200E+00	1.549150E+00
3.817960E+00	3.894360E+00	1.641980E+00
4.180380E+00	4.338120E+00	2.422670E+00
4.235670E+00	4.317520E+00	2.526730E+00
4.289500E+00	4.287580E+00	2.619830E+00
3.646360E+00	3.672690E+00	1.460040E+00
3.649150E+00	3.801870E+00	1.546830E+00
3.716230E+00	3.885470E+00	1.619440E+00
3.760650E+00	4.031630E+00	1.767620E+00
4.150560E+00	4.376310E+00	2.410380E+00
4.178310E+00	4.389390E+00	2.495350E+00
3.633520E+00	3.919040E+00	1.630690E+00
3.650150E+00	4.034630E+00	1.748680E+00
3.696930E+00	4.102700E+00	1.809020E+00
3.757470E+00	4.186450E+00	1.904770E+00
3.973810E+00	4.433260E+00	2.231120E+00
4.056750E+00	4.425710E+00	2.342810E+00
4.121110E+00	4.406010E+00	2.410370E+00
3.637330E+00	4.139070E+00	1.838430E+00
3.696160E+00	4.240750E+00	1.941920E+00
3.710470E+00	4.301900E+00	1.996670E+00
3.773050E+00	4.305810E+00	2.012990E+00
3.869670E+00	4.389320E+00	2.123950E+00
3.918510E+00	4.468360E+00	2.233450E+00
3.987810E+00	4.499160E+00	2.361310E+00
3.747400E+00	4.376100E+00	2.076100E+00
3.837790E+00	4.461650E+00	2.192670E+00
3.902150E+00	4.510670E+00	2.288660E+00
4.952570E+00	3.415710E+00	2.585960E+00
4.955360E+00	3.345700E+00	2.527110E+00
4.898410E+00	3.443160E+00	2.519840E+00
4.925620E+00	3.493510E+00	2.618880E+00
5.005460E+00	2.954340E+00	2.180480E+00
4.988820E+00	2.867840E+00	2.042830E+00
4.970290E+00	3.006440E+00	2.101580E+00
4.885760E+00	3.202460E+00	2.173620E+00
4.984810E+00	3.064720E+00	2.278440E+00
4.894540E+00	3.365510E+00	2.389930E+00
4.967390E+00	3.229860E+00	2.401780E+00
4.797570E+00	3.691370E+00	2.664860E+00
4.869180E+00	3.603160E+00	2.650210E+00
4.794960E+00	3.730780E+00	2.748820E+00
4.865310E+00	3.680050E+00	2.803220E+00
4.809120E+00	3.764850E+00	2.834120E+00
4.935650E+00	2.789290E+00	1.872840E+00
4.879480E+00	2.690160E+00	1.719900E+00
4.858520E+00	2.821400E+00	1.747920E+00
4.869800E+00	2.992420E+00	1.874040E+00
4.725100E+00	3.789700E+00	2.710050E+00
4.701230E+00	3.864720E+00	2.822890E+00
4.770870E+00	3.827630E+00	2.889250E+00
4.728220E+00	3.883120E+00	2.913650E+00
4.757820E+00	2.633560E+00	1.522540E+00
4.627210E+00	2.555350E+00	1.388270E+00
4.656610E+00	2.693150E+00	1.423680E+00
4.704990E+00	2.860980E+00	1.535890E+00
4.621710E+00	3.894190E+00	2.731760E+00
4.673930E+00	3.923460E+00	2.860010E+00
4.519330E+00	2.796020E+00	1.335950E+00
4.412040E+00	2.691930E+00	1.256990E+00
4.561070E+00	3.943140E+00	2.721910E+00
4.592200E+00	3.969800E+00	2.818160E+00
4.271420E+00	2.712070E+00	1.179460E+00
4.140010E+00	2.679290E+00	1.151070E+00
4.170320E+00	2.815430E+00	1.162920E+00
4.235130E+00	2.960330E+00	1.215780E+00
4.471200E+00	4.087630E+00	2.798380E+00
4.528800E+00	4.040180E+00	2.835070E+00
4.510060E+00	4.086640E+00	2.868460E+00
4.036590E+00	2.954460E+00	1.179690E+00
3.899110E+00	2.874630E+00	1.156610E+00
4.421530E+00	4.141630E+00	2.765690E+00
4.482930E+00	4.132010E+00	2.861170E+00
3.814930E+00	3.155470E+00	1.217940E+00
3.688330E+00	3.021610E+00	1.223730E+00
4.373640E+00	4.197260E+00	2.726970E+00
4.429620E+00	4.198350E+00	2.827930E+00
3.628650E+00	3.191080E+00	1.258660E+00
3.513190E+00	3.132470E+00	1.258710E+00
3.672370E+00	3.326150E+00	1.301550E+00
4.341470E+00	4.269140E+00	2.741400E+00
3.521800E+00	3.294330E+00	1.297690E+00
3.395770E+00	3.242180E+00	1.314420E+00
3.568060E+00	3.504580E+00	1.375210E+00
4.253300E+00	4.344520E+00	2.645020E+00
4.302030E+00	4.344510E+00	2.758560E+00
3.420770E+00	3.385190E+00	1.345980E+00
3.343760E+00	3.320210E+00	1.352510E+00
3.414840E+00	3.553560E+00	1.412490E+00
3.524880E+00	3.740800E+00	1.514710E+00
4.185260E+00	4.432470E+00	2.605970E+00
4.245820E+00	4.406140E+00	2.725210E+00
3.319940E+00	3.424530E+00	1.390540E+00
3.319230E+00	3.566610E+00	1.447170E+00
3.386740E+00	3.675770E+00	1.482530E+00
3.403160E+00	3.817900E+00	1.561920E+00
3.524410E+00	3.967710E+00	1.688830E+00
4.101530E+00	4.471790E+00	2.490410E+00
4.146110E+00	4.479620E+00	2.598150E+00
4.184570E+00	4.490160E+00	2.699910E+00
3.299220E+00	3.692540E+00	1.516590E+00
3.319510E+00	3.837920E+00	1.597550E+00
3.397640E+00	3.925090E+00	1.646170E+00
3.440070E+00	4.020350E+00	1.738770E+00
3.528020E+00	4.120920E+00	1.835500E+00
3.627430E+00	4.264090E+00	1.967560E+00
4.035760E+00	4.522900E+00	2.462190E+00
4.053920E+00	4.550550E+00	2.547700E+00
4.115400E+00	4.517500E+00	2.613230E+00
3.324050E+00	3.962010E+00	1.700550E+00
3.426970E+00	4.112680E+00	1.828450E+00
3.510020E+00	4.202430E+00	1.910210E+00
3.548180E+00	4.277330E+00	1.982770E+00
3.601590E+00	4.323350E+00	2.023600E+00
3.659350E+00	4.383760E+00	2.076440E+00
3.748620E+00	4.467850E+00	2.168890E+00
3.833770E+00	4.526840E+00	2.272560E+00
3.908790E+00	4.564160E+00	2.384510E+00
3.990460E+00	4.562690E+00	2.455390E+00
3.561130E+00	4.360770E+00	2.060590E+00
3.654740E+00	4.468270E+00	2.157520E+00
3.751390E+00	4.542220E+00	2.249050E+00
3.820300E+00	4.573590E+00	2.334120E+00
5.088720E+00	2.841530E+00	2.403020E+00
5.080600E+00	2.722330E+00	2.268370E+00
5.042730E+00	2.897010E+00	2.278080E+00
5.027330E+00	3.096740E+00	2.451290E+00
5.085420E+00	2.964440E+00	2.497110E+00
5.005780E+00	3.244240E+00	2.540250E+00
5.062700E+00	3.153830E+00	2.603300E+00
5.007040E+00	3.367230E+00	2.680560E+00
4.941850E+00	3.551820E+00	2.771500E+00
5.023210E+00	3.472410E+00	2.831130E+00
4.939210E+00	3.627060E+00	2.855460E+00
5.006000E+00	3.573530E+00	2.923320E+00
4.937220E+00	3.671600E+00	2.930550E+00
5.062910E+00	2.607810E+00	2.115510E+00
5.018830E+00	2.505780E+00	1.968190E+00
5.015370E+00	2.667780E+00	1.987350E+00
4.826760E+00	3.794250E+00	2.915570E+00
4.884410E+00	3.749400E+00	2.961420E+00
4.831510E+00	3.813600E+00	3.000650E+00
4.950910E+00	2.416980E+00	1.825850E+00
4.851670E+00	2.337140E+00	1.679090E+00
4.874500E+00	2.488090E+00	1.680000E+00
4.713920E+00	3.923830E+00	2.969380E+00
4.782220E+00	3.871370E+00	3.031380E+00
4.750970E+00	3.927980E+00	3.060310E+00
4.738070E+00	2.271820E+00	1.535620E+00
4.587370E+00	2.248990E+00	1.421540E+00
4.690670E+00	2.360810E+00	1.459840E+00
4.662750E+00	3.968080E+00	2.921240E+00
4.696820E+00	3.978770E+00	3.026280E+00
4.414400E+00	2.475430E+00	1.257900E+00
4.364880E+00	2.312920E+00	1.271450E+00
4.614650E+00	4.021670E+00	2.947520E+00
4.611460E+00	4.058730E+00	3.001090E+00
4.659970E+00	4.043050E+00	3.047060E+00
4.625980E+00	4.087360E+00	3.041940E+00
4.247030E+00	2.296030E+00	1.231000E+00
4.101690E+00	2.393290E+00	1.175700E+00
4.206980E+00	2.442870E+00	1.183350E+00
4.554140E+00	4.095240E+00	2.961800E+00
4.560080E+00	4.175520E+00	3.019540E+00
4.618030E+00	4.143200E+00	3.062670E+00
4.608440E+00	4.189850E+00	3.073140E+00
3.998630E+00	2.596920E+00	1.120130E+00
3.894580E+00	2.448380E+00	1.137270E+00
4.495950E+00	4.178870E+00	2.935730E+00
4.513630E+00	4.231320E+00	3.004560E+00
4.579530E+00	4.227290E+00	3.074640E+00
3.767010E+00	2.766690E+00	1.158490E+00
3.617750E+00	2.706490E+00	1.220720E+00
4.437100E+00	4.259040E+00	2.920530E+00
4.482940E+00	4.270110E+00	3.001060E+00
4.522920E+00	4.289550E+00	3.076000E+00
3.545680E+00	2.943000E+00	1.251800E+00
3.409190E+00	2.879580E+00	1.281350E+00
4.358420E+00	4.323210E+00	2.854450E+00
4.401150E+00	4.318310E+00	2.947660E+00
4.453590E+00	4.305770E+00	3.008540E+00
3.381550E+00	3.081840E+00	1.292150E+00
3.249770E+00	3.026630E+00	1.320870E+00
4.303040E+00	4.385830E+00	2.828500E+00
4.351540E+00	4.366210E+00	2.927030E+00
3.267120E+00	3.246050E+00	1.364130E+00
3.165190E+00	3.138640E+00	1.407170E+00
4.250700E+00	4.453400E+00	2.805180E+00
4.299170E+00	4.425960E+00	2.907940E+00
3.160320E+00	3.278190E+00	1.414930E+00
3.116720E+00	3.216780E+00	1.434440E+00
3.204890E+00	3.482860E+00	1.461170E+00
4.217890E+00	4.501880E+00	2.791180E+00
4.247040E+00	4.502800E+00	2.889830E+00
3.107830E+00	3.322600E+00	1.469640E+00
3.104880E+00	3.478990E+00	1.511060E+00
3.138430E+00	3.586200E+00	1.522670E+00
3.193790E+00	3.761660E+00	1.590350E+00
4.086120E+00	4.555300E+00	2.630350E+00
4.125750E+00	4.566260E+00	2.714220E+00
4.187660E+00	4.543150E+00	2.791460E+00
3.080370E+00	3.613990E+00	1.563940E+00
3.095480E+00	3.768820E+00	1.645090E+00
3.140050E+00	3.853180E+00	1.665660E+00
3.200430E+00	3.950090E+00	1.709170E+00
3.317330E+00	4.092480E+00	1.835080E+00
3.435330E+00	4.239380E+00	1.944350E+00
3.953150E+00	4.593220E+00	2.461850E+00
3.980590E+00	4.610180E+00	2.543570E+00
4.052100E+00	4.593200E+00	2.643900E+00
3.084090E+00	3.904450E+00	1.715520E+00
3.193830E+00	4.066040E+00	1.829800E+00
3.299750E+00	4.199860E+00	1.926460E+00
3.381540E+00	4.287710E+00	2.000730E+00
3.396110E+00	4.339200E+00	2.046230E+00
3.459840E+00	4.352580E+00	2.049570E+00
3.538970E+00	4.459530E+00	2.140230E+00
3.655040E+00	4.559120E+00	2.251220E+00
3.759070E+00	4.591250E+00	2.322490E+00
3.824760E+00	4.621970E+00	2.413940E+00
3.916200E+00	4.615650E+00	2.474550E+00
3.424350E+00	4.405310E+00	2.096360E+00
3.472330E+00	4.488440E+00	2.158200E+00
3.549030E+00	4.535630E+00	2.205490E+00
3.579410E+00	4.580150E+00	2.261010E+00
3.630910E+00	4.615700E+00	2.325200E+00
3.721310E+00	4.621020E+00	2.351670E+00
3.493850E+00	4.558620E+00	2.224960E+00
3.560020E+00	4.602640E+00	2.287910E+00
5.173960E+00	2.964350E+00	2.734300E+00
5.160800E+00	2.888580E+00	2.680860E+00
5.138460E+00	3.004140E+00	2.655010E+00
5.107320E+00	3.202440E+00	2.749200E+00
5.170980E+00	3.064360E+00	2.793150E+00
5.092000E+00	3.358200E+00	2.843990E+00
5.182690E+00	3.223390E+00	2.871230E+00
5.080350E+00	3.471720E+00	2.921430E+00
5.164010E+00	3.368490E+00	2.977770E+00
5.065740E+00	3.528760E+00	2.973110E+00
5.107920E+00	3.486610E+00	2.998960E+00
5.071470E+00	3.564600E+00	3.050060E+00
5.112940E+00	2.623380E+00	2.408120E+00
5.091910E+00	2.489190E+00	2.271470E+00
5.080420E+00	2.581630E+00	2.231130E+00
5.118710E+00	2.783380E+00	2.506990E+00
4.939960E+00	3.701560E+00	3.004500E+00
4.987370E+00	3.650230E+00	3.033860E+00
4.960000E+00	3.717450E+00	3.080660E+00
5.049900E+00	2.381680E+00	2.133760E+00
4.979850E+00	2.287120E+00	1.987110E+00
5.003750E+00	2.385780E+00	1.973960E+00
4.844790E+00	3.837920E+00	3.072390E+00
4.907930E+00	3.794350E+00	3.117200E+00
4.857170E+00	3.860150E+00	3.138320E+00
4.882690E+00	2.196820E+00	1.836960E+00
4.776160E+00	2.121480E+00	1.713740E+00
4.815380E+00	2.216850E+00	1.677460E+00
4.755250E+00	3.961470E+00	3.112460E+00
4.816630E+00	3.916610E+00	3.164370E+00
4.782800E+00	3.972960E+00	3.196110E+00
4.646280E+00	2.054270E+00	1.615480E+00
4.518540E+00	2.061740E+00	1.500620E+00
4.628840E+00	2.127670E+00	1.526730E+00
4.725580E+00	4.016610E+00	3.131170E+00
4.727560E+00	4.047700E+00	3.182500E+00
4.764820E+00	4.015400E+00	3.238180E+00
4.738770E+00	4.065850E+00	3.236680E+00
4.409110E+00	2.167930E+00	1.356450E+00
4.356050E+00	2.037990E+00	1.408940E+00
4.688760E+00	4.098880E+00	3.140260E+00
4.706280E+00	4.152730E+00	3.193260E+00
4.736610E+00	4.119080E+00	3.257270E+00
4.727680E+00	4.180820E+00	3.248230E+00
4.167970E+00	2.220420E+00	1.258180E+00
4.664430E+00	4.203020E+00	3.151160E+00
4.665890E+00	4.277470E+00	3.211520E+00
4.722320E+00	4.235350E+00	3.273080E+00
4.706310E+00	4.290370E+00	3.280460E+00
3.956950E+00	2.246030E+00	1.217920E+00
3.800310E+00	2.293830E+00	1.175850E+00
3.838960E+00	2.350160E+00	1.150760E+00
4.601840E+00	4.272360E+00	3.139380E+00
4.612600E+00	4.319640E+00	3.199650E+00
4.666580E+00	4.329690E+00	3.262680E+00
3.706600E+00	2.467570E+00	1.186390E+00
3.598270E+00	2.384070E+00	1.257700E+00
4.563890E+00	4.314800E+00	3.150050E+00
4.570010E+00	4.345670E+00	3.199430E+00
4.609760E+00	4.375280E+00	3.273930E+00
3.472010E+00	2.656430E+00	1.259720E+00
3.335130E+00	2.623760E+00	1.325400E+00
4.405610E+00	4.359810E+00	3.015110E+00
4.465480E+00	4.350930E+00	3.095850E+00
4.520940E+00	4.347960E+00	3.169000E+00
4.552790E+00	4.374960E+00	3.237330E+00
3.270680E+00	2.827700E+00	1.314050E+00
3.152680E+00	2.787340E+00	1.363280E+00
4.351670E+00	4.414530E+00	3.001280E+00
4.406240E+00	4.412640E+00	3.122400E+00
3.147030E+00	2.972870E+00	1.384960E+00
3.055670E+00	2.932170E+00	1.443560E+00
4.303100E+00	4.467950E+00	2.977770E+00
4.340230E+00	4.466360E+00	3.067120E+00
3.070410E+00	3.135270E+00	1.465070E+00
2.998810E+00	3.029150E+00	1.461660E+00
4.276990E+00	4.506320E+00	2.968920E+00
4.298500E+00	4.506290E+00	3.022340E+00
2.977570E+00	3.138940E+00	1.520760E+00
2.919230E+00	3.294890E+00	1.566910E+00
3.021120E+00	3.383500E+00	1.542070E+00
4.157560E+00	4.578250E+00	2.801780E+00
4.186960E+00	4.579920E+00	2.888810E+00
4.256050E+00	4.544720E+00	2.983020E+00
2.930880E+00	3.457650E+00	1.587720E+00
2.896300E+00	3.394630E+00	1.615880E+00
2.981120E+00	3.672640E+00	1.649170E+00
3.993280E+00	4.649150E+00	2.664380E+00
4.071120E+00	4.629590E+00	2.760730E+00
4.130670E+00	4.603840E+00	2.818530E+00
2.881100E+00	3.520290E+00	1.642880E+00
2.883880E+00	3.679460E+00	1.692110E+00
2.920230E+00	3.771400E+00	1.709760E+00
2.963130E+00	3.890880E+00	1.747610E+00
3.076630E+00	4.037080E+00	1.838050E+00
3.177780E+00	4.179170E+00	1.917000E+00
3.305700E+00	4.310190E+00	2.030820E+00
3.885820E+00	4.665010E+00	2.579600E+00
3.953410E+00	4.679790E+00	2.687900E+00
4.004930E+00	4.698030E+00	2.800820E+00
2.869770E+00	3.803500E+00	1.753520E+00
2.897230E+00	3.944020E+00	1.810660E+00
2.980490E+00	4.022930E+00	1.846270E+00
3.056830E+00	4.140840E+00	1.917960E+00
3.152010E+00	4.262540E+00	1.992010E+00
3.237120E+00	4.359290E+00	2.074060E+00
3.359600E+00	4.455930E+00	2.145190E+00
3.716030E+00	4.677650E+00	2.453240E+00
3.799010E+00	4.704570E+00	2.569010E+00
3.836060E+00	4.731780E+00	2.659330E+00
3.918810E+00	4.711420E+00	2.718720E+00
2.924610E+00	4.085720E+00	1.909310E+00
3.030050E+00	4.230370E+00	1.986790E+00
3.129570E+00	4.335860E+00	2.062600E+00
3.229220E+00	4.437500E+00	2.133330E+00
3.305940E+00	4.507300E+00	2.191720E+00
3.323860E+00	4.552300E+00	2.236960E+00
3.399490E+00	4.556280E+00	2.236050E+00
3.533890E+00	4.632930E+00	2.333500E+00
3.591930E+00	4.697450E+00	2.444470E+00
3.650870E+00	4.737480E+00	2.535840E+00
3.745600E+00	4.733880E+00	2.579620E+00
3.369680E+00	4.612980E+00	2.307160E+00
3.482770E+00	4.691570E+00	2.404870E+00
3.554220E+00	4.735670E+00	2.484340E+00
5.276090E+00	3.191150E+00	3.018760E+00
5.265320E+00	3.139300E+00	2.996080E+00
5.237560E+00	3.227320E+00	2.976890E+00
5.230600E+00	3.305240E+00	3.022980E+00
5.274330E+00	3.248550E+00	3.049660E+00
5.237580E+00	3.358120E+00	3.095150E+00
5.160870E+00	2.612330E+00	2.657810E+00
5.127760E+00	2.512320E+00	2.560490E+00
5.128820E+00	2.621300E+00	2.539800E+00
5.167710E+00	2.780780E+00	2.659690E+00
5.180860E+00	2.712290E+00	2.724280E+00
5.200180E+00	2.898360E+00	2.794910E+00
5.233120E+00	3.078980E+00	2.913670E+00
5.164370E+00	3.473880E+00	3.076260E+00
5.133010E+00	3.553970E+00	3.148360E+00
5.098100E+00	2.413970E+00	2.444710E+00
5.054850E+00	2.306880E+00	2.304570E+00
5.077640E+00	2.393690E+00	2.291140E+00
5.049820E+00	3.653490E+00	3.174510E+00
4.984780E+00	3.733750E+00	3.175230E+00
5.013690E+00	3.718430E+00	3.230340E+00
4.969140E+00	3.766950E+00	3.261170E+00
4.989500E+00	2.214300E+00	2.182070E+00
4.909920E+00	2.132510E+00	2.062650E+00
4.947040E+00	2.202360E+00	2.017770E+00
4.866660E+00	3.876960E+00	3.211010E+00
4.901570E+00	3.835030E+00	3.235140E+00
4.884500E+00	3.889490E+00	3.295390E+00
4.784310E+00	2.032000E+00	1.924550E+00
4.707120E+00	1.985230E+00	1.795210E+00
4.757220E+00	2.052500E+00	1.791820E+00
4.800400E+00	3.982260E+00	3.262500E+00
4.833870E+00	3.949860E+00	3.278610E+00
4.825320E+00	3.996100E+00	3.340460E+00
4.571480E+00	1.965340E+00	1.631760E+00
4.758350E+00	4.082330E+00	3.292520E+00
4.780610E+00	4.047880E+00	3.319760E+00
4.784150E+00	4.098030E+00	3.369720E+00
4.379570E+00	1.957040E+00	1.495180E+00
4.259550E+00	1.934960E+00	1.466170E+00
4.289500E+00	1.991300E+00	1.424710E+00
4.750820E+00	4.200030E+00	3.306100E+00
4.765080E+00	4.161570E+00	3.335730E+00
4.767140E+00	4.209970E+00	3.387440E+00
4.152290E+00	2.063160E+00	1.344380E+00
4.057710E+00	2.003790E+00	1.402680E+00
4.710610E+00	4.324780E+00	3.332950E+00
4.738550E+00	4.269230E+00	3.359180E+00
4.734650E+00	4.303600E+00	3.414550E+00
3.881360E+00	2.138910E+00	1.267220E+00
4.672740E+00	4.374770E+00	3.326260E+00
4.709410E+00	4.360230E+00	3.405040E+00
3.692040E+00	2.184550E+00	1.296130E+00
3.536840E+00	2.190070E+00	1.326830E+00
3.557060E+00	2.282960E+00	1.286200E+00
4.642740E+00	4.405390E+00	3.332530E+00
4.663200E+00	4.422110E+00	3.413460E+00
3.408970E+00	2.419940E+00	1.324100E+00
3.272410E+00	2.409390E+00	1.389470E+00
4.470070E+00	4.393130E+00	3.203960E+00
4.518240E+00	4.390650E+00	3.244110E+00
4.553660E+00	4.423580E+00	3.329200E+00
4.609570E+00	4.427500E+00	3.361900E+00
3.193440E+00	2.602530E+00	1.365430E+00
3.092660E+00	2.593070E+00	1.454550E+00
4.434350E+00	4.420350E+00	3.208710E+00
4.453170E+00	4.444610E+00	3.281820E+00
4.498510E+00	4.428410E+00	3.300850E+00
3.055680E+00	2.765100E+00	1.440800E+00
2.960760E+00	2.741950E+00	1.488340E+00
4.364170E+00	4.470510E+00	3.155610E+00
4.406280E+00	4.454030E+00	3.221580E+00
2.956340E+00	2.930710E+00	1.497710E+00
2.899240E+00	2.836160E+00	1.515220E+00
4.301990E+00	4.537390E+00	3.112510E+00
2.865460E+00	2.935190E+00	1.564590E+00
2.808270E+00	3.091170E+00	1.630210E+00
2.896310E+00	3.109840E+00	1.573600E+00
4.212350E+00	4.615600E+00	3.018920E+00
4.251400E+00	4.627910E+00	3.154620E+00
2.838440E+00	3.317930E+00	1.641940E+00
2.743010E+00	3.239740E+00	1.669000E+00
4.114860E+00	4.655960E+00	2.918710E+00
4.165800E+00	4.660890E+00	3.011500E+00
4.192610E+00	4.663220E+00	3.076360E+00
2.762700E+00	3.380950E+00	1.701830E+00
2.718470E+00	3.331040E+00	1.710950E+00
2.788820E+00	3.595130E+00	1.722130E+00
4.049530E+00	4.715370E+00	2.904150E+00
4.076560E+00	4.745950E+00	3.001890E+00
4.144200E+00	4.695750E+00	3.043220E+00
2.694910E+00	3.455190E+00	1.721710E+00
2.695980E+00	3.601000E+00	1.766990E+00
2.736330E+00	3.710390E+00	1.787950E+00
2.787240E+00	3.882990E+00	1.838210E+00
3.883850E+00	4.747400E+00	2.746230E+00
3.928860E+00	4.767490E+00	2.841910E+00
4.007410E+00	4.760660E+00	2.915560E+00
2.679340E+00	3.744060E+00	1.822270E+00
2.691530E+00	3.889690E+00	1.869090E+00
2.736190E+00	3.979370E+00	1.893140E+00
2.798780E+00	4.113830E+00	1.967490E+00
2.926510E+00	4.217510E+00	1.991050E+00
3.012050E+00	4.317230E+00	2.059720E+00
3.117910E+00	4.418350E+00	2.131420E+00
3.221280E+00	4.531460E+00	2.211910E+00
3.706190E+00	4.759570E+00	2.596250E+00
3.747520E+00	4.789620E+00	2.663290E+00
3.840450E+00	4.790230E+00	2.763620E+00
2.684230E+00	4.001870E+00	1.922030E+00
2.709140E+00	4.107450E+00	1.980610E+00
2.744410E+00	4.162460E+00	2.000040E+00
2.761970E+00	4.225360E+00	2.031150E+00
2.876800E+00	4.295390E+00	2.053130E+00
3.000430E+00	4.406770E+00	2.128790E+00
3.097710E+00	4.481420E+00	2.187190E+00
3.130690E+00	4.540110E+00	2.232660E+00
3.185510E+00	4.573950E+00	2.257590E+00
3.249550E+00	4.618490E+00	2.304330E+00
3.347480E+00	4.704140E+00	2.409340E+00
3.476220E+00	4.742750E+00	2.469600E+00
3.551000E+00	4.786020E+00	2.552580E+00
3.663360E+00	4.782680E+00	2.607250E+00
2.700920E+00	4.166790E+00	2.014920E+00
3.137210E+00	4.603020E+00	2.291160E+00
3.226550E+00	4.669080E+00	2.357800E+00
3.249890E+00	4.714950E+00	2.404340E+00
3.291730E+00	4.739190E+00	2.433090E+00
3.324210E+00	4.769770E+00	2.477110E+00
3.427180E+00	4.771730E+00	2.498630E+00
3.242760E+00	4.746990E+00	2.436750E+00
5.306400E+00	3.038930E+00	3.051720E+00
5.297180E+00	2.985270E+00	3.030470E+00
5.278670E+00	3.051530E+00	3.002300E+00
5.300670E+00	3.130210E+00	3.069220E+00
5.304570E+00	3.248040E+00	3.140170E+00
5.270080E+00	3.347250E+00	3.198210E+00
5.140380E+00	2.469800E+00	2.697720E+00
5.097150E+00	2.370600E+00	2.606210E+00
5.106390E+00	2.419650E+00	2.550950E+00
5.168650E+00	2.584010E+00	2.743020E+00
5.227510E+00	2.764000E+00	2.859040E+00
5.258370E+00	2.930290E+00	2.951300E+00
5.208670E+00	3.472340E+00	3.219980E+00
5.132750E+00	3.574750E+00	3.227910E+00
5.164680E+00	3.555230E+00	3.273310E+00
5.118870E+00	3.622470E+00	3.303440E+00
5.053710E+00	2.272120E+00	2.497260E+00
4.999130E+00	2.194670E+00	2.409450E+00
5.028570E+00	2.240770E+00	2.346190E+00
5.044810E+00	3.706050E+00	3.292100E+00
5.021200E+00	3.760900E+00	3.371640E+00
4.909410E+00	2.111440E+00	2.309520E+00
4.832300E+00	2.044550E+00	2.164470E+00
4.881730E+00	2.101190E+00	2.164610E+00
4.946730E+00	3.822990E+00	3.346750E+00
4.931960E+00	3.870020E+00	3.402200E+00
4.722570E+00	1.954320E+00	1.925410E+00
4.895550E+00	3.936750E+00	3.408000E+00
4.864470E+00	3.990060E+00	3.439230E+00
4.558050E+00	1.895930E+00	1.733310E+00
4.462430E+00	1.829800E+00	1.677080E+00
4.430560E+00	1.889950E+00	1.582980E+00
4.832540E+00	4.037410E+00	3.446510E+00
4.820530E+00	4.091790E+00	3.478340E+00
4.380720E+00	1.793900E+00	1.633700E+00
4.251030E+00	1.790260E+00	1.594880E+00
4.326390E+00	1.837190E+00	1.562350E+00
4.801770E+00	4.145830E+00	3.470630E+00
4.790480E+00	4.197400E+00	3.496670E+00
4.138990E+00	1.872540E+00	1.464570E+00
3.988900E+00	1.839280E+00	1.486440E+00
4.765270E+00	4.248270E+00	3.490520E+00
4.740590E+00	4.326810E+00	3.499360E+00
3.854640E+00	1.977430E+00	1.359950E+00
3.795480E+00	1.907540E+00	1.446890E+00
4.712280E+00	4.400850E+00	3.484540E+00
4.739200E+00	4.376640E+00	3.539950E+00
4.727310E+00	4.410540E+00	3.543470E+00
3.684140E+00	1.918640E+00	1.454520E+00
3.526890E+00	1.965020E+00	1.460600E+00
3.629740E+00	2.012530E+00	1.409170E+00
4.684730E+00	4.442010E+00	3.481020E+00
4.700570E+00	4.453370E+00	3.557940E+00
3.390560E+00	2.204230E+00	1.439750E+00
3.247190E+00	2.185080E+00	1.491630E+00
4.578290E+00	4.449160E+00	3.397670E+00
4.599450E+00	4.470630E+00	3.475010E+00
4.653150E+00	4.471340E+00	3.507010E+00
3.160100E+00	2.407590E+00	1.479970E+00
3.033440E+00	2.381880E+00	1.520670E+00
4.479880E+00	4.455460E+00	3.345960E+00
4.502790E+00	4.471850E+00	3.420070E+00
4.549900E+00	4.468470E+00	3.446630E+00
2.979480E+00	2.575620E+00	1.500320E+00
2.890170E+00	2.553430E+00	1.572520E+00
4.362720E+00	4.513420E+00	3.232110E+00
4.411980E+00	4.496980E+00	3.314400E+00
4.454820E+00	4.485630E+00	3.383070E+00
2.857170E+00	2.756840E+00	1.559830E+00
2.774390E+00	2.675970E+00	1.615150E+00
4.313000E+00	4.579470E+00	3.229520E+00
4.359250E+00	4.565260E+00	3.346250E+00
2.758980E+00	2.803750E+00	1.618120E+00
2.697780E+00	2.776860E+00	1.661880E+00
2.784760E+00	2.920110E+00	1.621810E+00
4.284270E+00	4.624060E+00	3.230200E+00
4.306080E+00	4.618380E+00	3.286260E+00
2.706870E+00	2.893130E+00	1.666330E+00
2.655470E+00	2.852430E+00	1.686970E+00
2.702590E+00	3.066760E+00	1.681580E+00
4.194510E+00	4.701930E+00	3.160650E+00
4.262960E+00	4.664620E+00	3.246980E+00
2.626140E+00	2.949020E+00	1.709790E+00
2.584830E+00	3.140440E+00	1.754680E+00
2.653810E+00	3.287710E+00	1.721430E+00
4.128330E+00	4.743210E+00	3.107490E+00
4.155180E+00	4.779790E+00	3.221700E+00
2.574310E+00	3.306420E+00	1.775320E+00
2.527740E+00	3.247960E+00	1.778150E+00
2.594660E+00	3.523900E+00	1.788870E+00
3.970460E+00	4.800660E+00	2.939380E+00
4.007660E+00	4.827970E+00	3.054670E+00
4.082850E+00	4.801870E+00	3.131330E+00
2.518370E+00	3.367820E+00	1.820620E+00
2.498450E+00	3.522560E+00	1.828710E+00
2.540730E+00	3.625150E+00	1.852690E+00
2.587140E+00	3.813930E+00	1.887060E+00
3.765230E+00	4.855690E+00	2.786860E+00
3.855280E+00	4.848250E+00	2.878150E+00
3.929600E+00	4.842840E+00	2.973790E+00
2.486030E+00	3.656700E+00	1.884370E+00
2.497500E+00	3.815520E+00	1.926650E+00
2.544660E+00	3.907830E+00	1.943830E+00
2.608570E+00	4.053640E+00	1.984070E+00
2.785050E+00	4.314800E+00	2.082760E+00
2.879850E+00	4.400970E+00	2.133750E+00
3.004400E+00	4.511880E+00	2.216700E+00
3.628020E+00	4.857530E+00	2.697890E+00
3.713040E+00	4.895510E+00	2.807680E+00
3.776590E+00	4.928770E+00	2.908700E+00
2.494890E+00	3.934840E+00	1.976380E+00
2.527320E+00	4.071260E+00	2.028720E+00
2.586480E+00	4.145620E+00	2.047240E+00
2.668280E+00	4.240510E+00	2.062560E+00
2.753150E+00	4.377140E+00	2.132670E+00
2.852900E+00	4.473510E+00	2.203220E+00
2.920720E+00	4.548660E+00	2.255180E+00
3.019880E+00	4.604630E+00	2.302700E+00
3.139680E+00	4.694050E+00	2.390030E+00
3.418760E+00	4.843100E+00	2.578700E+00
3.514430E+00	4.898760E+00	2.676780E+00
3.544420E+00	4.945090E+00	2.750090E+00
3.661520E+00	4.936970E+00	2.827880E+00
2.541740E+00	4.192030E+00	2.091020E+00
2.628290E+00	4.345510E+00	2.136870E+00
2.728230E+00	4.451820E+00	2.202780E+00
2.821790E+00	4.535180E+00	2.264060E+00
2.911760E+00	4.608600E+00	2.309660E+00
3.005240E+00	4.661900E+00	2.363950E+00
3.042740E+00	4.715380E+00	2.418530E+00
3.110340E+00	4.746670E+00	2.444160E+00
3.214270E+00	4.792030E+00	2.486310E+00
3.275080E+00	4.868200E+00	2.570430E+00
3.336760E+00	4.917670E+00	2.645560E+00
3.448700E+00	4.925910E+00	2.682630E+00
3.059990E+00	4.778950E+00	2.480090E+00
3.173750E+00	4.860200E+00	2.549660E+00
3.245730E+00	4.903770E+00	2.602500E+00
5.250870E+00	2.648640E+00	2.999540E+00
5.224010E+00	2.587100E+00	2.958410E+00
5.232390E+00	2.657500E+00	2.922060E+00
5.265350E+00	2.808200E+00	2.987820E+00
5.271680E+00	2.723460E+00	3.037840E+00
5.288400E+00	2.912270E+00	3.038370E+00
5.303300E+00	2.843250E+00	3.087660E+00
5.324640E+00	2.985320E+00	3.113280E+00
5.325460E+00	3.120270E+00	3.193380E+00
5.326790E+00	3.251260E+00	3.254400E+00
5.283110E+00	3.372200E+00	3.267920E+00
5.324430E+00	3.324520E+00	3.324620E+00
5.281870E+00	3.430540E+00	3.345120E+00
5.106800E+00	2.369640E+00	2.768750E+00
5.065300E+00	2.277800E+00	2.702480E+00
5.072320E+00	2.304640E+00	2.623550E+00
5.156910E+00	2.478770E+00	2.815640E+00
5.198530E+00	3.538920E+00	3.332290E+00
5.153620E+00	3.611830E+00	3.415520E+00
5.002500E+00	2.191980E+00	2.629030E+00
4.942900E+00	2.135760E+00	2.521890E+00
4.980870E+00	2.175130E+00	2.504530E+00
5.092550E+00	3.692550E+00	3.387320E+00
5.054660E+00	3.743340E+00	3.453150E+00
4.847070E+00	2.041050E+00	2.301050E+00
4.987860E+00	3.815880E+00	3.478010E+00
4.942460E+00	3.881090E+00	3.470810E+00
4.965060E+00	3.869520E+00	3.515850E+00
4.945370E+00	3.914600E+00	3.535880E+00
4.703680E+00	1.914170E+00	2.036760E+00
4.612300E+00	1.834910E+00	1.960610E+00
4.588160E+00	1.866020E+00	1.851370E+00
4.868130E+00	4.002750E+00	3.488340E+00
4.898260E+00	3.970560E+00	3.512650E+00
4.882950E+00	4.012660E+00	3.550900E+00
4.536590E+00	1.777470E+00	1.891940E+00
4.447550E+00	1.730810E+00	1.819460E+00
4.456980E+00	1.773290E+00	1.746780E+00
4.831910E+00	4.110930E+00	3.526260E+00
4.862310E+00	4.073560E+00	3.574470E+00
4.841260E+00	4.130930E+00	3.580550E+00
4.343880E+00	1.694580E+00	1.761530E+00
4.199030E+00	1.676190E+00	1.708660E+00
4.297820E+00	1.731560E+00	1.696090E+00
4.793810E+00	4.211110E+00	3.546640E+00
4.816310E+00	4.178740E+00	3.582270E+00
4.793900E+00	4.223340E+00	3.611450E+00
4.076610E+00	1.753650E+00	1.596520E+00
3.935430E+00	1.685390E+00	1.598390E+00
4.752700E+00	4.338370E+00	3.579780E+00
4.766260E+00	4.279220E+00	3.596280E+00
4.760560E+00	4.313610E+00	3.656980E+00
3.799070E+00	1.820470E+00	1.518970E+00
3.738360E+00	1.752770E+00	1.579830E+00
4.740650E+00	4.394830E+00	3.623360E+00
3.636460E+00	1.747710E+00	1.578700E+00
3.485370E+00	1.808000E+00	1.604370E+00
3.589690E+00	1.829990E+00	1.535650E+00
4.717880E+00	4.457050E+00	3.626370E+00
4.728080E+00	4.445260E+00	3.672560E+00
4.715140E+00	4.473210E+00	3.665950E+00
3.356740E+00	1.979720E+00	1.536360E+00
3.223420E+00	1.983070E+00	1.611770E+00
4.621340E+00	4.499260E+00	3.541880E+00
4.641590E+00	4.511450E+00	3.623020E+00
4.694740E+00	4.488180E+00	3.647600E+00
3.122580E+00	2.187210E+00	1.567240E+00
3.010080E+00	2.171530E+00	1.636560E+00
4.525290E+00	4.493660E+00	3.495100E+00
4.544020E+00	4.517980E+00	3.569780E+00
4.589390E+00	4.518470E+00	3.592320E+00
2.946880E+00	2.369080E+00	1.606060E+00
2.840940E+00	2.332190E+00	1.658090E+00
4.412960E+00	4.530450E+00	3.415650E+00
4.451220E+00	4.538950E+00	3.506050E+00
4.500630E+00	4.523550E+00	3.543410E+00
2.800440E+00	2.512670E+00	1.633820E+00
2.711350E+00	2.476570E+00	1.690580E+00
4.385770E+00	4.561120E+00	3.430600E+00
4.403400E+00	4.565820E+00	3.478600E+00
2.693420E+00	2.643130E+00	1.672490E+00
2.603810E+00	2.608230E+00	1.729930E+00
4.302000E+00	4.654940E+00	3.371930E+00
4.362660E+00	4.600550E+00	3.455950E+00
2.596700E+00	2.791190E+00	1.716860E+00
2.519120E+00	2.713590E+00	1.776420E+00
4.227290E+00	4.736520E+00	3.295440E+00
4.265440E+00	4.749670E+00	3.437770E+00
2.500810E+00	2.822790E+00	1.767910E+00
2.468190E+00	2.777510E+00	1.794710E+00
2.511420E+00	2.966650E+00	1.765720E+00
4.187030E+00	4.784690E+00	3.298260E+00
4.207350E+00	4.787470E+00	3.367000E+00
2.438690E+00	2.861650E+00	1.809320E+00
2.383060E+00	3.042210E+00	1.838140E+00
2.467310E+00	3.200850E+00	1.803720E+00
4.048560E+00	4.850150E+00	3.160610E+00
4.092540E+00	4.866190E+00	3.273870E+00
4.161830E+00	4.820560E+00	3.337410E+00
2.362650E+00	3.240320E+00	1.848870E+00
2.290000E+00	3.185770E+00	1.886760E+00
2.408870E+00	3.448460E+00	1.856990E+00
3.865450E+00	4.908270E+00	3.000000E+00
3.935330E+00	4.920990E+00	3.127440E+00
4.017970E+00	4.899030E+00	3.200450E+00
2.311720E+00	3.347370E+00	1.903660E+00
2.251470E+00	3.286690E+00	1.917520E+00
2.312430E+00	3.513950E+00	1.908590E+00
2.392480E+00	3.736350E+00	1.949070E+00
3.826310E+00	4.951040E+00	3.008110E+00
3.857590E+00	4.961870E+00	3.070540E+00
2.234050E+00	3.431750E+00	1.948230E+00
2.280710E+00	3.613400E+00	1.961240E+00
2.302540E+00	3.754360E+00	1.999080E+00
2.346860E+00	3.851990E+00	2.006650E+00
2.420050E+00	3.997810E+00	2.035930E+00
3.577520E+00	5.011350E+00	2.849550E+00
3.696300E+00	5.004550E+00	2.946120E+00
3.793560E+00	4.995760E+00	3.033380E+00
2.296380E+00	3.905160E+00	2.056050E+00
2.358880E+00	4.069560E+00	2.098910E+00
2.370430E+00	4.155570E+00	2.141710E+00
2.435130E+00	4.172710E+00	2.121420E+00
2.516760E+00	4.312800E+00	2.164920E+00
2.612830E+00	4.430510E+00	2.217980E+00
2.709570E+00	4.524700E+00	2.272350E+00
2.804570E+00	4.603300E+00	2.325890E+00
2.914160E+00	4.694130E+00	2.405750E+00
3.418740E+00	5.009340E+00	2.767550E+00
3.518950E+00	5.062560E+00	2.864780E+00
3.599510E+00	5.092600E+00	2.991370E+00
2.404560E+00	4.265460E+00	2.189350E+00
2.501720E+00	4.408110E+00	2.240150E+00
2.603110E+00	4.511500E+00	2.293870E+00
2.695870E+00	4.597170E+00	2.338630E+00
2.785910E+00	4.656980E+00	2.388240E+00
2.820920E+00	4.707610E+00	2.440500E+00
2.875300E+00	4.737600E+00	2.459680E+00
2.940020E+00	4.783100E+00	2.488540E+00
3.058540E+00	4.860260E+00	2.558660E+00
3.213280E+00	4.950110E+00	2.653140E+00
3.277890E+00	5.047440E+00	2.759980E+00
3.355190E+00	5.115870E+00	2.872400E+00
3.471810E+00	5.109190E+00	2.907560E+00
2.832930E+00	4.766650E+00	2.501100E+00
2.935030E+00	4.856230E+00	2.555120E+00
3.055730E+00	4.942990E+00	2.648010E+00
3.162150E+00	5.034890E+00	2.726870E+00
3.239930E+00	5.107050E+00	2.810330E+00
5.164220E+00	2.409610E+00	2.996270E+00
5.114290E+00	2.340900E+00	2.921700E+00
5.136530E+00	2.398840E+00	2.886510E+00
5.207540E+00	2.516230E+00	2.958710E+00
5.217700E+00	2.492210E+00	3.035570E+00
5.262980E+00	2.619550E+00	3.065220E+00
5.293860E+00	2.755780E+00	3.147820E+00
5.318300E+00	2.872820E+00	3.202330E+00
5.353450E+00	2.988050E+00	3.246410E+00
5.365990E+00	3.107840E+00	3.302570E+00
5.372880E+00	3.219460E+00	3.354190E+00
5.330360E+00	3.322770E+00	3.412010E+00
5.288500E+00	3.422920E+00	3.469730E+00
5.075150E+00	2.277460E+00	2.896370E+00
5.027630E+00	2.214230E+00	2.796060E+00
5.057120E+00	2.254550E+00	2.781980E+00
5.226520E+00	3.520640E+00	3.438880E+00
5.174920E+00	3.598510E+00	3.522080E+00
4.943680E+00	2.143440E+00	2.642360E+00
5.108760E+00	3.686470E+00	3.497990E+00
5.057770E+00	3.754410E+00	3.521850E+00
5.100520E+00	3.728230E+00	3.572170E+00
5.053180E+00	3.794000E+00	3.596740E+00
4.823410E+00	2.008020E+00	2.395980E+00
4.735810E+00	1.918590E+00	2.295930E+00
4.723840E+00	1.913220E+00	2.169320E+00
4.994150E+00	3.862860E+00	3.570610E+00
4.989690E+00	3.908860E+00	3.618620E+00
4.680910E+00	1.842410E+00	2.216540E+00
4.597370E+00	1.771880E+00	2.118740E+00
4.608530E+00	1.798570E+00	2.040530E+00
4.948920E+00	3.969150E+00	3.638870E+00
4.904260E+00	4.023410E+00	3.634510E+00
4.928990E+00	4.010830E+00	3.690980E+00
4.903540E+00	4.050370E+00	3.709810E+00
4.505630E+00	1.699690E+00	2.015120E+00
4.416960E+00	1.632020E+00	1.935630E+00
4.426150E+00	1.681660E+00	1.872370E+00
4.844560E+00	4.150100E+00	3.657620E+00
4.868780E+00	4.108710E+00	3.675790E+00
4.859810E+00	4.141290E+00	3.732860E+00
4.299710E+00	1.604070E+00	1.887500E+00
4.133800E+00	1.589900E+00	1.830260E+00
4.256680E+00	1.621660E+00	1.809420E+00
4.825830E+00	4.183680E+00	3.709160E+00
4.021370E+00	1.632150E+00	1.703090E+00
3.909230E+00	1.611140E+00	1.745270E+00
4.789270E+00	4.248790E+00	3.734300E+00
4.767550E+00	4.332600E+00	3.746090E+00
3.761620E+00	1.623250E+00	1.740810E+00
3.628860E+00	1.598510E+00	1.757470E+00
3.662650E+00	1.628960E+00	1.690440E+00
3.740740E+00	1.668690E+00	1.643900E+00
4.746970E+00	4.407780E+00	3.729290E+00
4.775190E+00	4.375770E+00	3.809020E+00
4.755410E+00	4.428240E+00	3.797750E+00
3.534210E+00	1.681490E+00	1.666160E+00
3.389650E+00	1.677760E+00	1.732060E+00
4.716820E+00	4.478980E+00	3.742850E+00
3.307190E+00	1.805930E+00	1.657000E+00
3.171110E+00	1.808950E+00	1.735000E+00
4.671100E+00	4.519870E+00	3.709240E+00
4.677430E+00	4.549600E+00	3.804800E+00
3.081830E+00	1.967170E+00	1.665950E+00
2.968660E+00	1.960060E+00	1.746560E+00
4.559190E+00	4.538780E+00	3.646460E+00
4.577630E+00	4.554630E+00	3.724680E+00
4.629670E+00	4.553020E+00	3.752920E+00
2.896820E+00	2.144860E+00	1.691810E+00
2.799250E+00	2.117790E+00	1.773070E+00
4.474830E+00	4.556280E+00	3.591750E+00
4.491160E+00	4.570440E+00	3.676850E+00
4.532740E+00	4.558830E+00	3.703290E+00
2.748220E+00	2.299000E+00	1.723830E+00
2.657150E+00	2.267590E+00	1.804290E+00
4.396610E+00	4.615950E+00	3.560300E+00
4.445560E+00	4.593950E+00	3.635140E+00
2.622940E+00	2.443230E+00	1.759680E+00
2.538620E+00	2.405610E+00	1.838310E+00
4.332740E+00	4.684220E+00	3.507300E+00
4.361680E+00	4.696000E+00	3.640630E+00
2.520340E+00	2.568840E+00	1.797260E+00
2.439160E+00	2.533040E+00	1.862120E+00
4.300910E+00	4.744800E+00	3.512060E+00
4.319790E+00	4.744370E+00	3.574770E+00
2.429370E+00	2.706650E+00	1.835160E+00
2.380270E+00	2.618840E+00	1.878540E+00
4.204740E+00	4.843620E+00	3.483570E+00
4.278960E+00	4.791780E+00	3.544630E+00
2.333080E+00	2.705500E+00	1.896760E+00
2.260340E+00	2.840860E+00	1.923110E+00
2.349960E+00	2.861210E+00	1.863910E+00
4.140360E+00	4.866410E+00	3.397860E+00
4.151590E+00	4.896660E+00	3.467980E+00
2.273460E+00	3.014640E+00	1.897410E+00
2.178970E+00	2.978650E+00	1.953830E+00
3.985750E+00	4.948290E+00	3.242500E+00
4.034540E+00	4.963950E+00	3.365160E+00
4.110310E+00	4.920590E+00	3.426920E+00
2.185980E+00	3.200170E+00	1.941530E+00
2.096030E+00	3.103860E+00	1.998600E+00
3.855560E+00	5.030210E+00	3.161150E+00
3.947810E+00	5.002610E+00	3.279380E+00
2.088900E+00	3.234410E+00	1.995870E+00
2.049710E+00	3.180660E+00	2.020150E+00
2.121340E+00	3.409220E+00	2.006900E+00
2.199950E+00	3.658200E+00	2.020510E+00
3.733800E+00	5.073290E+00	3.091490E+00
3.796520E+00	5.125970E+00	3.248470E+00
2.040500E+00	3.287980E+00	2.042370E+00
2.041380E+00	3.454160E+00	2.057720E+00
2.089110E+00	3.573920E+00	2.042390E+00
2.121140E+00	3.717790E+00	2.081410E+00
2.189590E+00	3.877640E+00	2.096000E+00
2.286340E+00	4.094190E+00	2.156280E+00
3.666330E+00	5.117380E+00	3.093100E+00
3.706800E+00	5.141290E+00	3.167130E+00
2.024240E+00	3.617220E+00	2.104740E+00
2.094990E+00	3.847470E+00	2.138600E+00
2.172870E+00	3.993420E+00	2.161350E+00
2.206260E+00	4.102690E+00	2.206370E+00
2.258450E+00	4.169890E+00	2.218590E+00
2.314880E+00	4.256510E+00	2.235550E+00
2.396970E+00	4.388500E+00	2.264970E+00
2.494980E+00	4.499670E+00	2.314220E+00
2.590510E+00	4.591540E+00	2.363530E+00
2.698300E+00	4.685750E+00	2.436680E+00
3.429140E+00	5.151620E+00	2.961670E+00
3.507520E+00	5.192180E+00	3.065580E+00
3.629270E+00	5.167090E+00	3.127430E+00
2.214510E+00	4.215320E+00	2.262940E+00
2.299570E+00	4.365370E+00	2.298540E+00
2.389310E+00	4.485420E+00	2.336530E+00
2.487070E+00	4.578320E+00	2.389960E+00
2.573590E+00	4.646450E+00	2.427190E+00
2.610120E+00	4.696720E+00	2.474710E+00
2.666160E+00	4.725540E+00	2.494110E+00
2.729260E+00	4.766900E+00	2.524930E+00
2.828510E+00	4.848530E+00	2.577190E+00
2.934380E+00	4.938030E+00	2.648530E+00
3.045960E+00	5.029250E+00	2.728260E+00
3.148010E+00	5.111900E+00	2.808250E+00
3.253410E+00	5.186730E+00	2.944280E+00
3.383110E+00	5.192370E+00	3.011390E+00
2.623650E+00	4.753560E+00	2.537230E+00
2.724150E+00	4.838470E+00	2.595240E+00
2.829610E+00	4.930440E+00	2.666670E+00
2.938620E+00	5.024150E+00	2.733080E+00
3.045580E+00	5.109920E+00	2.813670E+00
3.134520E+00	5.169060E+00	2.900610E+00
5.137040E+00	2.360010E+00	3.023730E+00
5.207480E+00	2.451890E+00	3.093360E+00
5.258240E+00	2.569160E+00	3.198090E+00
5.290110E+00	2.686140E+00	3.208470E+00
5.320450E+00	2.781220E+00	3.263330E+00
5.352360E+00	2.880830E+00	3.311440E+00
5.376840E+00	2.983970E+00	3.362040E+00
5.373110E+00	3.095860E+00	3.417350E+00
5.369420E+00	3.206830E+00	3.462100E+00
5.338750E+00	3.314080E+00	3.514200E+00
5.317570E+00	3.414770E+00	3.566940E+00
5.022320E+00	2.221720E+00	2.879650E+00
5.081470E+00	2.290180E+00	2.966540E+00
5.248310E+00	3.509540E+00	3.542150E+00
5.212920E+00	3.585450E+00	3.616240E+00
4.928800E+00	2.126410E+00	2.779100E+00
4.840440E+00	2.039900E+00	2.661200E+00
4.841080E+00	2.026870E+00	2.539260E+00
5.153810E+00	3.666790E+00	3.594360E+00
5.120860E+00	3.729130E+00	3.651670E+00
5.083950E+00	3.789370E+00	3.706650E+00
4.792470E+00	1.987540E+00	2.631300E+00
4.717200E+00	1.861050E+00	2.457150E+00
4.729540E+00	1.896840E+00	2.386350E+00
5.037350E+00	3.863000E+00	3.671670E+00
5.008400E+00	3.920970E+00	3.680880E+00
5.043760E+00	3.904570E+00	3.737720E+00
5.011580E+00	3.950410E+00	3.741740E+00
4.639960E+00	1.789150E+00	2.345740E+00
4.560360E+00	1.699420E+00	2.232540E+00
4.580450E+00	1.737640E+00	2.181680E+00
4.966980E+00	4.004720E+00	3.771410E+00
4.935900E+00	4.057080E+00	3.801010E+00
4.478040E+00	1.617640E+00	2.143920E+00
4.372050E+00	1.583000E+00	2.092750E+00
4.393550E+00	1.602800E+00	2.005620E+00
4.899480E+00	4.104300E+00	3.787470E+00
4.866240E+00	4.162280E+00	3.819690E+00
4.238050E+00	1.555760E+00	2.047420E+00
4.060460E+00	1.505390E+00	1.981050E+00
4.183740E+00	1.559050E+00	1.953530E+00
4.829550E+00	4.202290E+00	3.800680E+00
4.847580E+00	4.192540E+00	3.859830E+00
4.826380E+00	4.227330E+00	3.875950E+00
3.902750E+00	1.551450E+00	1.834800E+00
3.841160E+00	1.492990E+00	1.918030E+00
4.786320E+00	4.334210E+00	3.822330E+00
4.797810E+00	4.290640E+00	3.842140E+00
4.800910E+00	4.343670E+00	3.902390E+00
3.729200E+00	1.451560E+00	1.910810E+00
3.581750E+00	1.453620E+00	1.916530E+00
3.686250E+00	1.496210E+00	1.844070E+00
4.748330E+00	4.467940E+00	3.852860E+00
4.780120E+00	4.410150E+00	3.878670E+00
4.772770E+00	4.450130E+00	3.936950E+00
3.473950E+00	1.571750E+00	1.825060E+00
3.335230E+00	1.541190E+00	1.898780E+00
4.716590E+00	4.525590E+00	3.844670E+00
4.739290E+00	4.515070E+00	3.949970E+00
3.250100E+00	1.661640E+00	1.806100E+00
3.117480E+00	1.637590E+00	1.886160E+00
4.696100E+00	4.559710E+00	3.855430E+00
4.704560E+00	4.556980E+00	3.905640E+00
3.042610E+00	1.786260E+00	1.812550E+00
2.920860E+00	1.753900E+00	1.888290E+00
4.599950E+00	4.578380E+00	3.797280E+00
4.622710E+00	4.593410E+00	3.875360E+00
4.674610E+00	4.580390E+00	3.897230E+00
2.853690E+00	1.927480E+00	1.823000E+00
2.747940E+00	1.889100E+00	1.904480E+00
4.510350E+00	4.587600E+00	3.756940E+00
4.532140E+00	4.607960E+00	3.829110E+00
4.574120E+00	4.598220E+00	3.844620E+00
2.698260E+00	2.077600E+00	1.850660E+00
2.599850E+00	2.033160E+00	1.934020E+00
4.405800E+00	4.649030E+00	3.684830E+00
4.444750E+00	4.653020E+00	3.775650E+00
4.490980E+00	4.625790E+00	3.807080E+00
2.564110E+00	2.226230E+00	1.883790E+00
2.470970E+00	2.183280E+00	1.962080E+00
4.385440E+00	4.686740E+00	3.709980E+00
4.401890E+00	4.690910E+00	3.757080E+00
2.448220E+00	2.372400E+00	1.907830E+00
2.365580E+00	2.331000E+00	1.989630E+00
4.309880E+00	4.794420E+00	3.683400E+00
4.369610E+00	4.730640E+00	3.743660E+00
2.343940E+00	2.525260E+00	1.937360E+00
2.304350E+00	2.423860E+00	2.007120E+00
4.258340E+00	4.840320E+00	3.599630E+00
4.264180E+00	4.855860E+00	3.665010E+00
2.245570E+00	2.514980E+00	2.014160E+00
2.162940E+00	2.646030E+00	2.024090E+00
2.255060E+00	2.674540E+00	1.962590E+00
4.154900E+00	4.957680E+00	3.571400E+00
4.226110E+00	4.890890E+00	3.629130E+00
2.172580E+00	2.807160E+00	1.982680E+00
2.083420E+00	2.771670E+00	2.044580E+00
4.095680E+00	4.982030E+00	3.487330E+00
4.103560E+00	5.015710E+00	3.560110E+00
2.085380E+00	2.937570E+00	2.014650E+00
2.004320E+00	2.898660E+00	2.077980E+00
3.885890E+00	5.082700E+00	3.316480E+00
3.971430E+00	5.076560E+00	3.451140E+00
4.059680E+00	5.037430E+00	3.519550E+00
2.009320E+00	3.104620E+00	2.058540E+00
1.959750E+00	2.996040E+00	2.098940E+00
3.849340E+00	5.127640E+00	3.337030E+00
3.888340E+00	5.129150E+00	3.397330E+00
1.920090E+00	3.118370E+00	2.114390E+00
1.892380E+00	3.248500E+00	2.134300E+00
1.963800E+00	3.351600E+00	2.107810E+00
3.701980E+00	5.208250E+00	3.295410E+00
3.825170E+00	5.169400E+00	3.372900E+00
1.880510E+00	3.388660E+00	2.164720E+00
1.864200E+00	3.533080E+00	2.177550E+00
1.923000E+00	3.569480E+00	2.147450E+00
2.001760E+00	3.787150E+00	2.187770E+00
2.088720E+00	4.027300E+00	2.226930E+00
3.597900E+00	5.227490E+00	3.187230E+00
3.611950E+00	5.257690E+00	3.262790E+00
1.890440E+00	3.698160E+00	2.225310E+00
1.965800E+00	3.904940E+00	2.243860E+00
1.996150E+00	4.026230E+00	2.279500E+00
2.049500E+00	4.102320E+00	2.286150E+00
2.107950E+00	4.198320E+00	2.300250E+00
2.198690E+00	4.338260E+00	2.332140E+00
2.288310E+00	4.462870E+00	2.369370E+00
2.384170E+00	4.565120E+00	2.415110E+00
2.487780E+00	4.667160E+00	2.478520E+00
3.332560E+00	5.239420E+00	3.050760E+00
3.410460E+00	5.280890E+00	3.154560E+00
3.541810E+00	5.272780E+00	3.218310E+00
2.002940E+00	4.141950E+00	2.334420E+00
2.094400E+00	4.308190E+00	2.366730E+00
2.183910E+00	4.436140E+00	2.404310E+00
2.282740E+00	4.544800E+00	2.447960E+00
2.367880E+00	4.620190E+00	2.475330E+00
2.398590E+00	4.675260E+00	2.514140E+00
2.450630E+00	4.708410E+00	2.529970E+00
2.517290E+00	4.753290E+00	2.565860E+00
2.620670E+00	4.834640E+00	2.619330E+00
2.725570E+00	4.922530E+00	2.684210E+00
2.839790E+00	5.013980E+00	2.755770E+00
2.949950E+00	5.111000E+00	2.823060E+00
3.057010E+00	5.177780E+00	2.921490E+00
3.152320E+00	5.236770E+00	3.009370E+00
3.272060E+00	5.278480E+00	3.078590E+00
2.405040E+00	4.740140E+00	2.574170E+00
2.514560E+00	4.827270E+00	2.651390E+00
2.622650E+00	4.922650E+00	2.705410E+00
2.737300E+00	5.006940E+00	2.774450E+00
2.853460E+00	5.107340E+00	2.851790E+00
2.977710E+00	5.191180E+00	2.945400E+00
3.066010E+00	5.227640E+00	2.996730E+00
5.276010E+00	2.550690E+00	3.331620E+00
5.261890E+00	2.512220E+00	3.313670E+00
5.266670E+00	2.533500E+00	3.274890E+00
5.282890E+00	2.594270E+00	3.330050E+00
5.126620E+00	2.358010E+00	3.201630E+00
5.060220E+00	2.292390E+00	3.131690E+00
5.092560E+00	2.311590E+00	3.063850E+00
5.200390E+00	2.447990E+00	3.211370E+00
5.312560E+00	2.695010E+00	3.344990E+00
5.334270E+00	2.804410E+00	3.363760E+00
5.351390E+00	2.883120E+00	3.425010E+00
5.379480E+00	2.979860E+00	3.478150E+00
5.388590E+00	3.091740E+00	3.522170E+00
5.392970E+00	3.202780E+00	3.556430E+00
5.361760E+00	3.306720E+00	3.610350E+00
5.326480E+00	3.406000E+00	3.669730E+00
5.010590E+00	2.249200E+00	3.136810E+00
4.970880E+00	2.183840E+00	3.039560E+00
5.000230E+00	2.208790E+00	2.990690E+00
5.280130E+00	3.498830E+00	3.634240E+00
5.233230E+00	3.564850E+00	3.693930E+00
4.888670E+00	2.103490E+00	2.887220E+00
5.180220E+00	3.654620E+00	3.713680E+00
5.129040E+00	3.734420E+00	3.734030E+00
5.115020E+00	3.777780E+00	3.777220E+00
4.744490E+00	1.878590E+00	2.636790E+00
4.683780E+00	1.815590E+00	2.577770E+00
4.679760E+00	1.816900E+00	2.475670E+00
4.781330E+00	1.950190E+00	2.682900E+00
5.091610E+00	3.851520E+00	3.791150E+00
5.069350E+00	3.928800E+00	3.806470E+00
5.035980E+00	3.972030E+00	3.812020E+00
5.077000E+00	3.958390E+00	3.865620E+00
5.035020E+00	4.000530E+00	3.883060E+00
4.547500E+00	1.631440E+00	2.426950E+00
4.441450E+00	1.584850E+00	2.360810E+00
4.507050E+00	1.614680E+00	2.335970E+00
4.544730E+00	1.659330E+00	2.294130E+00
4.606260E+00	1.701300E+00	2.481240E+00
4.939650E+00	4.081190E+00	3.858130E+00
4.975960E+00	4.044600E+00	3.866430E+00
4.959640E+00	4.073410E+00	3.923310E+00
4.335200E+00	1.556700E+00	2.174520E+00
4.266750E+00	1.527460E+00	2.233260E+00
4.917310E+00	4.117630E+00	3.907190E+00
4.161400E+00	1.472080E+00	2.194670E+00
4.008810E+00	1.395260E+00	2.157680E+00
4.110090E+00	1.478160E+00	2.106150E+00
4.869920E+00	4.174710E+00	3.944020E+00
4.841870E+00	4.220420E+00	3.972280E+00
3.841610E+00	1.428810E+00	2.006540E+00
3.779130E+00	1.363480E+00	2.089900E+00
4.826320E+00	4.272850E+00	3.975400E+00
4.828110E+00	4.337830E+00	4.003030E+00
3.673050E+00	1.339410E+00	2.095570E+00
3.522140E+00	1.346690E+00	2.114250E+00
3.628970E+00	1.372980E+00	2.022170E+00
4.814070E+00	4.400130E+00	4.000350E+00
4.790320E+00	4.481340E+00	4.020570E+00
3.410980E+00	1.412890E+00	1.990650E+00
3.277290E+00	1.390920E+00	2.083450E+00
4.769390E+00	4.528180E+00	4.015900E+00
4.787910E+00	4.531130E+00	4.055060E+00
4.775170E+00	4.552000E+00	4.051830E+00
3.195110E+00	1.513130E+00	1.984790E+00
3.073130E+00	1.476890E+00	2.075950E+00
4.694080E+00	4.591540E+00	4.008440E+00
4.749690E+00	4.561420E+00	4.035180E+00
2.994410E+00	1.609910E+00	1.975860E+00
2.883630E+00	1.570300E+00	2.069920E+00
4.648640E+00	4.605680E+00	3.962560E+00
4.650670E+00	4.623450E+00	4.022970E+00
2.810370E+00	1.714090E+00	1.978540E+00
2.707000E+00	1.667980E+00	2.070470E+00
4.550600E+00	4.620220E+00	3.895700E+00
4.569950E+00	4.624930E+00	3.947210E+00
4.610290E+00	4.632930E+00	4.016900E+00
2.646840E+00	1.845560E+00	1.995110E+00
2.549960E+00	1.789930E+00	2.086770E+00
4.471150E+00	4.668210E+00	3.856860E+00
4.491830E+00	4.677200E+00	3.938480E+00
4.533200E+00	4.645870E+00	3.956120E+00
2.503410E+00	1.981650E+00	2.021000E+00
2.407540E+00	1.927760E+00	2.106630E+00
4.398310E+00	4.757300E+00	3.853900E+00
4.449120E+00	4.713980E+00	3.903390E+00
2.379300E+00	2.139070E+00	2.050000E+00
2.287740E+00	2.081440E+00	2.139080E+00
4.353330E+00	4.786400E+00	3.791630E+00
4.358320E+00	4.811020E+00	3.845810E+00
2.258100E+00	2.319270E+00	2.074110E+00
2.187530E+00	2.208740E+00	2.168040E+00
4.267250E+00	4.898580E+00	3.740770E+00
4.324710E+00	4.849730E+00	3.809250E+00
2.159200E+00	2.335070E+00	2.129160E+00
2.129940E+00	2.280010E+00	2.177740E+00
2.141950E+00	2.481130E+00	2.085710E+00
4.209890E+00	4.952840E+00	3.701100E+00
4.235260E+00	5.007170E+00	3.814580E+00
2.085220E+00	2.368610E+00	2.173150E+00
2.020920E+00	2.543470E+00	2.161130E+00
2.080830E+00	2.631920E+00	2.082200E+00
4.096060E+00	5.075150E+00	3.659420E+00
4.170330E+00	5.032190E+00	3.731050E+00
2.006160E+00	2.732540E+00	2.116370E+00
1.923060E+00	2.688450E+00	2.186530E+00
4.034750E+00	5.091940E+00	3.580490E+00
4.041560E+00	5.118120E+00	3.646540E+00
1.910880E+00	2.897680E+00	2.142710E+00
1.869230E+00	2.784510E+00	2.200450E+00
3.901280E+00	5.187940E+00	3.493800E+00
3.990390E+00	5.144400E+00	3.598140E+00
1.823540E+00	2.902570E+00	2.208410E+00
1.796950E+00	3.036490E+00	2.227630E+00
1.838670E+00	3.146210E+00	2.172590E+00
3.805440E+00	5.231860E+00	3.437860E+00
3.844710E+00	5.279860E+00	3.565530E+00
1.767710E+00	3.183640E+00	2.238000E+00
1.758430E+00	3.340550E+00	2.268660E+00
1.811690E+00	3.439340E+00	2.222190E+00
3.614910E+00	5.309960E+00	3.348560E+00
3.734780E+00	5.293800E+00	3.453490E+00
1.738300E+00	3.483580E+00	2.280990E+00
1.735690E+00	3.621160E+00	2.307470E+00
1.796540E+00	3.664430E+00	2.278280E+00
1.870940E+00	3.933530E+00	2.301880E+00
3.507840E+00	5.327580E+00	3.299390E+00
3.545610E+00	5.393270E+00	3.424600E+00
1.759460E+00	3.764720E+00	2.337810E+00
1.782870E+00	3.931400E+00	2.361880E+00
1.830820E+00	4.016940E+00	2.360180E+00
1.893660E+00	4.115960E+00	2.374760E+00
1.988430E+00	4.271860E+00	2.405770E+00
2.074970E+00	4.405760E+00	2.432920E+00
2.161640E+00	4.530470E+00	2.475520E+00
2.287900E+00	4.639010E+00	2.524640E+00
3.192390E+00	5.306750E+00	3.110680E+00
3.277810E+00	5.351210E+00	3.210190E+00
3.418760E+00	5.368680E+00	3.322720E+00
1.785430E+00	4.057970E+00	2.408560E+00
1.873940E+00	4.237580E+00	2.434450E+00
1.970820E+00	4.376330E+00	2.468700E+00
2.050460E+00	4.478600E+00	2.484710E+00
2.086320E+00	4.555690E+00	2.517650E+00
2.168770E+00	4.604810E+00	2.533040E+00
2.207690E+00	4.664230E+00	2.570770E+00
2.292410E+00	4.733400E+00	2.601040E+00
2.389650E+00	4.824400E+00	2.668200E+00
2.510050E+00	4.935320E+00	2.748430E+00
2.644290E+00	5.006170E+00	2.788950E+00
2.743440E+00	5.094990E+00	2.867630E+00
2.878630E+00	5.206750E+00	2.982050E+00
3.065610E+00	5.287480E+00	3.087010E+00
2.940900E+00	5.301540E+00	3.117120E+00
3.176600E+00	5.337510E+00	3.172370E+00
2.094470E+00	4.630070E+00	2.574890E+00
2.187310E+00	4.728400E+00	2.623580E+00
2.279090E+00	4.792200E+00	2.663670E+00
2.321940E+00	4.851150E+00	2.709540E+00
2.396260E+00	4.895900E+00	2.730590E+00
2.423990E+00	4.951930E+00	2.771540E+00
2.478750E+00	5.017050E+00	2.833180E+00
2.616180E+00	5.074910E+00	2.872410E+00
2.741840E+00	5.178590E+00	2.964870E+00
2.828990E+00	5.252930E+00	3.056820E+00
2.334940E+00	4.926950E+00	2.770240E+00
2.404950E+00	4.984770E+00	2.804680E+00
5.243490E+00	2.502190E+00	3.426270E+00
5.217190E+00	2.470200E+00	3.402310E+00
5.235500E+00	2.482100E+00	3.350360E+00
5.270900E+00	2.560200E+00	3.412260E+00
5.292760E+00	2.640170E+00	3.420350E+00
5.293880E+00	2.632120E+00	3.497580E+00
5.320970E+00	2.702840E+00	3.504200E+00
5.082050E+00	2.322780E+00	3.247220E+00
5.167350E+00	2.419870E+00	3.350390E+00
5.335640E+00	2.791060E+00	3.461430E+00
5.374440E+00	2.878960E+00	3.532110E+00
5.393800E+00	2.988610E+00	3.612530E+00
5.396900E+00	3.111940E+00	3.616560E+00
5.390240E+00	3.202380E+00	3.660640E+00
5.359980E+00	3.302080E+00	3.712430E+00
5.341280E+00	3.397710E+00	3.768890E+00
4.955870E+00	2.188200E+00	3.135830E+00
5.022590E+00	2.271450E+00	3.254950E+00
5.283080E+00	3.498310E+00	3.739540E+00
5.231840E+00	3.582730E+00	3.759600E+00
5.272910E+00	3.553980E+00	3.809550E+00
5.236220E+00	3.638120E+00	3.830880E+00
4.789160E+00	1.900320E+00	2.943090E+00
4.742350E+00	1.850730E+00	2.881340E+00
4.772950E+00	1.888480E+00	2.856800E+00
4.782870E+00	1.926290E+00	2.790750E+00
4.814690E+00	1.961680E+00	2.972020E+00
4.823540E+00	2.035780E+00	2.862030E+00
4.858480E+00	2.080770E+00	3.021400E+00
5.170960E+00	3.728650E+00	3.810470E+00
5.136850E+00	3.792160E+00	3.830670E+00
5.177700E+00	3.771570E+00	3.879190E+00
5.148190E+00	3.827810E+00	3.888990E+00
4.672120E+00	1.768770E+00	2.761160E+00
4.600700E+00	1.674270E+00	2.694630E+00
4.593630E+00	1.670190E+00	2.548980E+00
4.699380E+00	1.815820E+00	2.712350E+00
5.123020E+00	3.906260E+00	3.908100E+00
5.085830E+00	3.963040E+00	3.930360E+00
5.060380E+00	3.996190E+00	3.986710E+00
4.518220E+00	1.617180E+00	2.636190E+00
4.397150E+00	1.572610E+00	2.576840E+00
4.482100E+00	1.597540E+00	2.512880E+00
5.004400E+00	4.039910E+00	3.956580E+00
4.966000E+00	4.090650E+00	4.014220E+00
4.260340E+00	1.512590E+00	2.339150E+00
4.216680E+00	1.451830E+00	2.428320E+00
4.918070E+00	4.132900E+00	3.995670E+00
4.940140E+00	4.128080E+00	4.042720E+00
4.915060E+00	4.162680E+00	4.061940E+00
4.100170E+00	1.368130E+00	2.420050E+00
3.949100E+00	1.334020E+00	2.352770E+00
4.056620E+00	1.378790E+00	2.297660E+00
4.847350E+00	4.237940E+00	4.015590E+00
4.870910E+00	4.209220E+00	4.038880E+00
4.866390E+00	4.255400E+00	4.071570E+00
3.785450E+00	1.319810E+00	2.200090E+00
3.765970E+00	1.272840E+00	2.349240E+00
4.844110E+00	4.363600E+00	4.047010E+00
4.868330E+00	4.325080E+00	4.092490E+00
4.862390E+00	4.391520E+00	4.103080E+00
3.610950E+00	1.270410E+00	2.330180E+00
3.457060E+00	1.258460E+00	2.334090E+00
3.579980E+00	1.297950E+00	2.247560E+00
4.809780E+00	4.513590E+00	4.091250E+00
4.845800E+00	4.458410E+00	4.122880E+00
4.829210E+00	4.522480E+00	4.157970E+00
3.363470E+00	1.314970E+00	2.203020E+00
3.235740E+00	1.294350E+00	2.305020E+00
4.780020E+00	4.574400E+00	4.133840E+00
3.148010E+00	1.355730E+00	2.177920E+00
3.040910E+00	1.325130E+00	2.283410E+00
4.734430E+00	4.598770E+00	4.083950E+00
4.734960E+00	4.614240E+00	4.141240E+00
2.960720E+00	1.433770E+00	2.169040E+00
2.864810E+00	1.387670E+00	2.273880E+00
4.649880E+00	4.652750E+00	4.112440E+00
4.703870E+00	4.631020E+00	4.126260E+00
2.786060E+00	1.525420E+00	2.169210E+00
2.695210E+00	1.477040E+00	2.271740E+00
4.554910E+00	4.677350E+00	4.076100E+00
4.598980E+00	4.669160E+00	4.107920E+00
2.611120E+00	1.619240E+00	2.166370E+00
2.522210E+00	1.565990E+00	2.268820E+00
4.517710E+00	4.685190E+00	4.028110E+00
4.520710E+00	4.709490E+00	4.088540E+00
2.456890E+00	1.738060E+00	2.179860E+00
2.363900E+00	1.681370E+00	2.282250E+00
4.424260E+00	4.760720E+00	3.948930E+00
4.448950E+00	4.768350E+00	4.035820E+00
4.496140E+00	4.726610E+00	4.067800E+00
2.316030E+00	1.869950E+00	2.202930E+00
2.220250E+00	1.813070E+00	2.304960E+00
4.351420E+00	4.856420E+00	3.912250E+00
4.396360E+00	4.813910E+00	3.986670E+00
2.197800E+00	2.024190E+00	2.233940E+00
2.096270E+00	1.964860E+00	2.325420E+00
4.299230E+00	4.948640E+00	3.869580E+00
4.327270E+00	4.945560E+00	3.963560E+00
2.080460E+00	2.193760E+00	2.250770E+00
1.999550E+00	2.097370E+00	2.352050E+00
4.265710E+00	5.017180E+00	3.890910E+00
4.287640E+00	5.032740E+00	3.976770E+00
1.984280E+00	2.220380E+00	2.313140E+00
1.946960E+00	2.172030E+00	2.360350E+00
1.978010E+00	2.369630E+00	2.257350E+00
4.140790E+00	5.093030E+00	3.765050E+00
4.177800E+00	5.115100E+00	3.862710E+00
4.235750E+00	5.075280E+00	3.919150E+00
1.915290E+00	2.271500E+00	2.344310E+00
1.854830E+00	2.452090E+00	2.315030E+00
1.920190E+00	2.543210E+00	2.235580E+00
4.038560E+00	5.168020E+00	3.719290E+00
4.111860E+00	5.151770E+00	3.799500E+00
1.828740E+00	2.683960E+00	2.258280E+00
1.789810E+00	2.565330E+00	2.329290E+00
3.944770E+00	5.232120E+00	3.650480E+00
3.997310E+00	5.260110E+00	3.782490E+00
1.740940E+00	2.687330E+00	2.334710E+00
1.696870E+00	2.817020E+00	2.337470E+00
1.748500E+00	2.929370E+00	2.277350E+00
3.894480E+00	5.286490E+00	3.650460E+00
3.926780E+00	5.295050E+00	3.709580E+00
1.661300E+00	2.958980E+00	2.342420E+00
1.609140E+00	3.149130E+00	2.355560E+00
1.694520E+00	3.233840E+00	2.302120E+00
3.655920E+00	5.375460E+00	3.490120E+00
3.758810E+00	5.352020E+00	3.591620E+00
3.857720E+00	5.330180E+00	3.673390E+00
1.636860E+00	3.315210E+00	2.358970E+00
1.598020E+00	3.258490E+00	2.381290E+00
1.660980E+00	3.547970E+00	2.338740E+00
3.604530E+00	5.421680E+00	3.520430E+00
3.665880E+00	5.438530E+00	3.622780E+00
1.590840E+00	3.391860E+00	2.394900E+00
1.581940E+00	3.558360E+00	2.395240E+00
1.625040E+00	3.667360E+00	2.396240E+00
1.684430E+00	3.838820E+00	2.398830E+00
3.307150E+00	5.424550E+00	3.349080E+00
3.435190E+00	5.441930E+00	3.451420E+00
3.546760E+00	5.455480E+00	3.546520E+00
1.573330E+00	3.721670E+00	2.442830E+00
1.611820E+00	3.910410E+00	2.446660E+00
1.612130E+00	4.002070E+00	2.468550E+00
1.678650E+00	4.027410E+00	2.447380E+00
1.764840E+00	4.189270E+00	2.473800E+00
1.855760E+00	4.348210E+00	2.493530E+00
1.959960E+00	4.503560E+00	2.535220E+00
3.041200E+00	5.341320E+00	3.184700E+00
3.157630E+00	5.380440E+00	3.258200E+00
3.228830E+00	5.451310E+00	3.377250E+00
3.311150E+00	5.492960E+00	3.466870E+00
1.643940E+00	4.121930E+00	2.501420E+00
1.743650E+00	4.307150E+00	2.528290E+00
1.835520E+00	4.422950E+00	2.546120E+00
1.863710E+00	4.504180E+00	2.574690E+00
1.915170E+00	4.552660E+00	2.582800E+00
1.977240E+00	4.608200E+00	2.605680E+00
2.064040E+00	4.715470E+00	2.648190E+00
2.196130E+00	4.825800E+00	2.711690E+00
2.534340E+00	5.128040E+00	2.950000E+00
2.654910E+00	5.179460E+00	2.976550E+00
2.739510E+00	5.248610E+00	3.055710E+00
2.840000E+00	5.313250E+00	3.163550E+00
2.999340E+00	5.385230E+00	3.256430E+00
3.138400E+00	5.452080E+00	3.378250E+00
3.220690E+00	5.481170E+00	3.431660E+00
1.862990E+00	4.581320E+00	2.621550E+00
1.951690E+00	4.661960E+00	2.657860E+00
1.985470E+00	4.732890E+00	2.692410E+00
2.066020E+00	4.794400E+00	2.706220E+00
2.108450E+00	4.858560E+00	2.756940E+00
2.210460E+00	4.955280E+00	2.832600E+00
2.385580E+00	5.039320E+00	2.867660E+00
2.427950E+00	5.137460E+00	2.967310E+00
2.512510E+00	5.235640E+00	3.065750E+00
2.644940E+00	5.252730E+00	3.069780E+00
2.738310E+00	5.288880E+00	3.127070E+00
1.991720E+00	4.812670E+00	2.752480E+00
2.082460E+00	4.898150E+00	2.807040E+00
2.106650E+00	4.956600E+00	2.853980E+00
2.151690E+00	5.002410E+00	2.881990E+00
2.193230E+00	5.075960E+00	2.946150E+00
2.316160E+00	5.105750E+00	2.952900E+00
2.396250E+00	5.190780E+00	3.025740E+00
2.090220E+00	5.013460E+00	2.910850E+00
5.214780E+00	2.481860E+00	3.483300E+00
5.256430E+00	2.529750E+00	3.488640E+00
5.271680E+00	2.590150E+00	3.556370E+00
5.298510E+00	2.662650E+00	3.595180E+00
5.323900E+00	2.722270E+00	3.621210E+00
5.373220E+00	2.859260E+00	3.696890E+00
5.358780E+00	2.826720E+00	3.675340E+00
5.373800E+00	2.882810E+00	3.642130E+00
5.384010E+00	2.936450E+00	3.674000E+00
5.386000E+00	2.899300E+00	3.716430E+00
5.394160E+00	2.973730E+00	3.724030E+00
5.079800E+00	2.349680E+00	3.406570E+00
5.153090E+00	2.430530E+00	3.498500E+00
5.348020E+00	2.794660E+00	3.588210E+00
5.397080E+00	3.093300E+00	3.735810E+00
5.391910E+00	3.213360E+00	3.747270E+00
5.382050E+00	3.293390E+00	3.803860E+00
5.372450E+00	3.384960E+00	3.865280E+00
4.761630E+00	1.866340E+00	3.237300E+00
4.727240E+00	1.818370E+00	3.178640E+00
4.758230E+00	1.868420E+00	3.136920E+00
4.795100E+00	1.921300E+00	3.074830E+00
4.795190E+00	1.917790E+00	3.264010E+00
4.848080E+00	2.070240E+00	3.166540E+00
4.833630E+00	2.042330E+00	3.318520E+00
4.923400E+00	2.146500E+00	3.209130E+00
4.914380E+00	2.147650E+00	3.357110E+00
4.982990E+00	2.243850E+00	3.347500E+00
5.332450E+00	3.480950E+00	3.832160E+00
5.298970E+00	3.560430E+00	3.887710E+00
5.273410E+00	3.637670E+00	3.937960E+00
4.669570E+00	1.750780E+00	3.106670E+00
4.606370E+00	1.695730E+00	3.022940E+00
4.646810E+00	1.713760E+00	2.960770E+00
4.699630E+00	1.785270E+00	2.953600E+00
5.229900E+00	3.715450E+00	3.904620E+00
5.198500E+00	3.783790E+00	3.960930E+00
5.165260E+00	3.847950E+00	3.961900E+00
5.197080E+00	3.830040E+00	4.015090E+00
5.173450E+00	3.888910E+00	4.028680E+00
4.563000E+00	1.656980E+00	2.807470E+00
4.518640E+00	1.642920E+00	3.000870E+00
5.115440E+00	3.948060E+00	4.007090E+00
5.095110E+00	3.992620E+00	4.077600E+00
4.418190E+00	1.592040E+00	2.937690E+00
4.327960E+00	1.534040E+00	2.819090E+00
4.420010E+00	1.591010E+00	2.775670E+00
5.037240E+00	4.042100E+00	4.049390E+00
5.018600E+00	4.084320E+00	4.118030E+00
4.245700E+00	1.463930E+00	2.590090E+00
4.190880E+00	1.395000E+00	2.759480E+00
4.966740E+00	4.126370E+00	4.099060E+00
4.949440E+00	4.159310E+00	4.148880E+00
4.014140E+00	1.329680E+00	2.507530E+00
4.909080E+00	4.212060E+00	4.161260E+00
4.886470E+00	4.270600E+00	4.146750E+00
4.903890E+00	4.260420E+00	4.200640E+00
4.901870E+00	4.303110E+00	4.201930E+00
3.815560E+00	1.261600E+00	2.490790E+00
3.704020E+00	1.227640E+00	2.552610E+00
3.645400E+00	1.250180E+00	2.413230E+00
4.875580E+00	4.414420E+00	4.165150E+00
4.900990E+00	4.373630E+00	4.213930E+00
4.888900E+00	4.439290E+00	4.228510E+00
3.563010E+00	1.208860E+00	2.614360E+00
3.385950E+00	1.196440E+00	2.574980E+00
3.505310E+00	1.223830E+00	2.474460E+00
4.831150E+00	4.565580E+00	4.215310E+00
4.875390E+00	4.512810E+00	4.248990E+00
4.868310E+00	4.594410E+00	4.301150E+00
3.313120E+00	1.240660E+00	2.434970E+00
3.189950E+00	1.195940E+00	2.535000E+00
4.806240E+00	4.592230E+00	4.209830E+00
4.823080E+00	4.604450E+00	4.261860E+00
3.120200E+00	1.253460E+00	2.409000E+00
3.018070E+00	1.216030E+00	2.520740E+00
4.720940E+00	4.641300E+00	4.235800E+00
4.782750E+00	4.616980E+00	4.249510E+00
2.941660E+00	1.282300E+00	2.390710E+00
2.852600E+00	1.239620E+00	2.506160E+00
4.678120E+00	4.659960E+00	4.195570E+00
4.679170E+00	4.675260E+00	4.255470E+00
2.776400E+00	1.342870E+00	2.383020E+00
2.689640E+00	1.301420E+00	2.493860E+00
4.579140E+00	4.687960E+00	4.143040E+00
4.600980E+00	4.690700E+00	4.187950E+00
4.641560E+00	4.691380E+00	4.249820E+00
2.607710E+00	1.424420E+00	2.377610E+00
2.523570E+00	1.387380E+00	2.489870E+00
4.515040E+00	4.749210E+00	4.179110E+00
4.561520E+00	4.712580E+00	4.195520E+00
2.434820E+00	1.517800E+00	2.373310E+00
2.352670E+00	1.474860E+00	2.478920E+00
4.480230E+00	4.775570E+00	4.128770E+00
4.481010E+00	4.795800E+00	4.191010E+00
2.274270E+00	1.625640E+00	2.398450E+00
2.260520E+00	1.546790E+00	2.477770E+00
4.361020E+00	4.906340E+00	4.022470E+00
4.404630E+00	4.880090E+00	4.106930E+00
4.452100E+00	4.834410E+00	4.173440E+00
2.197980E+00	1.610920E+00	2.474050E+00
2.123120E+00	1.754960E+00	2.413830E+00
4.330500E+00	4.994670E+00	4.031180E+00
4.360560E+00	4.985390E+00	4.105150E+00
2.003810E+00	1.924010E+00	2.430440E+00
4.309690E+00	5.043580E+00	4.038790E+00
4.326430E+00	5.046570E+00	4.085000E+00
1.891300E+00	2.107410E+00	2.428860E+00
4.208070E+00	5.132160E+00	3.948350E+00
4.241050E+00	5.145140E+00	4.034050E+00
4.296200E+00	5.090960E+00	4.071520E+00
1.778950E+00	2.232550E+00	2.484600E+00
1.833520E+00	2.303350E+00	2.395400E+00
4.067090E+00	5.221000E+00	3.837740E+00
4.122430E+00	5.230080E+00	3.933570E+00
4.184230E+00	5.193050E+00	3.983890E+00
1.749380E+00	2.469550E+00	2.407190E+00
1.687720E+00	2.349980E+00	2.508360E+00
4.037670E+00	5.258570E+00	3.856380E+00
4.061400E+00	5.262340E+00	3.903910E+00
1.667990E+00	2.496750E+00	2.469530E+00
1.640080E+00	2.427440E+00	2.515200E+00
1.650250E+00	2.706780E+00	2.408820E+00
3.918790E+00	5.351250E+00	3.792050E+00
4.008530E+00	5.304030E+00	3.878660E+00
1.606730E+00	2.539990E+00	2.499710E+00
1.576690E+00	2.689360E+00	2.476100E+00
1.583090E+00	2.792790E+00	2.442860E+00
1.579080E+00	2.948740E+00	2.414580E+00
3.791300E+00	5.399760E+00	3.723220E+00
3.848030E+00	5.427200E+00	3.864500E+00
1.524680E+00	2.816180E+00	2.482760E+00
1.476200E+00	3.036990E+00	2.484660E+00
1.541750E+00	3.203460E+00	2.416900E+00
3.720800E+00	5.448320E+00	3.716970E+00
3.754330E+00	5.455850E+00	3.789110E+00
1.464360E+00	3.230090E+00	2.474220E+00
1.410580E+00	3.159480E+00	2.497280E+00
1.499860E+00	3.459630E+00	2.452170E+00
3.442390E+00	5.501990E+00	3.578850E+00
3.565830E+00	5.506230E+00	3.669010E+00
3.674870E+00	5.492140E+00	3.745880E+00
1.399130E+00	3.328810E+00	2.521950E+00
1.413550E+00	3.534350E+00	2.498630E+00
1.407640E+00	3.641700E+00	2.520580E+00
1.475040E+00	3.679170E+00	2.495240E+00
1.540100E+00	3.923670E+00	2.498060E+00
3.326620E+00	5.547850E+00	3.591460E+00
3.445770E+00	5.563940E+00	3.725220E+00
1.420320E+00	3.802140E+00	2.546570E+00
1.475520E+00	3.985060E+00	2.554600E+00
1.483640E+00	4.071410E+00	2.579900E+00
1.547530E+00	4.096290E+00	2.550100E+00
1.630430E+00	4.265140E+00	2.564070E+00
1.749180E+00	4.438370E+00	2.598950E+00
2.883880E+00	5.391760E+00	3.283900E+00
3.010410E+00	5.482620E+00	3.425510E+00
3.199980E+00	5.511490E+00	3.503430E+00
3.241510E+00	5.563020E+00	3.611100E+00
3.313580E+00	5.588500E+00	3.680440E+00
1.514370E+00	4.187500E+00	2.612510E+00
1.608230E+00	4.368620E+00	2.627720E+00
1.679760E+00	4.477480E+00	2.651390E+00
1.683690E+00	4.532960E+00	2.675310E+00
1.752990E+00	4.558600E+00	2.657850E+00
1.854310E+00	4.686480E+00	2.704730E+00
2.617380E+00	5.294860E+00	3.145110E+00
2.730030E+00	5.342480E+00	3.214890E+00
2.842410E+00	5.435500E+00	3.366060E+00
2.908530E+00	5.496310E+00	3.477880E+00
2.994480E+00	5.556920E+00	3.593990E+00
3.133040E+00	5.558880E+00	3.603670E+00
3.234620E+00	5.591550E+00	3.686880E+00
1.709490E+00	4.600220E+00	2.705120E+00
1.753890E+00	4.680060E+00	2.748110E+00
1.808740E+00	4.732540E+00	2.756910E+00
1.872190E+00	4.798180E+00	2.779560E+00
1.987100E+00	4.906580E+00	2.858300E+00
2.268270E+00	5.138870E+00	3.000630E+00
2.325290E+00	5.191830E+00	3.045040E+00
2.410270E+00	5.282280E+00	3.131480E+00
2.580010E+00	5.343460E+00	3.225270E+00
2.710300E+00	5.418390E+00	3.345110E+00
2.810650E+00	5.484140E+00	3.465070E+00
2.886750E+00	5.532760E+00	3.564880E+00
1.761140E+00	4.757970E+00	2.803060E+00
1.851950E+00	4.856810E+00	2.846470E+00
1.893020E+00	4.918090E+00	2.898810E+00
1.951470E+00	4.954320E+00	2.916970E+00
2.004900E+00	5.005710E+00	2.940920E+00
2.087020E+00	5.108090E+00	3.006960E+00
2.234860E+00	5.183780E+00	3.062620E+00
2.320200E+00	5.246810E+00	3.108640E+00
1.912600E+00	4.987010E+00	2.963270E+00
1.990720E+00	5.060050E+00	2.993800E+00
5.240560E+00	2.532610E+00	3.570910E+00
5.276850E+00	2.629680E+00	3.659130E+00
5.247790E+00	2.573690E+00	3.666210E+00
5.307960E+00	2.686830E+00	3.719610E+00
5.339980E+00	2.766590E+00	3.690580E+00
5.347360E+00	2.742130E+00	3.773230E+00
5.375260E+00	2.822110E+00	3.761230E+00
5.411130E+00	2.916420E+00	3.810170E+00
5.412220E+00	3.008640E+00	3.800870E+00
5.417630E+00	2.983820E+00	3.875620E+00
5.423960E+00	3.076450E+00	3.878830E+00
5.029510E+00	2.338610E+00	3.630630E+00
4.997280E+00	2.302800E+00	3.598470E+00
5.023370E+00	2.318850E+00	3.521750E+00
5.094730E+00	2.393480E+00	3.603130E+00
5.178440E+00	2.497410E+00	3.656460E+00
5.412020E+00	3.188560E+00	3.833200E+00
5.404700E+00	3.282590E+00	3.900540E+00
5.387520E+00	3.364660E+00	3.948470E+00
4.667390E+00	1.785730E+00	3.475730E+00
4.641550E+00	1.744650E+00	3.418780E+00
4.683860E+00	1.775320E+00	3.305450E+00
4.731590E+00	1.868680E+00	3.401590E+00
4.805800E+00	1.975330E+00	3.465400E+00
4.871300E+00	2.120200E+00	3.550980E+00
4.962860E+00	2.234940E+00	3.531570E+00
5.362870E+00	3.471070E+00	3.952830E+00
5.312940E+00	3.570060E+00	3.968980E+00
5.305770E+00	3.624460E+00	4.009100E+00
4.589900E+00	1.710170E+00	3.299020E+00
5.276310E+00	3.709250E+00	4.019530E+00
5.235000E+00	3.787880E+00	4.037220E+00
5.229840E+00	3.836380E+00	4.079510E+00
5.218100E+00	3.890560E+00	4.129170E+00
4.489450E+00	1.644930E+00	3.231720E+00
4.427500E+00	1.611280E+00	3.206050E+00
4.440610E+00	1.622170E+00	3.081150E+00
5.160050E+00	3.944460E+00	4.099820E+00
5.121870E+00	3.983120E+00	4.173730E+00
4.339870E+00	1.553960E+00	3.101340E+00
5.067730E+00	4.033800E+00	4.144370E+00
5.044520E+00	4.069360E+00	4.196710E+00
4.203660E+00	1.402670E+00	3.002730E+00
4.085600E+00	1.338640E+00	2.943920E+00
4.116680E+00	1.354120E+00	2.837470E+00
5.005260E+00	4.126300E+00	4.213900E+00
4.958220E+00	4.170740E+00	4.209120E+00
4.985880E+00	4.167510E+00	4.253910E+00
4.962080E+00	4.199810E+00	4.261980E+00
3.961620E+00	1.300150E+00	2.712420E+00
3.947430E+00	1.283630E+00	2.966030E+00
4.945100E+00	4.270150E+00	4.279380E+00
4.932100E+00	4.330550E+00	4.264810E+00
4.961550E+00	4.331290E+00	4.310700E+00
4.956580E+00	4.370980E+00	4.313730E+00
3.794130E+00	1.217260E+00	2.916890E+00
3.692330E+00	1.216650E+00	2.863490E+00
3.738960E+00	1.224910E+00	2.746820E+00
4.912130E+00	4.474440E+00	4.284480E+00
4.941810E+00	4.437150E+00	4.328410E+00
4.928030E+00	4.510520E+00	4.337480E+00
3.509420E+00	1.186490E+00	2.786650E+00
4.898170E+00	4.605860E+00	4.343300E+00
4.909450E+00	4.575920E+00	4.346560E+00
4.902230E+00	4.607610E+00	4.372890E+00
3.265330E+00	1.161390E+00	2.683110E+00
4.814310E+00	4.641730E+00	4.353870E+00
4.878100E+00	4.621470E+00	4.369590E+00
3.084800E+00	1.147350E+00	2.648500E+00
4.761610E+00	4.651010E+00	4.311820E+00
4.763600E+00	4.666350E+00	4.368970E+00
2.920360E+00	1.154980E+00	2.631350E+00
4.679060E+00	4.702330E+00	4.340940E+00
4.730030E+00	4.677020E+00	4.355590E+00
2.763290E+00	1.193740E+00	2.618400E+00
4.584700E+00	4.737540E+00	4.308150E+00
4.631690E+00	4.727270E+00	4.335870E+00
2.602480E+00	1.257200E+00	2.607090E+00
4.543800E+00	4.746830E+00	4.264340E+00
4.547940E+00	4.767300E+00	4.321970E+00
2.429040E+00	1.353210E+00	2.599380E+00
4.479290E+00	4.834850E+00	4.283400E+00
4.521520E+00	4.785520E+00	4.304960E+00
2.228860E+00	1.486260E+00	2.568210E+00
4.419240E+00	4.901680E+00	4.206230E+00
4.440210E+00	4.888270E+00	4.262840E+00
2.063330E+00	1.590400E+00	2.600510E+00
2.120170E+00	1.636260E+00	2.512590E+00
4.386310E+00	4.974770E+00	4.195850E+00
2.022810E+00	1.746290E+00	2.513050E+00
1.956850E+00	1.711010E+00	2.601470E+00
4.329620E+00	5.096910E+00	4.185340E+00
1.912300E+00	1.874650E+00	2.531520E+00
1.839410E+00	1.765180E+00	2.666310E+00
4.283290E+00	5.150960E+00	4.119480E+00
4.288820E+00	5.175250E+00	4.170850E+00
1.802220E+00	2.010320E+00	2.558030E+00
1.728870E+00	1.952100E+00	2.671570E+00
4.159230E+00	5.251450E+00	4.019940E+00
4.194100E+00	5.266250E+00	4.107230E+00
4.255540E+00	5.209920E+00	4.144290E+00
1.703360E+00	2.161120E+00	2.581800E+00
1.638830E+00	2.108130E+00	2.677210E+00
4.051880E+00	5.314160E+00	3.985670E+00
4.124850E+00	5.300600E+00	4.057240E+00
1.607080E+00	2.337260E+00	2.583370E+00
1.588470E+00	2.217560E+00	2.681720E+00
3.955550E+00	5.381310E+00	3.930100E+00
3.999150E+00	5.389930E+00	4.059710E+00
1.536990E+00	2.336040E+00	2.675900E+00
1.456210E+00	2.495600E+00	2.682100E+00
1.514730E+00	2.587820E+00	2.562180E+00
3.900670E+00	5.424540E+00	3.938620E+00
3.929950E+00	5.425060E+00	3.999150E+00
1.423280E+00	2.674810E+00	2.614490E+00
1.361680E+00	2.634790E+00	2.687680E+00
1.434560E+00	2.833600E+00	2.545220E+00
3.739240E+00	5.507610E+00	3.901330E+00
3.862680E+00	5.456290E+00	3.971790E+00
1.352510E+00	2.824650E+00	2.621270E+00
1.287070E+00	2.786180E+00	2.708110E+00
1.355590E+00	3.070270E+00	2.558900E+00
3.591130E+00	5.550500E+00	3.802230E+00
3.625440E+00	5.571670E+00	3.905640E+00
1.281720E+00	2.951190E+00	2.658180E+00
1.234920E+00	2.886430E+00	2.710360E+00
1.247250E+00	3.130280E+00	2.634480E+00
1.300240E+00	3.302390E+00	2.596200E+00
1.331910E+00	3.562670E+00	2.555110E+00
3.514540E+00	5.577530E+00	3.812230E+00
3.551190E+00	5.585990E+00	3.870750E+00
1.208160E+00	3.009130E+00	2.711070E+00
1.169740E+00	3.170900E+00	2.684210E+00
1.220650E+00	3.281750E+00	2.655430E+00
1.232100E+00	3.457460E+00	2.632550E+00
1.253910E+00	3.626890E+00	2.625640E+00
1.318800E+00	3.783470E+00	2.609770E+00
1.398380E+00	4.007770E+00	2.603090E+00
3.317650E+00	5.630580E+00	3.807470E+00
3.468920E+00	5.603580E+00	3.852230E+00
1.138490E+00	3.363220E+00	2.710830E+00
1.166010E+00	3.588350E+00	2.674570E+00
1.227560E+00	3.755370E+00	2.670720E+00
1.286450E+00	3.933680E+00	2.661270E+00
1.338830E+00	4.067010E+00	2.663290E+00
1.348760E+00	4.138710E+00	2.690340E+00
1.414100E+00	4.162460E+00	2.661040E+00
1.494290E+00	4.316240E+00	2.674720E+00
1.603840E+00	4.486460E+00	2.695680E+00
3.082440E+00	5.590740E+00	3.663240E+00
3.167690E+00	5.609650E+00	3.737570E+00
3.213480E+00	5.642120E+00	3.825030E+00
1.371540E+00	4.246530E+00	2.717160E+00
1.472290E+00	4.407040E+00	2.742560E+00
1.544190E+00	4.526150E+00	2.760040E+00
1.546850E+00	4.580790E+00	2.789830E+00
1.636990E+00	4.629570E+00	2.765850E+00
2.459680E+00	5.387840E+00	3.297920E+00
2.608780E+00	5.420550E+00	3.366460E+00
2.703380E+00	5.481470E+00	3.474900E+00
2.804210E+00	5.539200E+00	3.586320E+00
2.910960E+00	5.593580E+00	3.722660E+00
3.051390E+00	5.622850E+00	3.747140E+00
3.147190E+00	5.647850E+00	3.826910E+00
1.557760E+00	4.639600E+00	2.826790E+00
1.579450E+00	4.702470E+00	2.866780E+00
1.651740E+00	4.729500E+00	2.843300E+00
1.760320E+00	4.870330E+00	2.912080E+00
2.132630E+00	5.240550E+00	3.149660E+00
2.306200E+00	5.310870E+00	3.193390E+00
2.349720E+00	5.393150E+00	3.314500E+00
2.414390E+00	5.443290E+00	3.412770E+00
2.567970E+00	5.482080E+00	3.483340E+00
2.700070E+00	5.546430E+00	3.607320E+00
2.793340E+00	5.587130E+00	3.698330E+00
1.614400E+00	4.776330E+00	2.906230E+00
1.658800E+00	4.869560E+00	2.963280E+00
1.723630E+00	4.919990E+00	2.985230E+00
1.807810E+00	4.990730E+00	3.013100E+00
1.959600E+00	5.118930E+00	3.073540E+00
2.020420E+00	5.232490E+00	3.182190E+00
2.078950E+00	5.315650E+00	3.246880E+00
2.229830E+00	5.371420E+00	3.293620E+00
2.327140E+00	5.421320E+00	3.372520E+00
1.674290E+00	4.955540E+00	3.045240E+00
1.808280E+00	5.100860E+00	3.118020E+00
1.929400E+00	5.209160E+00	3.190120E+00
1.999050E+00	5.270790E+00	3.232440E+00
5.266860E+00	2.622940E+00	3.739690E+00
5.322290E+00	2.698130E+00	3.832860E+00
5.278070E+00	2.644950E+00	3.835130E+00
5.356200E+00	2.749680E+00	3.870450E+00
5.389570E+00	2.829660E+00	3.897730E+00
5.419570E+00	2.910420E+00	3.932770E+00
5.425430E+00	2.993510E+00	3.966890E+00
5.441840E+00	3.081360E+00	4.007430E+00
4.689270E+00	1.901190E+00	3.816360E+00
4.676660E+00	1.872080E+00	3.757970E+00
4.736850E+00	1.912540E+00	3.650100E+00
4.810160E+00	2.014740E+00	3.655660E+00
4.745120E+00	1.956240E+00	3.812510E+00
4.841940E+00	2.090780E+00	3.683960E+00
4.800880E+00	2.057010E+00	3.805390E+00
4.866220E+00	2.139970E+00	3.747170E+00
4.978210E+00	2.291020E+00	3.697350E+00
5.039300E+00	2.362440E+00	3.722950E+00
5.092360E+00	2.428900E+00	3.779740E+00
5.146780E+00	2.504650E+00	3.839340E+00
5.224460E+00	2.571030E+00	3.807820E+00
5.422950E+00	3.182990E+00	3.952980E+00
5.421550E+00	3.289250E+00	4.007870E+00
5.403720E+00	3.387840E+00	4.008500E+00
5.427560E+00	3.354240E+00	4.064020E+00
5.424310E+00	3.446870E+00	4.070180E+00
4.586480E+00	1.737250E+00	3.613420E+00
4.655040E+00	1.821750E+00	3.676340E+00
4.932210E+00	2.197960E+00	3.667010E+00
5.355820E+00	3.557640E+00	4.047170E+00
5.331680E+00	3.640380E+00	4.064480E+00
5.363920E+00	3.605640E+00	4.116070E+00
5.342740E+00	3.684990E+00	4.132280E+00
4.496360E+00	1.686150E+00	3.607430E+00
4.438650E+00	1.657560E+00	3.589010E+00
4.489550E+00	1.660460E+00	3.432320E+00
5.283220E+00	3.770470E+00	4.105200E+00
5.259480E+00	3.824050E+00	4.167660E+00
5.237010E+00	3.876500E+00	4.224830E+00
4.389680E+00	1.614550E+00	3.473710E+00
5.187540E+00	3.934700E+00	4.195140E+00
5.148490E+00	3.973120E+00	4.266520E+00
4.292030E+00	1.514950E+00	3.425180E+00
4.230760E+00	1.444030E+00	3.396320E+00
4.255650E+00	1.450990E+00	3.223590E+00
5.085070E+00	4.027600E+00	4.246350E+00
5.053910E+00	4.079900E+00	4.254980E+00
5.084910E+00	4.064840E+00	4.306850E+00
5.059920E+00	4.113030E+00	4.306550E+00
4.132200E+00	1.366050E+00	3.263500E+00
[truncated: 21,888 more rows]
