# Supplementary material for: A New MRI-Based Model of Heart Function with Coupled Hemodynamics and Application to Normal and Diseased Canine Left Ventricles
Source: Front Bioeng Biotechnol. 2015 Sep 23;3:140. doi: 10.3389/fbioe.2015.00140 (PMC4585083; doi:10.3389/fbioe.2015.00140)
Supplement: Supplementary file 9 [file Data_Sheet_9.ZIP › Case4_HF_LBBB_Systole/nodes/case4_systole_time_0.4470.csv]

4.385170E+00	3.796910E+00	1.941260E+00
4.329110E+00	3.781930E+00	1.828440E+00
4.355300E+00	3.834550E+00	1.932210E+00
4.346810E+00	3.885140E+00	1.993020E+00
4.404400E+00	3.851820E+00	2.058310E+00
4.362590E+00	3.920070E+00	2.112130E+00
4.294780E+00	3.871410E+00	1.903390E+00
4.222250E+00	3.850820E+00	1.793050E+00
4.291610E+00	3.951640E+00	2.034760E+00
4.273980E+00	4.030630E+00	2.120840E+00
4.330630E+00	3.985450E+00	2.185650E+00
4.302630E+00	4.038100E+00	2.200280E+00
4.216660E+00	3.925670E+00	1.900640E+00
4.174510E+00	3.904690E+00	1.795590E+00
4.197390E+00	4.028980E+00	2.007510E+00
4.237010E+00	4.062870E+00	2.105330E+00
4.256040E+00	4.074900E+00	2.186170E+00
4.143710E+00	3.963270E+00	1.851890E+00
4.121480E+00	4.029560E+00	1.916200E+00
4.139140E+00	4.063310E+00	1.963460E+00
4.146560E+00	4.095590E+00	2.009000E+00
4.205610E+00	4.088010E+00	2.093120E+00
4.095790E+00	4.066010E+00	1.935740E+00
4.641340E+00	3.481440E+00	1.947570E+00
4.594140E+00	3.456850E+00	1.812090E+00
4.591150E+00	3.539270E+00	1.940960E+00
4.573770E+00	3.637490E+00	2.031880E+00
4.655020E+00	3.544160E+00	2.041600E+00
4.551850E+00	3.735990E+00	2.200940E+00
4.647520E+00	3.642210E+00	2.206070E+00
4.551220E+00	3.826250E+00	2.328150E+00
4.640930E+00	3.761890E+00	2.400450E+00
4.581150E+00	3.842400E+00	2.463700E+00
4.506530E+00	3.594860E+00	1.846330E+00
4.462640E+00	3.508210E+00	1.677290E+00
4.445330E+00	3.737060E+00	1.981430E+00
4.476660E+00	3.826320E+00	2.204970E+00
4.498420E+00	3.871140E+00	2.314180E+00
4.519630E+00	3.889220E+00	2.435550E+00
4.382200E+00	3.506980E+00	1.578410E+00
4.286560E+00	3.471350E+00	1.481320E+00
4.315130E+00	3.558250E+00	1.571760E+00
4.362740E+00	3.632610E+00	1.689520E+00
4.421690E+00	3.928140E+00	2.301260E+00
4.413880E+00	4.001970E+00	2.438620E+00
4.484930E+00	3.955470E+00	2.514200E+00
4.450080E+00	4.018100E+00	2.546050E+00
4.242030E+00	3.596170E+00	1.550190E+00
4.181960E+00	3.517400E+00	1.458340E+00
4.201110E+00	3.729340E+00	1.654490E+00
4.338880E+00	4.048740E+00	2.307400E+00
4.385450E+00	4.057120E+00	2.493980E+00
4.120940E+00	3.602040E+00	1.485400E+00
4.040050E+00	3.750100E+00	1.580720E+00
4.116080E+00	3.868520E+00	1.717430E+00
4.262170E+00	4.122010E+00	2.288680E+00
4.314550E+00	4.125260E+00	2.442170E+00
4.014470E+00	3.862580E+00	1.678670E+00
3.967020E+00	3.814940E+00	1.614910E+00
4.038390E+00	3.992570E+00	1.824560E+00
4.176310E+00	4.136730E+00	2.150170E+00
4.218550E+00	4.219180E+00	2.338480E+00
4.259260E+00	4.242850E+00	2.455170E+00
4.303850E+00	4.204060E+00	2.507670E+00
4.285930E+00	4.269460E+00	2.534160E+00
3.934060E+00	3.892570E+00	1.668630E+00
3.901430E+00	4.018420E+00	1.775000E+00
3.974680E+00	4.064880E+00	1.859550E+00
4.047650E+00	4.115390E+00	1.969450E+00
4.091870E+00	4.219690E+00	2.138860E+00
4.121900E+00	4.302710E+00	2.239500E+00
4.180010E+00	4.309400E+00	2.343020E+00
4.229030E+00	4.283450E+00	2.436990E+00
3.926180E+00	4.112970E+00	1.874190E+00
3.855520E+00	4.083350E+00	1.818050E+00
3.958620E+00	4.210300E+00	1.993990E+00
4.013000E+00	4.309580E+00	2.136760E+00
4.076510E+00	4.343820E+00	2.226250E+00
4.123110E+00	4.369900E+00	2.317430E+00
3.847730E+00	4.146600E+00	1.879180E+00
3.866060E+00	4.230610E+00	1.963870E+00
3.926080E+00	4.288630E+00	2.031630E+00
3.932400E+00	4.337130E+00	2.076980E+00
3.956640E+00	4.375520E+00	2.141820E+00
4.037010E+00	4.381430E+00	2.229330E+00
3.862720E+00	4.307240E+00	2.028550E+00
3.905090E+00	4.360490E+00	2.087400E+00
4.869690E+00	3.546780E+00	2.529070E+00
4.843990E+00	3.504310E+00	2.422470E+00
4.819470E+00	3.574690E+00	2.467180E+00
4.812370E+00	3.629330E+00	2.539530E+00
4.824030E+00	3.314650E+00	2.071130E+00
4.803190E+00	3.222950E+00	1.944070E+00
4.724680E+00	3.408730E+00	1.992760E+00
4.717190E+00	3.533230E+00	2.172030E+00
4.802330E+00	3.428780E+00	2.238440E+00
4.753960E+00	3.625980E+00	2.387060E+00
4.707680E+00	3.722090E+00	2.475430E+00
4.752660E+00	3.714480E+00	2.552240E+00
4.698280E+00	3.776220E+00	2.542320E+00
4.773890E+00	3.154640E+00	1.807740E+00
4.688940E+00	3.124190E+00	1.653050E+00
4.686050E+00	3.291080E+00	1.787320E+00
4.571280E+00	3.889540E+00	2.550190E+00
4.641200E+00	3.848410E+00	2.575780E+00
4.605070E+00	3.900110E+00	2.622520E+00
4.558120E+00	3.124350E+00	1.473980E+00
4.438200E+00	3.076940E+00	1.353270E+00
4.450340E+00	3.212950E+00	1.437080E+00
4.494160E+00	3.343610E+00	1.549770E+00
4.533050E+00	3.917790E+00	2.536200E+00
4.561480E+00	3.935890E+00	2.621670E+00
4.326590E+00	3.300280E+00	1.403120E+00
4.234760E+00	3.204020E+00	1.292420E+00
4.444220E+00	4.061470E+00	2.616550E+00
4.517930E+00	4.003190E+00	2.671130E+00
4.481530E+00	4.059270E+00	2.725350E+00
4.118200E+00	3.208630E+00	1.253790E+00
4.007280E+00	3.177630E+00	1.219920E+00
4.037570E+00	3.279920E+00	1.281350E+00
4.108540E+00	3.402710E+00	1.336750E+00
4.381770E+00	4.111650E+00	2.572410E+00
4.431070E+00	4.104590E+00	2.690500E+00
3.950700E+00	3.319190E+00	1.297740E+00
3.888890E+00	3.252100E+00	1.250820E+00
3.897220E+00	3.455560E+00	1.349550E+00
3.975180E+00	3.594050E+00	1.453190E+00
4.343810E+00	4.153940E+00	2.538640E+00
4.373090E+00	4.168010E+00	2.633330E+00
3.819050E+00	3.340750E+00	1.270530E+00
3.739820E+00	3.487610E+00	1.359900E+00
3.846980E+00	3.594850E+00	1.404570E+00
3.883110E+00	3.748140E+00	1.535410E+00
4.314170E+00	4.273240E+00	2.604300E+00
4.335340E+00	4.241750E+00	2.624360E+00
4.325820E+00	4.272930E+00	2.647050E+00
3.753180E+00	3.642510E+00	1.437410E+00
3.671670E+00	3.579960E+00	1.398900E+00
3.743050E+00	3.774750E+00	1.542090E+00
3.820360E+00	3.898220E+00	1.636660E+00
4.187040E+00	4.344220E+00	2.418920E+00
4.243650E+00	4.324830E+00	2.522070E+00
4.299060E+00	4.296230E+00	2.614210E+00
3.647270E+00	3.677330E+00	1.452050E+00
3.650470E+00	3.805710E+00	1.540800E+00
3.718120E+00	3.889010E+00	1.614350E+00
3.763040E+00	4.034230E+00	1.764650E+00
4.156650E+00	4.381910E+00	2.407090E+00
4.185070E+00	4.395670E+00	2.491570E+00
3.635070E+00	3.921880E+00	1.626630E+00
3.652020E+00	4.036600E+00	1.746360E+00
3.699040E+00	4.104430E+00	1.807360E+00
3.759940E+00	4.188080E+00	1.903780E+00
3.977580E+00	4.436420E+00	2.229860E+00
4.061640E+00	4.430150E+00	2.340560E+00
4.126840E+00	4.411310E+00	2.407390E+00
3.639230E+00	4.140210E+00	1.837630E+00
3.698360E+00	4.241820E+00	1.941730E+00
3.712670E+00	4.302920E+00	1.996780E+00
3.775510E+00	4.307210E+00	2.012760E+00
3.872610E+00	4.391400E+00	2.123450E+00
3.921850E+00	4.471090E+00	2.232620E+00
3.992200E+00	4.503180E+00	2.359580E+00
3.749730E+00	4.377330E+00	2.076330E+00
3.840590E+00	4.463660E+00	2.192480E+00
3.905510E+00	4.513530E+00	2.287840E+00
4.971910E+00	3.424780E+00	2.577120E+00
4.974200E+00	3.353470E+00	2.518630E+00
4.916420E+00	3.452230E+00	2.511070E+00
4.944990E+00	3.503710E+00	2.609750E+00
5.022810E+00	2.955950E+00	2.173420E+00
5.003830E+00	2.868060E+00	2.036330E+00
4.986090E+00	3.008630E+00	2.094440E+00
4.900740E+00	3.207400E+00	2.165870E+00
5.002600E+00	3.067940E+00	2.271040E+00
4.911500E+00	3.373120E+00	2.381490E+00
4.986420E+00	3.236030E+00	2.393330E+00
4.815930E+00	3.703710E+00	2.655420E+00
4.887570E+00	3.614310E+00	2.641150E+00
4.813730E+00	3.743640E+00	2.739450E+00
4.884810E+00	3.692610E+00	2.794040E+00
4.828750E+00	3.778400E+00	2.824680E+00
4.948510E+00	2.788380E+00	1.866010E+00
4.890330E+00	2.688130E+00	1.712220E+00
4.869130E+00	2.820940E+00	1.740370E+00
4.881450E+00	2.994130E+00	1.866810E+00
4.742840E+00	3.802490E+00	2.700770E+00
4.719330E+00	3.878170E+00	2.813750E+00
4.790580E+00	3.841720E+00	2.879800E+00
4.747630E+00	3.897450E+00	2.904260E+00
4.767080E+00	2.630880E+00	1.512330E+00
4.635930E+00	2.551520E+00	1.374770E+00
4.665000E+00	2.691370E+00	1.411490E+00
4.713260E+00	2.861190E+00	1.526060E+00
4.637720E+00	3.906570E+00	2.723120E+00
4.692070E+00	3.937270E+00	2.850870E+00
4.526740E+00	2.795640E+00	1.321710E+00
4.418960E+00	2.690290E+00	1.240530E+00
4.576410E+00	3.955380E+00	2.713420E+00
4.608680E+00	3.982810E+00	2.809470E+00
4.277330E+00	2.710780E+00	1.160580E+00
4.144590E+00	2.677580E+00	1.131250E+00
4.174910E+00	2.815590E+00	1.144810E+00
4.240010E+00	2.962460E+00	1.199790E+00
4.485380E+00	4.099400E+00	2.790580E+00
4.544540E+00	4.052940E+00	2.826660E+00
4.525550E+00	4.099300E+00	2.860230E+00
4.039690E+00	2.956680E+00	1.162120E+00
3.900670E+00	2.875740E+00	1.138340E+00
4.434320E+00	4.152510E+00	2.758490E+00
4.497710E+00	4.144260E+00	2.853220E+00
3.815720E+00	3.159630E+00	1.203250E+00
3.687660E+00	3.024450E+00	1.207460E+00
4.385240E+00	4.207360E+00	2.720300E+00
4.442970E+00	4.209700E+00	2.820580E+00
3.627860E+00	3.195250E+00	1.245060E+00
3.511250E+00	3.135940E+00	1.245230E+00
3.672370E+00	3.331110E+00	1.289150E+00
4.352380E+00	4.278780E+00	2.735140E+00
3.520530E+00	3.298750E+00	1.285730E+00
3.393700E+00	3.245910E+00	1.303260E+00
3.567900E+00	3.509600E+00	1.365130E+00
4.262290E+00	4.352750E+00	2.639800E+00
4.312120E+00	4.353570E+00	2.752790E+00
3.419480E+00	3.389370E+00	1.336110E+00
3.341880E+00	3.323890E+00	1.342870E+00
3.414290E+00	3.557610E+00	1.404570E+00
3.525500E+00	3.744510E+00	1.508500E+00
4.192830E+00	4.439570E+00	2.601700E+00
4.254840E+00	4.414430E+00	2.720050E+00
3.318570E+00	3.428230E+00	1.382300E+00
3.318590E+00	3.569970E+00	1.440740E+00
3.386750E+00	3.679020E+00	1.476830E+00
3.403760E+00	3.820330E+00	1.558080E+00
3.525770E+00	3.969570E+00	1.686310E+00
4.107310E+00	4.477240E+00	2.487440E+00
4.153010E+00	4.486160E+00	2.594350E+00
4.192450E+00	4.497570E+00	2.695480E+00
3.299260E+00	3.695110E+00	1.512270E+00
3.320160E+00	3.839630E+00	1.595040E+00
3.398640E+00	3.926600E+00	1.644100E+00
3.441390E+00	4.021300E+00	1.737780E+00
3.529640E+00	4.121540E+00	1.835300E+00
3.629370E+00	4.264670E+00	1.968010E+00
4.040780E+00	4.527650E+00	2.459870E+00
4.059400E+00	4.555810E+00	2.544970E+00
4.121960E+00	4.523760E+00	2.609700E+00
3.325160E+00	3.962710E+00	1.699920E+00
3.428420E+00	4.112840E+00	1.828900E+00
3.511690E+00	4.202520E+00	1.911040E+00
3.549900E+00	4.277430E+00	1.983850E+00
3.603420E+00	4.323710E+00	2.024530E+00
3.661340E+00	4.384460E+00	2.077230E+00
3.751010E+00	4.469270E+00	2.169300E+00
3.836630E+00	4.529120E+00	2.272270E+00
3.912440E+00	4.567490E+00	2.383390E+00
3.994960E+00	4.566950E+00	2.453490E+00
3.562850E+00	4.360900E+00	2.061940E+00
3.656720E+00	4.469080E+00	2.158490E+00
3.753780E+00	4.543880E+00	2.249330E+00
3.823210E+00	4.576030E+00	2.333760E+00
5.108640E+00	2.841110E+00	2.396850E+00
5.099070E+00	2.720320E+00	2.262640E+00
5.061130E+00	2.897710E+00	2.271470E+00
5.047080E+00	3.100630E+00	2.443690E+00
5.105830E+00	2.966000E+00	2.490390E+00
5.025820E+00	3.250690E+00	2.531950E+00
5.083360E+00	3.158670E+00	2.595650E+00
5.027430E+00	3.375660E+00	2.671990E+00
4.961820E+00	3.562850E+00	2.762570E+00
5.044380E+00	3.482590E+00	2.822430E+00
4.959650E+00	3.639220E+00	2.846420E+00
5.027230E+00	3.585020E+00	2.914570E+00
4.958290E+00	3.684580E+00	2.921400E+00
5.079210E+00	2.604420E+00	2.110000E+00
5.033100E+00	2.501140E+00	1.962340E+00
5.029960E+00	2.665380E+00	1.981310E+00
4.846940E+00	3.808220E+00	2.906190E+00
4.905170E+00	3.763110E+00	2.952200E+00
4.852000E+00	3.827760E+00	2.991470E+00
4.963120E+00	2.411420E+00	1.819220E+00
4.862290E+00	2.330370E+00	1.670590E+00
4.885420E+00	2.483360E+00	1.671730E+00
4.733470E+00	3.938430E+00	2.960050E+00
4.802680E+00	3.886030E+00	3.022120E+00
4.771680E+00	3.943180E+00	3.050910E+00
4.747940E+00	2.263980E+00	1.524730E+00
4.596720E+00	2.240350E+00	1.407260E+00
4.700020E+00	2.354380E+00	1.447790E+00
4.681230E+00	3.982270E+00	2.912080E+00
4.716420E+00	3.993570E+00	3.017080E+00
4.422070E+00	2.470440E+00	1.240230E+00
4.372470E+00	2.305280E+00	1.253390E+00
4.632260E+00	4.035470E+00	2.938720E+00
4.629030E+00	4.072500E+00	2.992480E+00
4.678720E+00	4.057480E+00	3.038200E+00
4.643810E+00	4.101280E+00	3.033380E+00
4.253750E+00	2.287890E+00	1.210970E+00
4.106390E+00	2.386980E+00	1.154300E+00
4.213020E+00	2.437270E+00	1.162340E+00
4.570610E+00	4.108460E+00	2.953430E+00
4.576510E+00	4.188760E+00	3.011360E+00
4.635560E+00	4.157020E+00	3.054270E+00
4.625730E+00	4.203570E+00	3.064840E+00
4.001680E+00	2.593900E+00	1.098880E+00
3.896370E+00	2.443190E+00	1.115250E+00
4.511340E+00	4.191580E+00	2.927660E+00
4.529240E+00	4.244130E+00	2.996620E+00
4.596380E+00	4.240800E+00	3.066460E+00
3.766830E+00	2.766310E+00	1.138250E+00
3.615610E+00	2.705410E+00	1.201340E+00
4.451060E+00	4.270840E+00	2.913060E+00
4.497830E+00	4.282450E+00	2.993400E+00
4.538770E+00	4.302460E+00	3.068170E+00
3.543260E+00	2.944930E+00	1.235630E+00
3.405640E+00	2.880660E+00	1.266340E+00
4.370080E+00	4.333410E+00	2.847980E+00
4.414070E+00	4.329350E+00	2.940750E+00
4.467760E+00	4.317610E+00	3.001230E+00
3.378690E+00	3.084560E+00	1.279670E+00
3.246180E+00	3.028700E+00	1.309390E+00
4.313490E+00	4.395190E+00	2.822620E+00
4.363320E+00	4.376470E+00	2.920620E+00
3.264660E+00	3.249330E+00	1.354450E+00
3.162480E+00	3.140980E+00	1.398650E+00
4.260190E+00	4.462080E+00	2.799830E+00
4.310080E+00	4.435680E+00	2.901920E+00
3.158310E+00	3.280880E+00	1.407710E+00
3.114620E+00	3.219100E+00	1.427670E+00
3.203930E+00	3.485760E+00	1.455390E+00
4.226640E+00	4.509970E+00	2.786280E+00
4.257020E+00	4.511860E+00	2.884300E+00
3.106420E+00	3.324880E+00	1.464290E+00
3.104380E+00	3.481050E+00	1.507450E+00
3.138280E+00	3.588140E+00	1.519550E+00
3.194330E+00	3.763100E+00	1.588460E+00
4.092350E+00	4.561270E+00	2.627070E+00
4.132630E+00	4.572790E+00	2.710490E+00
4.195790E+00	4.550700E+00	2.786960E+00
3.080670E+00	3.615330E+00	1.562350E+00
3.096500E+00	3.769400E+00	1.645150E+00
3.141140E+00	3.853560E+00	1.665890E+00
3.201660E+00	3.950170E+00	1.709760E+00
3.318790E+00	4.092100E+00	1.836410E+00
3.436910E+00	4.238970E+00	1.945970E+00
3.957280E+00	4.597130E+00	2.460240E+00
3.985280E+00	4.614670E+00	2.541490E+00
4.057960E+00	4.598840E+00	2.640910E+00
3.085590E+00	3.904050E+00	1.717290E+00
3.195450E+00	4.065160E+00	1.832110E+00
3.301340E+00	4.198820E+00	1.929030E+00
3.383080E+00	4.286940E+00	2.003050E+00
3.397640E+00	4.338480E+00	2.048620E+00
3.461390E+00	4.352180E+00	2.051540E+00
3.540630E+00	4.459610E+00	2.141990E+00
3.657020E+00	4.560190E+00	2.252050E+00
3.761610E+00	4.593240E+00	2.322540E+00
3.827830E+00	4.624690E+00	2.413380E+00
3.920050E+00	4.619270E+00	2.473180E+00
3.425860E+00	4.404750E+00	2.098730E+00
3.473870E+00	4.488200E+00	2.160380E+00
3.550650E+00	4.535910E+00	2.207110E+00
3.581100E+00	4.580770E+00	2.262300E+00
3.632850E+00	4.616830E+00	2.326030E+00
3.723700E+00	4.622860E+00	2.351890E+00
3.495350E+00	4.558660E+00	2.226860E+00
3.561670E+00	4.603220E+00	2.289270E+00
5.194940E+00	2.964990E+00	2.728510E+00
5.181800E+00	2.888110E+00	2.675310E+00
5.159580E+00	3.005870E+00	2.648550E+00
5.127960E+00	3.207600E+00	2.741940E+00
5.191660E+00	3.066460E+00	2.787110E+00
5.112550E+00	3.365830E+00	2.836310E+00
5.203570E+00	3.228190E+00	2.864500E+00
5.101480E+00	3.481380E+00	2.913270E+00
5.184390E+00	3.375400E+00	2.970860E+00
5.086840E+00	3.539140E+00	2.964940E+00
5.128760E+00	3.495940E+00	2.991280E+00
5.092680E+00	3.575270E+00	3.042100E+00
5.132410E+00	2.619520E+00	2.403250E+00
5.109420E+00	2.483820E+00	2.266890E+00
5.097860E+00	2.577630E+00	2.226030E+00
5.139170E+00	2.781670E+00	2.501500E+00
4.961310E+00	3.714880E+00	2.995480E+00
5.008940E+00	3.662800E+00	3.025160E+00
4.982260E+00	3.731220E+00	3.071630E+00
5.065320E+00	2.375250E+00	2.128930E+00
4.992990E+00	2.279560E+00	1.981520E+00
5.017300E+00	2.379720E+00	1.968330E+00
4.865810E+00	3.852440E+00	3.063270E+00
4.929880E+00	3.808780E+00	3.108140E+00
4.878770E+00	3.875050E+00	3.129210E+00
4.894010E+00	2.187990E+00	1.829880E+00
4.786400E+00	2.111290E+00	1.704770E+00
4.825970E+00	2.208160E+00	1.668360E+00
4.776770E+00	3.977330E+00	3.102880E+00
4.838490E+00	3.932180E+00	3.155050E+00
4.804840E+00	3.988990E+00	3.186670E+00
4.655880E+00	2.042400E+00	1.604460E+00
4.527660E+00	2.049610E+00	1.487050E+00
4.638130E+00	2.117470E+00	1.514810E+00
4.746670E+00	4.032390E+00	3.121730E+00
4.748560E+00	4.063400E+00	3.173260E+00
4.786570E+00	4.031340E+00	3.228940E+00
4.759790E+00	4.081480E+00	3.227640E+00
4.417460E+00	2.157760E+00	1.339840E+00
4.364130E+00	2.025130E+00	1.392920E+00
4.708360E+00	4.113870E+00	3.131360E+00
4.726050E+00	4.167850E+00	3.184450E+00
4.757190E+00	4.134510E+00	3.248440E+00
4.747750E+00	4.196070E+00	3.239510E+00
4.174010E+00	2.210870E+00	1.238010E+00
4.683130E+00	4.217600E+00	3.142570E+00
4.684060E+00	4.291630E+00	3.203320E+00
4.742090E+00	4.250440E+00	3.264530E+00
4.725190E+00	4.304880E+00	3.272270E+00
3.960180E+00	2.236960E+00	1.196000E+00
3.800880E+00	2.286190E+00	1.154100E+00
3.839990E+00	2.343590E+00	1.129240E+00
4.619030E+00	4.286040E+00	3.131260E+00
4.629560E+00	4.333050E+00	3.191830E+00
4.684270E+00	4.343440E+00	3.254850E+00
3.705650E+00	2.462710E+00	1.164370E+00
3.595860E+00	2.378200E+00	1.237250E+00
4.580350E+00	4.328020E+00	3.142200E+00
4.586370E+00	4.358740E+00	3.191780E+00
4.626500E+00	4.388450E+00	3.266420E+00
3.468240E+00	2.654870E+00	1.241550E+00
3.330370E+00	2.622050E+00	1.309210E+00
4.418620E+00	4.370830E+00	3.008330E+00
4.480190E+00	4.363070E+00	3.088510E+00
4.536860E+00	4.360840E+00	3.161380E+00
4.568950E+00	4.387860E+00	3.229860E+00
3.266290E+00	2.828200E+00	1.300480E+00
3.148290E+00	2.787530E+00	1.351650E+00
4.363560E+00	4.424820E+00	2.994970E+00
4.419890E+00	4.424050E+00	3.115570E+00
3.143470E+00	2.974400E+00	1.375080E+00
3.052510E+00	2.933290E+00	1.435640E+00
4.314140E+00	4.477690E+00	2.971820E+00
4.352260E+00	4.476700E+00	3.060890E+00
3.068250E+00	3.137110E+00	1.458830E+00
2.996440E+00	3.030500E+00	1.455730E+00
4.287510E+00	4.515700E+00	2.963230E+00
4.309480E+00	4.515930E+00	3.016530E+00
2.976210E+00	3.140360E+00	1.516800E+00
2.919170E+00	3.296020E+00	1.565640E+00
3.020690E+00	3.385100E+00	1.539410E+00
4.165190E+00	4.585370E+00	2.797610E+00
4.195520E+00	4.587780E+00	2.884150E+00
4.266090E+00	4.553690E+00	2.977640E+00
2.931470E+00	3.458530E+00	1.587570E+00
2.897050E+00	3.395350E+00	1.616240E+00
2.982380E+00	3.672900E+00	1.650270E+00
3.998600E+00	4.654250E+00	2.661860E+00
4.077470E+00	4.635590E+00	2.757450E+00
4.138000E+00	4.610680E+00	2.814590E+00
2.882500E+00	3.520550E+00	1.644560E+00
2.885880E+00	3.678970E+00	1.695150E+00
2.922240E+00	3.770710E+00	1.712870E+00
2.965200E+00	3.889760E+00	1.751110E+00
3.078660E+00	4.035620E+00	1.841720E+00
3.179560E+00	4.177620E+00	1.920510E+00
3.307280E+00	4.308990E+00	2.033870E+00
3.889840E+00	4.668770E+00	2.578150E+00
3.958420E+00	4.684520E+00	2.685670E+00
4.010810E+00	4.703470E+00	2.798020E+00
2.872320E+00	3.802200E+00	1.758000E+00
2.899970E+00	3.942040E+00	1.815960E+00
2.982970E+00	4.020960E+00	1.851160E+00
3.059050E+00	4.138750E+00	1.922700E+00
3.153890E+00	4.260640E+00	1.996240E+00
3.238770E+00	4.357740E+00	2.077820E+00
3.361090E+00	4.455050E+00	2.148130E+00
3.718560E+00	4.679670E+00	2.453300E+00
3.802340E+00	4.707480E+00	2.568270E+00
3.839890E+00	4.735130E+00	2.658200E+00
3.923540E+00	4.715750E+00	2.716780E+00
2.927470E+00	4.083120E+00	1.915400E+00
3.032440E+00	4.227820E+00	1.992380E+00
3.131500E+00	4.333760E+00	2.067320E+00
3.230850E+00	4.435890E+00	2.137340E+00
3.307410E+00	4.506170E+00	2.195080E+00
3.325260E+00	4.551370E+00	2.240050E+00
3.400900E+00	4.555810E+00	2.238550E+00
3.535510E+00	4.633440E+00	2.334960E+00
3.593820E+00	4.698420E+00	2.445450E+00
3.653160E+00	4.738950E+00	2.536290E+00
3.748620E+00	4.736320E+00	2.579280E+00
3.371030E+00	4.612400E+00	2.309780E+00
3.484290E+00	4.691750E+00	2.406660E+00
3.555960E+00	4.736270E+00	2.485600E+00
5.296320E+00	3.194170E+00	3.013220E+00
5.285560E+00	3.141550E+00	2.990690E+00
5.258190E+00	3.231420E+00	2.970780E+00
5.250990E+00	3.310390E+00	3.016770E+00
5.294770E+00	3.252390E+00	3.043920E+00
5.258260E+00	3.363950E+00	3.088930E+00
5.181460E+00	2.607250E+00	2.654000E+00
5.147670E+00	2.506060E+00	2.556900E+00
5.148900E+00	2.616900E+00	2.535470E+00
5.188990E+00	2.778360E+00	2.654740E+00
5.201980E+00	2.708480E+00	2.720060E+00
5.221020E+00	2.897450E+00	2.789900E+00
5.253910E+00	3.080620E+00	2.908110E+00
5.185380E+00	3.482410E+00	3.069110E+00
5.154460E+00	3.563830E+00	3.140960E+00
5.116590E+00	2.406970E+00	2.441090E+00
5.071200E+00	2.298850E+00	2.300780E+00
5.094520E+00	2.387060E+00	2.287020E+00
5.072210E+00	3.665850E+00	3.166230E+00
5.007930E+00	3.747890E+00	3.166250E+00
5.036700E+00	3.731970E+00	3.221770E+00
4.992170E+00	3.781110E+00	3.252490E+00
5.004300E+00	2.205040E+00	2.177550E+00
4.922330E+00	2.122380E+00	2.057360E+00
4.959840E+00	2.193520E+00	2.012280E+00
4.888610E+00	3.892010E+00	3.202030E+00
4.923810E+00	3.849720E+00	3.226310E+00
4.906970E+00	3.904680E+00	3.286560E+00
4.795430E+00	2.019140E+00	1.917040E+00
4.717190E+00	1.971950E+00	1.786330E+00
4.767570E+00	2.040630E+00	1.783300E+00
4.822530E+00	3.998170E+00	3.253310E+00
4.856170E+00	3.965580E+00	3.269550E+00
4.848140E+00	4.012290E+00	3.331350E+00
4.581010E+00	1.951110E+00	1.619970E+00
4.779700E+00	4.098080E+00	3.283590E+00
4.802720E+00	4.063950E+00	3.310700E+00
4.806260E+00	4.114160E+00	3.360780E+00
4.387840E+00	1.942680E+00	1.480810E+00
4.267170E+00	1.919500E+00	1.450240E+00
4.297380E+00	1.976880E+00	1.407990E+00
4.771520E+00	4.215620E+00	3.297360E+00
4.786450E+00	4.177480E+00	3.326880E+00
4.788970E+00	4.226240E+00	3.378520E+00
4.158500E+00	2.050380E+00	1.325940E+00
4.063190E+00	1.988710E+00	1.383620E+00
4.729600E+00	4.339310E+00	3.324870E+00
4.759180E+00	4.284820E+00	3.350570E+00
4.755090E+00	4.319000E+00	3.406160E+00
3.883590E+00	2.128340E+00	1.247010E+00
4.690550E+00	4.388540E+00	3.318560E+00
4.728590E+00	4.374830E+00	3.397070E+00
3.691430E+00	2.174810E+00	1.275470E+00
3.533950E+00	2.181110E+00	1.307140E+00
3.554230E+00	2.275500E+00	1.266100E+00
4.660010E+00	4.418830E+00	3.325020E+00
4.681300E+00	4.436050E+00	3.405850E+00
3.404520E+00	2.415240E+00	1.305710E+00
3.267070E+00	2.405180E+00	1.373110E+00
4.485240E+00	4.405480E+00	3.196710E+00
4.534090E+00	4.403380E+00	3.236730E+00
4.570280E+00	4.436720E+00	3.321810E+00
4.626740E+00	4.440910E+00	3.354450E+00
3.188420E+00	2.600980E+00	1.351650E+00
3.088200E+00	2.591810E+00	1.443520E+00
4.448870E+00	4.432260E+00	3.201720E+00
4.468230E+00	4.456800E+00	3.274830E+00
4.514420E+00	4.441140E+00	3.293600E+00
3.051770E+00	2.765240E+00	1.431410E+00
2.957700E+00	2.742090E+00	1.481320E+00
4.377140E+00	4.481440E+00	3.149140E+00
4.420210E+00	4.465530E+00	3.214870E+00
2.954130E+00	2.931650E+00	1.492360E+00
2.897340E+00	2.836720E+00	1.510700E+00
4.313510E+00	4.547340E+00	3.106630E+00
2.864570E+00	2.935990E+00	1.562040E+00
2.808860E+00	3.091880E+00	1.630550E+00
2.895790E+00	3.110880E+00	1.571640E+00
4.221510E+00	4.623780E+00	3.014140E+00
4.261780E+00	4.636940E+00	3.149450E+00
2.839550E+00	3.318460E+00	1.643200E+00
2.744900E+00	3.239990E+00	1.671840E+00
4.122350E+00	4.662810E+00	2.914840E+00
4.174130E+00	4.668380E+00	3.007230E+00
4.201640E+00	4.671230E+00	3.071810E+00
2.764950E+00	3.380800E+00	1.705410E+00
2.720990E+00	3.330850E+00	1.715020E+00
2.791450E+00	3.594310E+00	1.726580E+00
4.056250E+00	4.721490E+00	2.900890E+00
4.083570E+00	4.752220E+00	2.998560E+00
4.152300E+00	4.702990E+00	3.039190E+00
2.697980E+00	3.454440E+00	1.726940E+00
2.699530E+00	3.599530E+00	1.773320E+00
2.739940E+00	3.708520E+00	1.794570E+00
2.790840E+00	3.880470E+00	1.845250E+00
3.888250E+00	4.751260E+00	2.744650E+00
3.934030E+00	4.772000E+00	2.839840E+00
4.013650E+00	4.766230E+00	2.912720E+00
2.683600E+00	3.741610E+00	1.830230E+00
2.695920E+00	3.886520E+00	1.877750E+00
2.740460E+00	3.975930E+00	1.901890E+00
2.802570E+00	4.110270E+00	1.975770E+00
2.929400E+00	4.214450E+00	1.997790E+00
3.014500E+00	4.314440E+00	2.065790E+00
3.119840E+00	4.416130E+00	2.136440E+00
3.222800E+00	4.529890E+00	2.215880E+00
3.708970E+00	4.761590E+00	2.596230E+00
3.750630E+00	4.791950E+00	2.662970E+00
3.844380E+00	4.793450E+00	2.762530E+00
2.688890E+00	3.998040E+00	1.931620E+00
2.713580E+00	4.103380E+00	1.990170E+00
2.748590E+00	4.158390E+00	2.009330E+00
2.766070E+00	4.221150E+00	2.040520E+00
2.879980E+00	4.291860E+00	2.060800E+00
3.002850E+00	4.403830E+00	2.135140E+00
3.099640E+00	4.479060E+00	2.192450E+00
3.132390E+00	4.538010E+00	2.237420E+00
3.187010E+00	4.572210E+00	2.261750E+00
3.250890E+00	4.617110E+00	2.307920E+00
3.348740E+00	4.703220E+00	2.412210E+00
3.477700E+00	4.742730E+00	2.471450E+00
3.552740E+00	4.786390E+00	2.553930E+00
3.665810E+00	4.784170E+00	2.607630E+00
2.705430E+00	4.162430E+00	2.024880E+00
3.138770E+00	4.600920E+00	2.295760E+00
3.227850E+00	4.667410E+00	2.361660E+00
3.251120E+00	4.713230E+00	2.408120E+00
3.292910E+00	4.737670E+00	2.436540E+00
3.325340E+00	4.768320E+00	2.480300E+00
3.428500E+00	4.771160E+00	2.500890E+00
3.243930E+00	4.745050E+00	2.440630E+00
5.326670E+00	3.038850E+00	3.047180E+00
5.317660E+00	2.984450E+00	3.026060E+00
5.299060E+00	3.052030E+00	2.997430E+00
5.320820E+00	3.131740E+00	3.064270E+00
5.325470E+00	3.251370E+00	3.134720E+00
5.291120E+00	3.352310E+00	3.192390E+00
5.160610E+00	2.462300E+00	2.694960E+00
5.116190E+00	2.362170E+00	2.603640E+00
5.125510E+00	2.412220E+00	2.547840E+00
5.189110E+00	2.578050E+00	2.739820E+00
5.248960E+00	2.760160E+00	2.855110E+00
5.279320E+00	2.929080E+00	2.946730E+00
5.230430E+00	3.480190E+00	3.213310E+00
5.154420E+00	3.584710E+00	3.220670E+00
5.186530E+00	3.564480E+00	3.266390E+00
5.141080E+00	3.633200E+00	3.296110E+00
5.071330E+00	2.262710E+00	2.494580E+00
5.015820E+00	2.184190E+00	2.406390E+00
5.045160E+00	2.231340E+00	2.342700E+00
5.067880E+00	3.719040E+00	3.283910E+00
5.045370E+00	3.774980E+00	3.363150E+00
4.923630E+00	2.099910E+00	2.305950E+00
4.844930E+00	2.031420E+00	2.159350E+00
4.894720E+00	2.089730E+00	2.159790E+00
4.970130E+00	3.837740E+00	3.338100E+00
4.955560E+00	3.885250E+00	3.393500E+00
4.733250E+00	1.939780E+00	1.917480E+00
4.919110E+00	3.952670E+00	3.399090E+00
4.887870E+00	4.006240E+00	3.430320E+00
4.567420E+00	1.880240E+00	1.722660E+00
4.471290E+00	1.812750E+00	1.665490E+00
4.439150E+00	1.874360E+00	1.570280E+00
4.855560E+00	4.053650E+00	3.437620E+00
4.843060E+00	4.107880E+00	3.469640E+00
4.389030E+00	1.776200E+00	1.621470E+00
4.258890E+00	1.771300E+00	1.581030E+00
4.334300E+00	1.820350E+00	1.549040E+00
4.824020E+00	4.161990E+00	3.461920E+00
4.812610E+00	4.213590E+00	3.488010E+00
4.145240E+00	1.856400E+00	1.449020E+00
3.993750E+00	1.821950E+00	1.470300E+00
4.786940E+00	4.264310E+00	3.481950E+00
4.760950E+00	4.342050E+00	3.491240E+00
3.857030E+00	1.963350E+00	1.341210E+00
3.797380E+00	1.891890E+00	1.429050E+00
4.731400E+00	4.415340E+00	3.476800E+00
4.759170E+00	4.391620E+00	3.532080E+00
4.746910E+00	4.425310E+00	3.535730E+00
3.684510E+00	1.903830E+00	1.436830E+00
3.524840E+00	1.951940E+00	1.442890E+00
3.628870E+00	1.999530E+00	1.390440E+00
4.703180E+00	4.456100E+00	3.473480E+00
4.719760E+00	4.467910E+00	3.550340E+00
3.386300E+00	2.196020E+00	1.421890E+00
3.242320E+00	2.177970E+00	1.476360E+00
4.595480E+00	4.462610E+00	3.390250E+00
4.616870E+00	4.484130E+00	3.467740E+00
4.671140E+00	4.485140E+00	3.499680E+00
3.155170E+00	2.404100E+00	1.466710E+00
3.029240E+00	2.379140E+00	1.510520E+00
4.495980E+00	4.468310E+00	3.338740E+00
4.519620E+00	4.485140E+00	3.412760E+00
4.567070E+00	4.481910E+00	3.439310E+00
2.975880E+00	2.574710E+00	1.492030E+00
2.887830E+00	2.552860E+00	1.566940E+00
4.375600E+00	4.524170E+00	3.225890E+00
4.426300E+00	4.508630E+00	3.307800E+00
4.470680E+00	4.498300E+00	3.376030E+00
2.855730E+00	2.757230E+00	1.556200E+00
2.773980E+00	2.676400E+00	1.613420E+00
4.324660E+00	4.589360E+00	3.223870E+00
4.372320E+00	4.576030E+00	3.340270E+00
2.759100E+00	2.804390E+00	1.617480E+00
2.698770E+00	2.777580E+00	1.662690E+00
2.785020E+00	2.920820E+00	1.621490E+00
4.295240E+00	4.633450E+00	3.224900E+00
4.317600E+00	4.628120E+00	3.280850E+00
2.708110E+00	2.893800E+00	1.667730E+00
2.657300E+00	2.853140E+00	1.689280E+00
2.704410E+00	3.067220E+00	1.684170E+00
4.203870E+00	4.710140E+00	3.156100E+00
4.273520E+00	4.673710E+00	3.241950E+00
2.628710E+00	2.949580E+00	1.713450E+00
2.588520E+00	3.140360E+00	1.760460E+00
2.656870E+00	3.287420E+00	1.726420E+00
4.136390E+00	4.750330E+00	3.103660E+00
4.163670E+00	4.787240E+00	3.217830E+00
2.578550E+00	3.305640E+00	1.782310E+00
2.532390E+00	3.247280E+00	1.785700E+00
2.599160E+00	3.522190E+00	1.796740E+00
3.976160E+00	4.805600E+00	2.937020E+00
4.013880E+00	4.833330E+00	3.052100E+00
4.090200E+00	4.808310E+00	3.128060E+00
2.523560E+00	3.366440E+00	1.829300E+00
2.504150E+00	3.520280E+00	1.838620E+00
2.546250E+00	3.622420E+00	1.862620E+00
2.592530E+00	3.810430E+00	1.897330E+00
3.768450E+00	4.857780E+00	2.786620E+00
3.859470E+00	4.851430E+00	2.877080E+00
3.934730E+00	4.847070E+00	2.971980E+00
2.492280E+00	3.653420E+00	1.895630E+00
2.503890E+00	3.811390E+00	1.938690E+00
2.550650E+00	3.903460E+00	1.955540E+00
2.613940E+00	4.049080E+00	1.995180E+00
2.788910E+00	4.310560E+00	2.091940E+00
2.882890E+00	4.397320E+00	2.141500E+00
3.006630E+00	4.508910E+00	2.222950E+00
3.630170E+00	4.858150E+00	2.698830E+00
3.715850E+00	4.896810E+00	2.808050E+00
3.780010E+00	4.930670E+00	2.908670E+00
2.501440E+00	3.929970E+00	1.989190E+00
2.533580E+00	4.065970E+00	2.041580E+00
2.592090E+00	4.140480E+00	2.059200E+00
2.673080E+00	4.235660E+00	2.073350E+00
2.757100E+00	4.372610E+00	2.142270E+00
2.855990E+00	4.469540E+00	2.211350E+00
2.923200E+00	4.545130E+00	2.262210E+00
3.021810E+00	4.601630E+00	2.308610E+00
3.141080E+00	4.691580E+00	2.394770E+00
3.419960E+00	4.841920E+00	2.581310E+00
3.515880E+00	4.897930E+00	2.678930E+00
3.545970E+00	4.944150E+00	2.752250E+00
3.663920E+00	4.937430E+00	2.828910E+00
2.547930E+00	4.186210E+00	2.104310E+00
2.633200E+00	4.340240E+00	2.148200E+00
2.732180E+00	4.446960E+00	2.212690E+00
2.824900E+00	4.530840E+00	2.272520E+00
2.914110E+00	4.604810E+00	2.316740E+00
3.007100E+00	4.658450E+00	2.370170E+00
3.044360E+00	4.711840E+00	2.424520E+00
3.111680E+00	4.743590E+00	2.449360E+00
3.215340E+00	4.789530E+00	2.490530E+00
3.275980E+00	4.865430E+00	2.574520E+00
3.337640E+00	4.914860E+00	2.649490E+00
3.449870E+00	4.924220E+00	2.685490E+00
3.061370E+00	4.775080E+00	2.485990E+00
3.174700E+00	4.856670E+00	2.554610E+00
3.246550E+00	4.900290E+00	2.607170E+00
5.271420E+00	2.642490E+00	2.996880E+00
5.244620E+00	2.580090E+00	2.956010E+00
5.253360E+00	2.651780E+00	2.919040E+00
5.286100E+00	2.804530E+00	2.984210E+00
5.292560E+00	2.718160E+00	3.034830E+00
5.308910E+00	2.910220E+00	3.034360E+00
5.323820E+00	2.839690E+00	3.084200E+00
5.345350E+00	2.984010E+00	3.109120E+00
5.346090E+00	3.120980E+00	3.188790E+00
5.347840E+00	3.253990E+00	3.249310E+00
5.304360E+00	3.377350E+00	3.262210E+00
5.345950E+00	3.328260E+00	3.319330E+00
5.304260E+00	3.436710E+00	3.339120E+00
5.126230E+00	2.360430E+00	2.766980E+00
5.084280E+00	2.267340E+00	2.700890E+00
5.091160E+00	2.294960E+00	2.621420E+00
5.177370E+00	2.470730E+00	2.813400E+00
5.221080E+00	3.547590E+00	3.325560E+00
5.176630E+00	3.621950E+00	3.408490E+00
5.020810E+00	2.180300E+00	2.627410E+00
4.959120E+00	2.123910E+00	2.519830E+00
4.997640E+00	2.164050E+00	2.502210E+00
5.116010E+00	3.704850E+00	3.379540E+00
5.078780E+00	3.756650E+00	3.445100E+00
4.860530E+00	2.027720E+00	2.297290E+00
5.011880E+00	3.830260E+00	3.469690E+00
4.966210E+00	3.896260E+00	3.462280E+00
4.988960E+00	3.884390E+00	3.507510E+00
4.969400E+00	3.930020E+00	3.527400E+00
4.714410E+00	1.898630E+00	2.029930E+00
4.622160E+00	1.817600E+00	1.952470E+00
4.597850E+00	1.849290E+00	1.841990E+00
4.891470E+00	4.018800E+00	3.479610E+00
4.921910E+00	3.986450E+00	3.504000E+00
4.906540E+00	4.028700E+00	3.542290E+00
4.546350E+00	1.758180E+00	1.882390E+00
4.456650E+00	1.711200E+00	1.809110E+00
4.465840E+00	1.755030E+00	1.735950E+00
4.854480E+00	4.126970E+00	3.517700E+00
4.885490E+00	4.089650E+00	3.565940E+00
4.864140E+00	4.147130E+00	3.572040E+00
4.352290E+00	1.674660E+00	1.750310E+00
4.206700E+00	1.655490E+00	1.696040E+00
4.306170E+00	1.711380E+00	1.683460E+00
4.816190E+00	4.227430E+00	3.538040E+00
4.839150E+00	4.195170E+00	3.573670E+00
4.816960E+00	4.240080E+00	3.602760E+00
4.082950E+00	1.733740E+00	1.581770E+00
3.940200E+00	1.665780E+00	1.583930E+00
4.773680E+00	4.353950E+00	3.571660E+00
4.788480E+00	4.295550E+00	3.587790E+00
4.782640E+00	4.329850E+00	3.648660E+00
3.801470E+00	1.803220E+00	1.502620E+00
3.740410E+00	1.734290E+00	1.563830E+00
4.761430E+00	4.410340E+00	3.615390E+00
3.637060E+00	1.730770E+00	1.563260E+00
3.483890E+00	1.792710E+00	1.588650E+00
3.589220E+00	1.814690E+00	1.519710E+00
4.738120E+00	4.472290E+00	3.618560E+00
4.748800E+00	4.460790E+00	3.664680E+00
4.735460E+00	4.488510E+00	3.658180E+00
3.353240E+00	1.968560E+00	1.520770E+00
3.219300E+00	1.973080E+00	1.597670E+00
4.639040E+00	4.512880E+00	3.534710E+00
4.660200E+00	4.525660E+00	3.615740E+00
4.714550E+00	4.503160E+00	3.639970E+00
3.118140E+00	2.181470E+00	1.555050E+00
3.006320E+00	2.166850E+00	1.626910E+00
4.542220E+00	4.506900E+00	3.487990E+00
4.561420E+00	4.531490E+00	3.562720E+00
4.607210E+00	4.532210E+00	3.585200E+00
2.943720E+00	2.366890E+00	1.598410E+00
2.839200E+00	2.330790E+00	1.653390E+00
4.427720E+00	4.542330E+00	3.409140E+00
4.466810E+00	4.551310E+00	3.499470E+00
4.517350E+00	4.536640E+00	3.536510E+00
2.799400E+00	2.512500E+00	1.630680E+00
2.711600E+00	2.476870E+00	1.689710E+00
4.399760E+00	4.572460E+00	3.424450E+00
4.417770E+00	4.577390E+00	3.472420E+00
2.694200E+00	2.643780E+00	1.672770E+00
2.606020E+00	2.609250E+00	1.732430E+00
4.313870E+00	4.664920E+00	3.366590E+00
4.375990E+00	4.611430E+00	3.450150E+00
2.599320E+00	2.792060E+00	1.720310E+00
2.522980E+00	2.714840E+00	1.781550E+00
4.237340E+00	4.745220E+00	3.290840E+00
4.276740E+00	4.759320E+00	3.432890E+00
2.504900E+00	2.823730E+00	1.773610E+00
2.472770E+00	2.778690E+00	1.800990E+00
2.515680E+00	2.967110E+00	1.772020E+00
4.196230E+00	4.792730E+00	3.294160E+00
4.217290E+00	4.796120E+00	3.362660E+00
2.443710E+00	2.862520E+00	1.816400E+00
2.389070E+00	3.042260E+00	1.847020E+00
2.472600E+00	3.200190E+00	1.812110E+00
4.055390E+00	4.856100E+00	3.157790E+00
4.100010E+00	4.872800E+00	3.270800E+00
4.170690E+00	4.828350E+00	3.333600E+00
2.369220E+00	3.239210E+00	1.859140E+00
2.297510E+00	3.184800E+00	1.898120E+00
2.415330E+00	3.446200E+00	1.867840E+00
3.869780E+00	4.911440E+00	2.999050E+00
3.940770E+00	4.925420E+00	3.125770E+00
4.024440E+00	4.904640E+00	3.198020E+00
2.319200E+00	3.345410E+00	1.915570E+00
2.259600E+00	3.285010E+00	1.930050E+00
2.320240E+00	3.510860E+00	1.921650E+00
2.399830E+00	3.732100E+00	1.962380E+00
3.830220E+00	4.953590E+00	3.007660E+00
3.861940E+00	4.964960E+00	3.069790E+00
2.242620E+00	3.428920E+00	1.962010E+00
2.289040E+00	3.609470E+00	1.975480E+00
2.311070E+00	3.749440E+00	2.014300E+00
2.354780E+00	3.846820E+00	2.021330E+00
2.427410E+00	3.992130E+00	2.050380E+00
3.579250E+00	5.010360E+00	2.851770E+00
3.699020E+00	5.005260E+00	2.947060E+00
3.797200E+00	4.997880E+00	3.033340E+00
2.305130E+00	3.899190E+00	2.072390E+00
2.366890E+00	4.063150E+00	2.114750E+00
2.378160E+00	4.148880E+00	2.157460E+00
2.442250E+00	4.166320E+00	2.136260E+00
2.522870E+00	4.306570E+00	2.178450E+00
2.617620E+00	4.424900E+00	2.229420E+00
2.713400E+00	4.519530E+00	2.282310E+00
2.807570E+00	4.598540E+00	2.334510E+00
2.916300E+00	4.689700E+00	2.413050E+00
3.419730E+00	5.006670E+00	2.771150E+00
3.520320E+00	5.060680E+00	2.867720E+00
3.601470E+00	5.091950E+00	2.993430E+00
2.411710E+00	4.258630E+00	2.204530E+00
2.507460E+00	4.401650E+00	2.253340E+00
2.607740E+00	4.505450E+00	2.305400E+00
2.699520E+00	4.591540E+00	2.348640E+00
2.788870E+00	4.651570E+00	2.397280E+00
2.823520E+00	4.702040E+00	2.449170E+00
2.877500E+00	4.732370E+00	2.467600E+00
2.941780E+00	4.778110E+00	2.495750E+00
3.059710E+00	4.855460E+00	2.565000E+00
3.214030E+00	4.945730E+00	2.658540E+00
3.278530E+00	5.042950E+00	2.765220E+00
3.355960E+00	5.111910E+00	2.877140E+00
3.472990E+00	5.106710E+00	2.911050E+00
2.835260E+00	4.760570E+00	2.509750E+00
2.936610E+00	4.850320E+00	2.562770E+00
3.056750E+00	4.936870E+00	2.655250E+00
3.162830E+00	5.029340E+00	2.733190E+00
3.240510E+00	5.101850E+00	2.816190E+00
5.184240E+00	2.399950E+00	2.995040E+00
5.134070E+00	2.330430E+00	2.920720E+00
5.156610E+00	2.389380E+00	2.885040E+00
5.228270E+00	2.508060E+00	2.956720E+00
5.238250E+00	2.483410E+00	3.033920E+00
5.283460E+00	2.612620E+00	3.062900E+00
5.315300E+00	2.750320E+00	3.144810E+00
5.339170E+00	2.869280E+00	3.198870E+00
5.374310E+00	2.986190E+00	3.242500E+00
5.386940E+00	3.107730E+00	3.298280E+00
5.394610E+00	3.221070E+00	3.349420E+00
5.352880E+00	3.326250E+00	3.406710E+00
5.311860E+00	3.428580E+00	3.463840E+00
5.095010E+00	2.265840E+00	2.895700E+00
5.046680E+00	2.202230E+00	2.795300E+00
5.076210E+00	2.243350E+00	2.780950E+00
5.250160E+00	3.528670E+00	3.432330E+00
5.198500E+00	3.607910E+00	3.515330E+00
4.961170E+00	2.130870E+00	2.641050E+00
5.132400E+00	3.698110E+00	3.490600E+00
5.081910E+00	3.767510E+00	3.514010E+00
5.124830E+00	3.740510E+00	3.564640E+00
5.077810E+00	3.807560E+00	3.588850E+00
4.837620E+00	1.993180E+00	2.392920E+00
4.748330E+00	1.902240E+00	2.291780E+00
4.735530E+00	1.897010E+00	2.163720E+00
5.018480E+00	3.877550E+00	3.562390E+00
5.014610E+00	3.924300E+00	3.610200E+00
4.692130E+00	1.824990E+00	2.211370E+00
4.608000E+00	1.752370E+00	2.111950E+00
4.618610E+00	1.780330E+00	2.033190E+00
4.974010E+00	3.985380E+00	3.630220E+00
4.928530E+00	4.039670E+00	3.625930E+00
4.953600E+00	4.027010E+00	3.682490E+00
4.927530E+00	4.066450E+00	3.701460E+00
4.515530E+00	1.679200E+00	2.006850E+00
4.426030E+00	1.611380E+00	1.926450E+00
4.435260E+00	1.661240E+00	1.862420E+00
4.867870E+00	4.166560E+00	3.649120E+00
4.892230E+00	4.124950E+00	3.667390E+00
4.883110E+00	4.157530E+00	3.724580E+00
4.308530E+00	1.582220E+00	1.877020E+00
4.141390E+00	1.568280E+00	1.818600E+00
4.264940E+00	1.600380E+00	1.798230E+00
4.849130E+00	4.200250E+00	3.700710E+00
4.027480E+00	1.611300E+00	1.689730E+00
3.914270E+00	1.590870E+00	1.731980E+00
4.812260E+00	4.265410E+00	3.725910E+00
4.789440E+00	4.348670E+00	3.738040E+00
3.764740E+00	1.604030E+00	1.726800E+00
3.630290E+00	1.581340E+00	1.744040E+00
3.664240E+00	1.611220E+00	1.676370E+00
3.743190E+00	1.649660E+00	1.628890E+00
4.768080E+00	4.423480E+00	3.721420E+00
4.797010E+00	4.391840E+00	3.801120E+00
4.776810E+00	4.444150E+00	3.789940E+00
3.533840E+00	1.664940E+00	1.651360E+00
3.388090E+00	1.663670E+00	1.718760E+00
4.737210E+00	4.494310E+00	3.735230E+00
3.304230E+00	1.793260E+00	1.643070E+00
3.168030E+00	1.798640E+00	1.723430E+00
4.690360E+00	4.534490E+00	3.701910E+00
4.696920E+00	4.564400E+00	3.797600E+00
3.078110E+00	1.959430E+00	1.655000E+00
2.965860E+00	1.954090E+00	1.738440E+00
4.577090E+00	4.552620E+00	3.639400E+00
4.595680E+00	4.568540E+00	3.717760E+00
4.648220E+00	4.567210E+00	3.745920E+00
2.894420E+00	2.141520E+00	1.685360E+00
2.798380E+00	2.115680E+00	1.769610E+00
4.491310E+00	4.569230E+00	3.585060E+00
4.508250E+00	4.583800E+00	3.670130E+00
4.550430E+00	4.572550E+00	3.696420E+00
2.747870E+00	2.298370E+00	1.721660E+00
2.658450E+00	2.267880E+00	1.804780E+00
4.410880E+00	4.627440E+00	3.554400E+00
4.461470E+00	4.606540E+00	3.628770E+00
2.624780E+00	2.444150E+00	1.761320E+00
2.542100E+00	2.407270E+00	1.842310E+00
4.345330E+00	4.694680E+00	3.501970E+00
4.375650E+00	4.707450E+00	3.635050E+00
2.524020E+00	2.570390E+00	1.801850E+00
2.444130E+00	2.535120E+00	1.868370E+00
4.312830E+00	4.754880E+00	3.507060E+00
4.332440E+00	4.754980E+00	3.569610E+00
2.434550E+00	2.708180E+00	1.842080E+00
2.386010E+00	2.620840E+00	1.885960E+00
4.214690E+00	4.852380E+00	3.479490E+00
4.290550E+00	4.801710E+00	3.539880E+00
2.339690E+00	2.707340E+00	1.905450E+00
2.267840E+00	2.842120E+00	1.933200E+00
2.356240E+00	2.862190E+00	1.872600E+00
4.149000E+00	4.874110E+00	3.394330E+00
4.160540E+00	4.904720E+00	3.464420E+00
2.281040E+00	3.014810E+00	1.908220E+00
2.187410E+00	2.979080E+00	1.965400E+00
3.991930E+00	4.953660E+00	3.240410E+00
4.041830E+00	4.970590E+00	3.362530E+00
4.118550E+00	4.928080E+00	3.423710E+00
2.194530E+00	3.199010E+00	1.954160E+00
2.105390E+00	3.103440E+00	2.011600E+00
3.860000E+00	5.033470E+00	3.160490E+00
3.953650E+00	5.007710E+00	3.277640E+00
2.098570E+00	3.232960E+00	2.009870E+00
2.059850E+00	3.179610E+00	2.034400E+00
2.130970E+00	3.406400E+00	2.021800E+00
2.209330E+00	3.653580E+00	2.036500E+00
3.737030E+00	5.074810E+00	3.092060E+00
3.800650E+00	5.129050E+00	3.248220E+00
2.051120E+00	3.286070E+00	2.057760E+00
2.052410E+00	3.450750E+00	2.074660E+00
2.099450E+00	3.569750E+00	2.059070E+00
2.131710E+00	3.712370E+00	2.099380E+00
2.199440E+00	3.871370E+00	2.113830E+00
2.295180E+00	4.087120E+00	2.173610E+00
3.669000E+00	5.118020E+00	3.094350E+00
3.710000E+00	5.142840E+00	3.167870E+00
2.035770E+00	3.612420E+00	2.123310E+00
2.105840E+00	3.841110E+00	2.157600E+00
2.183030E+00	3.986250E+00	2.180260E+00
2.215680E+00	4.095270E+00	2.224580E+00
2.267290E+00	4.162350E+00	2.236240E+00
2.322920E+00	4.249040E+00	2.252190E+00
2.403510E+00	4.381440E+00	2.279440E+00
2.500550E+00	4.492610E+00	2.327560E+00
2.594930E+00	4.584920E+00	2.375080E+00
2.701630E+00	4.679270E+00	2.446810E+00
3.430240E+00	5.148740E+00	2.965560E+00
3.509200E+00	5.190710E+00	3.068530E+00
3.631780E+00	5.167430E+00	3.129020E+00
2.223550E+00	4.207390E+00	2.281020E+00
2.307120E+00	4.357540E+00	2.314650E+00
2.395620E+00	4.477700E+00	2.351040E+00
2.492330E+00	4.570700E+00	2.403110E+00
2.577890E+00	4.639130E+00	2.438920E+00
2.613950E+00	4.689190E+00	2.485960E+00
2.669530E+00	4.718210E+00	2.504710E+00
2.732150E+00	4.759590E+00	2.535020E+00
2.830640E+00	4.841320E+00	2.586340E+00
2.935800E+00	4.930740E+00	2.657070E+00
3.046870E+00	5.022270E+00	2.736060E+00
3.148650E+00	5.105710E+00	2.815080E+00
3.254110E+00	5.181530E+00	2.950250E+00
3.384190E+00	5.189150E+00	3.015680E+00
2.627220E+00	4.745290E+00	2.548560E+00
2.726880E+00	4.830060E+00	2.605800E+00
2.831570E+00	4.921890E+00	2.676580E+00
2.939890E+00	5.016040E+00	2.742050E+00
3.046430E+00	5.102410E+00	2.821810E+00
3.135230E+00	5.162450E+00	2.907860E+00
5.156850E+00	2.349480E+00	3.022890E+00
5.228220E+00	2.442170E+00	3.092020E+00
5.279220E+00	2.560720E+00	3.196170E+00
5.311300E+00	2.679540E+00	3.205860E+00
5.341610E+00	2.775890E+00	3.260310E+00
5.373510E+00	2.877050E+00	3.307990E+00
5.398800E+00	2.981560E+00	3.358100E+00
5.395410E+00	3.095140E+00	3.412990E+00
5.392320E+00	3.207980E+00	3.457270E+00
5.362150E+00	3.317090E+00	3.508920E+00
5.341690E+00	3.419820E+00	3.561170E+00
5.042370E+00	2.208930E+00	2.879250E+00
5.101340E+00	2.278520E+00	2.966010E+00
5.272650E+00	3.516910E+00	3.535780E+00
5.237710E+00	3.594280E+00	3.609550E+00
4.946640E+00	2.113030E+00	2.778720E+00
4.856960E+00	2.024750E+00	2.660380E+00
4.856320E+00	2.012290E+00	2.537550E+00
5.178140E+00	3.677580E+00	3.587260E+00
5.145710E+00	3.741190E+00	3.644240E+00
5.108700E+00	3.802300E+00	3.699080E+00
4.808740E+00	1.970950E+00	2.630350E+00
4.730390E+00	1.843500E+00	2.454620E+00
4.742680E+00	1.879730E+00	2.383080E+00
5.062070E+00	3.877340E+00	3.663690E+00
5.033490E+00	3.936370E+00	3.672550E+00
5.068380E+00	3.919130E+00	3.729810E+00
5.036490E+00	3.965800E+00	3.733560E+00
4.652050E+00	1.769940E+00	2.341810E+00
4.571440E+00	1.678770E+00	2.226880E+00
4.591390E+00	1.717300E+00	2.175410E+00
4.991690E+00	4.020560E+00	3.763160E+00
4.960110E+00	4.073040E+00	3.792860E+00
4.488400E+00	1.596190E+00	2.137000E+00
4.382000E+00	1.561020E+00	2.084790E+00
4.402860E+00	1.581680E+00	1.997050E+00
4.923090E+00	4.120340E+00	3.779340E+00
4.889780E+00	4.178660E+00	3.811500E+00
4.247690E+00	1.532910E+00	2.038090E+00
4.068370E+00	1.483570E+00	1.970310E+00
4.192440E+00	1.536550E+00	1.942980E+00
4.852920E+00	4.218860E+00	3.792400E+00
4.871340E+00	4.209250E+00	3.851580E+00
4.850180E+00	4.244260E+00	3.867640E+00
3.908230E+00	1.530860E+00	1.822220E+00
3.846250E+00	1.473300E+00	1.905990E+00
4.808650E+00	4.350510E+00	3.814320E+00
4.820850E+00	4.307310E+00	3.833950E+00
4.823610E+00	4.360220E+00	3.894400E+00
3.732850E+00	1.433660E+00	1.898850E+00
3.583390E+00	1.438180E+00	1.904880E+00
3.689020E+00	1.478480E+00	1.831530E+00
4.770170E+00	4.484260E+00	3.844970E+00
4.802420E+00	4.426640E+00	3.870720E+00
4.795150E+00	4.466780E+00	3.929040E+00
3.473860E+00	1.556630E+00	1.812310E+00
3.334190E+00	1.528480E+00	1.887500E+00
4.737350E+00	4.541240E+00	3.837130E+00
4.760960E+00	4.531370E+00	3.942290E+00
3.247860E+00	1.649700E+00	1.794390E+00
3.115400E+00	1.628050E+00	1.876880E+00
4.716180E+00	4.574940E+00	3.848130E+00
4.725180E+00	4.572600E+00	3.898240E+00
3.039990E+00	1.778000E+00	1.803550E+00
2.919180E+00	1.747560E+00	1.881930E+00
4.618310E+00	4.592500E+00	3.790430E+00
4.641780E+00	4.608060E+00	3.868400E+00
4.694490E+00	4.595550E+00	3.890060E+00
2.852350E+00	1.923350E+00	1.818110E+00
2.747960E+00	1.886490E+00	1.902210E+00
4.527720E+00	4.601140E+00	3.750310E+00
4.550130E+00	4.621960E+00	3.822410E+00
4.592580E+00	4.612490E+00	3.837800E+00
2.698890E+00	2.076600E+00	1.849760E+00
2.602090E+00	2.033490E+00	1.935670E+00
4.420890E+00	4.661150E+00	3.678880E+00
4.460950E+00	4.665900E+00	3.769480E+00
4.508250E+00	4.639350E+00	3.800590E+00
2.567160E+00	2.227590E+00	1.886870E+00
2.475350E+00	2.185560E+00	1.967000E+00
4.400150E+00	4.698670E+00	3.704250E+00
4.417090E+00	4.703190E+00	3.751250E+00
2.452990E+00	2.374720E+00	1.913550E+00
2.371570E+00	2.334070E+00	1.996760E+00
4.322870E+00	4.805410E+00	3.678330E+00
4.384050E+00	4.742470E+00	3.738120E+00
2.350360E+00	2.527890E+00	1.945370E+00
2.311410E+00	2.427150E+00	2.015640E+00
4.269830E+00	4.850320E+00	3.595060E+00
4.276130E+00	4.866270E+00	3.660370E+00
2.253440E+00	2.518220E+00	2.023730E+00
2.171530E+00	2.648710E+00	2.034650E+00
2.262710E+00	2.676790E+00	1.972370E+00
4.164470E+00	4.966480E+00	3.567760E+00
4.237250E+00	4.900800E+00	3.624810E+00
2.181000E+00	2.808790E+00	1.993570E+00
2.093060E+00	2.773810E+00	2.056500E+00
4.103910E+00	4.989690E+00	3.484260E+00
4.112320E+00	5.023960E+00	3.556890E+00
2.094870E+00	2.938410E+00	2.027070E+00
2.015060E+00	2.900000E+00	2.091450E+00
3.891120E+00	5.087250E+00	3.315280E+00
3.978240E+00	5.083000E+00	3.448970E+00
4.067690E+00	5.045040E+00	3.516690E+00
2.020010E+00	3.104270E+00	2.072950E+00
1.971280E+00	2.996730E+00	2.113630E+00
3.854340E+00	5.131980E+00	3.336090E+00
3.894000E+00	5.134360E+00	3.395930E+00
1.931820E+00	3.118040E+00	2.129830E+00
1.904760E+00	3.247070E+00	2.151220E+00
1.975600E+00	3.349120E+00	2.124900E+00
3.705810E+00	5.210890E+00	3.295680E+00
3.830240E+00	5.173890E+00	3.372030E+00
1.893150E+00	3.385980E+00	2.182790E+00
1.877140E+00	3.529160E+00	2.196880E+00
1.935380E+00	3.565140E+00	2.166550E+00
2.013940E+00	3.780860E+00	2.208220E+00
2.099450E+00	4.019810E+00	2.246610E+00
3.600450E+00	5.227890E+00	3.188930E+00
3.614960E+00	5.258980E+00	3.263940E+00
1.903370E+00	3.692720E+00	2.245790E+00
1.977850E+00	3.897920E+00	2.264600E+00
2.007870E+00	4.018390E+00	2.300450E+00
2.060290E+00	4.094350E+00	2.306100E+00
2.117840E+00	4.190070E+00	2.319350E+00
2.207200E+00	4.329850E+00	2.349680E+00
2.295690E+00	4.454180E+00	2.385680E+00
2.390120E+00	4.556820E+00	2.429310E+00
2.492540E+00	4.658670E+00	2.491350E+00
3.333630E+00	5.235800E+00	3.055480E+00
3.412100E+00	5.279020E+00	3.157980E+00
3.544230E+00	5.272880E+00	3.220290E+00
2.014120E+00	4.133480E+00	2.355010E+00
2.103940E+00	4.299330E+00	2.385560E+00
2.192010E+00	4.427010E+00	2.421500E+00
2.289630E+00	4.535540E+00	2.463680E+00
2.373590E+00	4.611220E+00	2.489370E+00
2.403850E+00	4.665850E+00	2.527820E+00
2.455490E+00	4.698920E+00	2.543300E+00
2.521680E+00	4.743510E+00	2.578910E+00
2.624040E+00	4.825100E+00	2.631140E+00
2.728110E+00	4.912790E+00	2.695410E+00
2.841560E+00	5.004590E+00	2.766060E+00
2.951100E+00	5.102420E+00	2.832270E+00
3.057880E+00	5.170140E+00	2.929750E+00
3.153160E+00	5.230860E+00	3.016080E+00
3.273110E+00	5.274390E+00	3.083800E+00
2.410130E+00	4.729640E+00	2.588140E+00
2.518750E+00	4.816270E+00	2.664770E+00
2.625800E+00	4.911840E+00	2.717660E+00
2.739660E+00	4.996180E+00	2.786130E+00
2.855080E+00	5.097490E+00	2.862240E+00
2.978810E+00	5.182700E+00	2.954500E+00
3.066940E+00	5.220500E+00	3.004570E+00
5.297360E+00	2.541540E+00	3.329640E+00
5.283190E+00	2.502540E+00	3.311910E+00
5.287620E+00	2.524380E+00	3.273090E+00
5.304190E+00	2.585840E+00	3.327860E+00
5.147130E+00	2.346330E+00	3.200990E+00
5.081200E+00	2.279300E+00	3.131530E+00
5.112720E+00	2.299730E+00	3.063430E+00
5.221360E+00	2.437670E+00	3.210100E+00
5.334390E+00	2.688040E+00	3.342230E+00
5.356230E+00	2.799030E+00	3.360530E+00
5.373710E+00	2.878960E+00	3.421380E+00
5.402410E+00	2.977090E+00	3.474070E+00
5.411800E+00	3.090690E+00	3.517710E+00
5.416880E+00	3.203580E+00	3.551530E+00
5.386440E+00	3.309320E+00	3.604980E+00
5.351770E+00	3.410730E+00	3.663870E+00
5.032100E+00	2.234870E+00	3.136940E+00
4.990900E+00	2.169720E+00	3.039880E+00
5.020270E+00	2.195340E+00	2.990720E+00
5.305770E+00	3.505770E+00	3.627840E+00
5.258730E+00	3.573070E+00	3.687340E+00
4.907130E+00	2.088780E+00	2.887520E+00
5.205240E+00	3.664780E+00	3.706760E+00
5.153920E+00	3.746170E+00	3.726780E+00
5.139810E+00	3.790060E+00	3.769920E+00
4.759520E+00	1.860950E+00	2.636040E+00
4.697860E+00	1.796910E+00	2.576470E+00
4.692830E+00	1.798450E+00	2.473260E+00
4.797500E+00	1.933200E+00	2.682410E+00
5.116080E+00	3.864810E+00	3.783680E+00
5.094020E+00	3.943310E+00	3.798690E+00
5.060970E+00	3.987360E+00	3.803970E+00
5.102060E+00	3.973270E+00	3.857770E+00
5.060470E+00	4.016260E+00	3.874940E+00
4.559800E+00	1.610440E+00	2.423630E+00
4.453490E+00	1.562820E+00	2.356330E+00
4.518760E+00	1.593260E+00	2.331490E+00
4.556070E+00	1.638490E+00	2.289290E+00
4.619000E+00	1.681240E+00	2.478720E+00
4.964030E+00	4.097320E+00	3.849990E+00
5.000980E+00	4.060710E+00	3.858230E+00
4.984320E+00	4.089520E+00	3.915240E+00
4.345820E+00	1.534010E+00	2.167090E+00
4.277820E+00	1.504530E+00	2.226190E+00
4.941480E+00	4.133910E+00	3.899110E+00
4.171410E+00	1.450200E+00	2.186900E+00
4.017010E+00	1.375990E+00	2.149400E+00
4.119150E+00	1.456430E+00	2.097120E+00
4.893750E+00	4.191250E+00	3.935950E+00
4.865500E+00	4.237120E+00	3.964230E+00
3.846940E+00	1.410880E+00	1.996180E+00
3.784030E+00	1.347990E+00	2.080880E+00
4.849630E+00	4.289560E+00	3.967400E+00
4.850780E+00	4.354300E+00	3.995250E+00
3.676670E+00	1.325920E+00	2.086930E+00
3.524180E+00	1.334940E+00	2.105770E+00
3.631650E+00	1.359230E+00	2.012610E+00
4.836420E+00	4.416590E+00	3.992610E+00
4.812410E+00	4.497850E+00	4.012910E+00
3.411310E+00	1.400990E+00	1.980910E+00
3.277260E+00	1.381160E+00	2.075490E+00
4.790970E+00	4.544420E+00	4.008380E+00
4.809700E+00	4.547530E+00	4.047540E+00
4.796660E+00	4.568230E+00	4.044400E+00
3.193910E+00	1.502950E+00	1.975710E+00
3.072480E+00	1.468940E+00	2.069460E+00
4.714440E+00	4.607080E+00	4.001290E+00
4.770910E+00	4.577490E+00	4.027800E+00
2.993010E+00	1.602550E+00	1.969160E+00
2.883440E+00	1.565090E+00	2.066050E+00
4.668250E+00	4.620720E+00	3.955570E+00
4.670470E+00	4.638680E+00	4.016010E+00
2.810070E+00	1.709930E+00	1.975200E+00
2.708110E+00	1.665700E+00	2.069690E+00
4.569200E+00	4.634680E+00	3.888910E+00
4.588840E+00	4.639590E+00	3.940410E+00
4.629680E+00	4.647920E+00	4.010050E+00
2.648350E+00	1.844590E+00	1.995400E+00
2.553050E+00	1.790630E+00	2.089400E+00
4.488580E+00	4.682010E+00	3.850410E+00
4.510060E+00	4.691590E+00	3.931880E+00
4.551850E+00	4.660440E+00	3.949400E+00
2.507180E+00	1.983340E+00	2.024840E+00
2.412620E+00	1.930700E+00	2.112110E+00
4.414070E+00	4.770130E+00	3.848070E+00
4.466510E+00	4.727890E+00	3.897030E+00
2.385010E+00	2.142330E+00	2.056500E+00
2.294860E+00	2.085860E+00	2.147050E+00
4.367560E+00	4.798220E+00	3.786270E+00
4.372980E+00	4.823220E+00	3.840390E+00
2.265860E+00	2.323350E+00	2.083160E+00
2.196210E+00	2.213770E+00	2.177670E+00
4.279520E+00	4.909350E+00	3.736150E+00
4.338360E+00	4.861320E+00	3.804170E+00
2.168050E+00	2.339610E+00	2.139180E+00
2.139220E+00	2.285040E+00	2.187930E+00
2.151080E+00	2.485020E+00	2.096350E+00
4.221220E+00	4.963090E+00	3.696850E+00
4.247740E+00	5.018400E+00	3.810060E+00
2.095030E+00	2.373400E+00	2.183950E+00
2.031800E+00	2.547650E+00	2.173320E+00
2.090570E+00	2.635040E+00	2.093740E+00
4.105380E+00	5.084080E+00	3.656090E+00
4.181060E+00	5.042140E+00	3.727140E+00
2.017320E+00	2.735360E+00	2.129580E+00
1.934850E+00	2.691820E+00	2.199810E+00
4.042980E+00	5.099930E+00	3.577650E+00
4.050380E+00	5.126710E+00	3.643490E+00
1.922630E+00	2.899300E+00	2.156940E+00
1.881530E+00	2.787330E+00	2.214400E+00
3.907630E+00	5.194060E+00	3.492050E+00
3.998460E+00	5.152330E+00	3.595460E+00
1.836380E+00	2.904500E+00	2.223370E+00
1.810450E+00	3.037430E+00	2.243910E+00
1.851450E+00	3.145860E+00	2.189050E+00
3.810820E+00	5.236760E+00	3.436880E+00
3.851250E+00	5.286100E+00	3.563850E+00
1.781710E+00	3.183240E+00	2.255720E+00
1.772780E+00	3.338750E+00	2.287780E+00
1.825360E+00	3.436330E+00	2.241570E+00
3.618460E+00	5.312140E+00	3.349190E+00
3.739800E+00	5.298160E+00	3.452850E+00
1.753130E+00	3.480380E+00	2.301710E+00
1.750400E+00	3.616720E+00	2.328930E+00
1.810560E+00	3.659430E+00	2.299510E+00
1.883720E+00	3.926360E+00	2.323330E+00
3.510580E+00	5.328190E+00	3.301040E+00
3.549240E+00	5.395260E+00	3.425310E+00
1.774370E+00	3.758780E+00	2.360650E+00
1.796910E+00	3.924100E+00	2.384610E+00
1.844030E+00	4.009090E+00	2.382370E+00
1.905620E+00	4.107630E+00	2.395830E+00
1.999250E+00	4.262480E+00	2.426230E+00
2.083940E+00	4.396280E+00	2.451030E+00
2.169240E+00	4.520650E+00	2.492060E+00
2.294130E+00	4.628850E+00	2.539680E+00
3.193460E+00	5.302110E+00	3.116370E+00
3.279270E+00	5.348420E+00	3.214340E+00
3.421220E+00	5.368540E+00	3.324840E+00
1.798870E+00	4.049870E+00	2.430880E+00
1.885450E+00	4.228450E+00	2.455090E+00
1.980660E+00	4.366560E+00	2.487670E+00
2.059220E+00	4.468360E+00	2.502610E+00
2.094290E+00	4.545130E+00	2.534590E+00
2.175880E+00	4.594240E+00	2.549060E+00
2.214390E+00	4.652900E+00	2.586650E+00
2.298470E+00	4.721520E+00	2.616570E+00
2.394600E+00	4.812450E+00	2.682530E+00
2.513980E+00	4.922800E+00	2.762230E+00
2.647210E+00	4.994460E+00	2.801540E+00
2.745690E+00	5.083670E+00	2.879560E+00
2.880120E+00	5.197370E+00	2.991970E+00
3.066690E+00	5.280960E+00	3.094370E+00
2.942250E+00	5.293790E+00	3.125550E+00
3.177810E+00	5.333240E+00	3.177740E+00
2.102030E+00	4.618540E+00	2.591500E+00
2.194030E+00	4.715820E+00	2.639850E+00
2.285060E+00	4.779330E+00	2.679380E+00
2.327290E+00	4.838120E+00	2.724560E+00
2.400940E+00	4.883060E+00	2.744980E+00
2.428440E+00	4.938460E+00	2.786060E+00
2.482890E+00	5.002900E+00	2.847980E+00
2.619240E+00	5.062260E+00	2.885580E+00
2.744010E+00	5.167360E+00	2.976540E+00
2.830740E+00	5.243240E+00	3.067020E+00
2.340050E+00	4.912900E+00	2.785420E+00
2.409520E+00	4.970610E+00	2.819600E+00
5.265740E+00	2.491650E+00	3.424330E+00
5.239370E+00	2.459180E+00	3.400600E+00
5.257360E+00	2.471570E+00	3.348670E+00
5.292880E+00	2.550770E+00	3.410080E+00
5.314840E+00	2.632110E+00	3.417740E+00
5.316050E+00	2.623840E+00	3.494860E+00
5.343540E+00	2.695630E+00	3.501120E+00
5.102870E+00	2.309990E+00	3.246820E+00
5.188760E+00	2.408380E+00	3.349150E+00
5.358200E+00	2.785230E+00	3.458090E+00
5.397320E+00	2.874580E+00	3.528320E+00
5.418540E+00	2.985650E+00	3.608070E+00
5.421490E+00	3.111060E+00	3.611800E+00
5.415730E+00	3.203060E+00	3.655450E+00
5.385680E+00	3.304500E+00	3.706920E+00
5.367110E+00	3.402040E+00	3.763050E+00
4.976760E+00	2.173170E+00	3.136310E+00
5.043920E+00	2.257250E+00	3.254900E+00
5.309090E+00	3.504970E+00	3.733210E+00
5.257390E+00	3.591110E+00	3.753020E+00
5.299150E+00	3.561580E+00	3.803040E+00
5.262220E+00	3.647520E+00	3.824070E+00
4.806640E+00	1.882790E+00	2.944210E+00
4.759310E+00	1.832390E+00	2.882310E+00
4.789840E+00	1.870830E+00	2.857600E+00
4.799430E+00	1.909220E+00	2.791090E+00
4.832850E+00	1.944560E+00	2.973120E+00
4.841710E+00	2.019440E+00	2.862550E+00
4.877430E+00	2.064990E+00	3.022250E+00
5.196430E+00	3.739960E+00	3.803340E+00
5.161910E+00	3.804420E+00	3.823400E+00
5.203570E+00	3.783460E+00	3.871930E+00
5.173320E+00	3.840400E+00	3.881700E+00
4.687560E+00	1.749620E+00	2.761380E+00
4.615340E+00	1.654130E+00	2.694210E+00
4.606870E+00	1.650060E+00	2.547220E+00
4.714580E+00	1.797180E+00	2.712190E+00
5.147890E+00	3.920010E+00	3.900610E+00
5.110900E+00	3.977810E+00	3.922610E+00
5.085300E+00	4.011270E+00	3.978970E+00
4.532750E+00	1.595820E+00	2.635080E+00
4.411170E+00	1.550860E+00	2.574790E+00
4.495300E+00	1.576100E+00	2.510360E+00
5.029390E+00	4.055730E+00	3.948580E+00
4.990290E+00	4.106540E+00	4.006390E+00
4.272440E+00	1.489700E+00	2.333520E+00
4.228970E+00	1.430290E+00	2.423850E+00
4.941970E+00	4.149040E+00	3.987790E+00
4.964230E+00	4.144210E+00	4.034890E+00
4.939070E+00	4.179080E+00	4.054090E+00
4.110610E+00	1.349960E+00	2.415610E+00
3.957630E+00	1.317910E+00	2.347360E+00
4.065920E+00	1.360440E+00	2.291580E+00
4.870820E+00	4.254570E+00	4.007660E+00
4.894560E+00	4.225780E+00	4.030980E+00
4.889990E+00	4.272140E+00	4.063690E+00
3.790890E+00	1.305600E+00	2.192600E+00
3.772140E+00	1.260060E+00	2.343810E+00
4.866720E+00	4.380090E+00	4.039310E+00
4.891460E+00	4.341760E+00	4.084740E+00
4.885220E+00	4.408240E+00	4.095400E+00
3.615250E+00	1.259440E+00	2.324640E+00
3.460160E+00	1.248610E+00	2.328760E+00
3.583360E+00	1.286860E+00	2.240920E+00
4.832070E+00	4.530310E+00	4.083630E+00
4.868620E+00	4.475360E+00	4.115180E+00
4.851680E+00	4.539350E+00	4.150400E+00
3.364840E+00	1.305520E+00	2.196380E+00
3.237450E+00	1.285810E+00	2.300130E+00
4.801940E+00	4.591020E+00	4.126370E+00
3.148350E+00	1.347870E+00	2.172230E+00
3.042210E+00	1.318460E+00	2.279880E+00
4.755620E+00	4.614920E+00	4.076640E+00
4.756520E+00	4.630700E+00	4.133880E+00
2.960970E+00	1.427540E+00	2.164850E+00
2.866390E+00	1.383320E+00	2.272210E+00
4.670360E+00	4.668570E+00	4.105370E+00
4.725060E+00	4.647270E+00	4.119000E+00
2.787170E+00	1.521920E+00	2.167690E+00
2.697680E+00	1.475320E+00	2.272350E+00
4.574470E+00	4.692650E+00	4.069260E+00
4.619030E+00	4.684750E+00	4.100990E+00
2.613630E+00	1.618830E+00	2.167840E+00
2.526100E+00	1.567350E+00	2.272150E+00
4.536540E+00	4.700000E+00	4.021450E+00
4.540260E+00	4.724880E+00	4.081730E+00
2.461260E+00	1.740260E+00	2.184200E+00
2.369510E+00	1.685170E+00	2.287950E+00
4.441110E+00	4.774330E+00	3.942850E+00
4.466680E+00	4.782570E+00	4.029570E+00
4.515150E+00	4.741660E+00	4.061140E+00
2.322300E+00	1.874160E+00	2.209660E+00
2.227760E+00	1.818660E+00	2.312710E+00
4.366290E+00	4.868880E+00	3.906870E+00
4.412540E+00	4.827140E+00	3.980910E+00
2.205950E+00	2.029590E+00	2.242650E+00
2.105650E+00	1.971360E+00	2.334780E+00
4.313110E+00	4.960740E+00	3.864570E+00
4.342040E+00	4.958180E+00	3.958330E+00
2.090310E+00	2.199520E+00	2.261070E+00
2.010440E+00	2.104210E+00	2.362630E+00
4.279340E+00	5.029280E+00	3.886050E+00
4.301860E+00	5.045140E+00	3.971800E+00
1.995680E+00	2.226840E+00	2.324480E+00
1.958680E+00	2.178890E+00	2.371610E+00
1.989170E+00	2.375050E+00	2.268960E+00
4.151270E+00	5.102870E+00	3.761330E+00
4.189670E+00	5.126030E+00	3.858560E+00
4.248910E+00	5.087080E+00	3.914530E+00
1.927400E+00	2.277990E+00	2.356050E+00
1.867650E+00	2.457660E+00	2.327790E+00
1.931990E+00	2.547740E+00	2.248150E+00
4.047920E+00	5.177100E+00	3.716120E+00
4.122390E+00	5.161720E+00	3.795870E+00
1.841680E+00	2.687810E+00	2.272120E+00
1.803590E+00	2.570490E+00	2.343050E+00
3.952990E+00	5.240200E+00	3.647890E+00
4.006940E+00	5.269300E+00	3.779380E+00
1.755640E+00	2.691810E+00	2.349730E+00
1.711830E+00	2.820560E+00	2.353230E+00
1.762740E+00	2.931520E+00	2.293470E+00
3.902100E+00	5.293850E+00	3.648230E+00
3.935070E+00	5.303020E+00	3.707050E+00
1.676820E+00	2.961370E+00	2.359490E+00
1.625070E+00	3.149900E+00	2.374100E+00
1.709750E+00	3.233350E+00	2.321120E+00
3.660580E+00	5.379100E+00	3.489810E+00
3.765030E+00	5.357580E+00	3.590310E+00
3.865130E+00	5.337140E+00	3.671360E+00
1.652790E+00	3.314280E+00	2.378860E+00
1.614580E+00	3.258350E+00	2.401190E+00
1.676490E+00	3.544540E+00	2.360160E+00
3.609070E+00	5.424810E+00	3.520360E+00
3.671670E+00	5.442990E+00	3.621990E+00
1.607320E+00	3.390370E+00	2.415670E+00
1.598370E+00	3.555260E+00	2.417100E+00
1.640900E+00	3.662940E+00	2.418560E+00
1.699410E+00	3.832650E+00	2.421500E+00
3.309300E+00	5.423250E+00	3.351960E+00
3.438410E+00	5.442750E+00	3.452760E+00
3.551170E+00	5.457980E+00	3.546780E+00
1.589820E+00	3.717000E+00	2.465720E+00
1.626950E+00	3.903980E+00	2.469160E+00
1.626970E+00	3.994880E+00	2.491020E+00
1.692920E+00	4.019760E+00	2.469880E+00
1.777560E+00	4.180260E+00	2.495300E+00
1.866480E+00	4.338470E+00	2.513010E+00
1.969220E+00	4.492540E+00	2.553580E+00
3.042440E+00	5.335390E+00	3.191470E+00
3.159060E+00	5.376740E+00	3.262990E+00
3.230860E+00	5.449200E+00	3.380640E+00
3.313730E+00	5.492040E+00	3.469200E+00
1.657740E+00	4.113760E+00	2.523080E+00
1.755810E+00	4.297260E+00	2.549030E+00
1.846080E+00	4.412280E+00	2.565400E+00
1.873680E+00	4.492730E+00	2.593510E+00
1.924450E+00	4.540960E+00	2.601030E+00
1.985870E+00	4.595940E+00	2.623460E+00
2.071700E+00	4.702130E+00	2.665350E+00
2.202390E+00	4.812080E+00	2.727640E+00
2.537860E+00	5.114420E+00	2.963840E+00
2.657540E+00	5.167450E+00	2.988870E+00
2.741660E+00	5.237750E+00	3.066960E+00
2.841680E+00	5.304530E+00	3.172760E+00
3.000690E+00	5.379530E+00	3.262820E+00
3.140140E+00	5.448810E+00	3.382430E+00
3.222840E+00	5.479070E+00	3.434870E+00
1.872520E+00	4.569060E+00	2.639850E+00
1.960270E+00	4.648710E+00	2.675640E+00
1.993650E+00	4.718670E+00	2.710090E+00
2.073300E+00	4.780210E+00	2.723020E+00
2.115170E+00	4.843850E+00	2.773290E+00
2.216560E+00	4.939200E+00	2.849280E+00
2.390270E+00	5.024360E+00	2.882970E+00
2.432060E+00	5.122980E+00	2.981760E+00
2.516000E+00	5.222000E+00	3.079300E+00
2.647550E+00	5.240980E+00	3.081720E+00
2.740440E+00	5.278380E+00	3.137910E+00
1.999490E+00	4.797580E+00	2.769750E+00
2.089400E+00	4.882340E+00	2.823870E+00
2.113440E+00	4.939890E+00	2.871070E+00
2.158100E+00	4.985550E+00	2.898950E+00
2.199110E+00	5.059270E+00	2.962520E+00
2.321140E+00	5.090100E+00	2.968380E+00
2.400450E+00	5.176150E+00	3.040090E+00
2.097090E+00	4.996030E+00	2.928130E+00
5.236920E+00	2.470890E+00	3.481370E+00
5.278520E+00	2.519700E+00	3.486440E+00
5.294220E+00	2.580900E+00	3.553680E+00
5.321860E+00	2.654460E+00	3.591990E+00
5.347880E+00	2.714900E+00	3.617660E+00
5.397610E+00	2.854210E+00	3.692790E+00
5.383040E+00	2.821090E+00	3.671380E+00
5.398070E+00	2.878210E+00	3.638020E+00
5.409000E+00	2.932630E+00	3.669590E+00
5.410760E+00	2.894910E+00	3.712140E+00
5.419640E+00	2.970410E+00	3.719430E+00
5.101460E+00	2.336280E+00	3.405780E+00
5.174890E+00	2.418590E+00	3.496910E+00
5.371600E+00	2.788630E+00	3.584530E+00
5.422700E+00	3.091940E+00	3.730900E+00
5.418020E+00	3.214130E+00	3.741960E+00
5.408590E+00	3.295510E+00	3.798260E+00
5.399270E+00	3.388880E+00	3.859350E+00
4.780780E+00	1.847660E+00	3.238790E+00
4.746270E+00	1.799080E+00	3.180260E+00
4.777160E+00	1.849710E+00	3.138500E+00
4.813770E+00	1.903440E+00	3.076260E+00
4.814690E+00	1.899450E+00	3.265380E+00
4.868040E+00	2.053360E+00	3.167670E+00
4.854190E+00	2.024390E+00	3.319550E+00
4.943740E+00	2.130910E+00	3.209810E+00
4.935400E+00	2.131170E+00	3.357580E+00
5.005140E+00	2.228190E+00	3.347500E+00
5.359080E+00	3.486920E+00	3.825910E+00
5.325820E+00	3.567990E+00	3.881150E+00
5.299980E+00	3.646810E+00	3.931180E+00
4.688130E+00	1.730960E+00	3.108290E+00
4.623990E+00	1.675770E+00	3.024300E+00
4.663840E+00	1.694170E+00	2.962010E+00
4.716900E+00	1.766090E+00	2.954870E+00
5.256680E+00	3.726440E+00	3.897410E+00
5.224400E+00	3.795570E+00	3.953750E+00
5.190320E+00	3.860560E+00	3.954690E+00
5.222440E+00	3.842230E+00	4.007970E+00
5.198420E+00	3.901950E+00	4.021460E+00
4.578940E+00	1.636460E+00	2.807850E+00
4.536470E+00	1.622140E+00	3.002050E+00
5.140200E+00	3.962170E+00	3.999640E+00
5.120080E+00	4.007390E+00	4.070030E+00
4.435640E+00	1.570920E+00	2.938460E+00
4.344370E+00	1.512840E+00	2.818970E+00
4.435880E+00	1.569770E+00	2.775490E+00
5.061970E+00	4.057520E+00	4.041660E+00
5.043410E+00	4.100220E+00	4.110270E+00
4.259770E+00	1.442570E+00	2.587730E+00
4.205010E+00	1.376330E+00	2.758540E+00
4.991280E+00	4.142670E+00	4.091210E+00
4.974120E+00	4.176000E+00	4.140970E+00
4.024330E+00	1.313410E+00	2.504000E+00
4.933450E+00	4.229010E+00	4.153350E+00
4.910360E+00	4.287550E+00	4.138890E+00
4.927860E+00	4.277340E+00	4.192850E+00
4.925460E+00	4.319960E+00	4.194230E+00
3.823050E+00	1.248700E+00	2.486950E+00
3.710840E+00	1.215710E+00	2.549280E+00
3.650630E+00	1.238980E+00	2.408550E+00
4.898580E+00	4.431330E+00	4.157480E+00
4.924080E+00	4.390420E+00	4.206350E+00
4.911800E+00	4.456210E+00	4.220960E+00
3.569130E+00	1.197040E+00	2.611260E+00
3.390660E+00	1.185790E+00	2.571830E+00
3.509780E+00	1.213360E+00	2.470350E+00
4.853060E+00	4.582120E+00	4.207990E+00
4.897790E+00	4.529560E+00	4.241590E+00
4.890040E+00	4.610840E+00	4.294020E+00
3.316270E+00	1.231220E+00	2.430910E+00
3.193760E+00	1.186750E+00	2.532250E+00
4.827990E+00	4.608730E+00	4.202540E+00
4.844730E+00	4.620880E+00	4.254670E+00
3.122750E+00	1.245700E+00	2.405890E+00
3.021720E+00	1.208750E+00	2.519050E+00
4.742500E+00	4.657840E+00	4.228550E+00
4.804470E+00	4.633540E+00	4.242260E+00
2.944180E+00	1.276560E+00	2.389000E+00
2.856340E+00	1.235240E+00	2.506050E+00
4.699270E+00	4.676260E+00	4.188400E+00
4.700410E+00	4.691640E+00	4.248350E+00
2.779380E+00	1.339960E+00	2.383290E+00
2.693790E+00	1.300050E+00	2.495540E+00
4.599380E+00	4.703750E+00	4.136070E+00
4.621440E+00	4.706620E+00	4.180970E+00
4.662420E+00	4.707530E+00	4.242810E+00
2.611610E+00	1.424620E+00	2.380150E+00
2.528680E+00	1.389400E+00	2.493760E+00
4.535080E+00	4.765010E+00	4.172250E+00
4.581850E+00	4.728490E+00	4.188590E+00
2.440080E+00	1.520900E+00	2.378150E+00
2.359000E+00	1.479550E+00	2.484710E+00
4.499460E+00	4.790860E+00	4.122130E+00
4.500310E+00	4.811120E+00	4.184430E+00
2.281280E+00	1.631170E+00	2.405380E+00
2.267750E+00	1.552730E+00	2.484590E+00
4.376640E+00	4.919380E+00	4.016990E+00
4.421750E+00	4.894080E+00	4.101020E+00
4.470610E+00	4.849240E+00	4.167120E+00
2.205760E+00	1.617370E+00	2.481420E+00
2.131810E+00	1.761790E+00	2.422190E+00
4.345700E+00	5.007600E+00	4.025920E+00
4.376930E+00	4.999060E+00	4.099550E+00
2.014480E+00	1.931560E+00	2.440350E+00
4.324540E+00	5.056330E+00	4.033690E+00
4.341920E+00	5.059710E+00	4.079730E+00
1.903230E+00	2.114660E+00	2.439700E+00
4.220950E+00	5.143790E+00	3.943910E+00
4.254950E+00	5.157360E+00	4.029350E+00
4.311050E+00	5.103730E+00	4.066480E+00
1.792950E+00	2.240090E+00	2.496750E+00
1.846650E+00	2.310060E+00	2.407610E+00
4.077830E+00	5.231130E+00	3.834170E+00
4.134300E+00	5.240980E+00	3.929630E+00
4.197080E+00	5.204630E+00	3.979570E+00
1.764250E+00	2.475880E+00	2.421170E+00
1.702610E+00	2.357150E+00	2.521180E+00
4.048450E+00	5.268670E+00	3.852890E+00
4.072680E+00	5.272790E+00	3.900250E+00
1.683420E+00	2.503160E+00	2.483500E+00
1.655650E+00	2.434380E+00	2.528680E+00
1.665980E+00	2.711600E+00	2.424280E+00
3.927550E+00	5.359320E+00	3.789480E+00
4.019130E+00	5.313830E+00	3.875320E+00
1.622730E+00	2.546350E+00	2.513960E+00
1.593260E+00	2.694740E+00	2.491610E+00
1.599570E+00	2.797280E+00	2.459030E+00
1.595790E+00	2.951780E+00	2.432110E+00
3.798610E+00	5.406080E+00	3.721500E+00
3.856820E+00	5.434530E+00	3.862320E+00
1.541900E+00	2.820820E+00	2.499330E+00
1.494140E+00	3.039900E+00	2.503180E+00
1.559120E+00	3.204180E+00	2.436830E+00
3.727610E+00	5.453720E+00	3.715700E+00
3.761880E+00	5.461760E+00	3.787590E+00
1.482470E+00	3.231050E+00	2.494420E+00
1.428650E+00	3.161370E+00	2.516460E+00
1.517610E+00	3.457920E+00	2.474130E+00
3.446320E+00	5.503060E+00	3.579820E+00
3.571040E+00	5.509050E+00	3.668990E+00
3.681350E+00	5.496680E+00	3.744980E+00
1.417530E+00	3.329200E+00	2.542490E+00
1.431560E+00	3.532460E+00	2.520490E+00
1.425540E+00	3.638740E+00	2.542890E+00
1.492560E+00	3.675410E+00	2.518090E+00
1.556110E+00	3.917320E+00	2.520950E+00
3.329690E+00	5.546920E+00	3.593450E+00
3.450110E+00	5.564560E+00	3.726210E+00
1.438090E+00	3.797500E+00	2.569660E+00
1.492440E+00	3.978180E+00	2.578150E+00
1.499990E+00	4.063730E+00	2.603010E+00
1.562770E+00	4.088370E+00	2.572540E+00
1.643870E+00	4.255550E+00	2.585440E+00
1.760750E+00	4.426820E+00	2.619210E+00
2.885380E+00	5.384870E+00	3.291160E+00
3.011980E+00	5.477610E+00	3.430800E+00
3.202190E+00	5.509080E+00	3.506580E+00
3.244160E+00	5.560760E+00	3.613830E+00
3.316710E+00	5.586940E+00	3.682600E+00
1.530040E+00	4.178340E+00	2.635390E+00
1.621250E+00	4.357970E+00	2.648390E+00
1.691690E+00	4.465370E+00	2.671590E+00
1.695190E+00	4.520350E+00	2.695000E+00
1.763830E+00	4.545810E+00	2.677290E+00
1.863450E+00	4.672590E+00	2.722660E+00
2.620060E+00	5.283250E+00	3.156760E+00
2.732030E+00	5.332970E+00	3.224580E+00
2.843980E+00	5.428310E+00	3.373250E+00
2.910000E+00	5.490080E+00	3.483770E+00
2.996060E+00	5.551150E+00	3.599000E+00
3.135100E+00	5.555090E+00	3.607340E+00
3.237290E+00	5.588770E+00	3.689730E+00
1.720260E+00	4.586950E+00	2.724070E+00
1.764030E+00	4.665510E+00	2.766740E+00
1.818250E+00	4.717500E+00	2.775180E+00
1.880860E+00	4.782740E+00	2.797230E+00
1.994930E+00	4.889430E+00	2.876120E+00
2.273470E+00	5.122830E+00	3.016210E+00
2.330000E+00	5.176360E+00	3.060000E+00
2.414170E+00	5.268220E+00	3.145070E+00
2.582650E+00	5.332290E+00	3.236220E+00
2.712160E+00	5.409520E+00	3.353700E+00
2.812170E+00	5.476540E+00	3.472070E+00
2.888170E+00	5.525870E+00	3.570800E+00
1.771230E+00	4.741880E+00	2.821920E+00
1.860780E+00	4.840150E+00	2.864410E+00
1.901460E+00	4.900560E+00	2.916750E+00
1.959540E+00	4.936280E+00	2.935050E+00
2.012520E+00	4.987460E+00	2.958840E+00
2.093490E+00	5.090830E+00	3.023410E+00
2.240220E+00	5.167320E+00	3.078310E+00
2.324880E+00	5.231280E+00	3.123470E+00
1.920810E+00	4.968760E+00	2.981150E+00
1.998140E+00	5.041910E+00	3.011170E+00
5.263350E+00	2.522130E+00	3.568450E+00
5.300450E+00	2.620710E+00	3.655970E+00
5.271230E+00	2.563600E+00	3.663320E+00
5.331990E+00	2.678810E+00	3.716080E+00
5.364320E+00	2.759870E+00	3.686770E+00
5.371650E+00	2.735090E+00	3.769410E+00
5.399700E+00	2.816430E+00	3.757170E+00
5.436710E+00	2.912220E+00	3.805640E+00
5.438480E+00	3.005760E+00	3.796040E+00
5.444800E+00	2.980420E+00	3.870670E+00
5.451140E+00	3.074590E+00	3.873680E+00
5.052090E+00	2.323560E+00	3.629350E+00
5.019940E+00	2.286970E+00	3.597500E+00
5.045420E+00	2.304070E+00	3.520910E+00
5.116970E+00	2.380120E+00	3.601540E+00
5.201730E+00	2.485680E+00	3.654030E+00
5.439130E+00	3.188810E+00	3.827780E+00
5.432490E+00	3.284410E+00	3.894760E+00
5.414840E+00	3.368090E+00	3.942550E+00
4.687500E+00	1.765310E+00	3.476740E+00
4.661640E+00	1.724050E+00	3.419970E+00
4.703370E+00	1.755440E+00	3.306890E+00
4.751960E+00	1.848830E+00	3.402780E+00
4.826700E+00	1.956080E+00	3.466230E+00
4.892390E+00	2.102490E+00	3.551050E+00
4.984910E+00	2.218600E+00	3.531150E+00
5.390130E+00	3.476670E+00	3.946570E+00
5.339710E+00	3.577610E+00	3.962470E+00
5.332200E+00	3.633020E+00	4.002500E+00
4.609540E+00	1.689600E+00	3.300420E+00
5.302770E+00	3.719570E+00	4.012590E+00
5.261040E+00	3.799480E+00	4.030130E+00
5.255650E+00	3.848620E+00	4.072360E+00
5.243950E+00	3.903740E+00	4.121860E+00
4.508970E+00	1.623950E+00	3.233090E+00
4.446770E+00	1.590420E+00	3.207300E+00
4.459320E+00	1.601100E+00	3.082390E+00
5.185400E+00	3.958480E+00	4.092390E+00
5.147170E+00	3.997750E+00	4.166240E+00
4.358540E+00	1.533170E+00	3.102300E+00
5.092840E+00	4.049150E+00	4.136710E+00
5.069300E+00	4.084940E+00	4.189110E+00
4.219810E+00	1.384100E+00	3.002940E+00
4.099760E+00	1.321800E+00	2.943530E+00
4.130480E+00	1.336880E+00	2.836800E+00
5.029830E+00	4.142440E+00	4.206230E+00
4.982780E+00	4.187390E+00	4.201320E+00
5.010350E+00	4.183990E+00	4.246230E+00
4.986490E+00	4.216550E+00	4.254260E+00
3.972800E+00	1.284780E+00	2.710580E+00
3.960190E+00	1.267920E+00	2.965210E+00
4.969130E+00	4.287050E+00	4.271710E+00
4.955530E+00	4.347350E+00	4.257250E+00
4.985260E+00	4.348230E+00	4.303140E+00
4.980070E+00	4.387950E+00	4.306210E+00
3.804630E+00	1.202500E+00	2.915370E+00
3.701660E+00	1.202280E+00	2.861550E+00
3.747630E+00	1.211580E+00	2.744630E+00
4.935010E+00	4.491410E+00	4.277020E+00
4.965290E+00	4.454410E+00	4.320850E+00
4.951040E+00	4.527660E+00	4.330030E+00
3.516540E+00	1.173230E+00	2.784120E+00
4.920000E+00	4.622350E+00	4.336210E+00
4.931630E+00	4.592600E+00	4.339370E+00
4.924250E+00	4.624240E+00	4.365770E+00
3.270600E+00	1.150160E+00	2.680540E+00
4.836490E+00	4.658630E+00	4.346630E+00
4.900060E+00	4.638100E+00	4.362460E+00
3.089500E+00	1.138560E+00	2.646790E+00
4.783670E+00	4.667890E+00	4.304540E+00
4.786220E+00	4.683680E+00	4.361570E+00
2.924980E+00	1.148810E+00	2.630810E+00
4.700990E+00	4.719230E+00	4.333710E+00
4.752540E+00	4.694300E+00	4.348210E+00
2.768230E+00	1.190770E+00	2.619490E+00
4.605480E+00	4.753710E+00	4.301240E+00
4.653010E+00	4.743780E+00	4.328820E+00
2.607860E+00	1.257790E+00	2.610040E+00
4.564080E+00	4.762700E+00	4.257520E+00
4.568600E+00	4.783430E+00	4.315110E+00
2.435300E+00	1.357070E+00	2.604290E+00
4.498620E+00	4.850140E+00	4.276940E+00
4.541760E+00	4.801390E+00	4.298220E+00
2.236810E+00	1.493050E+00	2.575290E+00
4.437210E+00	4.916200E+00	4.200160E+00
4.458750E+00	4.903090E+00	4.256640E+00
2.072840E+00	1.598440E+00	2.608570E+00
2.128790E+00	1.643430E+00	2.520420E+00
4.403690E+00	4.989000E+00	4.190010E+00
2.032880E+00	1.754220E+00	2.521950E+00
1.967950E+00	1.719740E+00	2.610590E+00
4.345630E+00	5.110310E+00	4.180020E+00
1.923610E+00	1.882690E+00	2.541100E+00
1.851740E+00	1.774160E+00	2.675630E+00
4.298450E+00	5.163970E+00	4.114430E+00
4.304390E+00	5.188470E+00	4.165720E+00
1.815500E+00	2.018720E+00	2.568800E+00
1.743340E+00	1.961280E+00	2.682350E+00
4.171950E+00	5.262820E+00	4.015770E+00
4.208110E+00	5.278430E+00	4.102710E+00
4.270820E+00	5.223030E+00	4.139280E+00
1.718250E+00	2.169420E+00	2.593730E+00
1.654140E+00	2.116800E+00	2.688620E+00
4.063330E+00	5.324430E+00	3.982100E+00
4.137380E+00	5.311630E+00	4.053270E+00
1.623060E+00	2.344970E+00	2.596370E+00
1.605020E+00	2.226240E+00	2.694180E+00
3.965770E+00	5.390340E+00	3.927130E+00
4.010570E+00	5.399680E+00	4.056430E+00
1.554290E+00	2.344380E+00	2.689240E+00
1.474970E+00	2.503590E+00	2.697000E+00
1.532240E+00	2.594490E+00	2.577300E+00
3.910340E+00	5.432710E+00	3.936060E+00
3.940210E+00	5.433680E+00	3.996380E+00
1.442040E+00	2.681390E+00	2.630590E+00
1.380610E+00	2.641880E+00	2.703080E+00
1.452710E+00	2.838600E+00	2.562070E+00
3.747400E+00	5.513330E+00	3.899920E+00
3.872090E+00	5.463830E+00	3.969520E+00
1.371670E+00	2.830290E+00	2.638220E+00
1.307160E+00	2.792680E+00	2.724850E+00
1.374470E+00	3.073520E+00	2.577550E+00
3.596970E+00	5.553270E+00	3.802120E+00
3.631970E+00	5.574840E+00	3.905350E+00
1.302260E+00	2.956260E+00	2.676680E+00
1.255190E+00	2.892160E+00	2.727690E+00
1.267620E+00	3.133610E+00	2.654040E+00
1.320310E+00	3.303770E+00	2.617160E+00
1.350860E+00	3.561000E+00	2.577210E+00
3.519740E+00	5.578900E+00	3.812810E+00
3.556890E+00	5.587790E+00	3.871110E+00
1.228950E+00	3.014010E+00	2.729480E+00
1.190270E+00	3.174140E+00	2.703490E+00
1.241660E+00	3.283820E+00	2.676360E+00
1.253120E+00	3.457460E+00	2.655000E+00
1.274110E+00	3.624930E+00	2.648500E+00
1.338180E+00	3.779500E+00	2.633290E+00
1.415910E+00	4.001010E+00	2.626450E+00
3.320970E+00	5.628260E+00	3.809890E+00
3.473800E+00	5.603950E+00	3.853290E+00
1.159130E+00	3.364740E+00	2.731010E+00
1.186500E+00	3.587320E+00	2.696430E+00
1.248300E+00	3.752110E+00	2.694400E+00
1.305810E+00	3.928100E+00	2.684910E+00
1.356690E+00	4.059920E+00	2.686230E+00
1.366050E+00	4.130760E+00	2.712800E+00
1.430640E+00	4.153950E+00	2.683640E+00
1.509260E+00	4.305860E+00	2.696610E+00
1.616370E+00	4.474250E+00	2.715800E+00
3.084280E+00	5.585790E+00	3.667440E+00
3.169990E+00	5.605540E+00	3.741080E+00
3.216130E+00	5.637990E+00	3.828430E+00
1.388140E+00	4.237200E+00	2.739250E+00
1.486820E+00	4.395480E+00	2.763570E+00
1.557380E+00	4.513080E+00	2.780300E+00
1.559690E+00	4.567010E+00	2.809680E+00
1.648290E+00	4.615650E+00	2.784750E+00
2.462650E+00	5.375950E+00	3.309020E+00
2.610970E+00	5.410530E+00	3.375840E+00
2.705050E+00	5.472620E+00	3.482790E+00
2.805600E+00	5.530970E+00	3.593100E+00
2.912320E+00	5.586000E+00	3.728400E+00
3.053100E+00	5.616830E+00	3.751770E+00
3.149430E+00	5.642670E+00	3.830880E+00
1.570300E+00	4.624780E+00	2.846440E+00
1.591740E+00	4.686370E+00	2.886480E+00
1.662980E+00	4.713370E+00	2.862550E+00
1.770150E+00	4.852600E+00	2.930710E+00
2.138470E+00	5.223630E+00	3.165290E+00
2.310580E+00	5.296170E+00	3.207160E+00
2.353250E+00	5.380200E+00	3.326270E+00
2.417280E+00	5.431190E+00	3.423440E+00
2.570030E+00	5.471600E+00	3.492400E+00
2.701530E+00	5.536910E+00	3.614920E+00
2.794620E+00	5.578120E+00	3.705120E+00
1.626020E+00	4.759340E+00	2.925520E+00
1.669460E+00	4.851770E+00	2.981840E+00
1.733680E+00	4.901490E+00	3.003780E+00
1.817020E+00	4.971780E+00	3.031390E+00
1.967080E+00	5.100540E+00	3.090650E+00
2.027200E+00	5.214380E+00	3.198590E+00
2.084630E+00	5.299430E+00	3.261400E+00
2.234170E+00	5.357060E+00	3.306550E+00
2.330660E+00	5.408150E+00	3.384180E+00
1.684860E+00	4.936340E+00	3.063910E+00
1.817210E+00	5.081520E+00	3.135790E+00
1.936810E+00	5.190760E+00	3.206670E+00
2.005660E+00	5.253210E+00	3.248150E+00
5.290450E+00	2.613770E+00	3.736460E+00
5.346910E+00	2.690160E+00	3.829100E+00
5.302380E+00	2.635940E+00	3.831620E+00
5.381310E+00	2.742530E+00	3.866430E+00
5.415040E+00	2.823860E+00	3.893440E+00
5.445970E+00	2.905910E+00	3.928130E+00
5.452790E+00	2.990140E+00	3.961930E+00
5.469270E+00	3.079430E+00	4.002280E+00
4.709970E+00	1.879650E+00	3.816290E+00
4.697110E+00	1.850870E+00	3.758070E+00
4.758070E+00	1.891640E+00	3.650440E+00
4.831800E+00	1.994620E+00	3.655780E+00
4.766420E+00	1.934830E+00	3.812350E+00
4.863270E+00	2.071850E+00	3.683780E+00
4.822240E+00	2.036810E+00	3.805040E+00
4.887460E+00	2.121660E+00	3.746670E+00
5.000850E+00	2.274630E+00	3.696240E+00
5.061670E+00	2.347800E+00	3.721370E+00
5.114900E+00	2.415580E+00	3.777650E+00
5.170130E+00	2.492500E+00	3.836700E+00
5.248080E+00	2.560590E+00	3.804780E+00
5.450900E+00	3.183030E+00	3.947440E+00
5.449480E+00	3.291090E+00	4.002090E+00
5.431100E+00	3.391660E+00	4.002520E+00
5.455430E+00	3.357320E+00	4.058080E+00
5.452160E+00	3.451830E+00	4.063950E+00
4.607190E+00	1.715460E+00	3.613990E+00
4.675600E+00	1.800470E+00	3.676700E+00
4.954370E+00	2.180490E+00	3.666370E+00
5.382730E+00	3.564710E+00	4.040760E+00
5.358200E+00	3.649110E+00	4.057850E+00
5.390850E+00	3.613620E+00	4.109520E+00
5.369610E+00	3.694620E+00	4.125460E+00
4.517330E+00	1.663860E+00	3.608000E+00
4.459100E+00	1.635800E+00	3.589560E+00
4.510090E+00	1.638930E+00	3.433370E+00
5.310000E+00	3.781790E+00	4.098080E+00
5.285900E+00	3.836170E+00	4.160480E+00
5.262930E+00	3.889370E+00	4.217630E+00
4.409520E+00	1.593690E+00	3.474470E+00
5.213300E+00	3.948610E+00	4.187750E+00
5.173750E+00	3.987440E+00	4.259180E+00
4.311780E+00	1.494330E+00	3.425800E+00
4.249650E+00	1.424360E+00	3.396770E+00
4.274030E+00	1.431390E+00	3.224230E+00
5.109870E+00	4.042590E+00	4.238930E+00
5.078390E+00	4.095340E+00	4.247530E+00
5.109530E+00	4.080070E+00	4.299480E+00
5.084360E+00	4.128720E+00	4.299110E+00
4.148370E+00	1.348780E+00	3.263640E+00
[truncated: 21,888 more rows]
