# Supplementary material for: A New MRI-Based Model of Heart Function with Coupled Hemodynamics and Application to Normal and Diseased Canine Left Ventricles
Source: Front Bioeng Biotechnol. 2015 Sep 23;3:140. doi: 10.3389/fbioe.2015.00140 (PMC4585083; doi:10.3389/fbioe.2015.00140)
Supplement: Supplementary file 9 [file Data_Sheet_9.ZIP › Case4_HF_LBBB_Systole/nodes/case4_systole_time_0.4570.csv]

4.392680E+00	3.804510E+00	1.933570E+00
4.335860E+00	3.789220E+00	1.820720E+00
4.362580E+00	3.841940E+00	1.924820E+00
4.354360E+00	3.892590E+00	1.985920E+00
4.412790E+00	3.859900E+00	2.050680E+00
4.371160E+00	3.928240E+00	2.104800E+00
4.301690E+00	3.878510E+00	1.896330E+00
4.228210E+00	3.857390E+00	1.786150E+00
4.299260E+00	3.959060E+00	2.028050E+00
4.281930E+00	4.038150E+00	2.114500E+00
4.339390E+00	3.993730E+00	2.178610E+00
4.311030E+00	4.046010E+00	2.193750E+00
4.223160E+00	3.932280E+00	1.894230E+00
4.180160E+00	3.910810E+00	1.789310E+00
4.203980E+00	4.035270E+00	2.002030E+00
4.244350E+00	4.069770E+00	2.099630E+00
4.263830E+00	4.082230E+00	2.180300E+00
4.149480E+00	3.969200E+00	1.846140E+00
4.127210E+00	4.035130E+00	1.911180E+00
4.144950E+00	4.068810E+00	1.958730E+00
4.152450E+00	4.101050E+00	2.004540E+00
4.212460E+00	4.094400E+00	2.087970E+00
4.101290E+00	4.071210E+00	1.931250E+00
4.650120E+00	3.488590E+00	1.939260E+00
4.601390E+00	3.463430E+00	1.804000E+00
4.599610E+00	3.546740E+00	1.932540E+00
4.583090E+00	3.645760E+00	2.023290E+00
4.665000E+00	3.552100E+00	2.032950E+00
4.563070E+00	3.745840E+00	2.191670E+00
4.659320E+00	3.651670E+00	2.196820E+00
4.563500E+00	3.836970E+00	2.318810E+00
4.655060E+00	3.773450E+00	2.390440E+00
4.594880E+00	3.854080E+00	2.454070E+00
4.513790E+00	3.602110E+00	1.838120E+00
4.468510E+00	3.514780E+00	1.669070E+00
4.453540E+00	3.745100E+00	1.973270E+00
4.486950E+00	3.835710E+00	2.196420E+00
4.509860E+00	3.881400E+00	2.305340E+00
4.532410E+00	3.900480E+00	2.426300E+00
4.387460E+00	3.513530E+00	1.569920E+00
4.291370E+00	3.477980E+00	1.472230E+00
4.320340E+00	3.565030E+00	1.563140E+00
4.368490E+00	3.639400E+00	1.681490E+00
4.432100E+00	3.937730E+00	2.293170E+00
4.425060E+00	4.012260E+00	2.430490E+00
4.497890E+00	3.967030E+00	2.505160E+00
4.462570E+00	4.029440E+00	2.537430E+00
4.246950E+00	3.602930E+00	1.541660E+00
4.186350E+00	3.524170E+00	1.449210E+00
4.206470E+00	3.736210E+00	1.646500E+00
4.348180E+00	4.057480E+00	2.300430E+00
4.396330E+00	4.067250E+00	2.486270E+00
4.125150E+00	3.608760E+00	1.476710E+00
4.044530E+00	3.756840E+00	1.572630E+00
4.121110E+00	3.874520E+00	1.710910E+00
4.270320E+00	4.129710E+00	2.282840E+00
4.324060E+00	4.134310E+00	2.435450E+00
4.018960E+00	3.868460E+00	1.672090E+00
3.971100E+00	3.821050E+00	1.607740E+00
4.043570E+00	3.997940E+00	1.819390E+00
4.182940E+00	4.142850E+00	2.145580E+00
4.226270E+00	4.226600E+00	2.333340E+00
4.267840E+00	4.251240E+00	2.449390E+00
4.313320E+00	4.213260E+00	2.501180E+00
4.295110E+00	4.278540E+00	2.527960E+00
3.937970E+00	3.897910E+00	1.662650E+00
3.905320E+00	4.022670E+00	1.770860E+00
3.979280E+00	4.069340E+00	1.855600E+00
4.052780E+00	4.120050E+00	1.965770E+00
4.097590E+00	4.224780E+00	2.135570E+00
4.127640E+00	4.308090E+00	2.236280E+00
4.186750E+00	4.316000E+00	2.338850E+00
4.236950E+00	4.291280E+00	2.431780E+00
3.930240E+00	4.116680E+00	1.871180E+00
3.859080E+00	4.086840E+00	1.815030E+00
3.962890E+00	4.213850E+00	1.991820E+00
4.017750E+00	4.313700E+00	2.134690E+00
4.081670E+00	4.348640E+00	2.223680E+00
4.128870E+00	4.375610E+00	2.314250E+00
3.851200E+00	4.149580E+00	1.877080E+00
3.869550E+00	4.233310E+00	1.962550E+00
3.929910E+00	4.291660E+00	2.030290E+00
3.936170E+00	4.340180E+00	2.075870E+00
3.960590E+00	4.378940E+00	2.140620E+00
4.041750E+00	4.385900E+00	2.227250E+00
3.866060E+00	4.309760E+00	2.027810E+00
3.908600E+00	4.363310E+00	2.086620E+00
4.888280E+00	3.558400E+00	2.518520E+00
4.861590E+00	3.515100E+00	2.411890E+00
4.836820E+00	3.586160E+00	2.456650E+00
4.830400E+00	3.641810E+00	2.528840E+00
4.836550E+00	3.321060E+00	2.062660E+00
4.813810E+00	3.228000E+00	1.936340E+00
4.734680E+00	3.415520E+00	1.984520E+00
4.729690E+00	3.542170E+00	2.162610E+00
4.816970E+00	3.437480E+00	2.228810E+00
4.769650E+00	3.637260E+00	2.376660E+00
4.723580E+00	3.734370E+00	2.465010E+00
4.770370E+00	3.727780E+00	2.541350E+00
4.714670E+00	3.789130E+00	2.531880E+00
4.782600E+00	3.158640E+00	1.800570E+00
4.695640E+00	3.127850E+00	1.645610E+00
4.693530E+00	3.296250E+00	1.779830E+00
4.585740E+00	3.901920E+00	2.540490E+00
4.656760E+00	3.861220E+00	2.565750E+00
4.620620E+00	3.913240E+00	2.612560E+00
4.563660E+00	3.128340E+00	1.465150E+00
4.443540E+00	3.080870E+00	1.342660E+00
4.455460E+00	3.217960E+00	1.427730E+00
4.499420E+00	3.349160E+00	1.541490E+00
4.546930E+00	3.929910E+00	2.526720E+00
4.576680E+00	3.949020E+00	2.611770E+00
4.331400E+00	3.306200E+00	1.393180E+00
4.239230E+00	3.209450E+00	1.281400E+00
4.456990E+00	4.073110E+00	2.607980E+00
4.532790E+00	4.016290E+00	2.661540E+00
4.495690E+00	4.071900E+00	2.716390E+00
4.121960E+00	3.214150E+00	1.242460E+00
4.010330E+00	3.183020E+00	1.207950E+00
4.040950E+00	3.286130E+00	1.270100E+00
4.112340E+00	3.409290E+00	1.326730E+00
4.392920E+00	4.122110E+00	2.564760E+00
4.443800E+00	4.116250E+00	2.682200E+00
3.953450E+00	3.325580E+00	1.286780E+00
3.890920E+00	3.258040E+00	1.239460E+00
3.899800E+00	3.462540E+00	1.339330E+00
3.978650E+00	3.600930E+00	1.444090E+00
4.354070E+00	4.163740E+00	2.531570E+00
4.384360E+00	4.178710E+00	2.625760E+00
3.820620E+00	3.347070E+00	1.259860E+00
3.741300E+00	3.494620E+00	1.349780E+00
3.849420E+00	3.601620E+00	1.395440E+00
3.886340E+00	3.754380E+00	1.527700E+00
4.324210E+00	4.283140E+00	2.597550E+00
4.345910E+00	4.252050E+00	2.617250E+00
4.336240E+00	4.283170E+00	2.640090E+00
3.755160E+00	3.648980E+00	1.428840E+00
3.672810E+00	3.586350E+00	1.390080E+00
3.745470E+00	3.780510E+00	1.534940E+00
3.823480E+00	3.903180E+00	1.630990E+00
4.194000E+00	4.351230E+00	2.414570E+00
4.251920E+00	4.333180E+00	2.516600E+00
4.308880E+00	4.306000E+00	2.607630E+00
3.648570E+00	3.683210E+00	1.444320E+00
3.652230E+00	3.810740E+00	1.534580E+00
3.720580E+00	3.893630E+00	1.608960E+00
3.766080E+00	4.037690E+00	1.761350E+00
4.163070E+00	4.388470E+00	2.403250E+00
4.192140E+00	4.403020E+00	2.487130E+00
3.637040E+00	3.925780E+00	1.622180E+00
3.654330E+00	4.039420E+00	1.743730E+00
3.701640E+00	4.106890E+00	1.805480E+00
3.762920E+00	4.190320E+00	1.902680E+00
3.981720E+00	4.440400E+00	2.228450E+00
4.066980E+00	4.435640E+00	2.337920E+00
4.132930E+00	4.417620E+00	2.403910E+00
3.641520E+00	4.142030E+00	1.836670E+00
3.700930E+00	4.243460E+00	1.941550E+00
3.715220E+00	4.304520E+00	1.996960E+00
3.778390E+00	4.309200E+00	2.012580E+00
3.875920E+00	4.394130E+00	2.123010E+00
3.925530E+00	4.474690E+00	2.231710E+00
3.996990E+00	4.508370E+00	2.357490E+00
3.752400E+00	4.379230E+00	2.076670E+00
3.843720E+00	4.466540E+00	2.192290E+00
3.909220E+00	4.517480E+00	2.286820E+00
4.992500E+00	3.435300E+00	2.566770E+00
4.994160E+00	3.362470E+00	2.508750E+00
4.935540E+00	3.462740E+00	2.500740E+00
4.965570E+00	3.515480E+00	2.599100E+00
5.040570E+00	2.957830E+00	2.166110E+00
5.018890E+00	2.868500E+00	2.030130E+00
5.002140E+00	3.011180E+00	2.087100E+00
4.915970E+00	3.213050E+00	2.157330E+00
5.021190E+00	3.071650E+00	2.262920E+00
4.929350E+00	3.381890E+00	2.371600E+00
5.006400E+00	3.243100E+00	2.383640E+00
4.835480E+00	3.717880E+00	2.644300E+00
4.907140E+00	3.627170E+00	2.630520E+00
4.833710E+00	3.758360E+00	2.728550E+00
4.905700E+00	3.707130E+00	2.783430E+00
4.849700E+00	3.793920E+00	2.813830E+00
4.960620E+00	2.787830E+00	1.860250E+00
4.899980E+00	2.686680E+00	1.706160E+00
4.878740E+00	2.821010E+00	1.734130E+00
4.892390E+00	2.996300E+00	1.860200E+00
4.761450E+00	3.816910E+00	2.690030E+00
4.738460E+00	3.893360E+00	2.803270E+00
4.811510E+00	3.857720E+00	2.869050E+00
4.768180E+00	3.913630E+00	2.893610E+00
4.775070E+00	2.629090E+00	1.504070E+00
4.643690E+00	2.548880E+00	1.363220E+00
4.672350E+00	2.690620E+00	1.401180E+00
4.720360E+00	2.862190E+00	1.517870E+00
4.654460E+00	3.920430E+00	2.713100E+00
4.711150E+00	3.952760E+00	2.840460E+00
4.533540E+00	2.796380E+00	1.309220E+00
4.425560E+00	2.689890E+00	1.225820E+00
4.592350E+00	3.969010E+00	2.703560E+00
4.625910E+00	3.997340E+00	2.799490E+00
4.283320E+00	2.710780E+00	1.143510E+00
4.149320E+00	2.677150E+00	1.113320E+00
4.179640E+00	2.816890E+00	1.128710E+00
4.244940E+00	2.965630E+00	1.185990E+00
4.499890E+00	4.112330E+00	2.781680E+00
4.560810E+00	4.067030E+00	2.817070E+00
4.541470E+00	4.113210E+00	2.850910E+00
4.043130E+00	2.959970E+00	1.147070E+00
3.902420E+00	2.877900E+00	1.122670E+00
4.447340E+00	4.164450E+00	2.750250E+00
4.512840E+00	4.157710E+00	2.844220E+00
3.816870E+00	3.164810E+00	1.191140E+00
3.687080E+00	3.028270E+00	1.194170E+00
4.397010E+00	4.218490E+00	2.712650E+00
4.456530E+00	4.222150E+00	2.812230E+00
3.627200E+00	3.200460E+00	1.233870E+00
3.509310E+00	3.140400E+00	1.234200E+00
3.672650E+00	3.337170E+00	1.278730E+00
4.363480E+00	4.289530E+00	2.727930E+00
3.519370E+00	3.304300E+00	1.275670E+00
3.391540E+00	3.250700E+00	1.293970E+00
3.567990E+00	3.515980E+00	1.355900E+00
4.271490E+00	4.362120E+00	2.633700E+00
4.322440E+00	4.363840E+00	2.746090E+00
3.418220E+00	3.394710E+00	1.327540E+00
3.339900E+00	3.328710E+00	1.334550E+00
3.413820E+00	3.562900E+00	1.397200E+00
3.526400E+00	3.749540E+00	1.502130E+00
4.200680E+00	4.447940E+00	2.596630E+00
4.264110E+00	4.424000E+00	2.714000E+00
3.317110E+00	3.433180E+00	1.374830E+00
3.317920E+00	3.574600E+00	1.434510E+00
3.386820E+00	3.683530E+00	1.471060E+00
3.404470E+00	3.823980E+00	1.553830E+00
3.527420E+00	3.972470E+00	1.683340E+00
4.113490E+00	4.483980E+00	2.483840E+00
4.160290E+00	4.494120E+00	2.589750E+00
4.200630E+00	4.506360E+00	2.690200E+00
3.299280E+00	3.698980E+00	1.507610E+00
3.320820E+00	3.842580E+00	1.591930E+00
3.399740E+00	3.929190E+00	1.641510E+00
3.442890E+00	4.023160E+00	1.736380E+00
3.531530E+00	4.122940E+00	1.834860E+00
3.631590E+00	4.265870E+00	1.968490E+00
4.046230E+00	4.533760E+00	2.456990E+00
4.065420E+00	4.562690E+00	2.541480E+00
4.128980E+00	4.531580E+00	2.605330E+00
3.326330E+00	3.964460E+00	1.698720E+00
3.430060E+00	4.113780E+00	1.829070E+00
3.513580E+00	4.203310E+00	1.911750E+00
3.551870E+00	4.278240E+00	1.984940E+00
3.605500E+00	4.324770E+00	2.025550E+00
3.663590E+00	4.385900E+00	2.078120E+00
3.753680E+00	4.471600E+00	2.169740E+00
3.839870E+00	4.532600E+00	2.271790E+00
3.916480E+00	4.572180E+00	2.381890E+00
3.999900E+00	4.572640E+00	2.451050E+00
3.564800E+00	4.361870E+00	2.063360E+00
3.658940E+00	4.470890E+00	2.159480E+00
3.756510E+00	4.546790E+00	2.249440E+00
3.826530E+00	4.579950E+00	2.333070E+00
5.129400E+00	2.840640E+00	2.390410E+00
5.118090E+00	2.718190E+00	2.257060E+00
5.080330E+00	2.898560E+00	2.264530E+00
5.067840E+00	3.105080E+00	2.435180E+00
5.127180E+00	2.967730E+00	2.483100E+00
5.047050E+00	3.258140E+00	2.522410E+00
5.105140E+00	3.164210E+00	2.587040E+00
5.048960E+00	3.385390E+00	2.662190E+00
4.983040E+00	3.575560E+00	2.752350E+00
5.066920E+00	3.494380E+00	2.812610E+00
4.981520E+00	3.653310E+00	2.836130E+00
5.049770E+00	3.598240E+00	2.904840E+00
4.980810E+00	3.699550E+00	2.911100E+00
5.095400E+00	2.601030E+00	2.105210E+00
5.046370E+00	2.496810E+00	1.957860E+00
5.044120E+00	2.663160E+00	1.976200E+00
4.868430E+00	3.824150E+00	2.895570E+00
4.927350E+00	3.778830E+00	2.941860E+00
4.873950E+00	3.843960E+00	2.981170E+00
4.973650E+00	2.406470E+00	1.814450E+00
4.870880E+00	2.324590E+00	1.664450E+00
4.894740E+00	2.479420E+00	1.665530E+00
4.754180E+00	3.954860E+00	2.949580E+00
4.824680E+00	3.902780E+00	3.011730E+00
4.793970E+00	3.960510E+00	3.040390E+00
4.755830E+00	2.257500E+00	1.516610E+00
4.604590E+00	2.233420E+00	1.395970E+00
4.707830E+00	2.349250E+00	1.438280E+00
4.700540E+00	3.998050E+00	2.901790E+00
4.737190E+00	4.010180E+00	3.006820E+00
4.429290E+00	2.466970E+00	1.224600E+00
4.379520E+00	2.299440E+00	1.237930E+00
4.650570E+00	4.050710E+00	2.928880E+00
4.647360E+00	4.087720E+00	2.982900E+00
4.698460E+00	4.073520E+00	3.028370E+00
4.662490E+00	4.116700E+00	3.023880E+00
4.260180E+00	2.281770E+00	1.193780E+00
4.111110E+00	2.382470E+00	1.135200E+00
4.218980E+00	2.433410E+00	1.143620E+00
4.587650E+00	4.122990E+00	2.944070E+00
4.593570E+00	4.203330E+00	3.002240E+00
4.653930E+00	4.172300E+00	3.044940E+00
4.643800E+00	4.218710E+00	3.055630E+00
4.004920E+00	2.592290E+00	1.079710E+00
3.898120E+00	2.439720E+00	1.095650E+00
4.527060E+00	4.205470E+00	2.918640E+00
4.545260E+00	4.258120E+00	2.987800E+00
4.613920E+00	4.255660E+00	3.057390E+00
3.766700E+00	2.767110E+00	1.120710E+00
3.613100E+00	2.705570E+00	1.184690E+00
4.465120E+00	4.283660E+00	2.904730E+00
4.513010E+00	4.295890E+00	2.984910E+00
4.555120E+00	4.316580E+00	3.059510E+00
3.540680E+00	2.947880E+00	1.222270E+00
3.401720E+00	2.882730E+00	1.254000E+00
4.381940E+00	4.344780E+00	2.840560E+00
4.427140E+00	4.341450E+00	2.933000E+00
4.482170E+00	4.330510E+00	2.993100E+00
3.375620E+00	3.088220E+00	1.269460E+00
3.242330E+00	3.031690E+00	1.300110E+00
4.324260E+00	4.405890E+00	2.815760E+00
4.375320E+00	4.387930E+00	2.913310E+00
3.262060E+00	3.253700E+00	1.346300E+00
3.159660E+00	3.144220E+00	1.391830E+00
4.270070E+00	4.472230E+00	2.793490E+00
4.321320E+00	4.446790E+00	2.894920E+00
3.156200E+00	3.284550E+00	1.401710E+00
3.112420E+00	3.222380E+00	1.422180E+00
3.202900E+00	3.489810E+00	1.450030E+00
4.235780E+00	4.519560E+00	2.780420E+00
4.267360E+00	4.522410E+00	2.877820E+00
3.104910E+00	3.328160E+00	1.459740E+00
3.103750E+00	3.484230E+00	1.503970E+00
3.138020E+00	3.591240E+00	1.516280E+00
3.194810E+00	3.765780E+00	1.585990E+00
4.099110E+00	4.568940E+00	2.622930E+00
4.139990E+00	4.580950E+00	2.705880E+00
4.204350E+00	4.559830E+00	2.781520E+00
3.080830E+00	3.617830E+00	1.560360E+00
3.097390E+00	3.771140E+00	1.644520E+00
3.142140E+00	3.855020E+00	1.665460E+00
3.202860E+00	3.951260E+00	1.709740E+00
3.320340E+00	4.092590E+00	1.837380E+00
3.438640E+00	4.239310E+00	1.947510E+00
3.961870E+00	4.602560E+00	2.458080E+00
3.990530E+00	4.620920E+00	2.538650E+00
4.064410E+00	4.606290E+00	2.637030E+00
3.087010E+00	3.904650E+00	1.718420E+00
3.197110E+00	4.065180E+00	1.834010E+00
3.303020E+00	4.198640E+00	1.931380E+00
3.384780E+00	4.287030E+00	2.005320E+00
3.399340E+00	4.338730E+00	2.050980E+00
3.463130E+00	4.352700E+00	2.053510E+00
3.542500E+00	4.460870E+00	2.143690E+00
3.659270E+00	4.562680E+00	2.252640E+00
3.764540E+00	4.596800E+00	2.322230E+00
3.831360E+00	4.629130E+00	2.412300E+00
3.924390E+00	4.624540E+00	2.471220E+00
3.427550E+00	4.405320E+00	2.101030E+00
3.475590E+00	4.489360E+00	2.162360E+00
3.552510E+00	4.537670E+00	2.208490E+00
3.583080E+00	4.583070E+00	2.263220E+00
3.635130E+00	4.619790E+00	2.326380E+00
3.726490E+00	4.626440E+00	2.351630E+00
3.497080E+00	4.560370E+00	2.228390E+00
3.563620E+00	4.605650E+00	2.290140E+00
5.216340E+00	2.965550E+00	2.722620E+00
5.203240E+00	2.887470E+00	2.669700E+00
5.181410E+00	3.007720E+00	2.641680E+00
5.149440E+00	3.213420E+00	2.734020E+00
5.212860E+00	3.068670E+00	2.780880E+00
5.134150E+00	3.374580E+00	2.827860E+00
5.225060E+00	3.233450E+00	2.857470E+00
5.123800E+00	3.492460E+00	2.904310E+00
5.205610E+00	3.383130E+00	2.963610E+00
5.109180E+00	3.551040E+00	2.956020E+00
5.150810E+00	3.506590E+00	2.983020E+00
5.115330E+00	3.587570E+00	3.033470E+00
5.152160E+00	2.615360E+00	2.398710E+00
5.126660E+00	2.478290E+00	2.263070E+00
5.115300E+00	2.573510E+00	2.221530E+00
5.160320E+00	2.779720E+00	2.495950E+00
4.984240E+00	3.730260E+00	2.985440E+00
5.032170E+00	3.677400E+00	3.015530E+00
5.006330E+00	3.747200E+00	3.061660E+00
5.079500E+00	2.369000E+00	2.125330E+00
5.003960E+00	2.272610E+00	1.977730E+00
5.029270E+00	2.374090E+00	1.964300E+00
4.888500E+00	3.869120E+00	3.053110E+00
4.953560E+00	3.825380E+00	3.098160E+00
4.902160E+00	3.892180E+00	3.119130E+00
4.902500E+00	2.180190E+00	1.825090E+00
4.793590E+00	2.102550E+00	1.698700E+00
4.834010E+00	2.200780E+00	1.661980E+00
4.799940E+00	3.995330E+00	3.092220E+00
4.862180E+00	3.950010E+00	3.144710E+00
4.828570E+00	4.007140E+00	3.176280E+00
4.662610E+00	2.032290E+00	1.596900E+00
4.534600E+00	2.039530E+00	1.477460E+00
4.645200E+00	2.108980E+00	1.506210E+00
4.769090E+00	4.050050E+00	3.111350E+00
4.770870E+00	4.080910E+00	3.163170E+00
4.809970E+00	4.049290E+00	3.218840E+00
4.782300E+00	4.098990E+00	3.217770E+00
4.424600E+00	2.149740E+00	1.326890E+00
4.370780E+00	2.014610E+00	1.381350E+00
4.729110E+00	4.130520E+00	3.121580E+00
4.747040E+00	4.184620E+00	3.174820E+00
4.779320E+00	4.151790E+00	3.238780E+00
4.769210E+00	4.213030E+00	3.230000E+00
4.179620E+00	2.203620E+00	1.221330E+00
4.702750E+00	4.233630E+00	3.133180E+00
4.703040E+00	4.307060E+00	3.194450E+00
4.763170E+00	4.267110E+00	3.255250E+00
4.745190E+00	4.320790E+00	3.263400E+00
3.963230E+00	2.230230E+00	1.177610E+00
3.801280E+00	2.280580E+00	1.135250E+00
3.840900E+00	2.338870E+00	1.110310E+00
4.636890E+00	4.300970E+00	3.122380E+00
4.647180E+00	4.347640E+00	3.183330E+00
4.702850E+00	4.358440E+00	3.246370E+00
3.704410E+00	2.459620E+00	1.145270E+00
3.592880E+00	2.374170E+00	1.219720E+00
4.597380E+00	4.342420E+00	3.133610E+00
4.603330E+00	4.372950E+00	3.183440E+00
4.644030E+00	4.402790E+00	3.258270E+00
3.463980E+00	2.654580E+00	1.226200E+00
3.324900E+00	2.621630E+00	1.295550E+00
4.431890E+00	4.382980E+00	3.000720E+00
4.495270E+00	4.376340E+00	3.080400E+00
4.553260E+00	4.374830E+00	3.153030E+00
4.585750E+00	4.401890E+00	3.221710E+00
3.261440E+00	2.829700E+00	1.289320E+00
3.143550E+00	2.788720E+00	1.342400E+00
4.375770E+00	4.436350E+00	2.987780E+00
4.433880E+00	4.436610E+00	3.107960E+00
3.139710E+00	2.976800E+00	1.367360E+00
3.049240E+00	2.935280E+00	1.429670E+00
4.325520E+00	4.488800E+00	2.964960E+00
4.364720E+00	4.488390E+00	3.053770E+00
3.066010E+00	3.139850E+00	1.453950E+00
2.994110E+00	3.032660E+00	1.451450E+00
4.298380E+00	4.526480E+00	2.956630E+00
4.320890E+00	4.526970E+00	3.009820E+00
2.974920E+00	3.142630E+00	1.514010E+00
2.919160E+00	3.298030E+00	1.564840E+00
3.020160E+00	3.387740E+00	1.537010E+00
4.173340E+00	4.594160E+00	2.792500E+00
4.204550E+00	4.597240E+00	2.878570E+00
4.276520E+00	4.564090E+00	2.971370E+00
2.931970E+00	3.460410E+00	1.587280E+00
2.897800E+00	3.396990E+00	1.616610E+00
2.983460E+00	3.674270E+00	1.650680E+00
4.004590E+00	4.661300E+00	2.658420E+00
4.084540E+00	4.643510E+00	2.753180E+00
4.145950E+00	4.619300E+00	2.809690E+00
2.883810E+00	3.521760E+00	1.645860E+00
2.887750E+00	3.679400E+00	1.697550E+00
2.924130E+00	3.770960E+00	1.715300E+00
2.967200E+00	3.889540E+00	1.754000E+00
3.080740E+00	4.035040E+00	1.844980E+00
3.181430E+00	4.176960E+00	1.923790E+00
3.309020E+00	4.308830E+00	2.036840E+00
3.894530E+00	4.674580E+00	2.575840E+00
3.964150E+00	4.691280E+00	2.682520E+00
4.017580E+00	4.711050E+00	2.794200E+00
2.874810E+00	3.801730E+00	1.761900E+00
2.902750E+00	3.940820E+00	1.820870E+00
2.985490E+00	4.019850E+00	1.855620E+00
3.061370E+00	4.137550E+00	1.927190E+00
3.155940E+00	4.259740E+00	2.000390E+00
3.240600E+00	4.357460E+00	2.081440E+00
3.362760E+00	4.455660E+00	2.150850E+00
3.721590E+00	4.683760E+00	2.452630E+00
3.806420E+00	4.712710E+00	2.566600E+00
3.844530E+00	4.740810E+00	2.656100E+00
3.929040E+00	4.722190E+00	2.713910E+00
2.930460E+00	4.081320E+00	1.921310E+00
3.035020E+00	4.226290E+00	1.997890E+00
3.133670E+00	4.332910E+00	2.071970E+00
3.232660E+00	4.435930E+00	2.141030E+00
3.309070E+00	4.506920E+00	2.197980E+00
3.326870E+00	4.552510E+00	2.242540E+00
3.402520E+00	4.557230E+00	2.240540E+00
3.537480E+00	4.636090E+00	2.335750E+00
3.596150E+00	4.701740E+00	2.445550E+00
3.656040E+00	4.742790E+00	2.535790E+00
3.752380E+00	4.741160E+00	2.577950E+00
3.372640E+00	4.614150E+00	2.311620E+00
3.486170E+00	4.694430E+00	2.407490E+00
3.558190E+00	4.739370E+00	2.485850E+00
5.317080E+00	3.197230E+00	3.007810E+00
5.306180E+00	3.143750E+00	2.985480E+00
5.279300E+00	3.235740E+00	2.964670E+00
5.272090E+00	3.315960E+00	3.010510E+00
5.315940E+00	3.256400E+00	3.038270E+00
5.279890E+00	3.370330E+00	3.082670E+00
5.202020E+00	2.601670E+00	2.650700E+00
5.167450E+00	2.499330E+00	2.553970E+00
5.169220E+00	2.612070E+00	2.531510E+00
5.210640E+00	2.775580E+00	2.649920E+00
5.223090E+00	2.704220E+00	2.716250E+00
5.242110E+00	2.896270E+00	2.785050E+00
5.274960E+00	3.082190E+00	2.902660E+00
5.207610E+00	3.492060E+00	3.061630E+00
5.177300E+00	3.575070E+00	3.133180E+00
5.134310E+00	2.399730E+00	2.438370E+00
5.086120E+00	2.290810E+00	2.298220E+00
5.110550E+00	2.380330E+00	2.283880E+00
5.096390E+00	3.680170E+00	3.157310E+00
5.032900E+00	3.764160E+00	3.156520E+00
5.061650E+00	3.747610E+00	3.212540E+00
5.017230E+00	3.797470E+00	3.243110E+00
5.016380E+00	2.196370E+00	2.174720E+00
4.931360E+00	2.113070E+00	2.054020E+00
4.969840E+00	2.185440E+00	2.008710E+00
4.912470E+00	3.909320E+00	3.192150E+00
4.948000E+00	3.866650E+00	3.216680E+00
4.931650E+00	3.922250E+00	3.276880E+00
4.802340E+00	2.007660E+00	1.912200E+00
4.723350E+00	1.960330E+00	1.780510E+00
4.774310E+00	2.030220E+00	1.777650E+00
4.846580E+00	4.016300E+00	3.243240E+00
4.880570E+00	3.983630E+00	3.259590E+00
4.873130E+00	4.030800E+00	3.321370E+00
4.587430E+00	1.938930E+00	1.612140E+00
4.802810E+00	4.115840E+00	3.273800E+00
4.826770E+00	4.082160E+00	3.300780E+00
4.830370E+00	4.132410E+00	3.351000E+00
4.394080E+00	1.930710E+00	1.471150E+00
4.273120E+00	1.906750E+00	1.439710E+00
4.303800E+00	1.965100E+00	1.396360E+00
4.793880E+00	4.233060E+00	3.287810E+00
4.809720E+00	4.195410E+00	3.317150E+00
4.812640E+00	4.244420E+00	3.368800E+00
4.163880E+00	2.040160E+00	1.312240E+00
4.067860E+00	1.976390E+00	1.370050E+00
4.749780E+00	4.355220E+00	3.316140E+00
4.781270E+00	4.302010E+00	3.341260E+00
4.776900E+00	4.335880E+00	3.397140E+00
3.885490E+00	2.120160E+00	1.230950E+00
4.709370E+00	4.403560E+00	3.310250E+00
4.748980E+00	4.390770E+00	3.388490E+00
3.690360E+00	2.167470E+00	1.258920E+00
3.530440E+00	2.174340E+00	1.291220E+00
3.550770E+00	2.270070E+00	1.249230E+00
4.678210E+00	4.433460E+00	3.316890E+00
4.700400E+00	4.451140E+00	3.397690E+00
3.399330E+00	2.412290E+00	1.290290E+00
3.261020E+00	2.402650E+00	1.359590E+00
4.500830E+00	4.418900E+00	3.188770E+00
4.550530E+00	4.417220E+00	3.228690E+00
4.587740E+00	4.451040E+00	3.313750E+00
4.644800E+00	4.455470E+00	3.346400E+00
3.182900E+00	2.600700E+00	1.340450E+00
3.083400E+00	2.591800E+00	1.434870E+00
4.463770E+00	4.445220E+00	3.194070E+00
4.483820E+00	4.470050E+00	3.267220E+00
4.531010E+00	4.455000E+00	3.285700E+00
3.047670E+00	2.766380E+00	1.424240E+00
2.954790E+00	2.743200E+00	1.476530E+00
4.390480E+00	4.493560E+00	3.141910E+00
4.434500E+00	4.478070E+00	3.207510E+00
2.952080E+00	2.933390E+00	1.488830E+00
2.895740E+00	2.838130E+00	1.508110E+00
4.325480E+00	4.558650E+00	3.099910E+00
2.864060E+00	2.937580E+00	1.561130E+00
2.809800E+00	3.093350E+00	1.631820E+00
2.895500E+00	3.112700E+00	1.570780E+00
4.231170E+00	4.633490E+00	3.008530E+00
4.272600E+00	4.647320E+00	3.143600E+00
2.840750E+00	3.319820E+00	1.644630E+00
2.746970E+00	3.241010E+00	1.674870E+00
4.130540E+00	4.671510E+00	2.910020E+00
4.183060E+00	4.677480E+00	3.002150E+00
4.211240E+00	4.680770E+00	3.066490E+00
2.767240E+00	3.381450E+00	1.708750E+00
2.723640E+00	3.331390E+00	1.718980E+00
2.793990E+00	3.594330E+00	1.730420E+00
4.063850E+00	4.729680E+00	2.896640E+00
4.091410E+00	4.760350E+00	2.994410E+00
4.161060E+00	4.711880E+00	3.034390E+00
2.701050E+00	3.454440E+00	1.731680E+00
2.703050E+00	3.598760E+00	1.779050E+00
2.743510E+00	3.707360E+00	1.800580E+00
2.794470E+00	3.878630E+00	1.851880E+00
3.893480E+00	4.757280E+00	2.742140E+00
3.940080E+00	4.778590E+00	2.836880E+00
4.020750E+00	4.773820E+00	2.909000E+00
2.687860E+00	3.739770E+00	1.837670E+00
2.700390E+00	3.883930E+00	1.886110E+00
2.744830E+00	3.973120E+00	1.910400E+00
2.806640E+00	4.107430E+00	1.984180E+00
2.932560E+00	4.212350E+00	2.004600E+00
3.017230E+00	4.312940E+00	2.071850E+00
3.122010E+00	4.415600E+00	2.141200E+00
3.224530E+00	4.530440E+00	2.219240E+00
3.712440E+00	4.766000E+00	2.595220E+00
3.754510E+00	4.796600E+00	2.661700E+00
3.849210E+00	4.798840E+00	2.760540E+00
2.693750E+00	3.994750E+00	1.941180E+00
2.718360E+00	4.099940E+00	2.000010E+00
2.753160E+00	4.155070E+00	2.018940E+00
2.770630E+00	4.217850E+00	2.050320E+00
2.883580E+00	4.289470E+00	2.068740E+00
3.005550E+00	4.402650E+00	2.141230E+00
3.101830E+00	4.478780E+00	2.197230E+00
3.134340E+00	4.538200E+00	2.241520E+00
3.188750E+00	4.572850E+00	2.265150E+00
3.252470E+00	4.618300E+00	2.310590E+00
3.350280E+00	4.705060E+00	2.413950E+00
3.479580E+00	4.745300E+00	2.472220E+00
3.555040E+00	4.789300E+00	2.554230E+00
3.668920E+00	4.788030E+00	2.607030E+00
2.710380E+00	4.158790E+00	2.035270E+00
3.140570E+00	4.601430E+00	2.299460E+00
3.229390E+00	4.668600E+00	2.364350E+00
3.252580E+00	4.714490E+00	2.410590E+00
3.294340E+00	4.739060E+00	2.438700E+00
3.326760E+00	4.769660E+00	2.482260E+00
3.430200E+00	4.773210E+00	2.502050E+00
3.245320E+00	4.746080E+00	2.443180E+00
5.347330E+00	3.038450E+00	3.042990E+00
5.338380E+00	2.983270E+00	3.022050E+00
5.319710E+00	3.052280E+00	2.992860E+00
5.341490E+00	3.133120E+00	3.059590E+00
5.347180E+00	3.254740E+00	3.129480E+00
5.313230E+00	3.357700E+00	3.186680E+00
5.180200E+00	2.454380E+00	2.693070E+00
5.134250E+00	2.353400E+00	2.602130E+00
5.143970E+00	2.404430E+00	2.545630E+00
5.209340E+00	2.571560E+00	2.737290E+00
5.270410E+00	2.755820E+00	2.851680E+00
5.300220E+00	2.927520E+00	2.942560E+00
5.253520E+00	3.488900E+00	3.206570E+00
5.177680E+00	3.596070E+00	3.213110E+00
5.210080E+00	3.574970E+00	3.259240E+00
5.165260E+00	3.645580E+00	3.288400E+00
5.087230E+00	2.253210E+00	2.493240E+00
5.029760E+00	2.174030E+00	2.404910E+00
5.059690E+00	2.222040E+00	2.340630E+00
5.093140E+00	3.734130E+00	3.275120E+00
5.071870E+00	3.791280E+00	3.354090E+00
4.934240E+00	2.088880E+00	2.304220E+00
4.853110E+00	2.019190E+00	2.156380E+00
4.903850E+00	2.079060E+00	2.156960E+00
4.995830E+00	3.854830E+00	3.328720E+00
4.981600E+00	3.902920E+00	3.384060E+00
4.739310E+00	1.926930E+00	1.912430E+00
4.945100E+00	3.971040E+00	3.389390E+00
4.913580E+00	4.024740E+00	3.420640E+00
4.573170E+00	1.866450E+00	1.715740E+00
4.476920E+00	1.797790E+00	1.658130E+00
4.445070E+00	1.861020E+00	1.562100E+00
4.880760E+00	4.072100E+00	3.427980E+00
4.867800E+00	4.126120E+00	3.460190E+00
4.394620E+00	1.760600E+00	1.613760E+00
4.264510E+00	1.754730E+00	1.572390E+00
4.340000E+00	1.805660E+00	1.540590E+00
4.848400E+00	4.180220E+00	3.452420E+00
4.836810E+00	4.231780E+00	3.478600E+00
4.150160E+00	1.842820E+00	1.439010E+00
3.997560E+00	1.807250E+00	1.459990E+00
4.810420E+00	4.282120E+00	3.472680E+00
4.782860E+00	4.358800E+00	3.482510E+00
3.858880E+00	1.951870E+00	1.327780E+00
3.798670E+00	1.878860E+00	1.416860E+00
4.751820E+00	4.431140E+00	3.468490E+00
4.780750E+00	4.408080E+00	3.523590E+00
4.768050E+00	4.441500E+00	3.527380E+00
3.684240E+00	1.891640E+00	1.424530E+00
3.522160E+00	1.941210E+00	1.429880E+00
3.627340E+00	1.988970E+00	1.376540E+00
4.722730E+00	4.471350E+00	3.465430E+00
4.740320E+00	4.483730E+00	3.542200E+00
3.381260E+00	2.189940E+00	1.407610E+00
3.236850E+00	2.172790E+00	1.464360E+00
4.613510E+00	4.477170E+00	3.382260E+00
4.635170E+00	4.498670E+00	3.459980E+00
4.690170E+00	4.500030E+00	3.491870E+00
3.149790E+00	2.402220E+00	1.456230E+00
3.024820E+00	2.377900E+00	1.502860E+00
4.512730E+00	4.482250E+00	3.330910E+00
4.537070E+00	4.499400E+00	3.404950E+00
4.585000E+00	4.496360E+00	3.431490E+00
2.972300E+00	2.575010E+00	1.486090E+00
2.885860E+00	2.553540E+00	1.563710E+00
4.388840E+00	4.536010E+00	3.219040E+00
4.441050E+00	4.521280E+00	3.300650E+00
4.487020E+00	4.511920E+00	3.368490E+00
2.854730E+00	2.758560E+00	1.554610E+00
2.774220E+00	2.677820E+00	1.613710E+00
4.336690E+00	4.600400E+00	3.217610E+00
4.385780E+00	4.587790E+00	3.333820E+00
2.759850E+00	2.805880E+00	1.618570E+00
2.700570E+00	2.779130E+00	1.665230E+00
2.785800E+00	2.922310E+00	1.622620E+00
4.306600E+00	4.644040E+00	3.219030E+00
4.329510E+00	4.638970E+00	3.274920E+00
2.710030E+00	2.895210E+00	1.670510E+00
2.659950E+00	2.854580E+00	1.693040E+00
2.706730E+00	3.068360E+00	1.687560E+00
4.213680E+00	4.719720E+00	3.150980E+00
4.284470E+00	4.684000E+00	3.236420E+00
2.632040E+00	2.950790E+00	1.718220E+00
2.592720E+00	3.140860E+00	1.766610E+00
2.660160E+00	3.287760E+00	1.731380E+00
4.145120E+00	4.759060E+00	3.099180E+00
4.172590E+00	4.795970E+00	3.213620E+00
2.583080E+00	3.305430E+00	1.789190E+00
2.537410E+00	3.247150E+00	1.793190E+00
2.603740E+00	3.521050E+00	1.804150E+00
3.982700E+00	4.812440E+00	2.933920E+00
4.020910E+00	4.840420E+00	3.049000E+00
4.098250E+00	4.816360E+00	3.124280E+00
2.528930E+00	3.365570E+00	1.837600E+00
2.509900E+00	3.518470E+00	1.847960E+00
2.551810E+00	3.620160E+00	1.872040E+00
2.598040E+00	3.807330E+00	1.907380E+00
3.772560E+00	4.861920E+00	2.785630E+00
3.864570E+00	4.856560E+00	2.875320E+00
3.940680E+00	4.853050E+00	2.969610E+00
2.498490E+00	3.650550E+00	1.906310E+00
2.510360E+00	3.807570E+00	1.950510E+00
2.556840E+00	3.899410E+00	1.967310E+00
2.619740E+00	4.044910E+00	2.006780E+00
2.793260E+00	4.307550E+00	2.101480E+00
2.886310E+00	4.395370E+00	2.149180E+00
3.009120E+00	4.508300E+00	2.228560E+00
3.632970E+00	4.860890E+00	2.698980E+00
3.719460E+00	4.899980E+00	2.807850E+00
3.784270E+00	4.934290E+00	2.908250E+00
2.508260E+00	3.925350E+00	2.002260E+00
2.540400E+00	4.060980E+00	2.055220E+00
2.598280E+00	4.135860E+00	2.071950E+00
2.678420E+00	4.231690E+00	2.084740E+00
2.761480E+00	4.369680E+00	2.151960E+00
2.859440E+00	4.467740E+00	2.219160E+00
2.925980E+00	4.544130E+00	2.268570E+00
3.023980E+00	4.601460E+00	2.313540E+00
3.142680E+00	4.692110E+00	2.398240E+00
3.421570E+00	4.843170E+00	2.582900E+00
3.517870E+00	4.899210E+00	2.680300E+00
3.548090E+00	4.944960E+00	2.753960E+00
3.667020E+00	4.939520E+00	2.829600E+00
2.554720E+00	4.181080E+00	2.118400E+00
2.638640E+00	4.336260E+00	2.159960E+00
2.736490E+00	4.444200E+00	2.222320E+00
2.828370E+00	4.529030E+00	2.280450E+00
2.916740E+00	4.603850E+00	2.322910E+00
3.009150E+00	4.658140E+00	2.375110E+00
3.046130E+00	4.711510E+00	2.429070E+00
3.113200E+00	4.743540E+00	2.453210E+00
3.216630E+00	4.789880E+00	2.493480E+00
3.277130E+00	4.865160E+00	2.577570E+00
3.338820E+00	4.914170E+00	2.652640E+00
3.451470E+00	4.924510E+00	2.687680E+00
3.062880E+00	4.774220E+00	2.490530E+00
3.175830E+00	4.855680E+00	2.558470E+00
3.247590E+00	4.899150E+00	2.610890E+00
5.291600E+00	2.635890E+00	2.994930E+00
5.264760E+00	2.572620E+00	2.954410E+00
5.273890E+00	2.645580E+00	2.916740E+00
5.306750E+00	2.800400E+00	2.981150E+00
5.313310E+00	2.712400E+00	3.032450E+00
5.329540E+00	2.907750E+00	3.030810E+00
5.344480E+00	2.835670E+00	3.081270E+00
5.366440E+00	2.982300E+00	3.105390E+00
5.367450E+00	3.121450E+00	3.184510E+00
5.370120E+00	3.256690E+00	3.244430E+00
5.327040E+00	3.382870E+00	3.256590E+00
5.369150E+00	3.332150E+00	3.314160E+00
5.328540E+00	3.443470E+00	3.333120E+00
5.144580E+00	2.350860E+00	2.766390E+00
5.101550E+00	2.256720E+00	2.700690E+00
5.108580E+00	2.285010E+00	2.620570E+00
5.197220E+00	2.462220E+00	2.812110E+00
5.245500E+00	3.557360E+00	3.318700E+00
5.201750E+00	3.633520E+00	3.401210E+00
5.036500E+00	2.168760E+00	2.627450E+00
4.972150E+00	2.112310E+00	2.519550E+00
5.011600E+00	2.153190E+00	2.501540E+00
5.141770E+00	3.719100E+00	3.371310E+00
5.105250E+00	3.772000E+00	3.436590E+00
4.869660E+00	2.014950E+00	2.295580E+00
5.038350E+00	3.846880E+00	3.460810E+00
4.992500E+00	3.913830E+00	3.453060E+00
5.015540E+00	3.901670E+00	3.498490E+00
4.996220E+00	3.947940E+00	3.518180E+00
4.720240E+00	1.884420E+00	2.025650E+00
4.627430E+00	1.801640E+00	1.947110E+00
4.603320E+00	1.834100E+00	1.835790E+00
4.917190E+00	4.037170E+00	3.470130E+00
4.948140E+00	4.004750E+00	3.494610E+00
4.932700E+00	4.047120E+00	3.532940E+00
4.551730E+00	1.740490E+00	1.876000E+00
4.461960E+00	1.693580E+00	1.802300E+00
4.471200E+00	1.738790E+00	1.729010E+00
4.879400E+00	4.145220E+00	3.508370E+00
4.911190E+00	4.108050E+00	3.556670E+00
4.889540E+00	4.165610E+00	3.562730E+00
4.357660E+00	1.656860E+00	1.743030E+00
4.211900E+00	1.637520E+00	1.688090E+00
4.311760E+00	1.693620E+00	1.675520E+00
4.840810E+00	4.245800E+00	3.528670E+00
4.864460E+00	4.213810E+00	3.564250E+00
4.842370E+00	4.258900E+00	3.593300E+00
4.087670E+00	1.716370E+00	1.572490E+00
3.943620E+00	1.649090E+00	1.574850E+00
4.796470E+00	4.371160E+00	3.562900E+00
4.812730E+00	4.313700E+00	3.578600E+00
4.806630E+00	4.347770E+00	3.639710E+00
3.803090E+00	1.788420E+00	1.491780E+00
3.741540E+00	1.718590E+00	1.553220E+00
4.783980E+00	4.427400E+00	3.606780E+00
3.636760E+00	1.716360E+00	1.552640E+00
3.481620E+00	1.779770E+00	1.577300E+00
3.587990E+00	1.801610E+00	1.508440E+00
4.759860E+00	4.488870E+00	3.610200E+00
4.771070E+00	4.477680E+00	3.656260E+00
4.757180E+00	4.505050E+00	3.649930E+00
3.348980E+00	1.959430E+00	1.508910E+00
3.214630E+00	1.965150E+00	1.587040E+00
4.657730E+00	4.527550E+00	3.527100E+00
4.679860E+00	4.540900E+00	3.608040E+00
4.735610E+00	4.519280E+00	3.631890E+00
3.113270E+00	2.177520E+00	1.545710E+00
3.002440E+00	2.163890E+00	1.619960E+00
4.559870E+00	4.521100E+00	3.480450E+00
4.579700E+00	4.546000E+00	3.555250E+00
4.626000E+00	4.546970E+00	3.577670E+00
2.940720E+00	2.366240E+00	1.593320E+00
2.837910E+00	2.330900E+00	1.651120E+00
4.442820E+00	4.555040E+00	3.402240E+00
4.482870E+00	4.564480E+00	3.492570E+00
4.534780E+00	4.550660E+00	3.529240E+00
2.798950E+00	2.513610E+00	1.629840E+00
2.712720E+00	2.478410E+00	1.691080E+00
4.414070E+00	4.584630E+00	3.417950E+00
4.432480E+00	4.589730E+00	3.465960E+00
2.695840E+00	2.645410E+00	1.675020E+00
2.609320E+00	2.611260E+00	1.736850E+00
4.326090E+00	4.675940E+00	3.360880E+00
4.389610E+00	4.623140E+00	3.444080E+00
2.602920E+00	2.793710E+00	1.725300E+00
2.528000E+00	2.716900E+00	1.788270E+00
4.247740E+00	4.755080E+00	3.285920E+00
4.288160E+00	4.769860E+00	3.427930E+00
2.510000E+00	2.825370E+00	1.780550E+00
2.478450E+00	2.780570E+00	1.808570E+00
2.520760E+00	2.968150E+00	1.779130E+00
4.205740E+00	4.801900E+00	3.289840E+00
4.227420E+00	4.805770E+00	3.358230E+00
2.449690E+00	2.863990E+00	1.824450E+00
2.395790E+00	3.042780E+00	1.856260E+00
2.478280E+00	3.200040E+00	1.820420E+00
4.062880E+00	4.863550E+00	3.154640E+00
4.107920E+00	4.880680E+00	3.267650E+00
4.179800E+00	4.837230E+00	3.329730E+00
2.376140E+00	3.238490E+00	1.869190E+00
2.305310E+00	3.184180E+00	1.909140E+00
2.421850E+00	3.444340E+00	1.878100E+00
3.874920E+00	4.916190E+00	2.997800E+00
3.946870E+00	4.931240E+00	3.124030E+00
4.031480E+00	4.911630E+00	3.195500E+00
2.326810E+00	3.343760E+00	1.926960E+00
2.267820E+00	3.283620E+00	1.941960E+00
2.328050E+00	3.508010E+00	1.934100E+00
2.407270E+00	3.728020E+00	1.975470E+00
3.834920E+00	4.957630E+00	3.007090E+00
3.867030E+00	4.969440E+00	3.069060E+00
2.251120E+00	3.426330E+00	1.975060E+00
2.297380E+00	3.605670E+00	1.989320E+00
2.319820E+00	3.744500E+00	2.029680E+00
2.363030E+00	3.841650E+00	2.036420E+00
2.435240E+00	3.986590E+00	2.065570E+00
3.581580E+00	5.010650E+00	2.854010E+00
3.702410E+00	5.007270E+00	2.948030E+00
3.801600E+00	5.001350E+00	3.033390E+00
2.314280E+00	3.893190E+00	2.089360E+00
2.375450E+00	4.056930E+00	2.131510E+00
2.386360E+00	4.142720E+00	2.173940E+00
2.449860E+00	4.160580E+00	2.151760E+00
2.529480E+00	4.301560E+00	2.192440E+00
2.622850E+00	4.421150E+00	2.240880E+00
2.717580E+00	4.516830E+00	2.291800E+00
2.810850E+00	4.596640E+00	2.342290E+00
2.918590E+00	4.688430E+00	2.419030E+00
3.421080E+00	5.005310E+00	2.774690E+00
3.522180E+00	5.059860E+00	2.870920E+00
3.603920E+00	5.092150E+00	2.996070E+00
2.419320E+00	4.252790E+00	2.220240E+00
2.513630E+00	4.396940E+00	2.266630E+00
2.612810E+00	4.501710E+00	2.316710E+00
2.703440E+00	4.588720E+00	2.357820E+00
2.792000E+00	4.649280E+00	2.405100E+00
2.826220E+00	4.699600E+00	2.456500E+00
2.879800E+00	4.730210E+00	2.474200E+00
2.943630E+00	4.776100E+00	2.501630E+00
3.060980E+00	4.853250E+00	2.570260E+00
3.214960E+00	4.943390E+00	2.663220E+00
3.279370E+00	5.039580E+00	2.770620E+00
3.356980E+00	5.108570E+00	2.882610E+00
3.474540E+00	5.105010E+00	2.915090E+00
2.837670E+00	4.757420E+00	2.517150E+00
2.938240E+00	4.847010E+00	2.569320E+00
3.057830E+00	4.932830E+00	2.661790E+00
3.163630E+00	5.025030E+00	2.739530E+00
3.241260E+00	5.097350E+00	2.822660E+00
5.203320E+00	2.390040E+00	2.994840E+00
5.152590E+00	2.319730E+00	2.920990E+00
5.175640E+00	2.379610E+00	2.884690E+00
5.248310E+00	2.499510E+00	2.955620E+00
5.258260E+00	2.474250E+00	3.033140E+00
5.303700E+00	2.605270E+00	3.061300E+00
5.336740E+00	2.744500E+00	3.142340E+00
5.360380E+00	2.865400E+00	3.195800E+00
5.395990E+00	2.983990E+00	3.238890E+00
5.409210E+00	3.107350E+00	3.294180E+00
5.418050E+00	3.222540E+00	3.344780E+00
5.377340E+00	3.329870E+00	3.401470E+00
5.337430E+00	3.434770E+00	3.457930E+00
5.113290E+00	2.254080E+00	2.896480E+00
5.063640E+00	2.190190E+00	2.796180E+00
5.093570E+00	2.231970E+00	2.781420E+00
5.275840E+00	3.537610E+00	3.425720E+00
5.224540E+00	3.618660E+00	3.508350E+00
4.975490E+00	2.118550E+00	2.641570E+00
5.158510E+00	3.711560E+00	3.482830E+00
5.108640E+00	3.782690E+00	3.505700E+00
5.151870E+00	3.754760E+00	3.556690E+00
5.105200E+00	3.823280E+00	3.580460E+00
4.847100E+00	1.978950E+00	2.392040E+00
4.755600E+00	1.886780E+00	2.289930E+00
4.741920E+00	1.882030E+00	2.160520E+00
5.045660E+00	3.894680E+00	3.553520E+00
5.042580E+00	3.942330E+00	3.601060E+00
4.698090E+00	1.808510E+00	2.208500E+00
4.613560E+00	1.733850E+00	2.107540E+00
4.623890E+00	1.763170E+00	2.028360E+00
5.001980E+00	4.004120E+00	3.620850E+00
4.955460E+00	4.058300E+00	3.616650E+00
4.980900E+00	4.045530E+00	3.673340E+00
4.954140E+00	4.084820E+00	3.692430E+00
4.520900E+00	1.660350E+00	2.001310E+00
4.431370E+00	1.592600E+00	1.920130E+00
4.440560E+00	1.642860E+00	1.855760E+00
4.893740E+00	4.185260E+00	3.639850E+00
4.918260E+00	4.143460E+00	3.658260E+00
4.909020E+00	4.176020E+00	3.715560E+00
4.314230E+00	1.562460E+00	1.869720E+00
4.146580E+00	1.549390E+00	1.810570E+00
4.270400E+00	1.581390E+00	1.790710E+00
4.874920E+00	4.218980E+00	3.691510E+00
4.031840E+00	1.593380E+00	1.681120E+00
3.917660E+00	1.573840E+00	1.723050E+00
4.837500E+00	4.283960E+00	3.716820E+00
4.813350E+00	4.366430E+00	3.729350E+00
3.766550E+00	1.588190E+00	1.717170E+00
3.630480E+00	1.567520E+00	1.734360E+00
3.664710E+00	1.596590E+00	1.666600E+00
3.744550E+00	1.633760E+00	1.618920E+00
4.790990E+00	4.440700E+00	3.712970E+00
4.821010E+00	4.409700E+00	3.792550E+00
4.800230E+00	4.461720E+00	3.781480E+00
3.532560E+00	1.651190E+00	1.640790E+00
3.385630E+00	1.652240E+00	1.708810E+00
4.759110E+00	4.510920E+00	3.727120E+00
3.300480E+00	1.782540E+00	1.632430E+00
3.164420E+00	1.790330E+00	1.714690E+00
4.710760E+00	4.550150E+00	3.694210E+00
4.717720E+00	4.580360E+00	3.790020E+00
3.073990E+00	1.953440E+00	1.646790E+00
2.963040E+00	1.949860E+00	1.732860E+00
4.595840E+00	4.567370E+00	3.632020E+00
4.614650E+00	4.583370E+00	3.710540E+00
4.667850E+00	4.582400E+00	3.738590E+00
2.892280E+00	2.139820E+00	1.681450E+00
2.798000E+00	2.115140E+00	1.768420E+00
4.508390E+00	4.583010E+00	3.578090E+00
4.525930E+00	4.597930E+00	3.663200E+00
4.568880E+00	4.587120E+00	3.689300E+00
2.748230E+00	2.299220E+00	1.721800E+00
2.660720E+00	2.269640E+00	1.807500E+00
4.425510E+00	4.639700E+00	3.548320E+00
4.477820E+00	4.619860E+00	3.622240E+00
2.627740E+00	2.446310E+00	1.765130E+00
2.546780E+00	2.410160E+00	1.848280E+00
4.358170E+00	4.705950E+00	3.496520E+00
4.389820E+00	4.719610E+00	3.629490E+00
2.528920E+00	2.572950E+00	1.808260E+00
2.450300E+00	2.538170E+00	1.876220E+00
4.324910E+00	4.765790E+00	3.502040E+00
4.345280E+00	4.766410E+00	3.564480E+00
2.440880E+00	2.710460E+00	1.850330E+00
2.392910E+00	2.623640E+00	1.894700E+00
4.224650E+00	4.862000E+00	3.475590E+00
4.302230E+00	4.812450E+00	3.535240E+00
2.347400E+00	2.709850E+00	1.915220E+00
2.276160E+00	2.843850E+00	1.943800E+00
2.363460E+00	2.863720E+00	1.882070E+00
4.157810E+00	4.882830E+00	3.390930E+00
4.169540E+00	4.913730E+00	3.461140E+00
2.289210E+00	3.015390E+00	1.919120E+00
2.196360E+00	2.979850E+00	1.976950E+00
3.998600E+00	4.960310E+00	3.238450E+00
4.049450E+00	4.978480E+00	3.360230E+00
4.126950E+00	4.936630E+00	3.420790E+00
2.203220E+00	3.198120E+00	1.966250E+00
2.115120E+00	3.103250E+00	2.024380E+00
3.865020E+00	5.037920E+00	3.160180E+00
3.959910E+00	5.014010E+00	3.276250E+00
2.108410E+00	3.231680E+00	2.023460E+00
2.070220E+00	3.178740E+00	2.048320E+00
2.140610E+00	3.403680E+00	2.036210E+00
2.218770E+00	3.648960E+00	2.052320E+00
3.740850E+00	5.077370E+00	3.093140E+00
3.805260E+00	5.133310E+00	3.248660E+00
2.061870E+00	3.284280E+00	2.072760E+00
2.063400E+00	3.447360E+00	2.091200E+00
2.109790E+00	3.565560E+00	2.075530E+00
2.142310E+00	3.706890E+00	2.117350E+00
2.209440E+00	3.865120E+00	2.131950E+00
2.304400E+00	4.080410E+00	2.191620E+00
3.672150E+00	5.119500E+00	3.096360E+00
3.713650E+00	5.145340E+00	3.169410E+00
2.047070E+00	3.607630E+00	2.141440E+00
2.116680E+00	3.834770E+00	2.176730E+00
2.193290E+00	3.979310E+00	2.199470E+00
2.225360E+00	4.088300E+00	2.243290E+00
2.276470E+00	4.155500E+00	2.254420E+00
2.331430E+00	4.242480E+00	2.269500E+00
2.410470E+00	4.375930E+00	2.294140E+00
2.506500E+00	4.487850E+00	2.340630E+00
2.599630E+00	4.580980E+00	2.385920E+00
2.705040E+00	4.675840E+00	2.455600E+00
3.431640E+00	5.146460E+00	2.970350E+00
3.511250E+00	5.189910E+00	3.072630E+00
3.634700E+00	5.168560E+00	3.131600E+00
2.232930E+00	4.200280E+00	2.299640E+00
2.315070E+00	4.351110E+00	2.331130E+00
2.402230E+00	4.472080E+00	2.365290E+00
2.497740E+00	4.565740E+00	2.415410E+00
2.582290E+00	4.634630E+00	2.449570E+00
2.617850E+00	4.684470E+00	2.496010E+00
2.672940E+00	4.713760E+00	2.514040E+00
2.735080E+00	4.755160E+00	2.543840E+00
2.832810E+00	4.836650E+00	2.594490E+00
2.937250E+00	4.925530E+00	2.664870E+00
3.047840E+00	5.016550E+00	2.743910E+00
3.149410E+00	5.100120E+00	2.822640E+00
3.254990E+00	5.176850E+00	2.957360E+00
3.385520E+00	5.186430E+00	3.021210E+00
2.630840E+00	4.739670E+00	2.558750E+00
2.729610E+00	4.824210E+00	2.615250E+00
2.833550E+00	4.915300E+00	2.685870E+00
2.941220E+00	5.009170E+00	2.751080E+00
3.047380E+00	5.095480E+00	2.830810E+00
3.136080E+00	5.156270E+00	2.916290E+00
5.175640E+00	2.338740E+00	3.023170E+00
5.248290E+00	2.432260E+00	3.091560E+00
5.299990E+00	2.552120E+00	3.194800E+00
5.332430E+00	2.672720E+00	3.203730E+00
5.363300E+00	2.770320E+00	3.257560E+00
5.395600E+00	2.873010E+00	3.304710E+00
5.422150E+00	2.978910E+00	3.354240E+00
5.419470E+00	3.094250E+00	3.408650E+00
5.417330E+00	3.209080E+00	3.452410E+00
5.388050E+00	3.320310E+00	3.503540E+00
5.368590E+00	3.425430E+00	3.555230E+00
5.060240E+00	2.196210E+00	2.880480E+00
5.119740E+00	2.266770E+00	2.966840E+00
5.299650E+00	3.525200E+00	3.529270E+00
5.265270E+00	3.604390E+00	3.602630E+00
4.961450E+00	2.099850E+00	2.780260E+00
4.869370E+00	2.009930E+00	2.661800E+00
4.867310E+00	1.998040E+00	2.538020E+00
5.205250E+00	3.690060E+00	3.579820E+00
5.173340E+00	3.755120E+00	3.636430E+00
5.136180E+00	3.817240E+00	3.691080E+00
4.820300E+00	1.954850E+00	2.631800E+00
4.738330E+00	1.826600E+00	2.454450E+00
4.750420E+00	1.863420E+00	2.382130E+00
5.089630E+00	3.893990E+00	3.655140E+00
5.061520E+00	3.954230E+00	3.663590E+00
5.095920E+00	3.936020E+00	3.721300E+00
5.064300E+00	3.983580E+00	3.724750E+00
4.658860E+00	1.751320E+00	2.340190E+00
4.577530E+00	1.659250E+00	2.223550E+00
4.597210E+00	1.698100E+00	2.171520E+00
5.019250E+00	4.038780E+00	3.754260E+00
4.987120E+00	4.091340E+00	3.784010E+00
4.494350E+00	1.576180E+00	2.132330E+00
4.388220E+00	1.540790E+00	2.079160E+00
4.408500E+00	1.562330E+00	1.991040E+00
4.949460E+00	4.138690E+00	3.770470E+00
4.916100E+00	4.197360E+00	3.802540E+00
4.254070E+00	1.512710E+00	2.031430E+00
4.073770E+00	1.465580E+00	1.962630E+00
4.198220E+00	1.517020E+00	1.935540E+00
4.878940E+00	4.237640E+00	3.783360E+00
4.897860E+00	4.228230E+00	3.842550E+00
4.876610E+00	4.263350E+00	3.858580E+00
3.911840E+00	1.513980E+00	1.813340E+00
3.849420E+00	1.458160E+00	1.897260E+00
4.833220E+00	4.368670E+00	3.805620E+00
4.846250E+00	4.325930E+00	3.825060E+00
4.848580E+00	4.378640E+00	3.885730E+00
3.734780E+00	1.420790E+00	1.890210E+00
3.583560E+00	1.427410E+00	1.896110E+00
3.690270E+00	1.465080E+00	1.822400E+00
4.793980E+00	4.502190E+00	3.836480E+00
4.826950E+00	4.444950E+00	3.862080E+00
4.819560E+00	4.485100E+00	3.920520E+00
3.472620E+00	1.545050E+00	1.802670E+00
3.332100E+00	1.519140E+00	1.878620E+00
4.759660E+00	4.558220E+00	3.829110E+00
4.784280E+00	4.549060E+00	3.934130E+00
3.244870E+00	1.640310E+00	1.785370E+00
3.112800E+00	1.620850E+00	1.869760E+00
4.737630E+00	4.591370E+00	3.840440E+00
4.747200E+00	4.589440E+00	3.890440E+00
3.037010E+00	1.771530E+00	1.796750E+00
2.917490E+00	1.743090E+00	1.877670E+00
4.637720E+00	4.607640E+00	3.783270E+00
4.662000E+00	4.623780E+00	3.861140E+00
4.715650E+00	4.611850E+00	3.882540E+00
2.851240E+00	1.920870E+00	1.815400E+00
2.748370E+00	1.885450E+00	1.901850E+00
4.545850E+00	4.615540E+00	3.743470E+00
4.569050E+00	4.636950E+00	3.815490E+00
4.612090E+00	4.627800E+00	3.830710E+00
2.700190E+00	2.077150E+00	1.850950E+00
2.605110E+00	2.035340E+00	1.939170E+00
4.436270E+00	4.673930E+00	3.672910E+00
4.477650E+00	4.679540E+00	3.763270E+00
4.526280E+00	4.653810E+00	3.793950E+00
2.571270E+00	2.230410E+00	1.891950E+00
2.480660E+00	2.189140E+00	1.973470E+00
4.415080E+00	4.711260E+00	3.698560E+00
4.432620E+00	4.716160E+00	3.745470E+00
2.458860E+00	2.378180E+00	1.920860E+00
2.378630E+00	2.338230E+00	2.005250E+00
4.335860E+00	4.817090E+00	3.673500E+00
4.398670E+00	4.754990E+00	3.732690E+00
2.357920E+00	2.531400E+00	1.954680E+00
2.319610E+00	2.431390E+00	2.025390E+00
4.281300E+00	4.861120E+00	3.590770E+00
4.288000E+00	4.877440E+00	3.656090E+00
2.262400E+00	2.522260E+00	2.034320E+00
2.181070E+00	2.651970E+00	2.045880E+00
2.271350E+00	2.679660E+00	1.982960E+00
4.174010E+00	4.976290E+00	3.564600E+00
4.248300E+00	4.911550E+00	3.620900E+00
2.190220E+00	2.810860E+00	2.004890E+00
2.103600E+00	2.776400E+00	2.068880E+00
4.112260E+00	4.998460E+00	3.481650E+00
4.121160E+00	5.033390E+00	3.554220E+00
2.105000E+00	2.939550E+00	2.039620E+00
2.026350E+00	2.901650E+00	2.104910E+00
3.896730E+00	5.093000E+00	3.314700E+00
3.985240E+00	5.090650E+00	3.447440E+00
4.075860E+00	5.053880E+00	3.514390E+00
2.030980E+00	3.104120E+00	2.087060E+00
1.983090E+00	2.997670E+00	2.127980E+00
3.859760E+00	5.137600E+00	3.335880E+00
3.899990E+00	5.140850E+00	3.395270E+00
1.943540E+00	3.117930E+00	2.144620E+00
1.916860E+00	3.245820E+00	2.167240E+00
1.987130E+00	3.346770E+00	2.141190E+00
3.710090E+00	5.214800E+00	3.296910E+00
3.835760E+00	5.179770E+00	3.371980E+00
1.905310E+00	3.383470E+00	2.199890E+00
1.889510E+00	3.525380E+00	2.215330E+00
1.947260E+00	3.560910E+00	2.184830E+00
2.025790E+00	3.774660E+00	2.228350E+00
2.110330E+00	4.012540E+00	2.266810E+00
3.603400E+00	5.229250E+00	3.191750E+00
3.618430E+00	5.261530E+00	3.266180E+00
1.915830E+00	3.687410E+00	2.265780E+00
1.989720E+00	3.891090E+00	2.285370E+00
2.019690E+00	4.010800E+00	2.321940E+00
2.071260E+00	4.086790E+00	2.326630E+00
2.127970E+00	4.182550E+00	2.338950E+00
2.215940E+00	4.322770E+00	2.367350E+00
2.303210E+00	4.447540E+00	2.401570E+00
2.396150E+00	4.550900E+00	2.442710E+00
2.497300E+00	4.652890E+00	2.502940E+00
3.334930E+00	5.232720E+00	3.061750E+00
3.414050E+00	5.278060E+00	3.162810E+00
3.547090E+00	5.274140E+00	3.223440E+00
2.025250E+00	4.125710E+00	2.375780E+00
2.113550E+00	4.291660E+00	2.404430E+00
2.200020E+00	4.419810E+00	2.437980E+00
2.296470E+00	4.528550E+00	2.478480E+00
2.379280E+00	4.604640E+00	2.502400E+00
2.409070E+00	4.658890E+00	2.540330E+00
2.460290E+00	4.692000E+00	2.555380E+00
2.526060E+00	4.736300E+00	2.590780E+00
2.627440E+00	4.817870E+00	2.641930E+00
2.730640E+00	4.905010E+00	2.705890E+00
2.843440E+00	4.996230E+00	2.776660E+00
2.952380E+00	5.094430E+00	2.842360E+00
3.058900E+00	5.163020E+00	2.939310E+00
3.154210E+00	5.225500E+00	3.024380E+00
3.274410E+00	5.271010E+00	3.090660E+00
2.415130E+00	4.721520E+00	2.600860E+00
2.522880E+00	4.807530E+00	2.677020E+00
2.628990E+00	4.902680E+00	2.729380E+00
2.742130E+00	4.986450E+00	2.798090E+00
2.856900E+00	5.088160E+00	2.873760E+00
2.980100E+00	5.174870E+00	2.964910E+00
3.068090E+00	5.213950E+00	3.014060E+00
5.319100E+00	2.532360E+00	3.327850E+00
5.304710E+00	2.492850E+00	3.310410E+00
5.308670E+00	2.515180E+00	3.271650E+00
5.325900E+00	2.577370E+00	3.325850E+00
5.166800E+00	2.334680E+00	3.201200E+00
5.100970E+00	2.266210E+00	3.132580E+00
5.131790E+00	2.287710E+00	3.064240E+00
5.241710E+00	2.427380E+00	3.209490E+00
5.356840E+00	2.681030E+00	3.339560E+00
5.379190E+00	2.793530E+00	3.357330E+00
5.397350E+00	2.874740E+00	3.417660E+00
5.427230E+00	2.974280E+00	3.469780E+00
5.437420E+00	3.089620E+00	3.512980E+00
5.443570E+00	3.204430E+00	3.546350E+00
5.414100E+00	3.312210E+00	3.599330E+00
5.380030E+00	3.416070E+00	3.657750E+00
5.051950E+00	2.220770E+00	3.138420E+00
5.008770E+00	2.155830E+00	3.041790E+00
5.038170E+00	2.182100E+00	2.992340E+00
5.334330E+00	3.513590E+00	3.621240E+00
5.287040E+00	3.582460E+00	3.680490E+00
4.922470E+00	2.074350E+00	2.889840E+00
5.233090E+00	3.676510E+00	3.699520E+00
5.181600E+00	3.759760E+00	3.719140E+00
5.167460E+00	3.804300E+00	3.762170E+00
4.769600E+00	1.843800E+00	2.637770E+00
4.706950E+00	1.778590E+00	2.577700E+00
4.700710E+00	1.780560E+00	2.473260E+00
4.808900E+00	1.916870E+00	2.684340E+00
5.143460E+00	3.880250E+00	3.775690E+00
5.121720E+00	3.960200E+00	3.790290E+00
5.089010E+00	4.005130E+00	3.795260E+00
5.130130E+00	3.990520E+00	3.849300E+00
5.088830E+00	4.034330E+00	3.866190E+00
4.567480E+00	1.590270E+00	2.422620E+00
4.461270E+00	1.542100E+00	2.354130E+00
4.525960E+00	1.572760E+00	2.329250E+00
4.562670E+00	1.618590E+00	2.286700E+00
4.626870E+00	1.661860E+00	2.478610E+00
4.991250E+00	4.115810E+00	3.841150E+00
5.028860E+00	4.079170E+00	3.849370E+00
5.011760E+00	4.107930E+00	3.906490E+00
4.352730E+00	1.513370E+00	2.161950E+00
4.285300E+00	1.484390E+00	2.221570E+00
4.968460E+00	4.152520E+00	3.890300E+00
4.178220E+00	1.432330E+00	2.181650E+00
4.022590E+00	1.361940E+00	2.143690E+00
4.125340E+00	1.438730E+00	2.090680E+00
4.920290E+00	4.210030E+00	3.927130E+00
4.891720E+00	4.255950E+00	3.955440E+00
3.850260E+00	1.398150E+00	1.988710E+00
3.786970E+00	1.338430E+00	2.074460E+00
4.875350E+00	4.308260E+00	3.958700E+00
4.875810E+00	4.372710E+00	3.986770E+00
3.678520E+00	1.318400E+00	2.080780E+00
3.524810E+00	1.328890E+00	2.099680E+00
3.632750E+00	1.350910E+00	2.005610E+00
4.861070E+00	4.434930E+00	3.984190E+00
4.836610E+00	4.516100E+00	4.004610E+00
3.410510E+00	1.393600E+00	1.973610E+00
3.276480E+00	1.375570E+00	2.069640E+00
4.814390E+00	4.562210E+00	4.000320E+00
4.833470E+00	4.565600E+00	4.039440E+00
4.820040E+00	4.586060E+00	4.036410E+00
3.192080E+00	1.496080E+00	1.968860E+00
3.071570E+00	1.463880E+00	2.064840E+00
4.736310E+00	4.623940E+00	3.993720E+00
4.793910E+00	4.595070E+00	4.019920E+00
2.991430E+00	1.597440E+00	1.964390E+00
2.883410E+00	1.562030E+00	2.063960E+00
4.689120E+00	4.636920E+00	3.948260E+00
4.691650E+00	4.655190E+00	4.008700E+00
2.809980E+00	1.707510E+00	1.973660E+00
2.709600E+00	1.665140E+00	2.070530E+00
4.588780E+00	4.650160E+00	3.881910E+00
4.608790E+00	4.655320E+00	3.933380E+00
4.650360E+00	4.664140E+00	4.002900E+00
2.650410E+00	1.845180E+00	1.997390E+00
2.556700E+00	1.792870E+00	2.093490E+00
4.506700E+00	4.696710E+00	3.843880E+00
4.529010E+00	4.706880E+00	3.925210E+00
4.571450E+00	4.676040E+00	3.942520E+00
2.511690E+00	1.986460E+00	2.030180E+00
2.418290E+00	1.934950E+00	2.118670E+00
4.430100E+00	4.783710E+00	3.842400E+00
4.484370E+00	4.742580E+00	3.890730E+00
2.391610E+00	2.146840E+00	2.064250E+00
2.302590E+00	2.091380E+00	2.155730E+00
4.381960E+00	4.810800E+00	3.781120E+00
4.387830E+00	4.836200E+00	3.835230E+00
2.274570E+00	2.328410E+00	2.093150E+00
2.205430E+00	2.219640E+00	2.187630E+00
4.291770E+00	4.920970E+00	3.731960E+00
4.352130E+00	4.873740E+00	3.799410E+00
2.177630E+00	2.344930E+00	2.149670E+00
2.149090E+00	2.290840E+00	2.198360E+00
2.161150E+00	2.489620E+00	2.107630E+00
4.232400E+00	4.974200E+00	3.693160E+00
4.260280E+00	5.030700E+00	3.806090E+00
2.105510E+00	2.378880E+00	2.194980E+00
2.043340E+00	2.552340E+00	2.185630E+00
2.101220E+00	2.638700E+00	2.105790E+00
4.114800E+00	5.094250E+00	3.653400E+00
4.191750E+00	5.053120E+00	3.723850E+00
2.029170E+00	2.738590E+00	2.142910E+00
1.947180E+00	2.695590E+00	2.212950E+00
4.051410E+00	5.109280E+00	3.575440E+00
4.059420E+00	5.136720E+00	3.641130E+00
1.934690E+00	2.901210E+00	2.170810E+00
1.894330E+00	2.790510E+00	2.228140E+00
3.914360E+00	5.201670E+00	3.491050E+00
4.006830E+00	5.161770E+00	3.593500E+00
1.849540E+00	2.906760E+00	2.237940E+00
1.824080E+00	3.038690E+00	2.259640E+00
1.864040E+00	3.145750E+00	2.204710E+00
3.816700E+00	5.243240E+00	3.436760E+00
3.858470E+00	5.294220E+00	3.562920E+00
1.795480E+00	3.183110E+00	2.272660E+00
1.786750E+00	3.337190E+00	2.306130E+00
1.838490E+00	3.433510E+00	2.260060E+00
3.622540E+00	5.315910E+00	3.350860E+00
3.745400E+00	5.304230E+00	3.453080E+00
1.767450E+00	3.477360E+00	2.321740E+00
1.764500E+00	3.612490E+00	2.349770E+00
1.824100E+00	3.654560E+00	2.320320E+00
1.896260E+00	3.919460E+00	2.344830E+00
3.513830E+00	5.330430E+00	3.303820E+00
3.553590E+00	5.399350E+00	3.426920E+00
1.788730E+00	3.753060E+00	2.383140E+00
1.810380E+00	3.917250E+00	2.406940E+00
1.856890E+00	4.001710E+00	2.404500E+00
1.917280E+00	4.100040E+00	2.416710E+00
2.009750E+00	4.254370E+00	2.446180E+00
2.092710E+00	4.388450E+00	2.468470E+00
2.176670E+00	4.512850E+00	2.507610E+00
2.300270E+00	4.620940E+00	2.553620E+00
3.194800E+00	5.298440E+00	3.123740E+00
3.281110E+00	5.347180E+00	3.219870E+00
3.424200E+00	5.370290E+00	3.328110E+00
1.811780E+00	4.042440E+00	2.452810E+00
1.896550E+00	4.220430E+00	2.475190E+00
1.990170E+00	4.358300E+00	2.505860E+00
2.067700E+00	4.459900E+00	2.519590E+00
2.102050E+00	4.536380E+00	2.550570E+00
2.182790E+00	4.585730E+00	2.563930E+00
2.220830E+00	4.643780E+00	2.601140E+00
2.304340E+00	4.711860E+00	2.630760E+00
2.399430E+00	4.802450E+00	2.695710E+00
2.517970E+00	4.911590E+00	2.775650E+00
2.650310E+00	4.983580E+00	2.814480E+00
2.748160E+00	5.072990E+00	2.892410E+00
2.881920E+00	5.188670E+00	3.003500E+00
3.068070E+00	5.275370E+00	3.103660E+00
2.943980E+00	5.287420E+00	3.135800E+00
3.179350E+00	5.330390E+00	3.184650E+00
2.109280E+00	4.608930E+00	2.606850E+00
2.200360E+00	4.705430E+00	2.654450E+00
2.290770E+00	4.768460E+00	2.693670E+00
2.332530E+00	4.826640E+00	2.738600E+00
2.405610E+00	4.871620E+00	2.758640E+00
2.432960E+00	4.926040E+00	2.800290E+00
2.487240E+00	4.989470E+00	2.863090E+00
2.622610E+00	5.050160E+00	2.899620E+00
2.746520E+00	5.156960E+00	2.989540E+00
2.832940E+00	5.234470E+00	3.079250E+00
2.345210E+00	4.899830E+00	2.800170E+00
2.414250E+00	4.957210E+00	2.834520E+00
5.288180E+00	2.481460E+00	3.422370E+00
5.261520E+00	2.448500E+00	3.398990E+00
5.279300E+00	2.461190E+00	3.347200E+00
5.315320E+00	2.541530E+00	3.407870E+00
5.337510E+00	2.624220E+00	3.415060E+00
5.339150E+00	2.615900E+00	3.491780E+00
5.367300E+00	2.688730E+00	3.497620E+00
5.122890E+00	2.297270E+00	3.247240E+00
5.209930E+00	2.397080E+00	3.348240E+00
5.382020E+00	2.779510E+00	3.454510E+00
5.422160E+00	2.870340E+00	3.524080E+00
5.445970E+00	2.982890E+00	3.603000E+00
5.448960E+00	3.110310E+00	3.606570E+00
5.444290E+00	3.203950E+00	3.649840E+00
5.414530E+00	3.307360E+00	3.700980E+00
5.396200E+00	3.407090E+00	3.756780E+00
4.995510E+00	2.158570E+00	3.138240E+00
5.064160E+00	2.243220E+00	3.255800E+00
5.338150E+00	3.512600E+00	3.726570E+00
5.285930E+00	3.600790E+00	3.746100E+00
5.328600E+00	3.570410E+00	3.796140E+00
5.291410E+00	3.658510E+00	3.816840E+00
4.820160E+00	1.865900E+00	2.947600E+00
4.772070E+00	1.814510E+00	2.885770E+00
4.802530E+00	1.853650E+00	2.860850E+00
4.811700E+00	1.892610E+00	2.793870E+00
4.847320E+00	1.928070E+00	2.976390E+00
4.856230E+00	2.003370E+00	2.865380E+00
4.893560E+00	2.049530E+00	3.025040E+00
5.224940E+00	3.753110E+00	3.795770E+00
5.189900E+00	3.818660E+00	3.815670E+00
5.232380E+00	3.797240E+00	3.864230E+00
5.201310E+00	3.855000E+00	3.873940E+00
4.698530E+00	1.730960E+00	2.764190E+00
4.625570E+00	1.634670E+00	2.696370E+00
4.615540E+00	1.630460E+00	2.547950E+00
4.725050E+00	1.779040E+00	2.714600E+00
5.175670E+00	3.935980E+00	3.892570E+00
5.138830E+00	3.994840E+00	3.914280E+00
5.113000E+00	4.028600E+00	3.970620E+00
4.543060E+00	1.575230E+00	2.636600E+00
4.421420E+00	1.530520E+00	2.575360E+00
4.504320E+00	1.555650E+00	2.510320E+00
5.057110E+00	4.073800E+00	3.939970E+00
5.017380E+00	4.124750E+00	3.997860E+00
4.280950E+00	1.469610E+00	2.330370E+00
4.237770E+00	1.412500E+00	2.421930E+00
4.968670E+00	4.167490E+00	3.979180E+00
4.991190E+00	4.162710E+00	4.026310E+00
4.965980E+00	4.197860E+00	4.045430E+00
4.118270E+00	1.336480E+00	2.413600E+00
3.963650E+00	1.307620E+00	2.344430E+00
4.072540E+00	1.347020E+00	2.287950E+00
4.896880E+00	4.273340E+00	3.998980E+00
4.920950E+00	4.244590E+00	4.022320E+00
4.916240E+00	4.291070E+00	4.055060E+00
3.794300E+00	1.297720E+00	2.187600E+00
3.776310E+00	1.253800E+00	2.340810E+00
4.891780E+00	4.398590E+00	4.030900E+00
4.917110E+00	4.360520E+00	4.076260E+00
4.910550E+00	4.427030E+00	4.086960E+00
3.618030E+00	1.254510E+00	2.321360E+00
3.462330E+00	1.244100E+00	2.325620E+00
3.585290E+00	1.281770E+00	2.236600E+00
4.856490E+00	4.548820E+00	4.075380E+00
4.893810E+00	4.494280E+00	4.106760E+00
4.876230E+00	4.557990E+00	4.142200E+00
3.365400E+00	1.300870E+00	2.191870E+00
3.239040E+00	1.281190E+00	2.297250E+00
4.825770E+00	4.609280E+00	4.118360E+00
3.148510E+00	1.343520E+00	2.168520E+00
3.043930E+00	1.314600E+00	2.278220E+00
4.778600E+00	4.632630E+00	4.068830E+00
4.779880E+00	4.648760E+00	4.126020E+00
2.961420E+00	1.424030E+00	2.162570E+00
2.868660E+00	1.381310E+00	2.272400E+00
4.692360E+00	4.685800E+00	4.097930E+00
4.747950E+00	4.665050E+00	4.111270E+00
2.788710E+00	1.520480E+00	2.167880E+00
2.700910E+00	1.475650E+00	2.274710E+00
4.595320E+00	4.709260E+00	4.062180E+00
4.640470E+00	4.701710E+00	4.093730E+00
2.616670E+00	1.620130E+00	2.170800E+00
2.530680E+00	1.570480E+00	2.276900E+00
4.556420E+00	4.715950E+00	4.014630E+00
4.560980E+00	4.741550E+00	4.074730E+00
2.466080E+00	1.743900E+00	2.189610E+00
2.375660E+00	1.690490E+00	2.294570E+00
4.458300E+00	4.788680E+00	3.936920E+00
4.485050E+00	4.797740E+00	4.023370E+00
4.535170E+00	4.757880E+00	4.054370E+00
2.329000E+00	1.879590E+00	2.217060E+00
2.235590E+00	1.825390E+00	2.320760E+00
4.381330E+00	4.882180E+00	3.901820E+00
4.429060E+00	4.841200E+00	3.975360E+00
2.214460E+00	2.035940E+00	2.251560E+00
2.115350E+00	1.978780E+00	2.344030E+00
4.327150E+00	4.973890E+00	3.860000E+00
4.357020E+00	4.971780E+00	3.953520E+00
2.100720E+00	2.206080E+00	2.271410E+00
2.021610E+00	2.111710E+00	2.372780E+00
4.293030E+00	5.042410E+00	3.881750E+00
4.316290E+00	5.058600E+00	3.967350E+00
2.007590E+00	2.234000E+00	2.335590E+00
1.970710E+00	2.186330E+00	2.382360E+00
2.000960E+00	2.381080E+00	2.280500E+00
4.161900E+00	5.113960E+00	3.758240E+00
4.201760E+00	5.138230E+00	3.855030E+00
4.262190E+00	5.099980E+00	3.910520E+00
1.939970E+00	2.285050E+00	2.367380E+00
1.881270E+00	2.463820E+00	2.340450E+00
1.944440E+00	2.552770E+00	2.260660E+00
4.057640E+00	5.187720E+00	3.713650E+00
4.133290E+00	5.173160E+00	3.792860E+00
1.855370E+00	2.692130E+00	2.285920E+00
1.818180E+00	2.576200E+00	2.356710E+00
3.961620E+00	5.249910E+00	3.646070E+00
4.017270E+00	5.280250E+00	3.776960E+00
1.771070E+00	2.696810E+00	2.364610E+00
1.727290E+00	2.824570E+00	2.368680E+00
1.777380E+00	2.934070E+00	2.309260E+00
3.910340E+00	5.302990E+00	3.646740E+00
3.944010E+00	5.312710E+00	3.705240E+00
1.692540E+00	2.964210E+00	2.376030E+00
1.640750E+00	3.151090E+00	2.391820E+00
1.724680E+00	3.233150E+00	2.339340E+00
3.665990E+00	5.384700E+00	3.490310E+00
3.772150E+00	5.365220E+00	3.589720E+00
3.873360E+00	5.346000E+00	3.670020E+00
1.668130E+00	3.313710E+00	2.397770E+00
1.630600E+00	3.258610E+00	2.420060E+00
1.691270E+00	3.541410E+00	2.380710E+00
3.614530E+00	5.430150E+00	3.521060E+00
3.678510E+00	5.449620E+00	3.621920E+00
1.623030E+00	3.389280E+00	2.435340E+00
1.613920E+00	3.552550E+00	2.437980E+00
1.655860E+00	3.658930E+00	2.439930E+00
1.713600E+00	3.826960E+00	2.443460E+00
3.312040E+00	5.424430E+00	3.355970E+00
3.442360E+00	5.445950E+00	3.455020E+00
3.556640E+00	5.462910E+00	3.547810E+00
1.605470E+00	3.712780E+00	2.487800E+00
1.641420E+00	3.898130E+00	2.491110E+00
1.641300E+00	3.988330E+00	2.513120E+00
1.706570E+00	4.012820E+00	2.491820E+00
1.789790E+00	4.172260E+00	2.516240E+00
1.876860E+00	4.330020E+00	2.531870E+00
1.978090E+00	4.483250E+00	2.570850E+00
3.044050E+00	5.331270E+00	3.199860E+00
3.160920E+00	5.375190E+00	3.269140E+00
3.233480E+00	5.449970E+00	3.385100E+00
3.317080E+00	5.493960E+00	3.472440E+00
1.671130E+00	4.106430E+00	2.544390E+00
1.767620E+00	4.288510E+00	2.569280E+00
1.856210E+00	4.403080E+00	2.583780E+00
1.883180E+00	4.482900E+00	2.611170E+00
1.933240E+00	4.531010E+00	2.617940E+00
1.993980E+00	4.585590E+00	2.639730E+00
2.078840E+00	4.690710E+00	2.680790E+00
2.208370E+00	4.799920E+00	2.742300E+00
2.541780E+00	5.101490E+00	2.978710E+00
2.660610E+00	5.156200E+00	3.002570E+00
2.744320E+00	5.227970E+00	3.080110E+00
2.843870E+00	5.297650E+00	3.183790E+00
3.002510E+00	5.376450E+00	3.270620E+00
3.142440E+00	5.448630E+00	3.387750E+00
3.225630E+00	5.480040E+00	3.439050E+00
1.881460E+00	4.558510E+00	2.656670E+00
1.968160E+00	4.637390E+00	2.691540E+00
2.001150E+00	4.706250E+00	2.725850E+00
2.080160E+00	4.767480E+00	2.738360E+00
2.121650E+00	4.830200E+00	2.788590E+00
2.222620E+00	4.923960E+00	2.865400E+00
2.395220E+00	5.009910E+00	2.898640E+00
2.436630E+00	5.109170E+00	2.997150E+00
2.520180E+00	5.209430E+00	3.094650E+00
2.650790E+00	5.230350E+00	3.095540E+00
2.743120E+00	5.269580E+00	3.150570E+00
2.006830E+00	4.783630E+00	2.785640E+00
2.096160E+00	4.867300E+00	2.839840E+00
2.120140E+00	4.923840E+00	2.887520E+00
2.164520E+00	4.969320E+00	2.915500E+00
2.205240E+00	5.043080E+00	2.979090E+00
2.326530E+00	5.074900E+00	2.984560E+00
2.405270E+00	5.162250E+00	3.055790E+00
2.103960E+00	4.979080E+00	2.945050E+00
5.259370E+00	2.460360E+00	3.479240E+00
5.301220E+00	2.510030E+00	3.483950E+00
5.317910E+00	2.572070E+00	3.550420E+00
5.346630E+00	2.646790E+00	3.588100E+00
5.373600E+00	2.708090E+00	3.613340E+00
5.424360E+00	2.849680E+00	3.687810E+00
5.409520E+00	2.815970E+00	3.666550E+00
5.424660E+00	2.873970E+00	3.633170E+00
5.436550E+00	2.929180E+00	3.664440E+00
5.438050E+00	2.891000E+00	3.706970E+00
5.447960E+00	2.967530E+00	3.713990E+00
5.122780E+00	2.323100E+00	3.405330E+00
5.196860E+00	2.407080E+00	3.495150E+00
5.397170E+00	2.782950E+00	3.580170E+00
5.451470E+00	3.090950E+00	3.725270E+00
5.447440E+00	3.215280E+00	3.736050E+00
5.438660E+00	3.298210E+00	3.792040E+00
5.429510E+00	3.393630E+00	3.852860E+00
4.797050E+00	1.829720E+00	3.241840E+00
4.762060E+00	1.780600E+00	3.183730E+00
4.792790E+00	1.831710E+00	3.142030E+00
4.829090E+00	1.886200E+00	3.079730E+00
4.831520E+00	1.881820E+00	3.268170E+00
4.885450E+00	2.036930E+00	3.170450E+00
4.872810E+00	2.006830E+00	3.321780E+00
4.962020E+00	2.115790E+00	3.211810E+00
4.954900E+00	2.115140E+00	3.358920E+00
5.026290E+00	2.212840E+00	3.348250E+00
5.389090E+00	3.493910E+00	3.819200E+00
5.355810E+00	3.576840E+00	3.874150E+00
5.329540E+00	3.657520E+00	3.923960E+00
4.703250E+00	1.712030E+00	3.112000E+00
4.638160E+00	1.656740E+00	3.027930E+00
4.676980E+00	1.675460E+00	2.965610E+00
4.730130E+00	1.747640E+00	2.958540E+00
5.286500E+00	3.739220E+00	3.889770E+00
5.253070E+00	3.809240E+00	3.946130E+00
5.218170E+00	3.875210E+00	3.946990E+00
5.250600E+00	3.856460E+00	4.000340E+00
5.226240E+00	3.917170E+00	4.013680E+00
4.590990E+00	1.616640E+00	2.810880E+00
4.550960E+00	1.602560E+00	3.005570E+00
5.167800E+00	3.978520E+00	3.991600E+00
5.147920E+00	4.024470E+00	4.061810E+00
4.449840E+00	1.551400E+00	2.941670E+00
4.357810E+00	1.493550E+00	2.821520E+00
4.448260E+00	1.549860E+00	2.777980E+00
5.089540E+00	4.075270E+00	4.033270E+00
5.071070E+00	4.118490E+00	4.101780E+00
4.270500E+00	1.424300E+00	2.588070E+00
4.216400E+00	1.361210E+00	2.760030E+00
5.018780E+00	4.161420E+00	4.082570E+00
5.001740E+00	4.195130E+00	4.132260E+00
4.032010E+00	1.302320E+00	2.502960E+00
4.960570E+00	4.248250E+00	4.144660E+00
4.936820E+00	4.306650E+00	4.130290E+00
4.954390E+00	4.296430E+00	4.184320E+00
4.951550E+00	4.338930E+00	4.185790E+00
3.828520E+00	1.241750E+00	2.485420E+00
3.716050E+00	1.209220E+00	2.548030E+00
3.654250E+00	1.233770E+00	2.406100E+00
4.924050E+00	4.450310E+00	4.149070E+00
4.949700E+00	4.409340E+00	4.198020E+00
4.937140E+00	4.475180E+00	4.212670E+00
3.574370E+00	1.189490E+00	2.609820E+00
3.395280E+00	1.178380E+00	2.570190E+00
3.513370E+00	1.207810E+00	2.468240E+00
4.876990E+00	4.600420E+00	4.200070E+00
4.922440E+00	4.548230E+00	4.233520E+00
4.913960E+00	4.629170E+00	4.286240E+00
3.319310E+00	1.225600E+00	2.428720E+00
3.198200E+00	1.180090E+00	2.531050E+00
4.851690E+00	4.626930E+00	4.194680E+00
4.868460E+00	4.639130E+00	4.246880E+00
3.125830E+00	1.240860E+00	2.404620E+00
3.026510E+00	1.203550E+00	2.518960E+00
4.765880E+00	4.676020E+00	4.220820E+00
4.828190E+00	4.651850E+00	4.234440E+00
2.947600E+00	1.273340E+00	2.389160E+00
2.861430E+00	1.232970E+00	2.507710E+00
4.722020E+00	4.694050E+00	4.180820E+00
4.723360E+00	4.709610E+00	4.240800E+00
2.783390E+00	1.339230E+00	2.385390E+00
2.699280E+00	1.300840E+00	2.499010E+00
4.620960E+00	4.720900E+00	4.128830E+00
4.643280E+00	4.723910E+00	4.173700E+00
4.684840E+00	4.725180E+00	4.235430E+00
2.616490E+00	1.426920E+00	2.384420E+00
2.534970E+00	1.393490E+00	2.499280E+00
4.556090E+00	4.781960E+00	4.165310E+00
4.603430E+00	4.745690E+00	4.181440E+00
2.446060E+00	1.525780E+00	2.384250E+00
2.366240E+00	1.486060E+00	2.491680E+00
4.519490E+00	4.807220E+00	4.115490E+00
4.520400E+00	4.827510E+00	4.177880E+00
2.288750E+00	1.638100E+00	2.412920E+00
2.275650E+00	1.560190E+00	2.492170E+00
4.392660E+00	4.933440E+00	4.011820E+00
4.439460E+00	4.909120E+00	4.095320E+00
4.489830E+00	4.865110E+00	4.160900E+00
2.214030E+00	1.625100E+00	2.489180E+00
2.140690E+00	1.769600E+00	2.430440E+00
4.361290E+00	5.021640E+00	4.021050E+00
4.393820E+00	5.013850E+00	4.094300E+00
2.025210E+00	1.939750E+00	2.449600E+00
4.339800E+00	5.070240E+00	4.029020E+00
4.357890E+00	5.074020E+00	4.074860E+00
1.915380E+00	2.122420E+00	2.449800E+00
4.234130E+00	5.156660E+00	3.940090E+00
4.269390E+00	5.170900E+00	4.025190E+00
4.326430E+00	5.117740E+00	4.061900E+00
1.807510E+00	2.248180E+00	2.508280E+00
1.860270E+00	2.317300E+00	2.419300E+00
4.089260E+00	5.243020E+00	3.831240E+00
4.146720E+00	5.253360E+00	3.926330E+00
4.210400E+00	5.217530E+00	3.975860E+00
1.779680E+00	2.482690E+00	2.434670E+00
1.718290E+00	2.364900E+00	2.533600E+00
4.060000E+00	5.280540E+00	3.850040E+00
4.084700E+00	5.284890E+00	3.897250E+00
1.699640E+00	2.510150E+00	2.497140E+00
1.672200E+00	2.441980E+00	2.541940E+00
1.682260E+00	2.716940E+00	2.439360E+00
3.937290E+00	5.369180E+00	3.787560E+00
4.030580E+00	5.325350E+00	3.872650E+00
1.639740E+00	2.553400E+00	2.528090E+00
1.610690E+00	2.700810E+00	2.506990E+00
1.616610E+00	2.802360E+00	2.474870E+00
1.612650E+00	2.955350E+00	2.449040E+00
3.807070E+00	5.414400E+00	3.720440E+00
3.867020E+00	5.443660E+00	3.860810E+00
1.559800E+00	2.826150E+00	2.515700E+00
1.512210E+00	3.043430E+00	2.521200E+00
1.575920E+00	3.205360E+00	2.455670E+00
3.735620E+00	5.461120E+00	3.715120E+00
3.770880E+00	5.469610E+00	3.786750E+00
1.500150E+00	3.232550E+00	2.513760E+00
1.446570E+00	3.163850E+00	2.535050E+00
1.534460E+00	3.456690E+00	2.494980E+00
3.451280E+00	5.506710E+00	3.581600E+00
3.577510E+00	5.514130E+00	3.669730E+00
3.689140E+00	5.503100E+00	3.744820E+00
1.435570E+00	3.330140E+00	2.562440E+00
1.448980E+00	3.531050E+00	2.541740E+00
1.442900E+00	3.636260E+00	2.564770E+00
1.509450E+00	3.672110E+00	2.540400E+00
1.571670E+00	3.911530E+00	2.543590E+00
3.333760E+00	5.548790E+00	3.596350E+00
3.455660E+00	5.567140E+00	3.728150E+00
1.455470E+00	3.793360E+00	2.592610E+00
1.509070E+00	3.971920E+00	2.601660E+00
1.516020E+00	4.056840E+00	2.625970E+00
1.577750E+00	4.081220E+00	2.594880E+00
1.656930E+00	4.247060E+00	2.606300E+00
1.771620E+00	4.416910E+00	2.638110E+00
2.887430E+00	5.381010E+00	3.299870E+00
3.014140E+00	5.476430E+00	3.437130E+00
3.205130E+00	5.509840E+00	3.510680E+00
3.247730E+00	5.561470E+00	3.617530E+00
3.320880E+00	5.587790E+00	3.685780E+00
1.545120E+00	4.170310E+00	2.657530E+00
1.633660E+00	4.348720E+00	2.667980E+00
1.702740E+00	4.455010E+00	2.690040E+00
1.705820E+00	4.509440E+00	2.712890E+00
1.773850E+00	4.534750E+00	2.694980E+00
1.871860E+00	4.660290E+00	2.738780E+00
2.623430E+00	5.273410E+00	3.170230E+00
2.734610E+00	5.326060E+00	3.235830E+00
2.846160E+00	5.425010E+00	3.381760E+00
2.912080E+00	5.487930E+00	3.490780E+00
2.998360E+00	5.549230E+00	3.605160E+00
3.137950E+00	5.554560E+00	3.612110E+00
3.240910E+00	5.588540E+00	3.693680E+00
1.730210E+00	4.575290E+00	2.741210E+00
1.773380E+00	4.652390E+00	2.783540E+00
1.827070E+00	4.703690E+00	2.791780E+00
1.889010E+00	4.768290E+00	2.813470E+00
2.002390E+00	4.873210E+00	2.892760E+00
2.279180E+00	5.107270E+00	3.032690E+00
2.335390E+00	5.161530E+00	3.076360E+00
2.418810E+00	5.255740E+00	3.160250E+00
2.586010E+00	5.323770E+00	3.248790E+00
2.714670E+00	5.404640E+00	3.363600E+00
2.814310E+00	5.473370E+00	3.480240E+00
2.890250E+00	5.523140E+00	3.577970E+00
1.780640E+00	4.726830E+00	2.839160E+00
1.869100E+00	4.824310E+00	2.880990E+00
1.909440E+00	4.883880E+00	2.933390E+00
1.967210E+00	4.919140E+00	2.951950E+00
2.019970E+00	4.969840E+00	2.976080E+00
2.100330E+00	5.073720E+00	3.040420E+00
2.246190E+00	5.151590E+00	3.095130E+00
2.330340E+00	5.216840E+00	3.139910E+00
1.928770E+00	4.951050E+00	2.998230E+00
2.005690E+00	5.023940E+00	3.028560E+00
5.287220E+00	2.512120E+00	3.565380E+00
5.325390E+00	2.612420E+00	3.651960E+00
5.295900E+00	2.554200E+00	3.659580E+00
5.357690E+00	2.671600E+00	3.711550E+00
5.390660E+00	2.753800E+00	3.682030E+00
5.398120E+00	2.728850E+00	3.764450E+00
5.426590E+00	2.811410E+00	3.752050E+00
5.465240E+00	2.908650E+00	3.800040E+00
5.468060E+00	3.003420E+00	3.790200E+00
5.475240E+00	2.977710E+00	3.864590E+00
5.481770E+00	3.073340E+00	3.867520E+00
5.074970E+00	2.308840E+00	3.627690E+00
5.042790E+00	2.271370E+00	3.596270E+00
5.067440E+00	2.289530E+00	3.520040E+00
5.139580E+00	2.367210E+00	3.599520E+00
5.225820E+00	2.474670E+00	3.650850E+00
5.469850E+00	3.189610E+00	3.821550E+00
5.463820E+00	3.286950E+00	3.888250E+00
5.445430E+00	3.372420E+00	3.935990E+00
4.705350E+00	1.745830E+00	3.478420E+00
4.679180E+00	1.704660E+00	3.422060E+00
4.720250E+00	1.736410E+00	3.309690E+00
4.769910E+00	1.829790E+00	3.404980E+00
4.845630E+00	1.937560E+00	3.467730E+00
4.912580E+00	2.085050E+00	3.551340E+00
5.006500E+00	2.202630E+00	3.530800E+00
5.420540E+00	3.483380E+00	3.939790E+00
5.369460E+00	3.586540E+00	3.955490E+00
5.361590E+00	3.643160E+00	3.995390E+00
4.626520E+00	1.670250E+00	3.303160E+00
5.332180E+00	3.731720E+00	4.005160E+00
5.289940E+00	3.813050E+00	4.022520E+00
5.284290E+00	3.862980E+00	4.064640E+00
5.272670E+00	3.919210E+00	4.113920E+00
4.525680E+00	1.604690E+00	3.236000E+00
4.463340E+00	1.571530E+00	3.210140E+00
4.475120E+00	1.581610E+00	3.085740E+00
5.213660E+00	3.974830E+00	4.084320E+00
5.175180E+00	4.014670E+00	4.158100E+00
4.374770E+00	1.514560E+00	3.105200E+00
5.120690E+00	4.066810E+00	4.128390E+00
5.096760E+00	4.102820E+00	4.180810E+00
4.233530E+00	1.369080E+00	3.005010E+00
4.111710E+00	1.309150E+00	2.944950E+00
4.141920E+00	1.323600E+00	2.838300E+00
5.057190E+00	4.160960E+00	4.197790E+00
5.010150E+00	4.206420E+00	4.192720E+00
5.037690E+00	4.202900E+00	4.237730E+00
5.013740E+00	4.235690E+00	4.245720E+00
3.981660E+00	1.274430E+00	2.710940E+00
3.970940E+00	1.256810E+00	2.965780E+00
4.995860E+00	4.306250E+00	4.263250E+00
4.981560E+00	4.366350E+00	4.248910E+00
5.011690E+00	4.367480E+00	4.294750E+00
5.006330E+00	4.407260E+00	4.297840E+00
3.813530E+00	1.192120E+00	2.914990E+00
3.709690E+00	1.191870E+00	2.860700E+00
3.754750E+00	1.202870E+00	2.744050E+00
4.960380E+00	4.510490E+00	4.268790E+00
4.991540E+00	4.474000E+00	4.312430E+00
4.976540E+00	4.546910E+00	4.321830E+00
3.523290E+00	1.162820E+00	2.782510E+00
4.944110E+00	4.640810E+00	4.328430E+00
4.956120E+00	4.611270E+00	4.331480E+00
4.948560E+00	4.642850E+00	4.357960E+00
3.276460E+00	1.141050E+00	2.679010E+00
4.860930E+00	4.677530E+00	4.338720E+00
4.924290E+00	4.656710E+00	4.354660E+00
3.095390E+00	1.131510E+00	2.646210E+00
4.807880E+00	4.686690E+00	4.296650E+00
4.811090E+00	4.703000E+00	4.353540E+00
2.931020E+00	1.144580E+00	2.631630E+00
4.724800E+00	4.737890E+00	4.326000E+00
4.777210E+00	4.713520E+00	4.340230E+00
2.774780E+00	1.189920E+00	2.622200E+00
4.627790E+00	4.771410E+00	4.294010E+00
4.676010E+00	4.761910E+00	4.321390E+00
2.614840E+00	1.260710E+00	2.614800E+00
4.585650E+00	4.779940E+00	4.250500E+00
4.590680E+00	4.801030E+00	4.308020E+00
2.442880E+00	1.363010E+00	2.610710E+00
4.519010E+00	4.866670E+00	4.270450E+00
4.563280E+00	4.818630E+00	4.291310E+00
2.245700E+00	1.501480E+00	2.583260E+00
4.455860E+00	4.931800E+00	4.194270E+00
4.478180E+00	4.919080E+00	4.250530E+00
2.083010E+00	1.607580E+00	2.616780E+00
2.137920E+00	1.651750E+00	2.528420E+00
4.421620E+00	5.004270E+00	4.184460E+00
2.043270E+00	1.763050E+00	2.530540E+00
1.979400E+00	1.729200E+00	2.619250E+00
4.362230E+00	5.124820E+00	4.175120E+00
1.935170E+00	1.891350E+00	2.549980E+00
1.864430E+00	1.783590E+00	2.684210E+00
4.314310E+00	5.178310E+00	4.109860E+00
4.320660E+00	5.202940E+00	4.161100E+00
1.829260E+00	2.027710E+00	2.578800E+00
1.758070E+00	1.970770E+00	2.692100E+00
4.185360E+00	5.275570E+00	4.012210E+00
4.222840E+00	5.291880E+00	4.098780E+00
4.286790E+00	5.237430E+00	4.134830E+00
1.733770E+00	2.178250E+00	2.605000E+00
1.670010E+00	2.125880E+00	2.699310E+00
4.075720E+00	5.336220E+00	3.979160E+00
4.150810E+00	5.324060E+00	4.049900E+00
1.640010E+00	2.353330E+00	2.609090E+00
1.622340E+00	2.235440E+00	2.706110E+00
3.977090E+00	5.400960E+00	3.924830E+00
4.023310E+00	5.410880E+00	4.053800E+00
1.572510E+00	2.353330E+00	2.702270E+00
1.494670E+00	2.512280E+00	2.711770E+00
1.550940E+00	2.601970E+00	2.592520E+00
3.921280E+00	5.442420E+00	3.934180E+00
3.951770E+00	5.443720E+00	3.994310E+00
1.461780E+00	2.688770E+00	2.646750E+00
1.400550E+00	2.649790E+00	2.718610E+00
1.471640E+00	2.844370E+00	2.578920E+00
3.757100E+00	5.520600E+00	3.899310E+00
3.882930E+00	5.472800E+00	3.967980E+00
1.391530E+00	2.836710E+00	2.655190E+00
1.327990E+00	2.800020E+00	2.741720E+00
1.393580E+00	3.077470E+00	2.595980E+00
3.604310E+00	5.557700E+00	3.802900E+00
3.640030E+00	5.579220E+00	3.906020E+00
1.323000E+00	2.962060E+00	2.694930E+00
1.275900E+00	2.898700E+00	2.745030E+00
1.287760E+00	3.137590E+00	2.673160E+00
1.340050E+00	3.305740E+00	2.637700E+00
1.369420E+00	3.559840E+00	2.599030E+00
3.526410E+00	5.581820E+00	3.814380E+00
3.564140E+00	5.590900E+00	3.872500E+00
1.249820E+00	3.019630E+00	2.747710E+00
1.210400E+00	3.178000E+00	2.722300E+00
1.262020E+00	3.286460E+00	2.696610E+00
1.273340E+00	3.457990E+00	2.676760E+00
1.293680E+00	3.623510E+00	2.670910E+00
1.357140E+00	3.776090E+00	2.656610E+00
1.433050E+00	3.995010E+00	2.649530E+00
3.325480E+00	5.627380E+00	3.813680E+00
3.480090E+00	5.605610E+00	3.855480E+00
1.179260E+00	3.366840E+00	2.750810E+00
1.206380E+00	3.586830E+00	2.717870E+00
1.268400E+00	3.749470E+00	2.717590E+00
1.324680E+00	3.923290E+00	2.708120E+00
1.374220E+00	4.053710E+00	2.708810E+00
1.383000E+00	4.123830E+00	2.734750E+00
1.446630E+00	4.146570E+00	2.705470E+00
1.523580E+00	4.296820E+00	2.717400E+00
1.628110E+00	4.463590E+00	2.734320E+00
3.086900E+00	5.583950E+00	3.672890E+00
3.173180E+00	5.603670E+00	3.745950E+00
3.219830E+00	5.635360E+00	3.833400E+00
1.404380E+00	4.229030E+00	2.760640E+00
1.500720E+00	4.385330E+00	2.783310E+00
1.569940E+00	4.501330E+00	2.799180E+00
1.571880E+00	4.554500E+00	2.828100E+00
1.658830E+00	4.603120E+00	2.801970E+00
2.466390E+00	5.367510E+00	3.321570E+00
2.613870E+00	5.404600E+00	3.386610E+00
2.707350E+00	5.468410E+00	3.491830E+00
2.807660E+00	5.527200E+00	3.601260E+00
2.914360E+00	5.581570E+00	3.735720E+00
3.055600E+00	5.613260E+00	3.757970E+00
3.152590E+00	5.639040E+00	3.836580E+00
1.582010E+00	4.611310E+00	2.864350E+00
1.603030E+00	4.671670E+00	2.904140E+00
1.673310E+00	4.698570E+00	2.879830E+00
1.779260E+00	4.835820E+00	2.947720E+00
2.144920E+00	5.207910E+00	3.181980E+00
2.315730E+00	5.283460E+00	3.222430E+00
2.357590E+00	5.370560E+00	3.339570E+00
2.420890E+00	5.423500E+00	3.435340E+00
2.572750E+00	5.465870E+00	3.502750E+00
2.703630E+00	5.532050E+00	3.623870E+00
2.796510E+00	5.572900E+00	3.713510E+00
1.636680E+00	4.743540E+00	2.942830E+00
1.679400E+00	4.834800E+00	2.998800E+00
1.743140E+00	4.883650E+00	3.021010E+00
1.826040E+00	4.952960E+00	3.049120E+00
1.974840E+00	5.082390E+00	3.108190E+00
2.034420E+00	5.197640E+00	3.215740E+00
2.091040E+00	5.284940E+00	3.277330E+00
2.239300E+00	5.345560E+00	3.320930E+00
2.334950E+00	5.398880E+00	3.397260E+00
1.694950E+00	4.917570E+00	3.081560E+00
1.826230E+00	5.062330E+00	3.153700E+00
1.944530E+00	5.173530E+00	3.223740E+00
2.012830E+00	5.237130E+00	3.264920E+00
5.315540E+00	2.605420E+00	3.732210E+00
5.373620E+00	2.683160E+00	3.824060E+00
5.328510E+00	2.627910E+00	3.826860E+00
5.408750E+00	2.736350E+00	3.861110E+00
5.443130E+00	2.818940E+00	3.887900E+00
5.475140E+00	2.902220E+00	3.922330E+00
5.483160E+00	2.987540E+00	3.955860E+00
5.499860E+00	3.078250E+00	3.996110E+00
4.729470E+00	1.858290E+00	3.815860E+00
4.716170E+00	1.829990E+00	3.757950E+00
4.777570E+00	1.871410E+00	3.650840E+00
4.852310E+00	1.974850E+00	3.655910E+00
4.786700E+00	1.913560E+00	3.811820E+00
4.883880E+00	2.053130E+00	3.683480E+00
4.843220E+00	2.016410E+00	3.804290E+00
4.908290E+00	2.103540E+00	3.745810E+00
5.023580E+00	2.258670E+00	3.694640E+00
5.084470E+00	2.333640E+00	3.719140E+00
5.138230E+00	2.402930E+00	3.774650E+00
5.194750E+00	2.481220E+00	3.832880E+00
5.273290E+00	2.551010E+00	3.800530E+00
5.482170E+00	3.183780E+00	3.941040E+00
5.480730E+00	3.293800E+00	3.995530E+00
5.461670E+00	3.396510E+00	3.995890E+00
5.486480E+00	3.361470E+00	4.051400E+00
5.483180E+00	3.458070E+00	4.057050E+00
4.625940E+00	1.694750E+00	3.614680E+00
4.694470E+00	1.779780E+00	3.677060E+00
4.976010E+00	2.163550E+00	3.665480E+00
5.412620E+00	3.573250E+00	4.033780E+00
5.387650E+00	3.659550E+00	4.050680E+00
5.420610E+00	3.623270E+00	4.102390E+00
5.399270E+00	3.706140E+00	4.118070E+00
4.536110E+00	1.643240E+00	3.608620E+00
4.477460E+00	1.615970E+00	3.590190E+00
4.528070E+00	1.619360E+00	3.435140E+00
5.339590E+00	3.795120E+00	4.090390E+00
5.314940E+00	3.850420E+00	4.152720E+00
5.291510E+00	3.904520E+00	4.209790E+00
4.427220E+00	1.575130E+00	3.475670E+00
5.241800E+00	3.964840E+00	4.179700E+00
5.201760E+00	4.004150E+00	4.251130E+00
4.329400E+00	1.477030E+00	3.426900E+00
4.266250E+00	1.408790E+00	3.397660E+00
4.290020E+00	1.415380E+00	3.226070E+00
5.137340E+00	4.059880E+00	4.230820E+00
5.105600E+00	4.113140E+00	4.239340E+00
5.136910E+00	4.097710E+00	4.291350E+00
5.111650E+00	4.146900E+00	4.290870E+00
4.162590E+00	1.335790E+00	3.264460E+00
[truncated: 21,888 more rows]
