# Supplementary material for: A New MRI-Based Model of Heart Function with Coupled Hemodynamics and Application to Normal and Diseased Canine Left Ventricles
Source: Front Bioeng Biotechnol. 2015 Sep 23;3:140. doi: 10.3389/fbioe.2015.00140 (PMC4585083; doi:10.3389/fbioe.2015.00140)
Supplement: Supplementary file 9 [file Data_Sheet_9.ZIP › Case4_HF_LBBB_Systole/nodes/case4_systole_time_0.4670.csv]

4.400640E+00	3.812280E+00	1.925810E+00
4.343020E+00	3.796600E+00	1.812990E+00
4.370270E+00	3.849520E+00	1.917290E+00
4.362360E+00	3.900310E+00	1.978550E+00
4.421690E+00	3.868230E+00	2.042800E+00
4.380230E+00	3.936760E+00	2.097060E+00
4.308940E+00	3.885810E+00	1.889090E+00
4.234390E+00	3.864070E+00	1.779190E+00
4.307350E+00	3.966870E+00	2.020890E+00
4.290230E+00	4.046080E+00	2.107630E+00
4.348610E+00	4.002380E+00	2.171100E+00
4.319820E+00	4.054320E+00	2.186720E+00
4.229880E+00	3.939180E+00	1.887520E+00
4.186000E+00	3.917180E+00	1.782790E+00
4.210840E+00	4.042040E+00	1.995990E+00
4.251990E+00	4.077120E+00	2.093350E+00
4.271930E+00	4.089960E+00	2.173870E+00
4.155470E+00	3.975570E+00	1.839900E+00
4.133150E+00	4.041280E+00	1.905500E+00
4.150990E+00	4.074890E+00	1.953320E+00
4.158590E+00	4.107130E+00	1.999350E+00
4.219570E+00	4.101280E+00	2.082170E+00
4.106980E+00	4.077070E+00	1.926000E+00
4.659310E+00	3.495950E+00	1.931100E+00
4.609080E+00	3.470160E+00	1.796190E+00
4.608570E+00	3.554380E+00	1.924250E+00
4.593000E+00	3.654260E+00	2.014640E+00
4.675440E+00	3.560280E+00	2.024320E+00
4.574870E+00	3.755880E+00	2.182240E+00
4.671630E+00	3.661350E+00	2.187450E+00
4.576360E+00	3.847880E+00	2.309210E+00
4.669690E+00	3.785130E+00	2.380220E+00
4.609110E+00	3.865880E+00	2.444200E+00
4.521500E+00	3.609380E+00	1.830170E+00
4.474610E+00	3.521120E+00	1.661480E+00
4.462240E+00	3.753250E+00	1.965090E+00
4.497730E+00	3.845270E+00	2.187690E+00
4.521840E+00	3.891850E+00	2.296240E+00
4.545680E+00	3.911870E+00	2.416790E+00
4.392900E+00	3.519780E+00	1.562130E+00
4.296140E+00	3.484050E+00	1.464160E+00
4.325680E+00	3.571440E+00	1.555230E+00
4.374510E+00	3.646020E+00	1.673900E+00
4.443020E+00	3.947570E+00	2.284720E+00
4.436640E+00	4.022720E+00	2.422040E+00
4.511290E+00	3.978720E+00	2.495830E+00
4.475430E+00	4.040890E+00	2.528530E+00
4.251910E+00	3.609240E+00	1.533860E+00
4.190640E+00	3.530290E+00	1.441050E+00
4.211920E+00	3.742830E+00	1.638900E+00
4.357960E+00	4.066610E+00	2.292940E+00
4.407610E+00	4.077590E+00	2.478210E+00
4.129320E+00	3.614970E+00	1.468760E+00
4.049030E+00	3.763380E+00	1.564840E+00
4.126270E+00	3.880680E+00	1.704260E+00
4.278830E+00	4.137840E+00	2.276430E+00
4.333930E+00	4.143660E+00	2.428290E+00
4.023490E+00	3.874470E+00	1.665400E+00
3.975150E+00	3.827130E+00	1.600640E+00
4.048890E+00	4.003900E+00	1.813550E+00
4.189820E+00	4.149520E+00	2.140270E+00
4.234260E+00	4.234440E+00	2.327610E+00
4.276680E+00	4.259950E+00	2.443130E+00
4.323160E+00	4.222790E+00	2.494230E+00
4.304620E+00	4.287950E+00	2.521320E+00
3.941870E+00	3.903510E+00	1.656400E+00
3.909260E+00	4.027660E+00	1.765900E+00
3.983960E+00	4.074530E+00	1.850810E+00
4.058090E+00	4.125470E+00	1.961200E+00
4.103570E+00	4.230670E+00	2.131300E+00
4.133650E+00	4.314130E+00	2.232220E+00
4.193740E+00	4.323070E+00	2.334030E+00
4.245080E+00	4.299440E+00	2.426080E+00
3.934370E+00	4.121270E+00	1.867170E+00
3.862700E+00	4.091290E+00	1.810920E+00
3.967290E+00	4.218330E+00	1.988540E+00
4.022680E+00	4.318650E+00	2.131560E+00
4.087070E+00	4.354170E+00	2.220210E+00
4.134890E+00	4.381900E+00	2.310300E+00
3.854750E+00	4.153630E+00	1.873750E+00
3.873160E+00	4.237110E+00	1.959950E+00
3.933880E+00	4.295690E+00	2.027770E+00
3.940100E+00	4.344190E+00	2.073610E+00
3.964710E+00	4.383210E+00	2.138340E+00
4.046730E+00	4.391110E+00	2.224240E+00
3.869560E+00	4.313380E+00	2.025790E+00
3.912270E+00	4.367110E+00	2.084680E+00
4.907070E+00	3.570210E+00	2.507770E+00
4.879280E+00	3.526100E+00	2.401190E+00
4.854410E+00	3.597800E+00	2.445960E+00
4.848830E+00	3.654450E+00	2.517880E+00
4.848920E+00	3.327870E+00	2.054280E+00
4.824150E+00	3.233460E+00	1.928910E+00
4.744880E+00	3.422580E+00	1.976420E+00
4.742450E+00	3.551320E+00	2.153200E+00
4.831660E+00	3.446490E+00	2.219140E+00
4.785670E+00	3.648700E+00	2.366120E+00
4.739880E+00	3.746720E+00	2.454400E+00
4.788550E+00	3.741170E+00	2.530210E+00
4.731470E+00	3.802080E+00	2.521230E+00
4.791010E+00	3.163050E+00	1.793890E+00
4.702060E+00	3.131790E+00	1.639000E+00
4.701090E+00	3.301660E+00	1.772770E+00
4.600730E+00	3.914440E+00	2.530490E+00
4.672760E+00	3.874100E+00	2.555480E+00
4.636650E+00	3.926450E+00	2.602320E+00
4.568860E+00	3.132360E+00	1.457620E+00
4.448290E+00	3.084710E+00	1.333770E+00
4.460280E+00	3.222710E+00	1.419730E+00
4.504700E+00	3.354510E+00	1.534120E+00
4.561330E+00	3.942180E+00	2.516920E+00
4.592390E+00	3.962260E+00	2.601550E+00
4.335970E+00	3.311600E+00	1.384580E+00
4.243220E+00	3.214320E+00	1.272000E+00
4.470030E+00	4.084780E+00	2.599190E+00
4.547950E+00	4.029360E+00	2.651750E+00
4.510080E+00	4.084510E+00	2.707240E+00
4.125270E+00	3.219060E+00	1.232630E+00
4.012920E+00	3.187710E+00	1.197600E+00
4.044000E+00	3.291570E+00	1.260280E+00
4.115920E+00	3.415140E+00	1.317840E+00
4.404440E+00	4.132780E+00	2.556770E+00
4.456770E+00	4.127970E+00	2.673680E+00
3.955940E+00	3.331130E+00	1.277140E+00
3.892720E+00	3.263200E+00	1.229390E+00
3.902260E+00	3.468710E+00	1.330100E+00
3.982020E+00	3.607170E+00	1.435800E+00
4.364720E+00	4.173830E+00	2.524080E+00
4.395960E+00	4.189610E+00	2.617870E+00
3.822110E+00	3.352560E+00	1.250310E+00
3.742790E+00	3.500760E+00	1.340640E+00
3.851820E+00	3.607770E+00	1.386990E+00
3.889550E+00	3.760480E+00	1.520140E+00
4.334570E+00	4.293330E+00	2.590410E+00
4.356820E+00	4.262630E+00	2.609770E+00
4.346950E+00	4.293640E+00	2.632790E+00
3.757140E+00	3.654960E+00	1.420810E+00
3.674010E+00	3.592170E+00	1.381870E+00
3.747870E+00	3.786260E+00	1.527790E+00
3.826600E+00	3.908550E+00	1.624860E+00
4.201180E+00	4.358630E+00	2.409650E+00
4.260440E+00	4.341850E+00	2.510690E+00
4.318960E+00	4.316030E+00	2.600680E+00
3.649920E+00	3.688830E+00	1.436850E+00
3.653990E+00	3.815970E+00	1.528110E+00
3.723000E+00	3.898670E+00	1.603100E+00
3.769130E+00	4.042080E+00	1.757020E+00
4.169720E+00	4.395480E+00	2.398800E+00
4.199430E+00	4.410760E+00	2.482170E+00
3.638970E+00	3.930330E+00	1.616990E+00
3.656610E+00	4.043230E+00	1.739980E+00
3.704230E+00	4.110460E+00	1.802350E+00
3.765940E+00	4.193760E+00	1.900200E+00
3.986060E+00	4.445130E+00	2.226070E+00
4.072580E+00	4.441780E+00	2.334450E+00
4.139250E+00	4.424450E+00	2.399760E+00
3.643780E+00	4.145080E+00	1.834320E+00
3.703520E+00	4.246340E+00	1.939940E+00
3.717850E+00	4.307330E+00	1.995750E+00
3.781410E+00	4.312370E+00	2.011030E+00
3.879410E+00	4.397850E+00	2.121380E+00
3.929400E+00	4.479080E+00	2.229810E+00
4.001950E+00	4.514150E+00	2.354610E+00
3.755210E+00	4.382240E+00	2.075690E+00
3.847050E+00	4.470350E+00	2.190970E+00
3.913150E+00	4.522170E+00	2.284890E+00
5.013090E+00	3.446130E+00	2.556180E+00
5.013790E+00	3.371770E+00	2.498730E+00
4.954670E+00	3.473500E+00	2.490230E+00
4.986250E+00	3.527450E+00	2.588200E+00
5.056350E+00	2.960280E+00	2.159230E+00
5.032120E+00	2.869630E+00	2.024410E+00
5.016570E+00	3.014300E+00	2.080140E+00
4.930430E+00	3.219120E+00	2.148980E+00
5.038260E+00	3.075820E+00	2.255030E+00
4.946850E+00	3.390960E+00	2.361680E+00
5.025400E+00	3.250500E+00	2.374050E+00
4.855470E+00	3.732130E+00	2.632880E+00
4.927040E+00	3.640180E+00	2.619600E+00
4.854120E+00	3.773080E+00	2.717360E+00
4.927150E+00	3.721790E+00	2.772420E+00
4.871100E+00	3.809420E+00	2.802640E+00
4.971040E+00	2.788150E+00	1.855210E+00
4.908210E+00	2.686260E+00	1.701190E+00
4.887170E+00	2.821900E+00	1.728790E+00
4.902360E+00	2.999110E+00	1.854100E+00
4.780380E+00	3.831230E+00	2.679080E+00
4.757960E+00	3.908490E+00	2.792510E+00
4.832780E+00	3.873640E+00	2.857990E+00
4.789080E+00	3.929720E+00	2.882660E+00
4.781740E+00	2.628430E+00	1.497610E+00
4.650000E+00	2.547560E+00	1.354200E+00
4.678460E+00	2.690820E+00	1.393000E+00
4.726590E+00	2.863850E+00	1.511120E+00
4.671590E+00	3.934280E+00	2.702830E+00
4.730550E+00	3.968170E+00	2.829780E+00
4.539200E+00	2.797760E+00	1.299160E+00
4.430810E+00	2.690290E+00	1.214010E+00
4.608690E+00	3.982670E+00	2.693450E+00
4.643500E+00	4.011850E+00	2.789250E+00
4.287950E+00	2.711420E+00	1.129680E+00
4.152820E+00	2.677390E+00	1.098500E+00
4.183280E+00	2.818470E+00	1.115330E+00
4.248960E+00	2.968690E+00	1.174570E+00
4.514650E+00	4.125290E+00	2.772580E+00
4.577320E+00	4.081090E+00	2.807260E+00
4.557590E+00	4.127110E+00	2.841390E+00
4.045820E+00	2.963040E+00	1.134290E+00
3.903550E+00	2.879990E+00	1.109180E+00
4.460610E+00	4.176490E+00	2.741790E+00
4.528200E+00	4.171210E+00	2.835010E+00
3.817840E+00	3.169260E+00	1.180460E+00
3.686460E+00	3.031550E+00	1.182530E+00
4.409050E+00	4.229800E+00	2.704720E+00
4.470310E+00	4.234710E+00	2.803670E+00
3.626700E+00	3.204910E+00	1.223850E+00
3.507790E+00	3.144160E+00	1.224430E+00
3.673010E+00	3.342400E+00	1.269360E+00
4.374850E+00	4.300500E+00	2.720420E+00
3.518590E+00	3.309050E+00	1.266620E+00
3.389950E+00	3.254790E+00	1.285610E+00
3.568310E+00	3.521730E+00	1.347310E+00
4.280900E+00	4.371740E+00	2.627270E+00
4.333030E+00	4.374400E+00	2.739080E+00
3.417390E+00	3.399380E+00	1.319730E+00
3.338510E+00	3.332920E+00	1.326980E+00
3.413640E+00	3.567770E+00	1.390240E+00
3.527390E+00	3.754640E+00	1.495620E+00
4.208740E+00	4.456660E+00	2.591150E+00
4.273610E+00	4.433880E+00	2.707620E+00
3.316180E+00	3.437630E+00	1.367890E+00
3.317590E+00	3.578990E+00	1.428470E+00
3.387050E+00	3.688030E+00	1.465220E+00
3.405210E+00	3.828050E+00	1.549010E+00
3.529020E+00	3.976270E+00	1.679340E+00
4.119920E+00	4.491230E+00	2.479630E+00
4.167800E+00	4.502500E+00	2.584690E+00
4.208980E+00	4.515500E+00	2.684590E+00
3.299470E+00	3.703030E+00	1.502660E+00
3.321490E+00	3.846140E+00	1.588040E+00
3.400780E+00	3.932580E+00	1.637950E+00
3.444310E+00	4.026080E+00	1.733780E+00
3.533390E+00	4.125620E+00	1.832950E+00
3.633850E+00	4.268360E+00	1.967510E+00
4.051890E+00	4.540400E+00	2.453440E+00
4.071700E+00	4.570120E+00	2.537390E+00
4.136230E+00	4.539880E+00	2.600480E+00
3.327400E+00	3.967180E+00	1.696350E+00
3.431610E+00	4.115970E+00	1.827830E+00
3.515440E+00	4.205470E+00	1.910920E+00
3.553870E+00	4.280360E+00	1.984550E+00
3.607660E+00	4.327070E+00	2.025150E+00
3.665940E+00	4.388460E+00	2.077710E+00
3.756510E+00	4.474900E+00	2.168980E+00
3.843340E+00	4.536910E+00	2.270320E+00
3.920720E+00	4.577500E+00	2.379610E+00
4.005020E+00	4.578850E+00	2.447940E+00
3.566830E+00	4.364020E+00	2.063420E+00
3.661290E+00	4.473680E+00	2.159290E+00
3.759430E+00	4.550540E+00	2.248530E+00
3.830080E+00	4.584620E+00	2.331480E+00
5.147860E+00	2.840730E+00	2.384260E+00
5.134610E+00	2.716770E+00	2.251920E+00
5.097440E+00	2.899980E+00	2.257930E+00
5.087190E+00	3.109950E+00	2.426770E+00
5.146800E+00	2.969970E+00	2.475920E+00
5.067670E+00	3.265990E+00	2.512740E+00
5.126150E+00	3.170240E+00	2.578250E+00
5.070470E+00	3.395490E+00	2.652080E+00
5.004660E+00	3.588510E+00	2.741730E+00
5.090100E+00	3.506630E+00	2.802210E+00
5.004010E+00	3.667640E+00	2.825340E+00
5.072980E+00	3.611810E+00	2.894530E+00
5.003960E+00	3.714700E+00	2.900300E+00
5.109130E+00	2.598540E+00	2.101040E+00
5.057420E+00	2.493680E+00	1.954250E+00
5.056130E+00	2.661860E+00	1.971790E+00
4.890300E+00	3.840000E+00	2.884620E+00
4.950010E+00	3.794550E+00	2.931110E+00
4.896320E+00	3.860130E+00	2.970490E+00
4.982290E+00	2.403000E+00	1.810820E+00
4.877880E+00	2.320590E+00	1.659950E+00
4.902430E+00	2.476930E+00	1.660780E+00
4.775130E+00	3.971150E+00	2.938830E+00
4.847100E+00	3.919520E+00	3.000960E+00
4.816630E+00	3.977810E+00	3.029490E+00
4.762120E+00	2.253090E+00	1.510740E+00
4.610750E+00	2.228730E+00	1.387640E+00
4.714050E+00	2.345920E+00	1.431220E+00
4.720020E+00	4.013650E+00	2.891300E+00
4.758130E+00	4.026630E+00	2.996320E+00
4.434860E+00	2.464970E+00	1.212360E+00
4.384870E+00	2.295550E+00	1.225950E+00
4.669020E+00	4.065800E+00	2.918850E+00
4.665820E+00	4.102850E+00	2.973120E+00
4.718300E+00	4.089420E+00	3.018340E+00
4.681300E+00	4.132070E+00	3.014160E+00
4.264860E+00	2.277680E+00	1.180390E+00
4.114390E+00	2.379500E+00	1.119730E+00
4.223300E+00	2.431050E+00	1.128770E+00
4.604840E+00	4.137490E+00	2.934510E+00
4.610860E+00	4.218010E+00	2.992880E+00
4.672480E+00	4.187620E+00	3.035370E+00
4.662070E+00	4.233960E+00	3.046180E+00
4.007050E+00	2.591510E+00	1.063820E+00
3.898870E+00	2.437420E+00	1.079340E+00
4.542940E+00	4.219390E+00	2.909440E+00
4.561460E+00	4.272230E+00	2.978770E+00
4.631670E+00	4.270670E+00	3.048070E+00
3.766180E+00	2.768070E+00	1.105700E+00
3.610600E+00	2.705930E+00	1.170260E+00
4.479280E+00	4.296540E+00	2.896250E+00
4.528310E+00	4.309450E+00	2.976240E+00
4.571620E+00	4.330910E+00	3.050620E+00
3.538460E+00	2.950390E+00	1.210550E+00
3.398450E+00	2.884460E+00	1.243290E+00
4.394040E+00	4.356410E+00	2.832890E+00
4.440360E+00	4.353740E+00	2.925060E+00
4.496720E+00	4.343600E+00	2.984790E+00
3.373200E+00	3.091290E+00	1.260440E+00
3.239470E+00	3.034120E+00	1.292140E+00
4.335340E+00	4.416980E+00	2.808570E+00
4.387550E+00	4.399720E+00	2.905740E+00
3.260270E+00	3.257400E+00	1.339110E+00
3.157770E+00	3.146910E+00	1.386030E+00
4.280210E+00	4.482790E+00	2.786810E+00
4.332850E+00	4.458330E+00	2.887620E+00
3.154890E+00	3.287690E+00	1.396450E+00
3.111070E+00	3.225160E+00	1.417430E+00
3.202380E+00	3.493540E+00	1.445020E+00
4.245150E+00	4.529570E+00	2.774240E+00
4.277900E+00	4.533370E+00	2.871040E+00
3.104120E+00	3.331070E+00	1.455670E+00
3.103600E+00	3.487290E+00	1.500550E+00
3.138080E+00	3.594370E+00	1.512870E+00
3.195360E+00	3.768880E+00	1.582920E+00
4.106110E+00	4.577110E+00	2.618280E+00
4.147590E+00	4.589600E+00	2.700830E+00
4.213140E+00	4.569410E+00	2.775730E+00
3.081230E+00	3.620520E+00	1.558010E+00
3.098300E+00	3.773430E+00	1.643090E+00
3.143110E+00	3.857150E+00	1.664140E+00
3.203960E+00	3.953240E+00	1.708640E+00
3.321780E+00	4.094320E+00	1.836900E+00
3.440330E+00	4.240940E+00	1.947590E+00
3.966640E+00	4.608540E+00	2.455260E+00
3.995990E+00	4.627710E+00	2.535220E+00
4.071090E+00	4.614250E+00	2.632640E+00
3.088320E+00	3.906020E+00	1.718500E+00
3.198640E+00	4.066290E+00	1.834590E+00
3.304610E+00	4.199710E+00	1.932280E+00
3.386470E+00	4.288310E+00	2.006250E+00
3.401060E+00	4.340080E+00	2.052090E+00
3.464920E+00	4.354350E+00	2.054190E+00
3.544500E+00	4.463160E+00	2.144180E+00
3.661720E+00	4.566000E+00	2.252270E+00
3.767690E+00	4.601090E+00	2.321030E+00
3.835120E+00	4.634230E+00	2.410420E+00
3.928940E+00	4.630390E+00	2.468580E+00
3.429300E+00	4.406900E+00	2.102170E+00
3.477430E+00	4.491420E+00	2.163240E+00
3.554540E+00	4.540320E+00	2.208830E+00
3.585270E+00	4.586170E+00	2.263210E+00
3.637630E+00	4.623490E+00	2.325880E+00
3.729490E+00	4.630700E+00	2.350540E+00
3.498990E+00	4.562900E+00	2.228970E+00
3.565810E+00	4.608860E+00	2.290130E+00
5.236730E+00	2.966730E+00	2.716460E+00
5.223200E+00	2.887410E+00	2.663960E+00
5.202030E+00	3.010120E+00	2.634660E+00
5.170770E+00	3.219830E+00	2.725690E+00
5.233700E+00	3.071580E+00	2.774190E+00
5.156280E+00	3.383950E+00	2.818800E+00
5.246930E+00	3.239500E+00	2.849770E+00
5.146900E+00	3.504100E+00	2.894670E+00
5.227740E+00	3.391670E+00	2.955570E+00
5.132370E+00	3.563450E+00	2.946410E+00
5.173860E+00	3.517930E+00	2.973970E+00
5.139050E+00	3.600490E+00	3.024050E+00
5.169280E+00	2.611880E+00	2.394530E+00
5.141390E+00	2.473650E+00	2.259750E+00
5.130200E+00	2.570210E+00	2.217570E+00
5.179280E+00	2.778340E+00	2.490560E+00
5.007860E+00	3.745830E+00	2.974850E+00
5.056330E+00	3.692420E+00	3.005210E+00
5.031220E+00	3.763460E+00	3.051040E+00
5.091340E+00	2.363950E+00	2.122490E+00
5.013000E+00	2.267270E+00	1.974960E+00
5.039150E+00	2.369830E+00	1.961210E+00
4.911670E+00	3.885830E+00	3.042500E+00
4.977770E+00	3.842060E+00	3.087670E+00
4.926000E+00	3.909350E+00	3.108570E+00
4.909390E+00	2.174450E+00	1.821730E+00
4.799290E+00	2.096290E+00	1.694530E+00
4.840450E+00	2.195600E+00	1.657500E+00
4.823320E+00	4.013220E+00	3.081240E+00
4.886230E+00	3.967820E+00	3.133950E+00
4.852410E+00	4.025130E+00	3.165590E+00
4.667870E+00	2.025070E+00	1.591630E+00
4.539890E+00	2.032440E+00	1.470700E+00
4.650710E+00	2.103010E+00	1.500100E+00
4.791520E+00	4.067480E+00	3.100750E+00
4.793160E+00	4.098220E+00	3.152850E+00
4.833430E+00	4.067100E+00	3.208450E+00
4.804850E+00	4.116380E+00	3.207640E+00
4.429960E+00	2.144210E+00	1.317260E+00
4.375720E+00	2.007120E+00	1.372890E+00
4.749910E+00	4.147080E+00	3.111580E+00
4.768080E+00	4.201360E+00	3.164940E+00
4.801560E+00	4.169090E+00	3.228820E+00
4.790750E+00	4.230020E+00	3.220210E+00
4.183550E+00	2.198610E+00	1.208340E+00
4.722390E+00	4.249640E+00	3.123580E+00
4.722020E+00	4.322540E+00	3.185390E+00
4.784300E+00	4.283850E+00	3.245710E+00
4.765230E+00	4.336830E+00	3.254280E+00
3.964980E+00	2.225530E+00	1.162910E+00
3.800910E+00	2.276580E+00	1.119640E+00
3.840960E+00	2.335550E+00	1.094530E+00
4.654820E+00	4.316020E+00	3.113280E+00
4.664910E+00	4.362430E+00	3.174590E+00
4.721530E+00	4.373650E+00	3.237640E+00
3.702750E+00	2.457550E+00	1.129330E+00
3.589820E+00	2.371290E+00	1.205030E+00
4.614540E+00	4.357040E+00	3.124780E+00
4.620460E+00	4.387470E+00	3.174840E+00
4.661810E+00	4.417560E+00	3.249780E+00
3.460200E+00	2.654510E+00	1.213150E+00
3.320270E+00	2.621390E+00	1.284010E+00
4.445380E+00	4.395450E+00	2.992870E+00
4.510540E+00	4.389920E+00	3.072050E+00
4.569840E+00	4.389150E+00	3.144430E+00
4.602790E+00	4.416360E+00	3.213250E+00
3.257590E+00	2.830920E+00	1.279850E+00
3.139950E+00	2.789670E+00	1.334760E+00
4.388290E+00	4.448350E+00	2.980290E+00
4.448150E+00	4.449660E+00	3.100050E+00
3.137040E+00	2.978720E+00	1.360900E+00
3.047130E+00	2.936840E+00	1.424900E+00
4.337230E+00	4.500420E+00	2.957770E+00
4.377600E+00	4.500730E+00	3.046270E+00
3.064720E+00	3.142130E+00	1.449890E+00
2.992880E+00	3.034370E+00	1.448160E+00
4.309550E+00	4.537770E+00	2.949720E+00
4.332670E+00	4.538650E+00	3.002740E+00
2.974570E+00	3.144520E+00	1.511890E+00
2.919850E+00	3.299820E+00	1.564320E+00
3.020230E+00	3.390200E+00	1.534760E+00
4.181760E+00	4.603490E+00	2.786990E+00
4.213820E+00	4.607230E+00	2.872630E+00
4.287260E+00	4.575060E+00	2.964770E+00
2.932930E+00	3.462270E+00	1.586890E+00
2.899050E+00	3.398580E+00	1.616970E+00
2.984650E+00	3.675990E+00	1.650470E+00
4.010790E+00	4.668910E+00	2.654450E+00
4.091900E+00	4.652080E+00	2.748400E+00
4.154190E+00	4.628550E+00	2.804320E+00
2.885440E+00	3.523110E+00	1.646840E+00
2.889690E+00	3.680230E+00	1.699310E+00
2.926000E+00	3.771730E+00	1.716940E+00
2.969090E+00	3.890030E+00	1.755890E+00
3.082630E+00	4.035470E+00	1.846960E+00
3.183160E+00	4.177370E+00	1.925770E+00
3.310750E+00	4.309760E+00	2.038580E+00
3.899480E+00	4.681070E+00	2.572870E+00
3.970090E+00	4.698650E+00	2.678800E+00
4.024690E+00	4.719420E+00	2.789760E+00
2.877250E+00	3.801810E+00	1.764950E+00
2.905350E+00	3.940340E+00	1.824720E+00
2.987780E+00	4.019640E+00	1.858830E+00
3.063490E+00	4.137310E+00	1.930430E+00
3.157900E+00	4.259780E+00	2.003430E+00
3.242420E+00	4.358070E+00	2.083980E+00
3.364500E+00	4.457150E+00	2.152540E+00
3.724870E+00	4.688510E+00	2.451210E+00
3.810820E+00	4.718740E+00	2.564160E+00
3.849490E+00	4.747290E+00	2.653250E+00
3.934810E+00	4.729350E+00	2.710410E+00
2.933210E+00	4.080310E+00	1.926070E+00
3.037440E+00	4.225600E+00	2.002310E+00
3.135790E+00	4.332840E+00	2.075670E+00
3.234500E+00	4.436720E+00	2.143760E+00
3.310830E+00	4.508410E+00	2.199990E+00
3.328630E+00	4.554310E+00	2.244260E+00
3.404310E+00	4.559360E+00	2.241710E+00
3.539680E+00	4.639450E+00	2.335730E+00
3.598790E+00	4.705780E+00	2.444870E+00
3.659250E+00	4.747440E+00	2.534510E+00
3.756450E+00	4.746800E+00	2.575860E+00
3.374450E+00	4.616510E+00	2.312760E+00
3.488330E+00	4.697750E+00	2.407560E+00
3.560760E+00	4.743260E+00	2.485300E+00
5.338720E+00	3.201330E+00	3.001510E+00
5.327410E+00	3.146920E+00	2.979450E+00
5.301130E+00	3.241000E+00	2.957750E+00
5.294250E+00	3.322530E+00	3.003340E+00
5.338260E+00	3.261530E+00	3.031640E+00
5.302800E+00	3.377800E+00	3.075390E+00
5.220470E+00	2.596710E+00	2.647390E+00
5.184940E+00	2.493270E+00	2.551160E+00
5.187230E+00	2.607850E+00	2.527710E+00
5.230400E+00	2.773410E+00	2.645040E+00
5.242420E+00	2.700590E+00	2.712290E+00
5.262320E+00	2.895760E+00	2.779830E+00
5.296090E+00	3.084620E+00	2.896560E+00
5.231120E+00	3.502610E+00	3.053190E+00
5.201370E+00	3.587130E+00	3.124470E+00
5.149570E+00	2.393330E+00	2.435990E+00
5.098940E+00	2.283840E+00	2.296200E+00
5.124220E+00	2.374570E+00	2.281270E+00
5.121660E+00	3.695080E+00	3.147550E+00
5.058610E+00	3.780690E+00	3.146120E+00
5.087520E+00	3.763680E+00	3.202550E+00
5.043060E+00	3.814160E+00	3.233040E+00
5.026390E+00	2.189320E+00	2.172720E+00
4.938800E+00	2.105750E+00	2.051760E+00
4.978050E+00	2.179170E+00	2.006200E+00
4.936780E+00	3.926700E+00	3.181790E+00
4.972740E+00	3.883730E+00	3.206490E+00
4.956900E+00	3.940030E+00	3.266640E+00
4.807890E+00	1.999180E+00	1.908990E+00
4.728180E+00	1.951920E+00	1.776610E+00
4.779680E+00	2.022630E+00	1.773820E+00
4.870820E+00	4.034370E+00	3.232790E+00
4.905310E+00	4.001730E+00	3.249180E+00
4.898340E+00	4.049320E+00	3.310970E+00
4.592330E+00	1.930290E+00	1.606790E+00
4.826040E+00	4.133600E+00	3.263690E+00
4.850940E+00	4.100350E+00	3.290520E+00
4.854650E+00	4.150750E+00	3.340840E+00
4.398660E+00	1.922180E+00	1.464340E+00
4.277330E+00	1.897690E+00	1.432240E+00
4.308420E+00	1.956770E+00	1.387990E+00
4.816390E+00	4.250640E+00	3.277920E+00
4.833210E+00	4.213520E+00	3.307050E+00
4.836360E+00	4.262720E+00	3.358760E+00
4.167630E+00	2.032810E+00	1.301820E+00
4.070960E+00	1.967500E+00	1.359810E+00
4.770040E+00	4.371370E+00	3.307120E+00
4.803340E+00	4.319310E+00	3.331690E+00
4.798680E+00	4.352920E+00	3.387850E+00
3.886310E+00	2.114210E+00	1.218100E+00
4.728390E+00	4.418970E+00	3.301610E+00
4.769490E+00	4.407040E+00	3.379590E+00
3.688770E+00	2.162140E+00	1.245560E+00
3.527030E+00	2.169390E+00	1.278350E+00
3.547340E+00	2.266110E+00	1.235260E+00
4.696680E+00	4.448590E+00	3.308400E+00
4.719720E+00	4.466730E+00	3.389170E+00
3.394690E+00	2.410190E+00	1.277520E+00
3.256030E+00	2.400880E+00	1.348730E+00
4.516650E+00	4.432760E+00	3.180550E+00
4.567260E+00	4.431550E+00	3.220320E+00
4.605620E+00	4.466050E+00	3.305260E+00
4.663210E+00	4.470650E+00	3.337940E+00
3.178520E+00	2.600560E+00	1.331360E+00
3.079830E+00	2.591880E+00	1.428120E+00
4.478910E+00	4.458700E+00	3.186110E+00
4.499760E+00	4.483960E+00	3.259230E+00
4.547990E+00	4.469540E+00	3.277390E+00
3.044820E+00	2.767270E+00	1.418620E+00
2.953140E+00	2.744080E+00	1.473190E+00
4.404170E+00	4.506330E+00	3.134300E+00
4.449100E+00	4.491220E+00	3.199810E+00
2.951170E+00	2.934750E+00	1.486380E+00
2.895260E+00	2.839240E+00	1.506610E+00
4.337860E+00	4.570720E+00	3.092780E+00
2.864580E+00	2.938850E+00	1.561030E+00
2.811540E+00	3.094550E+00	1.633490E+00
2.896110E+00	3.114200E+00	1.570510E+00
4.241220E+00	4.643920E+00	3.002480E+00
4.283890E+00	4.658580E+00	3.137240E+00
2.842520E+00	3.321100E+00	1.646090E+00
2.749630E+00	3.241900E+00	1.677960E+00
4.139080E+00	4.680980E+00	2.904700E+00
4.192410E+00	4.687410E+00	2.996550E+00
4.221300E+00	4.691210E+00	3.060650E+00
2.769940E+00	3.382150E+00	1.711920E+00
2.726750E+00	3.331950E+00	1.722860E+00
2.796660E+00	3.594660E+00	1.733700E+00
4.071830E+00	4.738740E+00	2.891770E+00
4.099750E+00	4.769490E+00	2.989600E+00
4.170330E+00	4.721740E+00	3.028990E+00
2.704410E+00	3.454590E+00	1.736110E+00
2.706650E+00	3.598340E+00	1.784200E+00
2.746990E+00	3.706720E+00	1.805730E+00
2.797870E+00	3.877480E+00	1.857410E+00
3.899070E+00	4.764160E+00	2.738900E+00
3.946490E+00	4.786110E+00	2.833200E+00
4.028210E+00	4.782300E+00	2.904630E+00
2.691980E+00	3.738470E+00	1.844210E+00
2.704550E+00	3.881970E+00	1.893350E+00
2.748820E+00	3.971040E+00	1.917630E+00
2.810430E+00	4.105230E+00	1.991520E+00
2.935530E+00	4.210920E+00	2.010420E+00
3.019850E+00	4.312110E+00	2.076970E+00
3.124160E+00	4.415670E+00	2.145130E+00
3.226350E+00	4.531570E+00	2.221860E+00
3.716220E+00	4.771220E+00	2.593430E+00
3.758730E+00	4.802120E+00	2.659620E+00
3.854470E+00	4.805240E+00	2.757720E+00
2.698220E+00	3.992120E+00	1.949550E+00
2.722810E+00	4.097080E+00	2.008760E+00
2.757400E+00	4.152320E+00	2.027480E+00
2.774880E+00	4.215060E+00	2.059110E+00
2.887020E+00	4.287560E+00	2.075870E+00
3.008150E+00	4.401970E+00	2.146500E+00
3.104020E+00	4.478990E+00	2.201300E+00
3.136370E+00	4.538840E+00	2.245030E+00
3.190610E+00	4.573960E+00	2.267940E+00
3.254250E+00	4.620020E+00	2.312620E+00
3.352110E+00	4.707520E+00	2.415000E+00
3.481800E+00	4.748590E+00	2.472230E+00
3.557770E+00	4.793150E+00	2.553650E+00
3.672380E+00	4.792770E+00	2.605610E+00
2.714990E+00	4.155680E+00	2.044600E+00
3.142520E+00	4.602320E+00	2.302650E+00
3.231150E+00	4.670260E+00	2.366440E+00
3.254310E+00	4.716290E+00	2.412400E+00
3.296090E+00	4.741080E+00	2.440140E+00
3.328540E+00	4.771730E+00	2.483470E+00
3.432270E+00	4.776010E+00	2.502430E+00
3.247020E+00	4.747690E+00	2.445030E+00
5.368580E+00	3.039070E+00	3.037950E+00
5.359440E+00	2.983060E+00	3.017250E+00
5.340770E+00	3.053490E+00	2.987510E+00
5.363020E+00	3.135580E+00	3.054000E+00
5.370080E+00	3.259330E+00	3.123190E+00
5.336660E+00	3.364300E+00	3.179910E+00
5.197650E+00	2.447120E+00	2.691140E+00
5.150210E+00	2.345320E+00	2.600710E+00
5.160180E+00	2.397350E+00	2.543570E+00
5.227770E+00	2.565660E+00	2.734610E+00
5.290800E+00	2.752210E+00	2.847800E+00
5.320840E+00	2.926800E+00	2.937790E+00
5.278010E+00	3.498710E+00	3.198760E+00
5.202210E+00	3.608310E+00	3.204590E+00
5.235020E+00	3.586500E+00	3.251050E+00
5.190800E+00	3.658890E+00	3.279690E+00
5.101150E+00	2.244620E+00	2.492170E+00
5.041620E+00	2.165250E+00	2.403910E+00
5.072130E+00	2.214000E+00	2.339090E+00
5.119550E+00	3.749890E+00	3.265440E+00
5.099270E+00	3.808120E+00	3.344200E+00
4.943260E+00	2.079620E+00	2.303190E+00
4.859940E+00	2.009520E+00	2.154530E+00
4.911450E+00	2.070520E+00	2.155130E+00
5.022280E+00	3.872310E+00	3.318640E+00
5.008350E+00	3.920970E+00	3.373930E+00
4.744060E+00	1.917550E+00	1.909140E+00
4.971590E+00	3.989640E+00	3.379110E+00
4.939550E+00	4.043350E+00	3.410490E+00
4.577530E+00	1.856570E+00	1.711080E+00
4.481070E+00	1.787150E+00	1.653150E+00
4.449430E+00	1.851480E+00	1.556470E+00
4.906120E+00	4.090610E+00	3.417920E+00
4.892750E+00	4.144530E+00	3.450300E+00
4.398700E+00	1.749380E+00	1.608430E+00
4.268460E+00	1.742900E+00	1.566390E+00
4.344150E+00	1.795020E+00	1.534680E+00
4.872980E+00	4.198670E+00	3.442520E+00
4.861190E+00	4.250210E+00	3.468800E+00
4.153520E+00	1.832960E+00	1.431780E+00
3.999940E+00	1.796530E+00	1.452480E+00
4.833950E+00	4.300130E+00	3.463080E+00
4.804900E+00	4.375890E+00	3.473430E+00
3.859660E+00	1.943370E+00	1.317310E+00
3.799020E+00	1.869240E+00	1.407660E+00
4.772460E+00	4.447430E+00	3.459790E+00
4.802650E+00	4.425100E+00	3.514660E+00
4.789550E+00	4.458310E+00	3.518580E+00
3.683330E+00	1.882660E+00	1.415210E+00
3.519500E+00	1.933340E+00	1.420010E+00
3.625410E+00	1.981110E+00	1.365590E+00
4.742540E+00	4.487160E+00	3.456980E+00
4.761240E+00	4.500230E+00	3.533610E+00
3.376760E+00	2.185550E+00	1.396300E+00
3.232400E+00	2.169170E+00	1.455330E+00
4.631910E+00	4.492420E+00	3.373840E+00
4.653830E+00	4.513910E+00	3.451790E+00
4.709510E+00	4.515570E+00	3.483630E+00
3.145590E+00	2.401000E+00	1.448180E+00
3.021640E+00	2.377190E+00	1.497340E+00
4.529870E+00	4.496920E+00	3.322660E+00
4.554850E+00	4.514380E+00	3.396720E+00
4.603280E+00	4.511530E+00	3.423230E+00
2.970000E+00	2.575350E+00	1.481890E+00
2.885050E+00	2.554240E+00	1.561970E+00
4.402490E+00	4.548600E+00	3.211770E+00
4.456220E+00	4.534720E+00	3.293070E+00
4.503700E+00	4.526260E+00	3.360540E+00
2.854840E+00	2.759640E+00	1.554100E+00
2.775420E+00	2.679010E+00	1.614910E+00
4.349220E+00	4.612330E+00	3.210870E+00
4.399790E+00	4.600510E+00	3.326840E+00
2.761520E+00	2.807070E+00	1.620390E+00
2.703230E+00	2.780390E+00	1.668450E+00
2.787480E+00	2.923490E+00	1.624350E+00
4.318520E+00	4.655580E+00	3.212630E+00
4.342070E+00	4.650880E+00	3.268420E+00
2.712780E+00	2.896330E+00	1.673840E+00
2.663390E+00	2.855750E+00	1.697340E+00
2.709780E+00	3.069270E+00	1.691310E+00
4.223990E+00	4.730270E+00	3.145290E+00
4.296050E+00	4.695330E+00	3.230290E+00
2.636120E+00	2.951780E+00	1.723410E+00
2.597530E+00	3.141290E+00	1.772970E+00
2.663970E+00	3.288100E+00	1.736380E+00
4.154430E+00	4.768880E+00	3.094020E+00
4.182110E+00	4.805790E+00	3.208710E+00
2.588070E+00	3.305320E+00	1.796060E+00
2.542920E+00	3.247080E+00	1.800720E+00
2.608500E+00	3.520210E+00	1.811170E+00
3.989620E+00	4.820220E+00	2.930100E+00
4.028500E+00	4.848630E+00	3.045090E+00
4.106910E+00	4.825560E+00	3.119740E+00
2.534570E+00	3.364950E+00	1.845620E+00
2.515670E+00	3.517080E+00	1.856680E+00
2.557250E+00	3.618400E+00	1.880630E+00
2.603250E+00	3.804850E+00	1.916350E+00
3.777140E+00	4.867200E+00	2.783690E+00
3.870150E+00	4.862840E+00	2.872660E+00
3.947100E+00	4.860100E+00	2.966430E+00
2.504450E+00	3.648270E+00	1.915970E+00
2.516420E+00	3.804410E+00	1.961110E+00
2.562600E+00	3.896020E+00	1.977840E+00
2.625160E+00	4.041290E+00	2.017320E+00
2.797340E+00	4.304970E+00	2.110110E+00
2.889590E+00	4.393760E+00	2.156130E+00
3.011600E+00	4.508040E+00	2.233540E+00
3.636230E+00	4.864710E+00	2.698160E+00
3.723580E+00	4.904370E+00	2.806590E+00
3.789090E+00	4.939230E+00	2.906710E+00
2.514590E+00	3.921400E+00	2.014020E+00
2.546740E+00	4.056560E+00	2.067650E+00
2.604050E+00	4.131740E+00	2.083570E+00
2.683410E+00	4.228160E+00	2.095120E+00
2.765570E+00	4.367080E+00	2.160750E+00
2.862780E+00	4.466170E+00	2.226340E+00
2.928780E+00	4.543330E+00	2.274460E+00
3.026250E+00	4.601580E+00	2.317970E+00
3.144510E+00	4.693070E+00	2.401150E+00
3.423620E+00	4.845400E+00	2.583560E+00
3.520380E+00	4.901690E+00	2.680560E+00
3.550820E+00	4.947130E+00	2.754420E+00
3.670690E+00	4.942940E+00	2.829120E+00
2.560950E+00	4.176490E+00	2.131120E+00
2.643720E+00	4.332580E+00	2.170750E+00
2.740580E+00	4.441650E+00	2.231180E+00
2.831800E+00	4.527370E+00	2.287890E+00
2.919410E+00	4.603070E+00	2.328620E+00
3.011320E+00	4.658140E+00	2.379480E+00
3.048080E+00	4.711600E+00	2.432970E+00
3.114970E+00	4.743990E+00	2.456410E+00
3.218270E+00	4.790920E+00	2.495650E+00
3.278750E+00	4.865920E+00	2.579570E+00
3.340520E+00	4.914710E+00	2.654580E+00
3.453610E+00	4.926010E+00	2.688690E+00
3.064670E+00	4.773950E+00	2.494320E+00
3.177360E+00	4.855590E+00	2.561370E+00
3.249130E+00	4.899160E+00	2.613420E+00
5.310900E+00	2.629940E+00	2.992500E+00
5.283730E+00	2.565770E+00	2.952370E+00
5.293200E+00	2.640080E+00	2.914020E+00
5.326940E+00	2.797050E+00	2.977500E+00
5.333530E+00	2.707390E+00	3.029480E+00
5.350250E+00	2.906170E+00	3.026540E+00
5.365140E+00	2.832500E+00	3.077630E+00
5.387990E+00	2.981660E+00	3.100800E+00
5.389650E+00	3.123080E+00	3.179300E+00
5.393670E+00	3.260690E+00	3.238490E+00
5.351180E+00	3.389700E+00	3.249850E+00
5.393720E+00	3.337430E+00	3.307860E+00
5.354400E+00	3.451650E+00	3.325930E+00
5.161210E+00	2.341840E+00	2.765650E+00
5.116980E+00	2.246840E+00	2.700450E+00
5.124080E+00	2.275800E+00	2.619780E+00
5.215370E+00	2.454320E+00	2.810550E+00
5.271420E+00	3.568340E+00	3.310710E+00
5.228250E+00	3.646210E+00	3.392870E+00
5.050230E+00	2.158290E+00	2.627560E+00
4.983510E+00	2.102010E+00	2.519600E+00
5.023720E+00	2.143540E+00	2.501200E+00
5.168780E+00	3.734200E+00	3.362100E+00
5.132750E+00	3.788060E+00	3.427180E+00
4.877490E+00	2.004370E+00	2.294700E+00
5.065680E+00	3.864080E+00	3.451130E+00
5.019550E+00	3.931880E+00	3.443110E+00
5.043020E+00	3.919570E+00	3.488680E+00
5.023920E+00	3.966470E+00	3.508210E+00
4.724890E+00	1.873800E+00	2.022900E+00
4.631520E+00	1.789910E+00	1.943540E+00
4.607540E+00	1.823030E+00	1.831580E+00
4.943240E+00	4.055720E+00	3.460140E+00
4.974890E+00	4.023380E+00	3.484620E+00
4.959330E+00	4.065870E+00	3.523020E+00
4.555770E+00	1.727840E+00	1.871710E+00
4.465810E+00	1.681140E+00	1.797680E+00
4.475120E+00	1.727250E+00	1.724310E+00
4.904660E+00	4.163770E+00	3.498560E+00
4.937310E+00	4.126800E+00	3.546850E+00
4.915360E+00	4.184510E+00	3.552880E+00
4.361480E+00	1.644260E+00	1.738020E+00
4.215410E+00	1.624900E+00	1.682600E+00
4.315670E+00	1.681120E+00	1.670090E+00
4.865690E+00	4.264510E+00	3.518850E+00
4.890140E+00	4.232880E+00	3.554340E+00
4.868010E+00	4.278090E+00	3.583390E+00
4.090780E+00	1.703820E+00	1.565860E+00
3.945610E+00	1.637090E+00	1.568370E+00
4.819510E+00	4.388860E+00	3.553700E+00
4.837110E+00	4.332200E+00	3.569020E+00
4.830780E+00	4.366110E+00	3.630340E+00
3.803710E+00	1.777450E+00	1.483720E+00
3.741740E+00	1.707170E+00	1.545530E+00
4.806900E+00	4.445120E+00	3.597690E+00
3.635880E+00	1.705730E+00	1.544850E+00
3.479370E+00	1.770320E+00	1.569160E+00
3.586430E+00	1.791830E+00	1.500030E+00
4.781920E+00	4.506110E+00	3.601380E+00
4.793650E+00	4.495220E+00	3.647390E+00
4.779140E+00	4.522210E+00	3.641250E+00
3.345240E+00	1.952790E+00	1.500090E+00
3.210950E+00	1.959670E+00	1.579710E+00
4.676830E+00	4.542980E+00	3.519020E+00
4.699860E+00	4.556880E+00	3.599870E+00
4.756930E+00	4.536050E+00	3.623360E+00
3.109540E+00	2.174910E+00	1.539030E+00
2.999850E+00	2.162170E+00	1.615580E+00
4.577950E+00	4.536100E+00	3.472440E+00
4.598470E+00	4.561400E+00	3.547250E+00
4.645230E+00	4.562570E+00	3.569620E+00
2.938970E+00	2.366090E+00	1.590230E+00
2.837710E+00	2.331420E+00	1.650460E+00
4.458310E+00	4.568570E+00	3.394880E+00
4.499370E+00	4.578520E+00	3.485180E+00
4.552680E+00	4.565560E+00	3.521440E+00
2.799520E+00	2.514700E+00	1.630210E+00
2.714740E+00	2.479910E+00	1.693460E+00
4.428850E+00	4.597720E+00	3.410940E+00
4.447690E+00	4.603000E+00	3.458970E+00
2.698350E+00	2.646820E+00	1.678040E+00
2.613350E+00	2.613060E+00	1.741870E+00
4.339050E+00	4.688140E+00	3.354500E+00
4.403820E+00	4.635860E+00	3.437420E+00
2.607270E+00	2.795080E+00	1.730790E+00
2.533640E+00	2.718690E+00	1.795360E+00
4.258850E+00	4.766080E+00	3.280310E+00
4.300280E+00	4.781530E+00	3.422270E+00
2.515720E+00	2.826760E+00	1.787820E+00
2.484700E+00	2.782210E+00	1.816440E+00
2.526490E+00	2.969030E+00	1.786550E+00
4.215930E+00	4.812190E+00	3.284820E+00
4.238220E+00	4.816520E+00	3.353090E+00
2.456240E+00	2.865280E+00	1.832770E+00
2.403060E+00	3.043270E+00	1.865760E+00
2.484410E+00	3.199970E+00	1.828760E+00
4.070980E+00	4.872160E+00	3.150690E+00
4.116530E+00	4.889740E+00	3.263690E+00
4.189620E+00	4.847240E+00	3.325110E+00
2.383450E+00	3.237960E+00	1.879260E+00
2.313420E+00	3.183790E+00	1.920110E+00
2.428430E+00	3.442880E+00	1.887870E+00
3.880640E+00	4.922180E+00	2.995570E+00
3.953530E+00	4.938220E+00	3.121360E+00
4.039120E+00	4.919760E+00	3.192110E+00
2.334580E+00	3.342500E+00	1.938060E+00
2.276210E+00	3.282600E+00	1.953650E+00
2.335730E+00	3.505730E+00	1.945840E+00
2.414350E+00	3.724610E+00	1.987480E+00
3.840250E+00	4.963000E+00	3.005430E+00
3.872780E+00	4.975250E+00	3.067250E+00
2.259570E+00	3.424290E+00	1.987530E+00
2.305460E+00	3.602550E+00	2.002240E+00
2.328170E+00	3.740280E+00	2.043930E+00
2.370820E+00	3.837170E+00	2.050270E+00
2.442500E+00	3.981710E+00	2.079350E+00
3.584590E+00	5.012490E+00	2.854830E+00
3.706370E+00	5.010620E+00	2.947770E+00
3.806650E+00	5.006190E+00	3.032270E+00
2.322740E+00	3.888000E+00	2.104720E+00
2.383320E+00	4.051380E+00	2.146690E+00
2.393890E+00	4.137170E+00	2.188840E+00
2.456810E+00	4.155430E+00	2.165710E+00
2.535560E+00	4.296940E+00	2.205180E+00
2.627800E+00	4.417570E+00	2.251560E+00
2.721630E+00	4.514260E+00	2.300680E+00
2.814110E+00	4.594910E+00	2.349530E+00
2.920990E+00	4.687450E+00	2.424400E+00
3.423060E+00	5.005360E+00	2.776840E+00
3.524700E+00	5.060590E+00	2.872620E+00
3.606970E+00	5.093700E+00	2.997380E+00
2.426360E+00	4.247380E+00	2.234630E+00
2.519440E+00	4.392460E+00	2.278960E+00
2.617710E+00	4.498050E+00	2.327430E+00
2.707250E+00	4.586060E+00	2.366360E+00
2.795090E+00	4.647250E+00	2.412220E+00
2.828960E+00	4.697530E+00	2.463090E+00
2.882220E+00	4.728440E+00	2.480080E+00
2.945680E+00	4.774640E+00	2.506720E+00
3.062600E+00	4.851950E+00	2.574470E+00
3.216400E+00	4.942310E+00	2.666540E+00
3.280830E+00	5.037670E+00	2.774430E+00
3.358610E+00	5.106710E+00	2.886440E+00
3.476710E+00	5.104770E+00	2.917610E+00
2.840200E+00	4.754790E+00	2.523730E+00
2.940130E+00	4.844550E+00	2.574790E+00
3.059300E+00	4.930060E+00	2.666840E+00
3.164950E+00	5.022080E+00	2.744310E+00
3.242600E+00	5.094350E+00	2.827410E+00
5.221070E+00	2.380650E+00	2.994270E+00
5.169640E+00	2.309540E+00	2.920930E+00
5.193070E+00	2.370420E+00	2.884030E+00
5.267000E+00	2.491580E+00	2.954110E+00
5.277190E+00	2.465670E+00	3.031910E+00
5.323230E+00	2.598520E+00	3.059180E+00
5.357820E+00	2.739550E+00	3.139220E+00
5.381670E+00	2.862440E+00	3.192030E+00
5.418150E+00	2.982870E+00	3.234470E+00
5.432310E+00	3.108160E+00	3.289160E+00
5.442530E+00	3.225370E+00	3.339120E+00
5.402960E+00	3.334890E+00	3.395160E+00
5.364310E+00	3.442380E+00	3.450890E+00
5.130020E+00	2.242910E+00	2.896930E+00
5.078990E+00	2.178870E+00	2.796870E+00
5.109360E+00	2.221210E+00	2.781720E+00
5.302900E+00	3.547870E+00	3.417970E+00
5.252010E+00	3.630710E+00	3.500240E+00
4.988040E+00	2.107410E+00	2.642200E+00
5.185940E+00	3.726040E+00	3.474030E+00
5.136520E+00	3.798730E+00	3.496440E+00
5.180260E+00	3.770080E+00	3.547700E+00
5.133710E+00	3.839920E+00	3.571120E+00
4.855210E+00	1.967150E+00	2.391850E+00
4.761630E+00	1.874550E+00	2.289070E+00
4.747080E+00	1.870620E+00	2.158610E+00
5.073920E+00	3.912620E+00	3.543760E+00
5.071650E+00	3.961190E+00	3.591020E+00
4.702940E+00	1.795870E+00	2.206870E+00
4.617920E+00	1.720100E+00	2.104710E+00
4.628030E+00	1.750430E+00	2.025180E+00
5.030740E+00	4.023470E+00	3.610730E+00
4.982910E+00	4.077370E+00	3.606740E+00
5.008840E+00	4.064600E+00	3.663510E+00
4.981350E+00	4.103740E+00	3.682760E+00
4.524870E+00	1.646900E+00	1.997640E+00
4.435220E+00	1.579330E+00	1.915810E+00
4.444370E+00	1.629920E+00	1.851210E+00
4.920070E+00	4.204450E+00	3.630020E+00
4.944800E+00	4.162470E+00	3.648540E+00
4.935510E+00	4.195090E+00	3.705930E+00
4.318220E+00	1.548530E+00	1.864610E+00
4.150020E+00	1.536090E+00	1.804860E+00
4.274170E+00	1.568030E+00	1.785450E+00
4.901130E+00	4.238200E+00	3.681770E+00
4.034590E+00	1.580670E+00	1.675040E+00
3.919600E+00	1.561760E+00	1.716700E+00
4.863020E+00	4.302960E+00	3.707270E+00
4.837600E+00	4.384780E+00	3.720190E+00
3.767280E+00	1.576900E+00	1.710350E+00
3.630020E+00	1.557580E+00	1.727550E+00
3.664430E+00	1.586030E+00	1.659670E+00
3.744940E+00	1.622330E+00	1.611830E+00
4.814290E+00	4.458600E+00	3.704020E+00
4.845560E+00	4.428330E+00	3.783410E+00
4.824190E+00	4.480100E+00	3.772480E+00
3.531060E+00	1.641280E+00	1.633410E+00
3.383390E+00	1.644130E+00	1.702100E+00
4.781340E+00	4.528230E+00	3.718540E+00
3.297340E+00	1.774820E+00	1.625100E+00
3.161740E+00	1.784730E+00	1.709210E+00
4.731460E+00	4.566510E+00	3.686060E+00
4.738910E+00	4.597090E+00	3.781930E+00
3.071020E+00	1.949530E+00	1.641560E+00
2.961460E+00	1.947510E+00	1.730030E+00
4.615000E+00	4.582980E+00	3.624120E+00
4.634040E+00	4.599060E+00	3.702810E+00
4.687870E+00	4.598410E+00	3.730760E+00
2.891310E+00	2.139190E+00	1.679710E+00
2.798650E+00	2.115510E+00	1.769000E+00
4.525940E+00	4.597700E+00	3.570590E+00
4.544020E+00	4.612940E+00	3.655750E+00
4.587740E+00	4.602560E+00	3.681650E+00
2.749550E+00	2.300400E+00	1.723280E+00
2.663800E+00	2.271700E+00	1.811280E+00
4.440750E+00	4.653010E+00	3.541640E+00
4.494670E+00	4.634130E+00	3.615150E+00
2.631450E+00	2.448400E+00	1.769710E+00
2.551970E+00	2.412900E+00	1.854670E+00
4.371770E+00	4.718430E+00	3.490370E+00
4.404700E+00	4.732910E+00	3.623230E+00
2.534390E+00	2.575250E+00	1.815050E+00
2.456860E+00	2.540920E+00	1.884240E+00
4.337800E+00	4.777900E+00	3.496290E+00
4.358940E+00	4.779080E+00	3.558580E+00
2.447700E+00	2.712460E+00	1.858810E+00
2.400220E+00	2.626150E+00	1.903630E+00
4.235290E+00	4.872660E+00	3.470980E+00
4.314690E+00	4.824360E+00	3.529840E+00
2.355520E+00	2.712090E+00	1.925160E+00
2.284890E+00	2.845460E+00	1.954590E+00
2.371180E+00	2.865090E+00	1.891800E+00
4.167300E+00	4.892650E+00	3.386760E+00
4.179210E+00	4.923750E+00	3.457110E+00
2.297780E+00	3.015990E+00	1.930150E+00
2.205760E+00	2.980690E+00	1.988770E+00
4.005870E+00	4.968060E+00	3.235600E+00
4.057750E+00	4.987440E+00	3.357050E+00
4.136030E+00	4.946240E+00	3.417070E+00
2.212180E+00	3.197550E+00	1.978310E+00
2.125280E+00	3.103340E+00	2.037440E+00
3.870620E+00	5.043560E+00	3.158810E+00
3.966730E+00	5.021310E+00	3.273990E+00
2.118590E+00	3.230830E+00	2.037150E+00
2.080920E+00	3.178260E+00	2.062380E+00
2.150270E+00	3.401570E+00	2.050200E+00
2.227760E+00	3.645140E+00	2.066940E+00
3.745230E+00	5.081130E+00	3.093050E+00
3.810300E+00	5.138420E+00	3.248170E+00
2.072830E+00	3.283030E+00	2.087680E+00
2.074180E+00	3.444720E+00	2.106970E+00
2.119870E+00	3.562160E+00	2.091080E+00
2.152240E+00	3.702340E+00	2.133770E+00
2.218620E+00	3.859810E+00	2.148220E+00
2.312820E+00	4.074430E+00	2.207840E+00
3.675810E+00	5.122100E+00	3.097200E+00
3.717720E+00	5.148780E+00	3.169880E+00
2.057760E+00	3.603790E+00	2.158120E+00
2.126700E+00	3.829400E+00	2.194030E+00
2.202640E+00	3.973280E+00	2.216680E+00
2.234300E+00	4.082040E+00	2.260310E+00
2.284950E+00	4.149250E+00	2.271010E+00
2.339420E+00	4.236310E+00	2.285560E+00
2.417060E+00	4.370650E+00	2.307870E+00
2.512110E+00	4.483290E+00	2.352780E+00
2.604150E+00	4.577210E+00	2.396040E+00
2.708390E+00	4.672750E+00	2.463590E+00
3.433610E+00	5.145490E+00	2.973660E+00
3.513800E+00	5.190190E+00	3.075400E+00
3.638080E+00	5.170690E+00	3.133030E+00
2.241660E+00	4.193720E+00	2.316750E+00
2.322600E+00	4.344990E+00	2.346500E+00
2.408500E+00	4.466700E+00	2.378590E+00
2.502860E+00	4.561070E+00	2.426710E+00
2.586540E+00	4.630450E+00	2.459350E+00
2.621660E+00	4.680170E+00	2.505200E+00
2.676340E+00	4.709780E+00	2.522490E+00
2.738050E+00	4.751360E+00	2.551640E+00
2.835140E+00	4.832860E+00	2.601440E+00
2.938990E+00	4.921540E+00	2.671140E+00
3.049240E+00	5.012210E+00	2.750060E+00
3.150690E+00	5.095930E+00	2.828480E+00
3.256400E+00	5.173530E+00	2.962730E+00
3.387360E+00	5.184830E+00	3.025320E+00
2.634450E+00	4.734670E+00	2.567960E+00
2.732390E+00	4.819350E+00	2.623330E+00
2.835680E+00	4.909990E+00	2.693490E+00
2.942880E+00	5.003650E+00	2.758350E+00
3.048760E+00	5.089990E+00	2.837900E+00
3.137390E+00	5.151470E+00	2.922880E+00
5.193220E+00	2.328440E+00	3.023080E+00
5.267180E+00	2.422940E+00	3.090640E+00
5.320000E+00	2.544110E+00	3.192950E+00
5.353030E+00	2.666670E+00	3.201050E+00
5.384910E+00	2.765550E+00	3.254210E+00
5.417840E+00	2.869880E+00	3.300780E+00
5.445820E+00	2.977350E+00	3.349640E+00
5.444050E+00	3.094550E+00	3.403490E+00
5.443090E+00	3.211500E+00	3.446640E+00
5.414950E+00	3.324930E+00	3.497150E+00
5.396710E+00	3.432530E+00	3.548200E+00
5.076360E+00	2.184290E+00	2.881410E+00
5.136730E+00	2.255520E+00	2.967320E+00
5.328120E+00	3.534980E+00	3.521570E+00
5.294240E+00	3.615950E+00	3.594550E+00
4.974740E+00	2.087610E+00	2.781710E+00
4.880290E+00	1.996770E+00	2.663360E+00
4.877000E+00	1.985580E+00	2.538880E+00
5.233870E+00	3.703860E+00	3.571240E+00
5.202280E+00	3.770230E+00	3.627560E+00
5.164870E+00	3.833250E+00	3.682100E+00
4.830310E+00	1.940970E+00	2.633470E+00
4.744990E+00	1.812870E+00	2.454970E+00
4.756860E+00	1.850340E+00	2.381990E+00
5.118340E+00	3.911590E+00	3.645650E+00
5.090600E+00	3.972940E+00	3.653740E+00
5.124680E+00	3.953930E+00	3.711860E+00
5.093210E+00	4.002260E+00	3.715060E+00
4.664390E+00	1.736780E+00	2.339580E+00
4.582220E+00	1.644820E+00	2.221640E+00
4.601710E+00	1.683950E+00	2.169160E+00
5.047790E+00	4.057820E+00	3.744550E+00
5.015070E+00	4.110470E+00	3.774390E+00
4.498740E+00	1.561810E+00	2.129300E+00
4.392690E+00	1.526360E+00	2.075320E+00
4.412560E+00	1.548610E+00	1.986910E+00
4.976650E+00	4.157800E+00	3.760900E+00
4.943220E+00	4.216840E+00	3.792890E+00
4.258390E+00	1.498710E+00	2.026880E+00
4.077200E+00	1.453300E+00	1.957310E+00
4.202060E+00	1.503580E+00	1.930390E+00
4.905570E+00	4.257090E+00	3.773700E+00
4.925130E+00	4.247980E+00	3.832850E+00
4.903630E+00	4.283130E+00	3.848920E+00
3.913890E+00	1.502170E+00	1.807050E+00
3.851090E+00	1.447720E+00	1.891180E+00
4.858280E+00	4.387520E+00	3.796380E+00
4.872110E+00	4.345180E+00	3.815640E+00
4.874100E+00	4.397790E+00	3.876500E+00
3.735530E+00	1.412040E+00	1.884370E+00
3.583130E+00	1.419970E+00	1.890260E+00
3.690540E+00	1.455750E+00	1.816110E+00
4.818250E+00	4.520890E+00	3.827450E+00
4.852080E+00	4.464080E+00	3.852860E+00
4.844400E+00	4.504130E+00	3.911490E+00
3.471230E+00	1.536890E+00	1.796230E+00
3.330300E+00	1.512720E+00	1.873020E+00
4.782320E+00	4.575910E+00	3.820610E+00
4.807890E+00	4.567390E+00	3.925510E+00
3.242560E+00	1.633930E+00	1.779760E+00
3.111070E+00	1.616330E+00	1.865850E+00
4.759450E+00	4.608540E+00	3.832250E+00
4.769520E+00	4.606960E+00	3.882170E+00
3.035140E+00	1.767510E+00	1.793080E+00
2.916960E+00	1.740900E+00	1.876260E+00
4.657620E+00	4.623660E+00	3.775570E+00
4.682650E+00	4.640330E+00	3.853370E+00
4.737170E+00	4.628890E+00	3.874520E+00
2.851250E+00	1.920000E+00	1.815000E+00
2.749770E+00	1.885850E+00	1.903400E+00
4.564470E+00	4.630870E+00	3.736070E+00
4.588530E+00	4.652920E+00	3.807980E+00
4.632100E+00	4.644020E+00	3.823060E+00
2.702390E+00	2.078530E+00	1.853600E+00
2.608840E+00	2.037870E+00	1.943730E+00
4.452230E+00	4.687730E+00	3.666330E+00
4.494930E+00	4.694190E+00	3.756440E+00
4.544870E+00	4.669260E+00	3.786700E+00
2.575930E+00	2.233360E+00	1.897660E+00
2.486390E+00	2.192770E+00	1.980320E+00
4.430620E+00	4.724890E+00	3.692230E+00
4.448720E+00	4.730150E+00	3.739050E+00
2.465070E+00	2.381430E+00	1.928370E+00
2.386040E+00	2.342200E+00	2.013900E+00
4.349480E+00	4.829790E+00	3.667980E+00
4.413900E+00	4.768530E+00	3.726610E+00
2.365830E+00	2.534600E+00	1.964110E+00
2.328140E+00	2.435350E+00	2.035280E+00
4.293470E+00	4.872970E+00	3.585740E+00
4.300490E+00	4.889570E+00	3.651100E+00
2.271670E+00	2.526000E+00	2.045030E+00
2.190980E+00	2.655000E+00	2.057350E+00
2.280350E+00	2.682280E+00	1.993710E+00
4.184140E+00	4.986960E+00	3.560700E+00
4.259950E+00	4.923200E+00	3.616270E+00
2.199890E+00	2.812840E+00	2.016510E+00
2.114650E+00	2.778920E+00	2.081730E+00
4.121220E+00	5.008140E+00	3.478250E+00
4.130520E+00	5.043610E+00	3.550810E+00
2.115670E+00	2.940800E+00	2.052650E+00
2.037960E+00	2.903380E+00	2.118640E+00
3.902790E+00	5.099560E+00	3.313270E+00
3.992580E+00	5.098900E+00	3.445190E+00
4.084510E+00	5.063480E+00	3.511340E+00
2.042240E+00	3.104310E+00	2.101320E+00
1.995090E+00	2.998820E+00	2.142430E+00
3.865530E+00	5.143910E+00	3.334860E+00
3.906240E+00	5.147870E+00	3.393880E+00
1.955360E+00	3.118210E+00	2.159340E+00
1.928880E+00	3.245150E+00	2.182880E+00
1.998460E+00	3.345110E+00	2.156810E+00
3.714560E+00	5.219220E+00	3.297340E+00
3.841520E+00	5.186160E+00	3.371180E+00
1.917200E+00	3.381700E+00	2.216230E+00
1.901440E+00	3.522450E+00	2.232680E+00
1.958570E+00	3.557600E+00	2.201780E+00
2.036850E+00	3.769460E+00	2.246720E+00
2.120540E+00	4.006020E+00	2.285420E+00
3.606700E+00	5.231380E+00	3.193520E+00
3.622090E+00	5.264570E+00	3.267600E+00
1.927680E+00	3.683020E+00	2.284310E+00
2.000830E+00	3.885180E+00	2.304400E+00
2.030800E+00	4.004000E+00	2.341770E+00
2.081610E+00	4.079920E+00	2.345640E+00
2.137490E+00	4.175630E+00	2.357060E+00
2.224130E+00	4.316160E+00	2.383680E+00
2.310240E+00	4.441320E+00	2.416160E+00
2.401910E+00	4.545310E+00	2.455160E+00
2.501860E+00	4.647620E+00	2.513530E+00
3.336700E+00	5.230580E+00	3.066660E+00
3.416280E+00	5.277720E+00	3.166540E+00
3.550180E+00	5.275990E+00	3.225630E+00
2.035640E+00	4.118700E+00	2.394800E+00
2.122630E+00	4.284530E+00	2.421940E+00
2.207570E+00	4.413110E+00	2.453180E+00
2.302990E+00	4.521990E+00	2.492240E+00
2.384790E+00	4.598510E+00	2.514510E+00
2.414120E+00	4.652550E+00	2.551840E+00
2.464920E+00	4.685810E+00	2.566310E+00
2.530290E+00	4.729980E+00	2.601340E+00
2.630790E+00	4.811670E+00	2.651320E+00
2.733200E+00	4.898570E+00	2.714570E+00
2.845520E+00	4.989220E+00	2.785400E+00
2.953980E+00	5.087900E+00	2.850430E+00
3.060300E+00	5.157280E+00	2.946870E+00
3.155660E+00	5.221070E+00	3.031140E+00
3.276100E+00	5.268410E+00	3.096160E+00
2.419950E+00	4.714340E+00	2.612300E+00
2.526810E+00	4.800040E+00	2.687590E+00
2.632120E+00	4.894890E+00	2.739270E+00
2.744660E+00	4.978240E+00	2.807930E+00
2.858910E+00	5.080290E+00	2.883170E+00
2.981680E+00	5.168340E+00	2.973310E+00
3.069580E+00	5.208410E+00	3.021860E+00
5.340260E+00	2.523640E+00	3.325700E+00
5.325550E+00	2.483630E+00	3.308540E+00
5.329090E+00	2.506470E+00	3.269800E+00
5.347090E+00	2.569400E+00	3.323460E+00
5.185360E+00	2.323460E+00	3.201040E+00
5.119450E+00	2.253610E+00	3.133220E+00
5.149700E+00	2.276070E+00	3.064670E+00
5.260950E+00	2.417660E+00	3.208480E+00
5.378830E+00	2.674730E+00	3.336460E+00
5.402040E+00	2.788840E+00	3.353590E+00
5.420890E+00	2.871400E+00	3.413400E+00
5.452100E+00	2.972470E+00	3.464900E+00
5.463380E+00	3.089650E+00	3.507560E+00
5.470830E+00	3.206570E+00	3.540350E+00
5.442470E+00	3.316460E+00	3.592780E+00
5.409170E+00	3.422840E+00	3.650640E+00
5.070230E+00	2.207360E+00	3.139470E+00
5.025130E+00	2.142610E+00	3.043350E+00
5.054530E+00	2.169520E+00	2.993600E+00
5.364090E+00	3.522930E+00	3.613520E+00
5.316600E+00	3.593320E+00	3.672540E+00
4.936250E+00	2.060880E+00	2.891950E+00
5.262400E+00	3.689660E+00	3.691140E+00
5.210690E+00	3.774630E+00	3.710430E+00
5.196540E+00	3.819830E+00	3.753360E+00
4.778200E+00	1.829200E+00	2.639770E+00
4.714560E+00	1.763400E+00	2.579380E+00
4.707260E+00	1.766110E+00	2.473960E+00
4.818740E+00	1.902740E+00	2.686420E+00
5.172280E+00	3.896940E+00	3.766660E+00
5.150870E+00	3.978260E+00	3.780880E+00
5.118330E+00	4.023950E+00	3.785610E+00
5.159640E+00	4.008970E+00	3.839820E+00
5.118390E+00	4.053450E+00	3.856530E+00
4.573400E+00	1.574880E+00	2.422560E+00
4.466990E+00	1.526820E+00	2.353130E+00
4.531410E+00	1.557430E+00	2.328180E+00
4.567740E+00	1.603700E+00	2.285350E+00
4.633140E+00	1.646660E+00	2.479280E+00
5.019530E+00	4.135230E+00	3.831490E+00
5.057810E+00	4.098580E+00	3.839650E+00
5.040320E+00	4.127320E+00	3.896910E+00
4.357600E+00	1.498750E+00	2.158590E+00
4.290420E+00	1.470320E+00	2.218690E+00
4.996500E+00	4.172090E+00	3.880690E+00
4.182660E+00	1.420200E+00	2.178270E+00
4.026020E+00	1.352570E+00	2.139950E+00
4.129320E+00	1.426690E+00	2.086310E+00
4.947730E+00	4.229680E+00	3.917600E+00
4.918690E+00	4.275570E+00	3.946020E+00
3.852040E+00	1.389570E+00	1.983610E+00
3.788470E+00	1.332050E+00	2.070200E+00
4.901690E+00	4.327680E+00	3.949430E+00
4.901550E+00	4.391920E+00	3.977700E+00
3.679280E+00	1.313440E+00	2.076820E+00
3.524840E+00	1.324960E+00	2.096000E+00
3.632980E+00	1.345330E+00	2.001030E+00
4.886410E+00	4.454110E+00	3.975190E+00
4.861340E+00	4.535110E+00	3.995790E+00
3.409600E+00	1.388720E+00	1.969140E+00
3.275870E+00	1.372200E+00	2.066540E+00
4.838260E+00	4.580720E+00	3.991770E+00
4.857730E+00	4.584390E+00	4.030840E+00
4.843880E+00	4.604610E+00	4.027940E+00
3.190830E+00	1.491850E+00	1.965180E+00
3.071300E+00	1.461270E+00	2.063050E+00
4.758570E+00	4.641540E+00	3.985670E+00
4.817340E+00	4.613380E+00	4.011540E+00
2.990830E+00	1.594790E+00	1.962560E+00
2.884260E+00	1.561210E+00	2.064330E+00
4.710360E+00	4.653880E+00	3.940460E+00
4.713250E+00	4.672460E+00	4.000890E+00
2.810920E+00	1.707080E+00	1.974430E+00
2.711940E+00	1.666330E+00	2.073190E+00
4.608850E+00	4.666540E+00	3.874330E+00
4.629160E+00	4.671870E+00	3.925810E+00
4.671450E+00	4.681160E+00	3.995240E+00
2.653310E+00	1.847030E+00	2.000880E+00
2.561020E+00	1.796160E+00	2.098660E+00
4.525350E+00	4.712390E+00	3.836740E+00
4.548350E+00	4.723020E+00	3.917990E+00
4.591460E+00	4.692480E+00	3.935090E+00
2.516760E+00	1.990110E+00	2.036240E+00
2.424370E+00	1.939570E+00	2.125680E+00
4.446580E+00	4.798160E+00	3.836130E+00
4.502590E+00	4.758080E+00	3.883870E+00
2.398560E+00	2.151360E+00	2.072270E+00
2.310470E+00	2.096770E+00	2.164420E+00
4.396930E+00	4.824330E+00	3.775320E+00
4.403130E+00	4.850050E+00	3.829450E+00
2.283430E+00	2.333130E+00	2.103100E+00
2.214670E+00	2.225150E+00	2.197440E+00
4.304560E+00	4.933460E+00	3.727080E+00
4.366430E+00	4.887080E+00	3.793990E+00
2.187290E+00	2.349870E+00	2.160070E+00
2.159030E+00	2.296280E+00	2.208730E+00
2.171420E+00	2.493880E+00	2.118980E+00
4.243990E+00	4.986010E+00	3.688810E+00
4.273060E+00	5.043580E+00	3.801520E+00
2.116070E+00	2.383990E+00	2.206010E+00
2.054950E+00	2.556710E+00	2.197990E+00
2.112170E+00	2.642140E+00	2.118070E+00
4.124430E+00	5.104890E+00	3.650100E+00
4.202680E+00	5.064610E+00	3.719960E+00
2.041170E+00	2.741670E+00	2.156390E+00
1.959670E+00	2.699220E+00	2.226310E+00
4.060110E+00	5.119140E+00	3.572600E+00
4.068550E+00	5.147070E+00	3.638190E+00
1.946940E+00	2.903230E+00	2.184860E+00
1.907380E+00	2.793700E+00	2.242230E+00
3.921140E+00	5.209560E+00	3.489480E+00
4.015230E+00	5.171470E+00	3.590970E+00
1.862940E+00	2.909170E+00	2.252830E+00
1.837970E+00	3.040250E+00	2.275650E+00
1.876690E+00	3.146080E+00	2.220270E+00
3.822580E+00	5.249960E+00	3.436020E+00
3.865440E+00	5.302370E+00	3.561540E+00
1.809330E+00	3.183450E+00	2.289530E+00
1.800600E+00	3.336260E+00	2.324030E+00
1.851370E+00	3.431440E+00	2.277810E+00
3.626590E+00	5.319850E+00	3.351940E+00
3.750800E+00	5.310320E+00	3.452800E+00
1.781390E+00	3.475100E+00	2.340870E+00
1.777970E+00	3.609100E+00	2.369250E+00
1.837080E+00	3.650560E+00	2.339810E+00
1.908060E+00	3.913440E+00	2.364630E+00
3.517100E+00	5.332880E+00	3.305930E+00
3.557640E+00	5.403340E+00	3.428140E+00
1.802230E+00	3.748280E+00	2.403800E+00
1.822980E+00	3.911330E+00	2.427380E+00
1.868990E+00	3.995180E+00	2.424860E+00
1.928270E+00	4.093220E+00	2.435980E+00
2.019630E+00	4.246960E+00	2.464520E+00
2.101110E+00	4.381160E+00	2.484770E+00
2.183860E+00	4.505560E+00	2.522210E+00
2.306210E+00	4.613710E+00	2.566550E+00
3.196430E+00	5.295350E+00	3.129830E+00
3.283090E+00	5.346260E+00	3.224480E+00
3.427090E+00	5.372060E+00	3.330860E+00
1.824040E+00	4.035790E+00	2.473170E+00
1.907210E+00	4.213050E+00	2.494040E+00
1.999370E+00	4.350640E+00	2.523020E+00
2.075970E+00	4.451990E+00	2.535680E+00
2.109710E+00	4.528230E+00	2.565820E+00
2.189510E+00	4.577950E+00	2.577860E+00
2.227020E+00	4.635670E+00	2.614390E+00
2.309920E+00	4.703430E+00	2.643460E+00
2.404040E+00	4.793770E+00	2.707280E+00
2.521750E+00	4.902030E+00	2.786980E+00
2.653380E+00	4.974250E+00	2.825310E+00
2.750650E+00	5.063970E+00	2.902880E+00
2.883890E+00	5.181060E+00	3.013110E+00
3.069710E+00	5.270390E+00	3.111510E+00
2.945870E+00	5.281610E+00	3.144550E+00
3.181070E+00	5.327920E+00	3.190490E+00
2.116360E+00	4.600270E+00	2.621220E+00
2.206380E+00	4.696400E+00	2.667550E+00
2.296170E+00	4.759050E+00	2.706290E+00
2.337520E+00	4.816650E+00	2.750930E+00
2.410040E+00	4.861760E+00	2.770440E+00
2.437220E+00	4.915400E+00	2.812360E+00
2.491280E+00	4.978100E+00	2.875590E+00
2.625850E+00	5.039750E+00	2.911290E+00
2.749040E+00	5.147900E+00	3.000320E+00
2.835250E+00	5.226480E+00	3.089760E+00
2.350070E+00	4.888560E+00	2.812880E+00
2.418680E+00	4.945730E+00	2.847120E+00
5.309630E+00	2.471800E+00	3.420200E+00
5.282570E+00	2.438350E+00	3.397180E+00
5.300300E+00	2.451340E+00	3.345440E+00
5.337020E+00	2.532780E+00	3.405400E+00
5.359510E+00	2.616910E+00	3.412080E+00
5.361610E+00	2.608380E+00	3.488520E+00
5.390500E+00	2.682370E+00	3.493890E+00
5.141840E+00	2.284910E+00	3.247340E+00
5.230040E+00	2.386230E+00	3.347100E+00
5.405510E+00	2.774510E+00	3.450530E+00
5.446760E+00	2.866830E+00	3.519460E+00
5.473150E+00	2.981000E+00	3.597520E+00
5.476510E+00	3.110610E+00	3.600740E+00
5.473020E+00	3.206040E+00	3.643530E+00
5.443830E+00	3.311490E+00	3.694270E+00
5.426060E+00	3.413510E+00	3.749620E+00
5.012590E+00	2.144740E+00	3.139800E+00
5.083190E+00	2.229640E+00	3.256370E+00
5.368310E+00	3.521720E+00	3.718890E+00
5.315830E+00	3.611980E+00	3.738080E+00
5.359310E+00	3.580780E+00	3.788160E+00
5.322180E+00	3.671120E+00	3.808440E+00
4.831960E+00	1.850610E+00	2.950820E+00
4.783030E+00	1.798620E+00	2.889160E+00
4.813550E+00	1.838270E+00	2.864020E+00
4.822440E+00	1.877810E+00	2.796650E+00
4.860120E+00	1.912960E+00	2.979440E+00
4.869210E+00	1.988600E+00	2.868050E+00
4.908220E+00	2.034880E+00	3.027590E+00
5.255120E+00	3.767770E+00	3.787030E+00
5.219430E+00	3.834290E+00	3.806840E+00
5.262800E+00	3.812520E+00	3.855390E+00
5.230910E+00	3.871050E+00	3.865070E+00
4.707670E+00	1.715090E+00	2.767170E+00
4.633720E+00	1.618790E+00	2.698850E+00
4.622440E+00	1.614840E+00	2.549300E+00
4.733880E+00	1.763620E+00	2.717210E+00
5.205100E+00	3.953340E+00	3.883440E+00
5.168230E+00	4.013110E+00	3.904940E+00
5.142180E+00	4.047150E+00	3.961300E+00
4.550990E+00	1.558870E+00	2.638630E+00
4.428980E+00	1.514850E+00	2.576670E+00
4.511140E+00	1.539910E+00	2.511120E+00
5.086050E+00	4.092920E+00	3.930480E+00
5.045840E+00	4.144120E+00	3.988430E+00
4.286770E+00	1.455370E+00	2.328670E+00
4.243660E+00	1.399970E+00	2.421230E+00
4.996570E+00	4.187000E+00	3.969750E+00
5.019590E+00	4.182430E+00	4.016830E+00
4.994270E+00	4.217820E+00	4.035920E+00
4.123270E+00	1.326970E+00	2.412760E+00
3.967350E+00	1.300600E+00	2.342870E+00
4.076790E+00	1.337800E+00	2.285820E+00
4.923790E+00	4.292960E+00	3.989660E+00
4.948380E+00	4.264370E+00	4.012920E+00
4.943440E+00	4.310910E+00	4.045740E+00
3.796150E+00	1.292510E+00	2.184480E+00
3.778710E+00	1.249540E+00	2.339260E+00
4.917670E+00	4.417980E+00	4.021850E+00
4.943670E+00	4.380200E+00	4.067120E+00
4.936790E+00	4.446770E+00	4.077890E+00
3.619580E+00	1.251250E+00	2.319710E+00
3.463620E+00	1.241290E+00	2.324270E+00
3.586230E+00	1.278470E+00	2.234200E+00
4.881420E+00	4.568050E+00	4.066620E+00
4.919700E+00	4.514020E+00	4.097770E+00
4.901260E+00	4.577290E+00	4.133530E+00
3.365660E+00	1.298070E+00	2.189610E+00
3.240320E+00	1.278740E+00	2.296440E+00
4.850030E+00	4.628220E+00	4.109870E+00
3.148880E+00	1.341330E+00	2.167230E+00
3.045720E+00	1.313160E+00	2.278610E+00
4.802050E+00	4.651100E+00	4.060520E+00
4.803680E+00	4.667550E+00	4.117680E+00
2.962440E+00	1.422920E+00	2.162710E+00
2.871220E+00	1.381600E+00	2.274420E+00
4.714740E+00	4.703770E+00	4.090010E+00
4.771280E+00	4.683570E+00	4.103060E+00
2.790920E+00	1.521150E+00	2.170050E+00
2.704560E+00	1.477920E+00	2.278530E+00
4.616610E+00	4.726700E+00	4.054550E+00
4.662300E+00	4.719410E+00	4.085980E+00
2.620340E+00	1.622890E+00	2.175080E+00
2.535670E+00	1.574810E+00	2.282560E+00
4.576730E+00	4.732750E+00	4.007260E+00
4.582060E+00	4.758990E+00	4.067210E+00
2.471360E+00	1.748330E+00	2.195720E+00
2.382210E+00	1.696390E+00	2.301740E+00
4.475750E+00	4.803740E+00	3.930470E+00
4.503650E+00	4.813590E+00	4.016670E+00
4.555510E+00	4.774850E+00	4.047080E+00
2.336000E+00	1.885230E+00	2.224720E+00
2.243620E+00	1.832150E+00	2.328980E+00
4.396700E+00	4.896210E+00	3.896190E+00
4.445820E+00	4.855920E+00	3.969290E+00
2.223120E+00	2.042130E+00	2.260500E+00
2.125230E+00	1.986010E+00	2.353430E+00
4.341540E+00	4.987760E+00	3.854790E+00
4.372180E+00	4.985990E+00	3.948150E+00
2.111300E+00	2.212350E+00	2.281870E+00
2.032740E+00	2.118810E+00	2.382960E+00
4.306790E+00	5.055990E+00	3.876900E+00
4.330690E+00	5.072480E+00	3.962380E+00
2.019510E+00	2.240760E+00	2.346780E+00
1.982630E+00	2.193320E+00	2.393120E+00
2.012840E+00	2.386770E+00	2.292180E+00
4.172610E+00	5.125430E+00	3.754600E+00
4.213720E+00	5.150690E+00	3.851010E+00
4.275360E+00	5.113180E+00	3.906010E+00
1.952460E+00	2.291680E+00	2.378780E+00
1.894980E+00	2.469690E+00	2.353420E+00
1.957050E+00	2.557550E+00	2.273420E+00
4.067240E+00	5.198530E+00	3.710660E+00
4.144110E+00	5.184880E+00	3.789350E+00
1.869340E+00	2.696380E+00	2.300200E+00
1.832770E+00	2.581660E+00	2.370650E+00
3.969930E+00	5.259550E+00	3.643830E+00
4.027140E+00	5.291200E+00	3.774100E+00
1.786440E+00	2.701640E+00	2.379720E+00
1.742670E+00	2.828540E+00	2.384290E+00
1.792200E+00	2.936790E+00	2.325390E+00
3.918140E+00	5.312010E+00	3.644870E+00
3.952430E+00	5.322270E+00	3.703060E+00
1.708110E+00	2.967160E+00	2.392550E+00
1.656140E+00	3.152580E+00	2.409200E+00
1.739420E+00	3.233430E+00	2.357180E+00
3.671020E+00	5.390200E+00	3.490470E+00
3.778730E+00	5.372730E+00	3.588790E+00
3.881040E+00	5.354720E+00	3.668340E+00
1.683060E+00	3.313630E+00	2.415970E+00
1.646190E+00	3.259270E+00	2.438320E+00
1.705400E+00	3.539010E+00	2.400000E+00
3.619530E+00	5.435420E+00	3.521460E+00
3.684620E+00	5.456090E+00	3.621590E+00
1.638210E+00	3.388710E+00	2.454110E+00
1.628820E+00	3.550470E+00	2.457650E+00
1.670100E+00	3.655670E+00	2.459850E+00
1.727050E+00	3.822080E+00	2.463800E+00
3.314650E+00	5.425530E+00	3.359530E+00
3.445940E+00	5.449010E+00	3.456950E+00
3.561600E+00	5.467840E+00	3.548540E+00
1.620520E+00	3.709200E+00	2.508650E+00
1.655330E+00	3.892940E+00	2.511790E+00
1.655210E+00	3.982360E+00	2.534170E+00
1.719700E+00	4.006570E+00	2.512480E+00
1.801670E+00	4.164890E+00	2.536130E+00
1.887100E+00	4.322110E+00	2.550000E+00
1.986770E+00	4.474720E+00	2.587230E+00
3.045800E+00	5.327510E+00	3.207080E+00
3.162830E+00	5.373720E+00	3.274570E+00
3.235920E+00	5.450600E+00	3.389120E+00
3.320140E+00	5.495870E+00	3.475360E+00
1.684200E+00	4.099670E+00	2.564770E+00
1.779290E+00	4.280360E+00	2.588840E+00
1.866200E+00	4.394590E+00	2.601420E+00
1.892550E+00	4.473930E+00	2.628050E+00
1.941870E+00	4.522010E+00	2.633950E+00
2.001860E+00	4.576370E+00	2.654920E+00
2.085670E+00	4.680770E+00	2.694820E+00
2.214060E+00	4.789370E+00	2.755290E+00
2.545470E+00	5.090220E+00	2.991190E+00
2.663600E+00	5.146280E+00	3.014100E+00
2.746980E+00	5.219160E+00	3.091270E+00
2.846110E+00	5.291280E+00	3.193360E+00
3.004400E+00	5.373470E+00	3.277570E+00
3.144640E+00	5.448320E+00	3.392660E+00
3.228200E+00	5.480920E+00	3.442860E+00
1.890250E+00	4.549030E+00	2.672610E+00
1.975800E+00	4.627480E+00	2.706210E+00
2.008370E+00	4.695470E+00	2.740190E+00
2.086780E+00	4.756320E+00	2.752280E+00
2.127890E+00	4.818280E+00	2.802300E+00
2.228200E+00	4.911120E+00	2.879060E+00
2.399810E+00	4.997530E+00	2.911800E+00
2.440910E+00	5.097040E+00	3.010190E+00
2.524130E+00	5.198140E+00	3.107760E+00
2.653960E+00	5.220640E+00	3.107460E+00
2.745780E+00	5.261590E+00	3.161380E+00
2.013940E+00	4.771450E+00	2.800080E+00
2.102580E+00	4.854360E+00	2.853940E+00
2.126370E+00	4.910210E+00	2.901690E+00
2.170440E+00	4.955520E+00	2.929580E+00
2.210930E+00	5.029030E+00	2.993260E+00
2.331560E+00	5.061580E+00	2.998380E+00
2.409820E+00	5.149810E+00	3.069270E+00
2.110330E+00	4.964570E+00	2.959590E+00
5.280870E+00	2.450230E+00	3.476990E+00
5.323150E+00	2.500720E+00	3.481320E+00
5.340980E+00	2.563500E+00	3.547100E+00
5.370640E+00	2.639480E+00	3.584170E+00
5.398550E+00	2.701710E+00	3.608950E+00
5.450460E+00	2.845600E+00	3.682710E+00
5.435350E+00	2.811300E+00	3.661610E+00
5.450700E+00	2.870350E+00	3.628100E+00
5.463520E+00	2.926420E+00	3.659040E+00
5.464690E+00	2.887610E+00	3.701660E+00
5.475730E+00	2.965300E+00	3.708320E+00
5.143010E+00	2.310300E+00	3.404730E+00
5.217840E+00	2.395900E+00	3.493350E+00
5.422280E+00	2.777800E+00	3.575590E+00
5.480000E+00	3.090790E+00	3.719220E+00
5.476970E+00	3.217530E+00	3.729540E+00
5.469080E+00	3.302070E+00	3.785130E+00
5.460310E+00	3.399650E+00	3.845590E+00
4.811300E+00	1.813040E+00	3.244770E+00
4.775550E+00	1.763770E+00	3.187040E+00
4.806360E+00	1.815140E+00	3.145380E+00
4.842590E+00	1.870250E+00	3.082990E+00
4.846430E+00	1.865320E+00	3.270840E+00
4.901220E+00	2.021370E+00	3.172960E+00
4.889790E+00	1.990050E+00	3.323900E+00
4.978750E+00	2.101350E+00	3.213510E+00
4.972860E+00	2.099750E+00	3.360150E+00
5.045980E+00	2.198100E+00	3.348800E+00
5.420080E+00	3.502370E+00	3.811520E+00
5.386900E+00	3.587180E+00	3.866150E+00
5.360510E+00	3.669790E+00	3.915660E+00
4.715760E+00	1.695200E+00	3.115580E+00
4.649650E+00	1.640130E+00	3.031550E+00
4.687720E+00	1.659270E+00	2.969170E+00
4.741240E+00	1.731420E+00	2.962110E+00
5.317930E+00	3.753600E+00	3.880970E+00
5.283400E+00	3.824430E+00	3.937400E+00
5.247730E+00	3.891360E+00	3.938180E+00
5.280610E+00	3.872270E+00	3.991570E+00
5.256060E+00	3.934010E+00	4.004730E+00
4.600540E+00	1.600070E+00	2.814130E+00
4.562360E+00	1.585790E+00	3.009170E+00
5.197170E+00	3.996310E+00	3.982480E+00
5.177570E+00	4.043000E+00	4.052540E+00
4.460570E+00	1.535210E+00	2.945050E+00
4.367690E+00	1.477940E+00	2.824490E+00
4.457590E+00	1.533760E+00	2.780860E+00
5.118680E+00	4.094300E+00	4.023900E+00
5.100400E+00	4.138110E+00	4.092320E+00
4.277870E+00	1.410740E+00	2.589220E+00
4.224280E+00	1.349460E+00	2.762070E+00
5.047940E+00	4.181530E+00	4.072970E+00
5.030940E+00	4.215590E+00	4.122620E+00
4.036990E+00	1.294280E+00	2.502940E+00
4.988950E+00	4.268580E+00	4.135190E+00
4.964290E+00	4.326690E+00	4.121010E+00
4.982030E+00	4.316500E+00	4.175090E+00
4.978690E+00	4.358850E+00	4.176690E+00
3.831880E+00	1.236740E+00	2.485000E+00
3.719270E+00	1.204500E+00	2.547850E+00
3.656360E+00	1.230210E+00	2.405050E+00
4.950410E+00	4.470190E+00	4.140050E+00
4.976350E+00	4.429240E+00	4.189030E+00
4.963370E+00	4.495040E+00	4.203790E+00
3.577740E+00	1.184210E+00	2.609560E+00
3.398500E+00	1.173600E+00	2.569920E+00
3.515660E+00	1.204100E+00	2.467570E+00
4.901430E+00	4.619380E+00	4.191690E+00
4.947760E+00	4.567650E+00	4.224940E+00
4.938550E+00	4.648270E+00	4.277970E+00
3.321510E+00	1.222280E+00	2.428230E+00
3.201600E+00	1.176470E+00	2.531360E+00
4.875860E+00	4.645820E+00	4.186360E+00
4.892750E+00	4.658100E+00	4.238620E+00
3.128430E+00	1.238630E+00	2.405110E+00
3.030490E+00	1.201510E+00	2.520360E+00
4.789670E+00	4.694870E+00	4.212640E+00
4.852410E+00	4.670870E+00	4.226160E+00
2.950770E+00	1.272780E+00	2.390980E+00
2.866020E+00	1.233460E+00	2.510660E+00
4.745080E+00	4.712470E+00	4.172810E+00
4.746650E+00	4.728220E+00	4.232820E+00
2.787350E+00	1.340750E+00	2.388830E+00
2.704470E+00	1.303750E+00	2.503490E+00
4.642830E+00	4.738730E+00	4.121120E+00
4.665340E+00	4.741800E+00	4.166010E+00
4.707520E+00	4.743420E+00	4.227640E+00
2.621520E+00	1.430850E+00	2.389680E+00
2.541170E+00	1.398880E+00	2.505470E+00
4.577120E+00	4.799390E+00	4.157970E+00
4.625160E+00	4.763470E+00	4.173870E+00
2.452200E+00	1.531530E+00	2.390890E+00
2.373580E+00	1.493230E+00	2.499110E+00
4.539560E+00	4.824100E+00	4.108430E+00
4.540450E+00	4.844330E+00	4.170930E+00
2.296350E+00	1.645240E+00	2.420710E+00
2.283640E+00	1.567920E+00	2.500040E+00
4.408870E+00	4.948130E+00	4.006120E+00
4.457230E+00	4.924710E+00	4.089140E+00
4.509000E+00	4.881440E+00	4.154260E+00
2.222410E+00	1.632920E+00	2.497180E+00
2.149710E+00	1.777290E+00	2.438870E+00
4.376930E+00	5.036210E+00	4.015650E+00
4.410640E+00	5.029110E+00	4.088570E+00
2.035940E+00	1.947600E+00	2.458950E+00
4.355000E+00	5.084590E+00	4.023850E+00
4.373720E+00	5.088750E+00	4.069520E+00
1.927500E+00	2.129800E+00	2.460040E+00
4.247030E+00	5.169710E+00	3.935800E+00
4.283550E+00	5.184750E+00	4.020540E+00
4.341620E+00	5.132140E+00	4.056830E+00
1.822070E+00	2.255960E+00	2.520130E+00
1.873770E+00	2.324130E+00	2.431140E+00
4.100340E+00	5.255050E+00	3.827820E+00
4.158640E+00	5.265800E+00	3.922610E+00
4.223290E+00	5.230570E+00	3.971720E+00
1.794850E+00	2.489120E+00	2.448250E+00
1.733830E+00	2.372320E+00	2.546300E+00
4.071000E+00	5.292430E+00	3.846770E+00
4.096100E+00	5.296990E+00	3.893820E+00
1.715710E+00	2.516850E+00	2.511020E+00
1.688640E+00	2.449300E+00	2.555530E+00
1.698340E+00	2.722100E+00	2.454550E+00
3.946330E+00	5.378980E+00	3.785290E+00
4.041300E+00	5.336800E+00	3.869580E+00
1.656640E+00	2.560200E+00	2.542530E+00
1.628030E+00	2.706720E+00	2.522650E+00
1.633490E+00	2.807340E+00	2.490860E+00
1.629250E+00	2.958960E+00	2.465900E+00
3.814780E+00	5.422650E+00	3.719060E+00
3.876310E+00	5.452950E+00	3.858870E+00
1.577550E+00	2.831390E+00	2.532260E+00
1.530060E+00	3.047030E+00	2.539150E+00
1.592290E+00	3.206840E+00	2.473980E+00
3.742770E+00	5.468440E+00	3.714240E+00
3.779000E+00	5.477620E+00	3.785520E+00
1.517470E+00	3.234280E+00	2.532690E+00
1.464080E+00	3.166430E+00	2.553270E+00
1.550780E+00	3.455910E+00	2.514950E+00
3.455660E+00	5.510420E+00	3.583100E+00
3.583220E+00	5.519340E+00	3.670140E+00
3.696070E+00	5.509640E+00	3.744300E+00
1.453060E+00	3.331270E+00	2.581730E+00
1.465820E+00	3.530000E+00	2.562110E+00
1.459570E+00	3.634170E+00	2.585560E+00
1.525730E+00	3.669290E+00	2.561640E+00
1.586760E+00	3.906290E+00	2.565200E+00
3.337400E+00	5.551010E+00	3.598910E+00
3.460550E+00	5.570260E+00	3.729610E+00
1.472130E+00	3.789670E+00	2.614360E+00
1.525010E+00	3.966220E+00	2.623950E+00
1.531450E+00	4.050520E+00	2.647780E+00
1.592340E+00	4.074610E+00	2.616350E+00
1.669720E+00	4.239220E+00	2.626350E+00
1.782200E+00	4.408000E+00	2.656010E+00
2.889540E+00	5.377170E+00	3.307800E+00
3.016240E+00	5.475260E+00	3.442950E+00
3.207840E+00	5.510740E+00	3.514430E+00
3.250940E+00	5.562670E+00	3.620790E+00
3.324610E+00	5.589310E+00	3.688450E+00
1.559570E+00	4.163010E+00	2.678480E+00
1.645820E+00	4.340290E+00	2.686800E+00
1.713520E+00	4.445740E+00	2.707560E+00
1.716260E+00	4.499670E+00	2.729940E+00
1.783660E+00	4.524880E+00	2.711730E+00
1.880110E+00	4.649450E+00	2.753860E+00
2.626710E+00	5.264340E+00	3.181950E+00
2.737200E+00	5.319550E+00	3.245760E+00
2.848380E+00	5.421670E+00	3.389620E+00
2.914190E+00	5.485920E+00	3.497330E+00
3.000620E+00	5.547920E+00	3.610780E+00
3.140590E+00	5.554540E+00	3.616450E+00
3.244180E+00	5.589080E+00	3.697060E+00
1.740040E+00	4.564900E+00	2.757570E+00
1.782580E+00	4.640870E+00	2.799370E+00
1.835740E+00	4.691530E+00	2.807340E+00
1.897000E+00	4.755620E+00	2.828490E+00
2.009370E+00	4.859460E+00	2.907280E+00
2.284520E+00	5.093490E+00	3.046900E+00
2.340460E+00	5.148260E+00	3.090490E+00
2.423230E+00	5.244400E+00	3.173420E+00
2.589350E+00	5.315710E+00	3.260040E+00
2.717240E+00	5.399820E+00	3.372660E+00
2.816510E+00	5.470360E+00	3.487830E+00
2.892400E+00	5.520860E+00	3.584670E+00
1.789770E+00	4.713770E+00	2.855130E+00
1.877120E+00	4.810630E+00	2.896030E+00
1.916980E+00	4.869630E+00	2.948100E+00
1.974380E+00	4.904580E+00	2.966640E+00
2.026910E+00	4.954730E+00	2.991010E+00
2.106850E+00	5.058430E+00	3.055430E+00
2.251760E+00	5.137670E+00	3.109590E+00
2.335460E+00	5.203900E+00	3.154100E+00
1.936280E+00	4.935720E+00	3.013290E+00
2.012840E+00	5.008090E+00	3.043920E+00
5.310390E+00	2.502320E+00	3.562290E+00
5.349470E+00	2.604360E+00	3.648040E+00
5.319740E+00	2.544950E+00	3.655950E+00
5.382510E+00	2.664590E+00	3.707120E+00
5.416230E+00	2.748090E+00	3.677270E+00
5.423840E+00	2.722740E+00	3.759580E+00
5.452810E+00	2.806650E+00	3.746920E+00
5.493080E+00	2.905430E+00	3.794380E+00
5.497170E+00	3.001640E+00	3.784150E+00
5.504950E+00	2.975390E+00	3.858440E+00
5.511910E+00	3.072650E+00	3.861140E+00
5.096840E+00	2.294340E+00	3.626240E+00
5.064590E+00	2.256070E+00	3.595230E+00
5.088470E+00	2.275250E+00	3.519210E+00
5.161190E+00	2.354520E+00	3.597660E+00
5.248890E+00	2.463890E+00	3.647840E+00
5.500480E+00	3.191330E+00	3.814850E+00
5.495200E+00	3.290500E+00	3.881190E+00
5.476370E+00	3.377850E+00	3.928790E+00
4.720590E+00	1.727950E+00	3.480280E+00
4.693800E+00	1.687120E+00	3.424260E+00
4.734580E+00	1.719010E+00	3.312490E+00
4.785540E+00	1.812120E+00	3.407230E+00
4.862540E+00	1.920190E+00	3.469300E+00
4.931340E+00	2.068250E+00	3.551820E+00
5.026750E+00	2.187190E+00	3.530530E+00
5.451730E+00	3.491390E+00	3.932170E+00
5.400320E+00	3.596900E+00	3.947560E+00
5.392400E+00	3.654820E+00	3.987260E+00
4.640450E+00	1.652860E+00	3.305970E+00
5.363340E+00	3.745480E+00	3.996600E+00
5.320690E+00	3.828240E+00	4.013760E+00
5.314940E+00	3.879010E+00	4.055760E+00
5.303620E+00	3.936410E+00	4.104780E+00
4.538880E+00	1.587760E+00	3.238990E+00
4.476170E+00	1.555100E+00	3.213100E+00
4.487320E+00	1.564870E+00	3.089200E+00
5.244050E+00	3.992830E+00	4.075080E+00
5.205130E+00	4.033070E+00	4.148890E+00
4.387000E+00	1.498640E+00	3.108360E+00
5.150230E+00	4.085820E+00	4.119080E+00
5.125930E+00	4.122060E+00	4.171560E+00
4.243260E+00	1.356750E+00	3.007450E+00
4.119960E+00	1.298890E+00	2.946870E+00
4.149810E+00	1.313000E+00	2.840340E+00
5.086290E+00	4.180860E+00	4.188410E+00
5.039080E+00	4.226720E+00	4.183250E+00
5.066770E+00	4.223200E+00	4.228310E+00
5.042600E+00	4.256120E+00	4.236310E+00
3.987450E+00	1.266490E+00	2.712020E+00
3.978180E+00	1.247950E+00	2.966970E+00
5.023940E+00	4.326590E+00	4.254030E+00
5.008820E+00	4.386420E+00	4.239870E+00
5.039500E+00	4.387890E+00	4.285620E+00
5.033970E+00	4.427780E+00	4.288730E+00
3.819350E+00	1.184240E+00	2.915400E+00
3.714920E+00	1.184220E+00	2.860760E+00
3.759340E+00	1.196320E+00	2.744340E+00
4.986680E+00	4.530470E+00	4.259990E+00
5.019010E+00	4.494690E+00	4.303350E+00
5.002900E+00	4.567010E+00	4.313090E+00
3.527800E+00	1.155660E+00	2.782040E+00
4.968940E+00	4.660060E+00	4.320160E+00
4.981340E+00	4.630720E+00	4.323090E+00
4.973600E+00	4.662240E+00	4.349670E+00
3.280660E+00	1.135620E+00	2.678850E+00
4.885970E+00	4.697180E+00	4.330350E+00
4.949200E+00	4.676080E+00	4.346400E+00
3.099930E+00	1.128100E+00	2.646990E+00
4.832650E+00	4.706250E+00	4.288280E+00
4.836470E+00	4.723040E+00	4.345060E+00
2.935950E+00	1.143670E+00	2.633670E+00
4.748910E+00	4.757150E+00	4.317890E+00
4.802330E+00	4.733440E+00	4.331800E+00
2.780440E+00	1.191750E+00	2.625890E+00
4.650250E+00	4.789640E+00	4.286400E+00
4.699180E+00	4.780560E+00	4.313580E+00
2.621300E+00	1.265480E+00	2.620300E+00
4.607330E+00	4.797700E+00	4.243080E+00
4.612820E+00	4.819110E+00	4.300550E+00
2.450170E+00	1.369870E+00	2.617580E+00
4.539390E+00	4.883690E+00	4.263570E+00
4.584820E+00	4.836360E+00	4.284030E+00
2.254550E+00	1.510110E+00	2.591530E+00
4.474420E+00	4.947820E+00	4.187970E+00
4.497560E+00	4.935540E+00	4.244010E+00
2.093240E+00	1.616670E+00	2.625350E+00
2.147230E+00	1.660120E+00	2.536770E+00
4.439340E+00	5.019900E+00	4.178500E+00
2.053860E+00	1.771780E+00	2.539490E+00
1.990830E+00	1.738410E+00	2.628240E+00
4.378480E+00	5.139660E+00	4.169790E+00
1.946820E+00	1.899770E+00	2.559220E+00
1.877110E+00	1.792850E+00	2.693260E+00
4.329810E+00	5.192990E+00	4.104820E+00
4.336440E+00	5.217680E+00	4.156030E+00
1.843060E+00	2.036450E+00	2.589240E+00
1.772580E+00	1.979950E+00	2.702220E+00
4.198200E+00	5.288440E+00	4.008210E+00
4.236850E+00	5.305470E+00	4.094440E+00
4.302160E+00	5.252030E+00	4.129940E+00
1.749080E+00	2.186720E+00	2.616580E+00
1.685630E+00	2.134660E+00	2.710310E+00
4.087390E+00	5.348100E+00	3.975790E+00
4.163560E+00	5.336680E+00	4.046080E+00
1.656680E+00	2.361330E+00	2.622050E+00
1.639320E+00	2.244300E+00	2.718290E+00
3.987490E+00	5.411570E+00	3.922140E+00
4.035180E+00	5.422370E+00	4.050670E+00
1.590310E+00	2.361890E+00	2.715450E+00
1.513800E+00	2.520550E+00	2.726490E+00
1.569290E+00	2.609140E+00	2.607890E+00
3.931250E+00	5.452240E+00	3.931880E+00
3.962380E+00	5.453970E+00	3.991760E+00
1.480900E+00	2.695760E+00	2.662740E+00
1.419950E+00	2.657330E+00	2.734010E+00
1.490180E+00	2.849940E+00	2.595720E+00
3.765710E+00	5.528220E+00	3.898170E+00
3.892810E+00	5.482090E+00	3.965930E+00
1.410730E+00	2.842820E+00	2.671840E+00
1.348300E+00	2.807050E+00	2.758320E+00
1.412150E+00	3.081350E+00	2.614010E+00
3.610870E+00	5.562740E+00	3.803150E+00
3.647200E+00	5.584380E+00	3.906030E+00
1.342920E+00	2.967580E+00	2.712560E+00
1.296030E+00	2.904950E+00	2.761960E+00
1.306990E+00	3.141410E+00	2.691390E+00
1.358900E+00	3.307740E+00	2.657240E+00
1.387220E+00	3.558930E+00	2.619790E+00
3.532370E+00	5.585600E+00	3.815330E+00
3.570610E+00	5.594980E+00	3.873180E+00
1.270060E+00	3.025030E+00	2.765370E+00
1.229690E+00	3.181710E+00	2.740210E+00
1.281360E+00	3.289040E+00	2.715730E+00
1.292350E+00	3.458610E+00	2.697040E+00
1.312140E+00	3.622310E+00	2.691850E+00
1.375080E+00	3.773020E+00	2.678490E+00
1.449370E+00	3.989530E+00	2.671290E+00
3.329580E+00	5.627820E+00	3.816670E+00
3.485670E+00	5.608340E+00	3.856920E+00
1.198560E+00	3.368880E+00	2.769580E+00
1.225260E+00	3.586440E+00	2.737990E+00
1.287450E+00	3.747060E+00	2.739360E+00
1.342620E+00	3.918860E+00	2.730000E+00
1.391080E+00	4.047950E+00	2.730340E+00
1.399410E+00	4.117400E+00	2.755820E+00
1.462040E+00	4.139800E+00	2.726260E+00
1.537550E+00	4.288530E+00	2.737410E+00
1.639700E+00	4.453940E+00	2.752180E+00
3.089380E+00	5.582950E+00	3.677750E+00
3.176140E+00	5.602870E+00	3.750120E+00
3.223240E+00	5.634250E+00	3.837410E+00
1.420240E+00	4.221430E+00	2.781340E+00
1.514390E+00	4.376100E+00	2.802460E+00
1.582450E+00	4.490630E+00	2.817630E+00
1.584000E+00	4.543250E+00	2.846010E+00
1.669280E+00	4.591990E+00	2.818490E+00
2.470160E+00	5.359390E+00	3.333010E+00
2.616840E+00	5.398780E+00	3.396540E+00
2.709760E+00	5.464430E+00	3.500210E+00
2.809850E+00	5.524040E+00	3.608830E+00
2.916470E+00	5.578250E+00	3.742260E+00
3.058040E+00	5.610970E+00	3.763350E+00
3.155570E+00	5.636980E+00	3.841310E+00
1.593480E+00	4.599490E+00	2.881430E+00
1.613920E+00	4.658960E+00	2.920640E+00
1.683290E+00	4.685810E+00	2.895850E+00
1.787970E+00	4.821370E+00	2.963090E+00
2.151030E+00	5.193810E+00	3.196600E+00
2.320700E+00	5.271760E+00	3.235970E+00
2.361980E+00	5.361250E+00	3.351830E+00
2.424600E+00	5.416100E+00	3.446300E+00
2.575650E+00	5.460440E+00	3.512400E+00
2.705920E+00	5.527880E+00	3.632100E+00
2.798580E+00	5.568730E+00	3.721070E+00
1.646960E+00	4.729840E+00	2.958860E+00
1.688990E+00	4.819970E+00	3.014410E+00
1.752180E+00	4.868120E+00	3.036620E+00
1.834640E+00	4.936410E+00	3.065090E+00
1.982180E+00	5.066300E+00	3.123650E+00
2.041260E+00	5.182630E+00	3.230870E+00
2.097410E+00	5.271240E+00	3.291980E+00
2.244430E+00	5.334620E+00	3.334100E+00
2.339300E+00	5.389980E+00	3.409280E+00
1.704530E+00	4.901220E+00	3.097490E+00
1.834800E+00	5.045240E+00	3.169750E+00
1.951900E+00	5.158010E+00	3.238940E+00
2.019810E+00	5.222300E+00	3.280110E+00
5.339840E+00	2.597110E+00	3.728100E+00
5.399490E+00	2.676110E+00	3.819220E+00
5.353860E+00	2.619730E+00	3.822330E+00
5.435370E+00	2.730110E+00	3.855970E+00
5.470420E+00	2.814010E+00	3.882480E+00
5.503420E+00	2.898630E+00	3.916600E+00
5.512780E+00	2.985160E+00	3.949770E+00
5.529970E+00	3.077360E+00	3.989820E+00
4.747000E+00	1.838470E+00	3.815990E+00
4.733150E+00	1.810600E+00	3.758330E+00
4.794850E+00	1.852640E+00	3.651630E+00
4.870910E+00	1.956290E+00	3.656400E+00
4.805080E+00	1.893800E+00	3.811840E+00
4.902960E+00	2.035240E+00	3.683550E+00
4.862860E+00	1.996920E+00	3.804060E+00
4.927800E+00	2.086110E+00	3.745380E+00
5.045110E+00	2.243130E+00	3.693360E+00
5.106340E+00	2.319630E+00	3.717210E+00
5.160710E+00	2.390320E+00	3.771980E+00
5.218630E+00	2.469820E+00	3.829400E+00
5.297910E+00	2.541240E+00	3.796520E+00
5.513080E+00	3.185220E+00	3.934320E+00
5.512090E+00	3.297360E+00	3.988490E+00
5.492750E+00	3.402430E+00	3.988610E+00
5.517950E+00	3.366520E+00	4.044170E+00
5.515050E+00	3.465460E+00	4.049410E+00
4.641700E+00	1.675980E+00	3.615760E+00
4.710900E+00	1.760740E+00	3.677850E+00
4.996150E+00	2.147300E+00	3.664900E+00
5.443680E+00	3.583140E+00	4.025920E+00
5.418660E+00	3.671500E+00	4.042490E+00
5.451730E+00	3.634290E+00	4.094350E+00
5.430610E+00	3.719150E+00	4.109650E+00
4.551510E+00	1.624760E+00	3.609650E+00
4.492370E+00	1.598170E+00	3.591200E+00
4.542470E+00	1.601940E+00	3.437140E+00
5.371000E+00	3.810030E+00	4.081610E+00
5.345900E+00	3.866230E+00	4.143880E+00
5.322240E+00	3.921310E+00	4.200840E+00
4.441250E+00	1.558550E+00	3.477170E+00
5.272450E+00	3.982690E+00	4.170520E+00
5.231920E+00	4.022430E+00	4.242000E+00
4.342790E+00	1.461830E+00	3.428360E+00
4.278550E+00	1.395280E+00	3.398930E+00
4.301750E+00	1.401730E+00	3.228220E+00
5.166700E+00	4.078610E+00	4.221700E+00
5.134660E+00	4.132370E+00	4.230180E+00
5.166270E+00	4.116830E+00	4.282220E+00
5.140940E+00	4.166590E+00	4.281630E+00
4.172910E+00	1.324650E+00	3.265730E+00
[truncated: 21,888 more rows]
