# Supplementary material for: A New MRI-Based Model of Heart Function with Coupled Hemodynamics and Application to Normal and Diseased Canine Left Ventricles
Source: Front Bioeng Biotechnol. 2015 Sep 23;3:140. doi: 10.3389/fbioe.2015.00140 (PMC4585083; doi:10.3389/fbioe.2015.00140)
Supplement: Supplementary file 9 [file Data_Sheet_9.ZIP › Case4_HF_LBBB_Systole/nodes/case4_systole_time_0.4770.csv]

4.407930E+00	3.819390E+00	1.918830E+00
4.349420E+00	3.803230E+00	1.806260E+00
4.377280E+00	3.856460E+00	1.910540E+00
4.369700E+00	3.907490E+00	1.971790E+00
4.429970E+00	3.876040E+00	2.035480E+00
4.388680E+00	3.944820E+00	2.089760E+00
4.315430E+00	3.892440E+00	1.882650E+00
4.239780E+00	3.870020E+00	1.773140E+00
4.314730E+00	3.974160E+00	2.014250E+00
4.297790E+00	4.053540E+00	2.101160E+00
4.357170E+00	4.010600E+00	2.163940E+00
4.327940E+00	4.062220E+00	2.180000E+00
4.235810E+00	3.945450E+00	1.881520E+00
4.191080E+00	3.922940E+00	1.777040E+00
4.216970E+00	4.048390E+00	1.990360E+00
4.258900E+00	4.084050E+00	2.087420E+00
4.279330E+00	4.097310E+00	2.167740E+00
4.160700E+00	3.981450E+00	1.834250E+00
4.138360E+00	4.047050E+00	1.900230E+00
4.156320E+00	4.080650E+00	1.948250E+00
4.164050E+00	4.112940E+00	1.994400E+00
4.225980E+00	4.107820E+00	2.076670E+00
4.111960E+00	4.082640E+00	1.921070E+00
4.667890E+00	3.502960E+00	1.923690E+00
4.616080E+00	3.476420E+00	1.789430E+00
4.616910E+00	3.561560E+00	1.916790E+00
4.602370E+00	3.662320E+00	2.006610E+00
4.685340E+00	3.568170E+00	2.016240E+00
4.586130E+00	3.765500E+00	2.173220E+00
4.683450E+00	3.670750E+00	2.178400E+00
4.588720E+00	3.858440E+00	2.299840E+00
4.683850E+00	3.796540E+00	2.370140E+00
4.622870E+00	3.877400E+00	2.434440E+00
4.528490E+00	3.616000E+00	1.823270E+00
4.479900E+00	3.526690E+00	1.655310E+00
4.470270E+00	3.760800E+00	1.957670E+00
4.507920E+00	3.854360E+00	2.179380E+00
4.533280E+00	3.901920E+00	2.287400E+00
4.558420E+00	3.922910E+00	2.407460E+00
4.397520E+00	3.525160E+00	1.555910E+00
4.300020E+00	3.489120E+00	1.457900E+00
4.330170E+00	3.576880E+00	1.548930E+00
4.379760E+00	3.651770E+00	1.667620E+00
4.453370E+00	3.957030E+00	2.276530E+00
4.447620E+00	4.032820E+00	2.413770E+00
4.524140E+00	3.990060E+00	2.486640E+00
4.487700E+00	4.051970E+00	2.519760E+00
4.256020E+00	3.614540E+00	1.527640E+00
4.194100E+00	3.535400E+00	1.434610E+00
4.216520E+00	3.748500E+00	1.632620E+00
4.367140E+00	4.075410E+00	2.285650E+00
4.418310E+00	4.087610E+00	2.470280E+00
4.132720E+00	3.620180E+00	1.462340E+00
4.052710E+00	3.769000E+00	1.558330E+00
4.130680E+00	3.886160E+00	1.698500E+00
4.286680E+00	4.145670E+00	2.270190E+00
4.343170E+00	4.152710E+00	2.421250E+00
4.027230E+00	3.879820E+00	1.659610E+00
3.978410E+00	3.832500E+00	1.594530E+00
4.053430E+00	4.009460E+00	1.808210E+00
4.196020E+00	4.155950E+00	2.135140E+00
4.241560E+00	4.242030E+00	2.321970E+00
4.284840E+00	4.268410E+00	2.436960E+00
4.332390E+00	4.232080E+00	2.487340E+00
4.313500E+00	4.297140E+00	2.514730E+00
3.945030E+00	3.908650E+00	1.650820E+00
3.912490E+00	4.032550E+00	1.761150E+00
3.987870E+00	4.079550E+00	1.846260E+00
4.062700E+00	4.130730E+00	1.956800E+00
4.108890E+00	4.236500E+00	2.127020E+00
4.139070E+00	4.320180E+00	2.228090E+00
4.200090E+00	4.330030E+00	2.329200E+00
4.252550E+00	4.307370E+00	2.420430E+00
3.937800E+00	4.125880E+00	1.863180E+00
3.865660E+00	4.095860E+00	1.806770E+00
3.971040E+00	4.222920E+00	1.985160E+00
4.026960E+00	4.323710E+00	2.128280E+00
4.091900E+00	4.359790E+00	2.216600E+00
4.140350E+00	4.388240E+00	2.306220E+00
3.857650E+00	4.157920E+00	1.870230E+00
3.876170E+00	4.241250E+00	1.957050E+00
3.937260E+00	4.300000E+00	2.024980E+00
3.943450E+00	4.348500E+00	2.071040E+00
3.968250E+00	4.387750E+00	2.135760E+00
4.051130E+00	4.396470E+00	2.221010E+00
3.872520E+00	4.317450E+00	2.023360E+00
3.915400E+00	4.371300E+00	2.082350E+00
4.925310E+00	3.581950E+00	2.496990E+00
4.896370E+00	3.537040E+00	2.390550E+00
4.871470E+00	3.609330E+00	2.435300E+00
4.866780E+00	3.667010E+00	2.506890E+00
4.860550E+00	3.334710E+00	2.046350E+00
4.833610E+00	3.238940E+00	1.922210E+00
4.754420E+00	3.429450E+00	1.968950E+00
4.754610E+00	3.560220E+00	2.144190E+00
4.845760E+00	3.455450E+00	2.209700E+00
4.801180E+00	3.659960E+00	2.355690E+00
4.755690E+00	3.758850E+00	2.443880E+00
4.806240E+00	3.754370E+00	2.519070E+00
4.747760E+00	3.814780E+00	2.510640E+00
4.798450E+00	3.167500E+00	1.788220E+00
4.707450E+00	3.135690E+00	1.633820E+00
4.707840E+00	3.306860E+00	1.766760E+00
4.615270E+00	3.926700E+00	2.520530E+00
4.688300E+00	3.886730E+00	2.545230E+00
4.652220E+00	3.939430E+00	2.592070E+00
4.572990E+00	3.136140E+00	1.451990E+00
4.451920E+00	3.088280E+00	1.327080E+00
4.464070E+00	3.226920E+00	1.413690E+00
4.509080E+00	3.359230E+00	1.528400E+00
4.575240E+00	3.954160E+00	2.507210E+00
4.607600E+00	3.975240E+00	2.591370E+00
4.339570E+00	3.316230E+00	1.378030E+00
4.246230E+00	3.218500E+00	1.264820E+00
4.482440E+00	4.096100E+00	2.590520E+00
4.562480E+00	4.042040E+00	2.642080E+00
4.523830E+00	4.096760E+00	2.698190E+00
4.127790E+00	3.223280E+00	1.224930E+00
4.014800E+00	3.191710E+00	1.189460E+00
4.046290E+00	3.296150E+00	1.252560E+00
4.118720E+00	3.420020E+00	1.310840E+00
4.415380E+00	4.143150E+00	2.548860E+00
4.469130E+00	4.139350E+00	2.665260E+00
3.957780E+00	3.335820E+00	1.269420E+00
3.894010E+00	3.267610E+00	1.221230E+00
3.904120E+00	3.473960E+00	1.322510E+00
3.984660E+00	3.612420E+00	1.429040E+00
4.374810E+00	4.183680E+00	2.516650E+00
4.406960E+00	4.200240E+00	2.610030E+00
3.823170E+00	3.357230E+00	1.242490E+00
3.743840E+00	3.506040E+00	1.332980E+00
3.853640E+00	3.613080E+00	1.379890E+00
3.892090E+00	3.765930E+00	1.513560E+00
4.344290E+00	4.303280E+00	2.583320E+00
4.367110E+00	4.272960E+00	2.602340E+00
4.357000E+00	4.303860E+00	2.625560E+00
3.758580E+00	3.660220E+00	1.413890E+00
3.674810E+00	3.597360E+00	1.374710E+00
3.749650E+00	3.791560E+00	1.521360E+00
3.829050E+00	3.913620E+00	1.619210E+00
4.207730E+00	4.365940E+00	2.404720E+00
4.268320E+00	4.350340E+00	2.504810E+00
4.328390E+00	4.325810E+00	2.593800E+00
3.650820E+00	3.694000E+00	1.430100E+00
3.655220E+00	3.821030E+00	1.522000E+00
3.724790E+00	3.903560E+00	1.597560E+00
3.771520E+00	4.046600E+00	1.752650E+00
4.175770E+00	4.402470E+00	2.394270E+00
4.206120E+00	4.418460E+00	2.477160E+00
3.640340E+00	3.935020E+00	1.611780E+00
3.658290E+00	4.047440E+00	1.735940E+00
3.706210E+00	4.114450E+00	1.798880E+00
3.768330E+00	4.197650E+00	1.897320E+00
3.989860E+00	4.450150E+00	2.223390E+00
4.077600E+00	4.448060E+00	2.330780E+00
4.145000E+00	4.431310E+00	2.395470E+00
3.645480E+00	4.148780E+00	1.831400E+00
3.705560E+00	4.249870E+00	1.937750E+00
3.719960E+00	4.310820E+00	1.993930E+00
3.783880E+00	4.316130E+00	2.008950E+00
3.882390E+00	4.402050E+00	2.119280E+00
3.932780E+00	4.483920E+00	2.227490E+00
4.006350E+00	4.520190E+00	2.351440E+00
3.757520E+00	4.385930E+00	2.074090E+00
3.849910E+00	4.474780E+00	2.189080E+00
3.916620E+00	4.527400E+00	2.282480E+00
5.032940E+00	3.456960E+00	2.545570E+00
5.032580E+00	3.381120E+00	2.488750E+00
4.973130E+00	3.484250E+00	2.479730E+00
5.006220E+00	3.539340E+00	2.577290E+00
5.070500E+00	2.963110E+00	2.152870E+00
5.043720E+00	2.871290E+00	2.019420E+00
5.029540E+00	3.017780E+00	2.073750E+00
4.943910E+00	3.225320E+00	2.140990E+00
5.054000E+00	3.080270E+00	2.247450E+00
4.963590E+00	3.400050E+00	2.351860E+00
5.043270E+00	3.257990E+00	2.364620E+00
4.874950E+00	3.746210E+00	2.621420E+00
4.946390E+00	3.653090E+00	2.608630E+00
4.873970E+00	3.787600E+00	2.706130E+00
4.948030E+00	3.736300E+00	2.761320E+00
4.891860E+00	3.824660E+00	2.791420E+00
4.979770E+00	2.789180E+00	1.851290E+00
4.914770E+00	2.686670E+00	1.697750E+00
4.894150E+00	2.823420E+00	1.724790E+00
4.911100E+00	3.002300E+00	1.848930E+00
4.798720E+00	3.845280E+00	2.668160E+00
4.776880E+00	3.923360E+00	2.781730E+00
4.853420E+00	3.889270E+00	2.846920E+00
4.809350E+00	3.945520E+00	2.871690E+00
4.786760E+00	2.628670E+00	1.493320E+00
4.654630E+00	2.547320E+00	1.347960E+00
4.683020E+00	2.691750E+00	1.387260E+00
4.731440E+00	2.865920E+00	1.506270E+00
4.688190E+00	3.947870E+00	2.692560E+00
4.749330E+00	3.983270E+00	2.819110E+00
4.543390E+00	2.799590E+00	1.291820E+00
4.434640E+00	2.691320E+00	1.205170E+00
4.624490E+00	3.996030E+00	2.683360E+00
4.660510E+00	4.026080E+00	2.779010E+00
4.291250E+00	2.712600E+00	1.119150E+00
4.155240E+00	2.678210E+00	1.086870E+00
4.185850E+00	2.820300E+00	1.104830E+00
4.251870E+00	2.971610E+00	1.165800E+00
4.528770E+00	4.137900E+00	2.763560E+00
4.593190E+00	4.094800E+00	2.797520E+00
4.573060E+00	4.140660E+00	2.831930E+00
4.047690E+00	2.965900E+00	1.124230E+00
3.904140E+00	2.882090E+00	1.098290E+00
4.473260E+00	4.188220E+00	2.733410E+00
4.542910E+00	4.184390E+00	2.825860E+00
3.818440E+00	3.173120E+00	1.171800E+00
3.685740E+00	3.034510E+00	1.173040E+00
4.420490E+00	4.240840E+00	2.696860E+00
4.483440E+00	4.246950E+00	2.795180E+00
3.626170E+00	3.208840E+00	1.215500E+00
3.506490E+00	3.147490E+00	1.216380E+00
3.673160E+00	3.346960E+00	1.261490E+00
4.385610E+00	4.311240E+00	2.712960E+00
3.517880E+00	3.313260E+00	1.258990E+00
3.388620E+00	3.258530E+00	1.278470E+00
3.568430E+00	3.526910E+00	1.339790E+00
4.289630E+00	4.381150E+00	2.620890E+00
4.343010E+00	4.384780E+00	2.732100E+00
3.416630E+00	3.403660E+00	1.312880E+00
3.337370E+00	3.336810E+00	1.320380E+00
3.413340E+00	3.572390E+00	1.383850E+00
3.527980E+00	3.759620E+00	1.489440E+00
4.216150E+00	4.465310E+00	2.585620E+00
4.282470E+00	4.443620E+00	2.701260E+00
3.315380E+00	3.441820E+00	1.361680E+00
3.317210E+00	3.583290E+00	1.422790E+00
3.387050E+00	3.692550E+00	1.459530E+00
3.405580E+00	3.832420E+00	1.543990E+00
3.530090E+00	3.980490E+00	1.675020E+00
4.125820E+00	4.498630E+00	2.475210E+00
4.174730E+00	4.510950E+00	2.579500E+00
4.216720E+00	4.524610E+00	2.678910E+00
3.299460E+00	3.707250E+00	1.497660E+00
3.321820E+00	3.850160E+00	1.583730E+00
3.401380E+00	3.936520E+00	1.633920E+00
3.445250E+00	4.029690E+00	1.730570E+00
3.534730E+00	4.129100E+00	1.830330E+00
3.635620E+00	4.271690E+00	1.965790E+00
4.057020E+00	4.547270E+00	2.449620E+00
4.077450E+00	4.577800E+00	2.533040E+00
4.142940E+00	4.548320E+00	2.595430E+00
3.328060E+00	3.970630E+00	1.693300E+00
3.432700E+00	4.119050E+00	1.825770E+00
3.516810E+00	4.208550E+00	1.909260E+00
3.555420E+00	4.283450E+00	1.983300E+00
3.609380E+00	4.330320E+00	2.023940E+00
3.667850E+00	4.391890E+00	2.076540E+00
3.758890E+00	4.478930E+00	2.167540E+00
3.846410E+00	4.541910E+00	2.268260E+00
3.924500E+00	4.583320E+00	2.376870E+00
4.009640E+00	4.585380E+00	2.444510E+00
3.568480E+00	4.367190E+00	2.062600E+00
3.663270E+00	4.477420E+00	2.158290E+00
3.761980E+00	4.555090E+00	2.246940E+00
3.833250E+00	4.589990E+00	2.329280E+00
5.164380E+00	2.841280E+00	2.378510E+00
5.149080E+00	2.716010E+00	2.247360E+00
5.112840E+00	2.901830E+00	2.251770E+00
5.105170E+00	3.115020E+00	2.418560E+00
5.164760E+00	2.972520E+00	2.468970E+00
5.087260E+00	3.273940E+00	2.503130E+00
5.145920E+00	3.176420E+00	2.569540E+00
5.091090E+00	3.405600E+00	2.641960E+00
5.025610E+00	3.601360E+00	2.731070E+00
5.112510E+00	3.518840E+00	2.791740E+00
5.025870E+00	3.681860E+00	2.814470E+00
5.095440E+00	3.625260E+00	2.884170E+00
5.026440E+00	3.729670E+00	2.889440E+00
5.120720E+00	2.596950E+00	2.097740E+00
5.066330E+00	2.491710E+00	1.951820E+00
5.066210E+00	2.661400E+00	1.968360E+00
4.911480E+00	3.855570E+00	2.873650E+00
4.971960E+00	3.810010E+00	2.920340E+00
4.917990E+00	3.876020E+00	2.959800E+00
4.988840E+00	2.400880E+00	1.808720E+00
4.882940E+00	2.318160E+00	1.657500E+00
4.908230E+00	2.475700E+00	1.657910E+00
4.795400E+00	3.987100E+00	2.928100E+00
4.868850E+00	3.935990E+00	2.990150E+00
4.838580E+00	3.994790E+00	3.018580E+00
4.766520E+00	2.250410E+00	1.507400E+00
4.615080E+00	2.225890E+00	1.382480E+00
4.718480E+00	2.344060E+00	1.426840E+00
4.738800E+00	4.028880E+00	2.880850E+00
4.778320E+00	4.042690E+00	2.985870E+00
4.438850E+00	2.464180E+00	1.203470E+00
4.388660E+00	2.293290E+00	1.217520E+00
4.686760E+00	4.080530E+00	2.908870E+00
4.683580E+00	4.117620E+00	2.963380E+00
4.737390E+00	4.104940E+00	3.008350E+00
4.699420E+00	4.147100E+00	3.004480E+00
4.268090E+00	2.275280E+00	1.170820E+00
4.116560E+00	2.377900E+00	1.107990E+00
4.226250E+00	2.429950E+00	1.117650E+00
4.621380E+00	4.151670E+00	2.925000E+00
4.627510E+00	4.232420E+00	2.983550E+00
4.690370E+00	4.202650E+00	3.025820E+00
4.679670E+00	4.248910E+00	3.036740E+00
4.008330E+00	2.591520E+00	1.051350E+00
3.899000E+00	2.436270E+00	1.066560E+00
4.558120E+00	4.232960E+00	2.900320E+00
4.576970E+00	4.286030E+00	2.969810E+00
4.648750E+00	4.285390E+00	3.038790E+00
3.765430E+00	2.769300E+00	1.093720E+00
3.608290E+00	2.706680E+00	1.158670E+00
4.492710E+00	4.309070E+00	2.887890E+00
4.542930E+00	4.322690E+00	2.967660E+00
4.587430E+00	4.344930E+00	3.041790E+00
3.536570E+00	2.952740E+00	1.201080E+00
3.395760E+00	2.886190E+00	1.234700E+00
4.405530E+00	4.367840E+00	2.825260E+00
4.452920E+00	4.365780E+00	2.917190E+00
4.510600E+00	4.356410E+00	2.976550E+00
3.371240E+00	3.094100E+00	1.252970E+00
3.237360E+00	3.036360E+00	1.285800E+00
4.345810E+00	4.427950E+00	2.801380E+00
4.399170E+00	4.411340E+00	2.898200E+00
3.258940E+00	3.260790E+00	1.333060E+00
3.156500E+00	3.149420E+00	1.381310E+00
4.289730E+00	4.493260E+00	2.780120E+00
4.343740E+00	4.469740E+00	2.880330E+00
3.153990E+00	3.290680E+00	1.391930E+00
3.110250E+00	3.227810E+00	1.413440E+00
3.201960E+00	3.497200E+00	1.440350E+00
4.253900E+00	4.539530E+00	2.768000E+00
4.287780E+00	4.544210E+00	2.864280E+00
3.103680E+00	3.333910E+00	1.452070E+00
3.103560E+00	3.490470E+00	1.497160E+00
3.138110E+00	3.597700E+00	1.509350E+00
3.195670E+00	3.772400E+00	1.579450E+00
4.112570E+00	4.585460E+00	2.613410E+00
4.154670E+00	4.598410E+00	2.695600E+00
4.221360E+00	4.579030E+00	2.769830E+00
3.081560E+00	3.623530E+00	1.555340E+00
3.098970E+00	3.776280E+00	1.641030E+00
3.143790E+00	3.859930E+00	1.662150E+00
3.204730E+00	3.955960E+00	1.706800E+00
3.322810E+00	4.097070E+00	1.835470E+00
3.441610E+00	4.243600E+00	1.946760E+00
3.970960E+00	4.614940E+00	2.452030E+00
4.000990E+00	4.634900E+00	2.531420E+00
4.077250E+00	4.622460E+00	2.627990E+00
3.089360E+00	3.908160E+00	1.717780E+00
3.199820E+00	4.068370E+00	1.834250E+00
3.305840E+00	4.201900E+00	1.932170E+00
3.387820E+00	4.290750E+00	2.006210E+00
3.402470E+00	4.342600E+00	2.052230E+00
3.466370E+00	4.357110E+00	2.053930E+00
3.546160E+00	4.466560E+00	2.143710E+00
3.663860E+00	4.570320E+00	2.251090E+00
3.770480E+00	4.606180E+00	2.319150E+00
3.838520E+00	4.640060E+00	2.407930E+00
3.933080E+00	4.636790E+00	2.465460E+00
3.430760E+00	4.409640E+00	2.102330E+00
3.479000E+00	4.494650E+00	2.163160E+00
3.556300E+00	4.544110E+00	2.208230E+00
3.587220E+00	4.590420E+00	2.262300E+00
3.639890E+00	4.628270E+00	2.324520E+00
3.732170E+00	4.635830E+00	2.348730E+00
3.500690E+00	4.566600E+00	2.228600E+00
3.567780E+00	4.613240E+00	2.289200E+00
5.255430E+00	2.968210E+00	2.710450E+00
5.241260E+00	2.887700E+00	2.658440E+00
5.221010E+00	3.012790E+00	2.627800E+00
5.190970E+00	3.226340E+00	2.717380E+00
5.253120E+00	3.074700E+00	2.767570E+00
5.177560E+00	3.393360E+00	2.809680E+00
5.267690E+00	3.245650E+00	2.842070E+00
5.169210E+00	3.515660E+00	2.884990E+00
5.249050E+00	3.400250E+00	2.947470E+00
5.154810E+00	3.575780E+00	2.936760E+00
5.196180E+00	3.529210E+00	2.964860E+00
5.162050E+00	3.613330E+00	3.014560E+00
5.184070E+00	2.609160E+00	2.390920E+00
5.153780E+00	2.470060E+00	2.257210E+00
5.142880E+00	2.567810E+00	2.214360E+00
5.196180E+00	2.777480E+00	2.485530E+00
5.030790E+00	3.761190E+00	2.964210E+00
5.079830E+00	3.707310E+00	2.994810E+00
5.055370E+00	3.779480E+00	3.040380E+00
5.100820E+00	2.360220E+00	2.120700E+00
5.019850E+00	2.263530E+00	1.973550E+00
5.046860E+00	2.366940E+00	1.959400E+00
4.934120E+00	3.902270E+00	3.031870E+00
5.001190E+00	3.858440E+00	3.077170E+00
4.949110E+00	3.926240E+00	3.098000E+00
4.914250E+00	2.170600E+00	1.820130E+00
4.803130E+00	2.092120E+00	1.692510E+00
4.844910E+00	2.192290E+00	1.655220E+00
4.845870E+00	4.030700E+00	3.070290E+00
4.909490E+00	3.985300E+00	3.123200E+00
4.875370E+00	4.042690E+00	3.154970E+00
4.671410E+00	2.020200E+00	1.588920E+00
4.543470E+00	2.027720E+00	1.466960E+00
4.654500E+00	2.099090E+00	1.496730E+00
4.813060E+00	4.084450E+00	3.090230E+00
4.814580E+00	4.115090E+00	3.142620E+00
4.856000E+00	4.084480E+00	3.198130E+00
4.826570E+00	4.133390E+00	3.197560E+00
4.433690E+00	2.140680E+00	1.311100E+00
4.379130E+00	2.002070E+00	1.367820E+00
4.769940E+00	4.163260E+00	3.101620E+00
4.788360E+00	4.217750E+00	3.155120E+00
4.823060E+00	4.186070E+00	3.218880E+00
4.811540E+00	4.246690E+00	3.210460E+00
4.186190E+00	2.195480E+00	1.199140E+00
4.741270E+00	4.265280E+00	3.114050E+00
4.740240E+00	4.337690E+00	3.176390E+00
4.804650E+00	4.300260E+00	3.236220E+00
4.784530E+00	4.352570E+00	3.245210E+00
3.965850E+00	2.222590E+00	1.152080E+00
3.800170E+00	2.274100E+00	1.107760E+00
3.840560E+00	2.333560E+00	1.082300E+00
4.672030E+00	4.330750E+00	3.104240E+00
4.681950E+00	4.376960E+00	3.165900E+00
4.739540E+00	4.388630E+00	3.228940E+00
3.700960E+00	2.456510E+00	1.116890E+00
3.586980E+00	2.369580E+00	1.193730E+00
4.631010E+00	4.371390E+00	3.116010E+00
4.636950E+00	4.401770E+00	3.166260E+00
4.679020E+00	4.432190E+00	3.241290E+00
3.456980E+00	2.654870E+00	1.202930E+00
3.316540E+00	2.621620E+00	1.275150E+00
4.458250E+00	4.407740E+00	2.985060E+00
4.525140E+00	4.403280E+00	3.063740E+00
4.585740E+00	4.403230E+00	3.135870E+00
4.619250E+00	4.430680E+00	3.204790E+00
3.254660E+00	2.832210E+00	1.272520E+00
3.137340E+00	2.790730E+00	1.329070E+00
4.400240E+00	4.460270E+00	2.972780E+00
4.461800E+00	4.462580E+00	3.092150E+00
3.135200E+00	2.980570E+00	1.355920E+00
3.045940E+00	2.938360E+00	1.421510E+00
4.348350E+00	4.511970E+00	2.950560E+00
4.389940E+00	4.513070E+00	3.038710E+00
3.064070E+00	3.144300E+00	1.446680E+00
2.992440E+00	3.036000E+00	1.445890E+00
4.320110E+00	4.548990E+00	2.942790E+00
4.343910E+00	4.550310E+00	2.995600E+00
2.974810E+00	3.146360E+00	1.510400E+00
2.920900E+00	3.301680E+00	1.563940E+00
3.020530E+00	3.392730E+00	1.532620E+00
4.189650E+00	4.612960E+00	2.781320E+00
4.222510E+00	4.617280E+00	2.866590E+00
4.297420E+00	4.586010E+00	2.958110E+00
2.934010E+00	3.464330E+00	1.586310E+00
2.900470E+00	3.400350E+00	1.617150E+00
2.985720E+00	3.678140E+00	1.649740E+00
4.016510E+00	4.676890E+00	2.650130E+00
4.098820E+00	4.660980E+00	2.743330E+00
4.161960E+00	4.638030E+00	2.798750E+00
2.887070E+00	3.524760E+00	1.647400E+00
2.891500E+00	3.681530E+00	1.700420E+00
2.927710E+00	3.773070E+00	1.717890E+00
2.970740E+00	3.891240E+00	1.756980E+00
3.084210E+00	4.036890E+00	1.847920E+00
3.184620E+00	4.178850E+00	1.926780E+00
3.312200E+00	4.311900E+00	2.039290E+00
3.904070E+00	4.688270E+00	2.569330E+00
3.975600E+00	4.706520E+00	2.674650E+00
4.031360E+00	4.728250E+00	2.784940E+00
2.879490E+00	3.802550E+00	1.767220E+00
2.907720E+00	3.940640E+00	1.827690E+00
2.989800E+00	4.020330E+00	1.861100E+00
3.065370E+00	4.138100E+00	1.932700E+00
3.159660E+00	4.260930E+00	2.005530E+00
3.244030E+00	4.359880E+00	2.085540E+00
3.366030E+00	4.459900E+00	2.153190E+00
3.727880E+00	4.694210E+00	2.449010E+00
3.814950E+00	4.725670E+00	2.561000E+00
3.854170E+00	4.754620E+00	2.649740E+00
3.940220E+00	4.737140E+00	2.706400E+00
2.935770E+00	4.080160E+00	1.929970E+00
3.039690E+00	4.225950E+00	2.005790E+00
3.137770E+00	4.333900E+00	2.078440E+00
3.236180E+00	4.438710E+00	2.145500E+00
3.312450E+00	4.511180E+00	2.200960E+00
3.330280E+00	4.557440E+00	2.244950E+00
3.405940E+00	4.562780E+00	2.241890E+00
3.541710E+00	4.644010E+00	2.334760E+00
3.601270E+00	4.711030E+00	2.443240E+00
3.662330E+00	4.753290E+00	2.532300E+00
3.760260E+00	4.753390E+00	2.572990E+00
3.376190E+00	4.620210E+00	2.312890E+00
3.490380E+00	4.702320E+00	2.406640E+00
3.563260E+00	4.748460E+00	2.483730E+00
5.359410E+00	3.205610E+00	2.995160E+00
5.347540E+00	3.150280E+00	2.973410E+00
5.321960E+00	3.246390E+00	2.950820E+00
5.315590E+00	3.329190E+00	2.996120E+00
5.359740E+00	3.266810E+00	3.024940E+00
5.324970E+00	3.385360E+00	3.068030E+00
5.236490E+00	2.592470E+00	2.644420E+00
5.199920E+00	2.488130E+00	2.548810E+00
5.202910E+00	2.604350E+00	2.524350E+00
5.247980E+00	2.771770E+00	2.640420E+00
5.259450E+00	2.697570E+00	2.708600E+00
5.280730E+00	2.895630E+00	2.774740E+00
5.315860E+00	3.087280E+00	2.890480E+00
5.253960E+00	3.513150E+00	3.044680E+00
5.224720E+00	3.599110E+00	3.115710E+00
5.162270E+00	2.388020E+00	2.434280E+00
5.109360E+00	2.278230E+00	2.295070E+00
5.135490E+00	2.369990E+00	2.279490E+00
5.146220E+00	3.709840E+00	3.137740E+00
5.083470E+00	3.796930E+00	3.135740E+00
5.112600E+00	3.779510E+00	3.192540E+00
5.068110E+00	3.830580E+00	3.222960E+00
5.034000E+00	2.184020E+00	2.171890E+00
4.944140E+00	2.100390E+00	2.050890E+00
4.984080E+00	2.174700E+00	2.005080E+00
4.960340E+00	3.943780E+00	3.171420E+00
4.996710E+00	3.900530E+00	3.196300E+00
4.981410E+00	3.957540E+00	3.256380E+00
4.811530E+00	1.993260E+00	1.907640E+00
4.731290E+00	1.946110E+00	1.774770E+00
4.783220E+00	2.017440E+00	1.772050E+00
4.894200E+00	4.052040E+00	3.222400E+00
4.929230E+00	4.019470E+00	3.238790E+00
4.922640E+00	4.067430E+00	3.300640E+00
4.595560E+00	1.924400E+00	1.604090E+00
4.848490E+00	4.151030E+00	3.253610E+00
4.874240E+00	4.118150E+00	3.280300E+00
4.878150E+00	4.168790E+00	3.330690E+00
4.401770E+00	1.916310E+00	1.460560E+00
4.280140E+00	1.891430E+00	1.428010E+00
4.311540E+00	1.951130E+00	1.383100E+00
4.838150E+00	4.267910E+00	3.268060E+00
4.855980E+00	4.231370E+00	3.296940E+00
4.859230E+00	4.280660E+00	3.348770E+00
4.170130E+00	2.027790E+00	1.295010E+00
4.072910E+00	1.961340E+00	1.353310E+00
4.789600E+00	4.387270E+00	3.298130E+00
4.824580E+00	4.336260E+00	3.322180E+00
4.819680E+00	4.369670E+00	3.378610E+00
3.886490E+00	2.110180E+00	1.208880E+00
4.746800E+00	4.434220E+00	3.292960E+00
4.789350E+00	4.423130E+00	3.370690E+00
3.687020E+00	2.158560E+00	1.235800E+00
3.523950E+00	2.166080E+00	1.269040E+00
3.544220E+00	2.263580E+00	1.224800E+00
4.714590E+00	4.463610E+00	3.299890E+00
4.738450E+00	4.482210E+00	3.380630E+00
3.390730E+00	2.409050E+00	1.267880E+00
3.252080E+00	2.399990E+00	1.340950E+00
4.531830E+00	4.446450E+00	3.172350E+00
4.583390E+00	4.445750E+00	3.211950E+00
4.622990E+00	4.481030E+00	3.296720E+00
4.681080E+00	4.485760E+00	3.329440E+00
3.175200E+00	2.600830E+00	1.324730E+00
3.077360E+00	2.592320E+00	1.423550E+00
4.493440E+00	4.472030E+00	3.178160E+00
4.515130E+00	4.497780E+00	3.251220E+00
4.564430E+00	4.484010E+00	3.269050E+00
3.043060E+00	2.768280E+00	1.414800E+00
2.952510E+00	2.745060E+00	1.471390E+00
4.417290E+00	4.519050E+00	3.126670E+00
4.463120E+00	4.504290E+00	3.192100E+00
2.951120E+00	2.936080E+00	1.485010E+00
2.895640E+00	2.840370E+00	1.506190E+00
4.349700E+00	4.582780E+00	3.085600E+00
2.865800E+00	2.940100E+00	1.561650E+00
2.813720E+00	3.095780E+00	1.635340E+00
2.897270E+00	3.115710E+00	1.570670E+00
4.250770E+00	4.654480E+00	2.996320E+00
4.294680E+00	4.669930E+00	3.130790E+00
2.844500E+00	3.322520E+00	1.647380E+00
2.752510E+00	3.242890E+00	1.680830E+00
4.147170E+00	4.690740E+00	2.899120E+00
4.201310E+00	4.697580E+00	2.990760E+00
4.230900E+00	4.701850E+00	3.054640E+00
2.772720E+00	3.383060E+00	1.714660E+00
2.729980E+00	3.332690E+00	1.726360E+00
2.799230E+00	3.595420E+00	1.736310E+00
4.079370E+00	4.748210E+00	2.886570E+00
4.107740E+00	4.779070E+00	2.984450E+00
4.179200E+00	4.731930E+00	3.023340E+00
2.707760E+00	3.455040E+00	1.739980E+00
2.710130E+00	3.598360E+00	1.788620E+00
2.750270E+00	3.706640E+00	1.810020E+00
2.801010E+00	3.877060E+00	1.861970E+00
3.904380E+00	4.771820E+00	2.735060E+00
3.952580E+00	4.794280E+00	2.829000E+00
4.035240E+00	4.791230E+00	2.899890E+00
2.695870E+00	3.737730E+00	1.849850E+00
2.708480E+00	3.880670E+00	1.899660E+00
2.752570E+00	3.969690E+00	1.923900E+00
2.814060E+00	4.103810E+00	1.998020E+00
2.938390E+00	4.210390E+00	2.015440E+00
3.022340E+00	4.312330E+00	2.081190E+00
3.126210E+00	4.416910E+00	2.148110E+00
3.228100E+00	4.533940E+00	2.223520E+00
3.719800E+00	4.777500E+00	2.590810E+00
3.762730E+00	4.808610E+00	2.656760E+00
3.859530E+00	4.812550E+00	2.754200E+00
2.702500E+00	3.990150E+00	1.957040E+00
2.727120E+00	4.094900E+00	2.016720E+00
2.761510E+00	4.150310E+00	2.035200E+00
2.779020E+00	4.213070E+00	2.067040E+00
2.890420E+00	4.286530E+00	2.082250E+00
3.010680E+00	4.402330E+00	2.150870E+00
3.106160E+00	4.480380E+00	2.204430E+00
3.138390E+00	4.540700E+00	2.247630E+00
3.192460E+00	4.576310E+00	2.269810E+00
3.256000E+00	4.623020E+00	2.313670E+00
3.353940E+00	4.711380E+00	2.414950E+00
3.483970E+00	4.753200E+00	2.471190E+00
3.560470E+00	4.798390E+00	2.551990E+00
3.675720E+00	4.798700E+00	2.603280E+00
2.719480E+00	4.153260E+00	2.053140E+00
3.144480E+00	4.604470E+00	2.304910E+00
3.232930E+00	4.673220E+00	2.367510E+00
3.256080E+00	4.719440E+00	2.413120E+00
3.297880E+00	4.744510E+00	2.440460E+00
3.330400E+00	4.775280E+00	2.483510E+00
3.434350E+00	4.780240E+00	2.501710E+00
3.248780E+00	4.750680E+00	2.445770E+00
5.388670E+00	3.040030E+00	3.032870E+00
5.379150E+00	2.983230E+00	3.012430E+00
5.360590E+00	3.054990E+00	2.982150E+00
5.383530E+00	3.138280E+00	3.048360E+00
5.392150E+00	3.264100E+00	3.116830E+00
5.359400E+00	3.371010E+00	3.173040E+00
5.212470E+00	2.440840E+00	2.689560E+00
5.163580E+00	2.338330E+00	2.599800E+00
5.173830E+00	2.391310E+00	2.542060E+00
5.243770E+00	2.560520E+00	2.732200E+00
5.309000E+00	2.749210E+00	2.844050E+00
5.339770E+00	2.926470E+00	2.933080E+00
5.301890E+00	3.508540E+00	3.190860E+00
5.226110E+00	3.620500E+00	3.196000E+00
5.259390E+00	3.598010E+00	3.242780E+00
5.215760E+00	3.672170E+00	3.270880E+00
5.112550E+00	2.237380E+00	2.491790E+00
5.050870E+00	2.158140E+00	2.403800E+00
5.081990E+00	2.207560E+00	2.338460E+00
5.145250E+00	3.765470E+00	3.255710E+00
5.125830E+00	3.824700E+00	3.334300E+00
4.950010E+00	2.072270E+00	2.303260E+00
4.864700E+00	2.002290E+00	2.154110E+00
4.916910E+00	2.064080E+00	2.154630E+00
5.047980E+00	3.889550E+00	3.308540E+00
5.034400E+00	3.938830E+00	3.363760E+00
4.747090E+00	1.910950E+00	1.907670E+00
4.997280E+00	4.007930E+00	3.368840E+00
4.964650E+00	4.061580E+00	3.400390E+00
4.580360E+00	1.849670E+00	1.708710E+00
4.483810E+00	1.779700E+00	1.650560E+00
4.452360E+00	1.844810E+00	1.553510E+00
4.930610E+00	4.108750E+00	3.407910E+00
4.916940E+00	4.162670E+00	3.440430E+00
4.401480E+00	1.741440E+00	1.605570E+00
4.271090E+00	1.734600E+00	1.563100E+00
4.346980E+00	1.787440E+00	1.531490E+00
4.896830E+00	4.216860E+00	3.432620E+00
4.884820E+00	4.268380E+00	3.459000E+00
4.155740E+00	1.825890E+00	1.427580E+00
4.001340E+00	1.788820E+00	1.447990E+00
4.856710E+00	4.317850E+00	3.453510E+00
4.826290E+00	4.392810E+00	3.464340E+00
3.859820E+00	1.937290E+00	1.310310E+00
3.798820E+00	1.862270E+00	1.401730E+00
4.792560E+00	4.463630E+00	3.451070E+00
4.824030E+00	4.442060E+00	3.505680E+00
4.810570E+00	4.475100E+00	3.509710E+00
3.682110E+00	1.876110E+00	1.409050E+00
3.516970E+00	1.927700E+00	1.413430E+00
3.623360E+00	1.975440E+00	1.358000E+00
4.761810E+00	4.502880E+00	3.448510E+00
4.781670E+00	4.516710E+00	3.524950E+00
3.372890E+00	2.182640E+00	1.388280E+00
3.228830E+00	2.166890E+00	1.449350E+00
4.649770E+00	4.507610E+00	3.365370E+00
4.671970E+00	4.529120E+00	3.443550E+00
4.728360E+00	4.531080E+00	3.475350E+00
3.142440E+00	2.400520E+00	1.442760E+00
3.019550E+00	2.377130E+00	1.494120E+00
4.546430E+00	4.511520E+00	3.314380E+00
4.572030E+00	4.529290E+00	3.388470E+00
4.621020E+00	4.526660E+00	3.414940E+00
2.968780E+00	2.576000E+00	1.479570E+00
2.885180E+00	2.555210E+00	1.561740E+00
4.415630E+00	4.561200E+00	3.204460E+00
4.470840E+00	4.548130E+00	3.285450E+00
4.519760E+00	4.540520E+00	3.352570E+00
2.855780E+00	2.760790E+00	1.554650E+00
2.777320E+00	2.680240E+00	1.616940E+00
4.361290E+00	4.624320E+00	3.204050E+00
4.413350E+00	4.613330E+00	3.319770E+00
2.763840E+00	2.808250E+00	1.622800E+00
2.706440E+00	2.781640E+00	1.672090E+00
2.789720E+00	2.924650E+00	1.626510E+00
4.330000E+00	4.667260E+00	3.206120E+00
4.354240E+00	4.662950E+00	3.261790E+00
2.716010E+00	2.897420E+00	1.677420E+00
2.667260E+00	2.856900E+00	1.701810E+00
2.713190E+00	3.070200E+00	1.695040E+00
4.233840E+00	4.741000E+00	3.139440E+00
4.307220E+00	4.706830E+00	3.224030E+00
2.640530E+00	2.952750E+00	1.728560E+00
2.602450E+00	3.141820E+00	1.778920E+00
2.667900E+00	3.288620E+00	1.740980E+00
4.163370E+00	4.779090E+00	3.088580E+00
4.191270E+00	4.815900E+00	3.203600E+00
2.593070E+00	3.305430E+00	1.802320E+00
2.548380E+00	3.247210E+00	1.807570E+00
2.613120E+00	3.519780E+00	1.817400E+00
3.996180E+00	4.828540E+00	2.925870E+00
4.035770E+00	4.857340E+00	3.040800E+00
4.115230E+00	4.835190E+00	3.114880E+00
2.540010E+00	3.364630E+00	1.852790E+00
2.521120E+00	3.516130E+00	1.864350E+00
2.562370E+00	3.617160E+00	1.888170E+00
2.608160E+00	3.802960E+00	1.924300E+00
3.781600E+00	4.873510E+00	2.780940E+00
3.875540E+00	4.870010E+00	2.869320E+00
3.953250E+00	4.867810E+00	2.962750E+00
2.510040E+00	3.646540E+00	1.924510E+00
2.522140E+00	3.801850E+00	1.970630E+00
2.568070E+00	3.893250E+00	1.987350E+00
2.630450E+00	4.038260E+00	2.027080E+00
2.801330E+00	4.303200E+00	2.117890E+00
2.892830E+00	4.393040E+00	2.162290E+00
3.014090E+00	4.508870E+00	2.237660E+00
3.639480E+00	4.869810E+00	2.696350E+00
3.727630E+00	4.909880E+00	2.804460E+00
3.793770E+00	4.945170E+00	2.904410E+00
2.520610E+00	3.918070E+00	2.024700E+00
2.552850E+00	4.052760E+00	2.079100E+00
2.609630E+00	4.128250E+00	2.094290E+00
2.688300E+00	4.225290E+00	2.104700E+00
2.769600E+00	4.365250E+00	2.168720E+00
2.866150E+00	4.465490E+00	2.232760E+00
2.931650E+00	4.543500E+00	2.279610E+00
3.028560E+00	4.602850E+00	2.321490E+00
3.146390E+00	4.695320E+00	2.403040E+00
3.425750E+00	4.849120E+00	2.583070E+00
3.522970E+00	4.905560E+00	2.679700E+00
3.553660E+00	4.950730E+00	2.753760E+00
3.674370E+00	4.947620E+00	2.827670E+00
2.566900E+00	4.172580E+00	2.142730E+00
2.648730E+00	4.329520E+00	2.180800E+00
2.744660E+00	4.439830E+00	2.239300E+00
2.835300E+00	4.526590E+00	2.294610E+00
2.922180E+00	4.603270E+00	2.333560E+00
3.013560E+00	4.659280E+00	2.382900E+00
3.050130E+00	4.712940E+00	2.435810E+00
3.116850E+00	4.745790E+00	2.458520E+00
3.220030E+00	4.793370E+00	2.496700E+00
3.280540E+00	4.868220E+00	2.580330E+00
3.342420E+00	4.916810E+00	2.655250E+00
3.455880E+00	4.928950E+00	2.688550E+00
3.066600E+00	4.775040E+00	2.496980E+00
3.179070E+00	4.856970E+00	2.563090E+00
3.250850E+00	4.900690E+00	2.614690E+00
5.328010E+00	2.624730E+00	2.990130E+00
5.300350E+00	2.559730E+00	2.950440E+00
5.310180E+00	2.635300E+00	2.911420E+00
5.345290E+00	2.794250E+00	2.973900E+00
5.351710E+00	2.703080E+00	3.026540E+00
5.369410E+00	2.905050E+00	3.022290E+00
5.384160E+00	2.829880E+00	3.073980E+00
5.408210E+00	2.981440E+00	3.096180E+00
5.410920E+00	3.124990E+00	3.174010E+00
5.416590E+00	3.264910E+00	3.232410E+00
5.374790E+00	3.396660E+00	3.242980E+00
5.417790E+00	3.342900E+00	3.301430E+00
5.379780E+00	3.459960E+00	3.318600E+00
5.175250E+00	2.333850E+00	2.765260E+00
5.129730E+00	2.238220E+00	2.700660E+00
5.136910E+00	2.267840E+00	2.619510E+00
5.230880E+00	2.447390E+00	2.809230E+00
5.296820E+00	3.579360E+00	3.302610E+00
5.254230E+00	3.658910E+00	3.384410E+00
5.061180E+00	2.149390E+00	2.628270E+00
4.992390E+00	2.093360E+00	2.520430E+00
5.033290E+00	2.135480E+00	2.501620E+00
5.195130E+00	3.749180E+00	3.352830E+00
5.159520E+00	3.803940E+00	3.417740E+00
4.883190E+00	1.996030E+00	2.295010E+00
5.092320E+00	3.881110E+00	3.441400E+00
5.045940E+00	3.949760E+00	3.433120E+00
5.069940E+00	3.937370E+00	3.478790E+00
5.051040E+00	3.984880E+00	3.498150E+00
4.727880E+00	1.866080E+00	2.021740E+00
4.634150E+00	1.781480E+00	1.941740E+00
4.610260E+00	1.815160E+00	1.829410E+00
4.968480E+00	4.073950E+00	3.450180E+00
5.000910E+00	4.041760E+00	3.474610E+00
4.985220E+00	4.084360E+00	3.513090E+00
4.558380E+00	1.719010E+00	1.869410E+00
4.468380E+00	1.672460E+00	1.795050E+00
4.477720E+00	1.719170E+00	1.721750E+00
4.929240E+00	4.182120E+00	3.488720E+00
4.962750E+00	4.145360E+00	3.537000E+00
4.940580E+00	4.203260E+00	3.542990E+00
4.364060E+00	1.635450E+00	1.735070E+00
4.217710E+00	1.616140E+00	1.679320E+00
4.318280E+00	1.672450E+00	1.667040E+00
4.889860E+00	4.283000E+00	3.509030E+00
4.915170E+00	4.251780E+00	3.544390E+00
4.892910E+00	4.297050E+00	3.573480E+00
4.092760E+00	1.694920E+00	1.561980E+00
3.946660E+00	1.628560E+00	1.564390E+00
4.841980E+00	4.406470E+00	3.544460E+00
4.860770E+00	4.350480E+00	3.559440E+00
4.854300E+00	4.384320E+00	3.620940E+00
3.803690E+00	1.769440E+00	1.478630E+00
3.741320E+00	1.699010E+00	1.540700E+00
4.829360E+00	4.462850E+00	3.588510E+00
3.634590E+00	1.697980E+00	1.539820E+00
3.477050E+00	1.763550E+00	1.563970E+00
3.584650E+00	1.784600E+00	1.494540E+00
4.803460E+00	4.523330E+00	3.592500E+00
4.815710E+00	4.512730E+00	3.638450E+00
4.800560E+00	4.539330E+00	3.632510E+00
3.341940E+00	1.948080E+00	1.494290E+00
3.207910E+00	1.956050E+00	1.575290E+00
4.695450E+00	4.558430E+00	3.510870E+00
4.719370E+00	4.572870E+00	3.591650E+00
4.777710E+00	4.552780E+00	3.614800E+00
3.106700E+00	2.173440E+00	1.534990E+00
2.998200E+00	2.161490E+00	1.613550E+00
4.595510E+00	4.551110E+00	3.464370E+00
4.616780E+00	4.576860E+00	3.539180E+00
4.664010E+00	4.578220E+00	3.561510E+00
2.938210E+00	2.366530E+00	1.589090E+00
2.838280E+00	2.332420E+00	1.651290E+00
4.473270E+00	4.582100E+00	3.387480E+00
4.515390E+00	4.592600E+00	3.477730E+00
4.570110E+00	4.580510E+00	3.513590E+00
2.800870E+00	2.515990E+00	1.631730E+00
2.717360E+00	2.481550E+00	1.696660E+00
4.443170E+00	4.610860E+00	3.403870E+00
4.462430E+00	4.616340E+00	3.451920E+00
2.701420E+00	2.648250E+00	1.681630E+00
2.617750E+00	2.614850E+00	1.747120E+00
4.351650E+00	4.700540E+00	3.347980E+00
4.417620E+00	4.648720E+00	3.430680E+00
2.611970E+00	2.796420E+00	1.736340E+00
2.539430E+00	2.720400E+00	1.802230E+00
4.269550E+00	4.777290E+00	3.274550E+00
4.312000E+00	4.793360E+00	3.416500E+00
2.521560E+00	2.828100E+00	1.794780E+00
2.490990E+00	2.783750E+00	1.823920E+00
2.532290E+00	2.969910E+00	1.793530E+00
4.225750E+00	4.822740E+00	3.279620E+00
4.248610E+00	4.827470E+00	3.347810E+00
2.462770E+00	2.866510E+00	1.840570E+00
2.410200E+00	3.043830E+00	1.874520E+00
2.490410E+00	3.200070E+00	1.836330E+00
4.078750E+00	4.881210E+00	3.146410E+00
4.124860E+00	4.899200E+00	3.259460E+00
4.199090E+00	4.857530E+00	3.320310E+00
2.390490E+00	3.237670E+00	1.888370E+00
2.321140E+00	3.183630E+00	1.929970E+00
2.434690E+00	3.441820E+00	1.896590E+00
3.886200E+00	4.929010E+00	2.992720E+00
3.959920E+00	4.945800E+00	3.118250E+00
4.046450E+00	4.928330E+00	3.188400E+00
2.341980E+00	3.341590E+00	1.948050E+00
2.284170E+00	3.281910E+00	1.964170E+00
2.342950E+00	3.503940E+00	1.956340E+00
2.421050E+00	3.721750E+00	1.998360E+00
3.845480E+00	4.969310E+00	3.003090E+00
3.878410E+00	4.981920E+00	3.064830E+00
2.267520E+00	3.422740E+00	1.998730E+00
2.313070E+00	3.599990E+00	2.013880E+00
2.336040E+00	3.736680E+00	2.056880E+00
2.378200E+00	3.833310E+00	2.062940E+00
2.449410E+00	3.977460E+00	2.091980E+00
3.587720E+00	5.015770E+00	2.854550E+00
3.710290E+00	5.015050E+00	2.946710E+00
3.811610E+00	5.011990E+00	3.030470E+00
2.330620E+00	3.883540E+00	2.118560E+00
2.390790E+00	4.046480E+00	2.160620E+00
2.401070E+00	4.132230E+00	2.202580E+00
2.463450E+00	4.150890E+00	2.178520E+00
2.541490E+00	4.292920E+00	2.217010E+00
2.632770E+00	4.414570E+00	2.261580E+00
2.725730E+00	4.512410E+00	2.308860E+00
2.817440E+00	4.594080E+00	2.355950E+00
2.923480E+00	4.687510E+00	2.428860E+00
3.425240E+00	5.006870E+00	2.777830E+00
3.527380E+00	5.062710E+00	2.873220E+00
3.610110E+00	5.096420E+00	2.997860E+00
2.433220E+00	4.242490E+00	2.248090E+00
2.525170E+00	4.388530E+00	2.290500E+00
2.622660E+00	4.495010E+00	2.337460E+00
2.711120E+00	4.584130E+00	2.374150E+00
2.798230E+00	4.646130E+00	2.418430E+00
2.831790E+00	4.696460E+00	2.468710E+00
2.884770E+00	4.727750E+00	2.485010E+00
2.947890E+00	4.774360E+00	2.510780E+00
3.064410E+00	4.852100E+00	2.577440E+00
3.218060E+00	4.942720E+00	2.668610E+00
3.282580E+00	5.037270E+00	2.777000E+00
3.360490E+00	5.106270E+00	2.889160E+00
3.479050E+00	5.105840E+00	2.919140E+00
2.842870E+00	4.753280E+00	2.529280E+00
2.942210E+00	4.843350E+00	2.579140E+00
3.061010E+00	4.928730E+00	2.670570E+00
3.166550E+00	5.020500E+00	2.747900E+00
3.244240E+00	5.092760E+00	2.830980E+00
5.236260E+00	2.372260E+00	2.993800E+00
5.184050E+00	2.300430E+00	2.921050E+00
5.207830E+00	2.362250E+00	2.883580E+00
5.283150E+00	2.484600E+00	2.952710E+00
5.293610E+00	2.458060E+00	3.030720E+00
5.340600E+00	2.592560E+00	3.057080E+00
5.376930E+00	2.735330E+00	3.136070E+00
5.401480E+00	2.860020E+00	3.188210E+00
5.439230E+00	2.982200E+00	3.229950E+00
5.454650E+00	3.109310E+00	3.284020E+00
5.466440E+00	3.228480E+00	3.333320E+00
5.428090E+00	3.340130E+00	3.388700E+00
5.390810E+00	3.450180E+00	3.443690E+00
5.143950E+00	2.233000E+00	2.897600E+00
5.091540E+00	2.168910E+00	2.797930E+00
5.122450E+00	2.211710E+00	2.782380E+00
5.329490E+00	3.558220E+00	3.410080E+00
5.279170E+00	3.642870E+00	3.491970E+00
4.997920E+00	2.097890E+00	2.643460E+00
5.212900E+00	3.740510E+00	3.465120E+00
5.163800E+00	3.814670E+00	3.487100E+00
5.208190E+00	3.785410E+00	3.538580E+00
5.161660E+00	3.856500E+00	3.561690E+00
4.861100E+00	1.957770E+00	2.392740E+00
4.765750E+00	1.865100E+00	2.289430E+00
4.750480E+00	1.862120E+00	2.158130E+00
5.101690E+00	3.930530E+00	3.533880E+00
5.100250E+00	3.980040E+00	3.580870E+00
4.706180E+00	1.786310E+00	2.206570E+00
4.620780E+00	1.710090E+00	2.103420E+00
4.630730E+00	1.741140E+00	2.023620E+00
5.058850E+00	4.042660E+00	3.600560E+00
5.009690E+00	4.096240E+00	3.596800E+00
5.036190E+00	4.083520E+00	3.653620E+00
5.008040E+00	4.122550E+00	3.673020E+00
4.527520E+00	1.637430E+00	1.995590E+00
4.437860E+00	1.570080E+00	1.913150E+00
4.446950E+00	1.620890E+00	1.848500E+00
4.945810E+00	4.223530E+00	3.620140E+00
4.970800E+00	4.181390E+00	3.638740E+00
4.961550E+00	4.214140E+00	3.696210E+00
4.320930E+00	1.539000E+00	1.861370E+00
4.152230E+00	1.527100E+00	1.801160E+00
4.276690E+00	1.558860E+00	1.782160E+00
4.926770E+00	4.257310E+00	3.671990E+00
4.036240E+00	1.571910E+00	1.671270E+00
3.920510E+00	1.553560E+00	1.712630E+00
4.887940E+00	4.321850E+00	3.697680E+00
4.861380E+00	4.403120E+00	3.710950E+00
3.767180E+00	1.569270E+00	1.706020E+00
3.628940E+00	1.550900E+00	1.723200E+00
3.663560E+00	1.578680E+00	1.655230E+00
3.744640E+00	1.614300E+00	1.607350E+00
4.837190E+00	4.476560E+00	3.694970E+00
4.869820E+00	4.447110E+00	3.774130E+00
4.847840E+00	4.498620E+00	3.763330E+00
3.529300E+00	1.634340E+00	1.628750E+00
3.381090E+00	1.638630E+00	1.697990E+00
4.803140E+00	4.545590E+00	3.709880E+00
3.294490E+00	1.769450E+00	1.620630E+00
3.159440E+00	1.781140E+00	1.706280E+00
4.751680E+00	4.582900E+00	3.677840E+00
4.759730E+00	4.613930E+00	3.773750E+00
3.068750E+00	1.947180E+00	1.638860E+00
2.960550E+00	1.946530E+00	1.729330E+00
4.633700E+00	4.598650E+00	3.616150E+00
4.653030E+00	4.614860E+00	3.694980E+00
4.707530E+00	4.614530E+00	3.722830E+00
2.891100E+00	2.139420E+00	1.679770E+00
2.799870E+00	2.116630E+00	1.770950E+00
4.543020E+00	4.612460E+00	3.563020E+00
4.561680E+00	4.628030E+00	3.648230E+00
4.606180E+00	4.618090E+00	3.673930E+00
2.751480E+00	2.301990E+00	1.725860E+00
2.667310E+00	2.274080E+00	1.815760E+00
4.455640E+00	4.666500E+00	3.534840E+00
4.511090E+00	4.648510E+00	3.607970E+00
2.635570E+00	2.450590E+00	1.774730E+00
2.557260E+00	2.415630E+00	1.861030E+00
4.385070E+00	4.731130E+00	3.484080E+00
4.419250E+00	4.746430E+00	3.616850E+00
2.539980E+00	2.577480E+00	1.821700E+00
2.463360E+00	2.543530E+00	1.891850E+00
4.350370E+00	4.790250E+00	3.490400E+00
4.372310E+00	4.791990E+00	3.552550E+00
2.454470E+00	2.714330E+00	1.866790E+00
2.407400E+00	2.628520E+00	1.911970E+00
4.245560E+00	4.883510E+00	3.466240E+00
4.326800E+00	4.836480E+00	3.524330E+00
2.363410E+00	2.714190E+00	1.934320E+00
2.293310E+00	2.847000E+00	1.964450E+00
2.378730E+00	2.866410E+00	1.900770E+00
4.176460E+00	4.902750E+00	3.382410E+00
4.188520E+00	4.934030E+00	3.452930E+00
2.305990E+00	3.016650E+00	1.940140E+00
2.214820E+00	2.981600E+00	1.999590E+00
4.012840E+00	4.976260E+00	3.232440E+00
4.065670E+00	4.996730E+00	3.353630E+00
4.144770E+00	4.956140E+00	3.413160E+00
2.220720E+00	3.197260E+00	1.989230E+00
2.135050E+00	3.103670E+00	2.049410E+00
3.876050E+00	5.049940E+00	3.156940E+00
3.973250E+00	5.029080E+00	3.271420E+00
2.128330E+00	3.230340E+00	2.049660E+00
2.091080E+00	3.178130E+00	2.075120E+00
2.159360E+00	3.399990E+00	2.062800E+00
2.236110E+00	3.642010E+00	2.080000E+00
3.749500E+00	5.085780E+00	3.092330E+00
3.815110E+00	5.144200E+00	3.247290E+00
2.083160E+00	3.282250E+00	2.101130E+00
2.084130E+00	3.442760E+00	2.120940E+00
2.129250E+00	3.559450E+00	2.105010E+00
2.161370E+00	3.698590E+00	2.148340E+00
2.227100E+00	3.855280E+00	2.162780E+00
2.320810E+00	4.069110E+00	2.222730E+00
3.679430E+00	5.125650E+00	3.097390E+00
3.721650E+00	5.153030E+00	3.169840E+00
2.067570E+00	3.600760E+00	2.172850E+00
2.136000E+00	3.824820E+00	2.209570E+00
2.211390E+00	3.968000E+00	2.232280E+00
2.242800E+00	4.076430E+00	2.275980E+00
2.293050E+00	4.143620E+00	2.286340E+00
2.347200E+00	4.230680E+00	2.300650E+00
2.423550E+00	4.365860E+00	2.320800E+00
2.517630E+00	4.479380E+00	2.363970E+00
2.608680E+00	4.574130E+00	2.405340E+00
2.711800E+00	4.670490E+00	2.470690E+00
3.435750E+00	5.145720E+00	2.976090E+00
3.516430E+00	5.191570E+00	3.077440E+00
3.641430E+00	5.173780E+00	3.133850E+00
2.249980E+00	4.187820E+00	2.332480E+00
2.329910E+00	4.339440E+00	2.360840E+00
2.414630E+00	4.461900E+00	2.390930E+00
2.507910E+00	4.557060E+00	2.437070E+00
2.590790E+00	4.627010E+00	2.468250E+00
2.625540E+00	4.676680E+00	2.513490E+00
2.679820E+00	4.706680E+00	2.530010E+00
2.741110E+00	4.748610E+00	2.558370E+00
2.837620E+00	4.830300E+00	2.607210E+00
2.940930E+00	4.918830E+00	2.676170E+00
3.050930E+00	5.009220E+00	2.754950E+00
3.152280E+00	5.093070E+00	2.833170E+00
3.258080E+00	5.171470E+00	2.967140E+00
3.389390E+00	5.184380E+00	3.028670E+00
2.638130E+00	4.730620E+00	2.576160E+00
2.735260E+00	4.815610E+00	2.630220E+00
2.837970E+00	4.905900E+00	2.699830E+00
2.944790E+00	4.999350E+00	2.764430E+00
3.050440E+00	5.085850E+00	2.843760E+00
3.138990E+00	5.147920E+00	2.928430E+00
5.208260E+00	2.319140E+00	3.023090E+00
5.283460E+00	2.414680E+00	3.089760E+00
5.337800E+00	2.537020E+00	3.191060E+00
5.371630E+00	2.661400E+00	3.198330E+00
5.404940E+00	2.761450E+00	3.250770E+00
5.438780E+00	2.867300E+00	3.296750E+00
5.468440E+00	2.976270E+00	3.344930E+00
5.467880E+00	3.095210E+00	3.398190E+00
5.468330E+00	3.214210E+00	3.440700E+00
5.441520E+00	3.329810E+00	3.490570E+00
5.424590E+00	3.439870E+00	3.540960E+00
5.089520E+00	2.173810E+00	2.882600E+00
5.151040E+00	2.245440E+00	2.967960E+00
5.356330E+00	3.544940E+00	3.513670E+00
5.322980E+00	3.627710E+00	3.586260E+00
4.985370E+00	2.076840E+00	2.783660E+00
4.888680E+00	1.985580E+00	2.665630E+00
4.884350E+00	1.975150E+00	2.540620E+00
5.262250E+00	3.717820E+00	3.562470E+00
5.230880E+00	3.785410E+00	3.618530E+00
5.193210E+00	3.849330E+00	3.672960E+00
4.837780E+00	1.929410E+00	2.635900E+00
4.749720E+00	1.801860E+00	2.456520E+00
4.761350E+00	1.840060E+00	2.382960E+00
5.146620E+00	3.929210E+00	3.636030E+00
5.119210E+00	3.991600E+00	3.643780E+00
5.153160E+00	3.971930E+00	3.702240E+00
5.121740E+00	4.020950E+00	3.705240E+00
4.668200E+00	1.725570E+00	2.340140E+00
4.585420E+00	1.634220E+00	2.221040E+00
4.604710E+00	1.673640E+00	2.168220E+00
5.075940E+00	4.076860E+00	3.734700E+00
5.042720E+00	4.129660E+00	3.764610E+00
4.501750E+00	1.551660E+00	2.127680E+00
4.395740E+00	1.516390E+00	2.072980E+00
4.415350E+00	1.539080E+00	1.984360E+00
5.003550E+00	4.176990E+00	3.751170E+00
4.970070E+00	4.236420E+00	3.783080E+00
4.261180E+00	1.489600E+00	2.024030E+00
4.079180E+00	1.445760E+00	1.953930E+00
4.204500E+00	1.494840E+00	1.927090E+00
4.931790E+00	4.276550E+00	3.763950E+00
4.952060E+00	4.267800E+00	3.823010E+00
4.930230E+00	4.302910E+00	3.839160E+00
3.914790E+00	1.494530E+00	1.802950E+00
3.851610E+00	1.441510E+00	1.887340E+00
4.882990E+00	4.406460E+00	3.787010E+00
4.897510E+00	4.364430E+00	3.806120E+00
4.899320E+00	4.417070E+00	3.867130E+00
3.735310E+00	1.407080E+00	1.880770E+00
3.582020E+00	1.415830E+00	1.886790E+00
3.689960E+00	1.450020E+00	1.812140E+00
4.842130E+00	4.539690E+00	3.818320E+00
4.876950E+00	4.483390E+00	3.843480E+00
4.868920E+00	4.523290E+00	3.902330E+00
3.469470E+00	1.531740E+00	1.792340E+00
3.328330E+00	1.509020E+00	1.869970E+00
4.804580E+00	4.593680E+00	3.812020E+00
4.831130E+00	4.585820E+00	3.916810E+00
3.240390E+00	1.629970E+00	1.776710E+00
3.109550E+00	1.613950E+00	1.864270E+00
4.780900E+00	4.625840E+00	3.823960E+00
4.791480E+00	4.624600E+00	3.873810E+00
3.033700E+00	1.765380E+00	1.791740E+00
2.916850E+00	1.740400E+00	1.876790E+00
4.677190E+00	4.639870E+00	3.767750E+00
4.702980E+00	4.657070E+00	3.845470E+00
4.758350E+00	4.646080E+00	3.866400E+00
2.851750E+00	1.920320E+00	1.816260E+00
2.751540E+00	1.887300E+00	1.906190E+00
4.582730E+00	4.646370E+00	3.728570E+00
4.607710E+00	4.669110E+00	3.800330E+00
4.651820E+00	4.660460E+00	3.815280E+00
2.704990E+00	2.080570E+00	1.857200E+00
2.612790E+00	2.040940E+00	1.948830E+00
4.467810E+00	4.701690E+00	3.659640E+00
4.511870E+00	4.709040E+00	3.749500E+00
4.563170E+00	4.684950E+00	3.779330E+00
2.580700E+00	2.236480E+00	1.903540E+00
2.492100E+00	2.196510E+00	1.987080E+00
4.445800E+00	4.738700E+00	3.685800E+00
4.464490E+00	4.744340E+00	3.732540E+00
2.471240E+00	2.384610E+00	1.935580E+00
2.393320E+00	2.346090E+00	2.022140E+00
4.362710E+00	4.842650E+00	3.662370E+00
4.428790E+00	4.782270E+00	3.720430E+00
2.373570E+00	2.537650E+00	1.972920E+00
2.336440E+00	2.439140E+00	2.044510E+00
4.305240E+00	4.884980E+00	3.580620E+00
4.312550E+00	4.901830E+00	3.646040E+00
2.280620E+00	2.529530E+00	2.054920E+00
2.200530E+00	2.657880E+00	2.067890E+00
2.289060E+00	2.684750E+00	2.003600E+00
4.193870E+00	4.997850E+00	3.556710E+00
4.271160E+00	4.934990E+00	3.611570E+00
2.209250E+00	2.814760E+00	2.027230E+00
2.125300E+00	2.781380E+00	2.093570E+00
4.129810E+00	5.018120E+00	3.474700E+00
4.139490E+00	5.054080E+00	3.547290E+00
2.125950E+00	2.942130E+00	2.064630E+00
2.048970E+00	2.905170E+00	2.131100E+00
3.908570E+00	5.106640E+00	3.311560E+00
3.999480E+00	5.107420E+00	3.442800E+00
4.092760E+00	5.073340E+00	3.508180E+00
2.052890E+00	3.104790E+00	2.114200E+00
2.006410E+00	3.000140E+00	2.155470E+00
3.871000E+00	5.150750E+00	3.333570E+00
3.912130E+00	5.155310E+00	3.392290E+00
1.966520E+00	3.118820E+00	2.172660E+00
1.940180E+00	3.244960E+00	2.196960E+00
2.008990E+00	3.344050E+00	2.170710E+00
3.718760E+00	5.224290E+00	3.297480E+00
3.846920E+00	5.193060E+00	3.370140E+00
1.928360E+00	3.380570E+00	2.230940E+00
1.912600E+00	3.520280E+00	2.248300E+00
1.969030E+00	3.555070E+00	2.216870E+00
2.047140E+00	3.765090E+00	2.263250E+00
2.130230E+00	4.000200E+00	2.302580E+00
3.609920E+00	5.234460E+00	3.194780E+00
3.625620E+00	5.268480E+00	3.268670E+00
1.938710E+00	3.679490E+00	2.300960E+00
2.011160E+00	3.880150E+00	2.321520E+00
2.041140E+00	3.998090E+00	2.359660E+00
2.091370E+00	4.073820E+00	2.363010E+00
2.146480E+00	4.169450E+00	2.373610E+00
2.231970E+00	4.310210E+00	2.398710E+00
2.316980E+00	4.435780E+00	2.429500E+00
2.407590E+00	4.540340E+00	2.466690E+00
2.506410E+00	4.643140E+00	2.523140E+00
3.338670E+00	5.229580E+00	3.070860E+00
3.418570E+00	5.278400E+00	3.169780E+00
3.553200E+00	5.278800E+00	3.227380E+00
2.045330E+00	4.112580E+00	2.411940E+00
2.131260E+00	4.278140E+00	2.437970E+00
2.214820E+00	4.407110E+00	2.467140E+00
2.309360E+00	4.516140E+00	2.504940E+00
2.390260E+00	4.593090E+00	2.525720E+00
2.419130E+00	4.647030E+00	2.562330E+00
2.469510E+00	4.680520E+00	2.576140E+00
2.534450E+00	4.724730E+00	2.610640E+00
2.634190E+00	4.806530E+00	2.659530E+00
2.735880E+00	4.893290E+00	2.721990E+00
2.847810E+00	4.983380E+00	2.792920E+00
2.955860E+00	5.082580E+00	2.857340E+00
3.061990E+00	5.152770E+00	2.953390E+00
3.157380E+00	5.217690E+00	3.037230E+00
3.277970E+00	5.266940E+00	3.100990E+00
2.424680E+00	4.708160E+00	2.622530E+00
2.530690E+00	4.793660E+00	2.696820E+00
2.635320E+00	4.888200E+00	2.747920E+00
2.747340E+00	4.971280E+00	2.816420E+00
2.861140E+00	5.073590E+00	2.891390E+00
2.983540E+00	5.162920E+00	2.980780E+00
3.071350E+00	5.203950E+00	3.028880E+00
5.359370E+00	2.515840E+00	3.323470E+00
5.344170E+00	2.475400E+00	3.306610E+00
5.347390E+00	2.498690E+00	3.267870E+00
5.366340E+00	2.562270E+00	3.320990E+00
5.201400E+00	2.313290E+00	3.200880E+00
5.135110E+00	2.242250E+00	3.133900E+00
5.164970E+00	2.265520E+00	3.065180E+00
5.277720E+00	2.408990E+00	3.207440E+00
5.398960E+00	2.669230E+00	3.333290E+00
5.423400E+00	2.784820E+00	3.349760E+00
5.443170E+00	2.868620E+00	3.409030E+00
5.476070E+00	2.971120E+00	3.459880E+00
5.488760E+00	3.090040E+00	3.501960E+00
5.497720E+00	3.209020E+00	3.534160E+00
5.470560E+00	3.321000E+00	3.586010E+00
5.438070E+00	3.429880E+00	3.643320E+00
5.085460E+00	2.195370E+00	3.140580E+00
5.038610E+00	2.130720E+00	3.045100E+00
5.068030E+00	2.158280E+00	2.995060E+00
5.393550E+00	3.532500E+00	3.605590E+00
5.345990E+00	3.604430E+00	3.664360E+00
4.947280E+00	2.048920E+00	2.894450E+00
5.291650E+00	3.703090E+00	3.682520E+00
5.239620E+00	3.789690E+00	3.701500E+00
5.225510E+00	3.835560E+00	3.744330E+00
4.784520E+00	1.817000E+00	2.642560E+00
4.720050E+00	1.750950E+00	2.581940E+00
4.711920E+00	1.754540E+00	2.475670E+00
4.826110E+00	1.890820E+00	2.689190E+00
5.201010E+00	3.913860E+00	3.757390E+00
5.179900E+00	3.996520E+00	3.771250E+00
5.147400E+00	4.042870E+00	3.775790E+00
5.189040E+00	4.027600E+00	3.830120E+00
5.147710E+00	4.072660E+00	3.846690E+00
4.577560E+00	1.563150E+00	2.423570E+00
4.470910E+00	1.515800E+00	2.353280E+00
4.535200E+00	1.546110E+00	2.328270E+00
4.571250E+00	1.592620E+00	2.285200E+00
4.637600E+00	1.634710E+00	2.480950E+00
5.047650E+00	4.154830E+00	3.821630E+00
5.086540E+00	4.118120E+00	3.829760E+00
5.068800E+00	4.146940E+00	3.887100E+00
4.360860E+00	1.488880E+00	2.156710E+00
4.293720E+00	1.461140E+00	2.217290E+00
5.024480E+00	4.191910E+00	3.870840E+00
4.185350E+00	1.412850E+00	2.176430E+00
4.027800E+00	1.347620E+00	2.137850E+00
4.131680E+00	1.419480E+00	2.083650E+00
4.975020E+00	4.249500E+00	3.907890E+00
4.945430E+00	4.295320E+00	3.936440E+00
3.852590E+00	1.385020E+00	1.980510E+00
3.788720E+00	1.329350E+00	2.067850E+00
4.927770E+00	4.347210E+00	3.940000E+00
4.927140E+00	4.411350E+00	3.968440E+00
3.678970E+00	1.311700E+00	2.074790E+00
3.524110E+00	1.323840E+00	2.094390E+00
3.632330E+00	1.342940E+00	1.998510E+00
4.911610E+00	4.473520E+00	3.966000E+00
4.885840E+00	4.554300E+00	3.986830E+00
3.408270E+00	1.386500E+00	1.966920E+00
3.275000E+00	1.371250E+00	2.065630E+00
4.861850E+00	4.599390E+00	3.983100E+00
4.881750E+00	4.603370E+00	4.022100E+00
4.867510E+00	4.623370E+00	4.019330E+00
3.189590E+00	1.490000E+00	1.963840E+00
3.071080E+00	1.460880E+00	2.063360E+00
4.780600E+00	4.659360E+00	3.977490E+00
4.840550E+00	4.631900E+00	4.003020E+00
2.990500E+00	1.594120E+00	1.962770E+00
2.885330E+00	1.562210E+00	2.066410E+00
4.731320E+00	4.671030E+00	3.932540E+00
4.734620E+00	4.689980E+00	3.992950E+00
2.812170E+00	1.708130E+00	1.976710E+00
2.714520E+00	1.668850E+00	2.077010E+00
4.628620E+00	4.683150E+00	3.866630E+00
4.649230E+00	4.688640E+00	3.918130E+00
4.692310E+00	4.698420E+00	3.987450E+00
2.656480E+00	1.849810E+00	2.005260E+00
2.565440E+00	1.800250E+00	2.104380E+00
4.543670E+00	4.728270E+00	3.829490E+00
4.567330E+00	4.739330E+00	3.910680E+00
4.611180E+00	4.709140E+00	3.927540E+00
2.521880E+00	1.994200E+00	2.042530E+00
2.430410E+00	1.944510E+00	2.132690E+00
4.462640E+00	4.812760E+00	3.829790E+00
4.520360E+00	4.773700E+00	3.876950E+00
2.405410E+00	2.155940E+00	2.080020E+00
2.318090E+00	2.102120E+00	2.172640E+00
4.411540E+00	4.838070E+00	3.769440E+00
4.418040E+00	4.864080E+00	3.823590E+00
2.291920E+00	2.337650E+00	2.112290E+00
2.223570E+00	2.230490E+00	2.206560E+00
4.316940E+00	4.946100E+00	3.722130E+00
4.380360E+00	4.900610E+00	3.788490E+00
2.196540E+00	2.354590E+00	2.169660E+00
2.168640E+00	2.301520E+00	2.218380E+00
2.181250E+00	2.497910E+00	2.129400E+00
4.255090E+00	4.997910E+00	3.684410E+00
4.285270E+00	5.056510E+00	3.796920E+00
2.126240E+00	2.388890E+00	2.216230E+00
2.066080E+00	2.560880E+00	2.209360E+00
2.122630E+00	2.645420E+00	2.129310E+00
4.133550E+00	5.115670E+00	3.646770E+00
4.213080E+00	5.076200E+00	3.716040E+00
2.052550E+00	2.744630E+00	2.168620E+00
1.971720E+00	2.702780E+00	2.238700E+00
4.068290E+00	5.129170E+00	3.569680E+00
4.077100E+00	5.157530E+00	3.635230E+00
1.958650E+00	2.905350E+00	2.197740E+00
1.920070E+00	2.796920E+00	2.255420E+00
3.927460E+00	5.217810E+00	3.487790E+00
4.023040E+00	5.181310E+00	3.588410E+00
1.875940E+00	2.911740E+00	2.266730E+00
1.851450E+00	3.042120E+00	2.290620E+00
1.888760E+00	3.146800E+00	2.234500E+00
3.828020E+00	5.257140E+00	3.435110E+00
3.871880E+00	5.310970E+00	3.560080E+00
1.822580E+00	3.184230E+00	2.305070E+00
1.813700E+00	3.335930E+00	2.340310E+00
1.863520E+00	3.430070E+00	2.293910E+00
3.630390E+00	5.324560E+00	3.352810E+00
3.755760E+00	5.316920E+00	3.452390E+00
1.794350E+00	3.473600E+00	2.358000E+00
1.790440E+00	3.606590E+00	2.386610E+00
1.849110E+00	3.647470E+00	2.357210E+00
1.918990E+00	3.908360E+00	2.382350E+00
3.520200E+00	5.336210E+00	3.307780E+00
3.561380E+00	5.408180E+00	3.429200E+00
1.814590E+00	3.744490E+00	2.422080E+00
1.834620E+00	3.906410E+00	2.445590E+00
1.880220E+00	3.989620E+00	2.443120E+00
1.938590E+00	4.087290E+00	2.453420E+00
2.028950E+00	4.240420E+00	2.481210E+00
2.109180E+00	4.374620E+00	2.499800E+00
2.190860E+00	4.499050E+00	2.535700E+00
2.312020E+00	4.607390E+00	2.578350E+00
3.198230E+00	5.293270E+00	3.135420E+00
3.285130E+00	5.346410E+00	3.228740E+00
3.429840E+00	5.374770E+00	3.333430E+00
1.835590E+00	4.030070E+00	2.491690E+00
1.917340E+00	4.206550E+00	2.511310E+00
2.008200E+00	4.343850E+00	2.538800E+00
2.083940E+00	4.444960E+00	2.550470E+00
2.117160E+00	4.520980E+00	2.579890E+00
2.196050E+00	4.571100E+00	2.590600E+00
2.232970E+00	4.628660E+00	2.626290E+00
2.315240E+00	4.696210E+00	2.654650E+00
2.408550E+00	4.786170E+00	2.717540E+00
2.525500E+00	4.893720E+00	2.796860E+00
2.656540E+00	4.966080E+00	2.834830E+00
2.753310E+00	5.056160E+00	2.912070E+00
2.886130E+00	5.174390E+00	3.021970E+00
3.071590E+00	5.266490E+00	3.118760E+00
2.948000E+00	5.276800E+00	3.152810E+00
3.182940E+00	5.326480E+00	3.195980E+00
2.123170E+00	4.592740E+00	2.634220E+00
2.212100E+00	4.688620E+00	2.679130E+00
2.301320E+00	4.750880E+00	2.717390E+00
2.342370E+00	4.807870E+00	2.761880E+00
2.414390E+00	4.853080E+00	2.780860E+00
2.441390E+00	4.906090E+00	2.822920E+00
2.495230E+00	4.968200E+00	2.886450E+00
2.629180E+00	5.030520E+00	2.921670E+00
2.751760E+00	5.139870E+00	3.010150E+00
2.837790E+00	5.219470E+00	3.099580E+00
2.354770E+00	4.878700E+00	2.824040E+00
2.422990E+00	4.935670E+00	2.858140E+00
5.328810E+00	2.463160E+00	3.417980E+00
5.301210E+00	2.429290E+00	3.395320E+00
5.318890E+00	2.442560E+00	3.343640E+00
5.356650E+00	2.524960E+00	3.402850E+00
5.379630E+00	2.610410E+00	3.409030E+00
5.382370E+00	2.601620E+00	3.485170E+00
5.412120E+00	2.676740E+00	3.490070E+00
5.158270E+00	2.273610E+00	3.247440E+00
5.247720E+00	2.376430E+00	3.345930E+00
5.427590E+00	2.770170E+00	3.446440E+00
5.470310E+00	2.863830E+00	3.514710E+00
5.499520E+00	2.979540E+00	3.591900E+00
5.503530E+00	3.111240E+00	3.594730E+00
5.501360E+00	3.208440E+00	3.637030E+00
5.472920E+00	3.315910E+00	3.687320E+00
5.455870E+00	3.420260E+00	3.742200E+00
5.026680E+00	2.132290E+00	3.141460E+00
5.099480E+00	2.217270E+00	3.256970E+00
5.398390E+00	3.531140E+00	3.710940E+00
5.345730E+00	3.623500E+00	3.729780E+00
5.390060E+00	3.591510E+00	3.779890E+00
5.353170E+00	3.684180E+00	3.799710E+00
4.841090E+00	1.837070E+00	2.954490E+00
4.791320E+00	1.784790E+00	2.893060E+00
4.821950E+00	1.824810E+00	2.867740E+00
4.830620E+00	1.864950E+00	2.800030E+00
4.870150E+00	1.899540E+00	2.982860E+00
4.879360E+00	1.975660E+00	2.871190E+00
4.920120E+00	2.021600E+00	3.030460E+00
5.285430E+00	3.782790E+00	3.777990E+00
5.248990E+00	3.850230E+00	3.797740E+00
5.293370E+00	3.828200E+00	3.846230E+00
5.260650E+00	3.887490E+00	3.855890E+00
4.714400E+00	1.701700E+00	2.770840E+00
4.639590E+00	1.605780E+00	2.702120E+00
4.627370E+00	1.602360E+00	2.551580E+00
4.740390E+00	1.750650E+00	2.720550E+00
5.234700E+00	3.971080E+00	3.874000E+00
5.197640E+00	4.031640E+00	3.895350E+00
5.171450E+00	4.066010E+00	3.951710E+00
4.556540E+00	1.545960E+00	2.641520E+00
4.434100E+00	1.503060E+00	2.578950E+00
4.515880E+00	1.527920E+00	2.512930E+00
5.114920E+00	4.112270E+00	3.920750E+00
5.074480E+00	4.163880E+00	3.978700E+00
4.290460E+00	1.446030E+00	2.328300E+00
4.247280E+00	1.391930E+00	2.421720E+00
5.024560E+00	4.206840E+00	3.960040E+00
5.048260E+00	4.202600E+00	4.007020E+00
5.022800E+00	4.238230E+00	4.026090E+00
4.126090E+00	1.321480E+00	2.413130E+00
3.969080E+00	1.297360E+00	2.342660E+00
4.079120E+00	1.332810E+00	2.285080E+00
4.950560E+00	4.312770E+00	3.980140E+00
4.975810E+00	4.284430E+00	4.003290E+00
4.970610E+00	4.331000E+00	4.036200E+00
3.796610E+00	1.290720E+00	2.183090E+00
3.779480E+00	1.248330E+00	2.339190E+00
4.943530E+00	4.437680E+00	4.012580E+00
4.970250E+00	4.400190E+00	4.057750E+00
4.963080E+00	4.466850E+00	4.068570E+00
3.619880E+00	1.250640E+00	2.319670E+00
3.464010E+00	1.240820E+00	2.324570E+00
3.586130E+00	1.277870E+00	2.233590E+00
4.906120E+00	4.587450E+00	4.057730E+00
4.945480E+00	4.534000E+00	4.088600E+00
4.926090E+00	4.596770E+00	4.124720E+00
3.365380E+00	1.297620E+00	2.189300E+00
3.241150E+00	1.278570E+00	2.297410E+00
4.874090E+00	4.647390E+00	4.101240E+00
3.149110E+00	1.341320E+00	2.167850E+00
3.047330E+00	1.313890E+00	2.280660E+00
4.825340E+00	4.669840E+00	4.052050E+00
4.827310E+00	4.686600E+00	4.109190E+00
2.963540E+00	1.423830E+00	2.164600E+00
2.873820E+00	1.383810E+00	2.277870E+00
4.736890E+00	4.721990E+00	4.081960E+00
4.794430E+00	4.702370E+00	4.094700E+00
2.793290E+00	1.523510E+00	2.173580E+00
2.708320E+00	1.481760E+00	2.283470E+00
4.637640E+00	4.744410E+00	4.046790E+00
4.683860E+00	4.737370E+00	4.078110E+00
2.624170E+00	1.626820E+00	2.180200E+00
2.540740E+00	1.580170E+00	2.288860E+00
4.596750E+00	4.749800E+00	3.999770E+00
4.602770E+00	4.776640E+00	4.059590E+00
2.476700E+00	1.753430E+00	2.202160E+00
2.388820E+00	1.702900E+00	2.309190E+00
4.492740E+00	4.818920E+00	3.923980E+00
4.521810E+00	4.829580E+00	4.009930E+00
4.575450E+00	4.792000E+00	4.039720E+00
2.342930E+00	1.891140E+00	2.232310E+00
2.251520E+00	1.839050E+00	2.337080E+00
4.411620E+00	4.910400E+00	3.890500E+00
4.462120E+00	4.870780E+00	3.963180E+00
2.231600E+00	2.048310E+00	2.269060E+00
2.134920E+00	1.993170E+00	2.362510E+00
4.355450E+00	5.001770E+00	3.849530E+00
4.386850E+00	5.000320E+00	3.942750E+00
2.121660E+00	2.218480E+00	2.291800E+00
2.043520E+00	2.125690E+00	2.392620E+00
4.319920E+00	5.069590E+00	3.872060E+00
4.344490E+00	5.086430E+00	3.957410E+00
2.031010E+00	2.247250E+00	2.357290E+00
1.994160E+00	2.200050E+00	2.403300E+00
2.024340E+00	2.392240E+00	2.303120E+00
4.182760E+00	5.137030E+00	3.750940E+00
4.225010E+00	5.163200E+00	3.847010E+00
4.287850E+00	5.126380E+00	3.901520E+00
1.964540E+00	2.298060E+00	2.389550E+00
1.908290E+00	2.475370E+00	2.365670E+00
1.969300E+00	2.562200E+00	2.285380E+00
4.076220E+00	5.209460E+00	3.707660E+00
4.154330E+00	5.196770E+00	3.785810E+00
1.882980E+00	2.700600E+00	2.313710E+00
1.846880E+00	2.586960E+00	2.383790E+00
3.977550E+00	5.269330E+00	3.641580E+00
4.036290E+00	5.302310E+00	3.771240E+00
1.801220E+00	2.706370E+00	2.393860E+00
1.757490E+00	2.832530E+00	2.398900E+00
1.806480E+00	2.939660E+00	2.340420E+00
3.925310E+00	5.321320E+00	3.642980E+00
3.960180E+00	5.332050E+00	3.700870E+00
1.723040E+00	2.970270E+00	2.407930E+00
1.670840E+00	3.154450E+00	2.425250E+00
1.753330E+00	3.234210E+00	2.373410E+00
3.675630E+00	5.396410E+00	3.490510E+00
3.784720E+00	5.380720E+00	3.587800E+00
3.888090E+00	5.363810E+00	3.666620E+00
1.697200E+00	3.314110E+00	2.432580E+00
1.661040E+00	3.260420E+00	2.455130E+00
1.718560E+00	3.537390E+00	2.417300E+00
3.624140E+00	5.441580E+00	3.521750E+00
3.690170E+00	5.463290E+00	3.621180E+00
1.652610E+00	3.388760E+00	2.471290E+00
1.642890E+00	3.549130E+00	2.475580E+00
1.683450E+00	3.653240E+00	2.477840E+00
1.739620E+00	3.818130E+00	2.482150E+00
3.317170E+00	5.427750E+00	3.362930E+00
3.449250E+00	5.453110E+00	3.458780E+00
3.566150E+00	5.473820E+00	3.549140E+00
1.634800E+00	3.706420E+00	2.527760E+00
1.668490E+00	3.888640E+00	2.530660E+00
1.668430E+00	3.977300E+00	2.553490E+00
1.732120E+00	4.001240E+00	2.531340E+00
1.812920E+00	4.158500E+00	2.554290E+00
1.896960E+00	4.315140E+00	2.566770E+00
1.995000E+00	4.467340E+00	2.602020E+00
3.047740E+00	5.324850E+00	3.213940E+00
3.164840E+00	5.373340E+00	3.279850E+00
3.238300E+00	5.452420E+00	3.393030E+00
3.323050E+00	5.499140E+00	3.478150E+00
1.696590E+00	4.093910E+00	2.583430E+00
1.790320E+00	4.273330E+00	2.606640E+00
1.875680E+00	4.387270E+00	2.617430E+00
1.901390E+00	4.466230E+00	2.643230E+00
1.950030E+00	4.514280E+00	2.648340E+00
2.009300E+00	4.568480E+00	2.668470E+00
2.092120E+00	4.672240E+00	2.707200E+00
2.219510E+00	4.780160E+00	2.766750E+00
2.549230E+00	5.080030E+00	3.002540E+00
2.666770E+00	5.137300E+00	3.024730E+00
2.749840E+00	5.211380E+00	3.101640E+00
2.848580E+00	5.285960E+00	3.202520E+00
3.006460E+00	5.371610E+00	3.284360E+00
3.146850E+00	5.449290E+00	3.397520E+00
3.230680E+00	5.483120E+00	3.446560E+00
1.898560E+00	4.540920E+00	2.686910E+00
1.983000E+00	4.619030E+00	2.719230E+00
2.015140E+00	4.686270E+00	2.752790E+00
2.093070E+00	4.746630E+00	2.764600E+00
2.133850E+00	4.807880E+00	2.814420E+00
2.233440E+00	4.900070E+00	2.890840E+00
2.404280E+00	4.986580E+00	2.923400E+00
2.445220E+00	5.086010E+00	3.022100E+00
2.528140E+00	5.188110E+00	3.119820E+00
2.657320E+00	5.211910E+00	3.118660E+00
2.748630E+00	5.254690E+00	3.171540E+00
2.020600E+00	4.761020E+00	2.812730E+00
2.108610E+00	4.843210E+00	2.866230E+00
2.132180E+00	4.898490E+00	2.913930E+00
2.176020E+00	4.943520E+00	2.941840E+00
2.216420E+00	5.016480E+00	3.005920E+00
2.336530E+00	5.049500E+00	3.010930E+00
2.414400E+00	5.138520E+00	3.081720E+00
2.116320E+00	4.951900E+00	2.972300E+00
5.300230E+00	2.441080E+00	3.474700E+00
5.343140E+00	2.492310E+00	3.478610E+00
5.362390E+00	2.555670E+00	3.543690E+00
5.392990E+00	2.632880E+00	3.580190E+00
5.421970E+00	2.696010E+00	3.604500E+00
5.475570E+00	2.841960E+00	3.677520E+00
5.460080E+00	2.807130E+00	3.656590E+00
5.475700E+00	2.867180E+00	3.622940E+00
5.489560E+00	2.924060E+00	3.653540E+00
5.490440E+00	2.884590E+00	3.696250E+00
5.502770E+00	2.963430E+00	3.702520E+00
5.160770E+00	2.298560E+00	3.404120E+00
5.236620E+00	2.385690E+00	3.491530E+00
5.446160E+00	2.773240E+00	3.570910E+00
5.508110E+00	3.090930E+00	3.712990E+00
5.506270E+00	3.220070E+00	3.722800E+00
5.499450E+00	3.306230E+00	3.777960E+00
5.491140E+00	3.406010E+00	3.838040E+00
4.822680E+00	1.797820E+00	3.248010E+00
4.786020E+00	1.748740E+00	3.190650E+00
4.816970E+00	1.800250E+00	3.149060E+00
4.853200E+00	1.855920E+00	3.086590E+00
4.858480E+00	1.850210E+00	3.273770E+00
4.914090E+00	2.007240E+00	3.175650E+00
4.903880E+00	1.974650E+00	3.326220E+00
4.992690E+00	2.088180E+00	3.215330E+00
4.988040E+00	2.085600E+00	3.361490E+00
5.062710E+00	2.184750E+00	3.349390E+00
5.451120E+00	3.511190E+00	3.803550E+00
5.418050E+00	3.597920E+00	3.857850E+00
5.391710E+00	3.682540E+00	3.907010E+00
4.725150E+00	1.680500E+00	3.119530E+00
4.658130E+00	1.625760E+00	3.035690E+00
4.695660E+00	1.645350E+00	2.973220E+00
4.749580E+00	1.717340E+00	2.966140E+00
5.349570E+00	3.768420E+00	3.871820E+00
5.314000E+00	3.840110E+00	3.928300E+00
5.277640E+00	3.908010E+00	3.929000E+00
5.311100E+00	3.888680E+00	3.982380E+00
5.286460E+00	3.951490E+00	3.995350E+00
4.607420E+00	1.586240E+00	2.818110E+00
4.570580E+00	1.571540E+00	3.013360E+00
5.226880E+00	4.014570E+00	3.973000E+00
5.207580E+00	4.061990E+00	4.042900E+00
4.467960E+00	1.522030E+00	2.949090E+00
4.374220E+00	1.465800E+00	2.828300E+00
4.464010E+00	1.520950E+00	2.784560E+00
5.148020E+00	4.113730E+00	4.014220E+00
5.130090E+00	4.158250E+00	4.082480E+00
4.282460E+00	1.401380E+00	2.591340E+00
4.229040E+00	1.341110E+00	2.764950E+00
5.077540E+00	4.202210E+00	4.062980E+00
5.060560E+00	4.236580E+00	4.112610E+00
4.039610E+00	1.289770E+00	2.504080E+00
5.017520E+00	4.289300E+00	4.125420E+00
4.991800E+00	4.347030E+00	4.111480E+00
5.009810E+00	4.336920E+00	4.165590E+00
5.005970E+00	4.379140E+00	4.167310E+00
3.833290E+00	1.234560E+00	2.485820E+00
3.720680E+00	1.202230E+00	2.548820E+00
3.657050E+00	1.229180E+00	2.405410E+00
4.976820E+00	4.490410E+00	4.130790E+00
5.003180E+00	4.449540E+00	4.179760E+00
4.989680E+00	4.515240E+00	4.194680E+00
3.579500E+00	1.181270E+00	2.610440E+00
3.400610E+00	1.171080E+00	2.570890E+00
3.516750E+00	1.202610E+00	2.468260E+00
4.925740E+00	4.638590E+00	4.183160E+00
4.973040E+00	4.587340E+00	4.216180E+00
4.963150E+00	4.667690E+00	4.269520E+00
3.322930E+00	1.221220E+00	2.429270E+00
3.204290E+00	1.175180E+00	2.532980E+00
4.899910E+00	4.664960E+00	4.177890E+00
4.916980E+00	4.677380E+00	4.230200E+00
3.130600E+00	1.238640E+00	2.407110E+00
3.033970E+00	1.201810E+00	2.523040E+00
4.813290E+00	4.713990E+00	4.204320E+00
4.876530E+00	4.690190E+00	4.217720E+00
2.953720E+00	1.274360E+00	2.394180E+00
2.870340E+00	1.236050E+00	2.514770E+00
4.767880E+00	4.731110E+00	4.164690E+00
4.769710E+00	4.747060E+00	4.224720E+00
2.791220E+00	1.344080E+00	2.393380E+00
2.709520E+00	1.308390E+00	2.508910E+00
4.664370E+00	4.756760E+00	4.113310E+00
4.687060E+00	4.759870E+00	4.158230E+00
4.729920E+00	4.761870E+00	4.219750E+00
2.626540E+00	1.436140E+00	2.395750E+00
2.547310E+00	1.405450E+00	2.512310E+00
4.597640E+00	4.816900E+00	4.150610E+00
4.646480E+00	4.781380E+00	4.166240E+00
2.458340E+00	1.538110E+00	2.397980E+00
2.380950E+00	1.501140E+00	2.507010E+00
4.559100E+00	4.841050E+00	4.101350E+00
4.559970E+00	4.861230E+00	4.163980E+00
2.303860E+00	1.652720E+00	2.428610E+00
2.291590E+00	1.576080E+00	2.508200E+00
4.424630E+00	4.963000E+00	4.000370E+00
4.474490E+00	4.940440E+00	4.082940E+00
4.527650E+00	4.897870E+00	4.147620E+00
2.230750E+00	1.641010E+00	2.505360E+00
2.158640E+00	1.785080E+00	2.447270E+00
4.392040E+00	5.050920E+00	4.010240E+00
4.426860E+00	5.044480E+00	4.082830E+00
2.046470E+00	1.955330E+00	2.468070E+00
4.369600E+00	5.099050E+00	4.018680E+00
4.388940E+00	5.103580E+00	4.064180E+00
1.939380E+00	2.137020E+00	2.469960E+00
4.259240E+00	5.182810E+00	3.931540E+00
4.297050E+00	5.198710E+00	4.015900E+00
4.356190E+00	5.146660E+00	4.051760E+00
1.836470E+00	2.263630E+00	2.531760E+00
1.886910E+00	2.330750E+00	2.442440E+00
4.110720E+00	5.267270E+00	3.824400E+00
4.169810E+00	5.278340E+00	3.918900E+00
4.235450E+00	5.243680E+00	3.967590E+00
1.809590E+00	2.495370E+00	2.461180E+00
1.749120E+00	2.379600E+00	2.558710E+00
4.081210E+00	5.304450E+00	3.843490E+00
4.106720E+00	5.309220E+00	3.890400E+00
1.731540E+00	2.523450E+00	2.524510E+00
1.704840E+00	2.456490E+00	2.568820E+00
1.714010E+00	2.727240E+00	2.469040E+00
3.954670E+00	5.389090E+00	3.782980E+00
4.051190E+00	5.348380E+00	3.866520E+00
1.673340E+00	2.566940E+00	2.556650E+00
1.645190E+00	2.712650E+00	2.537900E+00
1.650100E+00	2.812400E+00	2.506270E+00
1.645410E+00	2.962760E+00	2.481890E+00
3.821860E+00	5.431440E+00	3.717590E+00
3.884910E+00	5.462820E+00	3.856810E+00
1.595060E+00	2.836710E+00	2.548300E+00
1.547510E+00	3.050850E+00	2.556320E+00
1.608050E+00	3.208740E+00	2.491080E+00
3.749300E+00	5.476400E+00	3.713260E+00
3.786470E+00	5.486320E+00	3.784150E+00
1.534240E+00	3.236390E+00	2.550520E+00
1.481020E+00	3.169300E+00	2.570480E+00
1.566380E+00	3.455740E+00	2.533430E+00
3.459680E+00	5.515360E+00	3.584480E+00
3.588460E+00	5.525620E+00	3.670380E+00
3.702430E+00	5.517020E+00	3.743640E+00
1.469820E+00	3.332820E+00	2.599730E+00
1.481850E+00	3.529540E+00	2.580910E+00
1.475300E+00	3.632760E+00	2.604580E+00
1.541090E+00	3.667230E+00	2.581050E+00
1.600980E+00	3.901960E+00	2.584910E+00
3.340850E+00	5.554820E+00	3.601300E+00
3.465090E+00	5.574740E+00	3.730860E+00
1.487760E+00	3.786780E+00	2.634140E+00
1.539820E+00	3.961540E+00	2.643970E+00
1.545860E+00	4.045250E+00	2.667480E+00
1.606090E+00	4.069040E+00	2.635880E+00
1.681730E+00	4.232560E+00	2.644470E+00
1.792080E+00	4.400490E+00	2.672000E+00
2.891860E+00	5.374470E+00	3.315700E+00
3.018420E+00	5.475600E+00	3.448670E+00
3.210470E+00	5.513190E+00	3.518100E+00
3.253990E+00	5.565550E+00	3.623870E+00
3.328150E+00	5.592460E+00	3.690880E+00
1.573070E+00	4.156920E+00	2.697330E+00
1.657300E+00	4.333140E+00	2.703850E+00
1.723630E+00	4.437920E+00	2.723240E+00
1.726080E+00	4.491430E+00	2.745200E+00
1.792870E+00	4.516520E+00	2.726670E+00
1.887880E+00	4.640240E+00	2.767250E+00
2.630180E+00	5.256360E+00	3.193120E+00
2.740040E+00	5.314110E+00	3.255440E+00
2.850770E+00	5.419710E+00	3.397410E+00
2.916450E+00	5.485650E+00	3.503870E+00
3.002940E+00	5.548600E+00	3.616230E+00
3.143210E+00	5.556380E+00	3.620680E+00
3.247320E+00	5.591360E+00	3.700210E+00
1.749300E+00	4.556120E+00	2.772200E+00
1.791150E+00	4.631230E+00	2.813330E+00
1.843810E+00	4.681300E+00	2.820980E+00
1.904450E+00	4.744850E+00	2.841650E+00
2.015830E+00	4.847780E+00	2.919780E+00
2.289770E+00	5.081030E+00	3.059840E+00
2.345480E+00	5.136320E+00	3.103440E+00
2.427740E+00	5.234290E+00	3.185810E+00
2.592950E+00	5.308720E+00	3.271100E+00
2.720040E+00	5.396290E+00	3.381620E+00
2.818920E+00	5.469120E+00	3.495360E+00
2.894720E+00	5.520590E+00	3.591340E+00
1.798110E+00	4.702980E+00	2.868870E+00
1.884520E+00	4.799040E+00	2.909070E+00
1.923960E+00	4.857440E+00	2.960860E+00
1.981020E+00	4.892090E+00	2.979360E+00
2.033390E+00	4.941610E+00	3.004050E+00
2.113160E+00	5.044640E+00	3.069050E+00
2.257180E+00	5.125270E+00	3.122700E+00
2.340530E+00	5.192460E+00	3.167160E+00
1.943290E+00	4.922420E+00	3.026450E+00
2.019590E+00	4.994130E+00	3.057530E+00
5.331690E+00	2.493390E+00	3.559150E+00
5.371920E+00	2.596990E+00	3.644070E+00
5.341870E+00	2.536470E+00	3.652290E+00
5.405910E+00	2.658170E+00	3.702650E+00
5.440540E+00	2.742930E+00	3.672440E+00
5.448470E+00	2.717090E+00	3.754640E+00
5.478150E+00	2.802270E+00	3.741680E+00
5.520210E+00	2.902490E+00	3.788600E+00
5.525830E+00	3.000130E+00	3.777930E+00
5.534090E+00	2.973280E+00	3.852170E+00
5.541720E+00	3.072140E+00	3.854590E+00
5.116520E+00	2.280830E+00	3.624880E+00
5.083990E+00	2.241870E+00	3.594280E+00
5.107220E+00	2.261970E+00	3.518410E+00
5.180680E+00	2.342740E+00	3.595840E+00
5.269940E+00	2.454040E+00	3.644850E+00
5.530910E+00	3.193310E+00	3.807930E+00
5.526540E+00	3.294340E+00	3.873880E+00
5.507370E+00	3.383590E+00	3.921310E+00
4.732740E+00	1.711760E+00	3.482470E+00
4.705170E+00	1.671440E+00	3.426790E+00
4.745730E+00	1.703420E+00	3.315630E+00
4.798130E+00	1.795980E+00	3.409770E+00
4.876600E+00	1.904240E+00	3.471080E+00
4.947630E+00	2.052510E+00	3.552520E+00
5.044430E+00	2.172950E+00	3.530360E+00
5.483060E+00	3.499820E+00	3.924250E+00
5.431400E+00	3.607720E+00	3.939300E+00
5.423590E+00	3.667030E+00	3.978750E+00
4.651000E+00	1.637480E+00	3.309170E+00
5.394950E+00	3.759820E+00	3.987630E+00
5.351930E+00	3.844030E+00	4.004590E+00
5.346220E+00	3.895740E+00	4.046410E+00
5.335370E+00	3.954410E+00	4.095130E+00
4.548520E+00	1.573130E+00	3.242440E+00
4.485300E+00	1.541170E+00	3.216550E+00
4.495930E+00	1.550800E+00	3.093240E+00
5.275120E+00	4.011510E+00	4.065370E+00
5.235630E+00	4.052070E+00	4.139270E+00
4.395310E+00	1.485580E+00	3.112140E+00
5.180120E+00	4.105300E+00	4.109400E+00
5.155550E+00	4.141840E+00	4.161920E+00
4.249310E+00	1.347400E+00	3.010570E+00
4.124750E+00	1.291510E+00	2.949530E+00
4.154400E+00	1.305500E+00	2.843220E+00
5.115900E+00	4.201360E+00	4.178620E+00
5.068440E+00	4.247570E+00	4.173410E+00
5.096390E+00	4.244090E+00	4.218490E+00
5.071910E+00	4.277110E+00	4.226540E+00
3.990470E+00	1.261520E+00	2.714000E+00
3.982140E+00	1.241740E+00	2.968870E+00
5.052350E+00	4.347390E+00	4.244490E+00
5.036380E+00	4.406990E+00	4.230510E+00
5.067740E+00	4.408870E+00	4.276140E+00
5.062080E+00	4.448880E+00	4.279270E+00
3.822400E+00	1.178900E+00	2.916570E+00
3.717740E+00	1.179040E+00	2.861630E+00
3.761650E+00	1.192170E+00	2.745540E+00
5.013100E+00	4.550820E+00	4.250950E+00
5.046800E+00	4.515880E+00	4.293960E+00
5.029330E+00	4.587440E+00	4.304140E+00
3.530540E+00	1.150950E+00	2.782530E+00
4.993840E+00	4.679680E+00	4.311690E+00
5.006640E+00	4.650520E+00	4.314510E+00
4.998700E+00	4.682000E+00	4.341180E+00
3.283760E+00	1.132710E+00	2.679790E+00
4.910970E+00	4.717160E+00	4.321820E+00
4.974150E+00	4.695810E+00	4.337940E+00
3.103690E+00	1.127170E+00	2.648850E+00
4.857370E+00	4.726150E+00	4.279740E+00
4.861730E+00	4.743370E+00	4.336440E+00
2.940310E+00	1.145100E+00	2.636750E+00
4.772750E+00	4.776610E+00	4.309680E+00
4.827300E+00	4.753640E+00	4.323250E+00
2.785620E+00	1.195580E+00	2.630470E+00
4.672330E+00	4.808040E+00	4.278720E+00
4.722000E+00	4.799370E+00	4.305700E+00
2.627500E+00	1.271790E+00	2.626590E+00
4.628590E+00	4.815610E+00	4.235610E+00
4.634500E+00	4.837320E+00	4.293040E+00
2.457300E+00	1.377640E+00	2.624980E+00
4.559300E+00	4.900850E+00	4.256650E+00
4.605900E+00	4.854210E+00	4.276710E+00
2.263250E+00	1.519060E+00	2.600080E+00
4.492420E+00	4.963950E+00	4.181660E+00
4.516440E+00	4.952150E+00	4.237460E+00
2.103310E+00	1.625790E+00	2.634120E+00
2.156530E+00	1.668670E+00	2.545320E+00
4.456430E+00	5.035600E+00	4.172560E+00
2.064380E+00	1.780540E+00	2.548540E+00
2.002010E+00	1.747480E+00	2.637280E+00
4.394060E+00	5.154590E+00	4.164480E+00
1.958330E+00	1.908100E+00	2.568430E+00
1.889590E+00	1.802000E+00	2.702460E+00
4.344620E+00	5.207800E+00	4.099770E+00
4.351480E+00	5.232520E+00	4.150960E+00
1.856640E+00	2.045030E+00	2.599600E+00
1.786790E+00	1.988930E+00	2.712340E+00
4.210300E+00	5.301450E+00	4.004210E+00
4.250030E+00	5.319120E+00	4.090100E+00
4.316700E+00	5.266670E+00	4.125070E+00
1.764020E+00	2.194940E+00	2.627910E+00
1.700990E+00	2.143270E+00	2.721260E+00
4.098300E+00	5.360210E+00	3.972380E+00
4.175570E+00	5.349510E+00	4.042230E+00
1.673010E+00	2.369140E+00	2.634730E+00
1.656070E+00	2.253010E+00	2.730400E+00
3.997090E+00	5.422450E+00	3.919400E+00
4.046300E+00	5.434230E+00	4.047430E+00
1.607820E+00	2.370290E+00	2.728470E+00
1.532630E+00	2.528680E+00	2.740970E+00
1.587240E+00	2.616160E+00	2.622820E+00
3.940480E+00	5.462500E+00	3.929480E+00
3.972260E+00	5.464640E+00	3.989110E+00
1.499490E+00	2.702630E+00	2.678180E+00
1.439060E+00	2.664800E+00	2.749130E+00
1.508250E+00	2.855520E+00	2.611880E+00
3.773610E+00	5.536570E+00	3.896850E+00
3.902020E+00	5.491960E+00	3.963730E+00
1.429410E+00	2.848890E+00	2.687870E+00
1.368340E+00	2.814080E+00	2.774610E+00
1.430090E+00	3.085380E+00	2.631100E+00
3.617000E+00	5.568990E+00	3.803150E+00
3.653870E+00	5.590610E+00	3.905770E+00
1.362300E+00	2.973140E+00	2.729510E+00
1.315770E+00	2.911210E+00	2.778430E+00
1.325470E+00	3.145370E+00	2.708610E+00
1.376830E+00	3.310030E+00	2.675430E+00
1.404030E+00	3.558580E+00	2.638880E+00
3.537910E+00	5.590730E+00	3.815970E+00
3.576640E+00	5.600340E+00	3.873540E+00
1.289860E+00	3.030490E+00	2.782470E+00
1.248310E+00	3.185540E+00	2.757240E+00
1.299930E+00	3.291850E+00	2.733720E+00
1.310360E+00	3.459630E+00	2.715790E+00
1.329560E+00	3.621650E+00	2.711090E+00
1.391960E+00	3.770670E+00	2.698460E+00
1.464650E+00	3.985010E+00	2.691000E+00
3.333530E+00	5.630060E+00	3.819290E+00
3.490880E+00	5.612490E+00	3.858040E+00
1.217100E+00	3.371160E+00	2.787300E+00
1.243260E+00	3.586490E+00	2.756740E+00
1.305610E+00	3.745260E+00	2.759570E+00
1.359610E+00	3.915240E+00	2.750130E+00
1.407140E+00	4.043110E+00	2.750200E+00
1.415040E+00	4.111980E+00	2.775240E+00
1.476600E+00	4.134120E+00	2.745230E+00
1.550810E+00	4.281490E+00	2.755680E+00
1.650650E+00	4.445790E+00	2.768300E+00
3.091890E+00	5.583910E+00	3.682390E+00
3.179050E+00	5.603970E+00	3.754050E+00
3.226560E+00	5.635060E+00	3.841050E+00
1.435310E+00	4.215000E+00	2.800370E+00
1.527280E+00	4.368380E+00	2.819830E+00
1.594200E+00	4.481660E+00	2.834220E+00
1.595330E+00	4.533860E+00	2.862020E+00
1.679090E+00	4.582670E+00	2.833240E+00
2.474170E+00	5.352500E+00	3.344240E+00
2.620050E+00	5.394350E+00	3.406350E+00
2.712420E+00	5.462220E+00	3.508520E+00
2.812240E+00	5.523010E+00	3.616230E+00
2.918730E+00	5.577060E+00	3.748600E+00
3.060560E+00	5.610780E+00	3.768440E+00
3.158530E+00	5.636950E+00	3.845680E+00
1.604100E+00	4.589690E+00	2.896510E+00
1.623910E+00	4.648460E+00	2.935010E+00
1.692430E+00	4.675270E+00	2.909750E+00
1.795980E+00	4.809090E+00	2.976430E+00
2.157030E+00	5.181290E+00	3.210090E+00
2.325810E+00	5.261350E+00	3.248930E+00
2.366620E+00	5.353250E+00	3.363850E+00
2.428550E+00	5.410310E+00	3.457050E+00
2.578810E+00	5.456900E+00	3.521940E+00
2.708450E+00	5.525810E+00	3.640160E+00
2.800850E+00	5.566770E+00	3.728380E+00
1.656400E+00	4.718340E+00	2.972810E+00
1.697860E+00	4.807290E+00	3.028080E+00
1.760520E+00	4.854850E+00	3.050230E+00
1.842580E+00	4.922160E+00	3.079020E+00
1.989120E+00	5.052140E+00	3.137440E+00
2.047930E+00	5.169360E+00	3.244790E+00
2.103910E+00	5.258900E+00	3.306100E+00
2.249730E+00	5.325030E+00	3.346850E+00
2.343860E+00	5.382640E+00	3.420960E+00
1.713290E+00	4.887300E+00	3.111320E+00
1.842820E+00	5.030270E+00	3.184040E+00
1.959040E+00	5.144220E+00	3.252890E+00
2.026700E+00	5.209100E+00	3.294340E+00
5.362720E+00	2.589390E+00	3.723970E+00
5.424160E+00	2.669520E+00	3.814370E+00
5.377950E+00	2.612030E+00	3.817800E+00
5.460970E+00	2.724240E+00	3.850800E+00
5.496970E+00	2.809310E+00	3.876990E+00
5.531030E+00	2.895190E+00	3.910810E+00
5.541930E+00	2.982890E+00	3.943590E+00
5.559890E+00	3.076540E+00	3.983370E+00
4.762100E+00	1.820040E+00	3.816670E+00
4.747590E+00	1.792610E+00	3.759210E+00
4.809360E+00	1.835320E+00	3.652830E+00
4.886780E+00	1.939190E+00	3.657230E+00
4.821000E+00	1.875480E+00	3.812390E+00
4.919680E+00	2.018490E+00	3.683960E+00
4.880300E+00	1.978610E+00	3.804310E+00
4.945200E+00	2.069670E+00	3.745300E+00
5.064390E+00	2.228690E+00	3.692240E+00
5.126290E+00	2.306460E+00	3.715400E+00
5.181450E+00	2.378470E+00	3.769410E+00
5.240930E+00	2.459120E+00	3.826000E+00
5.321240E+00	2.532020E+00	3.792480E+00
5.543760E+00	3.186850E+00	3.927420E+00
5.543530E+00	3.301150E+00	3.981210E+00
5.524020E+00	3.408710E+00	3.981030E+00
5.549630E+00	3.371870E+00	4.036640E+00
5.547320E+00	3.473310E+00	4.041420E+00
4.654170E+00	1.659150E+00	3.617290E+00
4.724430E+00	1.743320E+00	3.679100E+00
5.013860E+00	2.132220E+00	3.664560E+00
5.475130E+00	3.593540E+00	4.017680E+00
5.450170E+00	3.684060E+00	4.033880E+00
5.483350E+00	3.645900E+00	4.085900E+00
5.462530E+00	3.732800E+00	4.100800E+00
4.563390E+00	1.608410E+00	3.611130E+00
4.503680E+00	1.582530E+00	3.592650E+00
4.553230E+00	1.586680E+00	3.439530E+00
5.402880E+00	3.825550E+00	4.072410E+00
5.377480E+00	3.882750E+00	4.134570E+00
5.353810E+00	3.938890E+00	4.191360E+00
4.451540E+00	1.544200E+00	3.479090E+00
5.303900E+00	4.001310E+00	4.160840E+00
5.262910E+00	4.041460E+00	4.232380E+00
4.351990E+00	1.449240E+00	3.430260E+00
4.286660E+00	1.384460E+00	3.400650E+00
4.309410E+00	1.390860E+00	3.230880E+00
5.196640E+00	4.097950E+00	4.212170E+00
5.164310E+00	4.152230E+00	4.220590E+00
5.196340E+00	4.136650E+00	4.272630E+00
5.170960E+00	4.186990E+00	4.271930E+00
4.179360E+00	1.316070E+00	3.267510E+00
[truncated: 21,888 more rows]
