# Supplementary material for: A New MRI-Based Model of Heart Function with Coupled Hemodynamics and Application to Normal and Diseased Canine Left Ventricles
Source: Front Bioeng Biotechnol. 2015 Sep 23;3:140. doi: 10.3389/fbioe.2015.00140 (PMC4585083; doi:10.3389/fbioe.2015.00140)
Supplement: Supplementary file 9 [file Data_Sheet_9.ZIP › Case4_HF_LBBB_Systole/nodes/case4_systole_time_0.4870.csv]

4.414680E+00	3.826150E+00	1.912470E+00
4.355340E+00	3.809510E+00	1.800180E+00
4.383760E+00	3.863060E+00	1.904370E+00
4.376500E+00	3.914350E+00	1.965540E+00
4.437620E+00	3.883460E+00	2.028740E+00
4.396500E+00	3.952520E+00	2.082970E+00
4.321410E+00	3.898750E+00	1.876760E+00
4.244730E+00	3.875690E+00	1.767640E+00
4.321550E+00	3.981170E+00	2.008040E+00
4.304770E+00	4.060710E+00	2.095060E+00
4.365100E+00	4.018450E+00	2.157220E+00
4.335470E+00	4.069800E+00	2.173660E+00
4.241260E+00	3.951490E+00	1.875950E+00
4.195770E+00	3.928490E+00	1.771720E+00
4.222660E+00	4.054600E+00	1.984970E+00
4.265290E+00	4.090780E+00	2.081770E+00
4.286190E+00	4.104390E+00	2.161890E+00
4.165550E+00	3.987220E+00	1.828920E+00
4.143190E+00	4.052770E+00	1.895160E+00
4.161300E+00	4.086380E+00	1.943320E+00
4.169160E+00	4.118730E+00	1.989550E+00
4.231930E+00	4.114230E+00	2.071350E+00
4.116590E+00	4.088180E+00	1.916260E+00
4.675660E+00	3.509490E+00	1.917140E+00
4.622510E+00	3.482300E+00	1.783480E+00
4.624510E+00	3.568250E+00	1.910180E+00
4.610910E+00	3.669830E+00	1.999420E+00
4.694270E+00	3.575470E+00	2.009050E+00
4.596340E+00	3.774400E+00	2.165100E+00
4.694090E+00	3.679390E+00	2.170300E+00
4.599950E+00	3.868210E+00	2.291330E+00
4.696610E+00	3.806980E+00	2.361040E+00
4.635380E+00	3.888000E+00	2.425550E+00
4.534910E+00	3.622160E+00	1.817170E+00
4.484770E+00	3.531850E+00	1.649960E+00
4.477660E+00	3.767880E+00	1.950980E+00
4.517210E+00	3.862830E+00	2.171820E+00
4.543710E+00	3.911270E+00	2.279330E+00
4.570030E+00	3.933130E+00	2.398920E+00
4.401780E+00	3.530100E+00	1.550550E+00
4.303480E+00	3.493620E+00	1.452650E+00
4.334270E+00	3.581820E+00	1.543530E+00
4.384610E+00	3.657120E+00	1.662110E+00
4.462910E+00	3.965940E+00	2.268950E+00
4.457770E+00	4.042310E+00	2.406070E+00
4.535920E+00	4.000590E+00	2.478160E+00
4.499000E+00	4.062310E+00	2.511620E+00
4.259730E+00	3.619320E+00	1.522320E+00
4.197160E+00	3.539890E+00	1.429180E+00
4.220710E+00	3.753750E+00	1.627090E+00
4.375690E+00	4.083810E+00	2.278750E+00
4.428250E+00	4.097070E+00	2.462830E+00
4.135750E+00	3.624790E+00	1.456870E+00
4.055990E+00	3.774090E+00	1.552650E+00
4.134710E+00	3.891390E+00	1.693250E+00
4.293990E+00	4.153190E+00	2.264220E+00
4.351800E+00	4.161320E+00	2.414580E+00
4.030590E+00	3.884850E+00	1.654380E+00
3.981310E+00	3.837470E+00	1.589090E+00
4.057570E+00	4.014910E+00	1.803150E+00
4.201800E+00	4.162280E+00	2.130090E+00
4.248380E+00	4.249350E+00	2.316500E+00
4.292480E+00	4.276460E+00	2.431040E+00
4.341050E+00	4.240910E+00	2.480770E+00
4.321840E+00	4.305860E+00	2.508420E+00
3.947860E+00	3.913530E+00	1.645720E+00
3.915450E+00	4.037440E+00	1.756530E+00
3.991460E+00	4.084570E+00	1.841790E+00
4.066980E+00	4.136020E+00	1.952400E+00
4.113890E+00	4.242350E+00	2.122650E+00
4.144210E+00	4.326180E+00	2.223860E+00
4.206090E+00	4.336790E+00	2.324410E+00
4.259540E+00	4.314960E+00	2.414970E+00
3.940960E+00	4.130600E+00	1.859150E+00
3.868380E+00	4.100540E+00	1.802600E+00
3.974530E+00	4.227660E+00	1.981580E+00
4.030980E+00	4.328810E+00	2.124780E+00
4.096480E+00	4.365380E+00	2.212830E+00
4.145520E+00	4.394440E+00	2.302080E+00
3.860330E+00	4.162390E+00	1.866540E+00
3.878990E+00	4.245630E+00	1.953850E+00
3.940450E+00	4.304520E+00	2.021880E+00
3.946630E+00	4.352970E+00	2.068140E+00
3.971600E+00	4.392370E+00	2.132890E+00
4.055290E+00	4.401790E+00	2.217600E+00
3.875330E+00	4.321770E+00	2.020540E+00
3.918380E+00	4.375670E+00	2.079660E+00
4.941460E+00	3.592430E+00	2.487380E+00
4.911420E+00	3.546810E+00	2.381140E+00
4.886570E+00	3.619660E+00	2.425820E+00
4.882800E+00	3.678290E+00	2.497020E+00
4.870650E+00	3.340990E+00	2.039450E+00
4.841750E+00	3.244070E+00	1.916480E+00
4.762870E+00	3.435780E+00	1.962420E+00
4.765390E+00	3.568310E+00	2.136240E+00
4.858090E+00	3.463540E+00	2.201420E+00
4.814940E+00	3.670100E+00	2.346410E+00
4.769840E+00	3.769810E+00	2.434420E+00
4.822070E+00	3.766250E+00	2.509040E+00
4.762400E+00	3.826270E+00	2.501070E+00
4.804780E+00	3.171760E+00	1.783470E+00
4.712080E+00	3.139460E+00	1.629570E+00
4.713850E+00	3.311790E+00	1.761570E+00
4.628560E+00	3.938030E+00	2.511370E+00
4.702400E+00	3.898290E+00	2.535870E+00
4.666460E+00	3.951390E+00	2.582630E+00
4.576470E+00	3.139680E+00	1.447520E+00
4.454830E+00	3.091570E+00	1.321870E+00
4.467340E+00	3.230740E+00	1.408820E+00
4.513030E+00	3.363570E+00	1.523600E+00
4.587980E+00	3.965250E+00	2.498260E+00
4.621560E+00	3.987230E+00	2.581950E+00
4.342660E+00	3.320310E+00	1.372710E+00
4.248640E+00	3.222100E+00	1.259070E+00
4.493900E+00	4.106650E+00	2.582440E+00
4.575810E+00	4.053780E+00	2.633110E+00
4.536520E+00	4.108140E+00	2.689750E+00
4.129750E+00	3.226840E+00	1.218680E+00
4.016150E+00	3.195020E+00	1.182870E+00
4.048090E+00	3.299960E+00	1.246250E+00
4.121080E+00	3.424170E+00	1.305060E+00
4.425580E+00	4.152960E+00	2.541400E+00
4.480580E+00	4.150000E+00	2.657360E+00
3.959210E+00	3.339710E+00	1.263000E+00
3.894940E+00	3.271250E+00	1.214430E+00
3.905650E+00	3.478370E+00	1.316110E+00
3.986920E+00	3.616980E+00	1.423290E+00
4.384270E+00	4.193040E+00	2.509590E+00
4.417270E+00	4.210300E+00	2.602610E+00
3.823950E+00	3.361050E+00	1.235950E+00
3.744630E+00	3.510410E+00	1.326530E+00
3.855170E+00	3.617600E+00	1.373850E+00
3.894330E+00	3.770870E+00	1.507750E+00
4.353430E+00	4.312700E+00	2.576570E+00
4.376790E+00	4.282750E+00	2.595270E+00
4.366450E+00	4.313530E+00	2.618670E+00
3.759760E+00	3.664730E+00	1.407980E+00
3.675420E+00	3.601760E+00	1.368540E+00
3.751170E+00	3.796330E+00	1.515690E+00
3.831210E+00	3.918410E+00	1.614060E+00
4.213900E+00	4.372950E+00	2.399880E+00
4.275730E+00	4.358400E+00	2.499150E+00
4.337240E+00	4.335050E+00	2.587250E+00
3.651550E+00	3.698510E+00	1.424230E+00
3.656240E+00	3.825670E+00	1.516500E+00
3.726320E+00	3.908160E+00	1.592490E+00
3.773660E+00	4.051150E+00	1.748360E+00
4.181480E+00	4.409200E+00	2.389770E+00
4.212430E+00	4.425790E+00	2.472260E+00
3.641490E+00	3.939520E+00	1.606920E+00
3.659780E+00	4.051730E+00	1.731890E+00
3.707980E+00	4.118600E+00	1.795280E+00
3.770520E+00	4.201760E+00	1.894190E+00
3.993450E+00	4.455120E+00	2.220470E+00
4.082330E+00	4.454140E+00	2.327000E+00
4.150430E+00	4.437930E+00	2.391190E+00
3.647000E+00	4.152710E+00	1.828230E+00
3.707430E+00	4.253680E+00	1.935190E+00
3.721930E+00	4.314580E+00	1.991690E+00
3.786210E+00	4.320130E+00	2.006470E+00
3.885220E+00	4.406390E+00	2.116800E+00
3.935980E+00	4.488720E+00	2.224880E+00
4.010440E+00	4.525950E+00	2.348160E+00
3.759690E+00	4.389800E+00	2.072060E+00
3.852630E+00	4.479230E+00	2.186840E+00
3.919900E+00	4.532510E+00	2.279830E+00
5.050430E+00	3.466550E+00	2.536120E+00
5.049000E+00	3.389390E+00	2.479940E+00
4.989370E+00	3.493790E+00	2.470410E+00
5.023900E+00	3.549890E+00	2.567540E+00
5.081950E+00	2.965920E+00	2.147610E+00
5.052860E+00	2.873240E+00	2.015430E+00
5.040080E+00	3.021150E+00	2.068440E+00
4.955360E+00	3.231000E+00	2.134130E+00
5.067100E+00	3.084380E+00	2.241020E+00
4.978120E+00	3.408140E+00	2.343250E+00
5.058540E+00	3.264630E+00	2.356460E+00
4.892450E+00	3.758890E+00	2.611030E+00
4.963680E+00	3.664640E+00	2.598740E+00
4.891870E+00	3.800680E+00	2.695890E+00
4.966930E+00	3.749370E+00	2.751140E+00
4.910670E+00	3.838420E+00	2.781110E+00
4.986400E+00	2.790730E+00	1.848360E+00
4.919540E+00	2.687800E+00	1.695440E+00
4.899520E+00	2.825370E+00	1.721830E+00
4.918240E+00	3.005560E+00	1.844700E+00
4.815270E+00	3.857980E+00	2.658210E+00
4.794140E+00	3.936940E+00	2.771750E+00
4.872230E+00	3.903490E+00	2.836650E+00
4.827900E+00	3.959980E+00	2.861470E+00
4.790190E+00	2.629670E+00	1.490610E+00
4.657650E+00	2.547970E+00	1.344000E+00
4.686200E+00	2.693200E+00	1.383410E+00
4.735150E+00	2.868230E+00	1.502730E+00
4.703370E+00	3.960360E+00	2.683070E+00
4.766510E+00	3.997100E+00	2.809180E+00
4.546360E+00	2.801630E+00	1.286630E+00
4.437160E+00	2.692730E+00	1.198940E+00
4.639010E+00	4.008380E+00	2.674000E+00
4.676170E+00	4.039220E+00	2.769460E+00
4.293300E+00	2.714010E+00	1.111590E+00
4.156600E+00	2.679310E+00	1.078260E+00
4.187460E+00	2.822120E+00	1.096880E+00
4.253920E+00	2.974220E+00	1.159110E+00
4.541850E+00	4.149670E+00	2.755090E+00
4.607850E+00	4.107520E+00	2.788400E+00
4.587400E+00	4.153300E+00	2.823040E+00
4.048840E+00	2.968380E+00	1.116400E+00
3.904230E+00	2.883950E+00	1.089640E+00
4.485050E+00	4.199230E+00	2.725500E+00
4.556590E+00	4.196720E+00	2.817240E+00
3.818750E+00	3.176230E+00	1.164670E+00
3.684930E+00	3.036930E+00	1.165160E+00
4.431210E+00	4.251280E+00	2.689400E+00
4.495690E+00	4.258460E+00	2.787150E+00
3.625590E+00	3.212000E+00	1.208440E+00
3.505330E+00	3.150130E+00	1.209580E+00
3.673160E+00	3.350680E+00	1.254800E+00
4.395740E+00	4.321410E+00	2.705850E+00
3.517210E+00	3.316630E+00	1.252510E+00
3.387460E+00	3.261550E+00	1.272270E+00
3.568470E+00	3.531190E+00	1.333370E+00
4.297820E+00	4.390020E+00	2.614800E+00
4.352410E+00	4.394610E+00	2.725440E+00
3.415920E+00	3.407180E+00	1.306960E+00
3.336390E+00	3.339970E+00	1.314660E+00
3.413020E+00	3.576300E+00	1.378270E+00
3.528430E+00	3.764050E+00	1.483980E+00
4.223120E+00	4.473460E+00	2.580310E+00
4.290780E+00	4.452780E+00	2.695190E+00
3.314680E+00	3.445250E+00	1.356310E+00
3.316840E+00	3.586950E+00	1.417800E+00
3.386970E+00	3.696540E+00	1.454460E+00
3.405800E+00	3.836490E+00	1.539350E+00
3.530970E+00	3.984610E+00	1.670890E+00
4.131390E+00	4.505670E+00	2.470840E+00
4.181250E+00	4.518930E+00	2.574460E+00
4.223970E+00	4.533160E+00	2.673480E+00
3.299380E+00	3.711000E+00	1.493160E+00
3.322010E+00	3.853920E+00	1.579700E+00
3.401820E+00	3.940340E+00	1.630030E+00
3.446010E+00	4.033380E+00	1.727290E+00
3.535900E+00	4.132770E+00	1.827470E+00
3.637240E+00	4.275320E+00	1.963620E+00
4.061810E+00	4.553760E+00	2.445820E+00
4.082830E+00	4.584980E+00	2.528780E+00
4.149240E+00	4.556260E+00	2.590540E+00
3.328550E+00	3.974060E+00	1.690230E+00
3.433610E+00	4.122370E+00	1.823390E+00
3.518030E+00	4.211880E+00	1.907200E+00
3.556840E+00	4.286840E+00	1.981570E+00
3.610980E+00	4.333840E+00	2.022210E+00
3.669640E+00	4.395530E+00	2.074880E+00
3.761120E+00	4.483000E+00	2.165720E+00
3.849300E+00	4.546780E+00	2.265920E+00
3.928020E+00	4.588860E+00	2.374010E+00
4.013930E+00	4.591520E+00	2.441070E+00
3.569990E+00	4.370590E+00	2.061250E+00
3.665100E+00	4.481230E+00	2.156850E+00
3.764350E+00	4.559510E+00	2.245040E+00
3.836190E+00	4.595100E+00	2.326880E+00
5.177910E+00	2.842120E+00	2.373700E+00
5.160500E+00	2.715940E+00	2.243720E+00
5.125370E+00	2.903790E+00	2.246660E+00
5.120450E+00	3.119580E+00	2.411470E+00
5.179950E+00	2.974960E+00	2.462970E+00
5.104300E+00	3.280990E+00	2.494650E+00
5.163150E+00	3.181930E+00	2.561820E+00
5.109410E+00	3.414570E+00	2.632860E+00
5.044450E+00	3.612850E+00	2.721360E+00
5.132820E+00	3.529780E+00	2.782120E+00
5.045730E+00	3.694660E+00	2.804450E+00
5.115950E+00	3.637400E+00	2.874540E+00
5.046960E+00	3.743190E+00	2.879350E+00
5.129420E+00	2.596400E+00	2.095380E+00
5.072620E+00	2.491050E+00	1.950360E+00
5.073710E+00	2.661770E+00	1.965900E+00
4.930760E+00	3.869680E+00	2.863490E+00
4.991980E+00	3.823990E+00	2.910320E+00
4.937830E+00	3.890490E+00	2.949790E+00
4.993130E+00	2.400240E+00	1.807750E+00
4.886020E+00	2.317400E+00	1.656510E+00
4.912050E+00	2.475720E+00	1.656400E+00
4.813990E+00	4.001730E+00	2.918050E+00
4.888840E+00	3.951080E+00	2.979980E+00
4.858760E+00	4.010390E+00	3.008290E+00
4.769040E+00	2.249510E+00	1.505940E+00
4.617510E+00	2.224880E+00	1.379830E+00
4.721130E+00	2.343640E+00	1.424510E+00
4.756010E+00	4.042860E+00	2.871100E+00
4.796860E+00	4.057460E+00	2.976030E+00
4.441240E+00	2.464360E+00	1.197610E+00
4.390770E+00	2.292520E+00	1.212230E+00
4.703110E+00	4.094150E+00	2.899510E+00
4.700020E+00	4.131350E+00	2.954180E+00
4.754990E+00	4.119300E+00	2.998920E+00
4.716210E+00	4.161120E+00	2.995290E+00
4.269740E+00	2.274340E+00	1.164650E+00
4.117520E+00	2.377360E+00	1.099790E+00
4.227800E+00	2.429810E+00	1.109990E+00
4.636730E+00	4.164920E+00	2.916010E+00
4.643080E+00	4.245990E+00	2.974640E+00
4.707040E+00	4.216760E+00	3.016700E+00
4.696120E+00	4.262990E+00	3.027710E+00
4.008720E+00	2.591960E+00	1.042130E+00
3.898490E+00	2.435850E+00	1.057120E+00
4.572280E+00	4.245710E+00	2.891680E+00
4.591480E+00	4.299030E+00	2.961270E+00
4.664720E+00	4.299300E+00	3.029900E+00
3.764430E+00	2.770460E+00	1.084330E+00
3.606140E+00	2.707430E+00	1.149410E+00
4.505260E+00	4.320880E+00	2.879950E+00
4.556600E+00	4.335200E+00	2.959480E+00
4.602250E+00	4.358230E+00	3.033330E+00
3.534880E+00	2.954630E+00	1.193260E+00
3.393490E+00	2.887580E+00	1.227510E+00
4.416340E+00	4.378680E+00	2.817980E+00
4.464720E+00	4.377190E+00	2.909670E+00
4.523620E+00	4.368540E+00	2.968670E+00
3.369580E+00	3.096350E+00	1.246560E+00
3.235670E+00	3.038130E+00	1.280400E+00
4.355690E+00	4.438330E+00	2.794520E+00
4.410140E+00	4.422380E+00	2.890980E+00
3.257860E+00	3.263490E+00	1.327860E+00
3.155500E+00	3.151440E+00	1.377180E+00
4.298660E+00	4.503110E+00	2.773760E+00
4.354020E+00	4.480550E+00	2.873350E+00
3.153270E+00	3.293130E+00	1.387920E+00
3.109620E+00	3.229970E+00	1.409900E+00
3.201580E+00	3.500300E+00	1.436220E+00
4.262110E+00	4.548890E+00	2.762060E+00
4.297020E+00	4.554410E+00	2.857850E+00
3.103340E+00	3.336290E+00	1.448830E+00
3.103500E+00	3.493230E+00	1.494050E+00
3.138080E+00	3.600670E+00	1.506090E+00
3.195840E+00	3.775670E+00	1.576170E+00
4.118590E+00	4.593260E+00	2.608710E+00
4.161290E+00	4.606670E+00	2.690580E+00
4.229060E+00	4.588080E+00	2.764200E+00
3.081790E+00	3.626260E+00	1.552790E+00
3.099450E+00	3.779010E+00	1.638930E+00
3.144270E+00	3.862660E+00	1.660070E+00
3.205300E+00	3.958740E+00	1.704810E+00
3.323640E+00	4.100040E+00	1.833670E+00
3.442720E+00	4.246570E+00	1.945430E+00
3.974960E+00	4.620940E+00	2.448790E+00
4.005580E+00	4.641560E+00	2.527710E+00
4.082950E+00	4.630070E+00	2.623520E+00
3.090150E+00	3.910390E+00	1.716760E+00
3.200770E+00	4.070700E+00	1.833450E+00
3.306860E+00	4.204370E+00	1.931510E+00
3.389000E+00	4.293500E+00	2.005580E+00
3.403710E+00	4.345380E+00	2.051760E+00
3.467670E+00	4.360080E+00	2.053120E+00
3.547680E+00	4.470010E+00	2.142750E+00
3.665850E+00	4.574530E+00	2.249570E+00
3.773050E+00	4.610980E+00	2.317070E+00
3.841650E+00	4.645480E+00	2.405340E+00
3.936900E+00	4.642770E+00	2.462320E+00
3.432060E+00	4.412550E+00	2.101920E+00
3.480420E+00	4.497890E+00	2.162590E+00
3.557930E+00	4.547820E+00	2.207230E+00
3.589020E+00	4.594500E+00	2.261050E+00
3.641960E+00	4.632770E+00	2.322920E+00
3.734610E+00	4.640630E+00	2.346740E+00
3.502220E+00	4.570180E+00	2.227850E+00
3.569580E+00	4.617370E+00	2.287980E+00
5.271890E+00	2.969690E+00	2.704960E+00
5.256860E+00	2.888180E+00	2.653490E+00
5.237500E+00	3.015290E+00	2.621670E+00
5.209060E+00	3.232200E+00	2.709800E+00
5.270580E+00	3.077620E+00	2.761420E+00
5.196920E+00	3.401840E+00	2.801230E+00
5.286690E+00	3.251270E+00	2.834840E+00
5.189650E+00	3.526120E+00	2.875950E+00
5.268850E+00	3.408130E+00	2.939740E+00
5.175450E+00	3.586950E+00	2.927690E+00
5.216860E+00	3.539510E+00	2.956220E+00
5.183380E+00	3.625060E+00	3.005520E+00
5.195780E+00	2.607420E+00	2.388050E+00
5.163160E+00	2.467870E+00	2.255430E+00
5.152580E+00	2.566520E+00	2.212000E+00
5.210190E+00	2.777120E+00	2.481230E+00
5.051810E+00	3.775120E+00	2.954240E+00
5.101520E+00	3.720870E+00	2.984980E+00
5.077610E+00	3.794060E+00	3.030300E+00
5.107520E+00	2.358180E+00	2.119780E+00
5.024310E+00	2.261720E+00	1.973120E+00
5.052070E+00	2.365650E+00	1.958560E+00
4.954770E+00	3.917300E+00	3.021840E+00
5.022750E+00	3.873390E+00	3.067230E+00
4.970440E+00	3.941730E+00	3.087960E+00
4.917080E+00	2.168910E+00	1.819800E+00
4.805160E+00	2.090300E+00	1.692040E+00
4.847420E+00	2.191020E+00	1.654500E+00
4.866590E+00	4.046750E+00	3.059960E+00
4.930940E+00	4.001370E+00	3.112980E+00
4.896500E+00	4.058840E+00	3.144880E+00
4.673200E+00	2.017960E+00	1.588090E+00
4.545280E+00	2.025550E+00	1.465450E+00
4.656510E+00	2.097390E+00	1.495400E+00
4.832860E+00	4.100070E+00	3.080280E+00
4.834350E+00	4.130720E+00	3.132870E+00
4.876820E+00	4.100550E+00	3.188290E+00
4.846670E+00	4.149210E+00	3.187920E+00
4.435660E+00	2.139130E+00	1.307720E+00
4.380810E+00	1.999570E+00	1.365340E+00
4.788500E+00	4.178350E+00	3.092120E+00
4.807200E+00	4.233090E+00	3.145700E+00
4.843030E+00	4.201970E+00	3.209320E+00
4.830880E+00	4.262330E+00	3.201080E+00
4.187380E+00	2.194010E+00	1.193210E+00
4.758820E+00	4.279960E+00	3.104930E+00
4.757250E+00	4.352010E+00	3.167730E+00
4.823580E+00	4.315700E+00	3.227080E+00
4.802540E+00	4.367460E+00	3.236450E+00
3.965780E+00	2.221070E+00	1.144570E+00
3.798980E+00	2.272760E+00	1.099190E+00
3.839640E+00	2.332560E+00	1.073360E+00
4.688140E+00	4.344690E+00	3.095550E+00
4.697960E+00	4.390790E+00	3.157500E+00
4.756430E+00	4.402900E+00	3.220490E+00
3.699050E+00	2.456060E+00	1.107450E+00
3.584350E+00	2.368620E+00	1.185160E+00
4.646480E+00	4.385040E+00	3.107550E+00
4.652490E+00	4.415460E+00	3.157950E+00
4.695270E+00	4.446250E+00	3.233000E+00
3.454210E+00	2.655280E+00	1.194750E+00
3.313510E+00	2.621890E+00	1.268030E+00
4.470390E+00	4.419450E+00	2.977550E+00
4.538880E+00	4.416010E+00	3.055750E+00
4.600720E+00	4.416680E+00	3.127600E+00
4.634810E+00	4.444450E+00	3.196550E+00
3.252320E+00	2.833240E+00	1.266440E+00
3.135300E+00	2.791580E+00	1.324260E+00
4.411570E+00	4.471660E+00	2.965550E+00
4.474720E+00	4.474980E+00	3.084490E+00
3.133780E+00	2.982040E+00	1.351590E+00
3.045140E+00	2.939550E+00	1.418600E+00
4.358870E+00	4.522970E+00	2.943640E+00
4.401690E+00	4.524930E+00	3.031380E+00
3.063640E+00	3.146060E+00	1.443840E+00
2.992280E+00	3.037310E+00	1.443910E+00
4.330070E+00	4.559640E+00	2.936150E+00
4.354560E+00	4.561450E+00	2.988730E+00
2.975180E+00	3.147860E+00	1.509050E+00
2.921920E+00	3.303280E+00	1.563490E+00
3.020840E+00	3.394900E+00	1.530640E+00
4.197040E+00	4.621860E+00	2.775880E+00
4.230650E+00	4.626730E+00	2.860820E+00
4.306980E+00	4.596400E+00	2.951740E+00
2.934970E+00	3.466170E+00	1.585670E+00
2.901770E+00	3.401910E+00	1.617170E+00
2.986610E+00	3.680160E+00	1.648900E+00
4.021740E+00	4.684230E+00	2.645990E+00
4.105240E+00	4.669270E+00	2.738460E+00
4.169210E+00	4.646920E+00	2.793400E+00
2.888510E+00	3.526310E+00	1.647720E+00
2.893050E+00	3.682870E+00	1.701160E+00
2.929150E+00	3.774490E+00	1.718460E+00
2.972110E+00	3.892610E+00	1.757580E+00
3.085480E+00	4.038620E+00	1.848240E+00
3.185810E+00	4.180660E+00	1.927140E+00
3.313450E+00	4.314310E+00	2.039350E+00
3.908280E+00	4.694920E+00	2.565850E+00
3.980640E+00	4.713750E+00	2.670670E+00
4.037490E+00	4.736420E+00	2.780330E+00
2.881410E+00	3.803480E+00	1.768900E+00
2.909710E+00	3.941270E+00	1.829870E+00
2.991480E+00	4.021340E+00	1.862620E+00
3.066910E+00	4.139230E+00	1.934170E+00
3.161140E+00	4.262430E+00	2.006850E+00
3.245420E+00	4.361880E+00	2.086400E+00
3.367360E+00	4.462720E+00	2.153250E+00
3.730600E+00	4.699440E+00	2.446730E+00
3.818670E+00	4.732000E+00	2.557880E+00
3.858400E+00	4.761350E+00	2.646300E+00
3.945180E+00	4.744350E+00	2.702510E+00
2.937940E+00	4.080430E+00	1.932930E+00
3.041580E+00	4.226690E+00	2.008320E+00
3.139440E+00	4.335260E+00	2.080350E+00
3.237620E+00	4.440800E+00	2.146550E+00
3.313860E+00	4.513930E+00	2.201360E+00
3.331740E+00	4.560480E+00	2.245150E+00
3.407400E+00	4.566110E+00	2.241630E+00
3.543530E+00	4.648240E+00	2.333540E+00
3.603510E+00	4.715870E+00	2.441450E+00
3.665100E+00	4.758710E+00	2.530000E+00
3.763660E+00	4.759380E+00	2.570140E+00
3.377710E+00	4.623700E+00	2.312620E+00
3.492190E+00	4.706510E+00	2.405500E+00
3.565500E+00	4.753250E+00	2.482000E+00
5.378840E+00	3.209720E+00	2.988900E+00
5.366330E+00	3.153530E+00	2.967480E+00
5.341380E+00	3.251440E+00	2.944090E+00
5.335620E+00	3.335440E+00	2.989060E+00
5.380030E+00	3.271870E+00	3.018290E+00
5.345910E+00	3.392490E+00	3.060770E+00
5.249800E+00	2.589260E+00	2.641820E+00
5.211980E+00	2.484360E+00	2.546890E+00
5.215700E+00	2.601840E+00	2.521530E+00
5.262910E+00	2.770680E+00	2.636320E+00
5.273980E+00	2.695290E+00	2.705240E+00
5.297050E+00	2.895730E+00	2.769990E+00
5.334010E+00	3.089840E+00	2.884650E+00
5.275360E+00	3.522920E+00	3.036420E+00
5.246620E+00	3.610210E+00	3.107190E+00
5.172080E+00	2.384320E+00	2.433100E+00
5.117040E+00	2.274610E+00	2.294570E+00
5.143880E+00	2.367080E+00	2.278410E+00
5.169110E+00	3.723420E+00	3.128270E+00
5.106460E+00	3.811780E+00	3.125820E+00
5.135940E+00	3.794070E+00	3.182890E+00
5.091370E+00	3.845700E+00	3.213250E+00
5.039160E+00	2.180930E+00	2.171820E+00
4.947460E+00	2.097490E+00	2.050980E+00
4.987890E+00	2.172410E+00	2.004930E+00
4.982120E+00	3.959510E+00	3.161510E+00
5.018920E+00	3.916000E+00	3.186520E+00
5.004180E+00	3.973750E+00	3.246490E+00
4.813470E+00	1.990310E+00	1.907590E+00
4.732810E+00	1.943290E+00	1.774430E+00
4.785020E+00	2.015000E+00	1.771760E+00
4.915780E+00	4.068340E+00	3.212470E+00
4.951340E+00	4.035850E+00	3.228840E+00
4.945090E+00	4.084180E+00	3.290720E+00
4.597110E+00	1.921570E+00	1.603300E+00
4.869320E+00	4.167300E+00	3.243920E+00
4.895800E+00	4.134700E+00	3.270490E+00
4.900000E+00	4.185690E+00	3.320880E+00
4.403260E+00	1.913320E+00	1.458980E+00
4.281390E+00	1.888120E+00	1.426050E+00
4.312980E+00	1.948270E+00	1.380730E+00
4.858390E+00	4.284130E+00	3.258550E+00
4.877190E+00	4.248140E+00	3.287170E+00
4.880470E+00	4.297520E+00	3.339120E+00
4.171170E+00	2.025110E+00	1.291000E+00
4.073520E+00	1.957940E+00	1.349540E+00
4.807910E+00	4.402410E+00	3.289390E+00
4.844320E+00	4.352250E+00	3.312990E+00
4.839280E+00	4.385570E+00	3.369630E+00
3.885940E+00	2.107840E+00	1.202560E+00
4.764140E+00	4.448850E+00	3.284510E+00
4.808010E+00	4.438530E+00	3.361990E+00
3.685100E+00	2.156390E+00	1.228760E+00
3.521180E+00	2.164010E+00	1.262240E+00
3.541410E+00	2.262060E+00	1.217010E+00
4.731510E+00	4.478090E+00	3.291550E+00
4.756120E+00	4.497130E+00	3.372240E+00
3.387410E+00	2.408390E+00	1.260370E+00
3.248960E+00	2.399490E+00	1.334980E+00
4.546170E+00	4.459600E+00	3.164400E+00
4.598660E+00	4.459430E+00	3.203780E+00
4.639490E+00	4.495560E+00	3.288310E+00
4.698020E+00	4.500400E+00	3.321080E+00
3.172590E+00	2.601120E+00	1.319370E+00
3.075550E+00	2.592740E+00	1.419890E+00
4.507190E+00	4.484870E+00	3.170430E+00
4.529700E+00	4.511170E+00	3.243380E+00
4.580030E+00	4.498020E+00	3.260870E+00
3.041850E+00	2.769080E+00	1.411640E+00
2.952290E+00	2.745860E+00	1.469940E+00
4.429760E+00	4.531320E+00	3.119240E+00
4.476420E+00	4.516910E+00	3.184580E+00
2.951320E+00	2.937150E+00	1.483830E+00
2.896230E+00	2.841300E+00	1.505840E+00
4.360910E+00	4.594370E+00	3.078630E+00
2.867090E+00	2.941140E+00	1.562120E+00
2.815810E+00	3.096800E+00	1.636880E+00
2.898450E+00	3.116960E+00	1.570740E+00
4.259770E+00	4.664530E+00	2.990360E+00
4.304920E+00	4.680860E+00	3.124490E+00
2.846330E+00	3.323770E+00	1.648390E+00
2.755200E+00	3.243760E+00	1.683320E+00
4.154740E+00	4.699940E+00	2.893750E+00
4.209710E+00	4.707280E+00	2.985140E+00
4.239980E+00	4.712030E+00	3.048780E+00
2.775270E+00	3.383930E+00	1.717010E+00
2.732990E+00	3.333390E+00	1.729440E+00
2.801510E+00	3.596250E+00	1.738430E+00
4.086340E+00	4.757040E+00	2.881570E+00
4.115240E+00	4.788180E+00	2.979390E+00
4.187600E+00	4.741690E+00	3.017790E+00
2.710840E+00	3.455540E+00	1.743350E+00
2.713280E+00	3.598560E+00	1.792390E+00
2.753150E+00	3.706810E+00	1.813540E+00
2.803680E+00	3.877020E+00	1.865550E+00
3.909240E+00	4.778960E+00	2.731290E+00
3.958140E+00	4.801900E+00	2.824900E+00
4.041700E+00	4.799540E+00	2.895310E+00
2.699310E+00	3.737350E+00	1.854570E+00
2.711890E+00	3.879850E+00	1.904840E+00
2.755780E+00	3.968860E+00	1.928940E+00
2.817170E+00	4.102950E+00	2.003210E+00
2.940830E+00	4.210300E+00	2.019360E+00
3.024450E+00	4.312880E+00	2.084360E+00
3.127930E+00	4.418330E+00	2.150220E+00
3.229620E+00	4.536280E+00	2.224570E+00
3.723000E+00	4.783240E+00	2.588180E+00
3.766310E+00	4.814550E+00	2.653910E+00
3.864130E+00	4.819370E+00	2.750700E+00
2.706220E+00	3.988770E+00	1.963200E+00
2.730860E+00	4.093320E+00	2.023230E+00
2.765030E+00	4.148910E+00	2.041410E+00
2.782520E+00	4.211690E+00	2.073360E+00
2.893310E+00	4.285970E+00	2.087310E+00
3.012810E+00	4.402920E+00	2.154200E+00
3.107970E+00	4.481880E+00	2.206700E+00
3.140130E+00	4.542590E+00	2.249500E+00
3.194070E+00	4.578600E+00	2.271070E+00
3.257530E+00	4.625840E+00	2.314230E+00
3.355540E+00	4.714960E+00	2.414530E+00
3.485900E+00	4.757460E+00	2.469940E+00
3.562870E+00	4.803250E+00	2.550160E+00
3.678710E+00	4.804180E+00	2.600860E+00
2.723340E+00	4.151470E+00	2.060080E+00
3.146180E+00	4.606560E+00	2.306500E+00
3.234470E+00	4.675980E+00	2.368080E+00
3.257610E+00	4.722360E+00	2.413380E+00
3.299440E+00	4.747710E+00	2.440350E+00
3.332050E+00	4.778660E+00	2.483130E+00
3.436210E+00	4.784220E+00	2.500700E+00
3.250330E+00	4.753500E+00	2.446020E+00
5.407540E+00	3.041170E+00	3.027720E+00
5.397530E+00	2.983660E+00	3.007570E+00
5.379080E+00	3.056590E+00	2.976820E+00
5.402860E+00	3.141000E+00	3.042680E+00
5.413090E+00	3.268780E+00	3.110400E+00
5.381020E+00	3.377480E+00	3.166130E+00
5.224610E+00	2.435990E+00	2.688170E+00
5.174250E+00	2.333070E+00	2.599140E+00
5.184650E+00	2.386880E+00	2.540910E+00
5.257290E+00	2.556480E+00	2.729980E+00
5.325060E+00	2.746890E+00	2.840420E+00
5.357040E+00	2.926410E+00	2.928460E+00
5.324530E+00	3.517830E+00	3.182990E+00
5.248600E+00	3.631860E+00	3.187560E+00
5.282450E+00	3.608860E+00	3.234550E+00
5.239330E+00	3.684610E+00	3.262180E+00
5.121320E+00	2.232190E+00	2.491730E+00
5.057640E+00	2.153340E+00	2.404110E+00
5.089130E+00	2.203370E+00	2.338390E+00
5.169290E+00	3.779900E+00	3.246230E+00
5.150620E+00	3.840050E+00	3.324650E+00
4.954730E+00	2.067550E+00	2.303910E+00
4.867700E+00	1.998110E+00	2.154580E+00
4.920430E+00	2.060340E+00	2.154990E+00
5.071950E+00	3.905550E+00	3.298720E+00
5.058760E+00	3.955470E+00	3.353830E+00
4.748640E+00	1.907560E+00	1.907530E+00
5.021180E+00	4.024930E+00	3.358880E+00
4.987940E+00	4.078520E+00	3.390610E+00
4.581690E+00	1.846180E+00	1.708060E+00
4.485110E+00	1.775850E+00	1.649720E+00
4.453750E+00	1.841360E+00	1.552480E+00
4.953330E+00	4.125660E+00	3.398230E+00
4.939480E+00	4.179700E+00	3.430830E+00
4.402780E+00	1.737230E+00	1.604540E+00
4.272230E+00	1.730160E+00	1.561740E+00
4.348290E+00	1.783400E+00	1.530270E+00
4.919060E+00	4.233990E+00	3.423000E+00
4.906840E+00	4.285510E+00	3.449490E+00
4.156610E+00	1.821910E+00	1.425490E+00
4.001610E+00	1.784330E+00	1.445510E+00
4.877890E+00	4.334600E+00	3.444220E+00
4.846340E+00	4.408960E+00	3.455450E+00
3.859230E+00	1.933630E+00	1.305790E+00
3.798000E+00	1.858020E+00	1.397980E+00
4.811500E+00	4.479220E+00	3.442490E+00
4.844170E+00	4.458400E+00	3.496840E+00
4.830390E+00	4.491300E+00	3.500960E+00
3.680600E+00	1.872010E+00	1.404950E+00
3.514640E+00	1.924160E+00	1.408910E+00
3.621260E+00	1.971860E+00	1.352700E+00
4.779980E+00	4.518070E+00	3.440170E+00
4.800940E+00	4.532650E+00	3.516410E+00
3.369670E+00	2.180830E+00	1.382320E+00
3.226040E+00	2.165550E+00	1.445030E+00
4.666710E+00	4.522360E+00	3.357030E+00
4.689170E+00	4.543910E+00	3.435400E+00
4.746170E+00	4.546120E+00	3.467170E+00
3.140040E+00	2.400340E+00	1.438600E+00
3.018130E+00	2.377290E+00	1.491780E+00
4.562120E+00	4.525680E+00	3.306250E+00
4.588310E+00	4.543760E+00	3.380350E+00
4.637850E+00	4.541370E+00	3.406750E+00
2.968090E+00	2.576600E+00	1.477810E+00
2.885650E+00	2.556090E+00	1.561720E+00
4.428140E+00	4.573420E+00	3.197290E+00
4.484760E+00	4.561170E+00	3.277950E+00
4.534990E+00	4.554370E+00	3.344740E+00
2.856890E+00	2.761730E+00	1.555130E+00
2.779280E+00	2.681290E+00	1.618750E+00
4.372810E+00	4.635980E+00	3.197340E+00
4.426320E+00	4.625880E+00	3.312740E+00
2.766130E+00	2.809240E+00	1.624920E+00
2.709570E+00	2.782700E+00	1.675360E+00
2.791920E+00	2.925610E+00	1.628350E+00
4.340980E+00	4.678610E+00	3.199680E+00
4.365920E+00	4.674760E+00	3.255190E+00
2.719130E+00	2.898350E+00	1.680600E+00
2.670980E+00	2.857900E+00	1.705820E+00
2.716450E+00	3.071010E+00	1.698370E+00
4.243180E+00	4.751340E+00	3.133680E+00
4.317920E+00	4.718040E+00	3.217820E+00
2.644730E+00	2.953610E+00	1.733200E+00
2.607100E+00	3.142340E+00	1.784270E+00
2.671610E+00	3.289130E+00	1.745110E+00
4.171850E+00	4.788920E+00	3.083180E+00
4.200010E+00	4.825730E+00	3.198450E+00
2.597740E+00	3.305640E+00	1.807930E+00
2.553460E+00	3.247420E+00	1.813700E+00
2.617360E+00	3.519590E+00	1.822840E+00
4.002220E+00	4.836350E+00	2.921710E+00
4.042540E+00	4.865660E+00	3.036490E+00
4.123090E+00	4.844460E+00	3.110000E+00
2.545060E+00	3.364490E+00	1.859160E+00
2.526080E+00	3.515510E+00	1.871050E+00
2.566990E+00	3.616320E+00	1.894660E+00
2.612520E+00	3.801620E+00	1.930990E+00
3.785620E+00	4.879450E+00	2.778090E+00
3.880460E+00	4.876800E+00	2.865910E+00
3.958930E+00	4.875130E+00	2.959030E+00
2.515100E+00	3.645270E+00	1.931900E+00
2.527270E+00	3.799910E+00	1.978740E+00
2.572900E+00	3.891160E+00	1.995320E+00
2.635110E+00	4.035950E+00	2.035230E+00
2.804700E+00	4.301990E+00	2.124070E+00
2.895570E+00	4.392690E+00	2.167140E+00
3.016210E+00	4.509810E+00	2.240810E+00
3.642400E+00	4.874660E+00	2.694320E+00
3.731280E+00	4.915160E+00	2.802120E+00
3.798030E+00	4.950880E+00	2.901870E+00
2.525920E+00	3.915520E+00	2.033660E+00
2.558170E+00	4.049810E+00	2.088560E+00
2.614470E+00	4.125560E+00	2.103080E+00
2.692500E+00	4.223100E+00	2.112490E+00
2.773040E+00	4.363900E+00	2.175110E+00
2.869020E+00	4.465130E+00	2.237870E+00
2.934120E+00	4.543840E+00	2.283690E+00
3.030540E+00	4.604130E+00	2.324140E+00
3.148010E+00	4.697500E+00	2.404250E+00
3.427650E+00	4.852720E+00	2.582180E+00
3.525290E+00	4.909350E+00	2.678470E+00
3.556240E+00	4.954400E+00	2.752610E+00
3.677710E+00	4.952250E+00	2.825850E+00
2.572010E+00	4.169530E+00	2.152180E+00
2.653080E+00	4.327090E+00	2.189030E+00
2.748170E+00	4.438440E+00	2.245860E+00
2.838300E+00	4.526140E+00	2.299960E+00
2.924560E+00	4.603640E+00	2.337420E+00
3.015480E+00	4.660460E+00	2.385410E+00
3.051880E+00	4.714350E+00	2.437780E+00
3.118470E+00	4.747640E+00	2.459860E+00
3.221590E+00	4.795810E+00	2.497160E+00
3.282130E+00	4.870640E+00	2.580430E+00
3.344120E+00	4.919130E+00	2.655220E+00
3.457920E+00	4.931980E+00	2.687880E+00
3.068270E+00	4.776340E+00	2.498720E+00
3.180590E+00	4.858600E+00	2.563990E+00
3.252390E+00	4.902490E+00	2.615190E+00
5.343250E+00	2.620400E+00	2.987650E+00
5.314910E+00	2.554740E+00	2.948390E+00
5.325090E+00	2.631410E+00	2.908820E+00
5.361990E+00	2.792030E+00	2.970240E+00
5.368140E+00	2.699550E+00	3.023470E+00
5.387120E+00	2.904300E+00	3.017970E+00
5.401780E+00	2.827800E+00	3.070170E+00
5.427150E+00	2.981560E+00	3.091430E+00
5.431070E+00	3.127070E+00	3.168570E+00
5.438460E+00	3.269180E+00	3.226170E+00
5.397310E+00	3.403440E+00	3.236000E+00
5.440780E+00	3.348370E+00	3.294800E+00
5.403990E+00	3.468040E+00	3.311110E+00
5.186860E+00	2.327480E+00	2.764830E+00
5.139980E+00	2.231570E+00	2.700850E+00
5.147090E+00	2.261860E+00	2.619390E+00
5.243910E+00	2.441860E+00	2.807890E+00
5.320960E+00	3.589850E+00	3.294450E+00
5.278900E+00	3.670970E+00	3.375920E+00
5.069670E+00	2.142770E+00	2.629020E+00
4.999110E+00	2.087150E+00	2.521450E+00
5.040510E+00	2.129730E+00	2.502280E+00
5.219940E+00	3.763190E+00	3.343660E+00
5.184660E+00	3.818780E+00	3.408440E+00
4.887130E+00	1.990730E+00	2.295920E+00
5.117310E+00	3.897040E+00	3.431840E+00
5.070670E+00	3.966470E+00	3.423320E+00
5.095230E+00	3.954090E+00	3.469050E+00
5.076510E+00	4.002160E+00	3.488260E+00
4.729520E+00	1.861840E+00	2.021750E+00
4.635520E+00	1.776930E+00	1.941350E+00
4.611580E+00	1.811050E+00	1.828840E+00
4.991950E+00	4.090950E+00	3.440520E+00
5.025180E+00	4.058920E+00	3.464860E+00
5.009370E+00	4.101680E+00	3.503410E+00
4.559680E+00	1.714410E+00	1.868680E+00
4.469650E+00	1.667910E+00	1.794030E+00
4.478960E+00	1.714950E+00	1.720860E+00
4.952190E+00	4.199400E+00	3.479130E+00
4.986530E+00	4.162830E+00	3.527380E+00
4.964160E+00	4.220980E+00	3.533310E+00
4.365320E+00	1.630810E+00	1.733820E+00
4.218720E+00	1.611460E+00	1.677780E+00
4.319470E+00	1.667880E+00	1.665770E+00
4.912370E+00	4.300460E+00	3.499480E+00
4.938530E+00	4.269640E+00	3.534690E+00
4.916080E+00	4.314960E+00	3.563840E+00
4.093460E+00	1.689970E+00	1.560050E+00
3.946750E+00	1.623650E+00	1.562170E+00
4.863090E+00	4.423350E+00	3.535390E+00
4.882840E+00	4.367850E+00	3.550090E+00
4.876330E+00	4.401730E+00	3.611730E+00
3.803010E+00	1.764620E+00	1.475540E+00
3.740380E+00	1.694160E+00	1.537760E+00
4.850550E+00	4.479960E+00	3.579450E+00
3.633090E+00	1.693270E+00	1.536650E+00
3.474920E+00	1.759450E+00	1.560660E+00
3.582820E+00	1.780100E+00	1.490950E+00
4.823730E+00	4.539950E+00	3.583750E+00
4.836470E+00	4.529640E+00	3.629640E+00
4.820720E+00	4.555870E+00	3.623900E+00
3.339200E+00	1.945170E+00	1.490310E+00
3.205570E+00	1.954010E+00	1.572460E+00
4.713110E+00	4.573480E+00	3.502790E+00
4.737820E+00	4.588420E+00	3.583500E+00
4.797270E+00	4.568960E+00	3.606350E+00
3.104620E+00	2.172720E+00	1.532190E+00
2.997230E+00	2.161430E+00	1.612450E+00
4.612200E+00	4.565750E+00	3.456370E+00
4.634160E+00	4.591980E+00	3.531150E+00
4.681830E+00	4.593500E+00	3.553440E+00
2.937960E+00	2.367120E+00	1.588510E+00
2.839180E+00	2.333490E+00	1.652340E+00
4.487510E+00	4.595310E+00	3.380150E+00
4.530640E+00	4.606380E+00	3.470310E+00
4.586680E+00	4.595130E+00	3.505770E+00
2.802390E+00	2.517140E+00	1.633210E+00
2.720060E+00	2.483050E+00	1.699670E+00
4.456850E+00	4.623750E+00	3.396820E+00
4.476530E+00	4.629440E+00	3.444870E+00
2.704450E+00	2.649510E+00	1.684880E+00
2.621990E+00	2.616440E+00	1.751900E+00
4.363790E+00	4.712750E+00	3.341400E+00
4.430870E+00	4.661380E+00	3.423900E+00
2.616470E+00	2.797610E+00	1.741350E+00
2.544880E+00	2.721910E+00	1.808420E+00
4.279810E+00	4.788230E+00	3.268760E+00
4.323280E+00	4.804980E+00	3.410620E+00
2.527080E+00	2.829300E+00	1.801070E+00
2.496950E+00	2.785140E+00	1.830710E+00
2.537750E+00	2.970720E+00	1.799820E+00
4.235170E+00	4.833050E+00	3.274330E+00
4.258580E+00	4.838180E+00	3.342430E+00
2.468960E+00	2.867650E+00	1.847710E+00
2.416980E+00	3.044410E+00	1.882600E+00
2.496030E+00	3.200250E+00	1.843170E+00
4.086070E+00	4.889930E+00	3.142050E+00
4.132850E+00	4.908450E+00	3.255040E+00
4.208190E+00	4.867620E+00	3.315350E+00
2.397130E+00	3.237560E+00	1.896700E+00
2.328430E+00	3.183630E+00	1.939030E+00
2.440510E+00	3.441080E+00	1.904410E+00
3.891350E+00	4.935640E+00	2.989660E+00
3.965890E+00	4.953150E+00	3.114930E+00
4.053370E+00	4.936620E+00	3.184520E+00
2.348970E+00	3.340970E+00	1.957200E+00
2.291730E+00	3.281490E+00	1.973860E+00
2.349680E+00	3.502610E+00	1.965770E+00
2.427190E+00	3.719530E+00	2.007880E+00
3.850330E+00	4.975480E+00	3.000450E+00
3.883660E+00	4.988490E+00	3.062070E+00
2.275010E+00	3.421600E+00	2.008900E+00
2.320140E+00	3.598030E+00	2.024250E+00
2.343210E+00	3.733870E+00	2.068130E+00
2.384900E+00	3.830250E+00	2.073880E+00
2.455520E+00	3.974100E+00	2.102590E+00
3.590590E+00	5.019290E+00	2.853630E+00
3.713870E+00	5.019530E+00	2.945190E+00
3.816200E+00	5.017720E+00	3.028250E+00
2.337670E+00	3.880020E+00	2.130290E+00
2.397410E+00	4.042520E+00	2.172350E+00
2.407460E+00	4.128180E+00	2.214150E+00
2.469270E+00	4.147230E+00	2.189180E+00
2.546660E+00	4.289660E+00	2.226770E+00
2.637090E+00	4.412160E+00	2.269800E+00
2.729280E+00	4.510980E+00	2.315480E+00
2.820270E+00	4.593570E+00	2.360990E+00
2.925620E+00	4.687810E+00	2.432210E+00
3.427250E+00	5.008840E+00	2.777970E+00
3.529830E+00	5.065220E+00	2.873040E+00
3.613040E+00	5.099500E+00	2.997580E+00
2.439330E+00	4.238420E+00	2.259450E+00
2.530180E+00	4.385290E+00	2.300040E+00
2.626940E+00	4.492580E+00	2.345620E+00
2.714470E+00	4.582640E+00	2.380390E+00
2.800910E+00	4.645410E+00	2.423230E+00
2.834210E+00	4.695850E+00	2.472960E+00
2.886960E+00	4.727490E+00	2.488670E+00
2.949810E+00	4.774480E+00	2.513710E+00
3.066000E+00	4.852740E+00	2.579310E+00
3.219560E+00	4.943630E+00	2.669680E+00
3.284200E+00	5.037660E+00	2.778370E+00
3.362260E+00	5.106690E+00	2.890640E+00
3.481210E+00	5.107460E+00	2.919720E+00
2.845180E+00	4.752410E+00	2.533380E+00
2.944030E+00	4.842820E+00	2.582170E+00
3.062510E+00	4.928250E+00	2.672930E+00
3.168020E+00	5.019870E+00	2.750120E+00
3.245770E+00	5.092180E+00	2.833140E+00
5.249290E+00	2.365260E+00	2.993090E+00
5.196180E+00	2.292960E+00	2.920930E+00
5.220260E+00	2.355600E+00	2.882980E+00
5.297110E+00	2.478870E+00	2.951160E+00
5.307910E+00	2.451720E+00	3.029300E+00
5.356180E+00	2.587520E+00	3.054780E+00
5.394390E+00	2.731860E+00	3.132750E+00
5.419910E+00	2.858110E+00	3.184210E+00
5.459080E+00	2.981920E+00	3.225240E+00
5.475860E+00	3.110740E+00	3.278680E+00
5.489190E+00	3.231800E+00	3.327290E+00
5.452020E+00	3.345430E+00	3.382030E+00
5.416060E+00	3.457860E+00	3.436290E+00
5.155480E+00	2.224980E+00	2.897980E+00
5.101690E+00	2.161050E+00	2.798760E+00
5.133120E+00	2.204200E+00	2.782870E+00
5.354810E+00	3.568200E+00	3.402060E+00
5.305040E+00	3.654580E+00	3.483580E+00
5.005610E+00	2.090760E+00	2.644700E+00
5.238440E+00	3.754210E+00	3.456210E+00
5.189490E+00	3.829650E+00	3.477850E+00
5.234620E+00	3.799930E+00	3.529450E+00
5.188000E+00	3.872140E+00	3.552300E+00
4.865290E+00	1.951600E+00	2.394030E+00
4.768540E+00	1.859190E+00	2.290400E+00
4.752560E+00	1.857160E+00	2.158550E+00
5.127880E+00	3.947430E+00	3.524100E+00
5.127200E+00	3.997820E+00	3.570810E+00
4.708270E+00	1.780540E+00	2.207120E+00
4.622490E+00	1.704440E+00	2.103300E+00
4.632250E+00	1.735980E+00	2.023330E+00
5.085210E+00	4.060690E+00	3.590550E+00
5.034750E+00	4.113990E+00	3.587060E+00
5.061850E+00	4.101370E+00	3.643890E+00
5.033110E+00	4.140360E+00	3.663430E+00
4.529020E+00	1.632310E+00	1.994870E+00
4.439300E+00	1.565180E+00	1.911990E+00
4.448290E+00	1.616130E+00	1.847360E+00
4.969920E+00	4.241600E+00	3.610450E+00
4.995200E+00	4.199310E+00	3.629120E+00
4.986030E+00	4.232250E+00	3.686640E+00
4.322310E+00	1.534080E+00	1.859830E+00
4.153190E+00	1.522450E+00	1.799230E+00
4.277900E+00	1.554080E+00	1.780570E+00
4.950760E+00	4.275440E+00	3.662400E+00
4.036750E+00	1.567180E+00	1.669270E+00
3.920520E+00	1.549170E+00	1.710360E+00
4.911230E+00	4.339800E+00	3.688290E+00
4.883740E+00	4.420740E+00	3.701850E+00
3.766500E+00	1.565150E+00	1.703540E+00
3.627630E+00	1.547330E+00	1.720690E+00
3.662370E+00	1.574500E+00	1.652580E+00
3.743810E+00	1.609670E+00	1.604700E+00
4.858770E+00	4.493900E+00	3.686040E+00
4.892720E+00	4.465230E+00	3.764950E+00
4.870150E+00	4.516520E+00	3.754300E+00
3.527590E+00	1.630340E+00	1.625950E+00
3.379130E+00	1.635650E+00	1.695660E+00
4.823680E+00	4.562370E+00	3.701330E+00
3.292220E+00	1.766380E+00	1.617940E+00
3.157760E+00	1.779440E+00	1.704860E+00
4.770780E+00	4.598810E+00	3.669700E+00
4.779420E+00	4.630310E+00	3.765630E+00
3.067210E+00	1.946130E+00	1.637430E+00
2.960250E+00	1.946630E+00	1.729610E+00
4.651440E+00	4.613980E+00	3.608200E+00
4.671060E+00	4.630310E+00	3.687170E+00
4.726150E+00	4.630260E+00	3.714930E+00
2.891370E+00	2.140130E+00	1.680400E+00
2.801410E+00	2.118120E+00	1.773200E+00
4.559280E+00	4.626940E+00	3.555450E+00
4.578470E+00	4.642840E+00	3.640680E+00
4.623710E+00	4.633310E+00	3.666210E+00
2.753620E+00	2.303610E+00	1.728480E+00
2.670890E+00	2.276430E+00	1.820080E+00
4.469940E+00	4.679820E+00	3.527960E+00
4.526770E+00	4.662670E+00	3.600740E+00
2.639610E+00	2.452600E+00	1.779380E+00
2.562300E+00	2.418110E+00	1.866820E+00
4.397950E+00	4.743740E+00	3.477650E+00
4.433280E+00	4.759830E+00	3.610300E+00
2.545290E+00	2.579470E+00	1.827730E+00
2.469560E+00	2.545900E+00	1.898830E+00
4.362540E+00	4.802480E+00	3.484340E+00
4.385250E+00	4.804790E+00	3.546320E+00
2.460880E+00	2.716020E+00	1.874080E+00
2.414230E+00	2.630670E+00	1.919660E+00
4.255470E+00	4.894180E+00	3.461300E+00
4.338520E+00	4.848450E+00	3.518620E+00
2.370910E+00	2.716110E+00	1.942790E+00
2.301350E+00	2.848470E+00	1.973670E+00
2.385900E+00	2.867660E+00	1.909050E+00
4.185280E+00	4.912660E+00	3.377840E+00
4.197510E+00	4.944120E+00	3.448490E+00
2.313790E+00	3.017350E+00	1.949410E+00
2.223540E+00	2.982550E+00	2.009790E+00
4.019420E+00	4.984230E+00	3.229020E+00
4.073220E+00	5.005750E+00	3.349910E+00
4.153190E+00	4.965850E+00	3.408960E+00
2.228900E+00	3.197180E+00	1.999420E+00
2.144470E+00	3.104150E+00	2.060730E+00
3.881120E+00	5.056240E+00	3.154640E+00
3.979410E+00	5.036650E+00	3.268500E+00
2.137690E+00	3.230120E+00	2.061380E+00
2.100760E+00	3.178230E+00	2.087000E+00
2.168010E+00	3.398840E+00	2.074380E+00
2.243810E+00	3.639600E+00	2.091510E+00
3.753440E+00	5.090470E+00	3.091060E+00
3.819590E+00	5.149890E+00	3.245880E+00
2.092960E+00	3.281790E+00	2.113550E+00
2.093440E+00	3.441320E+00	2.133540E+00
2.138050E+00	3.557360E+00	2.117550E+00
2.169780E+00	3.695640E+00	2.161140E+00
2.234810E+00	3.851650E+00	2.175340E+00
2.327980E+00	4.064730E+00	2.235410E+00
3.682780E+00	5.129410E+00	3.096890E+00
3.725270E+00	5.157350E+00	3.169160E+00
2.076730E+00	3.598400E+00	2.186040E+00
2.144620E+00	3.821090E+00	2.223270E+00
2.219360E+00	3.963640E+00	2.245770E+00
2.250530E+00	4.071740E+00	2.289490E+00
2.300330E+00	4.138930E+00	2.299360E+00
2.354150E+00	4.225950E+00	2.313420E+00
2.429340E+00	4.361830E+00	2.331690E+00
2.522400E+00	4.476170E+00	2.373070E+00
2.612600E+00	4.571680E+00	2.412840E+00
2.714770E+00	4.668820E+00	2.476260E+00
3.437750E+00	5.146640E+00	2.977430E+00
3.518840E+00	5.193430E+00	3.078470E+00
3.644520E+00	5.177140E+00	3.133860E+00
2.257430E+00	4.182890E+00	2.345830E+00
2.336420E+00	4.334760E+00	2.372920E+00
2.420040E+00	4.457890E+00	2.401160E+00
2.512330E+00	4.553800E+00	2.445520E+00
2.594500E+00	4.624310E+00	2.475390E+00
2.628920E+00	4.674010E+00	2.520040E+00
2.682860E+00	4.704370E+00	2.535870E+00
2.743770E+00	4.746680E+00	2.563460E+00
2.839750E+00	4.828690E+00	2.611350E+00
2.942630E+00	4.917170E+00	2.679620E+00
3.052450E+00	5.007460E+00	2.758150E+00
3.153750E+00	5.091440E+00	2.836220E+00
3.259650E+00	5.170450E+00	2.970060E+00
3.391300E+00	5.184720E+00	3.030760E+00
2.641340E+00	4.727590E+00	2.582510E+00
2.737750E+00	4.812960E+00	2.635320E+00
2.839940E+00	4.903120E+00	2.704300E+00
2.946490E+00	4.996430E+00	2.768620E+00
3.051960E+00	5.083190E+00	2.847690E+00
3.140470E+00	5.145680E+00	2.932210E+00
5.221150E+00	2.311310E+00	3.022780E+00
5.297580E+00	2.407750E+00	3.088600E+00
5.353730E+00	2.530950E+00	3.188930E+00
5.388520E+00	2.656930E+00	3.195440E+00
5.423450E+00	2.758010E+00	3.247160E+00
5.458310E+00	2.865240E+00	3.292560E+00
5.489640E+00	2.975640E+00	3.340060E+00
5.490360E+00	3.096200E+00	3.392720E+00
5.492200E+00	3.217160E+00	3.434590E+00
5.466750E+00	3.334810E+00	3.483800E+00
5.451070E+00	3.447200E+00	3.533520E+00
5.100240E+00	2.165420E+00	2.883460E+00
5.163070E+00	2.237100E+00	2.968250E+00
5.383230E+00	3.554690E+00	3.505580E+00
5.350380E+00	3.639170E+00	3.577800E+00
4.993930E+00	2.068330E+00	2.785340E+00
4.895220E+00	1.977240E+00	2.667730E+00
4.889950E+00	1.967690E+00	2.542430E+00
5.289330E+00	3.731230E+00	3.553560E+00
5.258050E+00	3.799900E+00	3.609430E+00
5.220070E+00	3.864650E+00	3.663790E+00
4.843520E+00	1.920990E+00	2.638160E+00
4.753210E+00	1.794380E+00	2.458290E+00
4.764540E+00	1.833340E+00	2.384330E+00
5.173380E+00	3.945920E+00	3.626440E+00
5.146170E+00	4.009250E+00	3.633900E+00
5.180140E+00	3.989040E+00	3.692650E+00
5.148660E+00	4.038660E+00	3.695490E+00
4.670870E+00	1.718460E+00	2.341270E+00
4.587540E+00	1.627950E+00	2.221310E+00
4.606610E+00	1.667680E+00	2.168300E+00
5.102490E+00	4.094930E+00	3.724960E+00
5.068850E+00	4.147950E+00	3.754920E+00
4.503610E+00	1.546030E+00	2.127190E+00
4.397540E+00	1.511070E+00	2.071990E+00
4.416940E+00	1.534010E+00	1.983220E+00
5.028960E+00	4.195300E+00	3.741540E+00
4.995380E+00	4.255110E+00	3.773410E+00
4.262640E+00	1.485110E+00	2.022700E+00
4.079980E+00	1.442340E+00	1.952230E+00
4.205670E+00	1.490530E+00	1.925440E+00
4.956380E+00	4.295080E+00	3.754370E+00
4.977410E+00	4.286700E+00	3.813340E+00
4.955190E+00	4.321760E+00	3.829580E+00
3.914780E+00	1.490740E+00	1.800700E+00
3.851360E+00	1.438820E+00	1.885340E+00
4.906270E+00	4.424670E+00	3.777780E+00
4.921370E+00	4.382850E+00	3.796770E+00
4.923120E+00	4.435630E+00	3.857880E+00
3.734590E+00	1.405110E+00	1.878940E+00
3.580790E+00	1.414330E+00	1.885140E+00
3.688990E+00	1.447370E+00	1.810010E+00
4.864600E+00	4.557810E+00	3.809320E+00
4.900420E+00	4.502030E+00	3.834220E+00
4.892010E+00	4.541750E+00	3.893320E+00
3.467810E+00	1.529300E+00	1.790320E+00
3.326750E+00	1.507730E+00	1.868760E+00
4.825550E+00	4.610870E+00	3.803540E+00
4.853010E+00	4.603600E+00	3.908230E+00
3.238750E+00	1.628230E+00	1.775360E+00
3.108610E+00	1.613510E+00	1.864190E+00
4.801170E+00	4.642630E+00	3.815740E+00
4.812200E+00	4.641710E+00	3.865530E+00
3.032940E+00	1.764920E+00	1.791720E+00
2.917310E+00	1.741300E+00	1.878360E+00
4.695780E+00	4.655720E+00	3.759940E+00
4.722270E+00	4.673410E+00	3.837580E+00
4.778400E+00	4.662810E+00	3.858330E+00
2.852720E+00	1.921500E+00	1.818160E+00
2.753670E+00	1.889490E+00	1.909430E+00
4.600130E+00	4.661600E+00	3.721030E+00
4.626000E+00	4.685030E+00	3.792640E+00
4.670580E+00	4.676580E+00	3.807480E+00
2.707810E+00	2.082900E+00	1.860950E+00
2.616860E+00	2.044220E+00	1.953930E+00
4.482750E+00	4.715480E+00	3.652850E+00
4.528070E+00	4.723660E+00	3.742470E+00
4.580650E+00	4.700380E+00	3.771870E+00
2.585370E+00	2.239470E+00	1.909060E+00
2.497730E+00	2.200130E+00	1.993540E+00
4.460390E+00	4.752350E+00	3.679230E+00
4.479600E+00	4.758340E+00	3.725890E+00
2.477180E+00	2.387560E+00	1.942280E+00
2.400430E+00	2.349750E+00	2.029960E+00
4.375450E+00	4.855330E+00	3.656550E+00
4.443100E+00	4.795840E+00	3.714090E+00
2.381020E+00	2.540450E+00	1.981180E+00
2.344430E+00	2.442650E+00	2.053200E+00
4.316600E+00	4.896800E+00	3.575260E+00
4.324170E+00	4.913860E+00	3.640740E+00
2.289210E+00	2.532770E+00	2.064210E+00
2.209700E+00	2.660560E+00	2.077870E+00
2.297380E+00	2.687030E+00	2.012870E+00
4.203250E+00	5.008490E+00	3.552390E+00
4.281950E+00	4.946520E+00	3.606610E+00
2.218270E+00	2.816590E+00	2.037370E+00
2.135520E+00	2.783700E+00	2.104790E+00
4.138100E+00	5.027870E+00	3.470810E+00
4.148100E+00	5.064250E+00	3.543420E+00
2.135830E+00	2.943470E+00	2.075960E+00
2.059420E+00	2.906920E+00	2.142780E+00
3.914020E+00	5.113550E+00	3.309400E+00
4.005980E+00	5.115590E+00	3.440050E+00
4.100630E+00	5.082870E+00	3.504660E+00
2.063030E+00	3.105410E+00	2.126230E+00
2.017160E+00	3.001480E+00	2.167690E+00
3.876110E+00	5.157380E+00	3.331790E+00
3.917620E+00	5.162480E+00	3.390260E+00
1.977170E+00	3.119570E+00	2.185140E+00
1.950980E+00	3.245020E+00	2.210100E+00
2.018970E+00	3.343360E+00	2.183500E+00
3.722590E+00	5.229250E+00	3.297010E+00
3.851890E+00	5.199670E+00	3.368600E+00
1.939030E+00	3.379810E+00	2.244580E+00
1.923290E+00	3.518580E+00	2.262730E+00
1.978960E+00	3.553100E+00	2.230620E+00
2.056780E+00	3.761500E+00	2.278010E+00
2.139200E+00	3.995280E+00	2.317640E+00
3.612880E+00	5.237760E+00	3.195210E+00
3.628830E+00	5.272460E+00	3.269000E+00
1.949110E+00	3.676600E+00	2.315980E+00
2.020740E+00	3.875970E+00	2.336610E+00
2.050600E+00	3.993150E+00	2.375170E+00
2.100320E+00	4.068650E+00	2.378130E+00
2.154660E+00	4.164210E+00	2.387850E+00
2.239060E+00	4.305150E+00	2.411510E+00
2.322980E+00	4.431140E+00	2.440640E+00
2.412680E+00	4.536180E+00	2.476320E+00
2.510430E+00	4.639580E+00	2.530900E+00
3.340490E+00	5.229450E+00	3.073640E+00
3.420650E+00	5.279600E+00	3.171900E+00
3.555930E+00	5.281800E+00	3.228280E+00
2.054260E+00	4.107350E+00	2.426880E+00
2.139190E+00	4.272620E+00	2.451900E+00
2.221450E+00	4.401960E+00	2.479130E+00
2.315140E+00	4.511220E+00	2.515670E+00
2.395220E+00	4.588600E+00	2.535110E+00
2.423620E+00	4.642570E+00	2.570960E+00
2.473570E+00	4.676350E+00	2.584050E+00
2.538070E+00	4.720730E+00	2.617840E+00
2.637140E+00	4.802710E+00	2.665730E+00
2.738210E+00	4.889480E+00	2.727370E+00
2.849810E+00	4.979280E+00	2.798200E+00
2.957540E+00	5.078870E+00	2.862160E+00
3.063530E+00	5.149720E+00	2.957950E+00
3.158960E+00	5.215460E+00	3.041590E+00
3.279690E+00	5.266330E+00	3.104330E+00
2.428880E+00	4.703270E+00	2.630750E+00
2.534070E+00	4.788790E+00	2.703920E+00
2.638090E+00	4.883200E+00	2.754360E+00
2.749650E+00	4.966230E+00	2.822480E+00
2.863090E+00	5.068760E+00	2.897240E+00
2.985230E+00	5.159010E+00	2.986160E+00
3.072980E+00	5.200850E+00	3.033930E+00
5.376510E+00	2.509040E+00	3.321070E+00
5.360720E+00	2.468280E+00	3.304500E+00
5.363760E+00	2.491950E+00	3.265740E+00
5.383740E+00	2.556030E+00	3.318360E+00
5.215290E+00	2.304540E+00	3.200380E+00
5.148400E+00	2.232680E+00	3.134130E+00
5.178030E+00	2.256620E+00	3.065290E+00
5.292380E+00	2.401560E+00	3.206150E+00
5.417260E+00	2.664490E+00	3.330020E+00
5.443140E+00	2.781420E+00	3.345800E+00
5.463820E+00	2.866340E+00	3.404600E+00
5.498390E+00	2.970190E+00	3.454800E+00
5.512590E+00	3.090750E+00	3.496260E+00
5.523040E+00	3.211740E+00	3.527830E+00
5.497110E+00	3.325710E+00	3.579090E+00
5.465420E+00	3.436930E+00	3.635850E+00
5.098210E+00	2.185330E+00	3.141190E+00
5.049810E+00	2.120810E+00	3.046360E+00
5.079230E+00	2.148990E+00	2.996080E+00
5.421500E+00	3.541910E+00	3.597490E+00
5.373960E+00	3.615310E+00	3.656000E+00
4.956260E+00	2.039280E+00	2.896510E+00
5.319610E+00	3.716120E+00	3.673720E+00
5.267200E+00	3.804160E+00	3.692470E+00
5.253130E+00	3.850680E+00	3.735210E+00
4.789420E+00	1.808090E+00	2.645150E+00
4.724240E+00	1.742140E+00	2.584430E+00
4.715390E+00	1.746660E+00	2.477590E+00
4.831870E+00	1.881920E+00	2.691720E+00
5.228400E+00	3.930090E+00	3.748070E+00
5.207480E+00	4.013940E+00	3.761610E+00
5.174880E+00	4.060840E+00	3.766030E+00
5.216990E+00	4.045400E+00	3.820430E+00
5.175460E+00	4.090960E+00	3.836910E+00
4.580530E+00	1.555640E+00	2.424950E+00
4.473520E+00	1.509220E+00	2.354030E+00
4.537780E+00	1.539250E+00	2.328990E+00
4.573660E+00	1.585900E+00	2.285760E+00
4.640890E+00	1.626690E+00	2.482820E+00
5.074340E+00	4.173610E+00	3.811830E+00
5.113740E+00	4.136760E+00	3.819930E+00
5.095900E+00	4.165780E+00	3.877330E+00
4.362800E+00	1.483650E+00	2.156070E+00
4.295630E+00	1.456400E+00	2.216980E+00
5.051090E+00	4.210950E+00	3.861050E+00
4.186730E+00	1.409470E+00	2.175790E+00
4.028460E+00	1.345920E+00	2.137050E+00
4.132780E+00	1.416310E+00	2.082430E+00
5.000850E+00	4.268500E+00	3.898280E+00
4.970670E+00	4.314210E+00	3.927000E+00
3.852380E+00	1.383520E+00	1.979030E+00
3.788320E+00	1.329080E+00	2.066960E+00
4.952370E+00	4.365930E+00	3.930730E+00
4.951370E+00	4.430080E+00	3.959310E+00
3.678230E+00	1.312030E+00	2.074190E+00
3.523230E+00	1.324550E+00	2.094230E+00
3.631380E+00	1.342760E+00	1.997550E+00
4.935460E+00	4.492270E+00	3.956940E+00
4.908950E+00	4.572790E+00	3.978020E+00
3.407080E+00	1.386360E+00	1.966310E+00
3.274360E+00	1.372140E+00	2.066160E+00
4.884110E+00	4.617420E+00	3.974560E+00
4.904420E+00	4.621680E+00	4.013510E+00
4.889830E+00	4.641510E+00	4.010830E+00
3.188790E+00	1.490170E+00	1.964060E+00
3.071250E+00	1.462330E+00	2.064970E+00
4.801450E+00	4.676670E+00	3.969380E+00
4.862480E+00	4.649830E+00	3.994620E+00
2.990710E+00	1.595140E+00	1.964210E+00
2.886820E+00	1.564710E+00	2.069450E+00
4.751170E+00	4.687740E+00	3.924660E+00
4.754890E+00	4.707040E+00	3.985050E+00
2.813870E+00	1.710360E+00	1.979760E+00
2.717440E+00	1.672350E+00	2.081370E+00
4.647440E+00	4.699440E+00	3.858900E+00
4.668290E+00	4.705040E+00	3.910430E+00
4.712090E+00	4.715250E+00	3.979690E+00
2.659950E+00	1.853220E+00	2.009960E+00
2.570020E+00	1.804780E+00	2.110220E+00
4.561130E+00	4.743870E+00	3.822150E+00
4.585340E+00	4.755270E+00	3.903330E+00
4.629910E+00	4.725440E+00	3.919970E+00
2.527060E+00	1.998390E+00	2.048720E+00
2.436500E+00	1.949500E+00	2.139600E+00
4.477950E+00	4.827060E+00	3.823320E+00
4.537240E+00	4.788970E+00	3.869960E+00
2.412160E+00	2.160360E+00	2.087480E+00
2.325590E+00	2.107250E+00	2.180580E+00
4.425560E+00	4.851590E+00	3.763360E+00
4.432280E+00	4.877820E+00	3.817560E+00
2.300100E+00	2.341840E+00	2.120970E+00
2.232270E+00	2.235510E+00	2.215380E+00
4.328830E+00	4.958470E+00	3.716930E+00
4.393730E+00	4.913900E+00	3.782770E+00
2.205500E+00	2.358980E+00	2.178830E+00
2.178030E+00	2.306460E+00	2.227770E+00
2.190690E+00	2.501630E+00	2.139280E+00
4.265700E+00	5.009450E+00	3.679750E+00
4.296810E+00	5.068950E+00	3.792100E+00
2.136120E+00	2.393470E+00	2.226100E+00
2.076770E+00	2.564760E+00	2.220230E+00
2.132630E+00	2.648460E+00	2.139940E+00
4.142160E+00	5.125980E+00	3.643110E+00
4.222930E+00	5.087350E+00	3.711850E+00
2.063350E+00	2.747400E+00	2.180140E+00
1.983260E+00	2.706120E+00	2.250550E+00
4.076000E+00	5.138740E+00	3.566430E+00
4.085080E+00	5.167440E+00	3.631940E+00
1.969830E+00	2.907410E+00	2.209930E+00
1.932240E+00	2.799970E+00	2.268050E+00
3.933300E+00	5.225640E+00	3.485710E+00
4.030270E+00	5.190580E+00	3.585530E+00
1.888350E+00	2.914190E+00	2.279950E+00
1.864350E+00	3.043950E+00	2.304820E+00
1.900320E+00	3.147650E+00	2.247920E+00
3.832960E+00	5.263940E+00	3.433720E+00
3.877670E+00	5.319010E+00	3.558250E+00
1.835140E+00	3.185100E+00	2.319570E+00
1.826080E+00	3.335830E+00	2.355360E+00
1.875090E+00	3.429060E+00	2.308780E+00
3.633770E+00	5.329120E+00	3.353020E+00
3.760150E+00	5.323120E+00	3.451520E+00
1.806480E+00	3.472470E+00	2.373540E+00
1.802140E+00	3.604560E+00	2.402310E+00
1.860380E+00	3.644950E+00	2.372890E+00
1.929180E+00	3.904070E+00	2.398060E+00
3.522930E+00	5.339530E+00	3.308860E+00
3.564580E+00	5.412750E+00	3.429660E+00
1.826160E+00	3.741320E+00	2.438460E+00
1.845560E+00	3.902170E+00	2.461930E+00
1.890770E+00	3.984800E+00	2.459460E+00
1.948300E+00	4.082110E+00	2.469020E+00
2.037650E+00	4.234710E+00	2.495920E+00
2.116730E+00	4.368920E+00	2.513030E+00
2.197350E+00	4.493440E+00	2.547410E+00
2.317280E+00	4.602200E+00	2.588210E+00
3.199880E+00	5.292050E+00	3.139500E+00
3.286970E+00	5.347020E+00	3.231820E+00
3.432240E+00	5.377510E+00	3.335180E+00
1.846610E+00	4.024980E+00	2.508560E+00
1.926970E+00	4.200760E+00	2.526890E+00
2.016530E+00	4.337880E+00	2.552890E+00
2.091360E+00	4.438900E+00	2.563430E+00
2.124120E+00	4.514750E+00	2.592200E+00
2.202110E+00	4.565310E+00	2.601570E+00
2.238400E+00	4.622890E+00	2.636310E+00
2.319990E+00	4.690470E+00	2.663730E+00
2.412580E+00	4.780170E+00	2.725710E+00
2.528750E+00	4.887440E+00	2.804280E+00
2.659260E+00	4.959990E+00	2.841810E+00
2.755610E+00	5.050340E+00	2.918740E+00
2.888120E+00	5.169350E+00	3.028550E+00
3.073290E+00	5.263780E+00	3.124060E+00
2.949910E+00	5.273140E+00	3.159110E+00
3.184620E+00	5.325710E+00	3.200070E+00
2.129500E+00	4.586380E+00	2.645480E+00
2.217330E+00	4.682270E+00	2.688820E+00
2.305950E+00	4.744370E+00	2.726380E+00
2.346730E+00	4.800880E+00	2.770680E+00
2.418260E+00	4.846280E+00	2.789060E+00
2.445050E+00	4.898900E+00	2.831040E+00
2.498630E+00	4.960650E+00	2.894590E+00
2.632050E+00	5.023460E+00	2.929400E+00
2.754150E+00	5.133640E+00	3.017510E+00
2.840020E+00	5.214100E+00	3.106940E+00
2.358930E+00	4.871000E+00	2.832800E+00
2.426750E+00	4.927890E+00	2.866600E+00
5.345750E+00	2.455610E+00	3.415680E+00
5.317570E+00	2.421380E+00	3.393350E+00
5.335240E+00	2.434960E+00	3.341680E+00
5.374220E+00	2.518110E+00	3.400210E+00
5.397800E+00	2.604700E+00	3.405930E+00
5.401130E+00	2.595580E+00	3.481860E+00
5.431720E+00	2.671750E+00	3.486320E+00
5.172490E+00	2.263830E+00	3.247170E+00
5.263180E+00	2.367880E+00	3.344570E+00
5.447860E+00	2.766430E+00	3.442330E+00
5.492040E+00	2.861270E+00	3.509990E+00
5.523880E+00	2.978460E+00	3.586340E+00
5.528760E+00	3.112170E+00	3.588710E+00
5.527850E+00	3.211080E+00	3.630490E+00
5.500270E+00	3.320490E+00	3.680300E+00
5.484020E+00	3.427050E+00	3.734670E+00
5.038450E+00	2.121810E+00	3.142610E+00
5.113380E+00	2.206660E+00	3.257140E+00
5.426930E+00	3.540460E+00	3.702840E+00
5.374240E+00	3.634810E+00	3.721300E+00
5.419280E+00	3.602100E+00	3.771470E+00
5.382820E+00	3.697000E+00	3.790780E+00
4.848520E+00	1.826100E+00	2.957560E+00
4.797940E+00	1.773910E+00	2.896350E+00
4.828710E+00	1.814180E+00	2.870900E+00
4.837160E+00	1.854940E+00	2.802980E+00
4.878340E+00	1.888580E+00	2.985670E+00
4.887530E+00	1.965430E+00	2.873790E+00
4.930000E+00	2.010520E+00	3.032750E+00
5.314470E+00	3.797380E+00	3.768770E+00
5.277260E+00	3.865630E+00	3.788520E+00
5.322660E+00	3.843420E+00	3.836920E+00
5.289200E+00	3.903430E+00	3.846580E+00
4.719650E+00	1.691600E+00	2.774060E+00
4.644050E+00	1.596290E+00	2.705100E+00
4.631060E+00	1.593730E+00	2.553880E+00
4.745490E+00	1.740960E+00	2.723540E+00
5.263110E+00	3.988230E+00	3.864460E+00
5.225710E+00	4.049410E+00	3.885740E+00
5.199390E+00	4.084120E+00	3.942110E+00
4.560570E+00	1.537020E+00	2.644240E+00
4.437600E+00	1.495300E+00	2.581270E+00
4.519230E+00	1.520060E+00	2.514890E+00
5.142390E+00	4.130820E+00	3.911070E+00
5.101880E+00	4.182960E+00	3.968980E+00
4.292640E+00	1.441050E+00	2.328690E+00
4.249370E+00	1.387580E+00	2.422710E+00
5.051270E+00	4.225980E+00	3.950370E+00
5.075750E+00	4.222130E+00	3.997220E+00
5.050110E+00	4.257960E+00	4.016300E+00
4.127500E+00	1.318910E+00	2.414060E+00
3.969650E+00	1.296550E+00	2.343220E+00
4.080170E+00	1.330880E+00	2.285220E+00
4.975880E+00	4.331760E+00	3.970760E+00
5.001850E+00	4.303700E+00	3.993780E+00
4.996370E+00	4.350320E+00	4.026790E+00
3.796350E+00	1.291000E+00	2.182900E+00
3.779410E+00	1.248810E+00	2.339940E+00
4.968080E+00	4.456710E+00	4.003430E+00
4.995530E+00	4.419490E+00	4.048490E+00
4.988090E+00	4.486270E+00	4.059360E+00
3.619600E+00	1.251610E+00	2.320590E+00
3.464020E+00	1.241930E+00	2.325850E+00
3.585640E+00	1.278910E+00	2.234120E+00
4.929420E+00	4.606130E+00	4.049000E+00
4.969870E+00	4.553250E+00	4.079590E+00
4.949550E+00	4.615540E+00	4.116080E+00
3.365040E+00	1.298870E+00	2.190230E+00
3.241810E+00	1.280210E+00	2.299390E+00
4.896860E+00	4.665940E+00	4.092740E+00
3.149490E+00	1.343040E+00	2.169640E+00
3.048870E+00	1.316410E+00	2.283610E+00
4.847430E+00	4.688040E+00	4.043670E+00
4.849730E+00	4.705100E+00	4.100790E+00
2.964900E+00	1.426380E+00	2.167480E+00
2.876450E+00	1.387540E+00	2.281990E+00
4.757860E+00	4.739670E+00	4.073960E+00
4.816380E+00	4.720630E+00	4.086410E+00
2.795900E+00	1.527160E+00	2.177760E+00
2.712180E+00	1.486740E+00	2.288840E+00
4.657580E+00	4.761660E+00	4.039050E+00
4.704260E+00	4.754810E+00	4.070280E+00
2.628210E+00	1.631510E+00	2.185640E+00
2.545880E+00	1.586120E+00	2.295300E+00
4.615750E+00	4.766420E+00	3.992260E+00
4.622330E+00	4.793750E+00	4.052000E+00
2.482170E+00	1.758870E+00	2.208680E+00
2.395520E+00	1.709610E+00	2.316700E+00
4.508840E+00	4.833690E+00	3.917410E+00
4.538940E+00	4.845080E+00	4.003160E+00
4.594280E+00	4.808640E+00	4.032360E+00
2.349920E+00	1.897040E+00	2.239860E+00
2.259400E+00	1.845820E+00	2.345110E+00
4.425820E+00	4.924230E+00	3.884650E+00
4.477550E+00	4.885230E+00	3.956980E+00
2.240030E+00	2.054280E+00	2.277520E+00
2.144480E+00	2.000030E+00	2.371540E+00
4.368670E+00	5.015350E+00	3.844050E+00
4.400720E+00	5.014180E+00	3.937170E+00
2.131830E+00	2.224300E+00	2.301580E+00
2.053970E+00	2.132160E+00	2.402120E+00
4.332250E+00	5.082600E+00	3.867020E+00
4.357420E+00	5.099780E+00	3.952280E+00
2.042050E+00	2.253290E+00	2.367500E+00
2.005250E+00	2.206340E+00	2.413240E+00
2.035400E+00	2.397340E+00	2.313710E+00
4.192290E+00	5.148110E+00	3.747020E+00
4.235500E+00	5.175070E+00	3.842800E+00
4.299500E+00	5.138940E+00	3.896850E+00
1.976130E+00	2.304000E+00	2.400020E+00
1.920900E+00	2.480600E+00	2.377420E+00
1.981040E+00	2.566530E+00	2.296900E+00
4.084500E+00	5.219760E+00	3.704370E+00
4.163830E+00	5.208060E+00	3.782010E+00
1.895940E+00	2.704510E+00	2.326590E+00
1.860130E+00	2.591810E+00	2.396250E+00
3.984450E+00	5.278420E+00	3.639030E+00
4.044510E+00	5.312640E+00	3.768140E+00
1.814950E+00	2.710670E+00	2.407090E+00
1.771280E+00	2.836180E+00	2.412540E+00
1.819850E+00	2.942330E+00	2.354460E+00
3.931720E+00	5.329960E+00	3.640770E+00
3.967100E+00	5.341130E+00	3.698410E+00
1.736930E+00	2.973140E+00	2.422180E+00
1.684550E+00	3.156200E+00	2.440080E+00
1.766320E+00	3.235030E+00	2.388330E+00
3.679640E+00	5.402230E+00	3.490100E+00
3.789920E+00	5.388080E+00	3.586460E+00
3.894320E+00	5.372250E+00	3.664590E+00
1.710470E+00	3.314650E+00	2.447910E+00
1.674990E+00	3.261530E+00	2.470690E+00
1.730940E+00	3.536100E+00	2.433070E+00
3.628090E+00	5.447380E+00	3.521560E+00
3.694880E+00	5.469980E+00	3.620390E+00
1.666170E+00	3.388890E+00	2.487140E+00
1.656240E+00	3.548000E+00	2.492120E+00
1.696080E+00	3.651160E+00	2.494320E+00
1.751560E+00	3.814660E+00	2.498890E+00
3.319320E+00	5.429990E+00	3.365410E+00
3.452060E+00	5.457040E+00	3.459960E+00
3.569980E+00	5.479430E+00	3.549230E+00
1.648320E+00	3.703950E+00	2.545320E+00
1.680980E+00	3.884800E+00	2.547960E+00
1.680970E+00	3.972720E+00	2.571190E+00
1.743930E+00	3.996460E+00	2.548560E+00
1.823580E+00	4.152800E+00	2.570740E+00
1.906400E+00	4.308880E+00	2.582050E+00
2.002710E+00	4.460970E+00	2.615070E+00
3.049510E+00	5.322980E+00	3.219170E+00
3.166620E+00	5.373340E+00	3.283910E+00
3.240330E+00	5.454250E+00	3.396000E+00
3.325520E+00	5.502360E+00	3.480170E+00
1.708380E+00	4.088690E+00	2.600520E+00
1.800750E+00	4.267050E+00	2.622730E+00
1.884670E+00	4.380800E+00	2.631890E+00
1.909730E+00	4.459500E+00	2.656820E+00
1.957730E+00	4.507570E+00	2.661170E+00
2.016290E+00	4.561730E+00	2.680390E+00
2.098100E+00	4.665170E+00	2.717830E+00
2.224490E+00	4.772710E+00	2.776240E+00
2.552530E+00	5.071920E+00	3.011250E+00
2.669570E+00	5.130180E+00	3.032860E+00
2.752350E+00	5.205270E+00	3.109500E+00
2.850790E+00	5.281760E+00	3.209670E+00
3.008310E+00	5.370230E+00	3.289710E+00
3.148770E+00	5.450360E+00	3.401310E+00
3.232800E+00	5.485310E+00	3.449400E+00
1.906480E+00	4.533840E+00	2.699810E+00
1.989830E+00	4.611840E+00	2.730760E+00
2.021490E+00	4.678610E+00	2.763760E+00
2.098920E+00	4.738620E+00	2.775140E+00
2.139370E+00	4.799360E+00	2.824660E+00
2.238120E+00	4.891300E+00	2.900270E+00
2.408190E+00	4.977970E+00	2.932370E+00
2.449040E+00	5.077020E+00	3.031500E+00
2.531630E+00	5.179980E+00	3.129180E+00
2.660280E+00	5.204900E+00	3.127340E+00
2.751170E+00	5.249170E+00	3.179410E+00
2.026790E+00	4.752450E+00	2.823580E+00
2.114140E+00	4.834160E+00	2.876490E+00
2.137430E+00	4.889020E+00	2.924000E+00
2.181020E+00	4.933820E+00	2.951810E+00
2.221360E+00	5.006130E+00	3.016250E+00
2.340950E+00	5.039610E+00	3.020980E+00
2.418450E+00	5.129220E+00	3.091610E+00
2.121740E+00	4.941520E+00	2.982810E+00
5.317310E+00	2.433000E+00	3.472400E+00
5.360960E+00	2.484850E+00	3.475900E+00
5.381680E+00	2.548620E+00	3.540380E+00
5.413110E+00	2.626940E+00	3.576390E+00
5.443070E+00	2.690910E+00	3.600280E+00
5.498500E+00	2.838680E+00	3.672540E+00
5.482630E+00	2.803370E+00	3.651770E+00
5.498600E+00	2.864410E+00	3.617930E+00
5.513410E+00	2.922060E+00	3.648200E+00
5.513960E+00	2.881910E+00	3.691060E+00
5.527580E+00	2.961870E+00	3.696910E+00
5.176200E+00	2.288270E+00	3.403280E+00
5.253100E+00	2.376640E+00	3.489690E+00
5.467970E+00	2.769200E+00	3.566370E+00
5.534170E+00	3.091300E+00	3.706860E+00
5.533610E+00	3.222820E+00	3.716080E+00
5.527950E+00	3.310530E+00	3.770780E+00
5.520170E+00	3.412420E+00	3.830460E+00
4.832060E+00	1.784840E+00	3.250690E+00
4.794460E+00	1.736240E+00	3.193610E+00
4.825610E+00	1.787830E+00	3.152070E+00
4.861890E+00	1.843970E+00	3.089540E+00
4.868480E+00	1.837240E+00	3.276170E+00
4.924790E+00	1.995290E+00	3.177730E+00
4.915630E+00	1.961430E+00	3.328000E+00
5.004410E+00	2.076900E+00	3.216640E+00
5.000870E+00	2.073320E+00	3.362420E+00
5.076830E+00	2.173300E+00	3.349590E+00
5.480520E+00	3.519970E+00	3.795460E+00
5.447620E+00	3.608510E+00	3.849430E+00
5.421550E+00	3.695060E+00	3.898220E+00
4.732530E+00	1.668550E+00	3.122810E+00
4.664690E+00	1.614230E+00	3.039220E+00
4.701850E+00	1.634310E+00	2.976670E+00
4.756210E+00	1.706160E+00	2.969520E+00
5.379860E+00	3.782870E+00	3.862520E+00
5.343420E+00	3.855390E+00	3.919060E+00
5.306460E+00	3.924220E+00	3.919660E+00
5.340570E+00	3.904730E+00	3.973040E+00
5.315930E+00	3.968580E+00	3.985790E+00
4.612610E+00	1.575800E+00	2.821630E+00
4.576720E+00	1.560300E+00	3.017000E+00
5.255480E+00	4.032230E+00	3.963440E+00
5.236430E+00	4.080360E+00	4.033220E+00
4.473170E+00	1.512080E+00	2.952600E+00
4.378540E+00	1.457150E+00	2.831700E+00
4.468510E+00	1.511710E+00	2.787900E+00
5.176120E+00	4.132460E+00	4.004550E+00
5.158660E+00	4.177770E+00	4.072630E+00
4.285230E+00	1.395640E+00	2.593490E+00
4.231800E+00	1.335550E+00	2.767670E+00
5.106040E+00	4.222300E+00	4.052960E+00
5.089060E+00	4.256970E+00	4.102600E+00
4.040770E+00	1.287660E+00	2.505570E+00
5.044830E+00	4.309310E+00	4.115740E+00
5.017990E+00	4.366650E+00	4.102070E+00
5.036360E+00	4.356660E+00	4.156190E+00
5.032050E+00	4.398790E+00	4.158040E+00
3.833610E+00	1.234080E+00	2.487150E+00
3.721050E+00	1.201590E+00	2.550260E+00
3.657020E+00	1.229680E+00	2.406530E+00
5.001950E+00	4.509970E+00	4.121650E+00
5.028870E+00	4.469260E+00	4.170590E+00
5.014760E+00	4.534790E+00	4.185690E+00
3.580210E+00	1.180310E+00	2.611880E+00
3.401830E+00	1.170750E+00	2.572550E+00
3.517150E+00	1.202810E+00	2.469680E+00
4.948800E+00	4.657160E+00	4.174770E+00
4.997060E+00	4.606370E+00	4.207570E+00
4.986600E+00	4.686540E+00	4.261190E+00
3.323830E+00	1.222090E+00	2.431150E+00
3.206250E+00	1.176140E+00	2.535310E+00
4.922710E+00	4.683480E+00	4.169550E+00
4.940010E+00	4.696060E+00	4.221900E+00
3.132360E+00	1.240620E+00	2.409890E+00
3.036770E+00	1.204250E+00	2.526320E+00
4.835680E+00	4.732520E+00	4.196110E+00
4.899440E+00	4.708920E+00	4.209410E+00
2.956380E+00	1.277700E+00	2.397980E+00
2.874120E+00	1.240390E+00	2.519300E+00
4.789460E+00	4.749170E+00	4.156660E+00
4.791530E+00	4.765300E+00	4.216740E+00
2.794840E+00	1.348760E+00	2.398280E+00
2.714170E+00	1.314230E+00	2.514540E+00
4.684710E+00	4.774230E+00	4.105560E+00
4.707540E+00	4.777350E+00	4.150530E+00
4.751060E+00	4.779710E+00	4.211980E+00
2.631430E+00	1.442260E+00	2.401960E+00
2.553150E+00	1.412630E+00	2.519130E+00
4.616900E+00	4.833790E+00	4.143310E+00
4.666560E+00	4.798690E+00	4.158690E+00
2.464410E+00	1.545050E+00	2.405070E+00
2.388190E+00	1.509300E+00	2.514910E+00
4.577450E+00	4.857410E+00	4.094290E+00
4.578280E+00	4.877510E+00	4.157060E+00
2.311300E+00	1.660190E+00	2.436440E+00
2.299390E+00	1.584240E+00	2.516280E+00
4.439530E+00	4.977410E+00	3.994480E+00
4.490730E+00	4.955640E+00	4.076670E+00
4.545150E+00	4.913700E+00	4.140980E+00
2.238980E+00	1.649020E+00	2.513520E+00
2.167530E+00	1.792690E+00	2.455710E+00
4.406230E+00	5.065070E+00	4.004670E+00
4.442030E+00	5.059230E+00	4.077000E+00
2.056800E+00	1.962740E+00	2.477210E+00
4.383250E+00	5.112900E+00	4.013360E+00
4.403110E+00	5.117770E+00	4.058720E+00
1.950890E+00	2.143840E+00	2.479810E+00
4.270520E+00	5.195190E+00	3.927100E+00
4.309490E+00	5.211950E+00	4.011110E+00
4.369720E+00	5.160520E+00	4.046560E+00
1.850260E+00	2.270830E+00	2.543190E+00
1.899470E+00	2.336920E+00	2.453430E+00
4.120180E+00	5.278730E+00	3.820730E+00
4.179980E+00	5.290110E+00	3.914990E+00
4.246590E+00	5.256030E+00	3.963300E+00
1.823470E+00	2.501110E+00	2.473540E+00
1.763450E+00	2.386300E+00	2.570590E+00
4.090390E+00	5.315640E+00	3.840000E+00
4.116270E+00	5.320610E+00	3.886760E+00
1.746360E+00	2.529510E+00	2.537340E+00
1.719930E+00	2.463050E+00	2.581420E+00
1.728620E+00	2.731920E+00	2.482640E+00
3.962010E+00	5.398490E+00	3.780410E+00
4.059980E+00	5.359100E+00	3.863250E+00
1.688850E+00	2.573060E+00	2.569950E+00
1.661110E+00	2.718020E+00	2.552200E+00
1.665580E+00	2.817000E+00	2.520720E+00
1.660480E+00	2.966220E+00	2.496800E+00
3.827960E+00	5.439590E+00	3.715810E+00
3.892340E+00	5.472080E+00	3.854460E+00
1.611220E+00	2.841490E+00	2.563200E+00
1.563610E+00	3.054260E+00	2.572130E+00
1.622820E+00	3.210480E+00	2.506930E+00
3.754840E+00	5.483810E+00	3.711940E+00
3.792810E+00	5.494450E+00	3.782440E+00
1.549760E+00	3.238270E+00	2.566880E+00
1.496540E+00	3.171810E+00	2.586150E+00
1.580990E+00	3.455600E+00	2.550420E+00
3.463020E+00	5.520070E+00	3.585290E+00
3.592840E+00	5.531560E+00	3.670130E+00
3.707810E+00	5.523990E+00	3.742590E+00
1.485220E+00	3.334160E+00	2.616050E+00
1.496710E+00	3.529100E+00	2.598020E+00
1.489860E+00	3.631470E+00	2.621800E+00
1.555370E+00	3.665380E+00	2.598640E+00
1.614320E+00	3.898060E+00	2.602840E+00
3.343730E+00	5.558580E+00	3.602950E+00
3.468880E+00	5.579230E+00	3.731480E+00
1.502250E+00	3.784150E+00	2.652050E+00
1.553560E+00	3.957320E+00	2.662020E+00
1.559370E+00	4.040460E+00	2.685440E+00
1.619020E+00	4.063970E+00	2.653710E+00
1.693080E+00	4.226560E+00	2.660990E+00
1.801460E+00	4.393840E+00	2.686500E+00
2.893960E+00	5.372190E+00	3.322100E+00
3.020350E+00	5.476030E+00	3.453240E+00
3.212710E+00	5.515640E+00	3.520940E+00
3.256540E+00	5.568460E+00	3.626140E+00
3.331110E+00	5.595750E+00	3.692540E+00
1.585810E+00	4.151360E+00	2.714620E+00
1.668330E+00	4.326640E+00	2.719680E+00
1.733320E+00	4.430960E+00	2.737670E+00
1.735510E+00	4.484100E+00	2.759300E+00
1.801690E+00	4.509150E+00	2.740340E+00
1.895330E+00	4.632330E+00	2.779360E+00
2.633270E+00	5.249740E+00	3.202010E+00
2.742630E+00	5.309510E+00	3.263250E+00
2.852930E+00	5.417990E+00	3.403750E+00
2.918500E+00	5.485470E+00	3.509270E+00
3.004990E+00	5.549400E+00	3.620600E+00
3.145460E+00	5.558350E+00	3.623960E+00
3.249960E+00	5.593860E+00	3.702500E+00
1.758220E+00	4.548400E+00	2.785720E+00
1.799340E+00	4.622970E+00	2.826030E+00
1.851450E+00	4.672670E+00	2.833200E+00
1.911480E+00	4.735810E+00	2.853290E+00
2.021770E+00	4.838200E+00	2.930380E+00
2.294440E+00	5.070740E+00	3.070270E+00
2.349910E+00	5.126450E+00	3.113790E+00
2.431780E+00	5.225710E+00	3.195870E+00
2.596240E+00	5.302580E+00	3.280250E+00
2.722600E+00	5.393060E+00	3.389030E+00
2.821130E+00	5.467990E+00	3.501580E+00
2.896840E+00	5.520430E+00	3.596850E+00
1.805920E+00	4.693940E+00	2.881090E+00
1.891460E+00	4.789310E+00	2.920540E+00
1.930470E+00	4.847220E+00	2.971970E+00
1.987140E+00	4.881720E+00	2.990220E+00
2.039270E+00	4.930780E+00	3.014970E+00
2.118910E+00	5.033000E+00	3.080480E+00
2.262000E+00	5.114930E+00	3.133330E+00
2.345010E+00	5.182880E+00	3.177680E+00
1.949740E+00	4.911270E+00	3.037770E+00
2.025700E+00	4.982490E+00	3.068950E+00
5.350630E+00	2.485420E+00	3.556130E+00
5.392060E+00	2.590270E+00	3.640350E+00
5.361610E+00	2.528770E+00	3.648870E+00
5.426930E+00	2.652280E+00	3.698500E+00
5.462530E+00	2.738260E+00	3.667880E+00
5.470690E+00	2.711870E+00	3.750060E+00
5.501230E+00	2.798220E+00	3.736750E+00
5.544940E+00	2.899800E+00	3.783140E+00
5.552180E+00	2.998870E+00	3.771940E+00
5.560670E+00	2.971390E+00	3.846230E+00
5.569210E+00	3.071810E+00	3.848280E+00
5.133600E+00	2.268830E+00	3.623560E+00
5.100670E+00	2.229410E+00	3.593310E+00
5.123490E+00	2.250230E+00	3.517490E+00
5.197730E+00	2.332200E+00	3.594090E+00
5.288430E+00	2.445220E+00	3.642070E+00
5.559150E+00	3.195470E+00	3.801120E+00
5.555830E+00	3.298290E+00	3.866630E+00
5.536490E+00	3.389370E+00	3.913860E+00
4.742550E+00	1.697980E+00	3.484370E+00
4.714200E+00	1.658220E+00	3.428970E+00
4.754620E+00	1.690350E+00	3.318240E+00
4.808470E+00	1.782170E+00	3.411900E+00
4.888340E+00	1.890450E+00	3.472540E+00
4.961540E+00	2.038630E+00	3.553060E+00
5.059490E+00	2.160510E+00	3.530060E+00
5.512750E+00	3.508210E+00	3.916250E+00
5.460980E+00	3.618400E+00	3.930930E+00
5.453430E+00	3.679040E+00	3.970120E+00
4.659220E+00	1.624640E+00	3.311930E+00
5.425290E+00	3.773850E+00	3.978520E+00
5.382010E+00	3.859450E+00	3.995270E+00
5.376520E+00	3.912130E+00	4.036910E+00
5.366290E+00	3.972070E+00	4.085290E+00
4.555730E+00	1.561160E+00	3.245430E+00
4.491900E+00	1.529960E+00	3.219550E+00
4.502120E+00	1.539730E+00	3.096730E+00
5.305290E+00	4.029740E+00	4.055520E+00
5.265170E+00	4.070560E+00	4.129560E+00
4.400940E+00	1.475460E+00	3.115460E+00
5.208890E+00	4.124160E+00	4.099720E+00
5.184140E+00	4.161060E+00	4.152260E+00
4.252930E+00	1.340540E+00	3.013400E+00
4.127310E+00	1.286310E+00	2.952050E+00
4.156880E+00	1.300400E+00	2.845940E+00
5.144500E+00	4.221300E+00	4.168830E+00
5.096710E+00	4.267810E+00	4.163590E+00
5.124980E+00	4.264420E+00	4.208690E+00
5.100140E+00	4.297480E+00	4.216810E+00
3.991790E+00	1.258600E+00	2.716060E+00
3.984010E+00	1.237530E+00	2.970780E+00
5.079650E+00	4.367580E+00	4.235020E+00
5.062890E+00	4.426990E+00	4.221220E+00
5.094990E+00	4.429330E+00	4.266720E+00
5.089230E+00	4.469500E+00	4.269850E+00
3.823660E+00	1.175610E+00	2.917970E+00
3.718940E+00	1.176070E+00	2.862850E+00
3.762520E+00	1.189910E+00	2.747040E+00
5.038300E+00	4.570520E+00	4.242050E+00
5.073470E+00	4.536470E+00	4.284680E+00
5.054560E+00	4.607230E+00	4.295340E+00
3.531920E+00	1.148760E+00	2.783590E+00
5.017650E+00	4.698750E+00	4.303340E+00
5.030820E+00	4.669770E+00	4.306050E+00
5.022730E+00	4.701230E+00	4.332820E+00
3.285760E+00	1.132400E+00	2.681400E+00
4.934760E+00	4.736530E+00	4.313410E+00
4.997970E+00	4.714980E+00	4.329620E+00
3.106450E+00	1.128660E+00	2.651310E+00
4.880850E+00	4.745450E+00	4.271330E+00
4.885680E+00	4.763050E+00	4.327970E+00
2.943810E+00	1.148540E+00	2.640260E+00
4.795260E+00	4.795400E+00	4.301620E+00
4.850950E+00	4.773180E+00	4.314840E+00
2.790010E+00	1.200860E+00	2.635240E+00
4.693100E+00	4.825770E+00	4.271170E+00
4.743480E+00	4.817500E+00	4.297970E+00
2.633070E+00	1.278960E+00	2.632860E+00
4.648570E+00	4.832880E+00	4.228230E+00
4.654840E+00	4.854850E+00	4.285650E+00
2.463980E+00	1.385720E+00	2.632240E+00
4.578000E+00	4.917410E+00	4.249780E+00
4.625680E+00	4.871400E+00	4.269480E+00
2.271590E+00	1.527860E+00	2.608440E+00
4.509280E+00	4.979480E+00	4.175330E+00
4.534120E+00	4.968150E+00	4.230930E+00
2.113060E+00	1.634630E+00	2.642840E+00
2.165700E+00	1.677080E+00	2.553920E+00
4.472350E+00	5.050640E+00	4.166580E+00
2.074710E+00	1.789030E+00	2.557670E+00
2.012810E+00	1.756180E+00	2.646310E+00
4.408480E+00	5.168850E+00	4.159080E+00
1.969540E+00	1.916080E+00	2.577710E+00
1.901660E+00	1.810830E+00	2.711750E+00
4.358260E+00	5.221880E+00	4.094600E+00
4.365280E+00	5.246600E+00	4.145810E+00
1.869640E+00	2.053130E+00	2.609890E+00
1.800360E+00	1.997480E+00	2.722390E+00
4.221280E+00	5.313690E+00	4.000060E+00
4.261920E+00	5.331940E+00	4.085660E+00
4.329930E+00	5.280460E+00	4.120110E+00
1.778050E+00	2.202560E+00	2.638880E+00
1.715500E+00	2.151350E+00	2.731940E+00
4.108050E+00	5.371540E+00	3.968780E+00
4.186390E+00	5.361600E+00	4.038210E+00
1.688150E+00	2.376270E+00	2.646740E+00
1.671800E+00	2.261120E+00	2.742050E+00
4.005480E+00	5.432570E+00	3.916450E+00
4.056070E+00	5.445380E+00	4.043980E+00
1.624090E+00	2.378020E+00	2.740780E+00
1.549950E+00	2.536050E+00	2.754410E+00
1.603600E+00	2.622440E+00	2.636570E+00
3.948480E+00	5.472120E+00	3.926820E+00
3.980860E+00	5.474690E+00	3.986210E+00
1.516340E+00	2.708720E+00	2.692240E+00
1.456490E+00	2.671470E+00	2.762940E+00
1.524640E+00	2.860430E+00	2.626570E+00
3.780250E+00	5.544470E+00	3.895170E+00
3.909990E+00	5.501320E+00	3.961230E+00
1.446340E+00	2.854240E+00	2.702380E+00
1.386620E+00	2.820330E+00	2.789410E+00
1.446370E+00	3.088890E+00	2.646530E+00
3.622160E+00	5.575160E+00	3.802610E+00
3.659480E+00	5.596820E+00	3.904980E+00
1.379940E+00	2.978040E+00	2.744840E+00
1.333710E+00	2.916730E+00	2.793290E+00
1.342260E+00	3.148810E+00	2.724110E+00
1.393190E+00	3.311990E+00	2.691810E+00
1.419490E+00	3.558200E+00	2.656110E+00
3.542520E+00	5.595910E+00	3.815990E+00
3.581660E+00	5.605790E+00	3.873280E+00
1.307900E+00	3.035290E+00	2.797900E+00
1.265270E+00	3.188870E+00	2.772550E+00
1.316960E+00	3.294280E+00	2.750010E+00
1.326880E+00	3.460440E+00	2.732710E+00
1.345660E+00	3.620980E+00	2.728540E+00
1.407640E+00	3.768460E+00	2.716650E+00
1.478950E+00	3.980850E+00	2.709000E+00
3.336840E+00	5.632810E+00	3.820990E+00
3.495190E+00	5.616860E+00	3.858460E+00
1.234070E+00	3.373090E+00	2.803250E+00
1.259870E+00	3.586420E+00	2.773760E+00
1.322510E+00	3.743490E+00	2.778070E+00
1.375490E+00	3.911830E+00	2.768620E+00
1.422340E+00	4.038560E+00	2.768660E+00
1.429810E+00	4.106930E+00	2.793300E+00
1.490370E+00	4.128870E+00	2.762790E+00
1.563500E+00	4.275010E+00	2.772760E+00
1.661170E+00	4.438460E+00	2.783340E+00
3.094070E+00	5.585150E+00	3.686000E+00
3.181540E+00	5.605530E+00	3.757000E+00
3.229360E+00	5.636520E+00	3.843660E+00
1.449510E+00	4.209080E+00	2.818040E+00
1.539530E+00	4.361400E+00	2.836000E+00
1.605330E+00	4.473710E+00	2.849570E+00
1.606080E+00	4.525580E+00	2.876840E+00
1.688530E+00	4.574480E+00	2.846940E+00
2.477890E+00	5.346130E+00	3.353730E+00
2.623010E+00	5.390240E+00	3.414550E+00
2.714910E+00	5.460080E+00	3.515530E+00
2.814450E+00	5.522090E+00	3.622300E+00
2.920810E+00	5.576350E+00	3.753720E+00
3.062780E+00	5.611180E+00	3.772360E+00
3.161070E+00	5.637650E+00	3.848910E+00
1.614190E+00	4.581120E+00	2.910460E+00
1.633370E+00	4.639370E+00	2.948230E+00
1.701080E+00	4.666250E+00	2.922410E+00
1.803530E+00	4.798660E+00	2.988340E+00
2.162480E+00	5.170410E+00	3.221470E+00
2.330480E+00	5.252150E+00	3.259830E+00
2.370920E+00	5.345800E+00	3.374140E+00
2.432270E+00	5.404730E+00	3.466290E+00
2.581800E+00	5.453450E+00	3.530060E+00
2.710850E+00	5.523850E+00	3.646910E+00
2.803000E+00	5.565220E+00	3.734350E+00
1.665340E+00	4.708430E+00	2.985600E+00
1.706260E+00	4.796380E+00	3.040510E+00
1.768300E+00	4.843580E+00	3.062330E+00
1.849850E+00	4.910200E+00	3.091080E+00
1.995410E+00	5.040130E+00	3.149120E+00
2.054010E+00	5.157690E+00	3.256700E+00
2.109920E+00	5.247640E+00	3.318380E+00
2.254650E+00	5.316160E+00	3.357820E+00
2.348090E+00	5.375720E+00	3.430990E+00
1.721380E+00	4.875500E+00	3.123570E+00
1.850140E+00	5.017390E+00	3.196460E+00
1.965600E+00	5.132010E+00	3.265000E+00
2.033000E+00	5.197330E+00	3.306590E+00
5.383260E+00	2.582260E+00	3.720150E+00
5.446260E+00	2.663370E+00	3.809960E+00
5.399550E+00	2.604820E+00	3.813690E+00
5.484000E+00	2.718730E+00	3.846080E+00
5.521050E+00	2.804840E+00	3.871910E+00
5.556090E+00	2.891930E+00	3.905420E+00
5.568540E+00	2.980770E+00	3.937760E+00
5.587450E+00	3.075790E+00	3.977220E+00
4.774900E+00	1.804010E+00	3.817530E+00
4.759750E+00	1.776990E+00	3.760200E+00
4.821510E+00	1.820280E+00	3.653970E+00
4.900110E+00	1.924380E+00	3.657980E+00
4.834510E+00	1.859530E+00	3.813090E+00
4.933940E+00	2.003790E+00	3.684350E+00
4.895220E+00	1.962600E+00	3.804680E+00
4.960210E+00	2.055080E+00	3.745300E+00
5.080990E+00	2.215950E+00	3.691200E+00
5.143760E+00	2.294620E+00	3.713750E+00
5.199670E+00	2.367720E+00	3.767130E+00
5.260590E+00	2.449370E+00	3.822980E+00
5.342130E+00	2.523480E+00	3.788820E+00
5.572130E+00	3.188580E+00	3.920710E+00
5.572940E+00	3.305000E+00	3.974030E+00
5.553480E+00	3.414990E+00	3.973470E+00
5.579420E+00	3.377210E+00	4.029200E+00
5.577970E+00	3.481110E+00	4.033410E+00
4.664120E+00	1.644910E+00	3.618770E+00
4.735570E+00	1.728390E+00	3.680340E+00
5.028990E+00	2.118950E+00	3.664230E+00
5.505140E+00	3.603820E+00	4.009360E+00
5.480420E+00	3.696420E+00	4.025150E+00
5.513700E+00	3.657350E+00	4.077350E+00
5.493300E+00	3.746200E+00	4.091830E+00
4.572630E+00	1.594660E+00	3.612610E+00
4.512310E+00	1.569450E+00	3.594120E+00
4.561420E+00	1.573970E+00	3.441680E+00
5.433540E+00	3.840700E+00	4.063100E+00
5.408070E+00	3.898910E+00	4.125140E+00
5.384600E+00	3.956150E+00	4.181740E+00
4.459120E+00	1.532300E+00	3.480920E+00
5.334550E+00	4.019540E+00	4.151010E+00
5.293130E+00	4.060080E+00	4.222650E+00
4.358260E+00	1.439130E+00	3.432070E+00
4.291880E+00	1.375910E+00	3.402320E+00
4.314320E+00	1.382410E+00	3.233300E+00
5.225650E+00	4.116780E+00	4.202590E+00
5.193050E+00	4.171580E+00	4.210980E+00
5.225590E+00	4.156010E+00	4.263000E+00
5.200160E+00	4.206940E+00	4.262200E+00
4.183160E+00	1.309440E+00	3.269300E+00
[truncated: 21,888 more rows]
