# Supplementary material for: A New MRI-Based Model of Heart Function with Coupled Hemodynamics and Application to Normal and Diseased Canine Left Ventricles
Source: Front Bioeng Biotechnol. 2015 Sep 23;3:140. doi: 10.3389/fbioe.2015.00140 (PMC4585083; doi:10.3389/fbioe.2015.00140)
Supplement: Supplementary file 9 [file Data_Sheet_9.ZIP › Case4_HF_LBBB_Systole/nodes/case4_systole_time_0.4970.csv]

4.419960E+00	3.832310E+00	1.907160E+00
4.360040E+00	3.815200E+00	1.795370E+00
4.388920E+00	3.869090E+00	1.899210E+00
4.381960E+00	3.920640E+00	1.960190E+00
4.443640E+00	3.890260E+00	2.022840E+00
4.402750E+00	3.959570E+00	2.076970E+00
4.326260E+00	3.904530E+00	1.871910E+00
4.248870E+00	3.880910E+00	1.763300E+00
4.327090E+00	3.987590E+00	2.002710E+00
4.310380E+00	4.067240E+00	2.089790E+00
4.371410E+00	4.025610E+00	2.151280E+00
4.341450E+00	4.076660E+00	2.168100E+00
4.245820E+00	3.957100E+00	1.871360E+00
4.199800E+00	3.933680E+00	1.767470E+00
4.227400E+00	4.060390E+00	1.980430E+00
4.270460E+00	4.096930E+00	2.076960E+00
4.291650E+00	4.110820E+00	2.156870E+00
4.169760E+00	3.992660E+00	1.824560E+00
4.147350E+00	4.058170E+00	1.891000E+00
4.165520E+00	4.091750E+00	1.939250E+00
4.173440E+00	4.124140E+00	1.985550E+00
4.236780E+00	4.120110E+00	2.066870E+00
4.120550E+00	4.093410E+00	1.912350E+00
4.680940E+00	3.515380E+00	1.911890E+00
4.626610E+00	3.487580E+00	1.779180E+00
4.629730E+00	3.574260E+00	1.904870E+00
4.617120E+00	3.676610E+00	1.993260E+00
4.700660E+00	3.582080E+00	2.002900E+00
4.604130E+00	3.782490E+00	2.157770E+00
4.702180E+00	3.687280E+00	2.162950E+00
4.608700E+00	3.877080E+00	2.283500E+00
4.706730E+00	3.816580E+00	2.352530E+00
4.645310E+00	3.897680E+00	2.417280E+00
4.539340E+00	3.627660E+00	1.812510E+00
4.488000E+00	3.536450E+00	1.646480E+00
4.483270E+00	3.774320E+00	1.945320E+00
4.524380E+00	3.870540E+00	2.165020E+00
4.551820E+00	3.919730E+00	2.271960E+00
4.579140E+00	3.942380E+00	2.391060E+00
4.404730E+00	3.534530E+00	1.547340E+00
4.305960E+00	3.497610E+00	1.449730E+00
4.337250E+00	3.586190E+00	1.540240E+00
4.388210E+00	3.661880E+00	1.658310E+00
4.470380E+00	3.974030E+00	2.262070E+00
4.465680E+00	4.050830E+00	2.399100E+00
4.545150E+00	4.010060E+00	2.470420E+00
4.507800E+00	4.071550E+00	2.504250E+00
4.262590E+00	3.623560E+00	1.519000E+00
4.199570E+00	3.543890E+00	1.426040E+00
4.224170E+00	3.758500E+00	1.623170E+00
4.382390E+00	4.091380E+00	2.272630E+00
4.435970E+00	4.105520E+00	2.456140E+00
4.138260E+00	3.628920E+00	1.453480E+00
4.058830E+00	3.778780E+00	1.548630E+00
4.138230E+00	3.896270E+00	1.689220E+00
4.299670E+00	4.159920E+00	2.259110E+00
4.358420E+00	4.168970E+00	2.408730E+00
4.033550E+00	3.889640E+00	1.650360E+00
3.983880E+00	3.842230E+00	1.584950E+00
4.061180E+00	4.020120E+00	1.799070E+00
4.206460E+00	4.168060E+00	2.125920E+00
4.253590E+00	4.255860E+00	2.311970E+00
4.298260E+00	4.283590E+00	2.426040E+00
4.347640E+00	4.248740E+00	2.475080E+00
4.328140E+00	4.313590E+00	2.503020E+00
3.950380E+00	3.918330E+00	1.641660E+00
3.918070E+00	4.042390E+00	1.752710E+00
3.994550E+00	4.089470E+00	1.838190E+00
4.070590E+00	4.141020E+00	1.948900E+00
4.117880E+00	4.247680E+00	2.119280E+00
4.148190E+00	4.331610E+00	2.220610E+00
4.210650E+00	4.342860E+00	2.320590E+00
4.264820E+00	4.321710E+00	2.410440E+00
3.943660E+00	4.135280E+00	1.855930E+00
3.870730E+00	4.105300E+00	1.799180E+00
3.977370E+00	4.232190E+00	1.978940E+00
4.034090E+00	4.333500E+00	2.122350E+00
4.099990E+00	4.370460E+00	2.210090E+00
4.149440E+00	4.400070E+00	2.298940E+00
3.862560E+00	4.166890E+00	1.863670E+00
3.881260E+00	4.249950E+00	1.951580E+00
3.942970E+00	4.308850E+00	2.019780E+00
3.949070E+00	4.357220E+00	2.066300E+00
3.974120E+00	4.396700E+00	2.131110E+00
4.058430E+00	4.406660E+00	2.215250E+00
3.877510E+00	4.325980E+00	2.018740E+00
3.920640E+00	4.379830E+00	2.078040E+00
4.955060E+00	3.602320E+00	2.478250E+00
4.923830E+00	3.555930E+00	2.372230E+00
4.899040E+00	3.629330E+00	2.416830E+00
4.896160E+00	3.688920E+00	2.487660E+00
4.878100E+00	3.346660E+00	2.033600E+00
4.847330E+00	3.248730E+00	1.912140E+00
4.768720E+00	3.441500E+00	1.957070E+00
4.773440E+00	3.575670E+00	2.129150E+00
4.867720E+00	3.470930E+00	2.193890E+00
4.825970E+00	3.679490E+00	2.337710E+00
4.781280E+00	3.779970E+00	2.425540E+00
4.835110E+00	3.777360E+00	2.499590E+00
4.774310E+00	3.836930E+00	2.492100E+00
4.808800E+00	3.175760E+00	1.780390E+00
4.714800E+00	3.143210E+00	1.627270E+00
4.717530E+00	3.316350E+00	1.758080E+00
4.639180E+00	3.948360E+00	2.502870E+00
4.713820E+00	3.908940E+00	2.527120E+00
4.677980E+00	3.962360E+00	2.573850E+00
4.578570E+00	3.143320E+00	1.445230E+00
4.456840E+00	3.095120E+00	1.318920E+00
4.469400E+00	3.234520E+00	1.406290E+00
4.515410E+00	3.367600E+00	1.520970E+00
4.598070E+00	3.975280E+00	2.490020E+00
4.632730E+00	3.998140E+00	2.573270E+00
4.344760E+00	3.324150E+00	1.369950E+00
4.250410E+00	3.225620E+00	1.255890E+00
4.502830E+00	4.116050E+00	2.575160E+00
4.586390E+00	4.064330E+00	2.624960E+00
4.546550E+00	4.118340E+00	2.682130E+00
4.131290E+00	3.230270E+00	1.215110E+00
4.017190E+00	3.198190E+00	1.178870E+00
4.049510E+00	3.303500E+00	1.242660E+00
4.122970E+00	3.427920E+00	1.301880E+00
4.433460E+00	4.161680E+00	2.534750E+00
4.489540E+00	4.159490E+00	2.650280E+00
3.960360E+00	3.343340E+00	1.259190E+00
3.895680E+00	3.274670E+00	1.210270E+00
3.906970E+00	3.482450E+00	1.312130E+00
3.988870E+00	3.621160E+00	1.419560E+00
4.391520E+00	4.201340E+00	2.503360E+00
4.425220E+00	4.219240E+00	2.596010E+00
3.824590E+00	3.364610E+00	1.231890E+00
3.745290E+00	3.514600E+00	1.322130E+00
3.856540E+00	3.621860E+00	1.369760E+00
3.896350E+00	3.775670E+00	1.503380E+00
4.360350E+00	4.321050E+00	2.570710E+00
4.384170E+00	4.291430E+00	2.589070E+00
4.373660E+00	4.322120E+00	2.612650E+00
3.760790E+00	3.669170E+00	1.403590E+00
3.675920E+00	3.606200E+00	1.363920E+00
3.752470E+00	3.801240E+00	1.511080E+00
3.833120E+00	3.923280E+00	1.609840E+00
4.218550E+00	4.379270E+00	2.395970E+00
4.281310E+00	4.365620E+00	2.494380E+00
4.343940E+00	4.343270E+00	2.581590E+00
3.652130E+00	3.703210E+00	1.419480E+00
3.657060E+00	3.830690E+00	1.511720E+00
3.727600E+00	3.913060E+00	1.588120E+00
3.775440E+00	4.055950E+00	1.744720E+00
4.185790E+00	4.415320E+00	2.386220E+00
4.217200E+00	4.432500E+00	2.468240E+00
3.642380E+00	3.944520E+00	1.602510E+00
3.660910E+00	4.056540E+00	1.728240E+00
3.709360E+00	4.123140E+00	1.792190E+00
3.772230E+00	4.206000E+00	1.891830E+00
3.996110E+00	4.459780E+00	2.218650E+00
4.085860E+00	4.459730E+00	2.324300E+00
4.154520E+00	4.444000E+00	2.387870E+00
3.648100E+00	4.157110E+00	1.825540E+00
3.708800E+00	4.257720E+00	1.933400E+00
3.723350E+00	4.318510E+00	1.990340E+00
3.787940E+00	4.324140E+00	2.004960E+00
3.887310E+00	4.410560E+00	2.115420E+00
3.938350E+00	4.493370E+00	2.223380E+00
4.013500E+00	4.531460E+00	2.345920E+00
3.761240E+00	4.393720E+00	2.071060E+00
3.854610E+00	4.483600E+00	2.185720E+00
3.922350E+00	4.537570E+00	2.278250E+00
5.065480E+00	3.475550E+00	2.527170E+00
5.063110E+00	3.397040E+00	2.471620E+00
5.003140E+00	3.502750E+00	2.461560E+00
5.039050E+00	3.559870E+00	2.558290E+00
5.091640E+00	2.968190E+00	2.143400E+00
5.060350E+00	2.874890E+00	2.012760E+00
5.048670E+00	3.024040E+00	2.064250E+00
4.964430E+00	3.236080E+00	2.128150E+00
5.078330E+00	3.087840E+00	2.235390E+00
4.990240E+00	3.415600E+00	2.335170E+00
5.071590E+00	3.270560E+00	2.348890E+00
4.907230E+00	3.770930E+00	2.601180E+00
4.978430E+00	3.675660E+00	2.589340E+00
4.907070E+00	3.813130E+00	2.686260E+00
4.983200E+00	3.761950E+00	2.741600E+00
4.926750E+00	3.851570E+00	2.771500E+00
4.991450E+00	2.792340E+00	1.847120E+00
4.923030E+00	2.689290E+00	1.695040E+00
4.903350E+00	2.827530E+00	1.720700E+00
4.923320E+00	3.008690E+00	1.842080E+00
4.829080E+00	3.869900E+00	2.648900E+00
4.808650E+00	3.949670E+00	2.762510E+00
4.888330E+00	3.917050E+00	2.827120E+00
4.843720E+00	3.973650E+00	2.852030E+00
4.792840E+00	2.631250E+00	1.489870E+00
4.660360E+00	2.549420E+00	1.342050E+00
4.688770E+00	2.695320E+00	1.381470E+00
4.737680E+00	2.870980E+00	1.501140E+00
4.715840E+00	3.971880E+00	2.674270E+00
4.780910E+00	4.009990E+00	2.800050E+00
4.548750E+00	2.804330E+00	1.283350E+00
4.439430E+00	2.694890E+00	1.194450E+00
4.650760E+00	4.019640E+00	2.665390E+00
4.689030E+00	4.051280E+00	2.760710E+00
4.295140E+00	2.716110E+00	1.105710E+00
4.157780E+00	2.681110E+00	1.071280E+00
4.188820E+00	2.824470E+00	1.090680E+00
4.255540E+00	2.977160E+00	1.154540E+00
4.552260E+00	4.160210E+00	2.747470E+00
4.619710E+00	4.119030E+00	2.780140E+00
4.598980E+00	4.164700E+00	2.815010E+00
4.049680E+00	2.971060E+00	1.110870E+00
3.904030E+00	2.886080E+00	1.083000E+00
4.494310E+00	4.209060E+00	2.718420E+00
4.567540E+00	4.207770E+00	2.809490E+00
3.818880E+00	3.179200E+00	1.160070E+00
3.683870E+00	3.039360E+00	1.159540E+00
4.439550E+00	4.260580E+00	2.682760E+00
4.505360E+00	4.268740E+00	2.779970E+00
3.624910E+00	3.215060E+00	1.203650E+00
3.504040E+00	3.152740E+00	1.204810E+00
3.673080E+00	3.354290E+00	1.250280E+00
4.403590E+00	4.330510E+00	2.699550E+00
3.516480E+00	3.319980E+00	1.247970E+00
3.386250E+00	3.264680E+00	1.267730E+00
3.568430E+00	3.535530E+00	1.328590E+00
4.304050E+00	4.398010E+00	2.609560E+00
4.359720E+00	4.403520E+00	2.719520E+00
3.415140E+00	3.410880E+00	1.302410E+00
3.335370E+00	3.343320E+00	1.310330E+00
3.412560E+00	3.580640E+00	1.373550E+00
3.528660E+00	3.768960E+00	1.479130E+00
4.228460E+00	4.481050E+00	2.575780E+00
4.297250E+00	4.461220E+00	2.689850E+00
3.313910E+00	3.449020E+00	1.351980E+00
3.316310E+00	3.591170E+00	1.413380E+00
3.386660E+00	3.701190E+00	1.449740E+00
3.405700E+00	3.841430E+00	1.534710E+00
3.531510E+00	3.989430E+00	1.666940E+00
4.135650E+00	4.512330E+00	2.467330E+00
4.186320E+00	4.526520E+00	2.570170E+00
4.229700E+00	4.541280E+00	2.668680E+00
3.299020E+00	3.715560E+00	1.488740E+00
3.321830E+00	3.858670E+00	1.575470E+00
3.401870E+00	3.945130E+00	1.626000E+00
3.446360E+00	4.037990E+00	1.723950E+00
3.536640E+00	4.137090E+00	1.824910E+00
3.638380E+00	4.279310E+00	1.962210E+00
4.065480E+00	4.560010E+00	2.442880E+00
4.087050E+00	4.592020E+00	2.525260E+00
4.154190E+00	4.563930E+00	2.586350E+00
3.328620E+00	3.978560E+00	1.686890E+00
3.434070E+00	4.126580E+00	1.821080E+00
3.518790E+00	4.215810E+00	1.905620E+00
3.557780E+00	4.290670E+00	1.980570E+00
3.612080E+00	4.337730E+00	2.021350E+00
3.670880E+00	4.399420E+00	2.074210E+00
3.762700E+00	4.487160E+00	2.164980E+00
3.851440E+00	4.551720E+00	2.264660E+00
3.930730E+00	4.594460E+00	2.372060E+00
4.017250E+00	4.597600E+00	2.438450E+00
3.571020E+00	4.374390E+00	2.060800E+00
3.666390E+00	4.485370E+00	2.156440E+00
3.766080E+00	4.564160E+00	2.244170E+00
3.838430E+00	4.600410E+00	2.325450E+00
5.189990E+00	2.842250E+00	2.369880E+00
5.170560E+00	2.715430E+00	2.241310E+00
5.136370E+00	2.905140E+00	2.242520E+00
5.133850E+00	3.123380E+00	2.405040E+00
5.193430E+00	2.976550E+00	2.457770E+00
5.119130E+00	3.287300E+00	2.486740E+00
5.178280E+00	3.186620E+00	2.554770E+00
5.125320E+00	3.422940E+00	2.624350E+00
5.060740E+00	3.623860E+00	2.712260E+00
5.150450E+00	3.540170E+00	2.773270E+00
5.062980E+00	3.707060E+00	2.795120E+00
5.133810E+00	3.649100E+00	2.865720E+00
5.064830E+00	3.756330E+00	2.870030E+00
5.136660E+00	2.595820E+00	2.094600E+00
5.077410E+00	2.490710E+00	1.950720E+00
5.079760E+00	2.662160E+00	1.965040E+00
4.947390E+00	3.883220E+00	2.854070E+00
5.009370E+00	3.837510E+00	2.901090E+00
4.955070E+00	3.904420E+00	2.940590E+00
4.996010E+00	2.400220E+00	1.808790E+00
4.888040E+00	2.317440E+00	1.657760E+00
4.914820E+00	2.476340E+00	1.656980E+00
4.829850E+00	4.015520E+00	2.908840E+00
4.906200E+00	3.965540E+00	2.970650E+00
4.876240E+00	4.025210E+00	2.998910E+00
4.770940E+00	2.249470E+00	1.506860E+00
4.619690E+00	2.224860E+00	1.379860E+00
4.723400E+00	2.344030E+00	1.424450E+00
4.770450E+00	4.055850E+00	2.862190E+00
4.812690E+00	4.071300E+00	2.967080E+00
4.443580E+00	2.465470E+00	1.193640E+00
4.392880E+00	2.292840E+00	1.209410E+00
4.716760E+00	4.106690E+00	2.890980E+00
4.713810E+00	4.144000E+00	2.945830E+00
4.769950E+00	4.132640E+00	2.990360E+00
4.730410E+00	4.174040E+00	2.986950E+00
4.271360E+00	2.274560E+00	1.160900E+00
4.118380E+00	2.377900E+00	1.093600E+00
4.229280E+00	2.430650E+00	1.104160E+00
4.649420E+00	4.176980E+00	2.907860E+00
4.656030E+00	4.258340E+00	2.966590E+00
4.721140E+00	4.229720E+00	3.008440E+00
4.709990E+00	4.275870E+00	3.019550E+00
4.008860E+00	2.593150E+00	1.034440E+00
3.897660E+00	2.436400E+00	1.049420E+00
4.583750E+00	4.257150E+00	2.883910E+00
4.603400E+00	4.310760E+00	2.953580E+00
4.678140E+00	4.311960E+00	3.021860E+00
3.763040E+00	2.772000E+00	1.076830E+00
3.603540E+00	2.708650E+00	1.142020E+00
4.515320E+00	4.331470E+00	2.872830E+00
4.567780E+00	4.346470E+00	2.952120E+00
4.614590E+00	4.370270E+00	3.025690E+00
3.532940E+00	2.956600E+00	1.187520E+00
3.390920E+00	2.889170E+00	1.222050E+00
4.424920E+00	4.388490E+00	2.811420E+00
4.474250E+00	4.387540E+00	2.902870E+00
4.534260E+00	4.379520E+00	2.961560E+00
3.367810E+00	3.098660E+00	1.241900E+00
3.233930E+00	3.040030E+00	1.276500E+00
4.363510E+00	4.447860E+00	2.788340E+00
4.418990E+00	4.432500E+00	2.884420E+00
3.256760E+00	3.266390E+00	1.323990E+00
3.154510E+00	3.153720E+00	1.374150E+00
4.305760E+00	4.512290E+00	2.768030E+00
4.362310E+00	4.490570E+00	2.867000E+00
3.152530E+00	3.295950E+00	1.384760E+00
3.109010E+00	3.232480E+00	1.407210E+00
3.201040E+00	3.504030E+00	1.432480E+00
4.268690E+00	4.557760E+00	2.756690E+00
4.304530E+00	4.564030E+00	2.851960E+00
3.102970E+00	3.339170E+00	1.446130E+00
3.103250E+00	3.496780E+00	1.490990E+00
3.137770E+00	3.604550E+00	1.502680E+00
3.195610E+00	3.780080E+00	1.572440E+00
4.123400E+00	4.600930E+00	2.604640E+00
4.166700E+00	4.614800E+00	2.686050E+00
4.235340E+00	4.596830E+00	2.759050E+00
3.081690E+00	3.630000E+00	1.549870E+00
3.099480E+00	3.782980E+00	1.636140E+00
3.144290E+00	3.866620E+00	1.657340E+00
3.205420E+00	3.962700E+00	1.702310E+00
3.324020E+00	4.104040E+00	1.831770E+00
3.443400E+00	4.250250E+00	1.944560E+00
3.978110E+00	4.627040E+00	2.446290E+00
4.009290E+00	4.648360E+00	2.524620E+00
4.087590E+00	4.637690E+00	2.619610E+00
3.090460E+00	3.913880E+00	1.715030E+00
3.201260E+00	4.074220E+00	1.832320E+00
3.307500E+00	4.207750E+00	1.931090E+00
3.389780E+00	4.297040E+00	2.005500E+00
3.404570E+00	4.348920E+00	2.051980E+00
3.468540E+00	4.363690E+00	2.053080E+00
3.548750E+00	4.473960E+00	2.142750E+00
3.667330E+00	4.579270E+00	2.248980E+00
3.775000E+00	4.616130E+00	2.315900E+00
3.844140E+00	4.651270E+00	2.403510E+00
3.939980E+00	4.649010E+00	2.459870E+00
3.432980E+00	4.416180E+00	2.102310E+00
3.481450E+00	4.501850E+00	2.162890E+00
3.559120E+00	4.552170E+00	2.207130E+00
3.590390E+00	4.599290E+00	2.260650E+00
3.643590E+00	4.638020E+00	2.322080E+00
3.736520E+00	4.645970E+00	2.345540E+00
3.503400E+00	4.574580E+00	2.227900E+00
3.570980E+00	4.622320E+00	2.287520E+00
5.286130E+00	2.970160E+00	2.700520E+00
5.270450E+00	2.887710E+00	2.649600E+00
5.251990E+00	3.016820E+00	2.616440E+00
5.224770E+00	3.237200E+00	2.703050E+00
5.285640E+00	3.079510E+00	2.756320E+00
5.213700E+00	3.409630E+00	2.793640E+00
5.303010E+00	3.255900E+00	2.828680E+00
5.207410E+00	3.535990E+00	2.867810E+00
5.285930E+00	3.415200E+00	2.933110E+00
5.193410E+00	3.597610E+00	2.919560E+00
5.234810E+00	3.549200E+00	2.948600E+00
5.201970E+00	3.636290E+00	2.997530E+00
5.205990E+00	2.605280E+00	2.386550E+00
5.170910E+00	2.465730E+00	2.255290E+00
5.160840E+00	2.565120E+00	2.211160E+00
5.222660E+00	2.775990E+00	2.478010E+00
5.070170E+00	3.788650E+00	2.945130E+00
5.120500E+00	3.734050E+00	2.976090E+00
5.097080E+00	3.808230E+00	3.021210E+00
5.112360E+00	2.356640E+00	2.120730E+00
5.026870E+00	2.260740E+00	1.974730E+00
5.055610E+00	2.364960E+00	1.959640E+00
4.972830E+00	3.931820E+00	3.012680E+00
5.041680E+00	3.887900E+00	3.058230E+00
4.989200E+00	3.956730E+00	3.078830E+00
4.918240E+00	2.168250E+00	1.821690E+00
4.805950E+00	2.089520E+00	1.693910E+00
4.848830E+00	2.190660E+00	1.656100E+00
4.884560E+00	4.061960E+00	3.050580E+00
4.949790E+00	4.016810E+00	3.103700E+00
4.915020E+00	4.074220E+00	3.135750E+00
4.674170E+00	2.016830E+00	1.590080E+00
4.546640E+00	2.024480E+00	1.467050E+00
4.657960E+00	2.096720E+00	1.496870E+00
4.849990E+00	4.114780E+00	3.071270E+00
4.851560E+00	4.145430E+00	3.124060E+00
4.895120E+00	4.115780E+00	3.179400E+00
4.864310E+00	4.164130E+00	3.179190E+00
4.437540E+00	2.138720E+00	1.307410E+00
4.382310E+00	1.998300E+00	1.366490E+00
4.804510E+00	4.192410E+00	3.083510E+00
4.823560E+00	4.247370E+00	3.137170E+00
4.860610E+00	4.216900E+00	3.200670E+00
4.847810E+00	4.276910E+00	3.192610E+00
4.188520E+00	2.193790E+00	1.190130E+00
4.773850E+00	4.293470E+00	3.096690E+00
4.771920E+00	4.365160E+00	3.159900E+00
4.840150E+00	4.330010E+00	3.218820E+00
4.818300E+00	4.381210E+00	3.228520E+00
3.965490E+00	2.220800E+00	1.139670E+00
3.797420E+00	2.272620E+00	1.092940E+00
3.838380E+00	2.332670E+00	1.066490E+00
4.701810E+00	4.357420E+00	3.087690E+00
4.711690E+00	4.403460E+00	3.149870E+00
4.771140E+00	4.416020E+00	3.212830E+00
3.696600E+00	2.456520E+00	1.099790E+00
3.581150E+00	2.368700E+00	1.178690E+00
4.659590E+00	4.397490E+00	3.099870E+00
4.665800E+00	4.427970E+00	3.150370E+00
4.709420E+00	4.459180E+00	3.225430E+00
3.450920E+00	2.656220E+00	1.188240E+00
3.310030E+00	2.622780E+00	1.262560E+00
4.480370E+00	4.430160E+00	2.970710E+00
4.550350E+00	4.427600E+00	3.048480E+00
4.613430E+00	4.428960E+00	3.120070E+00
4.648220E+00	4.457080E+00	3.189010E+00
3.249760E+00	2.834550E+00	1.261900E+00
3.133090E+00	2.792810E+00	1.320750E+00
4.420910E+00	4.482210E+00	2.958900E+00
4.485600E+00	4.486420E+00	3.077430E+00
3.132340E+00	2.983730E+00	1.348540E+00
3.044440E+00	2.941030E+00	1.416780E+00
4.367540E+00	4.533260E+00	2.937260E+00
4.411550E+00	4.536030E+00	3.024560E+00
3.063290E+00	3.148150E+00	1.441850E+00
2.992270E+00	3.038910E+00	1.442790E+00
4.338300E+00	4.569680E+00	2.930010E+00
4.363460E+00	4.571940E+00	2.982330E+00
2.975680E+00	3.149780E+00	1.508250E+00
2.922930E+00	3.305560E+00	1.563050E+00
3.021060E+00	3.397750E+00	1.528750E+00
4.203190E+00	4.630650E+00	2.770840E+00
4.237480E+00	4.635990E+00	2.855420E+00
4.314990E+00	4.606300E+00	2.945790E+00
2.935720E+00	3.468920E+00	1.584610E+00
2.902910E+00	3.404330E+00	1.616830E+00
2.987080E+00	3.683340E+00	1.647330E+00
4.026150E+00	4.691840E+00	2.642270E+00
4.110700E+00	4.677710E+00	2.733920E+00
4.175360E+00	4.655840E+00	2.788380E+00
2.889630E+00	3.528920E+00	1.647300E+00
2.894140E+00	3.685440E+00	1.700930E+00
2.930090E+00	3.777210E+00	1.718050E+00
2.972990E+00	3.895270E+00	1.757350E+00
3.086280E+00	4.041610E+00	1.848050E+00
3.186650E+00	4.183500E+00	1.927550E+00
3.314360E+00	4.317580E+00	2.039980E+00
3.911880E+00	4.702120E+00	2.562810E+00
3.985000E+00	4.721450E+00	2.666990E+00
4.042880E+00	4.744970E+00	2.775930E+00
2.882800E+00	3.805790E+00	1.769480E+00
2.911210E+00	3.943210E+00	1.831210E+00
2.992720E+00	4.023570E+00	1.863600E+00
3.068130E+00	4.141480E+00	1.935510E+00
3.162370E+00	4.264980E+00	2.008510E+00
3.246560E+00	4.364830E+00	2.087870E+00
3.368400E+00	4.466450E+00	2.154080E+00
3.732890E+00	4.705450E+00	2.444960E+00
3.821900E+00	4.739050E+00	2.555140E+00
3.862210E+00	4.768820E+00	2.643100E+00
3.949600E+00	4.752170E+00	2.698830E+00
2.939790E+00	4.081840E+00	1.935550E+00
3.043270E+00	4.228490E+00	2.011050E+00
3.140930E+00	4.337710E+00	2.082750E+00
3.238890E+00	4.443930E+00	2.148260E+00
3.315060E+00	4.517780E+00	2.202450E+00
3.332990E+00	4.564730E+00	2.245970E+00
3.408590E+00	4.570520E+00	2.242060E+00
3.545000E+00	4.653410E+00	2.332950E+00
3.605460E+00	4.721780E+00	2.440040E+00
3.667610E+00	4.765270E+00	2.527900E+00
3.766680E+00	4.766260E+00	2.567580E+00
3.379030E+00	4.628500E+00	2.312860E+00
3.493770E+00	4.711930E+00	2.404700E+00
3.567510E+00	4.759250E+00	2.480480E+00
5.395450E+00	3.212720E+00	2.983940E+00
5.382340E+00	3.155680E+00	2.962830E+00
5.358000E+00	3.255420E+00	2.938610E+00
5.352870E+00	3.340690E+00	2.983250E+00
5.397470E+00	3.275820E+00	3.012980E+00
5.364020E+00	3.398640E+00	3.054810E+00
5.261110E+00	2.585510E+00	2.640610E+00
5.222080E+00	2.480330E+00	2.546530E+00
5.226770E+00	2.598810E+00	2.520090E+00
5.275890E+00	2.768730E+00	2.633400E+00
5.286340E+00	2.692270E+00	2.703160E+00
5.310980E+00	2.894830E+00	2.766430E+00
5.349460E+00	3.091300E+00	2.880040E+00
5.293950E+00	3.531940E+00	3.029370E+00
5.265750E+00	3.620680E+00	3.099870E+00
5.179880E+00	2.380720E+00	2.433670E+00
5.122440E+00	2.271570E+00	2.296110E+00
5.150350E+00	2.364460E+00	2.279160E+00
5.189250E+00	3.736560E+00	3.119940E+00
5.126680E+00	3.826180E+00	3.116990E+00
5.156530E+00	3.808170E+00	3.174400E+00
5.111950E+00	3.860360E+00	3.204660E+00
5.041920E+00	2.178760E+00	2.173810E+00
4.948350E+00	2.095780E+00	2.053250E+00
4.989560E+00	2.171140E+00	2.006870E+00
5.001400E+00	3.974730E+00	3.152560E+00
5.038600E+00	3.931020E+00	3.177750E+00
5.024450E+00	3.989430E+00	3.237620E+00
4.813360E+00	1.988670E+00	1.909740E+00
4.732860E+00	1.941670E+00	1.776390E+00
4.785260E+00	2.013770E+00	1.773810E+00
4.934820E+00	4.083900E+00	3.203520E+00
4.970930E+00	4.051550E+00	3.219890E+00
4.965030E+00	4.100180E+00	3.281820E+00
4.597850E+00	1.919880E+00	1.605350E+00
4.887750E+00	4.182680E+00	3.235140E+00
4.914920E+00	4.150400E+00	3.261640E+00
4.919530E+00	4.201720E+00	3.312000E+00
4.404400E+00	1.911440E+00	1.460840E+00
4.282380E+00	1.885890E+00	1.427740E+00
4.314210E+00	1.946580E+00	1.382090E+00
4.876230E+00	4.299270E+00	3.249960E+00
4.896020E+00	4.263910E+00	3.278330E+00
4.899340E+00	4.313270E+00	3.330410E+00
4.172110E+00	2.023710E+00	1.290790E+00
4.073950E+00	1.955790E+00	1.349840E+00
4.824060E+00	4.416390E+00	3.281460E+00
4.861790E+00	4.367080E+00	3.304680E+00
4.856730E+00	4.400340E+00	3.361470E+00
3.885150E+00	2.106740E+00	1.199440E+00
4.779390E+00	4.462330E+00	3.276810E+00
4.824610E+00	4.452800E+00	3.354060E+00
3.682710E+00	2.155390E+00	1.224550E+00
3.517850E+00	2.163090E+00	1.258090E+00
3.538010E+00	2.261700E+00	1.211600E+00
4.746400E+00	4.491420E+00	3.283930E+00
4.771810E+00	4.510890E+00	3.364580E+00
3.383430E+00	2.408690E+00	1.254740E+00
3.245300E+00	2.399960E+00	1.330770E+00
4.558390E+00	4.471650E+00	3.157110E+00
4.611820E+00	4.471970E+00	3.196310E+00
4.653950E+00	4.508940E+00	3.280590E+00
4.712950E+00	4.513890E+00	3.313410E+00
3.169580E+00	2.602050E+00	1.315390E+00
3.073530E+00	2.593820E+00	1.417510E+00
4.518920E+00	4.496690E+00	3.163320E+00
4.542300E+00	4.523500E+00	3.236160E+00
4.593580E+00	4.510920E+00	3.253350E+00
3.040620E+00	2.770290E+00	1.409660E+00
2.952150E+00	2.747120E+00	1.469460E+00
4.440370E+00	4.542780E+00	3.112320E+00
4.487820E+00	4.528610E+00	3.177610E+00
2.951700E+00	2.938570E+00	1.483460E+00
2.897000E+00	2.842620E+00	1.506230E+00
4.370460E+00	4.605330E+00	3.072110E+00
2.868580E+00	2.942570E+00	1.563110E+00
2.818060E+00	3.098320E+00	1.638540E+00
2.899790E+00	3.118680E+00	1.571140E+00
4.267510E+00	4.674350E+00	2.984700E+00
4.313830E+00	4.691400E+00	3.118540E+00
2.848090E+00	3.325790E+00	1.649060E+00
2.757900E+00	3.245310E+00	1.685450E+00
4.161350E+00	4.709280E+00	2.888600E+00
4.217080E+00	4.716970E+00	2.979730E+00
4.247940E+00	4.722100E+00	3.043170E+00
2.777650E+00	3.385690E+00	1.718660E+00
2.735900E+00	3.334920E+00	1.731850E+00
2.803360E+00	3.598260E+00	1.739490E+00
4.092540E+00	4.766160E+00	2.876750E+00
4.122010E+00	4.797550E+00	2.974490E+00
4.195080E+00	4.751540E+00	3.012440E+00
2.713620E+00	3.457050E+00	1.745740E+00
2.715970E+00	3.599940E+00	1.794950E+00
2.755490E+00	3.708240E+00	1.815820E+00
2.805850E+00	3.878260E+00	1.868120E+00
3.913700E+00	4.786820E+00	2.727640E+00
3.963260E+00	4.810160E+00	2.820880E+00
4.047540E+00	4.808230E+00	2.890890E+00
2.702200E+00	3.738230E+00	1.858000E+00
2.714830E+00	3.880190E+00	1.909020E+00
2.758600E+00	3.969160E+00	1.933250E+00
2.820060E+00	4.103170E+00	2.008160E+00
2.943140E+00	4.211280E+00	2.023440E+00
3.026460E+00	4.314530E+00	2.087950E+00
3.129550E+00	4.420930E+00	2.152870E+00
3.231020E+00	4.539910E+00	2.226210E+00
3.725900E+00	4.790000E+00	2.585720E+00
3.769620E+00	4.821370E+00	2.651190E+00
3.868450E+00	4.826980E+00	2.747280E+00
2.709610E+00	3.988460E+00	1.968730E+00
2.734420E+00	4.092770E+00	2.029490E+00
2.768420E+00	4.148540E+00	2.047540E+00
2.785960E+00	4.211370E+00	2.079770E+00
2.896170E+00	4.286560E+00	2.092700E+00
3.014940E+00	4.404710E+00	2.158030E+00
3.109740E+00	4.484760E+00	2.209490E+00
3.141830E+00	4.546000E+00	2.251820E+00
3.195600E+00	4.582390E+00	2.272790E+00
3.258940E+00	4.630140E+00	2.315160E+00
3.357000E+00	4.720080E+00	2.414260E+00
3.487650E+00	4.763070E+00	2.468820E+00
3.565100E+00	4.809360E+00	2.548400E+00
3.681490E+00	4.810800E+00	2.598540E+00
2.727110E+00	4.150690E+00	2.066960E+00
3.147840E+00	4.610330E+00	2.308400E+00
3.235920E+00	4.680360E+00	2.368820E+00
3.259060E+00	4.726950E+00	2.413670E+00
3.300910E+00	4.752550E+00	2.440230E+00
3.333600E+00	4.783700E+00	2.482640E+00
3.437940E+00	4.789710E+00	2.499670E+00
3.251790E+00	4.758020E+00	2.446190E+00
5.423590E+00	3.041270E+00	3.023880E+00
5.413030E+00	2.983080E+00	3.004020E+00
5.394790E+00	3.057110E+00	2.972790E+00
5.419370E+00	3.142610E+00	3.038330E+00
5.431220E+00	3.272310E+00	3.105350E+00
5.399950E+00	3.382910E+00	3.160540E+00
5.234400E+00	2.430980E+00	2.688390E+00
5.182470E+00	2.327940E+00	2.600360E+00
5.193280E+00	2.382440E+00	2.541520E+00
5.268550E+00	2.551980E+00	2.729200E+00
5.338450E+00	2.743780E+00	2.838140E+00
5.371530E+00	2.925380E+00	2.925130E+00
5.344420E+00	3.526270E+00	3.176460E+00
5.268400E+00	3.642600E+00	3.180360E+00
5.302840E+00	3.618990E+00	3.227620E+00
5.260220E+00	3.696470E+00	3.254740E+00
5.127450E+00	2.227500E+00	2.493760E+00
5.061560E+00	2.149350E+00	2.406620E+00
5.093650E+00	2.199950E+00	2.340430E+00
5.190570E+00	3.793820E+00	3.237990E+00
5.172640E+00	3.854850E+00	3.316270E+00
4.956370E+00	2.063960E+00	2.306940E+00
4.867820E+00	1.995320E+00	2.157320E+00
4.921180E+00	2.057860E+00	2.157600E+00
5.093360E+00	3.921080E+00	3.290020E+00
5.080640E+00	3.971620E+00	3.345020E+00
4.748310E+00	1.905440E+00	1.909460E+00
5.042580E+00	4.041300E+00	3.350000E+00
5.008800E+00	4.094740E+00	3.381880E+00
4.581980E+00	1.843850E+00	1.709860E+00
4.485670E+00	1.773070E+00	1.651520E+00
4.454610E+00	1.838940E+00	1.554560E+00
4.973710E+00	4.141780E+00	3.389540E+00
4.959770E+00	4.195880E+00	3.422180E+00
4.403540E+00	1.734080E+00	1.606420E+00
4.272940E+00	1.726730E+00	1.563540E+00
4.349160E+00	1.780390E+00	1.532390E+00
4.939060E+00	4.250180E+00	3.414300E+00
4.926630E+00	4.301620E+00	3.440880E+00
4.157260E+00	1.818890E+00	1.427190E+00
4.001610E+00	1.780700E+00	1.446730E+00
4.896910E+00	4.350250E+00	3.435810E+00
4.864370E+00	4.424010E+00	3.447340E+00
3.858410E+00	1.931030E+00	1.305130E+00
3.796860E+00	1.854610E+00	1.397920E+00
4.828500E+00	4.493680E+00	3.434650E+00
4.862390E+00	4.473600E+00	3.488740E+00
4.848310E+00	4.506350E+00	3.492960E+00
3.678640E+00	1.868660E+00	1.404240E+00
3.511760E+00	1.921450E+00	1.407410E+00
3.618680E+00	1.969300E+00	1.350830E+00
4.796250E+00	4.532100E+00	3.432550E+00
4.818330E+00	4.547400E+00	3.508590E+00
3.365790E+00	2.180120E+00	1.378780E+00
3.222660E+00	2.165250E+00	1.442760E+00
4.681670E+00	4.535960E+00	3.349360E+00
4.704510E+00	4.557570E+00	3.427930E+00
4.762150E+00	4.560010E+00	3.459670E+00
3.137200E+00	2.401100E+00	1.435990E+00
3.016420E+00	2.378370E+00	1.490800E+00
4.575820E+00	4.538710E+00	3.298780E+00
4.602660E+00	4.557100E+00	3.372890E+00
4.652780E+00	4.554940E+00	3.399220E+00
2.967320E+00	2.577880E+00	1.477130E+00
2.886080E+00	2.557690E+00	1.562570E+00
4.438950E+00	4.584880E+00	3.190600E+00
4.496870E+00	4.573290E+00	3.271000E+00
4.548320E+00	4.567150E+00	3.337530E+00
2.858150E+00	2.763150E+00	1.556290E+00
2.781400E+00	2.682840E+00	1.621090E+00
4.382830E+00	4.647050E+00	3.191040E+00
4.437730E+00	4.637700E+00	3.306190E+00
2.768670E+00	2.810640E+00	1.627450E+00
2.712950E+00	2.784190E+00	1.678890E+00
2.794340E+00	2.926970E+00	1.630530E+00
4.350570E+00	4.689470E+00	3.193640E+00
4.376180E+00	4.686020E+00	3.249010E+00
2.722490E+00	2.899700E+00	1.683940E+00
2.674940E+00	2.859310E+00	1.709900E+00
2.719900E+00	3.072310E+00	1.701590E+00
4.251440E+00	4.761520E+00	3.128210E+00
4.327320E+00	4.728820E+00	3.211980E+00
2.649140E+00	2.954910E+00	1.737670E+00
2.611740E+00	3.143490E+00	1.788960E+00
2.675240E+00	3.290440E+00	1.748510E+00
4.179500E+00	4.798860E+00	3.077990E+00
4.207860E+00	4.835500E+00	3.193630E+00
2.602180E+00	3.306720E+00	1.812470E+00
2.558330E+00	3.248410E+00	1.818770E+00
2.621080E+00	3.520570E+00	1.826830E+00
4.007770E+00	4.844600E+00	2.917680E+00
4.048760E+00	4.874240E+00	3.032400E+00
4.130230E+00	4.853870E+00	3.105370E+00
2.549730E+00	3.365280E+00	1.864220E+00
2.530460E+00	3.515990E+00	1.876180E+00
2.570990E+00	3.616660E+00	1.899620E+00
2.616290E+00	3.801480E+00	1.936390E+00
3.789460E+00	4.886160E+00	2.775300E+00
3.885140E+00	4.884250E+00	2.862590E+00
3.964260E+00	4.882930E+00	2.955450E+00
2.519520E+00	3.645150E+00	1.937740E+00
2.531790E+00	3.799110E+00	1.985520E+00
2.577240E+00	3.890180E+00	2.002240E+00
2.639500E+00	4.034670E+00	2.042890E+00
2.808100E+00	4.301920E+00	2.130540E+00
2.898390E+00	4.393600E+00	2.172420E+00
3.018380E+00	4.512250E+00	2.244400E+00
3.645230E+00	4.880540E+00	2.692280E+00
3.734820E+00	4.921200E+00	2.799830E+00
3.802120E+00	4.957120E+00	2.899520E+00
2.530750E+00	3.914030E+00	2.041590E+00
2.563180E+00	4.047900E+00	2.097410E+00
2.619140E+00	4.123890E+00	2.111600E+00
2.696700E+00	4.221950E+00	2.120400E+00
2.776590E+00	4.363770E+00	2.181850E+00
2.872010E+00	4.466310E+00	2.243320E+00
2.936720E+00	4.545900E+00	2.288080E+00
3.032550E+00	4.607160E+00	2.326970E+00
3.149580E+00	4.701520E+00	2.405410E+00
3.429480E+00	4.857770E+00	2.581130E+00
3.527550E+00	4.914180E+00	2.677170E+00
3.558790E+00	4.958900E+00	2.751460E+00
3.681000E+00	4.957630E+00	2.824100E+00
2.577020E+00	4.167520E+00	2.161420E+00
2.657550E+00	4.325830E+00	2.197530E+00
2.751850E+00	4.438500E+00	2.252710E+00
2.841420E+00	4.527470E+00	2.305470E+00
2.927020E+00	4.605870E+00	2.341360E+00
3.017400E+00	4.663500E+00	2.387860E+00
3.053600E+00	4.717700E+00	2.439490E+00
3.120050E+00	4.751430E+00	2.460910E+00
3.223070E+00	4.800020E+00	2.497360E+00
3.283660E+00	4.874590E+00	2.580240E+00
3.345790E+00	4.922710E+00	2.654960E+00
3.459920E+00	4.936060E+00	2.687110E+00
3.069890E+00	4.779630E+00	2.500000E+00
3.182050E+00	4.861960E+00	2.564460E+00
3.253860E+00	4.905720E+00	2.615350E+00
5.355610E+00	2.615730E+00	2.986430E+00
5.326650E+00	2.549520E+00	2.947660E+00
5.337280E+00	2.627050E+00	2.907540E+00
5.375860E+00	2.789090E+00	2.967860E+00
5.381550E+00	2.695590E+00	3.021640E+00
5.401940E+00	2.902690E+00	3.014940E+00
5.416480E+00	2.825060E+00	3.067570E+00
5.443200E+00	2.980750E+00	3.087950E+00
5.448570E+00	3.128130E+00	3.164370E+00
5.457830E+00	3.272380E+00	3.221190E+00
5.417250E+00	3.409210E+00	3.230330E+00
5.461400E+00	3.352800E+00	3.289420E+00
5.425650E+00	3.475140E+00	3.304980E+00
5.195720E+00	2.321200E+00	2.766260E+00
5.147260E+00	2.225310E+00	2.703110E+00
5.154510E+00	2.256230E+00	2.621330E+00
5.254260E+00	2.436200E+00	2.808140E+00
5.342450E+00	3.599530E+00	3.287650E+00
5.301010E+00	3.682370E+00	3.368730E+00
5.074930E+00	2.136800E+00	2.632070E+00
5.002540E+00	2.081780E+00	2.524940E+00
5.044650E+00	2.124760E+00	2.505260E+00
5.242050E+00	3.776620E+00	3.335800E+00
5.207130E+00	3.833010E+00	3.400420E+00
4.887790E+00	1.986730E+00	2.299290E+00
5.139760E+00	3.912430E+00	3.423470E+00
5.092940E+00	3.982650E+00	3.414650E+00
5.118080E+00	3.970240E+00	3.460470E+00
5.099510E+00	4.018800E+00	3.479530E+00
4.728950E+00	1.858900E+00	2.023710E+00
4.635180E+00	1.773670E+00	1.942840E+00
4.611470E+00	1.808230E+00	1.830440E+00
5.013050E+00	4.107210E+00	3.431890E+00
5.047020E+00	4.075370E+00	3.456200E+00
5.031160E+00	4.118210E+00	3.494780E+00
4.559690E+00	1.711090E+00	1.869790E+00
4.470020E+00	1.664520E+00	1.794880E+00
4.479380E+00	1.711830E+00	1.722180E+00
4.972940E+00	4.215820E+00	3.470480E+00
5.008090E+00	4.179470E+00	3.518730E+00
4.985570E+00	4.237790E+00	3.524580E+00
4.365910E+00	1.627280E+00	1.734560E+00
4.219230E+00	1.607830E+00	1.678490E+00
4.320090E+00	1.664390E+00	1.666980E+00
4.932680E+00	4.316850E+00	3.490840E+00
4.959680E+00	4.286460E+00	3.525920E+00
4.937040E+00	4.331740E+00	3.555120E+00
4.093770E+00	1.685980E+00	1.561360E+00
3.946410E+00	1.619470E+00	1.562770E+00
4.882250E+00	4.439120E+00	3.527090E+00
4.902800E+00	4.384070E+00	3.541600E+00
4.896400E+00	4.418010E+00	3.603320E+00
3.801910E+00	1.760540E+00	1.475910E+00
3.738880E+00	1.689980E+00	1.537800E+00
4.869850E+00	4.495930E+00	3.571130E+00
3.630960E+00	1.689130E+00	1.536310E+00
3.472010E+00	1.755970E+00	1.559960E+00
3.580400E+00	1.776220E+00	1.490410E+00
4.842110E+00	4.555350E+00	3.575750E+00
4.855380E+00	4.545350E+00	3.621570E+00
4.839020E+00	4.571200E+00	3.616030E+00
3.335800E+00	1.943110E+00	1.488870E+00
3.202540E+00	1.952860E+00	1.571740E+00
4.728970E+00	4.587390E+00	3.495380E+00
4.754490E+00	4.602810E+00	3.576030E+00
4.815010E+00	4.583940E+00	3.598620E+00
3.102000E+00	2.173050E+00	1.531140E+00
2.995860E+00	2.162410E+00	1.612840E+00
4.627060E+00	4.579280E+00	3.449030E+00
4.649770E+00	4.605960E+00	3.523780E+00
4.697870E+00	4.607660E+00	3.546040E+00
2.937490E+00	2.368660E+00	1.589070E+00
2.839900E+00	2.335470E+00	1.654270E+00
4.500050E+00	4.607610E+00	3.373390E+00
4.544210E+00	4.619170E+00	3.463500E+00
4.601490E+00	4.608670E+00	3.498600E+00
2.803920E+00	2.518990E+00	1.635360E+00
2.722770E+00	2.485230E+00	1.703120E+00
4.468940E+00	4.635810E+00	3.390300E+00
4.489050E+00	4.641680E+00	3.438380E+00
2.707640E+00	2.651270E+00	1.688450E+00
2.626310E+00	2.618540E+00	1.756720E+00
4.374530E+00	4.724390E+00	3.335310E+00
4.442630E+00	4.673310E+00	3.417640E+00
2.621160E+00	2.799200E+00	1.746300E+00
2.550360E+00	2.723800E+00	1.814270E+00
4.288900E+00	4.798820E+00	3.263400E+00
4.333260E+00	4.816080E+00	3.405330E+00
2.532690E+00	2.830870E+00	1.806980E+00
2.502930E+00	2.786870E+00	1.837030E+00
2.543270E+00	2.971960E+00	1.805570E+00
4.243570E+00	4.843140E+00	3.269480E+00
4.267420E+00	4.848550E+00	3.337580E+00
2.475160E+00	2.869140E+00	1.854230E+00
2.423650E+00	3.045480E+00	1.889680E+00
2.501460E+00	3.201130E+00	1.848950E+00
4.092750E+00	4.898770E+00	3.138020E+00
4.140070E+00	4.917690E+00	3.251110E+00
4.216330E+00	4.877520E+00	3.310900E+00
2.403390E+00	3.238190E+00	1.903620E+00
2.335320E+00	3.184310E+00	1.946640E+00
2.445770E+00	3.441340E+00	1.910630E+00
3.896280E+00	4.942720E+00	2.986830E+00
3.971450E+00	4.960730E+00	3.111990E+00
4.059670E+00	4.945000E+00	3.181100E+00
2.355420E+00	3.341240E+00	1.964700E+00
2.298740E+00	3.281870E+00	1.981880E+00
2.355690E+00	3.502340E+00	1.973350E+00
2.432640E+00	3.718430E+00	2.015820E+00
3.854970E+00	4.982060E+00	2.998110E+00
3.888670E+00	4.995400E+00	3.059690E+00
2.281750E+00	3.421450E+00	2.017160E+00
2.326370E+00	3.597200E+00	2.032690E+00
2.349480E+00	3.732250E+00	2.077490E+00
2.390910E+00	3.828300E+00	2.083340E+00
2.461170E+00	3.971750E+00	2.112260E+00
3.593430E+00	5.023370E+00	2.852890E+00
3.717370E+00	5.024400E+00	2.943990E+00
3.820590E+00	5.023740E+00	3.026470E+00
2.343980E+00	3.877590E+00	2.140550E+00
2.403660E+00	4.039560E+00	2.183310E+00
2.413660E+00	4.125120E+00	2.225290E+00
2.474960E+00	4.144560E+00	2.199530E+00
2.551920E+00	4.287560E+00	2.236610E+00
2.641590E+00	4.411190E+00	2.278200E+00
2.732990E+00	4.511260E+00	2.322210E+00
2.823190E+00	4.594990E+00	2.365930E+00
2.927760E+00	4.690140E+00	2.435220E+00
3.429260E+00	5.011550E+00	2.778150E+00
3.532240E+00	5.068140E+00	2.873150E+00
3.615900E+00	5.102780E+00	2.997880E+00
2.445460E+00	4.235470E+00	2.270700E+00
2.535320E+00	4.383470E+00	2.309550E+00
2.631340E+00	4.491940E+00	2.353650E+00
2.717920E+00	4.583060E+00	2.386440E+00
2.803630E+00	4.646710E+00	2.427650E+00
2.836610E+00	4.697390E+00	2.476610E+00
2.889120E+00	4.729400E+00	2.491720E+00
2.951690E+00	4.776700E+00	2.516020E+00
3.067510E+00	4.855210E+00	2.580580E+00
3.221000E+00	4.945770E+00	2.670450E+00
3.285800E+00	5.038730E+00	2.779740E+00
3.364020E+00	5.107420E+00	2.892500E+00
3.483340E+00	5.109320E+00	2.920780E+00
2.847410E+00	4.753780E+00	2.536640E+00
2.945750E+00	4.844250E+00	2.584460E+00
3.063930E+00	4.929170E+00	2.674750E+00
3.169450E+00	5.020090E+00	2.752180E+00
3.247270E+00	5.092040E+00	2.835480E+00
5.259260E+00	2.358460E+00	2.993820E+00
5.205200E+00	2.285760E+00	2.922510E+00
5.229760E+00	2.349060E+00	2.884020E+00
5.308160E+00	2.473080E+00	2.950960E+00
5.319070E+00	2.445530E+00	3.029150E+00
5.368740E+00	2.582350E+00	3.053670E+00
5.408740E+00	2.728110E+00	3.130520E+00
5.435540E+00	2.855710E+00	3.181240E+00
5.476340E+00	2.980940E+00	3.221570E+00
5.494740E+00	3.111310E+00	3.274380E+00
5.509740E+00	3.234120E+00	3.322370E+00
5.473790E+00	3.349760E+00	3.376510E+00
5.439090E+00	3.464650E+00	3.430100E+00
5.163670E+00	2.217430E+00	2.900250E+00
5.108420E+00	2.153740E+00	2.801800E+00
5.140540E+00	2.197140E+00	2.785460E+00
5.377650E+00	3.577340E+00	3.395370E+00
5.328560E+00	3.665600E+00	3.476450E+00
5.009850E+00	2.084390E+00	2.648430E+00
5.261440E+00	3.767290E+00	3.448590E+00
5.212580E+00	3.844000E+00	3.469870E+00
5.258540E+00	3.813800E+00	3.521620E+00
5.211800E+00	3.887120E+00	3.544190E+00
4.866080E+00	1.946650E+00	2.397810E+00
4.768340E+00	1.854490E+00	2.293580E+00
4.752070E+00	1.853480E+00	2.160990E+00
5.151590E+00	3.963730E+00	3.515510E+00
5.151640E+00	4.014900E+00	3.561970E+00
4.707850E+00	1.775970E+00	2.209610E+00
4.622220E+00	1.700150E+00	2.104830E+00
4.631870E+00	1.732150E+00	2.024780E+00
5.109070E+00	4.077920E+00	3.581720E+00
5.057480E+00	4.130920E+00	3.578380E+00
5.085170E+00	4.118390E+00	3.635250E+00
5.055960E+00	4.157320E+00	3.654840E+00
4.529170E+00	1.628500E+00	1.995530E+00
4.439830E+00	1.561550E+00	1.912110E+00
4.448740E+00	1.612560E+00	1.847790E+00
4.991880E+00	4.258700E+00	3.601700E+00
5.017460E+00	4.216350E+00	3.620440E+00
5.008400E+00	4.249390E+00	3.677990E+00
4.322920E+00	1.530610E+00	1.859680E+00
4.153470E+00	1.519310E+00	1.798930E+00
4.278460E+00	1.550590E+00	1.780630E+00
4.972630E+00	4.292520E+00	3.653730E+00
4.036740E+00	1.563530E+00	1.669520E+00
3.919840E+00	1.546000E+00	1.710150E+00
4.932470E+00	4.356620E+00	3.679770E+00
4.904230E+00	4.437230E+00	3.693510E+00
3.765020E+00	1.562180E+00	1.703150E+00
3.625360E+00	1.544870E+00	1.720110E+00
3.660370E+00	1.571140E+00	1.652090E+00
3.742340E+00	1.605770E+00	1.604530E+00
4.878530E+00	4.510080E+00	3.677840E+00
4.913810E+00	4.482210E+00	3.756510E+00
4.890630E+00	4.533220E+00	3.746000E+00
3.525070E+00	1.627030E+00	1.625380E+00
3.376210E+00	1.633450E+00	1.695220E+00
4.842440E+00	4.577970E+00	3.693490E+00
3.289150E+00	1.764010E+00	1.617440E+00
3.155250E+00	1.778510E+00	1.705190E+00
4.788160E+00	4.613580E+00	3.662250E+00
4.797430E+00	4.645570E+00	3.758190E+00
3.065070E+00	1.945990E+00	1.637740E+00
2.959410E+00	1.947650E+00	1.731270E+00
4.667460E+00	4.628190E+00	3.600930E+00
4.687460E+00	4.644710E+00	3.680020E+00
4.743140E+00	4.644900E+00	3.707700E+00
2.891280E+00	2.141810E+00	1.682180E+00
2.802590E+00	2.120530E+00	1.776290E+00
4.573850E+00	4.640380E+00	3.548530E+00
4.593620E+00	4.656630E+00	3.633810E+00
4.639590E+00	4.647480E+00	3.659150E+00
2.755580E+00	2.306090E+00	1.731720E+00
2.674210E+00	2.279600E+00	1.824710E+00
4.482730E+00	4.692330E+00	3.521690E+00
4.540860E+00	4.675870E+00	3.594170E+00
2.643580E+00	2.455260E+00	1.784160E+00
2.567060E+00	2.421130E+00	1.872360E+00
4.409430E+00	4.755700E+00	3.471810E+00
4.445840E+00	4.772480E+00	3.604450E+00
2.550500E+00	2.581920E+00	1.833470E+00
2.475530E+00	2.548640E+00	1.905260E+00
4.373340E+00	4.814110E+00	3.478930E+00
4.396760E+00	4.816940E+00	3.540790E+00
2.467220E+00	2.718040E+00	1.880770E+00
2.420840E+00	2.633130E+00	1.926620E+00
4.264220E+00	4.904490E+00	3.457070E+00
4.348880E+00	4.859850E+00	3.513640E+00
2.378180E+00	2.718300E+00	1.950360E+00
2.309140E+00	2.850220E+00	1.981780E+00
2.392930E+00	2.869220E+00	1.916440E+00
4.193140E+00	4.922390E+00	3.373900E+00
4.205480E+00	4.953980E+00	3.444820E+00
2.321340E+00	3.018490E+00	1.957450E+00
2.231920E+00	2.983890E+00	2.018650E+00
4.025400E+00	4.992240E+00	3.226190E+00
4.079940E+00	5.014670E+00	3.346980E+00
4.160690E+00	4.975410E+00	3.405530E+00
2.236560E+00	3.197790E+00	2.007970E+00
2.153340E+00	3.105190E+00	2.070330E+00
3.885870E+00	5.062720E+00	3.152960E+00
3.985010E+00	5.044270E+00	3.266330E+00
2.146290E+00	3.230660E+00	2.071110E+00
2.109650E+00	3.179010E+00	2.096840E+00
2.175740E+00	3.398680E+00	2.083810E+00
2.250540E+00	3.638320E+00	2.100960E+00
3.757170E+00	5.095300E+00	3.090450E+00
3.823700E+00	5.155700E+00	3.245410E+00
2.101780E+00	3.282190E+00	2.123690E+00
2.101560E+00	3.440950E+00	2.143690E+00
2.145700E+00	3.556410E+00	2.127740E+00
2.177090E+00	3.693840E+00	2.171790E+00
2.241680E+00	3.849110E+00	2.186270E+00
2.334790E+00	4.061360E+00	2.247340E+00
3.685980E+00	5.133300E+00	3.097160E+00
3.728650E+00	5.161770E+00	3.169380E+00
2.084670E+00	3.597190E+00	2.196840E+00
2.152280E+00	3.818470E+00	2.235150E+00
2.226680E+00	3.960340E+00	2.257980E+00
2.257820E+00	4.068120E+00	2.302090E+00
2.307300E+00	4.135380E+00	2.311680E+00
2.360950E+00	4.222490E+00	2.325690E+00
2.435190E+00	4.359180E+00	2.342390E+00
2.527230E+00	4.474720E+00	2.381830E+00
2.616580E+00	4.571220E+00	2.419890E+00
2.717720E+00	4.669260E+00	2.481170E+00
3.439710E+00	5.147660E+00	2.979470E+00
3.521150E+00	5.195320E+00	3.080450E+00
3.647450E+00	5.180600E+00	3.134800E+00
2.264550E+00	4.179200E+00	2.358360E+00
2.342850E+00	4.331540E+00	2.384460E+00
2.425450E+00	4.455610E+00	2.410860E+00
2.516760E+00	4.552500E+00	2.453340E+00
2.598200E+00	4.623740E+00	2.481780E+00
2.632230E+00	4.673610E+00	2.525650E+00
2.685820E+00	4.704310E+00	2.540790E+00
2.746310E+00	4.746960E+00	2.567560E+00
2.841750E+00	4.829140E+00	2.614500E+00
2.944210E+00	4.917010E+00	2.682350E+00
3.053890E+00	5.006660E+00	2.761010E+00
3.155190E+00	5.090310E+00	2.839390E+00
3.261210E+00	5.169530E+00	2.973700E+00
3.393160E+00	5.185120E+00	3.033770E+00
2.644390E+00	4.726900E+00	2.587640E+00
2.740070E+00	4.812370E+00	2.639290E+00
2.841760E+00	4.901950E+00	2.707850E+00
2.948090E+00	4.994550E+00	2.772340E+00
3.053440E+00	5.081110E+00	2.851610E+00
3.141940E+00	5.143700E+00	2.936480E+00
5.230850E+00	2.303820E+00	3.023980E+00
5.308470E+00	2.401130E+00	3.088640E+00
5.366510E+00	2.525210E+00	3.187680E+00
5.402390E+00	2.652500E+00	3.193440E+00
5.439090E+00	2.754510E+00	3.244350E+00
5.475260E+00	2.862890E+00	3.289150E+00
5.508480E+00	2.974510E+00	3.335990E+00
5.510800E+00	3.096540E+00	3.388050E+00
5.514200E+00	3.219320E+00	3.429340E+00
5.490180E+00	3.338990E+00	3.477970E+00
5.475650E+00	3.453750E+00	3.527130E+00
5.107400E+00	2.157620E+00	2.886420E+00
5.171740E+00	2.229220E+00	2.970300E+00
5.407880E+00	3.563640E+00	3.498730E+00
5.375580E+00	3.649940E+00	3.570550E+00
4.998770E+00	2.060490E+00	2.789600E+00
4.897940E+00	1.969780E+00	2.672640E+00
4.891840E+00	1.961240E+00	2.547000E+00
5.314070E+00	3.744020E+00	3.545930E+00
5.282810E+00	3.813740E+00	3.601590E+00
5.244560E+00	3.879320E+00	3.655830E+00
4.845450E+00	1.913500E+00	2.643250E+00
4.753580E+00	1.787840E+00	2.462570E+00
4.764620E+00	1.827720E+00	2.388060E+00
5.197710E+00	3.961970E+00	3.618050E+00
5.170660E+00	4.026140E+00	3.625230E+00
5.204740E+00	4.005420E+00	3.684230E+00
5.173150E+00	4.055540E+00	3.686910E+00
4.670880E+00	1.712480E+00	2.344500E+00
4.587750E+00	1.622900E+00	2.223160E+00
4.606560E+00	1.663000E+00	2.169970E+00
5.126680E+00	4.112100E+00	3.716330E+00
5.092780E+00	4.165340E+00	3.746240E+00
4.504130E+00	1.541790E+00	2.127880E+00
4.398200E+00	1.507450E+00	2.072080E+00
4.417530E+00	1.530390E+00	1.983210E+00
5.052270E+00	4.212700E+00	3.732860E+00
5.018600E+00	4.272750E+00	3.764650E+00
4.263070E+00	1.482660E+00	2.022430E+00
4.079830E+00	1.441180E+00	1.951680E+00
4.205990E+00	1.488080E+00	1.925010E+00
4.978870E+00	4.312480E+00	3.745690E+00
5.000650E+00	4.304470E+00	3.804570E+00
4.978050E+00	4.339420E+00	3.820890E+00
3.913900E+00	1.488650E+00	1.800110E+00
3.850070E+00	1.438290E+00	1.884750E+00
4.927670E+00	4.441740E+00	3.769300E+00
4.943250E+00	4.400100E+00	3.788230E+00
4.945070E+00	4.453040E+00	3.849380E+00
3.732750E+00	1.405180E+00	1.878440E+00
3.578360E+00	1.414730E+00	1.884900E+00
3.686930E+00	1.446380E+00	1.809390E+00
4.885180E+00	4.574660E+00	3.801080E+00
4.922030E+00	4.519450E+00	3.825710E+00
4.913230E+00	4.558950E+00	3.885050E+00
3.465020E+00	1.528070E+00	1.789950E+00
3.324000E+00	1.507730E+00	1.869070E+00
4.844770E+00	4.626870E+00	3.795770E+00
4.873110E+00	4.620170E+00	3.900360E+00
3.236130E+00	1.627380E+00	1.775620E+00
3.106710E+00	1.613980E+00	1.865500E+00
4.819770E+00	4.658300E+00	3.808210E+00
4.831240E+00	4.657680E+00	3.857950E+00
3.031400E+00	1.765320E+00	1.793180E+00
2.917030E+00	1.743020E+00	1.881090E+00
4.712780E+00	4.670540E+00	3.752790E+00
4.739960E+00	4.688710E+00	3.830390E+00
4.796810E+00	4.678450E+00	3.850950E+00
2.853110E+00	1.923560E+00	1.821100E+00
2.755230E+00	1.892450E+00	1.913360E+00
4.615950E+00	4.675820E+00	3.714170E+00
4.642730E+00	4.699960E+00	3.785640E+00
4.687760E+00	4.691690E+00	3.800360E+00
2.710220E+00	2.086090E+00	1.865200E+00
2.620340E+00	2.048210E+00	1.959140E+00
4.496190E+00	4.728420E+00	3.646740E+00
4.542730E+00	4.737380E+00	3.736160E+00
4.596560E+00	4.714870E+00	3.765140E+00
2.589570E+00	2.243120E+00	1.914440E+00
2.502730E+00	2.204270E+00	1.999500E+00
4.473500E+00	4.765210E+00	3.673380E+00
4.493220E+00	4.771520E+00	3.719990E+00
2.482710E+00	2.390960E+00	1.948430E+00
2.406880E+00	2.353780E+00	2.036850E+00
4.386770E+00	4.867360E+00	3.651570E+00
4.455940E+00	4.808660E+00	3.708530E+00
2.388080E+00	2.543550E+00	1.988540E+00
2.351720E+00	2.446380E+00	2.060700E+00
4.326630E+00	4.908090E+00	3.570750E+00
4.334420E+00	4.925370E+00	3.636340E+00
2.297110E+00	2.536180E+00	2.072180E+00
2.218290E+00	2.663380E+00	2.086440E+00
2.305300E+00	2.689520E+00	2.020980E+00
4.211510E+00	5.018910E+00	3.549040E+00
4.291430E+00	4.957600E+00	3.602580E+00
2.226930E+00	2.818660E+00	2.046240E+00
2.145120E+00	2.786180E+00	2.114410E+00
4.145430E+00	5.037500E+00	3.467840E+00
4.155700E+00	5.074330E+00	3.540580E+00
2.145160E+00	2.945150E+00	2.085650E+00
2.069200E+00	2.908950E+00	2.152700E+00
3.918970E+00	5.120580E+00	3.308150E+00
4.011750E+00	5.123800E+00	3.438300E+00
4.107590E+00	5.092340E+00	3.502160E+00
2.072400E+00	3.106580E+00	2.136310E+00
2.027180E+00	3.003240E+00	2.178040E+00
3.880760E+00	5.164170E+00	3.331030E+00
3.922580E+00	5.169800E+00	3.389260E+00
1.987030E+00	3.120910E+00	2.195630E+00
1.960780E+00	3.245890E+00	2.221040E+00
2.027890E+00	3.343600E+00	2.193990E+00
3.726130E+00	5.234460E+00	3.297700E+00
3.856410E+00	5.206500E+00	3.368160E+00
1.948530E+00	3.380040E+00	2.255840E+00
1.932640E+00	3.518020E+00	2.274640E+00
1.987600E+00	3.552260E+00	2.241940E+00
2.065200E+00	3.759130E+00	2.290540E+00
2.147380E+00	3.991530E+00	2.331220E+00
3.615670E+00	5.241270E+00	3.196730E+00
3.631890E+00	5.276840E+00	3.270540E+00
1.958100E+00	3.674950E+00	2.328510E+00
2.029190E+00	3.873000E+00	2.349680E+00
2.059060E+00	3.989470E+00	2.388890E+00
2.108530E+00	4.064730E+00	2.391810E+00
2.162330E+00	4.160250E+00	2.400990E+00
2.245930E+00	4.301520E+00	2.423570E+00
2.328860E+00	4.428250E+00	2.451020E+00
2.417750E+00	4.534020E+00	2.485170E+00
2.514350E+00	4.638230E+00	2.537620E+00
3.342290E+00	5.229420E+00	3.077480E+00
3.422680E+00	5.281110E+00	3.175220E+00
3.558530E+00	5.285140E+00	3.230370E+00
2.062500E+00	4.103420E+00	2.440460E+00
2.146800E+00	4.268560E+00	2.464870E+00
2.227900E+00	4.398500E+00	2.490230E+00
2.320750E+00	4.508370E+00	2.525320E+00
2.400070E+00	4.586280E+00	2.543420E+00
2.427940E+00	4.640370E+00	2.578300E+00
2.477440E+00	4.674460E+00	2.590620E+00
2.541440E+00	4.719060E+00	2.623590E+00
2.639870E+00	4.801020E+00	2.670570E+00
2.740360E+00	4.887330E+00	2.731670E+00
2.851660E+00	4.976380E+00	2.802760E+00
2.959170E+00	5.075780E+00	2.866890E+00
3.065080E+00	5.146950E+00	2.963020E+00
3.160590E+00	5.213420E+00	3.046950E+00
3.281410E+00	5.265940E+00	3.108810E+00
2.432790E+00	4.700710E+00	2.637380E+00
2.537170E+00	4.786060E+00	2.709430E+00
2.640650E+00	4.879960E+00	2.759490E+00
2.751800E+00	4.962460E+00	2.827650E+00
2.864990E+00	5.064660E+00	2.902880E+00
2.986970E+00	5.155430E+00	2.992100E+00
3.074650E+00	5.198030E+00	3.039810E+00
5.390440E+00	2.503000E+00	3.319150E+00
5.373960E+00	2.461940E+00	3.302940E+00
5.376930E+00	2.485840E+00	3.264250E+00
5.398060E+00	2.550410E+00	3.316240E+00
5.225820E+00	2.296440E+00	3.200930E+00
5.157980E+00	2.223850E+00	3.135810E+00
5.187580E+00	2.248260E+00	3.066960E+00
5.303790E+00	2.394710E+00	3.205740E+00
5.432590E+00	2.660130E+00	3.327290E+00
5.460150E+00	2.778130E+00	3.342420E+00
5.482100E+00	2.864030E+00	3.400640E+00
5.518720E+00	2.969040E+00	3.450180E+00
5.534780E+00	3.091030E+00	3.491070E+00
5.546840E+00	3.213840E+00	3.522130E+00
5.522140E+00	3.329760E+00	3.572910E+00
5.491090E+00	3.443370E+00	3.629230E+00
5.107100E+00	2.176100E+00	3.143350E+00
5.057150E+00	2.111560E+00	3.049610E+00
5.086710E+00	2.140330E+00	2.999080E+00
5.447400E+00	3.550580E+00	3.590500E+00
5.399890E+00	3.625580E+00	3.648740E+00
4.961270E+00	2.030310E+00	2.901150E+00
5.345430E+00	3.728600E+00	3.666080E+00
5.292500E+00	3.818020E+00	3.684620E+00
5.278480E+00	3.865190E+00	3.727230E+00
4.790740E+00	1.799920E+00	2.650590E+00
4.725150E+00	1.734080E+00	2.589670E+00
4.715850E+00	1.739640E+00	2.482010E+00
4.833860E+00	1.873760E+00	2.697120E+00
5.253540E+00	3.945680E+00	3.739870E+00
5.232690E+00	4.030580E+00	3.753130E+00
5.199920E+00	4.077910E+00	3.757430E+00
5.242560E+00	4.062340E+00	3.811870E+00
5.200800E+00	4.108310E+00	3.828250E+00
4.581430E+00	1.549110E+00	2.428310E+00
4.474400E+00	1.504100E+00	2.356410E+00
4.538550E+00	1.533660E+00	2.331330E+00
4.574170E+00	1.580350E+00	2.287950E+00
4.641700E+00	1.619430E+00	2.487000E+00
5.098900E+00	4.191480E+00	3.802990E+00
5.138660E+00	4.154470E+00	3.811140E+00
5.120850E+00	4.183680E+00	3.868520E+00
4.363480E+00	1.480320E+00	2.156550E+00
4.296170E+00	1.453870E+00	2.217850E+00
5.075650E+00	4.229030E+00	3.852180E+00
4.186850E+00	1.408690E+00	2.176220E+00
4.027810E+00	1.347230E+00	2.137280E+00
4.132720E+00	1.415780E+00	2.082240E+00
5.024620E+00	4.286410E+00	3.889540E+00
4.993870E+00	4.331930E+00	3.918410E+00
3.850960E+00	1.384680E+00	1.978730E+00
3.786520E+00	1.331830E+00	2.067240E+00
4.974990E+00	4.383460E+00	3.922260E+00
4.973740E+00	4.447640E+00	3.950920E+00
3.676010E+00	1.315280E+00	2.074830E+00
3.520960E+00	1.327740E+00	2.095410E+00
3.629070E+00	1.345140E+00	1.997850E+00
4.957470E+00	4.509790E+00	3.948590E+00
4.930200E+00	4.590020E+00	3.969940E+00
3.404630E+00	1.388020E+00	1.967040E+00
3.272570E+00	1.374690E+00	2.068030E+00
4.904600E+00	4.634240E+00	3.966720E+00
4.925300E+00	4.638750E+00	4.005620E+00
4.910410E+00	4.658450E+00	4.003050E+00
3.186900E+00	1.491590E+00	1.965640E+00
3.070430E+00	1.464910E+00	2.067830E+00
4.820680E+00	4.692900E+00	3.961950E+00
4.882720E+00	4.666610E+00	3.986900E+00
2.990070E+00	1.597080E+00	1.966850E+00
2.887470E+00	1.568040E+00	2.073490E+00
4.769440E+00	4.703400E+00	3.917460E+00
4.773550E+00	4.723060E+00	3.977850E+00
2.814830E+00	1.713340E+00	1.983650E+00
2.719610E+00	1.676470E+00	2.086270E+00
4.664680E+00	4.714740E+00	3.851870E+00
4.685790E+00	4.720450E+00	3.903450E+00
4.730290E+00	4.731080E+00	3.972630E+00
2.662730E+00	1.857300E+00	2.015010E+00
2.573710E+00	1.809760E+00	2.115990E+00
4.577000E+00	4.758510E+00	3.815590E+00
4.601770E+00	4.770260E+00	3.896760E+00
4.647070E+00	4.740780E+00	3.913140E+00
2.531430E+00	2.003110E+00	2.054590E+00
2.441580E+00	1.954820E+00	2.145810E+00
4.491720E+00	4.840570E+00	3.817720E+00
4.552510E+00	4.803310E+00	3.863810E+00
2.418020E+00	2.165130E+00	2.094020E+00
2.331940E+00	2.112560E+00	2.187250E+00
4.438120E+00	4.864430E+00	3.758160E+00
4.445060E+00	4.890910E+00	3.812450E+00
2.307310E+00	2.346190E+00	2.128240E+00
2.239810E+00	2.240610E+00	2.222590E+00
4.339350E+00	4.970360E+00	3.712720E+00
4.405680E+00	4.926630E+00	3.778010E+00
2.213430E+00	2.363440E+00	2.186400E+00
2.186300E+00	2.311440E+00	2.235430E+00
2.199260E+00	2.505410E+00	2.147560E+00
4.275030E+00	5.020640E+00	3.676130E+00
4.307020E+00	5.081040E+00	3.788430E+00
2.144920E+00	2.398060E+00	2.234210E+00
2.086580E+00	2.568670E+00	2.229350E+00
2.141890E+00	2.651580E+00	2.148940E+00
4.149800E+00	5.136270E+00	3.640570E+00
4.231660E+00	5.098330E+00	3.708770E+00
2.073430E+00	2.750280E+00	2.189940E+00
1.994080E+00	2.709550E+00	2.260680E+00
4.082810E+00	5.148330E+00	3.564300E+00
4.092190E+00	5.177420E+00	3.629820E+00
1.980360E+00	2.909770E+00	2.220380E+00
1.943790E+00	2.803210E+00	2.278980E+00
3.938630E+00	5.233820E+00	3.484740E+00
4.036730E+00	5.199990E+00	3.583800E+00
1.900040E+00	2.916980E+00	2.291340E+00
1.876400E+00	3.046320E+00	2.316970E+00
1.910990E+00	3.149170E+00	2.259250E+00
3.837510E+00	5.271120E+00	3.433480E+00
3.883140E+00	5.327670E+00	3.557560E+00
1.846520E+00	3.186740E+00	2.331660E+00
1.837050E+00	3.336720E+00	2.367740E+00
1.885210E+00	3.429160E+00	2.320960E+00
3.637020E+00	5.334320E+00	3.354440E+00
3.764310E+00	5.329910E+00	3.451780E+00
1.816930E+00	3.472500E+00	2.386180E+00
1.812230E+00	3.603750E+00	2.415280E+00
1.870070E+00	3.643690E+00	2.385840E+00
1.938170E+00	3.901030E+00	2.411710E+00
3.525590E+00	5.343510E+00	3.311180E+00
3.567840E+00	5.418410E+00	3.431230E+00
1.836180E+00	3.739430E+00	2.452300E+00
1.855290E+00	3.899220E+00	2.476210E+00
1.900290E+00	3.981250E+00	2.473990E+00
1.957270E+00	4.078210E+00	2.483190E+00
2.045850E+00	4.230490E+00	2.509420E+00
2.123990E+00	4.364910E+00	2.525200E+00
2.203590E+00	4.489870E+00	2.557880E+00
2.322270E+00	4.599290E+00	2.596610E+00
3.201590E+00	5.291300E+00	3.144790E+00
3.288870E+00	5.348450E+00	3.236180E+00
3.434680E+00	5.381270E+00	3.338190E+00
1.856690E+00	4.021190E+00	2.523750E+00
1.935990E+00	4.196450E+00	2.541120E+00
2.024430E+00	4.333610E+00	2.565710E+00
2.098360E+00	4.434840E+00	2.574950E+00
2.130650E+00	4.510730E+00	2.602910E+00
2.207840E+00	4.561710E+00	2.611040E+00
2.243470E+00	4.619370E+00	2.644660E+00
2.324330E+00	4.687080E+00	2.670970E+00
2.416270E+00	4.776360E+00	2.732090E+00
2.531720E+00	4.882970E+00	2.810160E+00
2.661800E+00	4.955310E+00	2.847680E+00
2.757870E+00	5.045380E+00	2.925010E+00
2.890210E+00	5.164800E+00	3.035690E+00
3.075090E+00	5.261650E+00	3.130440E+00
2.952030E+00	5.270380E+00	3.166490E+00
3.186410E+00	5.325770E+00	3.205440E+00
2.135370E+00	4.582290E+00	2.654960E+00
2.222100E+00	4.678220E+00	2.696590E+00
2.310130E+00	4.740180E+00	2.733370E+00
2.350670E+00	4.796110E+00	2.777480E+00
2.421800E+00	4.841480E+00	2.795470E+00
2.448400E+00	4.893520E+00	2.837490E+00
2.501800E+00	4.954590E+00	2.901390E+00
2.634840E+00	5.017490E+00	2.936390E+00
2.756650E+00	5.128070E+00	3.025060E+00
2.842410E+00	5.209570E+00	3.114990E+00
2.362680E+00	4.865310E+00	2.839630E+00
2.430200E+00	4.921840E+00	2.873410E+00
5.359500E+00	2.449140E+00	3.413580E+00
5.330670E+00	2.414520E+00	3.391690E+00
5.348240E+00	2.428290E+00	3.340180E+00
5.388690E+00	2.512180E+00	3.397820E+00
5.413090E+00	2.599690E+00	3.403090E+00
5.417150E+00	2.590490E+00	3.478530E+00
5.448730E+00	2.667540E+00	3.482600E+00
5.183150E+00	2.254870E+00	3.247910E+00
5.275300E+00	2.360250E+00	3.343740E+00
5.465640E+00	2.763080E+00	3.438480E+00
5.511760E+00	2.858960E+00	3.505420E+00
5.546600E+00	2.977390E+00	3.580930E+00
5.552580E+00	3.112780E+00	3.583020E+00
5.552990E+00	3.213280E+00	3.624390E+00
5.526260E+00	3.324610E+00	3.673830E+00
5.510700E+00	3.433430E+00	3.727800E+00
5.046280E+00	2.112090E+00	3.145500E+00
5.123460E+00	2.196990E+00	3.258430E+00
5.453620E+00	3.549240E+00	3.695670E+00
5.400780E+00	3.645620E+00	3.713840E+00
5.446620E+00	3.612240E+00	3.763960E+00
5.410480E+00	3.709400E+00	3.782850E+00
4.851940E+00	1.815570E+00	2.963470E+00
4.800630E+00	1.763550E+00	2.902600E+00
4.831480E+00	1.804080E+00	2.877040E+00
4.839760E+00	1.845500E+00	2.808920E+00
4.882430E+00	1.878150E+00	2.991190E+00
4.891520E+00	1.955980E+00	2.879210E+00
4.935710E+00	2.000080E+00	3.037520E+00
5.341350E+00	3.811440E+00	3.760670E+00
5.303330E+00	3.880450E+00	3.780390E+00
5.349800E+00	3.858130E+00	3.828670E+00
5.315630E+00	3.918840E+00	3.838300E+00
4.721490E+00	1.681930E+00	2.780290E+00
4.645670E+00	1.587230E+00	2.710950E+00
4.632210E+00	1.585740E+00	2.558710E+00
4.747110E+00	1.731810E+00	2.729500E+00
5.289360E+00	4.004720E+00	3.855970E+00
5.251500E+00	4.066370E+00	3.877190E+00
5.225080E+00	4.101350E+00	3.933520E+00
4.562040E+00	1.528880E+00	2.649580E+00
4.438810E+00	1.488880E+00	2.586010E+00
4.520410E+00	1.513280E+00	2.519080E+00
5.167630E+00	4.148420E+00	3.902370E+00
5.127190E+00	4.201060E+00	3.960160E+00
4.293210E+00	1.438390E+00	2.330530E+00
4.249720E+00	1.385620E+00	2.425340E+00
5.075950E+00	4.244090E+00	3.941570E+00
5.101190E+00	4.240620E+00	3.988270E+00
5.075360E+00	4.276570E+00	4.007350E+00
4.127130E+00	1.319260E+00	2.416550E+00
3.968430E+00	1.299070E+00	2.345200E+00
4.079660E+00	1.332100E+00	2.286640E+00
4.999170E+00	4.349560E+00	3.962210E+00
5.025830E+00	4.321780E+00	3.985090E+00
5.020100E+00	4.368400E+00	4.018190E+00
3.794560E+00	1.294480E+00	2.183960E+00
3.777600E+00	1.252440E+00	2.342100E+00
4.990770E+00	4.474530E+00	3.995000E+00
5.018910E+00	4.437580E+00	4.039960E+00
5.011220E+00	4.504450E+00	4.050870E+00
3.617680E+00	1.255370E+00	2.322950E+00
3.462710E+00	1.245090E+00	2.328510E+00
3.583620E+00	1.282680E+00	2.236050E+00
4.950850E+00	4.623530E+00	4.041000E+00
4.992330E+00	4.571160E+00	4.071330E+00
4.971150E+00	4.633020E+00	4.108160E+00
3.363480E+00	1.302050E+00	2.192530E+00
3.241540E+00	1.283230E+00	2.302700E+00
4.917900E+00	4.683300E+00	4.084940E+00
3.148930E+00	1.346030E+00	2.172690E+00
3.049710E+00	1.319880E+00	2.287740E+00
4.867850E+00	4.705130E+00	4.035970E+00
4.870470E+00	4.722480E+00	4.093080E+00
2.965500E+00	1.429820E+00	2.171440E+00
2.878460E+00	1.391940E+00	2.287090E+00
4.777190E+00	4.756310E+00	4.066710E+00
4.836670E+00	4.737800E+00	4.078840E+00
2.797780E+00	1.531450E+00	2.182720E+00
2.715400E+00	1.492230E+00	2.294860E+00
4.675880E+00	4.777920E+00	4.032100E+00
4.723030E+00	4.771240E+00	4.063220E+00
2.631460E+00	1.636660E+00	2.191370E+00
2.550180E+00	1.592330E+00	2.301810E+00
4.633140E+00	4.782090E+00	3.985560E+00
4.640210E+00	4.809880E+00	4.045260E+00
2.486710E+00	1.764610E+00	2.214890E+00
2.401130E+00	1.716410E+00	2.323620E+00
4.523380E+00	4.847650E+00	3.911730E+00
4.554500E+00	4.859750E+00	3.997290E+00
4.611440E+00	4.824320E+00	4.025870E+00
2.355730E+00	1.903080E+00	2.246420E+00
2.265930E+00	1.852490E+00	2.351900E+00
4.438590E+00	4.937490E+00	3.879790E+00
4.491490E+00	4.898980E+00	3.951710E+00
2.247130E+00	2.060270E+00	2.284420E+00
2.152480E+00	2.006710E+00	2.378730E+00
4.380450E+00	5.028480E+00	3.839690E+00
4.413200E+00	5.027590E+00	3.932690E+00
2.140620E+00	2.230050E+00	2.309400E+00
2.062900E+00	2.138410E+00	2.409580E+00
4.343220E+00	5.095250E+00	3.863160E+00
4.369060E+00	5.112810E+00	3.948310E+00
2.051600E+00	2.259130E+00	2.375560E+00
2.014890E+00	2.212420E+00	2.421100E+00
2.045250E+00	2.402330E+00	2.322310E+00
4.200840E+00	5.159200E+00	3.744230E+00
4.244970E+00	5.186920E+00	3.839760E+00
4.309950E+00	5.151290E+00	3.893360E+00
1.986350E+00	2.309760E+00	2.408400E+00
1.932390E+00	2.485720E+00	2.387140E+00
1.991870E+00	2.570850E+00	2.306580E+00
4.092020E+00	5.230260E+00	3.702260E+00
4.172480E+00	5.219540E+00	3.779390E+00
1.908060E+00	2.708500E+00	2.337600E+00
1.872400E+00	2.596640E+00	2.406770E+00
3.990810E+00	5.287910E+00	3.637650E+00
4.052210E+00	5.323360E+00	3.766200E+00
1.827810E+00	2.715070E+00	2.418430E+00
1.784280E+00	2.840090E+00	2.424350E+00
1.832300E+00	2.945380E+00	2.366430E+00
3.937800E+00	5.339190E+00	3.639680E+00
3.973690E+00	5.350760E+00	3.697030E+00
1.749940E+00	2.976460E+00	2.434490E+00
1.697170E+00	3.158710E+00	2.452730E+00
1.778000E+00	3.236710E+00	2.400740E+00
3.683650E+00	5.409070E+00	3.490750E+00
3.795010E+00	5.396260E+00	3.586200E+00
3.900370E+00	5.381380E+00	3.663620E+00
1.722420E+00	3.316160E+00	2.460800E+00
1.687700E+00	3.263560E+00	2.483930E+00
1.741720E+00	3.535980E+00	2.446180E+00
3.632200E+00	5.454470E+00	3.522390E+00
3.699810E+00	5.477870E+00	3.620580E+00
1.678310E+00	3.390070E+00	2.500530E+00
1.668050E+00	3.548060E+00	2.506140E+00
1.707180E+00	3.650300E+00	2.508330E+00
1.762150E+00	3.812460E+00	2.513420E+00
3.321620E+00	5.433740E+00	3.369060E+00
3.455070E+00	5.462530E+00	3.462220E+00
3.574060E+00	5.486500E+00	3.550320E+00
1.660230E+00	3.702750E+00	2.560380E+00
1.692180E+00	3.882230E+00	2.563180E+00
1.692310E+00	3.969490E+00	2.586920E+00
1.754630E+00	3.993010E+00	2.563920E+00
1.833390E+00	4.148620E+00	2.585530E+00
1.915290E+00	4.304310E+00	2.595930E+00
2.009870E+00	4.456670E+00	2.626450E+00
3.051450E+00	5.322260E+00	3.225650E+00
3.168580E+00	5.374740E+00	3.289290E+00
3.242570E+00	5.457980E+00	3.400120E+00
3.328300E+00	5.507660E+00	3.483220E+00
1.719190E+00	4.084890E+00	2.615890E+00
1.810360E+00	4.262530E+00	2.637100E+00
1.893030E+00	4.376240E+00	2.644720E+00
1.917420E+00	4.454870E+00	2.668630E+00
1.964850E+00	4.503000E+00	2.672190E+00
2.022720E+00	4.557220E+00	2.690440E+00
2.103500E+00	4.660440E+00	2.726380E+00
2.228960E+00	4.767530E+00	2.783590E+00
2.555860E+00	5.064790E+00	3.019520E+00
2.672490E+00	5.123820E+00	3.041080E+00
2.755080E+00	5.200070E+00	3.117930E+00
2.853300E+00	5.278930E+00	3.217910E+00
3.010420E+00	5.370560E+00	3.296330E+00
3.150940E+00	5.453640E+00	3.406260E+00
3.235200E+00	5.489710E+00	3.453320E+00
1.913770E+00	4.528950E+00	2.710830E+00
1.996040E+00	4.606940E+00	2.740290E+00
2.027150E+00	4.673330E+00	2.772490E+00
2.104100E+00	4.733030E+00	2.783330E+00
2.144250E+00	4.793140E+00	2.832570E+00
2.242320E+00	4.884440E+00	2.907720E+00
2.411870E+00	4.970840E+00	2.939970E+00
2.452930E+00	5.069050E+00	3.040350E+00
2.535360E+00	5.173080E+00	3.138680E+00
2.663480E+00	5.198990E+00	3.136470E+00
2.754010E+00	5.244900E+00	3.188130E+00
2.032190E+00	4.746320E+00	2.831950E+00
2.119000E+00	4.827320E+00	2.884430E+00
2.142120E+00	4.881500E+00	2.931980E+00
2.185590E+00	4.925840E+00	2.959950E+00
2.226060E+00	4.997170E+00	3.025220E+00
2.345280E+00	5.030960E+00	3.030030E+00
2.422650E+00	5.121030E+00	3.101210E+00
2.126660E+00	4.932860E+00	2.991460E+00
5.331250E+00	2.426160E+00	3.470120E+00
5.375750E+00	2.478600E+00	3.473170E+00
5.398170E+00	2.542810E+00	3.536820E+00
5.430640E+00	2.622110E+00	3.572330E+00
5.461740E+00	2.686810E+00	3.595810E+00
5.519670E+00	2.836040E+00	3.667310E+00
5.503240E+00	2.800350E+00	3.646690E+00
5.519670E+00	2.862080E+00	3.612820E+00
5.535590E+00	2.920370E+00	3.642800E+00
5.535860E+00	2.879740E+00	3.685650E+00
5.550900E+00	2.960580E+00	3.691190E+00
5.188130E+00	2.279090E+00	3.402920E+00
5.266410E+00	2.368830E+00	3.487880E+00
5.487570E+00	2.765860E+00	3.561710E+00
5.558980E+00	3.091640E+00	3.700790E+00
5.559730E+00	3.225300E+00	3.709650E+00
5.555260E+00	3.314600E+00	3.763940E+00
5.547840E+00	3.418640E+00	3.823330E+00
4.837260E+00	1.772360E+00	3.255520E+00
4.798800E+00	1.724270E+00	3.198900E+00
4.830050E+00	1.775950E+00	3.157540E+00
4.866370E+00	1.832500E+00	3.095110E+00
4.874310E+00	1.824760E+00	3.280580E+00
4.931290E+00	1.984100E+00	3.181840E+00
4.923070E+00	1.949110E+00	3.331390E+00
5.012190E+00	2.066380E+00	3.219580E+00
5.009750E+00	2.061960E+00	3.364540E+00
5.087010E+00	2.162970E+00	3.350740E+00
5.508310E+00	3.528430E+00	3.788100E+00
5.475390E+00	3.618810E+00	3.841810E+00
5.449460E+00	3.707330E+00	3.890270E+00
4.736020E+00	1.657030E+00	3.128710E+00
4.667610E+00	1.602980E+00	3.045710E+00
4.704530E+00	1.623550E+00	2.983040E+00
4.759050E+00	1.695360E+00	2.975780E+00
5.408010E+00	3.796890E+00	3.854230E+00
5.370770E+00	3.870250E+00	3.910760E+00
5.333250E+00	3.939960E+00	3.911280E+00
5.368020E+00	3.920390E+00	3.964570E+00
5.343400E+00	3.985200E+00	3.977120E+00
4.614660E+00	1.565760E+00	2.828260E+00
4.579330E+00	1.549550E+00	3.023640E+00
5.281920E+00	4.049190E+00	3.954840E+00
5.263090E+00	4.097900E+00	4.024470E+00
4.475140E+00	1.503010E+00	2.959060E+00
4.379890E+00	1.449870E+00	2.837990E+00
4.470150E+00	1.503400E+00	2.794190E+00
5.202000E+00	4.150240E+00	3.995800E+00
5.185100E+00	4.196300E+00	4.063640E+00
4.285820E+00	1.391970E+00	2.597820E+00
4.231970E+00	1.331980E+00	2.772830E+00
5.132460E+00	4.241350E+00	4.043800E+00
5.115470E+00	4.276210E+00	4.093430E+00
4.039870E+00	1.288460E+00	2.508840E+00
5.070040E+00	4.328080E+00	4.106860E+00
5.042170E+00	4.385010E+00	4.093440E+00
5.060870E+00	4.375140E+00	4.147560E+00
5.056170E+00	4.417190E+00	4.149490E+00
3.831970E+00	1.236390E+00	2.490070E+00
3.719620E+00	1.203070E+00	2.553150E+00
3.655330E+00	1.232680E+00	2.409060E+00
5.025190E+00	4.528240E+00	4.113240E+00
5.052660E+00	4.487710E+00	4.162120E+00
5.037910E+00	4.553010E+00	4.177430E+00
3.579440E+00	1.180650E+00	2.614500E+00
3.402070E+00	1.171160E+00	2.575220E+00
3.516240E+00	1.204610E+00	2.472370E+00
4.970070E+00	4.674500E+00	4.167080E+00
5.019200E+00	4.624070E+00	4.199670E+00
5.008270E+00	4.704140E+00	4.253550E+00
3.323790E+00	1.224070E+00	2.434220E+00
3.207650E+00	1.177570E+00	2.538570E+00
4.943770E+00	4.700810E+00	4.161910E+00
4.961280E+00	4.713530E+00	4.214300E+00
3.133490E+00	1.243340E+00	2.413760E+00
3.039200E+00	1.207050E+00	2.530460E+00
4.856350E+00	4.749920E+00	4.188630E+00
4.920600E+00	4.726450E+00	4.201800E+00
2.958590E+00	1.281640E+00	2.402800E+00
2.877620E+00	1.245070E+00	2.524670E+00
4.809340E+00	4.766120E+00	4.149380E+00
4.811620E+00	4.782420E+00	4.209520E+00
2.798000E+00	1.353870E+00	2.403960E+00
2.718520E+00	1.320380E+00	2.520900E+00
4.703370E+00	4.790680E+00	4.098630E+00
4.726360E+00	4.793800E+00	4.143630E+00
4.770510E+00	4.796470E+00	4.204990E+00
2.635700E+00	1.448660E+00	2.408600E+00
2.558450E+00	1.419920E+00	2.526320E+00
4.634490E+00	4.849710E+00	4.136910E+00
4.684950E+00	4.814990E+00	4.151970E+00
2.469670E+00	1.552090E+00	2.412090E+00
2.394670E+00	1.517430E+00	2.522750E+00
4.594150E+00	4.872870E+00	4.088160E+00
4.594990E+00	4.892940E+00	4.151080E+00
2.317630E+00	1.667530E+00	2.443570E+00
2.306230E+00	1.592220E+00	2.523900E+00
4.453020E+00	4.991320E+00	3.989640E+00
4.505490E+00	4.970200E+00	4.071430E+00
4.561100E+00	4.928770E+00	4.135310E+00
2.246130E+00	1.656810E+00	2.520930E+00
2.175100E+00	1.800100E+00	2.462870E+00
4.419070E+00	5.078820E+00	4.000250E+00
4.455790E+00	5.073480E+00	4.072310E+00
2.065610E+00	1.969880E+00	2.484520E+00
4.395630E+00	5.126430E+00	4.009210E+00
4.416000E+00	5.131600E+00	4.054440E+00
1.961000E+00	2.150440E+00	2.487660E+00
4.280770E+00	5.207520E+00	3.923860E+00
4.320910E+00	5.225090E+00	4.007530E+00
4.382070E+00	5.174150E+00	4.042540E+00
1.862680E+00	2.277800E+00	2.552540E+00
1.910790E+00	2.342940E+00	2.462400E+00
4.128960E+00	5.290490E+00	3.818270E+00
4.189460E+00	5.302100E+00	3.912260E+00
4.256870E+00	5.268440E+00	3.960200E+00
1.836370E+00	2.506810E+00	2.484020E+00
1.776640E+00	2.392830E+00	2.580580E+00
4.098980E+00	5.327140E+00	3.837700E+00
4.125240E+00	5.332300E+00	3.884320E+00
1.760290E+00	2.535540E+00	2.548410E+00
1.734010E+00	2.469520E+00	2.592240E+00
1.742570E+00	2.736790E+00	2.494610E+00
3.969240E+00	5.408560E+00	3.778890E+00
4.068370E+00	5.370220E+00	3.861120E+00
1.703540E+00	2.579220E+00	2.581580E+00
1.676350E+00	2.723590E+00	2.564880E+00
1.680450E+00	2.821930E+00	2.533580E+00
1.674800E+00	2.970200E+00	2.509930E+00
3.834180E+00	5.448620E+00	3.715020E+00
3.900020E+00	5.482100E+00	3.853090E+00
1.626640E+00	2.846620E+00	2.576430E+00
1.578650E+00	3.058300E+00	2.585950E+00
1.636370E+00	3.213090E+00	2.520550E+00
3.760650E+00	5.492230E+00	3.711560E+00
3.799470E+00	5.503490E+00	3.781690E+00
1.563840E+00	3.241020E+00	2.580850E+00
1.510760E+00	3.175100E+00	2.599680E+00
1.593900E+00	3.456580E+00	2.564750E+00
3.466740E+00	5.526610E+00	3.587070E+00
3.597660E+00	5.538900E+00	3.670790E+00
3.713650E+00	5.532080E+00	3.742450E+00
1.499040E+00	3.336440E+00	2.629990E+00
1.509780E+00	3.529770E+00	2.612520E+00
1.502710E+00	3.631340E+00	2.636550E+00
1.567880E+00	3.664760E+00	2.613630E+00
1.626240E+00	3.895500E+00	2.618560E+00
3.347070E+00	5.564540E+00	3.605550E+00
3.473260E+00	5.585260E+00	3.733010E+00
1.515160E+00	3.782740E+00	2.667640E+00
1.565980E+00	3.954470E+00	2.678010E+00
1.571770E+00	4.037070E+00	2.701570E+00
1.630860E+00	4.060350E+00	2.669690E+00
1.703590E+00	4.222210E+00	2.675830E+00
1.810140E+00	4.389160E+00	2.699270E+00
2.896420E+00	5.372090E+00	3.329740E+00
3.022630E+00	5.479300E+00	3.458910E+00
3.215330E+00	5.520670E+00	3.524840E+00
3.259550E+00	5.573740E+00	3.629360E+00
3.334640E+00	5.601040E+00	3.695100E+00
1.597650E+00	4.147380E+00	2.730270E+00
1.678670E+00	4.321940E+00	2.733950E+00
1.742270E+00	4.426070E+00	2.750300E+00
1.744160E+00	4.478960E+00	2.771470E+00
1.809740E+00	4.504020E+00	2.752020E+00
1.902030E+00	4.626790E+00	2.789280E+00
2.636760E+00	5.244640E+00	3.211690E+00
2.745640E+00	5.306700E+00	3.272190E+00
2.855480E+00	5.419120E+00	3.411200E+00
2.920990E+00	5.488760E+00	3.515810E+00
3.007490E+00	5.553460E+00	3.625990E+00
3.148170E+00	5.563190E+00	3.628250E+00
3.253140E+00	5.598560E+00	3.705750E+00
1.766320E+00	4.542990E+00	2.797140E+00
1.806600E+00	4.617160E+00	2.836380E+00
1.858120E+00	4.666560E+00	2.842910E+00
1.917560E+00	4.729250E+00	2.862370E+00
2.026970E+00	4.830720E+00	2.938670E+00
2.299070E+00	5.061710E+00	3.079820E+00
2.354460E+00	5.117850E+00	3.123720E+00
2.436230E+00	5.218610E+00	3.206380E+00
2.600050E+00	5.298490E+00	3.290450E+00
2.725630E+00	5.392630E+00	3.397580E+00
2.823790E+00	5.470450E+00	3.508890E+00
2.899430E+00	5.524040E+00	3.603450E+00
1.812650E+00	4.687430E+00	2.890700E+00
1.897450E+00	4.781880E+00	2.929500E+00
1.936180E+00	4.839010E+00	2.980820E+00
1.992540E+00	4.873260E+00	2.998940E+00
2.044560E+00	4.921740E+00	3.023930E+00
2.124360E+00	5.022800E+00	3.090560E+00
2.266890E+00	5.105870E+00	3.143420E+00
2.349760E+00	5.174740E+00	3.188220E+00
1.955460E+00	4.901960E+00	3.047040E+00
2.031260E+00	4.972550E+00	3.078620E+00
5.366520E+00	2.478900E+00	3.552840E+00
5.409630E+00	2.584910E+00	3.636190E+00
5.378610E+00	2.522630E+00	3.644960E+00
5.445650E+00	2.647680E+00	3.693840E+00
5.482400E+00	2.734570E+00	3.662950E+00
5.490880E+00	2.707840E+00	3.744920E+00
5.522580E+00	2.795050E+00	3.731360E+00
5.568200E+00	2.897680E+00	3.777310E+00
5.577240E+00	2.997890E+00	3.765740E+00
5.585860E+00	2.969940E+00	3.839980E+00
5.595510E+00	3.071670E+00	3.841780E+00
5.147270E+00	2.258430E+00	3.622130E+00
5.113690E+00	2.218550E+00	3.592390E+00
5.136200E+00	2.239890E+00	3.516740E+00
5.211610E+00	2.323120E+00	3.592180E+00
5.303920E+00	2.438030E+00	3.638900E+00
5.586200E+00	3.197560E+00	3.794420E+00
5.583890E+00	3.302180E+00	3.859590E+00
5.564200E+00	3.395130E+00	3.906740E+00
4.748350E+00	1.684930E+00	3.487720E+00
4.719250E+00	1.645660E+00	3.432800E+00
4.759390E+00	1.677910E+00	3.322860E+00
4.814620E+00	1.769050E+00	3.415640E+00
4.896040E+00	1.877460E+00	3.475190E+00
4.971660E+00	2.025790E+00	3.554270E+00
5.070870E+00	2.149380E+00	3.530130E+00
5.540870E+00	3.516540E+00	3.908790E+00
5.488780E+00	3.628960E+00	3.923250E+00
5.481440E+00	3.690990E+00	3.962180E+00
4.663430E+00	1.612350E+00	3.316860E+00
5.453610E+00	3.787690E+00	3.970230E+00
5.410020E+00	3.874570E+00	3.986810E+00
5.404800E+00	3.928230E+00	4.028210E+00
5.395230E+00	3.989390E+00	4.076220E+00
4.559060E+00	1.549930E+00	3.250800E+00
4.494720E+00	1.519710E+00	3.224960E+00
4.504650E+00	1.529510E+00	3.103020E+00
5.333400E+00	4.047410E+00	4.046520E+00
5.292630E+00	4.088340E+00	4.120670E+00
4.402910E+00	1.466650E+00	3.121470E+00
5.235490E+00	4.142120E+00	4.090890E+00
5.210640E+00	4.179340E+00	4.143400E+00
4.253360E+00	1.335480E+00	3.018660E+00
4.126840E+00	1.283190E+00	2.956810E+00
4.156520E+00	1.297460E+00	2.851080E+00
5.171020E+00	4.240170E+00	4.159820E+00
5.122880E+00	4.286870E+00	4.154580E+00
5.151450E+00	4.283550E+00	4.199670E+00
5.126230E+00	4.316580E+00	4.207870E+00
3.990670E+00	1.258000E+00	2.720050E+00
3.983060E+00	1.235250E+00	2.974440E+00
5.104870E+00	4.386460E+00	4.226310E+00
5.087450E+00	4.445720E+00	4.212640E+00
5.120260E+00	4.448500E+00	4.258000E+00
5.114400E+00	4.488790E+00	4.261130E+00
3.822630E+00	1.173810E+00	2.920660E+00
3.718220E+00	1.174180E+00	2.865160E+00
3.761400E+00	1.189170E+00	2.749910E+00
5.061530E+00	4.588820E+00	4.233870E+00
5.098080E+00	4.555620E+00	4.276140E+00
5.077790E+00	4.625600E+00	4.287250E+00
3.532030E+00	1.147080E+00	2.785430E+00
5.039660E+00	4.716560E+00	4.295680E+00
5.053160E+00	4.687710E+00	4.298280E+00
5.044940E+00	4.719170E+00	4.325130E+00
3.287160E+00	1.132300E+00	2.683630E+00
4.956700E+00	4.754640E+00	4.305750E+00
5.019990E+00	4.732890E+00	4.321980E+00
3.108890E+00	1.130300E+00	2.654340E+00
4.902520E+00	4.763530E+00	4.263670E+00
4.907740E+00	4.781430E+00	4.320280E+00
2.947110E+00	1.152220E+00	2.644370E+00
4.815950E+00	4.813000E+00	4.294370E+00
4.872720E+00	4.791450E+00	4.307220E+00
2.794180E+00	1.206350E+00	2.640610E+00
4.712140E+00	4.842440E+00	4.264480E+00
4.763190E+00	4.834510E+00	4.291070E+00
2.638320E+00	1.286250E+00	2.639680E+00
4.666870E+00	4.849160E+00	4.221740E+00
4.673470E+00	4.871370E+00	4.279160E+00
2.470160E+00	1.393720E+00	2.639780E+00
4.595130E+00	4.933150E+00	4.243870E+00
4.643800E+00	4.887650E+00	4.263180E+00
2.279040E+00	1.536310E+00	2.616440E+00
4.524640E+00	4.994320E+00	4.170050E+00
4.550310E+00	4.983420E+00	4.225410E+00
2.121690E+00	1.643010E+00	2.650700E+00
2.173710E+00	1.685190E+00	2.561560E+00
4.486840E+00	5.065100E+00	4.161710E+00
2.083580E+00	1.797120E+00	2.565330E+00
2.022260E+00	1.764380E+00	2.654000E+00
4.421710E+00	5.182750E+00	4.154860E+00
1.979260E+00	1.923670E+00	2.585220E+00
1.912440E+00	1.819200E+00	2.719670E+00
4.370820E+00	5.235760E+00	4.090670E+00
4.378020E+00	5.260430E+00	4.141880E+00
1.881010E+00	2.060800E+00	2.618120E+00
1.812470E+00	2.005590E+00	2.730700E+00
4.231580E+00	5.326050E+00	3.997080E+00
4.273050E+00	5.344720E+00	4.082420E+00
4.342160E+00	5.294050E+00	4.116400E+00
1.790630E+00	2.209850E+00	2.647850E+00
1.728710E+00	2.159130E+00	2.740910E+00
4.117440E+00	5.383180E+00	3.966310E+00
4.196710E+00	5.373860E+00	4.035350E+00
1.702180E+00	2.383250E+00	2.656990E+00
1.686390E+00	2.269030E+00	2.752050E+00
4.013820E+00	5.443170E+00	3.914550E+00
4.065780E+00	5.456800E+00	4.041640E+00
1.639360E+00	2.385630E+00	2.751550E+00
1.566510E+00	2.543490E+00	2.766510E+00
1.619110E+00	2.628780E+00	2.648710E+00
3.956680E+00	5.482300E+00	3.925160E+00
3.989620E+00	5.485160E+00	3.984330E+00
1.532480E+00	2.715040E+00	2.704890E+00
1.473270E+00	2.678390E+00	2.775580E+00
1.540180E+00	2.865720E+00	2.639640E+00
3.787370E+00	5.553040E+00	3.894420E+00
3.918310E+00	5.511220E+00	3.959700E+00
1.462520E+00	2.860020E+00	2.715500E+00
1.404160E+00	2.827000E+00	2.803010E+00
1.461480E+00	3.093060E+00	2.660080E+00
3.627990E+00	5.582480E+00	3.802950E+00
3.665800E+00	5.603770E+00	3.905080E+00
1.396680E+00	2.983540E+00	2.758730E+00
1.350680E+00	2.922740E+00	2.806810E+00
1.357770E+00	3.152980E+00	2.737820E+00
1.408010E+00	3.314860E+00	2.706040E+00
1.433190E+00	3.558910E+00	2.670920E+00
3.547800E+00	5.602250E+00	3.816910E+00
3.587400E+00	5.612150E+00	3.873910E+00
1.324760E+00	3.040700E+00	2.811810E+00
1.280780E+00	3.192930E+00	2.786110E+00
1.332470E+00	3.297580E+00	2.764340E+00
1.341710E+00	3.462240E+00	2.747480E+00
1.360130E+00	3.621390E+00	2.743880E+00
1.421880E+00	3.767430E+00	2.732840E+00
1.492110E+00	3.978010E+00	2.725240E+00
3.340860E+00	5.637120E+00	3.823630E+00
3.500220E+00	5.622280E+00	3.859800E+00
1.249300E+00	3.375870E+00	2.817270E+00
1.274800E+00	3.587350E+00	2.788790E+00
1.337870E+00	3.742860E+00	2.794620E+00
1.390140E+00	3.909700E+00	2.785370E+00
1.436600E+00	4.035380E+00	2.785620E+00
1.443670E+00	4.103380E+00	2.809840E+00
1.503250E+00	4.125150E+00	2.778800E+00
1.575370E+00	4.270360E+00	2.788190E+00
1.670850E+00	4.433310E+00	2.796460E+00
3.096750E+00	5.589210E+00	3.690590E+00
3.184630E+00	5.609380E+00	3.760970E+00
3.232820E+00	5.639710E+00	3.847290E+00
1.462740E+00	4.204900E+00	2.834000E+00
1.550830E+00	4.356500E+00	2.850300E+00
1.615320E+00	4.468200E+00	2.862590E+00
1.615640E+00	4.519780E+00	2.889250E+00
1.696990E+00	4.568690E+00	2.858400E+00
2.482200E+00	5.342230E+00	3.364260E+00
2.626490E+00	5.389200E+00	3.423840E+00
2.717920E+00	5.461690E+00	3.523690E+00
2.817120E+00	5.525070E+00	3.629410E+00
2.923430E+00	5.578910E+00	3.759990E+00
3.065570E+00	5.614220E+00	3.777310E+00
3.164270E+00	5.640330E+00	3.853220E+00
1.623120E+00	4.575010E+00	2.922020E+00
1.641650E+00	4.632740E+00	2.959000E+00
1.708610E+00	4.659670E+00	2.932590E+00
1.810010E+00	4.790450E+00	2.997750E+00
2.168150E+00	5.160890E+00	3.232800E+00
2.335640E+00	5.244690E+00	3.271350E+00
2.375820E+00	5.340900E+00	3.385420E+00
2.436610E+00	5.402460E+00	3.476670E+00
2.585350E+00	5.453980E+00	3.539300E+00
2.713760E+00	5.525930E+00	3.654770E+00
2.805660E+00	5.567330E+00	3.741420E+00
1.673030E+00	4.700940E+00	2.995810E+00
1.713450E+00	4.787710E+00	3.050440E+00
1.774980E+00	4.834450E+00	3.072020E+00
1.856160E+00	4.900260E+00	3.100930E+00
2.001320E+00	5.029560E+00	3.159560E+00
2.060180E+00	5.147410E+00	3.268450E+00
2.116300E+00	5.238150E+00	3.331120E+00
2.260130E+00	5.309470E+00	3.369640E+00
2.352930E+00	5.371730E+00	3.442040E+00
1.728310E+00	4.865750E+00	3.133530E+00
1.856830E+00	5.006010E+00	3.207490E+00
1.972090E+00	5.121060E+00	3.276790E+00
2.039450E+00	5.187110E+00	3.318900E+00
5.401380E+00	2.576660E+00	3.715700E+00
5.466230E+00	2.658660E+00	3.804870E+00
5.418910E+00	2.599240E+00	3.808820E+00
5.505100E+00	2.714500E+00	3.840710E+00
5.543540E+00	2.801350E+00	3.866250E+00
5.579660E+00	2.889330E+00	3.899590E+00
5.593690E+00	2.979110E+00	3.931630E+00
5.613590E+00	3.075310E+00	3.970880E+00
4.784040E+00	1.788870E+00	3.819200E+00
4.768160E+00	1.762220E+00	3.762060E+00
4.829770E+00	1.806070E+00	3.656050E+00
4.909600E+00	1.910660E+00	3.659440E+00
4.844430E+00	1.844530E+00	3.814510E+00
4.944550E+00	1.990240E+00	3.685240E+00
4.906470E+00	1.947900E+00	3.805570E+00
4.971850E+00	2.041680E+00	3.745610E+00
5.094220E+00	2.204850E+00	3.690070E+00
5.158170E+00	2.284440E+00	3.711780E+00
5.215070E+00	2.358740E+00	3.764340E+00
5.277520E+00	2.441580E+00	3.819300E+00
5.360500E+00	2.516810E+00	3.784380E+00
5.599120E+00	3.190390E+00	3.914040E+00
5.600870E+00	3.308960E+00	3.967010E+00
5.581410E+00	3.421360E+00	3.966230E+00
5.607540E+00	3.382730E+00	4.022000E+00
5.606890E+00	3.489170E+00	4.025760E+00
4.670100E+00	1.631550E+00	3.621430E+00
4.742820E+00	1.714350E+00	3.682580E+00
5.040670E+00	2.107010E+00	3.664100E+00
5.533390E+00	3.614220E+00	4.001580E+00
5.508830E+00	3.708860E+00	4.017050E+00
5.542240E+00	3.669040E+00	4.069310E+00
5.522190E+00	3.759760E+00	4.083450E+00
4.577850E+00	1.581980E+00	3.615300E+00
4.516910E+00	1.557610E+00	3.596830E+00
4.565610E+00	1.562200E+00	3.445530E+00
5.462110E+00	3.855670E+00	4.054550E+00
5.436640E+00	3.914910E+00	4.116410E+00
5.413430E+00	3.973190E+00	4.172770E+00
4.462710E+00	1.521710E+00	3.484270E+00
5.363210E+00	4.037320E+00	4.141920E+00
5.321340E+00	4.078130E+00	4.213610E+00
4.360570E+00	1.430850E+00	3.435420E+00
4.293320E+00	1.369420E+00	3.405470E+00
4.315600E+00	1.375740E+00	3.237760E+00
5.252600E+00	4.134790E+00	4.193760E+00
5.219740E+00	4.190010E+00	4.202100E+00
5.252840E+00	4.174540E+00	4.254050E+00
5.227310E+00	4.225890E+00	4.253180E+00
4.183370E+00	1.305020E+00	3.272760E+00
[truncated: 21,888 more rows]
